# Supplementary material for: A temporal knowledge graph reasoning model based on recurrent encoding and contrastive learning
Source: PeerJ Comput Sci. 2025 Jan 23;11:e2595. doi: 10.7717/peerj-cs.2595 (PMC11784877; doi:10.7717/peerj-cs.2595)
Supplement: Supplemental Information 1 [file peerj-cs-11-2595-s001.zip]

Archive with 32 entries (27 files):
- code/
- code/rgcn/
- code/rgcn/knowledge_graph.py
- code/rgcn/layers.py
- code/rgcn/model.py
- code/rgcn/utils.py
- code/rgcn/__pycache__/
- code/rgcn/__pycache__/knowledge_graph.cpython-38.pyc
- code/rgcn/__pycache__/knowledge_graph.cpython-39.pyc
- code/rgcn/__pycache__/layers.cpython-38.pyc
- code/rgcn/__pycache__/layers.cpython-39.pyc
- code/rgcn/__pycache__/utils.cpython-38.pyc
- code/rgcn/__pycache__/utils.cpython-39.pyc
- code/src/
- code/src/decoder.py
- code/src/get_history.py
- code/src/hyperparameter_range.py
- code/src/main.py
- code/src/model.py
- code/src/rrgcn.py
- code/src/utils.py
- code/src/__pycache__/
- code/src/__pycache__/decoder.cpython-38.pyc
- code/src/__pycache__/decoder.cpython-39.pyc
- code/src/__pycache__/hyperparameter_range.cpython-38.pyc
- code/src/__pycache__/hyperparameter_range.cpython-39.pyc
- code/src/__pycache__/model.cpython-38.pyc
- code/src/__pycache__/model.cpython-39.pyc
- code/src/__pycache__/rrgcn.cpython-38.pyc
- code/src/__pycache__/rrgcn.cpython-39.pyc
- code/src/__pycache__/utils.cpython-38.pyc
- code/src/__pycache__/utils.cpython-39.pyc
