# Supplementary material for: A temporal knowledge graph reasoning model based on recurrent encoding and contrastive learning
Source: PeerJ Comput Sci. 2025 Jan 23;11:e2595. doi: 10.7717/peerj-cs.2595 (PMC11784877; doi:10.7717/peerj-cs.2595)
Supplement: Supplemental Information 1 [file peerj-cs-11-2595-s001.zip › code/rgcn/knowledge_graph.py]

from __future__ import absolute_import
from __future__ import print_function

import gzip
import os
from collections import Counter

import numpy as np
import pandas as pd
import rdflib as rdf
import scipy.sparse as sp
from dgl.data.utils import download, extract_archive, get_download_dir, _get_dgl_url
import sys

np.random.seed(123)

_downlaod_prefix = _get_dgl_url('dataset/')

class RGCNEntityDataset(object):
    """RGCN Entity Classification dataset

    The original knowledge base is stored as an RDF file, and this class will
    download and parse the RDF file, and performs preprocessing.

    An object of this class has 11 member attributes needed for entity
    classification:

    num_nodes: int
        number of entities of knowledge base
    num_rels: int
        number of relations (including reverse relation) of knowledge base
    num_classes: int
        number of classes/labels that of entities in knowledge base
    edge_src: numpy.array
        source node ids of all edges
    edge_dst: numpy.array
        destination node ids of all edges
    edge_type: numpy.array
        type of all edges
    edge_norm: numpy.array
        normalization factor of all edges
    labels: numpy.array
        labels of node entities
    train_idx: numpy.array
        ids of entities used for training
    valid_idx: numpy.array
        ids of entities used for validation
    test_idx: numpy.array
        ids of entities used for testing

    Usually, users don't need to directly use this class. Instead, DGL provides
    wrapper function to load data (see example below).
    When loading data, besides specifying dataset name, user can provide two
    optional arguments:

    Parameters
    ----------
    bfs_level: int
        prune out nodes that are more than ``bfs_level`` hops away from
        labeled nodes, i.e., nodes won't be touched during propagation. If set
        to a number less or equal to 0, all nodes will be retained.
    relabel: bool
        After pruning, whether or not to relabel all nodes with consecutive
        node ids

    Examples
    --------
    Load aifb dataset, prune out nodes that are more than 3 hops away from
    labeled nodes, and relabel the remaining nodes with consecutive ids

    >>> from dgl.contrib.data import load_data
    >>> data = load_data(dataset='aifb', bfs_level=3, relabel=True)

    """

    def __init__(self, name):
        self.name = name
        self.dir = get_download_dir()
        tgz_path = os.path.join(self.dir, '{}.tgz'.format(self.name))
        download(_downlaod_prefix + '{}.tgz'.format(self.name), tgz_path)
        self.dir = os.path.join(self.dir, self.name)
        extract_archive(tgz_path, self.dir)

    def load(self, bfs_level=2, relabel=False):
        self.num_nodes, edges, self.num_rels, self.labels, labeled_nodes_idx, self.train_idx, self.test_idx = _load_data(self.name, self.dir)

        # bfs to reduce edges
        if bfs_level > 0:
            print("removing nodes that are more than {} hops away".format(bfs_level))
            row, col, edge_type = edges.transpose()
            A = sp.csr_matrix((np.ones(len(row)), (row, col)), shape=(self.num_nodes, self.num_nodes))
            bfs_generator = _bfs_relational(A, labeled_nodes_idx)
            lvls = list()
            lvls.append(set(labeled_nodes_idx))
            for _ in range(bfs_level):
                lvls.append(next(bfs_generator))
            to_delete = list(set(range(self.num_nodes)) - set.union(*lvls))
            eid_to_delete = np.isin(row, to_delete) + np.isin(col, to_delete)
            eid_to_keep = np.logical_not(eid_to_delete)
            self.edge_src = row[eid_to_keep]
            self.edge_dst = col[eid_to_keep]
            self.edge_type = edge_type[eid_to_keep]

            if relabel:
                uniq_nodes, edges = np.unique((self.edge_src, self.edge_dst), return_inverse=True)
                self.edge_src, self.edge_dst = np.reshape(edges, (2, -1))
                node_map = np.zeros(self.num_nodes, dtype=int)
                self.num_nodes = len(uniq_nodes)
                node_map[uniq_nodes] = np.arange(self.num_nodes)
                self.labels = self.labels[uniq_nodes]
                self.train_idx = node_map[self.train_idx]
                self.test_idx = node_map[self.test_idx]
                print("{} nodes left".format(self.num_nodes))
        else:
            self.src, self.dst, self.edge_type = edges.transpose()

        # normalize by dst degree
        _, inverse_index, count = np.unique((self.edge_dst, self.edge_type), axis=1, return_inverse=True, return_counts=True)
        degrees = count[inverse_index]
        self.edge_norm = np.ones(len(self.edge_dst), dtype=np.float32) / degrees.astype(np.float32)

        # convert to pytorch label format
        self.num_classes = self.labels.shape[1]
        self.labels = np.argmax(self.labels, axis=1)


class RGCNLinkDataset(object):
    """RGCN link prediction dataset

    The original knowledge base is stored as an RDF file, and this class will
    download and parse the RDF file, and performs preprocessing.

    An object of this class has 5 member attributes needed for link
    prediction:

    num_nodes: int
        number of entities of knowledge base
    num_rels: int
        number of relations (including reverse relation) of knowledge base
    train: numpy.array
        all relation triplets (src, rel, dst) for training
    valid: numpy.array
        all relation triplets (src, rel, dst) for validation
    test: numpy.array
        all relation triplets (src, rel, dst) for testing

    Usually, user don't need to directly use this class. Instead, DGL provides
    wrapper function to load data (see example below).

    Examples
    --------
    Load FB15k-237 dataset

    >>> from dgl.contrib.data import load_data
    >>> data = load_data(dataset='FB15k-237')

    """
    def __init__(self, name, dir=None):
        self.name = name
        if dir:
            self.dir = dir
            self.dir = os.path.join(self.dir, self.name)

        else:
            self.dir = get_download_dir()
            tgz_path = os.path.join(self.dir, '{}.tar.gz'.format(self.name))
            download(_downlaod_prefix + '{}.tgz'.format(self.name), tgz_path)
            self.dir = os.path.join(self.dir, self.name)
            extract_archive(tgz_path, self.dir)
        print(self.dir)


    def load(self, load_time=True):
        entity_path = os.path.join(self.dir, 'entity2id.txt')
        relation_path = os.path.join(self.dir, 'relation2id.txt')
        train_path = os.path.join(self.dir, 'train.txt')
        valid_path = os.path.join(self.dir, 'valid.txt')
        test_path = os.path.join(self.dir, 'test.txt')
        entity_dict = _read_dictionary(entity_path)
        relation_dict = _read_dictionary(relation_path)
        self.train = np.array(_read_triplets_as_list(train_path, entity_dict, relation_dict, load_time))
        self.valid = np.array(_read_triplets_as_list(valid_path, entity_dict, relation_dict, load_time))
        self.test = np.array(_read_triplets_as_list(test_path, entity_dict, relation_dict, load_time))
        self.num_nodes = len(entity_dict)
        print("# Sanity Check:  entities: {}".format(self.num_nodes))
        self.num_rels = len(relation_dict)
        self.relation_dict = relation_dict
        self.entity_dict = entity_dict
        print("# Sanity Check:  relations: {}".format(self.num_rels))
        print("# Sanity Check:  edges: {}".format(len(self.train)))


def load_entity(dataset, bfs_level, relabel):
    data = RGCNEntityDataset(dataset)
    data.load(bfs_level, relabel)
    return data


def load_link(dataset):
    data = RGCNLinkDataset(dataset)
    data.load()
    return data


def load_from_local(dir, dataset):
    data = RGCNLinkDataset(dataset, dir)
    # if "-d" in dataset:
    #     data.load(load_time=True)
    # else:
    #
    data.load()
    return data


def _sp_row_vec_from_idx_list(idx_list, dim):
    """Create sparse vector of dimensionality dim from a list of indices."""
    shape = (1, dim)
    data = np.ones(len(idx_list))
    row_ind = np.zeros(len(idx_list))
    col_ind = list(idx_list)
    return sp.csr_matrix((data, (row_ind, col_ind)), shape=shape)


def _get_neighbors(adj, nodes):
    """Takes a set of nodes and a graph adjacency matrix and returns a set of neighbors."""
    sp_nodes = _sp_row_vec_from_idx_list(list(nodes), adj.shape[1])
    sp_neighbors = sp_nodes.dot(adj)
    neighbors = set(sp.find(sp_neighbors)[1])  # convert to set of indices
    return neighbors


def _bfs_relational(adj, roots):
    """
    BFS for graphs with multiple edge types. Returns list of level sets.
    Each entry in list corresponds to relation specified by adj_list.
    """
    visited = set()
    current_lvl = set(roots)

    next_lvl = set()

    while current_lvl:

        for v in current_lvl:
            visited.add(v)

        next_lvl = _get_neighbors(adj, current_lvl)
        next_lvl -= visited  # set difference

        yield next_lvl

        current_lvl = set.union(next_lvl)


class RDFReader(object):
    __graph = None
    __freq = {}

    def __init__(self, file):

        self.__graph = rdf.Graph()

        if file.endswith('nt.gz'):
            with gzip.open(file, 'rb') as f:
                self.__graph.parse(file=f, format='nt')
        else:
            self.__graph.parse(file, format=rdf.util.guess_format(file))

        self.__freq = Counter(self.__graph.predicates())

        print("Graph loaded, frequencies counted.")

    def triples(self, relation=None):
        for s, p, o in self.__graph.triples((None, relation, None)):
            yield s, p, o

    def __enter__(self):
        return self

    def __exit__(self, exc_type, exc_value, traceback):
        self.__graph.destroy("store")
        self.__graph.close(True)

    def subjectSet(self):
        return set(self.__graph.subjects())

    def objectSet(self):
        return set(self.__graph.objects())

    def relationList(self):
        """
        Returns a list of relations, ordered descending by frequency
        :return:
        """
        res = list(set(self.__graph.predicates()))
        res.sort(key=lambda rel: - self.freq(rel))
        return res

    def __len__(self):
        return len(self.__graph)

    def freq(self, rel):
        if rel not in self.__freq:
            return 0
        return self.__freq[rel]


def _load_sparse_csr(filename):
    loader = np.load(filename)
    return sp.csr_matrix((loader['data'], loader['indices'], loader['indptr']),
                         shape=loader['shape'], dtype=np.float32)


def _save_sparse_csr(filename, array):
    np.savez(filename, data=array.data, indices=array.indices,
             indptr=array.indptr, shape=array.shape)


def _load_data(dataset_str='aifb', dataset_path=None):
    """

    :param dataset_str:
    :param rel_layers:
    :param limit: If > 0, will only load this many adj. matrices
        All adjacencies are preloaded and saved to disk,
        but only a limited a then restored to memory.
    :return:
    """

    print('Loading dataset', dataset_str)

    graph_file = os.path.join(dataset_path, '{}_stripped.nt.gz'.format(dataset_str))
    task_file = os.path.join(dataset_path, 'completeDataset.tsv')
    train_file = os.path.join(dataset_path, 'trainingSet.tsv')
    test_file = os.path.join(dataset_path, 'testSet.tsv')
    if dataset_str == 'am':
        label_header = 'label_category'
        nodes_header = 'proxy'
    elif dataset_str == 'aifb':
        label_header = 'label_affiliation'
        nodes_header = 'person'
    elif dataset_str == 'mutag':
        label_header = 'label_mutagenic'
        nodes_header = 'bond'
    elif dataset_str == 'bgs':
        label_header = 'label_lithogenesis'
        nodes_header = 'rock'
    else:
        raise NameError('Dataset name not recognized: ' + dataset_str)

    edge_file = os.path.join(dataset_path, 'edges.npz')
    labels_file = os.path.join(dataset_path, 'labels.npz')
    train_idx_file = os.path.join(dataset_path, 'train_idx.npy')
    test_idx_file = os.path.join(dataset_path, 'test_idx.npy')
    # train_names_file = os.path.join(dataset_path, 'train_names.npy')
    # test_names_file = os.path.join(dataset_path, 'test_names.npy')
    # rel_dict_file = os.path.join(dataset_path, 'rel_dict.pkl')
    # nodes_file = os.path.join(dataset_path, 'nodes.pkl')

    if os.path.isfile(edge_file) and os.path.isfile(labels_file) and \
            os.path.isfile(train_idx_file) and os.path.isfile(test_idx_file):

        # load precomputed adjacency matrix and labels
        all_edges = np.load(edge_file)
        num_node = all_edges['n'].item()
        edge_list = all_edges['edges']
        num_rel = all_edges['nrel'].item()

        print('Number of nodes: ', num_node)
        print('Number of edges: ', len(edge_list))
        print('Number of relations: ', num_rel)

        labels = _load_sparse_csr(labels_file)
        labeled_nodes_idx = list(labels.nonzero()[0])

        print('Number of classes: ', labels.shape[1])

        train_idx = np.load(train_idx_file)
        test_idx = np.load(test_idx_file)

    else:

        # loading labels of nodes
        labels_df = pd.read_csv(task_file, sep='\t', encoding='utf-8')
        labels_train_df = pd.read_csv(train_file, sep='\t', encoding='utf8')
        labels_test_df = pd.read_csv(test_file, sep='\t', encoding='utf8')

        with RDFReader(graph_file) as reader:

            relations = reader.relationList()
            subjects = reader.subjectSet()
            objects = reader.objectSet()

            nodes = list(subjects.union(objects))
            num_node = len(nodes)
            num_rel = len(relations)
            num_rel = 2 * num_rel + 1 # +1 is for self-relation

            assert num_node < np.iinfo(np.int32).max
            print('Number of nodes: ', num_node)
            print('Number of relations: ', num_rel)

            relations_dict = {rel: i for i, rel in enumerate(list(relations))}
            nodes_dict = {node: i for i, node in enumerate(nodes)}

            edge_list = []
            # self relation
            for i in range(num_node):
                edge_list.append((i, i, 0))

            for i, (s, p, o) in enumerate(reader.triples()):
                src = nodes_dict[s]
                dst = nodes_dict[o]
                assert src < num_node and dst < num_node
                rel = relations_dict[p]
                # relation id 0 is self-relation, so others should start with 1
                edge_list.append((src, dst, 2 * rel + 1))
                # reverse relation
                edge_list.append((dst, src, 2 * rel + 2))

            # sort indices by destination
            edge_list = sorted(edge_list, key=lambda x: (x[1], x[0], x[2]))
            edge_list = np.array(edge_list, dtype=np.int)
            print('Number of edges: ', len(edge_list))

            np.savez(edge_file, edges=edge_list, n=np.array(num_node), nrel=np.array(num_rel))

        nodes_u_dict = {np.unicode(to_unicode(key)): val for key, val in
                        nodes_dict.items()}

        labels_set = set(labels_df[label_header].values.tolist())
        labels_dict = {lab: i for i, lab in enumerate(list(labels_set))}

        print('{} classes: {}'.format(len(labels_set), labels_set))

        labels = sp.lil_matrix((num_node, len(labels_set)))
        labeled_nodes_idx = []

        print('Loading training set')

        train_idx = []
        train_names = []
        for nod, lab in zip(labels_train_df[nodes_header].values,
                            labels_train_df[label_header].values):
            nod = np.unicode(to_unicode(nod))  # type: unicode
            if nod in nodes_u_dict:
                labeled_nodes_idx.append(nodes_u_dict[nod])
                label_idx = labels_dict[lab]
                labels[labeled_nodes_idx[-1], label_idx] = 1
                train_idx.append(nodes_u_dict[nod])
                train_names.append(nod)
            else:
                print(u'Node not in dictionary, skipped: ',
                      nod.encode('utf-8', errors='replace'))

        print('Loading test set')

        test_idx = []
        test_names = []
        for nod, lab in zip(labels_test_df[nodes_header].values,
                            labels_test_df[label_header].values):
            nod = np.unicode(to_unicode(nod))
            if nod in nodes_u_dict:
                labeled_nodes_idx.append(nodes_u_dict[nod])
                label_idx = labels_dict[lab]
                labels[labeled_nodes_idx[-1], label_idx] = 1
                test_idx.append(nodes_u_dict[nod])
                test_names.append(nod)
            else:
                print(u'Node not in dictionary, skipped: ',
                      nod.encode('utf-8', errors='replace'))

        labeled_nodes_idx = sorted(labeled_nodes_idx)
        labels = labels.tocsr()
        print('Number of classes: ', labels.shape[1])

        _save_sparse_csr(labels_file, labels)

        np.save(train_idx_file, train_idx)
        np.save(test_idx_file, test_idx)

        # np.save(train_names_file, train_names)
        # np.save(test_names_file, test_names)

        # pkl.dump(relations_dict, open(rel_dict_file, 'wb'))

    # end if

    return num_node, edge_list, num_rel, labels, labeled_nodes_idx, train_idx, test_idx


def to_unicode(input):
    # FIXME (lingfan): not sure about python 2 and 3 str compatibility
    return str(input)


def _read_dictionary(filename):
    d = {}
    with open(filename, 'r+', encoding='utf-8') as f:
        for line in f:
            line = line.strip().split('\t')
            d[int(line[1])] = line[0]
    return d


def _read_triplets(filename):
    with open(filename, 'r+', encoding='utf-8') as f:
        for line in f:
            processed_line = line.strip().split('\t')
            yield processed_line


def _read_triplets_as_list(filename, entity_dict, relation_dict, load_time):
    l = []
    for triplet in _read_triplets(filename):
        s = int(triplet[0])
        r = int(triplet[1])
        o = int(triplet[2])
        if load_time:
            st = int(triplet[3])
            # et = int(triplet[4])
            # l.append([s, r, o, st, et])
            l.append([s, r, o, st])
        else:
            l.append([s, r, o])
    return l
