# Supplementary material for: A temporal knowledge graph reasoning model based on recurrent encoding and contrastive learning
Source: PeerJ Comput Sci. 2025 Jan 23;11:e2595. doi: 10.7717/peerj-cs.2595 (PMC11784877; doi:10.7717/peerj-cs.2595)
Supplement: Supplemental Information 1 [file peerj-cs-11-2595-s001.zip › code/rgcn/layers.py]

import dgl.function as fn
import torch
import torch.nn as nn
import torch.nn.functional as F
import math


class RGCNLayer(nn.Module):
    def __init__(self, in_feat, out_feat, bias=None, activation=None,
                 self_loop=False, skip_connect=False, dropout=0.0, layer_norm=False):
        super(RGCNLayer, self).__init__()
        self.bias = bias
        self.activation = activation
        self.self_loop = self_loop
        self.skip_connect = skip_connect
        self.layer_norm = layer_norm

        if self.bias:
            self.bias = nn.Parameter(torch.Tensor(out_feat))
            nn.init.xavier_uniform_(self.bias,
                                    gain=nn.init.calculate_gain('relu'))

        # weight for self loop
        if self.self_loop:
            self.loop_weight = nn.Parameter(torch.Tensor(in_feat, out_feat))
            nn.init.xavier_uniform_(self.loop_weight, gain=nn.init.calculate_gain('relu'))
            # self.loop_weight = nn.Parameter(torch.eye(out_feat), requires_grad=False)

        if self.skip_connect:
            self.skip_connect_weight = nn.Parameter(torch.Tensor(out_feat, out_feat))   # 和self-loop不一样，是跨层的计算
            nn.init.xavier_uniform_(self.skip_connect_weight,
                                    gain=nn.init.calculate_gain('relu'))

            self.skip_connect_bias = nn.Parameter(torch.Tensor(out_feat))
            nn.init.zeros_(self.skip_connect_bias)  # 初始化设置为0

        if dropout:
            self.dropout = nn.Dropout(dropout)
        else:
            self.dropout = None

        if self.layer_norm:
            self.normalization_layer = nn.LayerNorm(out_feat, elementwise_affine=False)

    # define how propagation is done in subclass
    def propagate(self, g):
        raise NotImplementedError

    def forward(self, g, prev_h=[]):
        if self.self_loop:
            #print(self.loop_weight)
            loop_message = torch.mm(g.ndata['h'], self.loop_weight)
            if self.dropout is not None:
                loop_message = self.dropout(loop_message)
        # self.skip_connect_weight.register_hook(lambda g: print("grad of skip connect weight: {}".format(g)))
        if len(prev_h) != 0 and self.skip_connect:
            skip_weight = F.sigmoid(torch.mm(prev_h, self.skip_connect_weight) + self.skip_connect_bias)     # 使用sigmoid，让值在0~1

        self.propagate(g)

        # apply bias and activation
        node_repr = g.ndata['h']
        if self.bias:
            node_repr = node_repr + self.bias
        # print(len(prev_h))
        if len(prev_h) != 0 and self.skip_connect:   # 两次计算loop_message的方式不一样，前者激活后再加权
            previous_node_repr = (1 - skip_weight) * prev_h
            if self.activation:
                node_repr = self.activation(node_repr)
            if self.self_loop:
                if self.activation:
                    loop_message = skip_weight * self.activation(loop_message)
                else:
                    loop_message = skip_weight * loop_message
                node_repr = node_repr + loop_message
            node_repr = node_repr + previous_node_repr
        else:
            if self.self_loop:
                node_repr = node_repr + loop_message
            if self.layer_norm:
                node_repr = self.normalization_layer(node_repr)
            if self.activation:
                node_repr = self.activation(node_repr)
            # print("node_repr")
            # print(node_repr)
        g.ndata['h'] = node_repr
        return node_repr


class RGCNBasisLayer(RGCNLayer):
    def __init__(self, in_feat, out_feat, num_rels, num_bases=-1, bias=None,
                 activation=None, is_input_layer=False):
        super(RGCNBasisLayer, self).__init__(in_feat, out_feat, bias, activation)
        self.in_feat = in_feat
        self.out_feat = out_feat
        self.num_rels = num_rels
        self.num_bases = num_bases
        self.is_input_layer = is_input_layer
        if self.num_bases <= 0 or self.num_bases > self.num_rels:
            self.num_bases = self.num_rels

        # add basis weights
        self.weight = nn.Parameter(torch.Tensor(self.num_bases, self.in_feat,
                                                self.out_feat))
        if self.num_bases < self.num_rels:
            # linear combination coefficients
            self.w_comp = nn.Parameter(torch.Tensor(self.num_rels,
                                                    self.num_bases))
        nn.init.xavier_uniform_(self.weight, gain=nn.init.calculate_gain('relu'))
        if self.num_bases < self.num_rels:
            nn.init.xavier_uniform_(self.w_comp,
                                    gain=nn.init.calculate_gain('relu'))

    def propagate(self, g):
        if self.num_bases < self.num_rels:
            # generate all weights from bases
            weight = self.weight.view(self.num_bases,
                                      self.in_feat * self.out_feat)
            weight = torch.matmul(self.w_comp, weight).view(
                self.num_rels, self.in_feat, self.out_feat)
        else:
            weight = self.weight

        if self.is_input_layer:
            def msg_func(edges):
                # for input layer, matrix multiply can be converted to be
                # an embedding lookup using source node id
                embed = weight.view(-1, self.out_feat)
                index = edges.data['type'] * self.in_feat + edges.src['id']
                return {'msg': embed.index_select(0, index)}
        else:
            def msg_func(edges):
                w = weight.index_select(0, edges.data['type'])
                msg = torch.bmm(edges.src['h'].unsqueeze(1), w).squeeze()
                return {'msg': msg}

        def apply_func(nodes):
            return {'h': nodes.data['h'] * nodes.data['norm']}

        g.update_all(msg_func, fn.sum(msg='msg', out='h'), apply_func)


class RGCNBlockLayer(RGCNLayer):
    def __init__(self, in_feat, out_feat, num_rels, num_bases, bias=None,
                 activation=None, self_loop=False, dropout=0.0, skip_connect=False, layer_norm=False):
        super(RGCNBlockLayer, self).__init__(in_feat, out_feat, bias,
                                             activation, self_loop=self_loop, skip_connect=skip_connect,
                                             dropout=dropout)
        self.num_rels = num_rels
        self.num_bases = num_bases

        assert self.num_bases > 0

        self.out_feat = out_feat
        self.submat_in = in_feat // self.num_bases
        self.submat_out = out_feat // self.num_bases

        # assuming in_feat and out_feat are both divisible by num_bases
        self.weight = nn.Parameter(torch.Tensor(
            self.num_rels, self.num_bases * self.submat_in * self.submat_out))
        nn.init.xavier_uniform_(self.weight, gain=nn.init.calculate_gain('relu'))

    def msg_func(self, edges):
        weight = self.weight.index_select(0, edges.data['type']).view(
                    -1, self.submat_in, self.submat_out)    # [edge_num, submat_in, submat_out]
        node = edges.src['h'].view(-1, 1, self.submat_in)   # [edge_num * num_bases, 1, submat_in]->
        msg = torch.bmm(node, weight).view(-1, self.out_feat)   # [edge_num, out_feat]
        return {'msg': msg}

    def propagate(self, g):
        g.update_all(self.msg_func, fn.sum(msg='msg', out='h'), self.apply_func)

    def apply_func(self, nodes):
        return {'h': nodes.data['h'] * nodes.data['norm']}


class UnionRGCNLayer(nn.Module):
    def __init__(self, in_feat, out_feat, num_rels, num_bases=-1,  bias=None,
                 activation=None, self_loop=False, dropout=0.0, skip_connect=False, rel_emb=None):
        super(UnionRGCNLayer, self).__init__()

        self.in_feat = in_feat
        self.out_feat = out_feat
        self.bias = bias
        self.activation = activation
        self.self_loop = self_loop
        self.num_rels = num_rels
        self.rel_emb = None
        self.skip_connect = skip_connect
        self.ob = None
        self.sub = None

        # WL
        self.weight_neighbor = nn.Parameter(torch.Tensor(self.in_feat, self.out_feat))
        nn.init.xavier_uniform_(self.weight_neighbor, gain=nn.init.calculate_gain('relu'))

        if self.self_loop:
            self.loop_weight = nn.Parameter(torch.Tensor(in_feat, out_feat))
            nn.init.xavier_uniform_(self.loop_weight, gain=nn.init.calculate_gain('relu'))
            self.evolve_loop_weight = nn.Parameter(torch.Tensor(in_feat, out_feat))
            nn.init.xavier_uniform_(self.evolve_loop_weight, gain=nn.init.calculate_gain('relu'))

        if self.skip_connect:
            self.skip_connect_weight = nn.Parameter(torch.Tensor(out_feat, out_feat))   # 和self-loop不一样，是跨层的计算
            nn.init.xavier_uniform_(self.skip_connect_weight,gain=nn.init.calculate_gain('relu'))
            self.skip_connect_bias = nn.Parameter(torch.Tensor(out_feat))
            nn.init.zeros_(self.skip_connect_bias)  # 初始化设置为0

        if dropout:
            self.dropout = nn.Dropout(dropout)
        else:
            self.dropout = None

        channels = 1
        kernel_size = 1
        self.conv1d = torch.nn.Conv1d(2, channels, kernel_size, stride=1,
                                      padding=int(math.floor(kernel_size / 2)))
        self.fc = torch.nn.Linear(self.out_feat * channels, self.out_feat)
        self.gnn_bn0 = torch.nn.BatchNorm1d(2)
        self.gnn_bn1 = torch.nn.BatchNorm1d(channels)
        self.gnn_bn2 = torch.nn.BatchNorm1d(self.out_feat)

    def propagate(self, g):
        g.update_all(lambda x: self.msg_func(x), fn.sum(msg='msg', out='h'), self.apply_func)

    def forward(self, g, prev_h, emb_rel):
        self.rel_emb = emb_rel
        # self.sub = sub
        # self.ob = ob
        if self.self_loop:
            masked_index = torch.masked_select(
                torch.arange(0, g.number_of_nodes(), dtype=torch.long).cuda() if torch.cuda.is_available() else torch.arange(0, g.number_of_nodes(), dtype=torch.long),
                (g.in_degrees(range(g.number_of_nodes())) > 0))
            loop_message = torch.mm(g.ndata['h'], self.evolve_loop_weight)
            loop_message[masked_index, :] = torch.mm(g.ndata['h'], self.loop_weight)[masked_index, :]
        if len(prev_h) != 0 and self.skip_connect:
            skip_weight = F.sigmoid(torch.mm(prev_h, self.skip_connect_weight) + self.skip_connect_bias)     # 使用sigmoid，让值在0~1

        # calculate the neighbor message with weight_neighbor
        self.propagate(g)
        node_repr = g.ndata['h']

        # print(len(prev_h))
        if len(prev_h) != 0 and self.skip_connect:  # 两次计算loop_message的方式不一样，前者激活后再加权
            if self.self_loop:
                node_repr = node_repr + loop_message
            node_repr = skip_weight * node_repr + (1 - skip_weight) * prev_h
        else:
            if self.self_loop:
                node_repr = node_repr + loop_message

        if self.activation:
            node_repr = self.activation(node_repr)
        if self.dropout is not None:
            node_repr = self.dropout(node_repr)
        g.ndata['h'] = node_repr
        return node_repr

    def msg_func(self, edges):
        relation = self.rel_emb.index_select(0, edges.data['type']).view(-1, self.out_feat)
        edge_type = edges.data['type']
        edge_num = edge_type.shape[0]
        node = edges.src['h'].view(-1, self.out_feat)

        batch_size = node.shape[0]
        node = node.unsqueeze(1)
        relation = relation.unsqueeze(1)
        stacked_inputs = torch.cat([node, relation], 1)
        stacked_inputs = self.gnn_bn0(stacked_inputs)
        msg = self.conv1d(stacked_inputs)
        msg = msg.view(batch_size, -1)

        msg = torch.mm(msg, self.weight_neighbor)
        return {'msg': msg}

    def apply_func(self, nodes):
        return {'h': nodes.data['h'] * nodes.data['norm']}
