# Supplementary material for: A temporal knowledge graph reasoning model based on recurrent encoding and contrastive learning
Source: PeerJ Comput Sci. 2025 Jan 23;11:e2595. doi: 10.7717/peerj-cs.2595 (PMC11784877; doi:10.7717/peerj-cs.2595)
Supplement: Supplemental Information 1 [file peerj-cs-11-2595-s001.zip › code/src/decoder.py]

import random

from torch.nn import functional as F
import torch
from torch.nn.parameter import Parameter
import math
import os
path_dir = os.getcwd()

class TimeConvTransR(torch.nn.Module):
    def __init__(self, num_relations, embedding_dim, input_dropout=0, hidden_dropout=0, feature_map_dropout=0, channels=50, kernel_size=3, use_bias=True):
        super(TimeConvTransR, self).__init__()
        self.inp_drop = torch.nn.Dropout(input_dropout)
        self.hidden_drop = torch.nn.Dropout(hidden_dropout)
        self.feature_map_drop = torch.nn.Dropout(feature_map_dropout)
        self.loss = torch.nn.BCELoss()

        self.conv1 = torch.nn.Conv1d(4, channels, kernel_size, stride=1,
                               padding=int(math.floor(kernel_size / 2)))  # kernel size is odd, then padding = math.floor(kernel_size/2)
        self.bn0 = torch.nn.BatchNorm1d(4)
        self.bn1 = torch.nn.BatchNorm1d(channels)
        self.bn2 = torch.nn.BatchNorm1d(embedding_dim)
        self.register_parameter('b', Parameter(torch.zeros(num_relations*2)))
        self.fc = torch.nn.Linear(embedding_dim * channels, embedding_dim)


    def forward(self, embedding, emb_rel, emb_time, triplets, nodes_id=None, mode="train", negative_rate=0, partial_embeding=None):

        e1_embedded_all = F.tanh(embedding)
        batch_size = len(triplets)
        e1_embedded = e1_embedded_all[triplets[:, 0]].unsqueeze(1)
        e2_embedded = e1_embedded_all[triplets[:, 2]].unsqueeze(1)
        emb_time_1, emb_time_2 = emb_time
        emb_time_1 = emb_time_1.unsqueeze(1)
        emb_time_2 = emb_time_2.unsqueeze(1)

        stacked_inputs = torch.cat([e1_embedded, e2_embedded, emb_time_1, emb_time_2], 1)
        stacked_inputs = self.bn0(stacked_inputs)
        x = self.inp_drop(stacked_inputs)
        x = self.conv1(x)
        x = self.bn1(x)
        x = F.relu(x)
        x = self.feature_map_drop(x)
        x = x.view(batch_size, -1)
        x = self.fc(x)
        x = self.hidden_drop(x)
        x = self.bn2(x)
        x = F.relu(x)
        if partial_embeding is None:
            x = torch.mm(x, emb_rel.transpose(1, 0))
        else:
            x = torch.mm(x, emb_rel.transpose(1, 0))
            x = torch.mul(x, partial_embeding)
        return x


class TimeConvTransE(torch.nn.Module):
    def __init__(self, num_entities, embedding_dim, input_dropout=0, hidden_dropout=0, feature_map_dropout=0, channels=50, kernel_size=3, use_bias=True):

        super(TimeConvTransE, self).__init__()

        self.inp_drop = torch.nn.Dropout(input_dropout)
        self.hidden_drop = torch.nn.Dropout(hidden_dropout)
        self.feature_map_drop = torch.nn.Dropout(feature_map_dropout)
        self.loss = torch.nn.BCELoss()

        self.conv1 = torch.nn.Conv1d(4, channels, kernel_size, stride=1,
                               padding=int(math.floor(kernel_size / 2)))
        self.bn0 = torch.nn.BatchNorm1d(4)
        self.bn1 = torch.nn.BatchNorm1d(channels)
        self.bn2 = torch.nn.BatchNorm1d(embedding_dim)
        self.register_parameter('b', Parameter(torch.zeros(num_entities)))
        self.fc = torch.nn.Linear(embedding_dim * channels, embedding_dim)

    def forward(self, embedding, emb_rel, emb_time, triplets, nodes_id=None, mode="train", negative_rate=0, partial_embeding=None):
        e1_embedded_all = F.tanh(embedding)#shape：（7128，200）  num_nodes,h_dim
        batch_size = len(triplets)#598
        e1_embedded = e1_embedded_all[triplets[:, 0]].unsqueeze(1)  # batch_size,1,h_dim  shape:torch.size([598,1,200])
        rel_embedded = emb_rel[triplets[:, 1]].unsqueeze(1)  # batch_size,1,h_dim
        emb_time_1, emb_time_2 = emb_time
        emb_time_1 = emb_time_1.unsqueeze(1) # shape:torch.size([598,1,200])
        emb_time_2 = emb_time_2.unsqueeze(1)

        stacked_inputs = torch.cat([e1_embedded, rel_embedded, emb_time_1, emb_time_2], 1)  # batch_size,2,h_dim
        stacked_inputs = self.bn0(stacked_inputs)  # 输出结果：batch_size,4,h_dim
        x = self.inp_drop(stacked_inputs)  # batch_size,4,h_dim
        x = self.conv1(x)  # 输出结果：batch_size,channels,h_dim
        x = self.bn1(x)  # batch_size,channels,h_dim
        x = F.relu(x)
        x = self.feature_map_drop(x)
        x = x.view(batch_size, -1)  # batch_size,channels*h_dim
        x = self.fc(x)  # batch_size,h_dim
        x = self.hidden_drop(x)  # batch_size,h_dim
        if batch_size > 1:
            x = self.bn2(x)# batch_size,h_dim
        x = F.relu(x)
        if partial_embeding is None:
            x = torch.mm(x, e1_embedded_all.transpose(1, 0))#batch_size,num_nodes(实体数)
        else:
            x = torch.mm(x, e1_embedded_all.transpose(1, 0))#torch.mm()只适合于二维张量的矩阵乘法
            x = torch.mul(x, partial_embeding)#torch.mul()和*等价;张量对应位置元素相乘;将输入张量input的每个元素与另一个向量or标量other相乘，返回一个新的张量out，两者维度需满足广播规则
        return x  #x 拼接-->BatchNorm1d-->dropout-->Conv1d-->BatchNorm1d-->relu-->dropout-->变换形状view-->Linear-->dropout-->...

    def forward_slow(self, embedding, emb_rel, triplets):

        e1_embedded_all = F.tanh(embedding)
        batch_size = len(triplets)
        e1_embedded = e1_embedded_all[triplets[:, 0]].unsqueeze(1)
        rel_embedded = emb_rel[triplets[:, 1]].unsqueeze(1)
        stacked_inputs = torch.cat([e1_embedded, rel_embedded], 1)
        stacked_inputs = self.bn0(stacked_inputs)
        x = self.inp_drop(stacked_inputs)
        x = self.conv1(x)
        x = self.bn1(x)
        x = F.relu(x)
        x = self.feature_map_drop(x)
        x = x.view(batch_size, -1)
        x = self.fc(x)
        x = self.hidden_drop(x)
        if batch_size > 1:
            x = self.bn2(x)
        x = F.relu(x)
        e2_embedded = e1_embedded_all[triplets[:, 2]]
        score = torch.sum(torch.mul(x, e2_embedded), dim=1)
        pred = score
        return pred
