# Supplementary material for: A temporal knowledge graph reasoning model based on recurrent encoding and contrastive learning
Source: PeerJ Comput Sci. 2025 Jan 23;11:e2595. doi: 10.7717/peerj-cs.2595 (PMC11784877; doi:10.7717/peerj-cs.2595)
Supplement: Supplemental Information 1 [file peerj-cs-11-2595-s001.zip › code/src/get_history.py]

import os
import torch
import numpy as np
from scipy import sparse
import scipy.sparse as sp
from tqdm import tqdm
import  argparse

def load_quadruples(inPath, fileName, fileName2=None):
    with open(os.path.join(inPath, fileName), 'r') as fr:
        quadrupleList = []
        times = set()
        for line in fr:
            line_split = line.split()
            head = int(line_split[0])
            tail = int(line_split[2])
            rel = int(line_split[1])
            time = int(line_split[3])
            quadrupleList.append([head, rel, tail, time])
            times.add(time)
    if fileName2 is not None:
        with open(os.path.join(inPath, fileName2), 'r') as fr:
            for line in fr:
                line_split = line.split()
                head = int(line_split[0])
                tail = int(line_split[2])
                rel = int(line_split[1])
                time = int(line_split[3])
                quadrupleList.append([head, rel, tail, time])
                times.add(time)
    times = list(times)
    times.sort()

    return np.asarray(quadrupleList), np.asarray(times)

def load_all_quadruples(inPath, fileName, fileName2=None, fileName3=None):
    quadrupleList = []
    times = set()
    with open(os.path.join(inPath, fileName), 'r') as fr:
        for line in fr:
            line_split = line.split()
            head = int(line_split[0])
            tail = int(line_split[2])
            rel = int(line_split[1])
            time = int(line_split[3])
            quadrupleList.append([head, rel, tail, time])
            times.add(time)
    with open(os.path.join(inPath, fileName2), 'r') as fr:
        for line in fr:
            line_split = line.split()
            head = int(line_split[0])
            tail = int(line_split[2])
            rel = int(line_split[1])
            time = int(line_split[3])
            quadrupleList.append([head, rel, tail, time])
            times.add(time)
    with open(os.path.join(inPath, fileName3), 'r') as fr:
        for line in fr:
            line_split = line.split()
            head = int(line_split[0])
            tail = int(line_split[2])
            rel = int(line_split[1])
            time = int(line_split[3])
            quadrupleList.append([head, rel, tail, time])
            times.add(time)
    times = list(times)
    times.sort()

    return np.asarray(quadrupleList), np.asarray(times)

def get_total_number(inPath, fileName):
    with open(os.path.join(inPath, fileName), 'r') as fr:
        for line in fr:
            line_split = line.split()
            return int(line_split[0]), int(line_split[1])

def get_data_with_t(data, tim):
    triples = [[quad[0], quad[1], quad[2]] for quad in data if quad[3] == tim]
    return np.array(triples)

def mkdirs(path):
	if not os.path.exists(path):
		os.makedirs(path)

args = argparse.ArgumentParser()
args.add_argument('--dataset', type=str, default='GDELT')
args = args.parse_args()
print(args)

all_data, all_times = load_all_quadruples('./data/{}'.format(args.dataset), 'train.txt', 'valid.txt', "test.txt")
num_e, num_r = get_total_number('./data/{}'.format(args.dataset), 'stat.txt') #10488,502

save_dir_obj = './data/{}/history/'.format(args.dataset)

mkdirs(save_dir_obj)#用于递归地创建多级目录
raw_num_r = num_r
num_r = num_r * 2
for tim in tqdm(all_times):
    train_new_data = np.array([[quad[0], quad[1], quad[2], quad[3]] for quad in all_data if quad[3] < tim])
    if tim != all_times[0]:
        train_new_data = torch.from_numpy(train_new_data) #numpy转成tensor（使用from_numpy()函数或者tensor()函数 ）
        inverse_train_data = train_new_data[:, [2, 1, 0, 3]]
        inverse_train_data[:, 1] = inverse_train_data[:, 1] + raw_num_r
        train_new_data = torch.cat([train_new_data, inverse_train_data])

        # entity history
        train_new_data = torch.unique(train_new_data[:, :3], sorted=False, dim=0)# shape: (82,3)
        train_new_data = train_new_data.numpy()#tensor转成numpy（ 使用numpy()函数 ）
        row = train_new_data[:, 0] * num_r + train_new_data[:, 1] # shape:(82,) 
        col = train_new_data[:, 2]#shape为：(82,)
        d = np.ones(len(row)) #shape为：(82,)
        tail_seq = sp.csr_matrix((d, (row, col)), shape=(num_e * num_r, num_e))#sp.csr_matrix((value, (row, col)), shape)创建稀疏矩阵
        #(s,r,?,T)如果存在(s,r,o,t)其中t<T,则矩阵对应的位置为1，否则为0.所以矩阵的大小应该为行s取值范围*r取值范围，列为o的取值范围
        #稀疏矩阵 行：s的取值范围*r的取值范围，列为：o的取值范围  要想用一个数表示s和r的话，就应该同代码 行：109  s的值*r的取值范围+r的值

        # relation history
        rel_row = train_new_data[:, 0] * num_e + train_new_data[:, 2]
        rel_col = train_new_data[:, 1]
        rel_d = np.ones(len(rel_row))
        rel_seq = sp.csr_matrix((rel_d, (rel_row, rel_col)), shape=(num_e * num_e, num_r))
        #(s,?,o,T)如果存在(s,r,o,t)其中t<T，则矩阵对应的位置为1，否则为0，所以矩阵的大小为：行s*o,列为r
    else:
        tail_seq = sp.csr_matrix(([], ([], [])), shape=(num_e * num_r, num_e))
        rel_seq = sp.csr_matrix(([], ([], [])), shape=(num_e * num_e, num_r))
    sp.save_npz('./data/{}/history/tail_history_{}.npz'.format(args.dataset, tim), tail_seq)
    sp.save_npz('./data/{}/history/rel_history_{}.npz'.format(args.dataset, tim), rel_seq)
