# Supplementary material for: A temporal knowledge graph reasoning model based on recurrent encoding and contrastive learning
Source: PeerJ Comput Sci. 2025 Jan 23;11:e2595. doi: 10.7717/peerj-cs.2595 (PMC11784877; doi:10.7717/peerj-cs.2595)
Supplement: Supplemental Information 1 [file peerj-cs-11-2595-s001.zip › code/src/hyperparameter_range.py]

hp_range = {
    "history_len": [8, 9],
    "n_layers": [2],
    "dropout": [0.2],
    "n_bases": [100],
    "angle": [10, 12, 14, 16],
    "history_rate": [0.3],
}

hp_range_WIKI = {
    "history_len": [1, 2, 3, 4, 5, 6],
    "n_layers": [1],
    "dropout": [0.2],
    "n_bases": [100],
    "angle": [10],
    "history_rate": [0.3],
}

hp_range_YAGO = {
    "history_len": [1, 2],
    "n_layers": [1, 2],
    "dropout": [0.2],
    "n_bases": [100],
    "angle": [10],
    "history_rate": [0.1, 0.2, 0.3, 0.4, 0.5],
}

hp_range_ICEWS18 = {
    "history_len": [10],
    "n_layers": [2],
    "dropout": [0.2],
    "n_bases": [100],
    "angle": [9, 7, 5],
    "history_rate": [0.3],
}


hp_range_ICEWS05_15 = {
    "history_len": [10],
    "n_layers": [2],
    "dropout": [0.2],
    "n_bases": [100],
    "angle": [15],
    "history_rate": [0.3],
}

hp_range_GDELT = {
    "history_len": [6],
    "n_layers": [2],
    "dropout": [0.2],
    "n_bases": [100],
    "angle": [15],
    "history_rate": [0.3],
}
