# Supplementary material for: A temporal knowledge graph reasoning model based on recurrent encoding and contrastive learning
Source: PeerJ Comput Sci. 2025 Jan 23;11:e2595. doi: 10.7717/peerj-cs.2595 (PMC11784877; doi:10.7717/peerj-cs.2595)
Supplement: Supplemental Information 1 [file peerj-cs-11-2595-s001.zip › code/src/main.py]

import argparse
import itertools
import os
import sys
import time
import pickle

import dgl
import numpy as np
import torch
from tqdm import tqdm
import random
sys.path.append(".")
from rgcn import utils
from rgcn.utils import build_sub_graph
from src.rrgcn import RecurrentRGCN
from src.hyperparameter_range import *
import torch.nn.modules.rnn
from collections import defaultdict
from rgcn.knowledge_graph import _read_triplets_as_list
import scipy.sparse as sp
from src.utils import *


def test(model, history_list, test_list, num_rels, num_nodes, use_cuda, all_ans_list, all_ans_r_list, model_name, static_graph, time_list, history_time_nogt, mode):
    ranks_raw, ranks_filter, mrr_raw_list, mrr_filter_list = [], [], [], []
    ranks_raw_r, ranks_filter_r, mrr_raw_list_r, mrr_filter_list_r = [], [], [], []
    

    idx = 0
    if mode == "test":
        # test mode: load parameter form file
        if use_cuda:
            checkpoint = torch.load(model_name, map_location=torch.device(args.gpu))
        else:
            checkpoint = torch.load(model_name, map_location=torch.device('cpu'))
        print("Load Model name: {}. Using best epoch : {}".format(model_name, checkpoint['epoch']))  # use best stat checkpoint
        print("\n"+"-"*10+"start testing"+"-"*10+"\n")
        model.load_state_dict(checkpoint['state_dict'])

    model.eval()
    # do not have inverse relation in test input
    input_list = [snap for snap in history_list[-args.test_history_len:]]

    if args.multi_step:
        all_tail_seq = sp.load_npz(
            './data/{}/history/tail_history_{}.npz'.format(args.dataset, history_time_nogt))
        # rel
        all_rel_seq = sp.load_npz(
            './data/{}/history/rel_history_{}.npz'.format(args.dataset, history_time_nogt))

    for time_idx, test_snap in enumerate(tqdm(test_list)):
        history_glist = [build_sub_graph(num_nodes, num_rels, g, use_cuda, args.gpu) for g in input_list]
        test_triples_input = torch.LongTensor(test_snap).cuda() if use_cuda else torch.LongTensor(test_snap)
        test_triples_input = test_triples_input.to(args.gpu) if use_cuda else test_triples_input

        # get history
        histroy_data = test_triples_input
        inverse_histroy_data = histroy_data[:, [2, 1, 0, 3]]
        inverse_histroy_data[:, 1] = inverse_histroy_data[:, 1] + num_rels
        histroy_data = torch.cat([histroy_data, inverse_histroy_data])
        histroy_data = histroy_data.cpu().numpy()
        if args.multi_step:#False
            seq_idx = histroy_data[:, 0] * num_rels * 2 + histroy_data[:, 1]
            tail_seq = torch.Tensor(all_tail_seq[seq_idx].todense())
            one_hot_tail_seq = tail_seq.masked_fill(tail_seq != 0, 1)
            # rel
            rel_seq_idx = histroy_data[:, 0] * num_nodes + histroy_data[:, 2]
            rel_seq = torch.Tensor(all_rel_seq[rel_seq_idx].todense())
            one_hot_rel_seq = rel_seq.masked_fill(rel_seq != 0, 1)
        else:
            all_tail_seq = sp.load_npz(
                './data/{}/history/tail_history_{}.npz'.format(args.dataset, time_list[time_idx]))
            seq_idx = histroy_data[:, 0] * num_rels * 2 + histroy_data[:, 1]
            tail_seq = torch.Tensor(all_tail_seq[seq_idx].todense())
            one_hot_tail_seq = tail_seq.masked_fill(tail_seq != 0, 1)
            # rel
            all_rel_seq = sp.load_npz(
                './data/{}/history/rel_history_{}.npz'.format(args.dataset, time_list[time_idx]))
            rel_seq_idx = histroy_data[:, 0] * num_nodes + histroy_data[:, 2]
            rel_seq = torch.Tensor(all_rel_seq[rel_seq_idx].todense())
            one_hot_rel_seq = rel_seq.masked_fill(rel_seq != 0, 1)
        if use_cuda:
            one_hot_tail_seq = one_hot_tail_seq.cuda()
            one_hot_rel_seq = one_hot_rel_seq.cuda()

        test_triples, final_score, final_r_score = model.predict(history_glist, num_rels, static_graph, test_triples_input, one_hot_tail_seq, one_hot_rel_seq, use_cuda)

        mrr_filter_snap_r, mrr_snap_r, rank_raw_r, rank_filter_r = utils.get_total_rank(test_triples, final_r_score, all_ans_r_list[time_idx], eval_bz=1000, rel_predict=1)
        mrr_filter_snap, mrr_snap, rank_raw, rank_filter = utils.get_total_rank(test_triples, final_score, all_ans_list[time_idx], eval_bz=1000, rel_predict=0)

        # used to global statistic
        ranks_raw.append(rank_raw)
        ranks_filter.append(rank_filter)
        # used to show slide results
        mrr_raw_list.append(mrr_snap)
        mrr_filter_list.append(mrr_filter_snap)

        # relation rank
        ranks_raw_r.append(rank_raw_r)
        ranks_filter_r.append(rank_filter_r)
        mrr_raw_list_r.append(mrr_snap_r)
        mrr_filter_list_r.append(mrr_filter_snap_r)

        # reconstruct history graph list
        if args.multi_step:
            if not args.relation_evaluation:    
                predicted_snap = utils.construct_snap(test_triples, num_nodes, num_rels, final_score, args.topk)
            else:
                predicted_snap = utils.construct_snap_r(test_triples, num_nodes, num_rels, final_r_score, args.topk)
            if len(predicted_snap):
                input_list.pop(0)
                input_list.append(predicted_snap)
        else:
            input_list.pop(0)
            input_list.append(test_snap)
        idx += 1
    
    mrr_raw, hit_result_raw = utils.stat_ranks(ranks_raw, "raw_ent")
    mrr_filter, hit_result_filter = utils.stat_ranks(ranks_filter, "filter_ent")
    mrr_raw_r, hit_result_raw_r = utils.stat_ranks(ranks_raw_r, "raw_rel")
    mrr_filter_r, hit_result_filter_r = utils.stat_ranks(ranks_filter_r, "filter_rel")
    return mrr_raw, mrr_filter, mrr_raw_r, mrr_filter_r, hit_result_raw, hit_result_filter, hit_result_raw_r, hit_result_filter_r

    
def run_experiment(args, history_len=None, n_layers=None, dropout=None, n_bases=None, angle=None, history_rate=None):
    # load configuration for grid search the best configuration
    if history_len:
        args.train_history_len = history_len
        args.test_history_len = history_len
    if n_layers:
        args.n_layers = n_layers
    if dropout:
        args.dropout = dropout
    if n_bases:
        args.n_bases = n_bases
    if angle:
        args.angle = angle
    if history_rate:
        args.history_rate = history_rate
    mrr_raw = None
    mrr_filter = None
    mrr_raw_r = None
    mrr_filter_r = None
    hit_result_raw = None
    hit_result_filter = None
    hit_result_raw_r = None
    hit_result_filter_r = None

    # load graph data
    print("loading graph data")
    data = utils.load_data(args.dataset)   # 得到data类
    train_list, train_times = utils.split_by_time(data.train)   # 划分为snapshots，逐时间步的数据集
    valid_list, valid_times = utils.split_by_time(data.valid)
    test_list, test_times = utils.split_by_time(data.test) #test_times=31
    train_data=data.train
    valid_data=data.valid
    test_data=data.test
    train_data_num=utils.sum_num(train_list)#每个时间t下的四元组的个数
    valid_data_num=utils.sum_num(valid_list)#每个时间t下的四元组的个数
    test_data_num=utils.sum_num(test_list)#每个时间t下的四元组的个数
    
    train_s_label_f = '/train_s_label.txt'  #是否有历史数据
    train_o_label_f = '/train_o_label.txt'
    dev_s_label_f = '/dev_s_label.txt'
    dev_o_label_f = '/dev_o_label.txt'
    test_s_label_f = '/test_s_label.txt'
    test_o_label_f = '/test_o_label.txt'
    with open('./data/' + args.dataset + train_s_label_f, 'rb') as f:
        train_s_label = pickle.load(f)
    with open('./data/' + args.dataset + train_o_label_f, 'rb') as f:
        train_o_label = pickle.load(f)
    with open('./data/' + args.dataset + dev_s_label_f, 'rb') as f:
        valid_s_label = pickle.load(f)
    with open('./data/' + args.dataset + dev_o_label_f, 'rb') as f:
        valid_o_label = pickle.load(f)
        
    with open('./data/' + args.dataset + test_s_label_f, 'rb') as f:
        test_s_label = pickle.load(f)
    with open('./data/' + args.dataset + test_o_label_f, 'rb') as f:
        test_o_label = pickle.load(f)
    

    num_nodes = data.num_nodes#7128
    num_rels = data.num_rels#230
    if args.dataset == "ICEWS14s":
        num_times = len(train_list) + len(valid_list) + len(test_list) + 1#366
    else:
        num_times = len(train_list) + len(valid_list) + len(test_list)
    time_interval = train_times[1]-train_times[0]
    print("num_times", num_times, "--------------", time_interval)
    history_val_time_nogt = valid_times[0]
    history_test_time_nogt = test_times[0]
    if args.multi_step:
        print("val only use global history before:", history_val_time_nogt)
        print("test only use global history before:", history_test_time_nogt)

    all_ans_list_test = utils.load_all_answers_for_time_filter(data.test, num_rels, num_nodes, False)
    all_ans_list_r_test = utils.load_all_answers_for_time_filter(data.test, num_rels, num_nodes, True)
    all_ans_list_valid = utils.load_all_answers_for_time_filter(data.valid, num_rels, num_nodes, False)
    all_ans_list_r_valid = utils.load_all_answers_for_time_filter(data.valid, num_rels, num_nodes, True)

    model_name = "gl_rate_{}-{}-{}-{}-{}-{}".format(args.history_rate, args.dataset, args.encoder, args.decoder,args.train_history_len,args.temperature_parameter)
    #model_name = "gl_rate_{}-{}-{}-{}-{}".format(args.history_rate, args.dataset, args.encoder, args.decoder,args.train_history_len)
    #model_name = "gl_rate_{}-{}-{}-{}".format(args.history_rate, args.dataset, args.encoder,args.decoder)
    model_state_file = os.path.join('./models/', model_name)
    print("Sanity Check: stat name : {}".format(model_state_file))
    print("Sanity Check: Is cuda available ? {}".format(torch.cuda.is_available()))

    use_cuda = args.gpu >= 0 and torch.cuda.is_available()

    if args.add_static_graph:
        static_triples = np.array(_read_triplets_as_list("./data/" + args.dataset + "/e-w-graph.txt", {}, {}, load_time=False))#返回的是去掉时间戳的三元组的列表
        num_static_rels = len(np.unique(static_triples[:, 1]))
        num_words = len(np.unique(static_triples[:, 2]))
        static_triples[:, 2] = static_triples[:, 2] + num_nodes 
        static_node_id = torch.from_numpy(np.arange(num_words + data.num_nodes)).view(-1, 1).long().cuda(args.gpu) \
            if use_cuda else torch.from_numpy(np.arange(num_words + data.num_nodes)).view(-1, 1).long()
    else:
        num_static_rels, num_words, static_triples, static_graph = 0, 0, [], None

    # create stat
    model = RecurrentRGCN(args.decoder,#timeconvtranse
                        args.encoder,#convgcn
                        num_nodes,
                        num_rels,
                        num_static_rels,
                        num_words,
                        num_times,
                        time_interval,
                        args.n_hidden,#200
                        args.opn,#sub
                        args.history_rate,#0.3
                        sequence_len=args.train_history_len,#9
                        num_bases=args.n_bases,#100
                        num_basis=args.n_basis,#100
                        num_hidden_layers=args.n_layers,#2
                        dropout=args.dropout,#0.2
                        self_loop=args.self_loop, #True
                        skip_connect=args.skip_connect,#False
                        layer_norm=args.layer_norm,#True
                        input_dropout=args.input_dropout,#0.2
                        hidden_dropout=args.hidden_dropout,#0.2
                        feat_dropout=args.feat_dropout,#0.2
                        aggregation=args.aggregation,#False
                        weight=args.weight,#0.5
                        discount=args.discount,#1  discount of weight of static constraint
                        angle=args.angle,#14
                        use_static=args.add_static_graph,#True
                        entity_prediction=args.entity_prediction,#True
                        relation_prediction=args.relation_prediction,#Trye
                        use_cuda=use_cuda,
                        gpu = args.gpu,
                        analysis=args.run_analysis,tem=args.temperature_parameter)#False  statistic the result

    if use_cuda:
        torch.cuda.set_device(args.gpu)
        model.cuda()

    if args.add_static_graph:
        static_graph = build_sub_graph(len(static_node_id), num_static_rels, static_triples, use_cuda, args.gpu)

    # optimizer
    optimizer = torch.optim.Adam(model.parameters(), lr=args.lr, weight_decay=1e-5)


    if args.test and os.path.exists(model_state_file):
        mrr_raw, mrr_filter, mrr_raw_r, mrr_filter_r, hit_result_raw, hit_result_filter, hit_result_raw_r, hit_result_filter_r = test(model,
                                                            train_list+valid_list, 
                                                            test_list, 
                                                            num_rels, 
                                                            num_nodes, 
                                                            use_cuda, 
                                                            all_ans_list_test, 
                                                            all_ans_list_r_test, 
                                                            model_state_file, 
                                                            static_graph,
                                                            test_times,
                                                            history_test_time_nogt,
                                                            "test")
    elif args.test and not os.path.exists(model_state_file):
        print("--------------{} not exist, Change mode to train and generate stat for testing----------------\n".format(model_state_file))
    else:
        print("----------------------------------------start training----------------------------------------\n")
        best_mrr = 0
        for epoch in range(args.n_epochs):
            model.train()
            losses = []
            losses_e = []
            losses_r = []
            losses_static = []

            idx = [_ for _ in range(len(train_list))]
            #idx.reverse()
            #print(max)
            random.shuffle(idx)#用于将一个列表中的元素打乱顺序,值得注意的是使用这个方法不会生成新的列表,只是将原列表的次序打乱
    
            for train_sample_num in tqdm(idx):
                if train_sample_num == 0: continue
                output = train_list[train_sample_num:train_sample_num+1]
                if train_sample_num - args.train_history_len<0:
                    input_list = train_list[0: train_sample_num]
                else:
                    input_list = train_list[train_sample_num - args.train_history_len: train_sample_num]# args.train_history_len=9

                # generate history graph
                history_glist = [build_sub_graph(num_nodes, num_rels, snap, use_cuda, args.gpu) for snap in input_list]
                output = [torch.from_numpy(_).long().cuda() for _ in output] if use_cuda else [torch.from_numpy(_).long() for _ in output]
                
                

                # history load
                histroy_data = output[0]#在train_sample_num时刻所有三元组，其实就是output，因为output中仅有一组数据
                inverse_histroy_data = histroy_data[:, [2, 1, 0, 3]]
                inverse_histroy_data[:, 1] = inverse_histroy_data[:, 1] + num_rels
                histroy_data = torch.cat([histroy_data, inverse_histroy_data])
                histroy_data = histroy_data.cpu().numpy()
                # tail
                all_tail_seq = sp.load_npz(
                    './data/{}/history/tail_history_{}.npz'.format(args.dataset, train_times[train_sample_num]))
                seq_idx = histroy_data[:, 0] * num_rels * 2 + histroy_data[:, 1]
                tail_seq = torch.Tensor(all_tail_seq[seq_idx].todense())#todense()函数将稀疏矩阵转换为密集矩阵，要注意内存空间的问题
                one_hot_tail_seq = tail_seq.masked_fill(tail_seq != 0, 1)
                # rel
                all_rel_seq = sp.load_npz(
                    './data/{}/history/rel_history_{}.npz'.format(args.dataset, train_times[train_sample_num]))
                rel_seq_idx = histroy_data[:, 0] * num_nodes + histroy_data[:, 2]
                rel_seq = torch.Tensor(all_rel_seq[rel_seq_idx].todense())
                one_hot_rel_seq = rel_seq.masked_fill(rel_seq != 0, 1)#将rel_seq中不为0的数值全部替换为1
                if use_cuda:
                    one_hot_tail_seq = one_hot_tail_seq.cuda()
                    one_hot_rel_seq = one_hot_rel_seq.cuda()
                T=utils.sum_history(train_sample_num,train_data_num)
                T1=T+train_data_num[train_sample_num]
               
                s_history_label=train_s_label[T:T1]
                o_history_label=train_o_label[T:T1]
                # else:
                #    s_history_label=train_s_label[T:]
                #    o_history_label=train_o_label[T:]    
                # else:
                #     s_history_label=train_s_label[0:T1]
                #     o_history_label=train_o_label[0:T1]

                loss_e, loss_r, loss_static,spc_loss = model.get_loss(history_glist, output[0], static_graph, one_hot_tail_seq, one_hot_rel_seq, use_cuda,s_history_label,o_history_label)
                loss = args.task_weight*loss_e + (1-args.task_weight)*loss_r + loss_static+spc_loss

                losses.append(loss.item())
                losses_e.append(loss_e.item())
                losses_r.append(loss_r.item())
                losses_static.append(loss_static.item())

                loss.backward()
                torch.nn.utils.clip_grad_norm_(model.parameters(), args.grad_norm)  # clip gradients
                optimizer.step()
                optimizer.zero_grad()

            print("Epoch {:04d} | Ave Loss: {:.4f} | entity-relation-static:{:.4f}-{:.4f}-{:.4f} Best MRR {:.4f} | Model {} "
                  .format(epoch, np.mean(losses), np.mean(losses_e), np.mean(losses_r), np.mean(losses_static), best_mrr, model_name))

            # validation
            if epoch and epoch % args.evaluate_every == 0:
                mrr_raw, mrr_filter, mrr_raw_r, mrr_filter_r, hit_result_raw, hit_result_filter, hit_result_raw_r, hit_result_filter_r = test(model,
                                                                    train_list, 
                                                                    valid_list, 
                                                                    num_rels, 
                                                                    num_nodes, 
                                                                    use_cuda, 
                                                                    all_ans_list_valid, 
                                                                    all_ans_list_r_valid, 
                                                                    model_state_file, 
                                                                    static_graph,
                                                                    valid_times,
                                                                    history_val_time_nogt,
                                                                    mode="train")
                
                if not args.relation_evaluation:  # entity prediction evalution
                    if mrr_raw < best_mrr:
                        if epoch >= args.n_epochs or epoch - best_epoch > 5:
                            break
                    else:
                        best_mrr = mrr_raw
                        best_epoch=epoch
                        torch.save({'state_dict': model.state_dict(), 'epoch': epoch}, model_state_file)
                else:
                    if mrr_raw_r < best_mrr:
                        if epoch >= args.n_epochs or epoch - best_epoch > 5:
                            break
                    else:
                        best_mrr = mrr_raw_r
                        best_epoch=epoch
                        torch.save({'state_dict': model.state_dict(), 'epoch': epoch}, model_state_file)
        mrr_raw, mrr_filter, mrr_raw_r, mrr_filter_r, hit_result_raw, hit_result_filter, hit_result_raw_r, hit_result_filter_r = test(model,
                                                            train_list+valid_list,
                                                            test_list, 
                                                            num_rels, 
                                                            num_nodes, 
                                                            use_cuda, 
                                                            all_ans_list_test, 
                                                            all_ans_list_r_test, 
                                                            model_state_file, 
                                                            static_graph,
                                                            test_times,
                                                            history_test_time_nogt,
                                                            mode="test")
    return mrr_raw, mrr_filter, mrr_raw_r, mrr_filter_r, hit_result_raw, hit_result_filter, hit_result_raw_r, hit_result_filter_r


if __name__ == '__main__':
    import warnings
    warnings.filterwarnings("ignore")
    parser = argparse.ArgumentParser(description='TIRGN')

    parser.add_argument("--gpu", type=int, default=0,
                        help="gpu")
    parser.add_argument("--batch-size", type=int, default=1,
                        help="batch-size")
    parser.add_argument("-d", "--dataset", type=str, default="ICEWS14s",
                        help="dataset to use")
    parser.add_argument("--test", action='store_true', default=False,
                        help="load stat from dir and directly test")
    parser.add_argument("--run-analysis", action='store_true', default=False,
                        help="print log info")
    parser.add_argument("--run-statistic", action='store_true', default=False,
                        help="statistic the result")
    parser.add_argument("--multi-step", action='store_true', default=False,
                        help="do multi-steps inference without ground truth")
    parser.add_argument("--topk", type=int, default=50,
                        help="choose top k entities as results when do multi-steps without ground truth")
    # parser.add_argument("--add-static-graph",  action='store_true', default=False,
    #                     help="use the info of static graph")
    parser.add_argument("--add-rel-word", action='store_true', default=False,
                        help="use words in relaitons")
    parser.add_argument("--relation-evaluation", action='store_true', default=False,
                        help="save model accordding to the relation evalution")

    # configuration for sequences stat
    parser.add_argument("--train-history-len", type=int, default=12,
                        help="history length")
    parser.add_argument("--test-history-len", type=int, default=12,
                        help="history length for test")
    parser.add_argument("--dilate-len", type=int, default=1,
                        help="dilate history graph")
    
     # configuration for global history
    parser.add_argument("--history-rate", type=float, default=0.3,
                        help="history rate")
    parser.add_argument("--temperature-parameter", type=float, default=1,
                        help="temperature parameter")
    
    parser.add_argument("--add-static-graph",  action='store_true', default=True,
                        help="use the info of static graph")
    parser.add_argument("--relation-prediction", action='store_true', default=True,
                        help="add relation prediction loss")
    parser.add_argument("--entity-prediction", action='store_true', default=True,
                        help="add entity prediction loss")

    # configuration for encoder RGCN stat
    parser.add_argument("--weight", type=float, default=0.5,
                        help="weight of static constraint")
    parser.add_argument("--task-weight", type=float, default=0.7,
                        help="weight of entity prediction task")
    parser.add_argument("--discount", type=float, default=1,
                        help="discount of weight of static constraint")
    parser.add_argument("--angle", type=int, default=14,
                        help="evolution speed")

    parser.add_argument("--encoder", type=str, default="convgcn",
                        help="method of encoder")
    parser.add_argument("--aggregation", type=str, default="none",
                        help="method of aggregation")
    parser.add_argument("--dropout", type=float, default=0.2,
                        help="dropout probability")
    parser.add_argument("--skip-connect", action='store_true', default=False,
                        help="whether to use skip connect in a RGCN Unit")#在网络的某些层中，将输入直接连接到输出，以允许信息在不同层之间跳跃传递。这种连接通常是通过加法操作来实现的，将输入和输出相加。跳跃连接通过将输入信息直接传递到后续层次，允许梯度更容易地反向传播。这种直接传递有助于保持梯度的稳定性，使网络更容易训练。解决深度神经网络中的梯度消失问题以及加速训练过程
    parser.add_argument("--n-hidden", type=int, default=200,
                        help="number of hidden units")
    parser.add_argument("--opn", type=str, default="sub",
                        help="opn of compgcn")

    parser.add_argument("--n-bases", type=int, default=100,
                        help="number of weight blocks for each relation")#每个关系的权重块数
    parser.add_argument("--n-basis", type=int, default=100,
                        help="number of basis vector for compgcn")
    parser.add_argument("--n-layers", type=int, default=2,
                        help="number of propagation rounds")
    parser.add_argument("--self-loop", action='store_true', default=True,
                        help="perform layer normalization in every layer of gcn ")
    parser.add_argument("--layer-norm", action='store_true', default=True,
                        help="perform layer normalization in every layer of gcn ")
    # parser.add_argument("--relation-prediction", action='store_true', default=True,
    #                     help="add relation prediction loss")
    # parser.add_argument("--entity-prediction", action='store_true', default=True,
    #                     help="add entity prediction loss")
    parser.add_argument("--split_by_relation", action='store_true', default=False,
                        help="do relation prediction")

    # configuration for stat training
    parser.add_argument("--n-epochs", type=int, default=500,
                        help="number of minimum training epochs on each time step")
    parser.add_argument("--lr", type=float, default=0.001,
                        help="learning rate")
    parser.add_argument("--grad-norm", type=float, default=1.0,
                        help="norm to clip gradient to")

    # configuration for evaluating
    parser.add_argument("--evaluate-every", type=int, default=1,
                        help="perform evaluation every n epochs")

    # configuration for decoder
    parser.add_argument("--decoder", type=str, default="timeconvtranse",
                        help="method of decoder")
    parser.add_argument("--input-dropout", type=float, default=0.2,
                        help="input dropout for decoder ")
    parser.add_argument("--hidden-dropout", type=float, default=0.2,
                        help="hidden dropout for decoder")
    parser.add_argument("--feat-dropout", type=float, default=0.2,
                        help="feat dropout for decoder")


    # configuration for optimal parameters
    parser.add_argument("--grid-search", action='store_true', default=False,
                        help="perform grid search for best configuration")#执行网格搜索以获得最佳配置
    parser.add_argument("-tune", "--tune", type=str, default="history_len,n_layers,dropout,n_bases,angle,history_rate",
                        help="stat to use")
    parser.add_argument("--num-k", type=int, default=500,
                        help="number of triples generated")

   
    parser.add_argument("--save", type=str, default="checkpoint",
                        help="number of save")


    args = parser.parse_args()
    print(args)
    if args.grid_search:
        out_log = '../results/{}.{}.gs'.format(args.dataset, args.encoder+"-"+args.decoder+"-"+args.save)
        o_f = open(out_log, 'w')
        print("** Grid Search **")
        o_f.write("** Grid Search **\n")
        hyperparameters = args.tune.split(',')

        if args.tune == '' or len(hyperparameters) < 1:
            print("No hyperparameter specified.")
            sys.exit(0)
        if args.dataset == "ICEWS14s":
            hp_range_ = hp_range
        if args.dataset == "WIKI":
            hp_range_ = hp_range_WIKI
        if args.dataset == "YAGO":
            hp_range_ = hp_range_YAGO
        if args.dataset == "ICEWS18":
            hp_range_ = hp_range_ICEWS18
        if args.dataset == "ICEWS05-15":
            hp_range_ = hp_range_ICEWS05_15
        if args.dataset == "GDELT":
            hp_range_ = hp_range_GDELT
        grid = hp_range_[hyperparameters[0]]
        for hp in hyperparameters[1:]:
            grid = itertools.product(grid, hp_range_[hp])
        hits_at_1s = {}
        hits_at_10s = {}
        mrrs = {}
        grid = list(grid)
        print('* {} hyperparameter combinations to try'.format(len(grid)))
        o_f.write('* {} hyperparameter combinations to try\n'.format(len(grid)))
        o_f.close()

        for i, grid_entry in enumerate(list(grid)):

            o_f = open(out_log, 'a')

            if not (type(grid_entry) is list or type(grid_entry) is list):
                grid_entry = [grid_entry]
            grid_entry = utils.flatten(grid_entry)
            print('\n\n* Hyperparameter Set {}:'.format(i))
            o_f.write('* Hyperparameter Set {}:\n'.format(i))
            signature = ''
            print(grid_entry)
            o_f.write("\t".join([str(_) for _ in grid_entry]) + "\n")
            # def run_experiment(args, n_hidden=None, n_layers=None, dropout=None, n_bases=None):
            args.test = False
            args.multi_step = False
            mrr_raw, mrr_filter, mrr_raw_r, mrr_filter_r, hit_result_raw, hit_result_filter, hit_result_raw_r, hit_result_filter_r = run_experiment(args, grid_entry[0], grid_entry[1], grid_entry[2], grid_entry[3], grid_entry[4], grid_entry[5])
            hits = [1, 3, 10]
            o_f.write("MRR (raw): {:.6f}\n".format(mrr_raw))
            for hit_i, hit in enumerate(hits):
                o_f.write("Hits (raw) @ {}: {:.6f}\n".format(hit, hit_result_raw[hit_i].item()))
            o_f.write("MRR (raw): {:.6f}\n".format(mrr_filter))
            for hit_i, hit in enumerate(hits):
                o_f.write("Hits (raw) @ {}: {:.6f}\n".format(hit, hit_result_filter[hit_i].item()))
            o_f.write("MRR (raw): {:.6f}\n".format(mrr_raw_r))
            for hit_i, hit in enumerate(hits):
                o_f.write("Hits (raw) @ {}: {:.6f}\n".format(hit, hit_result_raw_r[hit_i].item()))
            o_f.write("MRR (raw): {:.6f}\n".format(mrr_filter_r))
            for hit_i, hit in enumerate(hits):
                o_f.write("Hits (raw) @ {}: {:.6f}\n".format(hit, hit_result_filter_r[hit_i].item()))
            # no ground truth
            args.test = True
            args.topk = 0
            args.multi_step = True
            mrr_raw, mrr_filter, mrr_raw_r, mrr_filter_r, hit_result_raw, hit_result_filter, hit_result_raw_r, hit_result_filter_r = run_experiment(
                args, grid_entry[0], grid_entry[1], grid_entry[2], grid_entry[3], grid_entry[4], grid_entry[5])
            o_f.write("No ground truth result:\n")
            o_f.write("MRR (raw): {:.6f}\n".format(mrr_raw))
            for hit_i, hit in enumerate(hits):
                o_f.write("Hits (raw) @ {}: {:.6f}\n".format(hit, hit_result_raw[hit_i].item()))
            o_f.write("MRR (raw): {:.6f}\n".format(mrr_filter))
            for hit_i, hit in enumerate(hits):
                o_f.write("Hits (raw) @ {}: {:.6f}\n".format(hit, hit_result_filter[hit_i].item()))
            o_f.write("MRR (raw): {:.6f}\n".format(mrr_raw_r))
            for hit_i, hit in enumerate(hits):
                o_f.write("Hits (raw) @ {}: {:.6f}\n".format(hit, hit_result_raw_r[hit_i].item()))
            o_f.write("MRR (raw): {:.6f}\n".format(mrr_filter_r))
            for hit_i, hit in enumerate(hits):
                o_f.write("Hits (raw) @ {}: {:.6f}\n".format(hit, hit_result_filter_r[hit_i].item()))

    # single run
    else:
        run_experiment(args)
    sys.exit()
