# Supplementary material for: A temporal knowledge graph reasoning model based on recurrent encoding and contrastive learning
Source: PeerJ Comput Sci. 2025 Jan 23;11:e2595. doi: 10.7717/peerj-cs.2595 (PMC11784877; doi:10.7717/peerj-cs.2595)
Supplement: Supplemental Information 1 [file peerj-cs-11-2595-s001.zip › code/src/model.py]

import torch.nn as nn
import torch

class BaseRGCN(nn.Module):
    def __init__(self, num_nodes, h_dim, out_dim, num_rels, num_bases=-1, num_basis=-1,
                 num_hidden_layers=1, dropout=0, self_loop=False, skip_connect=False, encoder_name="", opn="sub", rel_emb=None, use_cuda=False, analysis=False):
        super(BaseRGCN, self).__init__()
        self.num_nodes = num_nodes
        self.h_dim = h_dim
        self.out_dim = out_dim
        self.num_rels = num_rels
        self.num_bases = num_bases
        self.num_basis = num_basis
        self.num_hidden_layers = num_hidden_layers
        self.dropout = dropout
        self.skip_connect = skip_connect
        self.self_loop = self_loop
        self.encoder_name = encoder_name
        self.use_cuda = use_cuda
        self.run_analysis = analysis
        self.skip_connect = skip_connect
        print("use layer :{}".format(encoder_name))
        self.rel_emb = rel_emb
        self.opn = opn
        # create rgcn layers
        self.build_model()
        # create initial features
        self.features = self.create_features()

    def build_model(self):
        self.layers = nn.ModuleList()
        # i2h
        i2h = self.build_input_layer()
        if i2h is not None:
            self.layers.append(i2h)
        # h2h
        for idx in range(self.num_hidden_layers):

            h2h = self.build_hidden_layer(idx)
            self.layers.append(h2h)
        # h2o
        h2o = self.build_output_layer()
        if h2o is not None:
            self.layers.append(h2o)

    # initialize feature for each node
    def create_features(self):
        return None

    def build_input_layer(self):
        return None

    def build_hidden_layer(self, idx):
        raise NotImplementedError

    def build_output_layer(self):
        return None

    def forward(self, g):
        if self.features is not None:
            g.ndata['id'] = self.features
        print("h before GCN message passing")
        print(g.ndata['h'])
        print("h behind GCN message passing")
        for layer in self.layers:
            layer(g)
        print(g.ndata['h'])
        return g.ndata.pop('h')
