# Supplementary material for: A temporal knowledge graph reasoning model based on recurrent encoding and contrastive learning
Source: PeerJ Comput Sci. 2025 Jan 23;11:e2595. doi: 10.7717/peerj-cs.2595 (PMC11784877; doi:10.7717/peerj-cs.2595)
Supplement: Supplemental Information 1 [file peerj-cs-11-2595-s001.zip › code/src/rrgcn.py]

import math

import torch
import torch.nn as nn
import torch.nn.functional as F
import numpy as np

# from rgcn.layers import RGCNBlockLayer as RGCNLayer
from rgcn.layers import UnionRGCNLayer, RGCNBlockLayer
from src.model import BaseRGCN
from src.decoder import *
from src.utils import *


class RGCNCell(BaseRGCN):
    def build_hidden_layer(self, idx):
        act = F.rrelu
        if idx:
            self.num_basis = 0
        print("activate function: {}".format(act))
        if self.skip_connect:
            sc = False if idx == 0 else True
        else:
            sc = False
        if self.encoder_name == "convgcn":
            return UnionRGCNLayer(self.h_dim, self.h_dim, self.num_rels, self.num_bases,
                             activation=act, dropout=self.dropout, self_loop=self.self_loop, skip_connect=sc, rel_emb=self.rel_emb)
        else:
            raise NotImplementedError


    def forward(self, g, init_ent_emb, init_rel_emb):
        if self.encoder_name == "convgcn":
            node_id = g.ndata['id'].squeeze()
            g.ndata['h'] = init_ent_emb[node_id]
            x, r = init_ent_emb, init_rel_emb
            for i, layer in enumerate(self.layers):
                layer(g, [], r[i])
            return g.ndata.pop('h')
        else:
            if self.features is not None:
                print("----------------Feature is not None, Attention ------------")
                g.ndata['id'] = self.features
            node_id = g.ndata['id'].squeeze()
            g.ndata['h'] = init_ent_emb[node_id]
            if self.skip_connect:
                prev_h = []
                for layer in self.layers:
                    prev_h = layer(g, prev_h)
            else:
                for layer in self.layers:
                    layer(g, [])
            return g.ndata.pop('h')


class RecurrentRGCN(nn.Module):
    def __init__(self, decoder_name, encoder_name, num_ents, num_rels, num_static_rels, num_words, num_times, time_interval, h_dim, opn, history_rate, sequence_len, num_bases=-1, num_basis=-1,
                 num_hidden_layers=1, dropout=0, self_loop=False, skip_connect=False, layer_norm=False, input_dropout=0,
                 hidden_dropout=0, feat_dropout=0, aggregation='cat', weight=1, discount=0, angle=0, use_static=False,
                 entity_prediction=False, relation_prediction=False, use_cuda=False,
                 gpu = 0, analysis=False,tem=0.01):
        super(RecurrentRGCN, self).__init__()

        self.decoder_name = decoder_name
        self.encoder_name = encoder_name
        self.num_rels = num_rels
        self.num_ents = num_ents
        self.opn = opn
        self.history_rate = history_rate#公式11中的变量阿发
        self.num_words = num_words
        self.num_static_rels = num_static_rels
        self.num_times = num_times
        self.time_interval = time_interval
        self.sequence_len = sequence_len
        self.h_dim = h_dim
        self.layer_norm = layer_norm
        self.h = None
        self.run_analysis = analysis
        self.aggregation = aggregation
        self.relation_evolve = False
        self.weight = weight
        self.discount = discount
        self.use_static = use_static
        self.angle = angle
        self.relation_prediction = relation_prediction
        self.entity_prediction = entity_prediction
        self.emb_rel = None
        self.gpu = gpu
        self.sin = torch.sin
        self.linear_0 = nn.Linear(num_times, 1)
        self.linear_1 = nn.Linear(num_times, self.h_dim - 1)
        self.tanh = nn.Tanh()
        self.use_cuda = None
        self.tem=tem

        self.w1 = torch.nn.Parameter(torch.Tensor(self.h_dim, self.h_dim), requires_grad=True).float()
        torch.nn.init.xavier_normal_(self.w1)

        self.w2 = torch.nn.Parameter(torch.Tensor(self.h_dim, self.h_dim), requires_grad=True).float()
        torch.nn.init.xavier_normal_(self.w2)

        self.emb_rel = torch.nn.Parameter(torch.Tensor(self.num_rels * 2, self.h_dim), requires_grad=True).float()
        torch.nn.init.xavier_normal_(self.emb_rel)

        self.dynamic_emb = torch.nn.Parameter(torch.Tensor(num_ents, h_dim), requires_grad=True).float()
        torch.nn.init.normal_(self.dynamic_emb)
        

        self.weight_t1 = nn.parameter.Parameter(torch.randn(1, h_dim))
        self.bias_t1 = nn.parameter.Parameter(torch.randn(1, h_dim))
        self.weight_t2 = nn.parameter.Parameter(torch.randn(1, h_dim))
        self.bias_t2 = nn.parameter.Parameter(torch.randn(1, h_dim))
        
        self.contrastive_hidden_layer = nn.Linear(2 * h_dim, h_dim)
        self.contrastive_output_layer = nn.Linear(h_dim, h_dim)


        if self.use_static:
            self.words_emb = torch.nn.Parameter(torch.Tensor(self.num_words, h_dim), requires_grad=True).float()
            torch.nn.init.xavier_normal_(self.words_emb)
            self.statci_rgcn_layer = RGCNBlockLayer(self.h_dim, self.h_dim, self.num_static_rels*2, num_bases,
                                                    activation=F.rrelu, dropout=dropout, self_loop=False, skip_connect=False)
            self.static_loss = torch.nn.MSELoss()

        self.loss_r = torch.nn.CrossEntropyLoss()
        self.loss_e = torch.nn.CrossEntropyLoss()

        self.rgcn = RGCNCell(num_ents,
                             h_dim,
                             h_dim,
                             num_rels * 2,
                             num_bases,
                             num_basis,
                             num_hidden_layers,
                             dropout,
                             self_loop,
                             skip_connect,
                             encoder_name,
                             self.opn,
                             self.emb_rel,
                             use_cuda,
                             analysis)

        self.time_gate_weight = nn.Parameter(torch.Tensor(h_dim, h_dim))    
        nn.init.xavier_uniform_(self.time_gate_weight, gain=nn.init.calculate_gain('relu'))
        self.time_gate_bias = nn.Parameter(torch.Tensor(h_dim))
        nn.init.zeros_(self.time_gate_bias)

        # add
        self.global_weight = nn.Parameter(torch.Tensor(self.num_ents, 1))
        nn.init.xavier_uniform_(self.global_weight , gain=nn.init.calculate_gain('relu'))
        self.global_bias = nn.Parameter(torch.Tensor(1))
        nn.init.zeros_(self.global_bias)

        # GRU cell for relation evolving
        self.relation_cell_1 = nn.GRUCell(self.h_dim*2, self.h_dim)
        self.entity_cell_1 = nn.GRUCell(self.h_dim, self.h_dim)

        # decoder
        if decoder_name == "timeconvtranse":
            self.decoder_ob1 = TimeConvTransE(num_ents, h_dim, input_dropout, hidden_dropout, feat_dropout)
            self.decoder_ob2 = TimeConvTransE(num_ents, h_dim, input_dropout, hidden_dropout, feat_dropout)
            self.rdecoder_re1 = TimeConvTransR(num_rels, h_dim, input_dropout, hidden_dropout, feat_dropout)
            self.rdecoder_re2 = TimeConvTransR(num_rels, h_dim, input_dropout, hidden_dropout, feat_dropout)
        else:
            raise NotImplementedError 

    def forward(self, g_list, static_graph, use_cuda, all_triples):
        gate_list = []
        degree_list = []

        if self.use_static:
            static_graph = static_graph.to(self.gpu) if use_cuda else static_graph
            static_graph.ndata['h'] = torch.cat((self.dynamic_emb, self.words_emb), dim=0)  # 演化得到的表示，和wordemb满足静态图约束
            self.statci_rgcn_layer(static_graph, [])
            static_emb = static_graph.ndata.pop('h')[:self.num_ents, :]
            static_emb = F.normalize(static_emb) if self.layer_norm else static_emb
            self.h = static_emb #shape:(7128,200)
        else:
            self.h = F.normalize(self.dynamic_emb) if self.layer_norm else self.dynamic_emb[:, :]
            static_emb = None

        history_embs = []

        for i, g in enumerate(g_list):
            g = g.to(self.gpu) if use_cuda else g
            temp_e = self.h[g.r_to_e]#shape:[424,200]
            x_input = torch.zeros(self.num_rels * 2, self.h_dim).float().cuda() if use_cuda else torch.zeros(self.num_rels * 2, self.h_dim).float()
            for span, r_idx in zip(g.r_len, g.uniq_r): #span即g.r_len中的数据
                x = temp_e[span[0]:span[1],:]
                x_mean = torch.mean(x, dim=0, keepdim=True)
                x_input[r_idx] = x_mean #公式（3）
            if i == 0:  #公式（4）
                x_input = torch.cat((self.emb_rel, x_input), dim=1)
                self.h_0 = self.relation_cell_1(x_input, self.emb_rel)
                self.h_0 = F.normalize(self.h_0) if self.layer_norm else self.h_0
            else:
                x_input = torch.cat((self.emb_rel, x_input), dim=1)
                self.h_0 = self.relation_cell_1(x_input, self.h_0)
                self.h_0 = F.normalize(self.h_0) if self.layer_norm else self.h_0
            _,t = self.get_init_time(all_triples)
            current_h = self.rgcn.forward(g, self.h, [self.h_0, self.h_0]) #公式(1)
            #current_h = F.normalize([current_h,t]) if self.layer_norm else [current_h,t]
            current_h = F.normalize(current_h) if self.layer_norm else current_h
            self.h = self.entity_cell_1(current_h, self.h) #GRU   公式(2)
            self.h = F.normalize(self.h) if self.layer_norm else self.h
            history_embs.append(self.h)
        return history_embs, static_emb, self.h_0, gate_list, degree_list #self.h_0为r_emb关系r的嵌入


    def predict(self, test_graph, num_rels, static_graph, test_triplets, entity_history_vocabulary, rel_history_vocabulary, use_cuda):
        self.use_cuda = use_cuda
        with torch.no_grad():
            inverse_test_triplets = test_triplets[:, [2, 1, 0, 3]]
            inverse_test_triplets[:, 1] = inverse_test_triplets[:, 1] + num_rels
            all_triples = torch.cat((test_triplets, inverse_test_triplets))
            
            evolve_embs, _, r_emb, _, _ = self.forward(test_graph, static_graph, use_cuda,all_triples)
            embedding = F.normalize(evolve_embs[-1]) if self.layer_norm else evolve_embs[-1]
            time_embs = self.get_init_time(all_triples)

            score_rel_r = self.rel_raw_mode(embedding, r_emb, time_embs, all_triples)
            score_rel_h = self.rel_history_mode(embedding, r_emb, time_embs, all_triples, rel_history_vocabulary)
            score_r = self.raw_mode(embedding, r_emb, time_embs, all_triples)
            score_h = self.history_mode(embedding, r_emb, time_embs, all_triples, entity_history_vocabulary)

            score_rel = self.history_rate * score_rel_h + (1 - self.history_rate) * score_rel_r
            score_rel = torch.log(score_rel)
            score = self.history_rate * score_h + (1 - self.history_rate) * score_r
            score = torch.log(score) #公式11

            return all_triples, score, score_rel


    def get_loss(self, glist, triples, static_graph, entity_history_vocabulary, rel_history_vocabulary, use_cuda,s_history_label_true,o_history_label_true):
        self.use_cuda = use_cuda
        loss_ent = torch.zeros(1).cuda().to(self.gpu) if use_cuda else torch.zeros(1)
        loss_rel = torch.zeros(1).cuda().to(self.gpu) if use_cuda else torch.zeros(1)
        loss_static = torch.zeros(1).cuda().to(self.gpu) if use_cuda else torch.zeros(1)
        inverse_triples = triples[:, [2, 1, 0, 3]] #triples数据为output
        inverse_triples[:, 1] = inverse_triples[:, 1] + self.num_rels
        all_triples = torch.cat([triples, inverse_triples])
        all_triples = all_triples.to(self.gpu)if use_cuda else all_triples 

        evolve_embs, static_emb, r_emb, _, _ = self.forward(glist, static_graph, use_cuda,all_triples)#完成实体和关系嵌入的局部表示
        pre_emb = F.normalize(evolve_embs[-1]) if self.layer_norm else evolve_embs[-1]
        time_embs = self.get_init_time(all_triples)#公式6和7
        s = triples[:, 0]
        r = triples[:, 1]
        o = triples[:, 2]
       # spc_loss=0
        s_spc_loss = self.calculate_spc_loss(s, r, pre_emb,r_emb[:self.num_rels],
                                                 s_history_label_true)
        o_spc_loss = self.calculate_spc_loss(o, r, pre_emb,r_emb[self.num_rels:],
                                                 o_history_label_true)
        spc_loss = (s_spc_loss + o_spc_loss) / 2.0

        if self.entity_prediction:
            score_r = self.raw_mode(pre_emb, r_emb, time_embs, all_triples)
            score_h = self.history_mode(pre_emb, r_emb, time_embs, all_triples, entity_history_vocabulary)
            score_en = self.history_rate * score_h + (1 - self.history_rate) * score_r
            scores_en = torch.log(score_en)
            loss_ent += F.nll_loss(scores_en, all_triples[:, 2])#cross_entropy_mean = F.nll_loss(log_preds, labels)
     
        if self.relation_prediction:
            score_rel_r = self.rel_raw_mode(pre_emb, r_emb, time_embs, all_triples)
            score_rel_h = self.rel_history_mode(pre_emb, r_emb, time_embs, all_triples, rel_history_vocabulary)
            score_re = self.history_rate * score_rel_h + (1 - self.history_rate) * score_rel_r
            scores_re = torch.log(score_re)
            loss_rel += F.nll_loss(scores_re, all_triples[:, 1])#cross_entropy_mean = F.nll_loss(log_preds, labels)

        if self.use_static:
            if self.discount == 1:
                for time_step, evolve_emb in enumerate(evolve_embs):
                    angle = 90 // len(evolve_embs)
                    # step = (self.angle * math.pi / 180) * (time_step + 1)
                    step = (self.angle * math.pi / 180) * (time_step + 1)
                    if self.layer_norm:
                        sim_matrix = torch.sum(static_emb * F.normalize(evolve_emb), dim=1)
                    else:
                        sim_matrix = torch.sum(static_emb * evolve_emb, dim=1)
                        c = torch.norm(static_emb, p=2, dim=1) * torch.norm(evolve_emb, p=2, dim=1)
                        sim_matrix = sim_matrix / c
                    mask = (math.cos(step) - sim_matrix) > 0
                    loss_static += self.weight * torch.sum(torch.masked_select(math.cos(step) - sim_matrix, mask))
            elif self.discount == 0:
                for time_step, evolve_emb in enumerate(evolve_embs):
                    step = (self.angle * math.pi / 180)
                    if self.layer_norm:
                        sim_matrix = torch.sum(static_emb * F.normalize(evolve_emb), dim=1)
                    else:
                        sim_matrix = torch.sum(static_emb * evolve_emb, dim=1)
                        c = torch.norm(static_emb, p=2, dim=1) * torch.norm(evolve_emb, p=2, dim=1)
                        sim_matrix = sim_matrix / c
                    mask = (math.cos(step) - sim_matrix) > 0
                    loss_static += self.weight * torch.sum(torch.masked_select(math.cos(step) - sim_matrix, mask))
        return loss_ent, loss_rel, loss_static,spc_loss

    def get_init_time(self, quadrupleList): #公式6和7
        T_idx = quadrupleList[:, 3] // self.time_interval# //整数除法 T_idx的形状：(598,)
        T_idx = T_idx.unsqueeze(1).float()#unsqueeze(1)升维在1维处增加一维 变成一个(T_idx维数,1)即列矩阵 shape: (598,1)
        t1 = self.weight_t1 * T_idx + self.bias_t1
        t2 = self.sin(self.weight_t2 * T_idx + self.bias_t2)
        return t1, t2

    def raw_mode(self, pre_emb, r_emb, time_embs, all_triples):#实体局部表示
        scores_ob = self.decoder_ob1.forward(pre_emb, r_emb, time_embs, all_triples).view(-1, self.num_ents)# 公式8和9，batch_size(output对应的数据),num_nodes(实体数)
        score = F.softmax(scores_ob, dim=1)#公式10
        return score

    def history_mode(self, pre_emb, r_emb, time_embs, all_triples, history_vocabulary):#公式8、9、10 实体全局演化表示
        if self.use_cuda:
            global_index = torch.Tensor(np.array(history_vocabulary.cpu(), dtype=float))
            global_index = global_index.to('cuda')
        else:
            global_index = torch.Tensor(np.array(history_vocabulary.cpu(), dtype=float))
        score_global = self.decoder_ob2.forward(pre_emb, r_emb, time_embs, all_triples, partial_embeding = global_index)
        score_h = score_global
        score_h = F.softmax(score_h, dim=1)
        return score_h

    def rel_raw_mode(self, pre_emb, r_emb, time_embs, all_triples):#关系的局部表示
        scores_re = self.rdecoder_re1.forward(pre_emb, r_emb, time_embs, all_triples).view(-1, 2 * self.num_rels)
        score = F.softmax(scores_re, dim=1)
        return score

    def rel_history_mode(self, pre_emb, r_emb, time_embs, all_triples, history_vocabulary):#关系的全局表示
        if self.use_cuda:
            global_index = torch.Tensor(np.array(history_vocabulary.cpu(), dtype=float))
            global_index = global_index.to('cuda')
        else:
            global_index = torch.Tensor(np.array(history_vocabulary.cpu(), dtype=float))
        score_global = self.rdecoder_re2.forward(pre_emb, r_emb, time_embs, all_triples, partial_embeding=global_index)
        score_h = score_global
        score_h = F.softmax(score_h, dim=1)
        return score_h
    
    def calculate_spc_loss(self, actor1, r, pre_emb, rel_embeds, targets):
        projections = self.contrastive_hidden_layer(torch.cat((pre_emb[actor1], rel_embeds[r]), dim=1))#shape:277*200
        
        targets=torch.from_numpy(targets)
        targets = torch.squeeze(targets)#shape:277 #去掉向量中维度为1的维度,即只有维度为1的那一维才能去掉
        #print(str(projections.shape)+'   '+str(targets.shape))
        dot_product_tempered = torch.mm(projections, projections.T) / self.tem #shape:277*277
        # Minus max for numerical stability with exponential. Same done in cross entropy. Epsilon added to avoid log(0)
        exp_dot_tempered = ( torch.exp(dot_product_tempered - torch.max(dot_product_tempered, dim=1, keepdim=True)[0]) + 1e-5)#shape:277*277
        mask_similar_class = to_device(targets.unsqueeze(1).repeat(1, targets.shape[0]) == targets)#shape:277*277
        mask_anchor_out = to_device(1 - torch.eye(exp_dot_tempered.shape[0]))#shape:277*277
        mask_combined = mask_similar_class * mask_anchor_out
        cardinality_per_samples = torch.sum(mask_combined, dim=1)
        log_prob = -torch.log(exp_dot_tempered / (torch.sum(exp_dot_tempered * mask_anchor_out, dim=1, keepdim=True)))
        supervised_contrastive_loss_per_sample = torch.sum(log_prob * mask_combined, dim=1) / cardinality_per_samples

        supervised_contrastive_loss = torch.mean(supervised_contrastive_loss_per_sample)
        if torch.any(torch.isnan(supervised_contrastive_loss)):
            return 0
        return supervised_contrastive_loss
    
    def freeze_parameter(self):
        self.rel_embeds.requires_grad_(False)
        self.entity_embeds.requires_grad_(False)
        self.linear_pred_layer_s1.requires_grad_(False)
        self.linear_pred_layer_o1.requires_grad_(False)
        self.linear_pred_layer_s2.requires_grad_(False)
        self.linear_pred_layer_o2.requires_grad_(False)
        self.linear_frequency.requires_grad_(False)
        self.contrastive_hidden_layer.requires_grad_(False)
        self.contrastive_output_layer.requires_grad_(False)
    
    # def oracle_loss(self, actor1, r,  pre_emb,rel_embeds, history_label,triples):
    #     history_label_pred = F.sigmoid(self.oracle_layer(torch.cat((pre_emb[actor1], rel_embeds[r]), dim=1)))
    #     tmp_label = torch.squeeze(history_label_pred).clone().detach()
    #     tmp_label[torch.where(tmp_label > 0.5)[0]] = 1
    #     tmp_label[torch.where(tmp_label < 0.5)[0]] = 0
    #     # print('# Bias Ratio', torch.sum(tmp_label).item() / tmp_label.shape[0])
    #     ce_correct = torch.sum(torch.eq(tmp_label, torch.squeeze(history_label)))
    #     ce_accuracy = 1. * ce_correct.item() / tmp_label.shape[0]
    #     print('# CE Accuracy', ce_accuracy)
    #     ce_loss = self.crossEntropy(torch.squeeze(history_label_pred), torch.squeeze(history_label))
    #     s_mask = to_device(torch.zeros(triples.shape[0], self.num_e))
    #     o_mask = to_device(torch.zeros(triples.shape[0], self.num_e))

    #     for i in range(quadruples.shape[0]):
    #          if s_pred_history_label[i].item() > 0.5:
    #             s_mask[i, s_history_oid[i]] = 1
    #         else:
    #             s_mask[i, :] = 1
    #             s_mask[i, s_history_oid[i]] = 0

    #         if o_pred_history_label[i].item() > 0.5:
    #             o_mask[i, o_history_sid[i]] = 1
    #         else:
    #             o_mask[i, :] = 1
    #             o_mask[i, o_history_sid[i]] = 0

    #     if self.oracle_mode == 'soft':
    #         s_mask = F.softmax(s_mask, dim=1)
    #         o_mask = F.softmax(o_mask, dim=1)
    #     return ce_loss, history_label_pred
        
