# Supplementary material for: A temporal knowledge graph reasoning model based on recurrent encoding and contrastive learning
Source: PeerJ Comput Sci. 2025 Jan 23;11:e2595. doi: 10.7717/peerj-cs.2595 (PMC11784877; doi:10.7717/peerj-cs.2595)
Supplement: Supplemental Information 1 [file peerj-cs-11-2595-s001.zip › code/src/utils.py]

# Name: util
# Author: Reacubeth
# Time: 2021/6/25 17:08
# Mail: noverfitting@gmail.com
# Site: www.omegaxyz.com
# *_*coding:utf-8 *_*

import os
import numpy as np
import torch
import argparse


def get_total_number(inPath, fileName):
    with open(os.path.join(inPath, fileName), 'r') as fr:
        for line in fr:
            line_split = line.split()
            return int(line_split[0]), int(line_split[1]), int(line_split[2])


def load_quadruples(inPath, fileName, fileName2=None, fileName3=None):
    with open(os.path.join(inPath, fileName), 'r') as fr:
        quadrupleList = []
        times = set()
        for line in fr:
            line_split = line.split()
            head = int(line_split[0])
            tail = int(line_split[2])
            rel = int(line_split[1])
            time = int(line_split[3])
            quadrupleList.append([head, rel, tail, time])
            times.add(time)
        # times = list(times)
        # times.sort()
    if fileName2 is not None:
        with open(os.path.join(inPath, fileName2), 'r') as fr:
            for line in fr:
                line_split = line.split()
                head = int(line_split[0])
                tail = int(line_split[2])
                rel = int(line_split[1])
                time = int(line_split[3])
                quadrupleList.append([head, rel, tail, time])
                times.add(time)

    if fileName3 is not None:
        with open(os.path.join(inPath, fileName3), 'r') as fr:
            for line in fr:
                line_split = line.split()
                head = int(line_split[0])
                tail = int(line_split[2])
                rel = int(line_split[1])
                time = int(line_split[3])
                quadrupleList.append([head, rel, tail, time])
                times.add(time)
    times = list(times)
    times.sort()

    return np.asarray(quadrupleList), np.asarray(times)


def make_batch(a, b, c, batch_size, valid1=None, valid2=None):
    if valid1 is None and valid2 is None:
        for i in range(0, len(a), batch_size): #yield类似于return，返回一个批量的数据，下次再调用则调用下一个批量。yield其实就是个断点续传的return
            yield [a[i:i + batch_size], b[i:i + batch_size], c[i:i + batch_size]]
    else:
        for i in range(0, len(a), batch_size):
            yield [a[i:i + batch_size], b[i:i + batch_size], c[i:i + batch_size],
                   valid1[i:i + batch_size], valid2[i:i + batch_size]]


def to_device(tensor):
    if torch.cuda.is_available():
        return tensor.cuda()
    else:
        return tensor.cpu()


def isListEmpty(inList):
    if isinstance(inList, list):
        return all(map(isListEmpty, inList))
    return False


def get_sorted_s_r_embed_limit(s_hist, s, r, ent_embeds, limit):
    s_hist_len = to_device(torch.LongTensor(list(map(len, s_hist))))
    s_len, s_idx = s_hist_len.sort(0, descending=True)
    num_non_zero = len(torch.nonzero(s_len))
    s_len_non_zero = s_len[:num_non_zero]
    s_len_non_zero = torch.where(s_len_non_zero > limit, to_device(torch.tensor(limit)), s_len_non_zero)

    s_hist_sorted = []
    for idx in s_idx[:num_non_zero]:
        s_hist_sorted.append(s_hist[idx.item()])

    flat_s = []
    len_s = []

    for hist in s_hist_sorted:
        for neighs in hist[-limit:]:
            len_s.append(len(neighs))
            for neigh in neighs:
                flat_s.append(neigh[1])
    s_tem = s[s_idx]
    r_tem = r[s_idx]

    embeds = ent_embeds[to_device(torch.LongTensor(flat_s))]
    embeds_split = torch.split(embeds, len_s)
    return s_idx, s_len_non_zero, s_tem, r_tem, embeds, len_s, embeds_split


def get_sorted_s_r_embed(s_hist, s, r, ent_embeds):
    s_hist_len = to_device(torch.LongTensor(list(map(len, s_hist))))
    s_len, s_idx = s_hist_len.sort(0, descending=True)
    num_non_zero = len(torch.nonzero(s_len))
    s_len_non_zero = s_len[:num_non_zero]

    s_hist_sorted = []
    for idx in s_idx[:num_non_zero]:
        s_hist_sorted.append(s_hist[idx.item()])

    flat_s = []
    len_s = []

    for hist in s_hist_sorted:
        for neighs in hist:
            len_s.append(len(neighs))
            for neigh in neighs:
                flat_s.append(neigh[1])
    s_tem = s[s_idx]
    r_tem = r[s_idx]

    embeds = ent_embeds[to_device(torch.LongTensor(flat_s))]
    embeds_split = torch.split(embeds, len_s)
    """
    s_idx: id of descending by length in original list.  1 * batch
    s_len_non_zero: number of events having history  any
    s_tem: sorted s by length  batch
    r_tem: sorted r by length  batch
    embeds: event->history->neighbor
    lens_s: event->history_neighbor length
    embeds_split split by history neighbor length
    s_hist_dt_sorted: history interval sorted by history length without non
    """
    return s_idx, s_len_non_zero, s_tem, r_tem, embeds, len_s, embeds_split


def str2bool(v: str) -> bool:
    v = v.lower()
    if v == "true":
        return True
    elif v == "false":
        return False
    else:
        raise argparse.ArgumentTypeError("Boolean value expected, got" + str(v) + ".")


def write2file(s_ranks, o_ranks, all_ranks, file_test):
    s_ranks = np.asarray(s_ranks)
    s_mr_lk = np.mean(s_ranks)
    s_mrr_lk = np.mean(1.0 / s_ranks)

    print("Subject test MRR (lk): {:.6f}".format(s_mrr_lk))
    print("Subject test MR (lk): {:.6f}".format(s_mr_lk))
    file_test.write("Subject test MRR (lk): {:.6f}".format(s_mrr_lk) + '\n')
    file_test.write("Subject test MR (lk): {:.6f}".format(s_mr_lk) + '\n')
    for hit in [1, 3, 10]:
        avg_count_sub_lk = np.mean((s_ranks <= hit))
        print("Subject test Hits (lk) @ {}: {:.6f}".format(hit, avg_count_sub_lk))
        file_test.write("Subject test Hits (lk) @ {}: {:.6f}".format(hit, avg_count_sub_lk) + '\n')

    o_ranks = np.asarray(o_ranks)
    o_mr_lk = np.mean(o_ranks)
    o_mrr_lk = np.mean(1.0 / o_ranks)

    print("Object test MRR (lk): {:.6f}".format(o_mrr_lk))
    print("Object test MR (lk): {:.6f}".format(o_mr_lk))
    file_test.write("Object test MRR (lk): {:.6f}".format(o_mrr_lk) + '\n')
    file_test.write("Object test MR (lk): {:.6f}".format(o_mr_lk) + '\n')
    for hit in [1, 3, 10]:
        avg_count_obj_lk = np.mean((o_ranks <= hit))
        print("Object test Hits (lk) @ {}: {:.6f}".format(hit, avg_count_obj_lk))
        file_test.write("Object test Hits (lk) @ {}: {:.6f}".format(hit, avg_count_obj_lk) + '\n')

    all_ranks = np.asarray(all_ranks)
    all_mr_lk = np.mean(all_ranks)
    all_mrr_lk = np.mean(1.0 / all_ranks)

    print("ALL test MRR (lk): {:.6f}".format(all_mrr_lk))
    print("ALL test MR (lk): {:.6f}".format(all_mr_lk))
    file_test.write("ALL test MRR (lk): {:.6f}".format(all_mrr_lk) + '\n')
    file_test.write("ALL test MR (lk): {:.6f}".format(all_mr_lk) + '\n')
    for hit in [1, 3, 10]:
        avg_count_all_lk = np.mean((all_ranks <= hit))
        print("ALL test Hits (lk) @ {}: {:.6f}".format(hit, avg_count_all_lk))
        file_test.write("ALL test Hits (lk) @ {}: {:.6f}".format(hit, avg_count_all_lk) + '\n')
    return all_mrr_lk
