# Supplementary material for: A temporal knowledge graph reasoning model based on recurrent encoding and contrastive learning
Source: PeerJ Comput Sci. 2025 Jan 23;11:e2595. doi: 10.7717/peerj-cs.2595 (PMC11784877; doi:10.7717/peerj-cs.2595)
Supplement: Supplemental Information 2 [file peerj-cs-11-2595-s002.zip]

Archive with 43 entries (38 files):
- data/
- data/GDELT/
- data/GDELT/ent2word.py
- data/GDELT/entity2id.txt
- data/GDELT/get_history_graph.py
- data/GDELT/relation2id.txt
- data/GDELT/stat.txt
- data/GDELT/test.txt
- data/GDELT/train.txt
- data/GDELT/valid.txt
- data/ICEWS05-15/
- data/ICEWS05-15/e-w-graph.txt
- data/ICEWS05-15/ent2word.py
- data/ICEWS05-15/entity2id.txt
- data/ICEWS05-15/get_history_graph.py
- data/ICEWS05-15/relation2id.txt
- data/ICEWS05-15/stat.txt
- data/ICEWS05-15/test.txt
- data/ICEWS05-15/train.txt
- data/ICEWS05-15/valid.txt
- data/ICEWS05-15/word2id.txt
- data/ICEWS14s/
- data/ICEWS14s/e-w-graph.txt
- data/ICEWS14s/ent2word.py
- data/ICEWS14s/entity2id.txt
- data/ICEWS14s/get_history_graph.py
- data/ICEWS14s/relation2id.txt
- data/ICEWS14s/stat.txt
- data/ICEWS14s/test.txt
- data/ICEWS14s/train.txt
- data/ICEWS14s/valid.txt
- data/ICEWS14s/word2id.txt
- data/ICEWS18/
- data/ICEWS18/e-w-graph.txt
- data/ICEWS18/ent2word.py
- data/ICEWS18/entity2id.txt
- data/ICEWS18/get_history_graph.py
- data/ICEWS18/relation2id.txt
- data/ICEWS18/stat.txt
- data/ICEWS18/test.txt
- data/ICEWS18/train.txt
- data/ICEWS18/valid.txt
- data/ICEWS18/word2id.txt
