# Supplementary material for: A temporal knowledge graph reasoning model based on recurrent encoding and contrastive learning
Source: PeerJ Comput Sci. 2025 Jan 23;11:e2595. doi: 10.7717/peerj-cs.2595 (PMC11784877; doi:10.7717/peerj-cs.2595)
Supplement: Supplemental Information 2 [file peerj-cs-11-2595-s002.zip › data/GDELT/entity2id.txt]

EGYPT (EGY@ OPP REF LEG SPY MED COP CRM GOV CVL HRI BUS EDU MIL JUD RAD ELI LAB UAF HLH)	0
IMAM (@ MIL)	1
PRESIDENT (@GOV)	2
NIGERIA (NGA@ OPP CRM CVL JUD SET ELI LAB AGR EDU MIL REF REB COP HRI BUS SPY LEG MED GOV UAF HLH)	3
ADMINISTRATION (@GOV)	4
GOVERNMENT (@GOV)	5
MINIST (@GOV)	6
ACTIVIST (@OPP)	7
DETAINEE (@OPP)	8
GOVERNOR (@GOV)	9
DEMONSTRATOR (@OPP)	10
PHILIPPINE (PHL@ OPP CRM CVL JUD SET ELI LAB AGR EDU MIL REF REB COP BUS SPY LEG MED GOV UAF HLH)	11
MINDANAO (PHL@ REB LEG MED COP GOV CVL EDU)	12
DAVAO (PHL@ LEG MED GOV EDU MIL LAB)	13
PALESTINE (PSE@ REB OPP LEG SEP COP GOV CVL BUS EDU JUD REF HLH)	14
PRIME MINISTER (@GOV)	15
PALESTINIAN (PSE@ OPP CRM CVL RAD JUD ELI LAB SEP AGR EDU REF REB COP HRI BUS SPY LEG MED GOV UAF HLH)	16
MAYOR (@GOV)	17
WEST BANK (PSE@ OPP REF LEG AGR MED COP GOV CVL UAF BUS EDU JUD SET ELI LAB HLH)	18
RULER (@GOV)	19
AUTHORITIES (@GOV)	20
MEDIA (@MED)	21
MEXICO (MEX@ OPP LEG SPY AGR MED COP CRM GOV CVL HRI BUS EDU MIL JUD UAF ELI LAB HLH)	22
SUNNI (@ OPP LEG GOV CVL UAF EDU RAD REF)	23
NIGERIAN (NGA@ OPP REF LEG SPY MED COP CRM GOV CVL UAF BUS EDU INS JUD MIL ELI LAB HLH)	24
AMBASSADOR (@GOV)	25
AMERICAN (USA@ REB OPP LEG SPY AGR MED COP CRM GOV CVL UAF BUS EDU MIL JUD SET ELI LAB HLH)	26
UNITED STATES (USA@ OPP CRM CVL RAD JUD SET ELI LAB AGR EDU MIL REF REB ENV COP HRI BUS SPY LEG MED GOV UAF HLH)	27
DENVER (USA@ LEG MED COP GOV CVL BUS EDU JUD HLH)	28
COLORADO (USA@ LEG MED COP GOV CVL UAF BUS EDU MIL JUD ELI LAB HLH)	29
INTERIOR MINIST (@GOV)	30
MILITANT (@UAF)	31
INSURGENCY (@REB)	32
PREMIER (@GOV)	33
ROMANIAN (@ LEG AGR MED COP CRM GOV CVL BUS EDU MIL JUD ELI)	34
CABINET (@GOV)	35
ROMANIA (@ OPP REF LEG MED COP CRM GOV CVL BUS EDU MIL JUD ELI LAB HLH)	36
SAUDI (SAU@ OPP LEG MED COP CRM GOV CVL UAF BUS EDU MIL ELI LAB)	37
CHIEF EXECUTIVE (@GOV)	38
SINGAPORE (SGP@ LEG MED COP GOV CVL UAF BUS EDU MIL JUD ELI LAB HLH)	39
INTELLIGENCE (@SPY)	40
SYRIAN (SYR@ REB OPP LEG SPY MED COP CRM GOV CVL UAF EDU MIL JUD ELI REF HLH)	41
SYRIA (SYR@ OPP CRM CVL RAD JUD ELI LAB AGR EDU MIL REF IGO REB COP BUS SPY LEG MED GOV UAF HLH)	42
LAWMAKER (@LEG)	43
BRITISH (GBR@ OPP CRM CVL JUD SET ELI LAB AGR EDU MIL REF COP HRI BUS SPY LEG MED GOV UAF HLH)	44
THERESA MAY (GBR@GOV)	45
BUSINESS (@BUS)	46
DIPLOMAT (@GOV)	47
AFRICA (AFR@ REB OPP REF LEG SEP AGR MED COP CRM GOV CVL BUS EDU MIL JUD ELI LAB HLH)	48
PRINCE (@GOV)	49
AUSTRALIA (AUS@ OPP CRM CVL RAD JUD SET ELI LAB AGR EDU MIL REF COP HRI BUS SPY LEG MED GOV UAF HLH)	50
ATTORNEY GENERAL (@GOV)	51
INDUSTRY (@BUS)	52
COMPANIES (@BUS)	53
CANADA (CAN@ REB OPP REF LEG SPY AGR MED COP CRM GOV CVL UAF BUS EDU MIL JUD ELI LAB HLH)	54
UNITED KINGDOM (GBR@ OPP CRM CVL RAD JUD SET ELI LAB AGR EDU MIL REF REB ENV COP HRI BUS SPY LEG MED GOV UAF HLH)	55
HOME MINIST (@GOV)	56
CHINA (CHN@ OPP CRM CVL JUD SET ELI LAB SEP AGR EDU MIL REF ENV COP HRI BUS SPY LEG MED GOV UAF HLH)	57
BRITAIN (GBR@ OPP LEG AGR MED COP CRM GOV CVL UAF BUS EDU MIL ELI LAB HLH)	58
MOSCOW (RUS@ LEG SPY MED COP GOV CVL BUS EDU JUD ELI HLH)	59
RUSSIA (RUS@ OPP CRM CVL JUD ELI LAB SEP AGR EDU MIL REF IGO REB COP HRI BUS SPY LEG MED GOV UAF HLH)	60
LOS ANGELES (USA@ REB OPP LEG MED COP CRM GOV CVL BUS EDU JUD ELI LAB HLH)	61
HILLARY CLINTON (USA@GOV)	62
MARGARET THATCHER (GBR@ELI)	63
LONDON (GBR@ OPP LEG MED COP CRM GOV CVL UAF BUS EDU JUD ELI HLH)	64
CRIMINAL (@CRM)	65
REGIME (@GOV)	66
IRAN (IRN@ OPP CRM CVL RAD JUD ELI LAB SEP EDU MIL REF REB COP HRI BUS SPY LEG MED GOV UAF HLH)	67
IRANIAN (IRN@ REB OPP REF LEG MED COP GOV CVL UAF BUS EDU MIL JUD ELI LAB SPY)	68
MASHHAD (IRN@ REB OPP COP CVL)	69
ISRAEL (ISR@ OPP CRM CVL RAD JUD SET ELI LAB SEP AGR EDU MIL REF REB COP HRI BUS SPY LEG MED GOV UAF HLH)	70
JEWISH (@ OPP SET LEG MED COP CRM GOV CVL UAF BUS EDU MIL JUD RAD ELI REF HLH)	71
ADVOCATE (@JUD)	72
HOUSE OF ASSEMBLY (@LEG)	73
INDONESIAN (IDN@ REB ENV OPP LEG SPY AGR MED COP GOV CVL UAF BUS EDU MIL JUD ELI LAB HLH)	74
ELECTION COMMISSION (@GOV)	75
CONGO (COG@ REB OPP MED COP GOV CVL UAF BUS MIL JUD ELI REF)	76
FIREFIGHTER (@GOV)	77
NEIGHBORHOOD (@CVL)	78
TOURIST (@CVL)	79
RESIDENTS (@CVL)	80
COMMUNITY (@CVL)	81
SCHOOL (@EDU)	82
SECRETARIAT (@GOV)	83
VATICAN (VAT@ LEG MED COP GOV EDU JUD ELI)	84
DENMARK (DNK@ LEG AGR MED COP GOV CVL BUS EDU MIL JUD SET ELI REF)	85
THE UN (@IGO)	86
ISRAELI (ISR@ OPP CRM CVL RAD JUD SET ELI LAB EDU MIL REF COP HRI BUS SPY LEG MED GOV UAF HLH)	87
JERUSALEM (ISR@ OPP LEG MED COP GOV CVL BUS EDU JUD LAB)	88
LAWYER (@JUD)	89
KENYA (KEN@ REB ENV OPP REF LEG AGR MED COP GOV CVL HRI BUS EDU MIL JUD UAF ELI LAB HLH)	90
MILITARY (@MIL)	91
OSLO (NOR@ COP GOV EDU JUD)	92
VILLAGE (@CVL)	93
SETTLEMENT (@CVL)	94
PROTESTER (@OPP)	95
AZERBAIJANI (AZE@ OPP LEG MED COP GOV CVL BUS EDU MIL)	96
SEMI OFFICIAL (@GOV)	97
HASSAN (JOR@ELI)	98
TEHRAN (IRN@ OPP LEG MED COP GOV CVL BUS EDU MIL JUD ELI)	99
MULLAH (@ GOV)	100
POLICE (@COP)	101
CIVILIAN (@CVL)	102
THE US (USA@ OPP CRM CVL JUD ELI LAB EDU MIL REF REB IMG COP HRI BUS SPY LEG MED GOV UAF HLH)	103
JORDAN (JOR@ REB OPP LEG SPY AGR MED COP CRM GOV CVL BUS EDU MIL JUD ELI REF HLH)	104
ITALIAN (ITA@ LEG MED COP CRM GOV CVL BUS EDU MIL JUD ELI LAB HLH)	105
COMPANY (@BUS)	106
ITALY (ITA@ IGO OPP LEG MED COP CRM GOV CVL HRI BUS EDU MIL JUD ELI LAB HLH)	107
ROME (ITA@ MED COP GOV CVL EDU MIL JUD ELI)	108
HONDURAS (HND@ IGO OPP LEG MED COP CRM GOV CVL EDU MIL JUD)	109
MAHMOUD ABBAS (PSE@GOV)	110
QATAR (QAT@ REB LEG MED COP GOV CVL BUS EDU MIL JUD ELI SPY)	111
RWANDA (RWA@ REB OPP LEG SPY AGR MED COP GOV CVL BUS EDU MIL JUD ELI REF HLH)	112
SETTLER (@SET)	113
DAMASCUS (SYR@ MED COP GOV CVL EDU HLH)	114
JOURNALIST (@MED)	115
GUATEMALA (GTM@ LEG MED COP GOV CVL BUS EDU MIL JUD)	116
HOSPITAL (@HLH)	117
DEPUTY (@COP)	118
DOCTOR (@HLH)	119
SEATTLE (USA@ SPY MED COP CRM GOV CVL BUS EDU JUD ELI LAB HLH)	120
THE POPE (@ MED)	121
RIGHTS ACTIVIST (@HRI)	122
KANANGA (COD@)	123
DEMOCRATIC REPUBLIC OF THE CONGO (COD@ OPP REF MED GOV CVL UAF MIL JUD LAB)	124
INDONESIA (IDN@ IGO REB OPP REF LEG SPY AGR MED COP CRM GOV CVL BUS EDU MIL JUD ELI LAB HLH)	125
THE EUROPEAN UNION (EUR@IGO)	126
ALBANIA (ALB@ REB OPP SEP MED COP CRM GOV CVL BUS JUD ELI)	127
JEAN CLAUDE JUNCKER (LUX@GOV)	128
MINIST OF COMMUNICATION (@GOV)	129
SOUTH AFRICAN (ZAF@ OPP LEG SEP MED COP GOV CVL BUS EDU MIL JUD ELI LAB HLH)	130
TIBETAN (@ OPP LEG GOV CVL EDU ELI REF)	131
DEVELOPMENT COUNCIL (@GOV)	132
DEPARTMENT OF EDUCATION (@GOV)	133
OBAMA (USA@GOV)	134
BRIGADIER GENERAL (@MIL)	135
STATE MEDIA (@GOV)	136
SECURITY OFFICIAL (@COP)	137
ISLAMIC (@ REB OPP LEG MED CRM GOV CVL UAF BUS EDU MIL RAD REF)	138
UNITED NATIONS (@IGO)	139
UN GENERAL ASSEMBLY (@IGO)	140
DICTATOR (@GOV)	141
LEBANON (LBN@ OPP REF LEG SPY AGR MED COP GOV CVL UAF BUS EDU MIL JUD ELI LAB HLH)	142
TELEVISION (@MED)	143
AZERBAIJAN (AZE@ REF LEG MED COP GOV CVL BUS EDU MIL JUD LAB)	144
THE SECURITY COUNCIL (@IGO)	145
NORTH KOREA (PRK@ OPP REF LEG AGR MED COP GOV CVL BUS EDU MIL JUD ELI LAB)	146
WORLD BANK (@IGO)	147
ECOWAS (WAF@IGO)	148
ENGINEER (@CVL)	149
NATO (WST@IGO)	150
WASHINGTON (USA@ OPP LEG SPY MED COP CRM GOV CVL BUS EDU MIL JUD SET ELI LAB HLH)	151
AL QAEDA (@IMG)	152
AL QAIDA (@IMG)	153
BEIRUT (LBN@ GOV CVL HRI EDU MIL JUD LAB)	154
REBEL (@REB)	155
MAHARASHTRA (IND@ OPP LEG AGR COP GOV CVL BUS EDU ELI SPY)	156
UTTARAKHAND (IND@ COP GOV JUD ELI)	157
WORKER (@LAB)	158
HEBEI (CHN@ BUS)	159
NEWSPAPER (@MED)	160
AIRLINE (@BUS)	161
PUBLICATION (@MED)	162
PERU (PER@ OPP LEG AGR MED COP GOV CVL BUS EDU MIL JUD ELI HLH)	163
CORPORATION (@BUS)	164
CANADIAN (CAN@ OPP LEG MED COP CRM GOV CVL UAF BUS EDU MIL JUD ELI LAB HLH)	165
PERUVIAN (PER@ OPP LEG AGR MED COP GOV CVL BUS EDU MIL JUD ELI)	166
BELGIUM (BEL@ REB OPP LEG MED COP CRM GOV CVL UAF BUS EDU MIL JUD RAD ELI REF HLH)	167
MORMON (@ GOV CVL MIL JUD ELI)	168
LUTHERAN (@ GOV CVL EDU JUD ELI HLH)	169
STUDENT (@EDU)	170
KINSHASA (COD@ GOV COP OPP)	171
SECURITY FORCE (@COP)	172
REUTERS (USA@MED)	173
TASMANIA (AUS@ COP GOV CVL BUS EDU)	174
MELBOURNE (AUS@ LEG MED COP GOV CVL BUS EDU JUD ELI HLH)	175
DIOCESE (@)	176
CHRISTIAN (@ OPP REF LEG SEP AGR MED COP GOV CVL UAF BUS EDU MIL JUD LAB HLH)	177
COLOGNE (DEU@ OPP COP EDU JUD)	178
ACTOR (@ELI)	179
BRAZIL (BRA@ REF LEG AGR MED COP CRM GOV CVL BUS EDU MIL JUD ELI LAB HLH)	180
POLISH (POL@ REB OPP LEG MED COP CRM GOV CVL UAF BUS EDU MIL JUD ELI LAB HLH)	181
AFGHANISTAN (AFG@ REB OPP REF LEG SPY AGR MED COP CRM GOV CVL UAF BUS EDU MIL JUD ELI LAB HLH)	182
OSAMA BIN LADEN (@IMG)	183
JAPAN (JPN@ OPP REF LEG SPY AGR MED COP CRM GOV CVL UAF BUS EDU MIL JUD ELI LAB HLH)	184
ARGENTINE (ARG@ LEG MED COP GOV BUS MIL JUD ELI SPY)	185
QUEENSLAND (AUS@ OPP LEG AGR MED COP CRM GOV CVL BUS EDU MIL JUD ELI LAB HLH)	186
MALE (MDV@ REB OPP REF LEG AGR MED COP CRM GOV CVL BUS EDU MIL JUD SET ELI LAB HLH)	187
MAGAZINE (@MED)	188
SPOKESMAN (@MED)	189
WARSAW (POL@ REB LEG COP GOV BUS EDU)	190
SENATE (@LEG)	191
EMPLOYEE (@LAB)	192
FARMER (@AGR)	193
THE WHITE HOUSE (USA@GOV)	194
SECURITY COUNCIL (@GOV)	195
PYONGYANG (PRK@ LEG MED GOV CVL)	196
JOHN HOWARD (AUS@ELI)	197
NEW ZEALAND (NZL@ OPP LEG SPY AGR MED COP CRM GOV CVL BUS EDU MIL JUD ELI REF HLH)	198
BAKU (AZE@ REB LEG MED GOV CVL EDU JUD)	199
DANISH (DNK@ LEG MED COP GOV CVL BUS EDU MIL JUD ELI HLH)	200
ASYLUM SEEKER (@REF)	201
PILGRIM (@ LAB)	202
GERMANY (DEU@ OPP CRM CVL RAD JUD ELI LAB AGR EDU MIL REF COP HRI BUS SPY LEG MED GOV UAF HLH)	203
GANG (@CRM)	204
MIGRANT (@CVL)	205
GERMAN (DEU@ OPP REF LEG SPY AGR MED COP CRM GOV CVL UAF BUS EDU MIL JUD ELI LAB HLH)	206
ANGELA MERKEL (DEU@GOV)	207
REFUGEE (@REF)	208
EGYPTIAN (EGY@ REB OPP REF LEG SPY MED COP CRM GOV CVL BUS EDU MIL JUD ELI LAB HLH)	209
SINAI (EGY@ REB UAF MIL EDU RAD HLH)	210
RETIRED (@ELI)	211
THAI (THA@ OPP REF LEG AGR MED COP CRM GOV CVL UAF BUS EDU MIL JUD ELI LAB)	212
EUROPE (EUR@ REF LEG SPY AGR MED COP GOV CVL BUS EDU MIL ELI LAB HLH)	213
FRANCE (FRA@ REB OPP LEG SPY AGR MED COP CRM GOV CVL UAF BUS EDU MIL JUD RAD ELI LAB HLH)	214
DUBAI (ARE@ LEG MED COP CRM GOV CVL BUS EDU MIL JUD HLH)	215
SYDNEY (AUS@ OPP MED COP CRM GOV CVL UAF BUS EDU JUD ELI HLH)	216
PARIS (FRA@ OPP LEG AGR MED COP CRM GOV CVL HRI BUS EDU UAF JUD ELI HLH)	217
BANK (@BUS)	218
BERTEL HAARDER (@)	219
CHRISTIANITY (@)	220
ISLAM (@ OPP MED CRM GOV CVL UAF BUS EDU MIL JUD)	221
PROFESSOR (@EDU)	222
FLORIDA (USA@ ENV OPP LEG MED COP CRM GOV CVL BUS EDU MIL JUD ELI LAB HLH)	223
DEPUTIES (@COP)	224
GUNMAN (@UAF)	225
POLICE CHIEF (@COP)	226
ORLANDO (USA@ COP CRM GOV CVL BUS JUD ELI HLH)	227
IDAHO (USA@ OPP LEG MED COP GOV CVL BUS EDU MIL JUD ELI HLH)	228
PERPETRATOR (@CRM)	229
SHOPLIFTER (@CRM)	230
POLICE OFFICER (@COP)	231
NON RESIDENT (@CVL)	232
PRISON (@COP)	233
ARMY (@MIL)	234
AUSTRALIAN (AUS@ ENV OPP REF LEG SPY AGR MED COP CRM GOV CVL BUS EDU MIL JUD ELI LAB HLH)	235
BEIJING (CHN@ OPP LEG MED COP GOV CVL BUS EDU MIL JUD ELI HLH)	236
IMMIGRANT (@CVL)	237
VOTER (@CVL)	238
STATE LEADER (@GOV)	239
CITIZEN (@CVL)	240
INDIANA (USA@ LEG AGR MED COP GOV CVL BUS EDU MIL JUD ELI HLH)	241
NEW JERSEY (USA@ LEG MED COP GOV CVL BUS EDU MIL JUD ELI LAB HLH)	242
MISSISSIPPI (USA@ LEG AGR MED COP GOV CVL BUS EDU MIL JUD ELI LAB HLH)	243
COSTA RICAN (CRI@ AGR MED GOV EDU ELI)	244
COSTA RICA (CRI@ AGR MED GOV CVL BUS EDU MIL JUD ELI)	245
LOCAL MEDIA (@MED)	246
LAURA CHINCHILLA (CRI@GOV)	247
ABBOT (@ MED COP GOV CVL BUS HLH)	248
THAILAND (THA@ OPP REF LEG SEP AGR MED COP CRM GOV CVL BUS EDU MIL JUD ELI LAB HLH)	249
BANGKOK (THA@ REB OPP COP CRM GOV BUS EDU MIL JUD REF HLH)	250
GUNMEN (@UAF)	251
TURKEY (TUR@ OPP CRM CVL JUD SET ELI LAB SEP AGR EDU MIL REF REB ENV COP BUS SPY LEG MED GOV UAF HLH)	252
MALAYSIA (MYS@ OPP REF LEG SPY AGR MED COP CRM GOV CVL UAF BUS EDU MIL JUD SET ELI LAB HLH)	253
SAUDI ARABIA (SAU@ REB OPP LEG SPY MED COP CRM GOV CVL HRI BUS EDU MIL JUD UAF ELI LAB HLH)	254
AMMAN (JOR@ OPP COP GOV HRI MIL JUD)	255
KUALA LUMPUR (MYS@ OPP COP GOV BUS EDU JUD HLH)	256
TERRORIST (@UAF)	257
LAS VEGAS (USA@ LEG MED COP CRM GOV CVL UAF BUS EDU JUD ELI LAB HLH)	258
TAIWAN (TWN@ OPP LEG MED COP GOV CVL HRI BUS EDU MIL JUD ELI LAB HLH)	259
VICTORIA (AUS@ OPP LEG AGR MED COP CRM GOV CVL BUS EDU MIL JUD HLH)	260
PARAMILITARY (@MIL)	261
RETURNEE (@REF)	262
HAMAS (PSE@REB)	263
PRIEST (@ EDU)	264
UKRANIAN (@)	265
SAINT (@ CVL EDU JUD HLH)	266
OPPOSITION LEADER (@OPP)	267
VLADIMIR (RUS@ LEG MED COP GOV BUS ELI)	268
HEALTH MINIST (@GOV)	269
RUSSIAN (RUS@ REB OPP LEG SEP SPY MED COP CRM GOV CVL HRI BUS EDU MIL JUD UAF ELI LAB HLH)	270
PENNSYLVANIA (USA@ OPP LEG AGR MED COP CRM GOV CVL BUS EDU MIL JUD ELI LAB HLH)	271
HOUSTON (USA@ LEG AGR MED COP CRM GOV CVL BUS EDU JUD ELI LAB HLH)	272
CALIFORNIA (USA@ OPP LEG AGR MED COP CRM GOV CVL UAF BUS EDU MIL JUD ELI LAB HLH)	273
WISCONSIN (USA@ LEG AGR MED COP CRM GOV CVL BUS EDU MIL JUD ELI LAB HLH)	274
MASSACHUSETTS (USA@ LEG MED COP GOV CVL BUS EDU MIL JUD ELI HLH)	275
MINNESOTA (USA@ LEG SPY AGR MED COP GOV CVL BUS EDU MIL JUD ELI REF HLH)	276
NEW YORK (USA@ OPP REF LEG SPY AGR MED COP CRM GOV CVL BUS EDU MIL JUD ELI LAB HLH)	277
ASSOCIATED PRESS (USA@MED)	278
LOUISIANA (USA@ LEG AGR COP GOV CVL BUS EDU MIL JUD ELI LAB HLH)	279
NORTH AMERICA (NMR@ MED COP CRM GOV CVL BUS EDU MIL ELI SPY)	280
CORRESPONDENT (@MED)	281
SIOUX (@ OPP COP GOV CVL BUS EDU HLH)	282
RICHARD NIXON (USA@GOV)	283
BARACK OBAMA (USA@GOV)	284
UKRAINE (UKR@ OPP CRM CVL JUD ELI LAB SEP EDU MIL REF IGO REB COP HRI BUS LEG MED GOV UAF HLH)	285
UNIVERSITY (@EDU)	286
OREGON (USA@ ENV LEG SPY MED COP CRM GOV CVL BUS EDU MIL JUD ELI LAB HLH)	287
MICHIGAN (USA@ OPP LEG AGR MED COP CRM GOV CVL UAF BUS EDU MIL JUD ELI LAB HLH)	288
BOSTON (USA@ OPP MED COP CRM GOV CVL BUS EDU JUD ELI LAB HLH)	289
KING (@GOV)	290
POPULATION (@CVL)	291
JUDGE (@JUD)	292
ALABAMA (USA@ OPP LEG AGR MED COP CRM GOV CVL BUS EDU MIL JUD ELI LAB HLH)	293
SUPREME COURT (@JUD)	294
JUDICIARY (@JUD)	295
RHODE ISLAND (USA@ LEG AGR MED COP GOV CVL BUS EDU JUD ELI HLH)	296
SOUTH KOREA (KOR@ OPP LEG SPY AGR MED COP CRM GOV CVL BUS EDU MIL JUD ELI LAB HLH)	297
SENATOR (@LEG)	298
CONGRESS (@LEG)	299
PIEDMONT (ITA@ COP GOV CVL HLH)	300
ATLANTA (USA@ OPP LEG MED COP GOV CVL HRI BUS EDU MIL JUD ELI LAB HLH)	301
BOSS (@BUS)	302
WEBSITE (@MED)	303
OPPOSITION PARTY (@OPP)	304
SOUTH KOREAN (KOR@ OPP LEG SPY MED COP GOV CVL BUS EDU MIL JUD ELI LAB HLH)	305
CUSTOMS OFFICIAL (@GOV)	306
GOVERNANCE (@GOV)	307
HOUSE SPEAKER (@LEG)	308
DEMOCRATIC PARTY (@ OPP LEG COP GOV BUS JUD)	309
MEXICO CITY (MEX@ COP GOV CVL JUD ELI)	310
COMMANDER (@MIL)	311
IBADAN (NGA@ MED CRM GOV CVL BUS EDU JUD LAB)	312
PAKISTAN (PAK@ OPP CRM CVL RAD JUD ELI LAB SEP AGR EDU MIL REF REB COP HRI BUS SPY LEG MED GOV UAF HLH)	313
NEWS ORGANIZATION (@MED)	314
NATIONAL GUARD (@MIL)	315
COUNSEL (@JUD)	316
CHIEF JUSTICE (@JUD)	317
FEDERAL COURT (@JUD)	318
ATTORNEY (@JUD)	319
APPEALS COURT (@JUD)	320
PANAMA (PAN@ LEG COP GOV CVL BUS EDU JUD ELI HLH)	321
MANILA (PHL@ LEG MED COP GOV UAF BUS EDU MIL JUD ELI HLH)	322
FILIPINO (PHL@ OPP REF LEG COP GOV CVL BUS EDU JUD ELI LAB HLH)	323
PILIPINAS (PHL@ GOV COP)	324
HERITAGE FOUNDATION (USA@CVL)	325
MILANO (ITA@ BUS)	326
DEFECTOR (@OPP)	327
CATHOLIC ( MAR@ OPP LEG MED GOV CVL BUS EDU JUD ELI LAB HLH)	328
GAZA (PSE@ OPP REF LEG AGR MED CRM GOV CVL UAF EDU MIL LAB HLH)	329
SOUTH CAROLINA (USA@ LEG AGR COP GOV CVL BUS EDU MIL JUD ELI LAB HLH)	330
FOREIGN MINIST (@GOV)	331
NATIONAL SECURITY ADVISER (@GOV)	332
LAGOS (NGA@ LEG MED COP CRM GOV CVL UAF BUS EDU JUD ELI LAB HLH)	333
SENATE PRESIDENT (@LEG)	334
ABUJA (NGA@ OPP LEG SEP SPY MED COP GOV CVL BUS EDU JUD LAB HLH)	335
BHP BILLITON (AUS@MNC)	336
INVESTOR (@BUS)	337
PETROBRAS (BRA@MNC)	338
ARGENTINA (ARG@ OPP LEG MED COP GOV CVL EDU MIL JUD ELI LAB)	339
HEWLETT PACKARD (USA@MNC)	340
CAIRO (EGY@ MED COP CRM GOV CVL BUS EDU JUD ELI HLH)	341
RELIGION (@ REB EDU MED)	342
SHIA (@ REB LEG GOV CVL UAF)	343
KABUL (AFG@ MED COP CRM GOV CVL UAF BUS EDU MIL HLH)	344
GOOGLE (USA@MNC)	345
HUMAN RIGHTS WATCH (@NGO)	346
THE NETHERLAND (NLD@ LEG SPY COP GOV CVL BUS EDU MIL JUD ELI HLH)	347
HUMAN RIGHTS ACTIVIST (@OPP)	348
RED CRESCENT (@NGO)	349
RED CROSS (@NGO)	350
KANO (NGA@ OPP LEG MED COP GOV CVL BUS MIL JUD ELI SPY)	351
AUCKLAND (NZL@ MED COP GOV BUS EDU JUD ELI HLH)	352
MAIN OPPOSITION (@OPP)	353
SHIITE ( MAR@ REB OPP LEG MED CRM GOV CVL UAF EDU MIL)	354
INDIGENOUS PEOPLE (@CVL)	355
HINDU ( SAS@ OPP REF LEG MED GOV CVL UAF BUS EDU RAD LAB HLH)	356
BRAC (BGD@NGO)	357
BANGLADESH (BGD@ OPP CRM CVL RAD JUD ELI LAB AGR EDU MIL REF REB COP HRI BUS LEG MED GOV UAF HLH)	358
POLE (POL@ CVL)	359
POLITICIAN (@ OPP MED GOV UAF BUS MIL ELI)	360
HONDA (JPN@MNC)	361
KHALEDA ZIA (BGD@ELI)	362
POLICE PERSONNEL (@COP)	363
MUSLIM (@ OPP CRM CVL RAD JUD ELI LAB SEP AGR EDU MIL REF REB HRI BUS LEG MED GOV UAF HLH)	364
NIGER (NER@ OPP LEG AGR MED COP GOV CVL UAF EDU MIL JUD ELI)	365
CYPRUS (CYP@ OPP MED COP GOV CVL BUS EDU JUD ELI SPY)	366
PORTUGUESE (PRT@ LEG MED COP GOV CVL BUS EDU MIL JUD REF)	367
PORTUGAL (PRT@ LEG MED COP GOV CVL BUS EDU MIL JUD ELI HLH)	368
CYPRIOT (CYP@ OPP COP GOV CVL)	369
KINGDOM (@GOV)	370
WRITER (@MED)	371
VLADIMIR PUTIN (RUS@GOV)	372
ST PETERSBURG (RUS@ LEG COP CRM GOV CVL BUS EDU MIL HLH)	373
US AMBASSADOR (USA@GOV)	374
UPRISING (@REB)	375
POLITICAL PRISONER (@OPP)	376
REBELLION (@REB)	377
CONSTITUTION STATE (USA@)	378
BISHOP (@ GOV EDU LEG)	379
VILLAGER (@CVL)	380
BLOG (@MED)	381
MURRAY (AUS@ LEG MED COP GOV BUS EDU MIL JUD SPY)	382
PROSECUTOR (@JUD)	383
MAMATA BANERJEE (IND@GOV)	384
BLOGGER (@MED)	385
IRISH (IRL@ OPP LEG AGR MED COP CRM GOV CVL UAF BUS EDU MIL JUD ELI LAB HLH)	386
AUSSIE (AUS@ MED GOV CVL BUS MIL HLH)	387
INTERNATIONAL CRISIS GROUP (@NGO)	388
MOROCCO (MAR@ REB OPP LEG MED COP GOV CVL BUS EDU MIL JUD LAB)	389
NEWS AGENCY (@MED)	390
TONY BLAIR (GBR@ELI)	391
CLEVELAND (USA@ MED COP CRM GOV BUS EDU JUD ELI LAB HLH)	392
SUPERIOR COURT (@JUD)	393
CONNECTICUT (USA@ LEG MED COP GOV CVL BUS EDU MIL JUD ELI LAB HLH)	394
WYOMING (USA@ LEG MED COP GOV CVL BUS EDU MIL JUD ELI LAB HLH)	395
KIRIBATI (KIR@ GOV ELI)	396
AMERICAN SAMOA (USA@ LEG GOV CVL BUS EDU JUD)	397
PARLIAMENT (@LEG)	398
ZIMBABWE (ZWE@ OPP LEG AGR MED COP GOV CVL BUS EDU MIL JUD ELI LAB HLH)	399
NAMA (@ CVL EDU LEG)	400
NASHVILLE (USA@ LEG AGR MED COP GOV CVL BUS EDU MIL JUD ELI HLH)	401
TENNESSEE (USA@ IGO LEG MED COP GOV CVL BUS EDU MIL JUD ELI HLH)	402
NIAGARA FALLS (USA@ COP EDU MED)	403
SOUTH DAKOTA (USA@ LEG AGR MED COP GOV CVL BUS EDU MIL JUD ELI)	404
NEW YORK STATE (USA@ LEG COP GOV CVL BUS EDU JUD)	405
NEW ORLEANS (USA@ OPP MED COP GOV CVL BUS EDU JUD ELI HLH)	406
BURGLAR (@CRM)	407
GAZETTE (@MED)	408
LEGISLATURE (@LEG)	409
MAGISTRATE (@JUD)	410
HARARE (ZWE@ OPP LEG COP GOV CVL JUD ELI HLH)	411
MINISTRY (@GOV)	412
HAWAIIAN (@ LEG MED COP GOV CVL BUS EDU JUD)	413
LEGISLATOR (@LEG)	414
JACOB ZUMA (ZAF@GOV)	415
PUERTO RICO (USA@ LEG MED COP GOV CVL BUS EDU MIL JUD ELI LAB HLH)	416
SAMOA (WSM@ OPP REF LEG MED COP GOV CVL BUS EDU JUD LAB HLH)	417
TAIPEI (TWN@ LEG MED COP GOV CVL EDU JUD)	418
LAWRENCE (USA@ OPP LEG MED COP CRM GOV CVL BUS EDU MIL JUD ELI)	419
DALLAS (USA@ LEG MED COP CRM GOV CVL BUS EDU MIL JUD ELI HLH)	420
KENTUCKY (USA@ LEG MED COP GOV CVL BUS EDU MIL JUD ELI HLH)	421
KANSAS (USA@ LEG AGR COP GOV CVL BUS EDU MIL JUD ELI HLH)	422
KANSAS CITY (USA@ COP GOV CVL BUS EDU JUD ELI HLH)	423
MONTANA (USA@ LEG AGR MED COP GOV CVL UAF BUS EDU MIL JUD ELI HLH)	424
PRODUCER (@BUS)	425
KUWAIT (KWT@ OPP LEG MED COP CRM GOV CVL HRI BUS MIL JUD ELI LAB HLH)	426
SHINTO (SHN@)	427
OPERATIVE (@SPY)	428
TONGA (TON@ MED GOV CVL EDU MIL)	429
SMYRNA (TUR@ COP EDU)	430
SECURITY OFFICER (@COP)	431
EDINBURGH (GBR@ MED COP CRM GOV CVL BUS EDU MIL JUD HLH)	432
CULTIVATOR (@AGR)	433
TEXAS (USA@ OPP LEG AGR MED COP CRM GOV CVL BUS EDU MIL JUD ELI LAB HLH)	434
CROOK (@CRM)	435
SMALL TOWN (@CVL)	436
VIRGINIA (USA@ IGO REB LEG MED COP CRM GOV CVL HRI BUS EDU MIL JUD SET ELI LAB HLH)	437
CHARLOTTE (USA@ LEG MED COP CRM GOV CVL BUS EDU JUD ELI LAB HLH)	438
MCGILL (CAN@EDU)	439
CHINESE (CHN@ IGO REB OPP LEG SPY MED COP CRM GOV CVL HRI BUS EDU MIL JUD ELI LAB HLH)	440
VANCOUVER (CAN@ OPP COP CRM GOV CVL BUS EDU MIL JUD ELI HLH)	441
SMUGGLER (@CRM)	442
HEALTH DEPARTMENT (@GOV)	443
ARKANSAS (USA@ OPP LEG AGR MED COP GOV CVL BUS EDU MIL JUD ELI LAB HLH)	444
ZAMBIA (ZMB@ ENV OPP LEG SPY MED COP GOV CVL BUS EDU MIL JUD ELI REF HLH)	445
NEBRASKA (USA@ OPP LEG AGR MED COP GOV CVL BUS EDU JUD HLH)	446
EMMERSON MNANGAGWA (ZWE@GOV)	447
GHANA (GHA@ OPP LEG MED COP CRM GOV CVL BUS EDU MIL JUD ELI REF HLH)	448
SABAH (MYS@ OPP MED COP GOV BUS EDU)	449
NARAYANGANJ (BGD@ GOV MED LEG)	450
CONVICTS (@CRM)	451
SOTO (@ COP)	452
BANGALORE (IND@ COP EDU HLH)	453
ILLINOIS (USA@ LEG AGR MED COP CRM GOV CVL BUS EDU MIL JUD ELI LAB HLH)	454
JAMAICA (JAM@ OPP LEG AGR MED COP CRM GOV CVL HRI BUS EDU MIL JUD ELI LAB HLH)	455
RIO DE JANEIRO (BRA@ CRM GOV UAF JUD)	456
REGULATOR (@GOV)	457
EMPLOYER (@BUS)	458
SYLHET (BGD@ GOV EDU MED)	459
TRIBUNAL (@JUD)	460
PRISONER (@OPP)	461
GOVERNMENT OFFICIAL (@GOV)	462
JAIPUR (IND@ COP CRM EDU JUD)	463
WOLFGANG SCHAEUBLE (DEU@GOV)	464
LIVERPOOL (GBR@ REB OPP COP CRM GOV CVL BUS EDU MIL JUD HLH)	465
PAEDOPHILE (@CRM)	466
THE ASSOCIATED PRESS (USA@MED)	467
ZIMBABWEAN (ZWE@ OPP MED GOV CVL BUS EDU ELI REF)	468
KASHMIRI (@ REB OPP SEP CVL UAF EDU)	469
INSPECTOR GENERAL (@GOV)	470
SURGEON (@HLH)	471
PARTY MEMBER (@ GOV)	472
COPTIC ORTHODOX (@)	473
BOTSWANA (BWA@ LEG MED COP GOV CVL BUS EDU MIL JUD ELI HLH)	474
BERLIN (DEU@ REB OPP LEG MED COP GOV CVL BUS EDU JUD ELI REF HLH)	475
NICOSIA (CYP@ MED CRM EDU JUD)	476
THE PM (@GOV)	477
CONSERVATIONIST (@ENV)	478
BERN (CHE@ COP CVL)	479
EAST INDIAN (@ BUS)	480
IOWA (USA@ LEG AGR MED COP CRM GOV CVL BUS EDU MIL JUD ELI HLH)	481
SAN DIEGO (USA@ LEG COP GOV CVL BUS EDU MIL JUD ELI HLH)	482
FIRST LADY (@ELI)	483
CUBA (CUB@ OPP LEG SPY MED COP CRM GOV CVL HRI BUS EDU MIL JUD ELI HLH)	484
CHIEF MINISTER (@GOV)	485
TROOPER (@COP)	486
DIRECTOR GENERAL (@GOV)	487
CAPE YORK (AUS@)	488
GAMBIA (GMB@ OPP MED COP GOV CVL BUS EDU MIL JUD ELI REF HLH)	489
CAMEROON (CMR@ REB OPP REF LEG SEP AGR MED COP GOV CVL UAF BUS EDU MIL JUD ELI LAB)	490
DELHI (IND@ OPP LEG COP CRM GOV CVL BUS EDU MIL JUD ELI LAB HLH)	491
GENERALS (@MIL)	492
HOUSE OF REPRESENTATIVES (@LEG)	493
REPRESENTATIVES (@LEG)	494
A CABINET MEETING (@GOV)	495
REPUBLIC OF KOREA (KOR@)	496
EUROPEAN (EUR@ LEG AGR MED COP CRM GOV CVL BUS EDU MIL JUD SET ELI LAB SPY)	497
SPAIN (ESP@ OPP LEG SEP AGR MED COP CRM GOV CVL UAF BUS EDU MIL JUD ELI HLH)	498
JAPANESE (JPN@ LEG MED COP CRM GOV CVL UAF BUS EDU MIL SET ELI LAB HLH)	499
AIR FORCE (@MIL)	500
PHOENIX (USA@ LEG MED COP GOV BUS EDU JUD ELI HLH)	501
NEW YORK CITY (USA@ LEG SPY MED COP GOV CVL BUS EDU JUD ELI LAB HLH)	502
INTELLECTUAL (@EDU)	503
FRENCH (FRA@ OPP CRM CVL RAD JUD SET ELI LAB AGR EDU MIL COP HRI BUS SPY LEG MED GOV UAF HLH)	504
SPECIAL OPERATIONS (@MIL)	505
NETFLIX (USA@MNC)	506
NETHERLANDS (NLD@ OPP LEG SPY AGR MED COP CRM GOV CVL UAF BUS EDU MIL JUD ELI LAB HLH)	507
TARA (IRL@ OPP MED COP GOV JUD)	508
JUNTA (@GOV)	509
POLITICAL PARTIES (@ JUD)	510
ENVOY (@GOV)	511
VIETNAM (VNM@ OPP LEG AGR MED COP GOV CVL BUS EDU MIL JUD ELI SPY)	512
WESTERN CAPE (ZAF@ MED COP GOV EDU MIL JUD)	513
NORTH KOREAN (PRK@ OPP REF LEG MED COP GOV CVL UAF BUS EDU MIL ELI LAB HLH)	514
PAILIN (KHM@ GOV COP)	515
PRESBYTERIAN (@ GOV EDU JUD HLH)	516
GREEK (GRC@ OPP LEG AGR MED COP GOV CVL UAF BUS EDU MIL JUD ELI LAB)	517
DEFENCE MINIST (@GOV)	518
COTE D'IVOIRE (CIV@ GOV CVL BUS MIL)	519
METHODIST CHURCH (@ GOV)	520
TORONTO (CAN@ OPP LEG MED COP CRM GOV CVL BUS EDU MIL JUD ELI LAB HLH)	521
BUFFALO (USA@ MED COP CRM GOV CVL BUS EDU JUD ELI HLH)	522
CONGOLESE (COD@ OPP LEG COP GOV CVL BUS MIL ELI REF)	523
DR CONGO (COD@ REB MED COP GOV CVL MIL ELI)	524
JALALABAD (AFG@ COP LAB CVL)	525
AFGHAN (AFG@ REB OPP REF LEG AGR MED COP CRM GOV CVL UAF BUS EDU MIL JUD RAD ELI LAB SPY)	526
TALIBAN (AFG@INS)	527
FREEMASON (@)	528
CUBAN (CUB@ ENV OPP LEG SPY MED COP GOV CVL EDU MIL REF HLH)	529
BELIZE (BLZ@ REF LEG MED COP GOV CVL BUS EDU MIL JUD LAB HLH)	530
SCIENTIST (@CVL)	531
BENIN (BEN@ OPP LEG MED GOV BUS EDU MIL ELI HLH)	532
LIEUTENANT (@MIL)	533
OPPOSITION PARTIES (@OPP)	534
YWCA (@NGO)	535
RAUL CASTRO (CUB@GOV)	536
HAVANA (CUB@ OPP COP GOV CVL EDU LAB)	537
ARMENIA (ARM@ OPP REF LEG MED COP GOV CVL UAF BUS EDU MIL JUD ELI LAB SPY)	538
NORTH CAROLINA (USA@ OPP LEG AGR MED COP GOV CVL BUS EDU MIL JUD ELI LAB HLH)	539
YMCA (@NGO)	540
POLICE FORCE (@COP)	541
SIKH (@ COP GOV CVL MIL)	542
SOUTH EAST ASIA (SEA@ MED CRM GOV BUS)	543
ABDULLAH (SAU@GOV)	544
MILITIA (@UAF)	545
TURKISH (TUR@ REB OPP REF LEG SPY MED COP CRM GOV CVL UAF BUS EDU MIL JUD ELI LAB HLH)	546
PAKISTANI (PAK@ OPP REF LEG SPY AGR MED COP CRM GOV CVL UAF BUS EDU MIL JUD ELI LAB HLH)	547
WEST VIRGINIA (USA@ LEG MED COP CRM GOV CVL BUS EDU MIL JUD ELI)	548
COCA COLA (USA@MNC)	549
NEWS STATION (@MED)	550
ISTANBUL (TUR@ OPP LEG MED COP CRM GOV CVL BUS EDU JUD ELI HLH)	551
CHAMBER (@LEG)	552
RADIO STATION (@MED)	553
WEB SITE (@MED)	554
NATIONAL ASSEMBLY (@LEG)	555
SEOUL (KOR@ LEG SPY MED COP GOV CVL BUS EDU MIL JUD HLH)	556
ARCADIA (GRC@ GOV)	557
NAVY (@MIL)	558
CITIGROUP (USA@MNC)	559
GOLDMAN SACHS (USA@MNC)	560
MACEDONIAN (MKD@ LEG MED COP GOV CVL JUD LAB)	561
THESSALONIKI (GRC@ GOV BUS EDU HLH)	562
ADMIRAL (@MIL)	563
AIR MARSHAL (@MIL)	564
COLONEL (@MIL)	565
ISNILON (SEA@IMG)	566
BULAWAYO (ZWE@ OPP COP GOV CVL BUS EDU JUD HLH)	567
LIBYA (LBY@ OPP LEG SPY MED COP CRM GOV CVL UAF BUS EDU MIL JUD ELI REF HLH)	568
LAOS (LAO@ LEG MED COP GOV CVL BUS EDU MIL JUD ELI)	569
JERSEY (USA@ LEG AGR MED COP CRM GOV CVL BUS EDU MIL JUD ELI HLH)	570
DISTRICT COURT (@JUD)	571
STAFF MEMBER (@LAB)	572
BURSA (TUR@ GOV)	573
POLITICAL PARTY (@ LEG GOV CVL BUS)	574
PREACHER (@)	575
OKLAHOMA (USA@ LEG MED COP GOV CVL BUS EDU MIL JUD ELI LAB HLH)	576
CLERGYMEN (@)	577
CLERIC (@ GOV)	578
CLERGYMAN (@)	579
ARCHBISHOP (@ GOV)	580
SUICIDE BOMBER (@REB)	581
EXTREMIST (@RAD)	582
JOHANNESBURG (ZAF@ LEG MED COP GOV CVL BUS EDU JUD HLH)	583
SANAA (YEM@ COP GOV UAF HLH)	584
HANOI (VNM@ LEG MED COP GOV CVL EDU)	585
NASA (USA@GOV)	586
TAMIL (@ OPP LEG MED COP CVL UAF EDU ELI REF)	587
ASEAN (SEA@IGO)	588
LISBON (PRT@ ELI EDU HLH)	589
RIGHT WING COALITION (@LEG)	590
ISLAMABAD (PAK@ LEG MED COP CRM GOV CVL UAF BUS EDU MIL JUD LAB HLH)	591
PHNOM PENH (KHM@ LEG COP GOV BUS EDU MIL JUD LAB)	592
CAMBODIA (KHM@ OPP REF LEG AGR MED COP GOV CVL BUS EDU MIL JUD ELI LAB HLH)	593
THE OPPOSITION (@OPP)	594
MALAYSIAN (MYS@ OPP LEG AGR MED COP CRM GOV CVL UAF BUS EDU MIL JUD ELI LAB HLH)	595
PARTY PRESIDENT (@ GOV ELI)	596
RAWALPINDI (PAK@ COP CRM GOV BUS EDU MIL)	597
GARRISON (@MIL)	598
CROWN PRINCE (@GOV)	599
HOMS (SYR@ GOV CVL)	600
PORT OF SPAIN (TTO@ COP GOV UAF EDU JUD)	601
BAHRAIN (BHR@ OPP LEG MED COP CRM GOV CVL HRI BUS EDU MIL JUD ELI REF)	602
TANKER (@BUS)	603
CHILE (CHL@ OPP LEG MED COP CRM GOV CVL BUS EDU MIL JUD ELI LAB)	604
MILITARY POLICE (@MIL)	605
REFORMIST (@OPP)	606
MILITARY JUDGE (@MIL)	607
WPP PLC (GBR@MNC)	608
TOYOTA (JPN@MNC)	609
IRON MOUNTAIN INCORPORATED (USA@MNC)	610
DELAWARE (USA@ LEG COP GOV CVL BUS EDU MIL JUD ELI HLH)	611
WORSHIPPER (@)	612
COAST GUARD (@MIL)	613
MEXICAN (MEX@ OPP LEG AGR MED COP CRM GOV CVL BUS EDU MIL JUD ELI LAB HLH)	614
ACAPULCO (MEX@ CRM)	615
INFANTRY (@MIL)	616
GREECE (GRC@ OPP REF LEG AGR MED COP GOV CVL UAF BUS EDU MIL JUD ELI LAB HLH)	617
AMIT (USA@NGO)	618
WELLINGTON (NZL@ OPP COP GOV CVL BUS EDU MIL JUD LAB HLH)	619
HIT MAN (@UAF)	620
YEMEN (YEM@ REB OPP REF LEG SEP SPY AGR MED COP GOV CVL UAF BUS EDU MIL JUD LAB HLH)	621
MAINE (USA@ LEG MED COP GOV CVL BUS EDU JUD ELI REF HLH)	622
PORTLAND (USA@ LEG MED COP GOV CVL BUS EDU MIL JUD ELI HLH)	623
AUSTIN (USA@ LEG AGR MED COP GOV CVL BUS EDU MIL JUD ELI HLH)	624
COLLEGE (@EDU)	625
MYANMAR (MMR@ REB OPP LEG AGR MED COP GOV CVL UAF BUS EDU MIL JUD ELI REF HLH)	626
MANDALAY (MMR@ EDU)	627
CITY MAYOR (@GOV)	628
SAGA (JPN@ MED CRM JUD REF)	629
SYDNEY SEKERAMAYI (ZWE@GOV)	630
NAVAJO (@ LEG COP GOV EDU MIL)	631
SCOTTISH (@ OPP LEG AGR MED COP CRM GOV CVL BUS EDU JUD ELI REF HLH)	632
EDUCATION SECRETARY (@GOV)	633
PHILADELPHIA (USA@ OPP LEG MED COP CRM GOV CVL BUS EDU MIL JUD ELI HLH)	634
VALPARAISO (CHL@ COP GOV EDU JUD)	635
ALASKA (USA@ LEG MED GOV CVL BUS EDU MIL JUD ELI LAB)	636
TERRORIST ORGANIZATION (@UAF)	637
TERRORIST GROUP (@UAF)	638
CARGO VESSEL (@BUS)	639
ROCHESTER (USA@ COP GOV CVL BUS EDU JUD ELI HLH)	640
CHICAGO (USA@ OPP LEG SPY MED COP CRM GOV CVL BUS EDU MIL JUD ELI LAB HLH)	641
CALIF (USA@ LEG COP GOV CVL BUS EDU MIL)	642
WELSH (GBR@ LEG MED COP GOV CVL BUS EDU RAD HLH)	643
RUNNER (@CRM)	644
GALAN (ARG@)	645
CARTEL (@CRM)	646
FIRE DEPARTMENT (@GOV)	647
PUPIL (@EDU)	648
NASSER (EGY@ GOV EDU JUD HLH)	649
SPANISH (ESP@ REB OPP LEG SPY MED COP CRM GOV CVL UAF BUS EDU MIL JUD ELI HLH)	650
AUSTRIA (AUT@ OPP LEG MED COP GOV CVL BUS EDU JUD ELI REF HLH)	651
VOREQE BAINIMARAMA (FJI@GOV)	652
FIJIAN (FJI@ GOV COP BUS)	653
ALBERT (MCO@ELI)	654
NEIGHBOURHOOD (@CVL)	655
HAITI (HTI@ OPP REF LEG AGR MED COP CRM GOV CVL BUS EDU JUD ELI LAB HLH)	656
LANDOWNER (@CVL)	657
MERCHANT (@BUS)	658
BOEING (USA@MNC)	659
BUSINESS LEADER (@BUS)	660
BELGIAN (BEL@ LEG MED COP CRM GOV CVL UAF BUS EDU MIL JUD ELI REF HLH)	661
ALBANIAN (ALB@ REB OPP LEG SEP AGR MED COP CRM GOV CVL EDU JUD ELI)	662
POLICE COMMISSIONER (@COP)	663
RUSTLER (@CRM)	664
ASSAILANT (@CRM)	665
BATTALION (@MIL)	666
XINJIANG (CHN@ SEP MED GOV HRI)	667
OTTAWA (CAN@ LEG MED COP GOV CVL BUS EDU MIL JUD ELI HLH)	668
HOUSE OF COMMONS (@LEG)	669
SUEZ CANAL (EGY@)	670
CALAIS (FRA@ COP CRM GOV CVL HLH)	671
CORSICA (FRA@)	672
TEL AVIV JAFFA (ISR@)	673
GILAD ERDAN (ISR@GOV)	674
RABBI (@ GOV)	675
MINNEAPOLIS (USA@ COP CRM GOV CVL BUS EDU JUD LAB HLH)	676
CONGRESSMAN (@LEG)	677
SPEAKER OF THE HOUSE (@LEG)	678
IRELAND (IRL@ REB OPP REF LEG AGR MED COP CRM GOV CVL UAF BUS EDU MIL JUD ELI LAB HLH)	679
PIRATE (@CRM)	680
BUREAUCRACY (@GOV)	681
STATE GOVERNOR (@GOV)	682
CHAMPAGNE (FRA@ MED)	683
THE EU (EUR@IGO)	684
SCOTLAND (GBR@ AGR MED COP GOV CVL BUS EDU JUD ELI HLH)	685
LABOUR MINIST (@GOV)	686
GEORGETOWN (GUY@ COP GOV CVL EDU JUD)	687
BUDAPEST (HUN@ LEG GOV CVL BUS EDU JUD)	688
HUNGARY (HUN@ LEG SPY MED COP GOV CVL UAF BUS EDU MIL JUD HLH)	689
HUNGARIAN (HUN@ REB OPP LEG SPY MED COP GOV CVL BUS EDU MIL JUD HLH)	690
BELIEVER (@)	691
ASSAM (IND@ LEG AGR COP GOV CVL BUS EDU MIL JUD ELI)	692
NAMIBIA (NAM@ ENV LEG MED COP GOV CVL BUS EDU MIL JUD ELI HLH)	693
PARTY LEADER (@ OPP LEG GOV EDU)	694
SOVEREIGN (@GOV)	695
TANZANIA (TZA@ OPP LEG AGR MED COP GOV CVL BUS EDU MIL JUD ELI HLH)	696
MINIST OF FINANCE (@GOV)	697
FOREIGN SECRETARY (@GOV)	698
ARMY UNIT (@MIL)	699
ENTREPRENEUR (@BUS)	700
CHRISTINE LAGARDE (FRA@GOV)	701
CHANCELLOR (@GOV)	702
SCIENCE CONGRESS (@EDU)	703
CATALONIA (ESP@ LEG SEP GOV CVL ELI)	704
BRUSSELS (BEL@ OPP LEG SPY MED COP GOV BUS EDU HLH)	705
NAWAZ SHARIF (PAK@ELI)	706
ECONOMIST (@EDU)	707
GUYANA (GUY@ OPP AGR MED COP GOV CVL BUS EDU MIL JUD ELI LAB HLH)	708
COUP PLOTTER (@INS)	709
RULING PARTY (@GOV)	710
CIVIL SERVANT (@GOV)	711
WORLD HEALTH ORGANIZATION (@IGO)	712
KARACHI (PAK@ REB LEG MED COP CRM GOV CVL HRI BUS EDU MIL JUD UAF ELI HLH)	713
PUBLIC SECTOR (@GOV)	714
BUCARAMANGA (COL@)	715
HAITIAN (HTI@ REB OPP REF LEG COP CRM GOV CVL BUS MIL ELI LAB)	716
BAHAMA (BHS@ OPP LEG AGR MED COP CRM GOV CVL BUS EDU MIL JUD ELI LAB HLH)	717
CROAT (HRV@ CVL)	718
UGANDA (UGA@ REB OPP LEG SPY AGR MED COP CRM GOV CVL BUS EDU MIL JUD ELI REF HLH)	719
LAHORE (PAK@ REB OPP LEG MED COP CRM GOV CVL BUS EDU JUD ELI LAB HLH)	720
FIRE MARSHAL (@GOV)	721
SRINAGAR (IND@ REB MED COP GOV CVL UAF EDU MIL JUD HLH)	722
BRETON (@ EDU)	723
DEMOCRATIC REPUBLIC OF CONGO (COD@ OPP GOV MIL ELI)	724
HIGH PRIEST (@)	725
PALACE OF VERSAILLES (FRA@)	726
KIDNAPPER (@CRM)	727
NIAMEY (NER@)	728
KIGALI (RWA@ MED GOV BUS EDU)	729
MANUFACTURER (@BUS)	730
SWITZERLAND (CHE@ OPP LEG AGR MED COP CRM GOV CVL UAF BUS EDU MIL JUD ELI HLH)	731
POLICEMEN (@COP)	732
JAMMU AND KASHMIR (IND@ REB LEG SEP COP GOV CVL UAF EDU MIL JUD ELI HLH)	733
DRUG DEALER (@CRM)	734
SOUTH AUSTRALIA (AUS@ COP GOV CVL BUS EDU HLH)	735
COLOMBIAN (COL@ REB LEG AGR MED COP CRM GOV CVL BUS EDU MIL JUD ELI)	736
BRAZILIAN (BRA@ LEG MED COP CRM GOV CVL BUS EDU MIL JUD ELI LAB)	737
COLOMBIA (COL@ REB LEG MED COP CRM GOV CVL UAF BUS EDU MIL JUD ELI LAB HLH)	738
HUNTER (@CVL)	739
NATIONAL POLICE (@COP)	740
VIENNA (AUT@ LEG COP GOV CVL BUS EDU REF)	741
LAW ENFORCEMENT AGENCIES (@COP)	742
PRESIDENTIAL CANDIDATE (@ ELI MIL LEG)	743
SOUTHEAST ASIA (SEA@ GOV CVL BUS MIL REF)	744
AFAR (@ OPP)	745
OHIO (USA@ LEG AGR MED COP GOV CVL UAF BUS EDU MIL JUD SET ELI LAB HLH)	746
BORDER SECURITY (@MIL)	747
PUBLIC RADIO (@MED)	748
ALEXANDRIA (EGY@ LEG MED COP CRM GOV CVL BUS EDU JUD)	749
INTERNATIONAL MONETARY FUND (@IGO)	750
HASSAN LATHEEF (@)	751
BANCO SANTANDER (ESP@MNC)	752
WORSHIPER (@)	753
KILLERS (@CRM)	754
APPELLATE COURT (@JUD)	755
MINIST FOR PETROLEUM (@GOV)	756
PORT HARCOURT (NGA@ LEG SPY MED GOV CVL EDU LAB HLH)	757
GOVERNMENT FORCES (@MIL)	758
PUBLISHER (@MED)	759
JOINT CHIEFS (@MIL)	760
COMMENTATOR (@MED)	761
MANCHESTER (GBR@ LEG COP CRM GOV CVL UAF BUS EDU JUD ELI HLH)	762
MUGGER (@CRM)	763
ARMY CHIEF (@MIL)	764
OUSTED PRIME MINISTER (@OPP)	765
OPPOSITION SUPPORTER (@OPP)	766
UPPER HOUSE (@LEG)	767
BHOPAL (IND@ CRM COP MIL)	768
MUMBAI (IND@ LEG MED COP CRM GOV CVL UAF BUS EDU JUD ELI HLH)	769
GUJARAT (IND@ OPP LEG COP GOV CVL BUS EDU JUD ELI)	770
GWALIOR (IND@)	771
VADODARA (IND@ COP EDU CVL)	772
NEW DELHI (IND@ OPP LEG MED COP GOV BUS EDU JUD LAB HLH)	773
CHRISTMAS ISLAND (AUS@)	774
TRANSPORT WORKER (@LAB)	775
KHAW BOON WAN (SGP@GOV)	776
ELECTORAL COMMISSION (@GOV)	777
PAUL ROBERTSON (JAM@GOV)	778
CONSTABLE (@COP)	779
NEVADA (USA@ LEG AGR COP CRM GOV CVL BUS EDU MIL JUD LAB HLH)	780
MILWAUKEE (USA@ LEG MED COP GOV CVL BUS EDU JUD LAB)	781
POLAND (POL@ OPP LEG MED COP GOV CVL UAF BUS EDU MIL JUD SET ELI HLH)	782
DETROIT (USA@ OPP LEG MED COP CRM GOV CVL BUS EDU JUD ELI HLH)	783
CATALAN (@ LEG SEP MED COP GOV CVL BUS JUD ELI)	784
INDIGENOUS (@ OPP LEG MED COP GOV CVL UAF BUS EDU MIL JUD SET ELI)	785
FARM WORKER (@AGR)	786
COLUMBUS (USA@ LEG COP CRM GOV CVL BUS EDU JUD ELI HLH)	787
MIAMI (USA@ LEG MED COP GOV CVL BUS EDU JUD LAB HLH)	788
EDUCATION DEPARTMENT (@GOV)	789
FIRE FIGHTER (@GOV)	790
ALEXANDER DOWNER (AUS@GOV)	791
KORDOFAN (SDN@)	792
QAMAR ZAMAN KAIRA (PAK@GOV)	793
A US (USA@ LEG SPY MED COP GOV CVL BUS EDU MIL JUD ELI HLH)	794
MARYLAND (USA@ LEG AGR COP GOV CVL BUS EDU JUD ELI LAB HLH)	795
FIGHTER (@UAF)	796
THIEF (@CRM)	797
FIRE SERVICE (@GOV)	798
BIHAR (IND@ OPP LEG MED COP CRM GOV CVL BUS MIL ELI LAB)	799
MARINES (@MIL)	800
TRADER (@BUS)	801
NEPAL (NPL@ OPP LEG SPY MED COP GOV CVL HRI BUS EDU MIL JUD ELI HLH)	802
TOKYO (JPN@ MED COP GOV CVL BUS EDU MIL JUD ELI LAB)	803
BRISBANE (AUS@ OPP COP GOV BUS EDU JUD LAB HLH)	804
PERTH (AUS@ MED COP GOV CVL BUS EDU MIL JUD ELI HLH)	805
EUROPEAN PARLIAMENT (EUR@IGO)	806
PEARL RIVER (CHN@)	807
WUHAN (CHN@ EDU)	808
DHAKA (BGD@ COP GOV CVL BUS EDU JUD HLH)	809
LEBANESE (LBN@ OPP LEG MED COP CRM GOV CVL UAF BUS EDU MIL ELI REF SPY)	810
POLICEMAN (@COP)	811
MINIST OF CIVIL (@GOV)	812
PAPUA NEW GUINEA (PNG@ OPP LEG MED COP GOV CVL BUS EDU MIL JUD REF)	813
RAJKOT (IND@ COP)	814
LIMERICK (IRL@ LEG CRM GOV CVL EDU JUD ELI REF HLH)	815
ETHIOPIAN (ETH@ REB OPP REF LEG MED COP GOV CVL BUS EDU MIL ELI LAB)	816
ETHIOPIA (ETH@ REB OPP LEG MED COP GOV CVL UAF BUS EDU MIL JUD ELI REF SPY)	817
GLASGOW (GBR@ MED GOV CVL BUS EDU JUD HLH)	818
ATHENS (GRC@ MED COP GOV CVL BUS EDU JUD LAB HLH)	819
SCOT (GBR@ CRM GOV CVL BUS EDU)	820
DAVID CAMERON (GBR@GOV)	821
HAZARA (@ CVL)	822
FEDERAL EXECUTIVE COUNCIL (@LEG)	823
TELECOM (@MED)	824
MOLOTOV (RUS@)	825
LIEUTENANT GENERAL (@MIL)	826
CARRIER (@MIL)	827
CAPTAIN (@MIL)	828
HINDUISM (@)	829
PANAMANIAN (PAN@ COP GOV CVL BUS ELI)	830
PESHAWAR (PAK@ REB COP GOV UAF EDU MIL JUD LAB)	831
UNITED ARAB EMIRATES (ARE@ OPP LEG MED COP CRM GOV CVL UAF BUS EDU MIL JUD ELI HLH)	832
BROOKINGS INSTITUT (USA@CVL)	833
UNIONS (@LAB)	834
LIBERIA (LBR@ OPP LEG MED COP GOV CVL UAF BUS EDU MIL JUD ELI HLH)	835
UN BODIES (@IGO)	836
PERSIAN (@ GOV CVL EDU MIL)	837
US OFFICIAL (USA@GOV)	838
PRISONER OF WAR (@UAF)	839
SACRAMENTO (USA@ LEG MED COP GOV BUS EDU JUD)	840
LATINOS (@)	841
ARMED GROUP (@UAF)	842
RAKHINE STATE (MMR@ COP GOV CVL EDU REF HLH)	843
MAIDUGURI (NGA@ GOV EDU MED)	844
BRITON (GBR@)	845
DJIBOUTI (DJI@ MED GOV UAF MIL JUD ELI REF SPY)	846
MARINE CORP (@MIL)	847
AIRWAY (@BUS)	848
AMRITSAR (IND@ GOV CVL LEG)	849
TYCOON (@BUS)	850
FIGHTER JET (@MIL)	851
HIROSHIMA (JPN@ COP CVL BUS JUD)	852
LACONIA (GRC@ MED COP EDU HLH)	853
TAIWANESE (TWN@ OPP MED COP GOV CVL BUS MIL ELI LAB)	854
KERALA (IND@ LEG MED COP CRM GOV CVL EDU MIL JUD ELI LAB HLH)	855
CORK (IRL@ LEG GOV CVL BUS EDU JUD)	856
INTERPOL (@IGO)	857
LABOR DEPARTMENT (@GOV)	858
NATIONAL BANK (@GOV)	859
FINANCE MINIST (@GOV)	860
NUREMBERG (DEU@ JUD)	861
NEWMONT MINING (USA@MNC)	862
LORRAINE (FRA@ COP GOV JUD LAB HLH)	863
WORLD COMMUNITY (@INT)	864
GRENOBLE (FRA@)	865
DUBLIN (IRL@ LEG MED COP CRM GOV CVL BUS EDU JUD ELI REF HLH)	866
CABINET MINISTER (@GOV)	867
LAWBREAKER (@CRM)	868
DISASTERS EMERGENCY COMMITTEE (GBR@NGO)	869
MALI (MLI@ REB MED COP GOV CVL UAF MIL RAD REF)	870
NIGER DELTA (NGA@ OPP AGR GOV UAF EDU)	871
MILITARY OFFICER (@MIL)	872
KARNATAKA (IND@ OPP LEG AGR COP CRM GOV CVL BUS EDU JUD HLH)	873
JOINT CHIEFS OF STAFF (@MIL)	874
COUNSELOR (@JUD)	875
EQUATORIAL GUINEA (GNQ@ LEG GOV BUS MIL JUD)	876
IRAQI (IRQ@ OPP LEG MED COP GOV CVL UAF BUS EDU MIL JUD ELI REF)	877
ARMY STAFF (@MIL)	878
TIJUANA (MEX@ CRM GOV)	879
SHONA (@ GOV)	880
SUVA (FJI@ MED COP GOV BUS EDU JUD)	881
UTAH (USA@ ENV REF LEG AGR MED COP CRM GOV CVL BUS EDU MIL JUD ELI LAB HLH)	882
PRESS ASSOCIATION (@MED)	883
MILAN (ITA@ COP GOV CVL BUS EDU JUD ELI HLH)	884
MEMPHIS (USA@ COP GOV CVL UAF BUS EDU JUD ELI LAB HLH)	885
PROVIDENCE (USA@ COP GOV CVL BUS EDU JUD HLH)	886
GRANITE STATE (USA@)	887
VERMONT (USA@ OPP LEG MED COP GOV CVL BUS EDU MIL JUD HLH)	888
LANZHOU (CHN@ COP)	889
VIRGINIA BEACH (USA@ LEG MED COP GOV EDU)	890
BORDER PATROL AGENT (@COP)	891
DANE (DNK@ GOV COP JUD)	892
DEUTSCHE (DEU@ GOV)	893
BACKPACKER (@CVL)	894
FRANKFURT (DEU@ GOV CVL EDU LAB)	895
BRAHMANBARIA (BGD@ COP)	896
LAW MINIST (@GOV)	897
BARA (NPL@ CVL EDU)	898
MONK (@)	899
GUATEMALAN (GTM@ OPP LEG MED COP CRM GOV UAF MIL JUD ELI HLH)	900
RELIGIOUS GROUP (@)	901
GENERAL ASSEMBLY (@LEG)	902
GALWAY (IRL@ GOV CVL BUS EDU JUD ELI HLH)	903
UTTAR PRADESH (IND@ OPP LEG AGR MED COP GOV CVL BUS EDU MIL JUD ELI LAB HLH)	904
ASEAN DEFENSE MINISTERS (@IGO)	905
OPEC (@IGO)	906
OVAL OFFICE (USA@GOV)	907
FIJI (FJI@ OPP LEG AGR MED COP CRM GOV CVL BUS EDU MIL JUD ELI LAB HLH)	908
ARMED FORCES (@MIL)	909
AUDITOR GENERAL (@GOV)	910
FOREIGN OFFICE (@GOV)	911
JESSORE (BGD@ GOV COP)	912
GREENVILLE (USA@ MED COP GOV BUS EDU JUD HLH)	913
GABON (GAB@ OPP LEG MED GOV BUS)	914
CHAD (TCD@ OPP REF MED COP GOV CVL UAF BUS EDU JUD ELI LAB)	915
ARMED MEN (@UAF)	916
ZAIRE (COD@ HLH)	917
ROBBER (@CRM)	918
TRAVELER (@CVL)	919
CZECH (CZE@ OPP LEG MED COP CRM GOV CVL BUS EDU MIL JUD ELI LAB)	920
SLOVAK (SVK@ OPP LEG MED COP GOV CVL ELI REF)	921
DETECTIVE (@COP)	922
CHAMBER OF COMMERCE (@BUS)	923
BOLIVIA (BOL@ LEG MED COP GOV EDU JUD LAB)	924
PARAGUAY (PRY@ MED GOV CVL BUS JUD)	925
BUDDHIST (@ OPP LEG GOV CVL UAF EDU MIL RAD)	926
BANGLADESHI (BGD@ REF AGR MED COP GOV CVL JUD ELI LAB SPY)	927
METHODIST (@ GOV CVL EDU HLH)	928
YORUBA (@ OPP LEG GOV CVL ELI)	929
KATSINA (NGA@ MED COP GOV ELI)	930
MANITOBA (CAN@ LEG AGR COP GOV CVL BUS EDU ELI LAB)	931
HIGH COURT (@JUD)	932
MANCHURIA (CHN@)	933
EPISCOPAL (@ EDU)	934
AARE (CHE@)	935
PROPERTY OWNER (@CVL)	936
SUDANESE (SDN@ REB OPP LEG AGR MED COP CRM GOV CVL BUS EDU MIL JUD REF HLH)	937
MERCENARY (@UAF)	938
CANTON (CHN@ LEG COP GOV CVL BUS EDU JUD HLH)	939
OSCE (EUR@IGO)	940
AMERICAN TROOPS (USA@MIL)	941
REPATRIATE (@CVL)	942
UIGHUR (@ CVL UAF)	943
FOREIGN NATIONAL (@INT)	944
LITHUANIA (LTU@ LEG MED COP GOV CVL BUS MIL JUD ELI)	945
KAZAKHSTAN (KAZ@ LEG MED COP GOV CVL BUS EDU MIL JUD ELI LAB)	946
INTERNATIONAL COMMITTEE OF THE RED CROSS (@NGO)	947
MADAGASCAR (MDG@ AGR GOV EDU REF)	948
WORLD ECONOMIC FORUM (@NGO)	949
KADUNA (NGA@ MED COP CRM GOV CVL UAF EDU MIL ELI LAB)	950
ORTHODOX CHRISTIAN (@)	951
TAMIL NADU (IND@ OPP LEG COP CRM GOV CVL BUS EDU ELI LAB HLH)	952
DAKOTA (USA@ COP GOV CVL BUS)	953
GUAMANIAN (USA@)	954
HOLLAND (NLD@ COP GOV CVL BUS EDU)	955
TELUGU (@ ELI BUS MED)	956
NZEMA (@)	957
ASANTE (@ GOV ELI)	958
NELSON MANDELA (ZAF@ELI)	959
GEORGE BUSH (USA@ELI)	960
DISTRICT OF COLUMBIA (USA@ COP GOV BUS MIL JUD)	961
IRAQ (IRQ@ REB OPP LEG SPY AGR MED COP CRM GOV CVL UAF BUS EDU MIL JUD RAD ELI REF HLH)	962
STATE HOSPITAL (@GOV)	963
KAMPALA (UGA@ LEG MED COP GOV CVL BUS EDU JUD HLH)	964
STATE ATTORNEY GENERAL (@GOV)	965
CHHATTISGARH (IND@ REB LEG COP GOV CVL BUS)	966
ENERGY MINIST (@GOV)	967
RICHMOND (USA@ OPP LEG MED COP CRM GOV CVL BUS EDU MIL JUD ELI LAB HLH)	968
WORLD FOOD PROGRAM (@IGO)	969
JAKARTA (IDN@ LEG MED COP GOV CVL HRI EDU JUD ELI HLH)	970
DEFENSE SECRETARY (@GOV)	971
MALABO (GNQ@)	972
JOHN MAHAMA (GHA@GOV)	973
JOHN DRAMANI MAHAMA (GHA@GOV)	974
GHANAIAN (GHA@ MED COP CRM GOV CVL BUS EDU MIL JUD ELI HLH)	975
SECRETARY OF STATE (@GOV)	976
PARLIAMENTARIAN (@LEG)	977
MINIST OF FOREIGN AFFAIRS (@GOV)	978
NEWS CORP (USA@MNC)	979
THOMSON REUTERS (CAN@MNC)	980
PUBLIC PROSECUTOR (@JUD)	981
CARTAGENA (ESP@)	982
LIBYAN (LBY@ REB LEG MED COP GOV CVL UAF BUS MIL ELI REF HLH)	983
MUAMMAR GADDAFI (LBY@GOV)	984
KENYAN (KEN@ ENV OPP LEG AGR MED COP GOV CVL BUS EDU MIL JUD ELI REF HLH)	985
BAMAKO (MLI@ GOV UAF)	986
CARIBBEAN COMMUNITY (CRB@IGO)	987
ISLAMIC CLERIC (@)	988
KHMER (@ GOV LAB BUS)	989
DISNEY (USA@MNC)	990
BRITISH VIRGIN ISLANDS (GBR@ GOV JUD)	991
NAVAL (@MIL)	992
MAJOR GENERAL (@MIL)	993
COMMANDANT (@MIL)	994
MINIST FOR LOCAL GOVERNMENT (@GOV)	995
MUSHARRAF (PAK@GOV)	996
THE INTERNATIONAL COMMUNITY (@UIS)	997
EDUCATIONAL INSTITUTION (@EDU)	998
MEMBER NATION (@UIS)	999
ANKARA (TUR@ REB OPP COP CRM GOV EDU MIL JUD LAB HLH)	1000
YEMENI (YEM@ REB OPP LEG SEP MED COP GOV CVL HRI EDU MIL UAF ELI REF)	1001
INTERNATIONAL ATOMIC ENERGY AGENCY (@IGO)	1002
UNHCR (@IGO)	1003
TUSCANY (ITA@ CVL)	1004
CHEA SOPHARA (KHM@GOV)	1005
LIMA (PER@ OPP GOV CVL BUS EDU JUD HLH)	1006
SENATE DELEGATION (@LEG)	1007
UNITED STATES OF AMERICA (USA@ GOV)	1008
OSAKA (JPN@ JUD BUS EDU)	1009
CARGO SHIP (@BUS)	1010
AKITA (JPN@)	1011
DUTCH (NLD@ LEG SPY AGR MED COP CRM GOV CVL BUS EDU MIL JUD SET ELI HLH)	1012
NAKURU (KEN@ AGR COP GOV BUS EDU JUD ELI HLH)	1013
ONTARIO (CAN@ OPP LEG AGR COP GOV CVL BUS EDU MIL JUD ELI LAB HLH)	1014
SAN FRANCISCO (USA@ REB OPP MED COP CRM GOV CVL BUS EDU JUD ELI LAB HLH)	1015
DEFENCE FORCE (@MIL)	1016
LUSAKA (ZMB@ LEG COP GOV CVL BUS EDU JUD ELI HLH)	1017
CHEROKEE (@ MED CVL EDU MIL)	1018
RANA (@ LEG MED GOV JUD ELI)	1019
SUDAN (SDN@ REB OPP REF LEG AGR MED COP CRM GOV CVL UAF BUS EDU MIL JUD LAB)	1020
IVORY COAST (CIV@ GOV MIL MED)	1021
AL JAZEERA (QAT@MED)	1022
LAW ENFORCEMENT OFFICER (@COP)	1023
PAUL KAGAME (RWA@GOV)	1024
RWANDAN (RWA@ REB MED COP GOV REF HLH)	1025
MECCA (SAU@ COP EDU CVL)	1026
LIBERATION ARMY (@SEP)	1027
BARCELONA (ESP@ GOV HLH LEG)	1028
HARTFORD (USA@ LEG COP GOV CVL BUS EDU JUD ELI HLH)	1029
MINIST OF COMMERCE (@GOV)	1030
MINIST OF HEALTH (@GOV)	1031
STATE MINIST (@GOV)	1032
MINIST FOR COMMUNICATIONS (@GOV)	1033
RHODES (GRC@ EDU)	1034
HANOVER (DEU@ COP GOV CVL EDU JUD HLH)	1035
CAYMAN ISLAND (CYM@ COP GOV BUS JUD HLH)	1036
HOLDING COMPANY (@BUS)	1037
PERSIAN GULF (PGS@ MIL)	1038
GUANGZHOU (CHN@ COP GOV BUS LAB)	1039
MICHAEL GOVE (GBR@GOV)	1040
SWEDEN (SWE@ OPP LEG MED COP CRM GOV CVL HRI BUS EDU MIL JUD ELI LAB HLH)	1041
AKIHITO (JPN@GOV)	1042
KAMPONG SPEU (KHM@ GOV)	1043
HIPPO (DZA@ CVL)	1044
OUTLAW (@CRM)	1045
DRUG PEDDLER (@CRM)	1046
MINIST OF INTERIOR (@GOV)	1047
BERMUDA (BMU@ LEG COP GOV BUS EDU MIL JUD ELI)	1048
CHRISTIAN CHURCH (@ CVL EDU MED)	1049
LLOYDS BANKING (GBR@MNC)	1050
ICELAND (ISL@ LEG MED COP GOV CVL BUS EDU JUD)	1051
EXPATRIATE (@REF)	1052
AIRCRAFT CARRIER (@MIL)	1053
TURKMEN (TKM@ LEG COP GOV CVL UAF REF)	1054
ALEPPO (SYR@ CVL UAF EDU HLH)	1055
SLOVAK REPUBLIC (SVK@ LEG MED CRM GOV CVL BUS MIL JUD ELI)	1056
OIL TANKER (@BUS)	1057
FIELD MARSHAL (@MIL)	1058
ARIZONA (USA@ REF LEG AGR MED COP CRM GOV CVL UAF BUS EDU MIL JUD ELI LAB HLH)	1059
AFRICANS (@)	1060
BLACK PANTHERS (USA@REB)	1061
NOKIA (FIN@MNC)	1062
YOWERI MUSEVENI (UGA@GOV)	1063
PANAMA CITY (PAN@ COP GOV EDU JUD)	1064
DELEGATE (@LEG)	1065
JUDICIAL BRANCH (@JUD)	1066
MINORITIES (@CVL)	1067
HAWAII (USA@ REB LEG MED COP CRM GOV CVL BUS EDU MIL JUD ELI LAB)	1068
NEW HAMPSHIRE (USA@ LEG MED COP GOV CVL HRI BUS EDU MIL JUD HLH)	1069
NURSE (@HLH)	1070
AFRICAN DEVELOPMENT BANK (AFR@IGO)	1071
CIVIL SOCIETY (@CVL)	1072
FRANKFORT (DEU@ LEG MED COP GOV CVL)	1073
CONSTITUENT (@CVL)	1074
DEFENSE DEPARTMENT (@GOV)	1075
XI JINPING (CHN@GOV)	1076
UNESCO (@IGO)	1077
TURKMENISTAN (TKM@ LEG GOV UAF BUS)	1078
NEPALESE (NPL@ OPP LEG GOV CVL BUS MIL LAB)	1079
QATARI (QAT@ REB MED GOV CVL UAF BUS EDU MIL ELI SPY)	1080
SINGAPOREAN (SGP@ MED COP GOV CVL BUS EDU MIL JUD HLH)	1081
MEGHALAYA (IND@ LEG AGR MED COP CRM GOV CVL EDU ELI)	1082
STEPHENSON (LCA@GOV)	1083
HUN SEN (KHM@ELI)	1084
DEPARTMENT OF DEFENSE (@GOV)	1085
LUNDA (@)	1086
ST VINCENT (VCT@ GOV BUS EDU HLH)	1087
NORTH DAKOTA (USA@ LEG AGR COP GOV BUS EDU MIL JUD ELI)	1088
LAUSANNE (CHE@ EDU LEG)	1089
GIBRALTAR (GBR@ GOV BUS EDU JUD)	1090
ABDUCTOR (@CRM)	1091
WEST BENGAL (IND@ LEG COP GOV CVL JUD)	1092
PRIVATE CITIZEN (@CVL)	1093
ICRC (@NGO)	1094
GOODLUCK JONATHAN (NGA@GOV)	1095
VACLAV HAVEL (CZE@ELI)	1096
MUSCAT (OMN@ MED GOV BUS EDU HLH)	1097
MEDINA (SAU@ CVL EDU)	1098
KIMBERLEY (ZAF@ MED GOV CVL BUS JUD)	1099
POLICE CONSTABLE (@COP)	1100
REBEL GROUP (@REB)	1101
MALTESE (MLT@ LEG MED GOV CVL EDU ELI)	1102
SECURITY PERSONNEL (@MIL)	1103
POLICE POST (@COP)	1104
RASHT (IRN@)	1105
COMMITTEE TO PROTECT JOURNALISTS (@NGO)	1106
FRESNO (USA@ OPP COP CRM GOV CVL BUS EDU JUD ELI HLH)	1107
UNDERCOVER AGENT (@SPY)	1108
OGONI (@ GOV CVL LEG)	1109
UZBEKISTAN (UZB@ LEG AGR MED COP GOV CVL UAF BUS EDU MIL JUD ELI)	1110
UZBEK (UZB@ OPP MED COP CRM GOV CVL ELI)	1111
SOUTH SUDAN (SSD@ REB LEG SPY MED COP GOV CVL UAF BUS EDU MIL JUD ELI REF HLH)	1112
SALVA KIIR (SDN@GOV)	1113
SOUTH ASIA (SAS@ OPP MED GOV CVL HRI BUS EDU)	1114
DISSIDENT (@OPP)	1115
SOUTHEAST ASIAN COUNTRIES (SEA@UIS)	1116
OFFICIAL SOURCE (@GOV)	1117
CHECHEN (@ REB LEG SEP COP GOV CVL HRI UAF JUD REF)	1118
CULPRIT (@CRM)	1119
ASEAN COUNTRIES (SEA@IGO)	1120
MADRID (ESP@ LEG MED COP GOV CVL BUS EDU MIL JUD LAB)	1121
TRIPURA (IND@ REB OPP LEG COP GOV CVL MIL ELI)	1122
CANBERRA (AUS@ LEG MED GOV CVL BUS EDU LAB HLH)	1123
INSURGENT (@REB)	1124
DURANGO (MEX@ COP GOV CVL JUD HLH)	1125
LI KEQIANG (CHN@GOV)	1126
BURUNDIAN (BDI@ GOV CVL REF)	1127
PIERRE NKURUNZIZA (BDI@GOV)	1128
SPOKESMEN (@MED)	1129
MINIST OF TRADE (@GOV)	1130
CONSTITUTIONAL COURT (@JUD)	1131
JERUSALEM POST (ISR@MED)	1132
AUTOCRAT (@GOV)	1133
CHENNAI (IND@ MED COP GOV CVL BUS EDU HLH)	1134
PHYSICIAN (@HLH)	1135
ENVIRONMENT MINIST (@GOV)	1136
LILONGWE (MWI@ GOV COP JUD)	1137
MUSLIM MIGRANT (@)	1138
AOTEAROA (NZL@)	1139
ELLEN JOHNSON SIRLEAF (LBR@GOV)	1140
ASSEMBLIES (@LEG)	1141
LEGISLATIVE BODY (@LEG)	1142
ASSUR (IRQ@ LEG COP GOV CVL BUS MIL)	1143
STATE COLLEGE (USA@ COP GOV CVL BUS EDU ELI)	1144
GEORGE W. BUSH (USA@ELI)	1145
BERGEN (NOR@ COP GOV EDU JUD HLH)	1146
TABLOID (@MED)	1147
ACCRA (GHA@ MED COP CRM GOV CVL BUS EDU JUD HLH)	1148
KU KLUX KLAN (USA@REB)	1149
SOMALIA (SOM@ REB OPP LEG SPY MED COP CRM GOV CVL UAF BUS EDU MIL JUD ELI REF HLH)	1150
SOMALI (SOM@ OPP REF LEG SEP MED COP CRM GOV CVL UAF BUS EDU MIL ELI LAB SPY)	1151
SALT LAKE CITY (USA@ COP GOV CVL BUS HLH)	1152
DAKAR (SEN@ GOV UAF EDU)	1153
REVOLT (@REB)	1154
JOE CLARK (CAN@ELI)	1155
TOURISM INDUSTRY (@BUS)	1156
BRAZZAVILLE (COG@ GOV)	1157
ATIKU ABUBAKAR (NGA@GOV)	1158
RIGHTS GROUP (@HRI)	1159
WALES (GBR@ OPP MED COP GOV CVL BUS EDU JUD HLH)	1160
BRITISH COLUMBIA (CAN@ GOV CVL BUS EDU JUD ELI HLH)	1161
NEW SOUTH WALES (AUS@ OPP COP CRM GOV EDU JUD ELI LAB)	1162
GOVERNOR GENERAL (@GOV)	1163
PARAMOUNT RULER (@GOV)	1164
VENEZUELA (VEN@ OPP LEG AGR MED COP CRM GOV CVL UAF BUS EDU MIL JUD ELI HLH)	1165
MINIST OF DEFENCE (@GOV)	1166
UNICEF (@IGO)	1167
BALI (IDN@ GOV COP BUS)	1168
PAUL KEATING (AUS@ELI)	1169
MALAWI (MWI@ LEG AGR MED COP CRM GOV CVL HRI BUS EDU MIL JUD ELI HLH)	1170
MOROCCAN (MAR@ LEG MED COP GOV CVL BUS EDU MIL JUD LAB)	1171
SARAWAK (MYS@ MED COP CRM GOV CVL EDU ELI)	1172
NEPALI (@ LEG MED COP GOV CVL EDU MIL ELI LAB HLH)	1173
BINH DUONG (VNM@)	1174
ITHACA (GRC@ LEG COP GOV CVL EDU)	1175
NAHA (JPN@ CVL JUD)	1176
KURD (@ ELI COP BUS)	1177
KONO (@ GOV CVL)	1178
SAMSUNG (KOR@MNC)	1179
TARTU (EST@ MIL)	1180
CENTRAL ELECTION COMMISSION (@GOV)	1181
DEALER (@CRM)	1182
REYKJAVIK (ISL@)	1183
SHANGHAI (CHN@ COP CRM GOV CVL BUS EDU)	1184
SADC (SAF@IGO)	1185
THE POOR (@CVL)	1186
BRITANNIA (GBR@ BUS)	1187
RAKHINE (@ OPP LEG MED COP GOV CVL UAF MIL)	1188
FISHER (@AGR)	1189
STATE OWNED (@GOV)	1190
HUBEI (CHN@ HLH)	1191
MADURAI (IND@ OPP AGR GOV EDU HLH)	1192
OMAN (OMN@ MED COP GOV CVL BUS EDU MIL ELI LAB HLH)	1193
COIMBATORE (IND@ CVL BUS HLH)	1194
SWAZILAND (SWZ@ MED COP GOV EDU)	1195
OKINAWA (JPN@ COP GOV CVL MIL)	1196
SHINZO ABE (JPN@ELI)	1197
GULF ARAB STATE (@UIS)	1198
TELECOMMUNICATIONS MINIST (@GOV)	1199
BASHAR AL ASSAD (SYR@GOV)	1200
MALTA (MLT@ OPP LEG MED COP GOV CVL BUS EDU MIL JUD ELI LAB HLH)	1201
EXXON ( USA@MNC)	1202
AIRASIA (SEA@MNC)	1203
MALDIVE (MDV@ OPP LEG MED COP GOV BUS EDU JUD ELI)	1204
NOVA SCOTIA (CAN@ LEG COP GOV CVL BUS EDU MIL JUD HLH)	1205
BIMSTEC (ASA@IGO)	1206
CALOOCAN (PHL@ ELI COP)	1207
PALESTINIAN LIBERATION ORGANIZATION (@ GOV)	1208
GIRIJA PRASAD KOIRALA (NPL@GOV)	1209
SEPARATIST (@SEP)	1210
JUDAISM (@)	1211
JORDANIAN (JOR@ OPP REF LEG MED COP GOV CVL UAF BUS EDU MIL JUD LAB SPY)	1212
LATVIA (LVA@ LEG MED COP GOV CVL BUS EDU MIL JUD ELI LAB)	1213
FEDERAL JUDICIARY (@JUD)	1214
HAFIZ SAEED (SAS@IMG)	1215
CITY MANAGER (@GOV)	1216
ASSAMESE (@)	1217
INTERNATIONAL CRIMINAL COURT (@IGO)	1218
ARARAT (TUR@ GOV)	1219
UKRAINIAN (UKR@ REB OPP REF LEG SEP MED COP CRM GOV CVL UAF BUS EDU MIL JUD ELI LAB HLH)	1220
NEVA (RUS@)	1221
CRIMINAL POLICE (@COP)	1222
NATIVE AMERICAN (@ AGR GOV CVL EDU LAB)	1223
DOMINICAN REPUBLIC (DOM@ OPP LEG MED COP GOV CVL BUS EDU JUD ELI)	1224
ELECTOR (@CVL)	1225
CENTRAL AFRICAN REPUBLIC (CAF@ MED GOV CVL MIL JUD REF)	1226
GUATEMALA CITY (GTM@)	1227
ABU DHABI (ARE@ OPP LEG MED COP CRM GOV CVL BUS EDU JUD HLH)	1228
BUJUMBURA (BDI@)	1229
BELIZEAN (BLZ@ GOV JUD)	1230
DEAN BARROW (BLZ@GOV)	1231
KOLKATA (IND@ COP GOV CVL EDU JUD ELI LAB)	1232
RAJASTHAN (IND@ LEG COP CRM GOV CVL EDU JUD ELI HLH)	1233
MALDIVIAN (@ LEG GOV UAF BUS MIL JUD ELI)	1234
STATE COMMISSION (@GOV)	1235
SPANIARD (ESP@ ELI)	1236
TEIMUMU KEPA (FJI@GOV)	1237
KASKI (@)	1238
EXTERNAL AFFAIRS MINIST (@GOV)	1239
SINAI PENINSULA (EGY@ UAF)	1240
COLUMNIST (@MED)	1241
PAKISTAN RANGER (PAK@COP)	1242
CHIEF OF THE ARMY (@MIL)	1243
TAMPA (USA@ OPP LEG MED COP GOV CVL BUS EDU JUD ELI LAB)	1244
WALL STREET JOURNAL (USA@MED)	1245
MILITARY ADVISER (@MIL)	1246
RAYMOND JAMES FINANCIAL (USA@MNC)	1247
MOLINA HEALTHCARE (USA@MNC)	1248
MILITARY COMMISSION (@MIL)	1249
COMCAST (USA@MNC)	1250
ARMY RESERVE (@MIL)	1251
CARACAS (VEN@ REF COP GOV LAB)	1252
BENEDICT XVI (@)	1253
GUAM (USA@ LEG MED COP GOV CVL BUS EDU MIL JUD ELI)	1254
PITTSBURGH (USA@ LEG MED COP CRM GOV CVL BUS EDU JUD HLH)	1255
EMBASSY (@GOV)	1256
CHALDEAN (@)	1257
REGULATORY BODY (@GOV)	1258
LIU YANDONG (CHN@GOV)	1259
MISSOURI (USA@ LEG AGR MED COP CRM GOV CVL BUS EDU MIL JUD ELI LAB HLH)	1260
STATE OFFICIAL (@GOV)	1261
CASTILE (ESP@)	1262
SWISS (CHE@ OPP LEG MED COP CRM GOV CVL UAF BUS EDU MIL JUD)	1263
KEVIN RUDD (AUS@GOV)	1264
DEFENSE FORCE (@MIL)	1265
GROUP OF EIGHT (@IGO)	1266
SECURITIES AND EXCHANGE COMMISSION (@GOV)	1267
SENA (@ OPP LEG MED GOV LAB)	1268
SECURITIES EXCHANGE (@BUS)	1269
EMPRESS (@GOV)	1270
HEAD OF STATE (@GOV)	1271
BARBADOS (BRB@ OPP LEG MED COP GOV CVL BUS EDU MIL JUD LAB HLH)	1272
AYATOLLAH KHAMENEI (IRN@GOV)	1273
EDUCATION MINIST (@GOV)	1274
LABOR MINIST (@GOV)	1275
EXPORTER (@BUS)	1276
POLONNARUWA (LKA@)	1277
MAITHRIPALA SIRISENA (LKA@GOV)	1278
ARMED GANG (@UAF)	1279
HYUNDAI (KOR@MNC)	1280
REGIMENT (@MIL)	1281
ODESSA (UKR@ COP GOV EDU ELI HLH)	1282
CORRECTIONAL INSTITUTION (@COP)	1283
GROUND FORCES (@MIL)	1284
SERVICEMEN (@MIL)	1285
BORDER GUARD (@MIL)	1286
RIYADH (SAU@ GOV COP MED)	1287
INTELLIGENCE COMMUNITY (@SPY)	1288
MINIST OF TOURISM (@GOV)	1289
HARARI (@)	1290
MOUNTAIN STATE (USA@ GOV CVL)	1291
ANTI DEFAMATION LEAGUE (USA@NGO)	1292
ST. LOUIS (USA@ MED COP BUS EDU)	1293
JIMMY CARTER (USA@ELI)	1294
DURBAN (ZAF@ LEG MED COP GOV EDU JUD HLH)	1295
CREDIT SUISSE (CHE@MNC)	1296
CRUISER (@MIL)	1297
SPECIAL COURT (@JUD)	1298
SRI LANKA (LKA@ REB OPP LEG MED COP GOV CVL BUS EDU MIL JUD ELI REF HLH)	1299
MULTAN (PAK@ MED COP GOV EDU)	1300
KURDISTAN (IRN@ OPP REF LEG MED GOV LAB)	1301
DEPARTMENT OF TOURISM (@GOV)	1302
DALIT ( SAS@ REB OPP LEG AGR MED GOV CVL HRI EDU MIL JUD ELI LAB)	1303
QUEEN ELIZABETH II (KNA@GOV)	1304
ARGENTINIAN (ARG@ LEG MED COP GOV CVL MIL JUD)	1305
NORTHERN IRISHMAN (GBR@)	1306
BRUNEI (BRN@ MED COP GOV BUS EDU MIL)	1307
BRUNEIAN (BRN@)	1308
APACHE (@ MIL EDU)	1309
BELARUS (BLR@ OPP LEG MED COP CRM GOV CVL BUS EDU MIL JUD LAB)	1310
LOCAL PRESS (@MED)	1311
INDIANAPOLIS (USA@ LEG MED COP GOV CVL BUS EDU MIL JUD ELI LAB HLH)	1312
TRINIDAD (TTO@ LEG COP GOV CVL BUS EDU JUD ELI HLH)	1313
AVON PRODUCTS (USA@MNC)	1314
KEDAH (MYS@ COP EDU CVL)	1315
SELANGOR (MYS@ MED COP GOV EDU JUD LAB)	1316
LEGISLATIVE ASSEMBLY (@LEG)	1317
JOHOR (MYS@ GOV COP CVL)	1318
MILITARY PERSONNEL (@MIL)	1319
COMPANHIA PARANAENSE DE ENERGIA (BRA@MNC)	1320
DEUTSCHE BANK (DEU@MNC)	1321
LOCKHEED MARTIN (USA@MNC)	1322
PANASONIC (JPN@MNC)	1323
WELLS FARGO (USA@MNC)	1324
PHILIP MORRIS (USA@MNC)	1325
SANTIAGO (CHL@ OPP MED COP GOV CVL BUS ELI HLH)	1326
TUNISIAN (TUN@ REB OPP REF LEG MED COP GOV CVL UAF BUS EDU MIL ELI LAB HLH)	1327
TUNISIA (TUN@ REB OPP LEG MED COP GOV CVL UAF BUS EDU MIL JUD LAB)	1328
STARBUCKS (USA@MNC)	1329
BRUNEI DARUSSALAM (BRN@)	1330
CALGARY (CAN@ COP CRM GOV CVL BUS EDU JUD HLH)	1331
MINSK (BLR@ GOV JUD LEG)	1332
WALGREEN (USA@MNC)	1333
SIR RICHARD GOZNEY (BMU@GOV)	1334
TRINIDAD AND TOBAGO (TTO@ OPP LEG AGR COP GOV CVL HRI BUS EDU MIL JUD UAF ELI HLH)	1335
UNDERSECRETARY (@GOV)	1336
UN SECURITY COUNCIL (@IGO)	1337
JAIN (@ ELI CVL)	1338
FOOD MINIST (@GOV)	1339
BULGARIAN (BGR@ OPP LEG MED COP GOV CVL BUS EDU MIL JUD)	1340
BULGARIA (BGR@ OPP LEG MED COP GOV CVL BUS EDU MIL JUD ELI)	1341
CENTRAL BANK (@GOV)	1342
JUDICIAL SYSTEM (@JUD)	1343
GAUTENG (ZAF@ LEG COP GOV CVL EDU JUD ELI)	1344
ROTARY INTERNATIONAL (@NGO)	1345
ZAMBIAN (ZMB@ GOV CVL BUS EDU MIL ELI)	1346
YAOUNDE (CMR@)	1347
VIACOM (USA@MNC)	1348
ASSOCIATION OF SOUTHEAST ASIAN NATIONS (SEA@IGO)	1349
YOGA (@ GOV CVL EDU)	1350
SOCIAL WORKER (@HLH)	1351
PUTRAJAYA (MYS@ COP GOV CVL BUS JUD HLH)	1352
VERACRUZ (MEX@ GOV)	1353
FELIPE CALDERON (MEX@GOV)	1354
SOCIEDAD QUIMICA Y MINERA (CHL@MNC)	1355
WHIRLPOOL CORPORATION (USA@MNC)	1356
BRISTOL MYERS SQUIBB (USA@MNC)	1357
STATE SUPREME COURT (@JUD)	1358
ROYAL PALACE (@GOV)	1359
CROATIA (HRV@ LEG MED COP GOV CVL BUS EDU JUD)	1360
CHAMBER OF COMMERCE AND INDUSTRY (@BUS)	1361
ST LUCIA (LCA@ GOV COP OPP)	1362
A. REHMAN MALIK (PAK@GOV)	1363
PARLIAMENT HOUSE (@LEG)	1364
DEFENSE ATTORNEY (@JUD)	1365
SIEM REAP (KHM@ COP)	1366
UNSC (@IGO)	1367
LEILA DE LIMA (PHL@GOV)	1368
FAILED STATE (@UIS)	1369
ETHNIC MINORITY (@CVL)	1370
AQABA (JOR@)	1371
DISSENTER (@OPP)	1372
ILLEGAL IMMIGRANT (@CRM)	1373
MADRAS (IND@ JUD EDU)	1374
CAREGIVER (@HLH)	1375
EUROPEAN COMMISSION (EUR@IGO)	1376
DRUG TRAFFICKER (@CRM)	1377
MAFIA (@CRM)	1378
HABIGANJ (BGD@ JUD)	1379
LEIPZIG (DEU@ CVL EDU)	1380
BUCHAREST (@ OPP COP GOV BUS EDU LAB)	1381
CZECH REPUBLIC (CZE@ OPP LEG SPY MED COP CRM GOV CVL BUS EDU MIL JUD HLH)	1382
ROSARIO (ARG@ GOV)	1383
CAPE TOWN (ZAF@ OPP LEG MED COP CRM GOV CVL BUS EDU JUD ELI)	1384
NORTH WEST (ZAF@ COP GOV CVL UAF BUS EDU ELI)	1385
BOLIVIAN (BOL@ COP GOV MIL ELI)	1386
DAVOS (CHE@ LEG MED COP CRM GOV CVL BUS EDU)	1387
FELON (@CRM)	1388
STOCKHOLM (SWE@ MED COP GOV BUS EDU JUD HLH)	1389
JINJA (UGA@ JUD)	1390
MEDICAL ASSOCIATION (@HLH)	1391
REBEL LEADER (@REB)	1392
SECRETARY OF DEFENSE (@GOV)	1393
MINIST OF WORKS (@GOV)	1394
TOURISM MINIST (@GOV)	1395
MURKOWSKI (USA@GOV)	1396
LEGISLATIVE COUNCIL (@LEG)	1397
BUREAUCRAT (@GOV)	1398
LIBERIAN (LBR@ LEG MED COP GOV CVL BUS MIL ELI)	1399
BUSAN (KOR@)	1400
KURUNEGALA (LKA@)	1401
CABINET OF MINISTERS (@GOV)	1402
CIVIL SERVICE (@GOV)	1403
MORGAN STANLEY (USA@MNC)	1404
JAFFNA (LKA@ COP EDU HLH)	1405
CHAMPIKA RANAWAKA (LKA@GOV)	1406
NON GOVERNMENTAL ORGANISATION (@NGO)	1407
GREENSBORO (USA@ OPP COP EDU HLH)	1408
MALAYS (@)	1409
BALOCH (@ REB OPP SEP CVL UAF EDU)	1410
HO CHI MINH CITY (VNM@ COP GOV CVL EDU)	1411
MARSEILLE (FRA@ GOV COP LEG)	1412
KINGSTON (JAM@ COP GOV CVL BUS EDU LAB HLH)	1413
COLONIST (@CVL)	1414
MANIPUR (IND@ COP GOV HRI EDU MIL)	1415
COLOMBO (LKA@ MED GOV CVL EDU JUD HLH)	1416
AGRICULTURE MINIST (@GOV)	1417
RAYTHEON (USA@MNC)	1418
MOSUL (IRQ@ GOV CVL UAF EDU LAB)	1419
ELI LILLY (USA@MNC)	1420
NORTHROP GRUMMAN (USA@MNC)	1421
FYROM (MKD@ COP GOV CVL JUD ELI)	1422
VOICE OF AMERICA (USA@GOV)	1423
EXILED GOVERNMENT (@OPP)	1424
LENAPE (@)	1425
TAMALE (GHA@ COP BUS)	1426
RECEP TAYYIP ERDOGAN (TUR@GOV)	1427
KOMI (@)	1428
MINIST OF AGRICULTURE (@GOV)	1429
BENIN CITY (NGA@ GOV COP UAF)	1430
HUMAN RIGHTS COMMISSION (@GOV)	1431
PETER COSTELLO (AUS@GOV)	1432
BAGHDAD (IRQ@ GOV CVL BUS EDU MIL)	1433
PIPER JAFFRAY (USA@MNC)	1434
MAURITANIA (MRT@ LEG MED GOV BUS MIL JUD)	1435
BURKINA FASO (BFA@ OPP MED COP GOV CVL MIL ELI)	1436
KAGOSHIMA (JPN@)	1437
FIREBUG (@CRM)	1438
ESTONIA (EST@ LEG MED GOV CVL BUS EDU MIL JUD ELI HLH)	1439
CAMBODIAN (KHM@ OPP REF LEG AGR MED COP CRM GOV CVL HRI BUS EDU MIL JUD UAF LAB HLH)	1440
UHURU KENYATTA (KEN@GOV)	1441
QUEZON (PHL@ COP GOV CVL BUS SPY)	1442
LANDLORD (@BUS)	1443
UNITED CHURCH OF CHRIST (@ GOV)	1444
INTELLIGENCE SERVICE (@SPY)	1445
SAINT LUCIA (LCA@ GOV OPP)	1446
NITISH KUMAR (IND@GOV)	1447
PUNE (IND@ LEG COP CRM GOV CVL BUS EDU JUD ELI HLH)	1448
LUCKNOW (IND@ COP CRM BUS EDU JUD HLH)	1449
PATNA (IND@ COP CRM GOV CVL EDU JUD)	1450
MAYAN (@ REF)	1451
HONDURAN (HND@ OPP LEG MED COP CRM GOV CVL MIL JUD ELI)	1452
CEOS (@BUS)	1453
FINLAND (FIN@ OPP LEG MED GOV CVL BUS EDU MIL ELI LAB HLH)	1454
TOLEDO (ESP@ MED COP GOV CVL EDU JUD HLH)	1455
WEST GERMANY (@ GOV)	1456
ACADEMICS (@EDU)	1457
POLITICAL WING (@OPP)	1458
ISLAMIC WORLD (@)	1459
DANIEL ORTEGA (NIC@GOV)	1460
GREENPEACE (@NGO)	1461
MITSUBISHI (JPN@MNC)	1462
KRITI (GRC@)	1463
WILDLIFE TRUST (@NGO)	1464
TRADE MINIST (@GOV)	1465
WORLD WILDLIFE FUND (@NGO)	1466
SONY (JPN@MNC)	1467
POLICE OFFICIALS (@COP)	1468
HARYANA (IND@ OPP LEG COP CRM GOV CVL EDU JUD ELI HLH)	1469
PAUL MARTIN (CAN@ELI)	1470
HIGH COMMISSION (@GOV)	1471
VIENTIANE (LAO@ GOV EDU)	1472
BURUNDI (BDI@ OPP MED GOV CVL JUD REF HLH)	1473
DEFENCE SECRETARY (@GOV)	1474
PRINCIPE (STP@)	1475
BHARAT (IND@ GOV HRI JUD ELI LAB)	1476
JUSTICE MINISTER (@GOV)	1477
SIBERIA (RUS@ COP CVL)	1478
CARITAS (@NGO)	1479
TAJIKISTAN (TJK@ LEG MED COP GOV CVL BUS JUD HLH)	1480
KIKUYU (@ CVL)	1481
AMOS KIMUNYA (@)	1482
MAURITIUS (MUS@ MED GOV CVL BUS MIL JUD)	1483
MOZAMBIQUE (MOZ@ MED COP GOV CVL JUD)	1484
BANK OF AMERICA (USA@MNC)	1485
BURMA (MMR@ LEG MED COP GOV CVL EDU MIL JUD ELI)	1486
SERBIA (SRB@ LEG MED COP CRM GOV CVL JUD ELI)	1487
MUSEVENI (UGA@GOV)	1488
GULU (UGA@ COP EDU)	1489
UGANDAN (UGA@ REB LEG AGR COP GOV CVL UAF MIL RAD HLH)	1490
SHEFFIELD (GBR@ GOV CVL BUS EDU JUD HLH)	1491
SIKKIM (IND@ GOV)	1492
GREENLAND (DNK@ MED GOV CVL EDU JUD ELI)	1493
CALCUTTA (IND@ COP GOV EDU JUD ELI)	1494
DEVELOPMENT AGENC (@NGO)	1495
INTERIOR SECRETARY (@GOV)	1496
HIMACHAL PRADESH (IND@ GOV CVL JUD ELI)	1497
CROATIAN (HRV@ LEG MED GOV CVL BUS MIL)	1498
KAYAH STATE (MMR@ GOV)	1499
ULTRA ORTHODOX (@)	1500
RIOT POLICE (@COP)	1501
CLERGY (@ JUD LEG)	1502
NEW MEXICO (USA@ LEG AGR MED COP GOV CVL BUS EDU MIL JUD ELI HLH)	1503
SAN ANTONIO (USA@ MED COP GOV CVL BUS EDU JUD HLH)	1504
PUBLIC TELEVISION (@MED)	1505
UNITARIAN (@ GOV)	1506
INFIRMARY (@HLH)	1507
RANCHER (@AGR)	1508
LEE HSIEN LOONG (SGP@GOV)	1509
CINCINNATI (USA@ COP GOV CVL BUS EDU JUD ELI HLH)	1510
GUAN (@)	1511
PIYASENA GAMAGE (LKA@GOV)	1512
GREAT BRITAIN (GBR@ GOV EDU)	1513
KELANTAN (MYS@ LEG COP GOV CVL)	1514
AL MEZAN (@NGO)	1515
ASHRAF GHANI (AFG@GOV)	1516
ERITREAN (ERI@ MED CRM GOV CVL BUS EDU REF)	1517
EBRO (ESP@)	1518
TRAVELLER (@CVL)	1519
COLLEGIAN (@EDU)	1520
ANDHRA PRADESH (IND@ LEG COP GOV BUS EDU JUD ELI)	1521
CAESAREA (ISR@ CVL)	1522
URDU (@ EDU)	1523
UMBANDA (@)	1524
XUZHOU (CHN@ COP)	1525
DRUG ENFORCEMENT (@COP)	1526
S. KOREA (KOR@ GOV MIL)	1527
EDITOR IN CHIEF (@MED)	1528
REINSURANCE GROUP OF AMERICA (USA@MNC)	1529
ISHARES (USA@MNC)	1530
ROYAL DUTCH SHELL (NLD@MNC)	1531
KEYCORP (USA@MNC)	1532
NUVEEN (USA@MNC)	1533
INFOSYS (IND@MNC)	1534
KUWAITI (KWT@ OPP LEG MED COP CRM GOV CVL BUS EDU MIL JUD HLH)	1535
MILITARY RULE (@GOV)	1536
MINIST OF JUSTICE (@GOV)	1537
CONSTANTINE (DZA@ GOV EDU)	1538
FULANI (@ REB AGR CRM GOV CVL UAF SET)	1539
VIETNAMESE (VNM@ REF LEG AGR COP CRM GOV CVL UAF BUS EDU MIL JUD ELI LAB SPY)	1540
SOLOMON ISLAND (SLB@ COP GOV CVL MIL JUD ELI HLH)	1541
BANDIT (@CRM)	1542
HUDSON BAY (CAN@ CVL BUS)	1543
PATRICK CHINAMASA (ZWE@GOV)	1544
GIDEON SAAR (ISR@GOV)	1545
BIRMINGHAM (GBR@ COP CRM GOV CVL BUS EDU JUD HLH)	1546
PAUL BIYOGHE MBA (@)	1547
PLANNING COMMISSION (@GOV)	1548
MINIST DELEGATION (@GOV)	1549
MORANG (NPL@)	1550
BOB HAWKE (AUS@ELI)	1551
NATIONAL ELECTORAL COMMISSION (@GOV)	1552
SIHANOUKVILLE (KHM@ JUD)	1553
ARIEL SHARON (ISR@ELI)	1554
HAREDI (@ GOV CVL OPP)	1555
MUNICIPAL COURT (@JUD)	1556
LOUISVILLE (USA@ COP GOV CVL EDU MIL JUD HLH)	1557
STATE SECRETARY (@GOV)	1558
CHARLES MURRAY (USA@ELI)	1559
MARYKNOLL (@)	1560
GULF COOPERATION COUNCIL (PGS@IGO)	1561
ANTONIO GUTERRES (PRT@ELI)	1562
HAMID KARZAI (AFG@GOV)	1563
MANAMA (BHR@ GOV EDU MED)	1564
DEPUTY PRIME MINISTER (@GOV)	1565
MINIST OF NATURAL RESOURCES (@GOV)	1566
HEALTH PERSONNEL (@GOV)	1567
BENGALI (@ REB OPP MED GOV CVL UAF EDU MIL ELI)	1568
PRESIDENTIAL AIDE (@GOV)	1569
DELPHI (GRC@ GOV CVL)	1570
RIO TINTO (GBR@MNC)	1571
MICROSOFT (USA@MNC)	1572
CONOCOPHILLIPS (USA@MNC)	1573
SEVILLE (ESP@ COP LEG)	1574
BOMBAY (IND@ GOV ELI JUD)	1575
LASHKAR E TAIBA (@INS)	1576
FREEDOM HOUSE (USA@NGO)	1577
NEW CALEDONIAN (FRA@)	1578
MILITARY FORCE (@MIL)	1579
PRESIDENT OF THE SENATE (@LEG)	1580
RALEIGH (USA@ LEG COP GOV CVL BUS EDU JUD HLH)	1581
LIEPAJA (LVA@)	1582
GROUND TROOP (@MIL)	1583
EDISON INTERNATIONAL (USA@MNC)	1584
SERGEY KISLYAK (RUS@GOV)	1585
WESTERN AUSTRALIA (AUS@ GOV JUD EDU)	1586
FREDERICK CHILUBA (ZMB@ELI)	1587
IGBO (@ LEG CVL BUS EDU)	1588
SAUDI ARABIAN (SAU@ GOV CVL BUS)	1589
BORDER PATROL (@COP)	1590
ZHEJIANG (CHN@ GOV EDU)	1591
FANG (@)	1592
THIRUVANANTHAPURAM (IND@ LEG COP GOV CVL EDU HLH)	1593
TARANAKI (NZL@ GOV)	1594
WEST INDIES (CRB@)	1595
KANPUR (IND@ GOV COP EDU)	1596
MONGER (@BUS)	1597
JIDDA (SAU@)	1598
HONIARA (SLB@ COP)	1599
TIBETAN BUDDHISM (@)	1600
HAMZAH (SEA@IMG)	1601
FARS NEWS (IRN@MED)	1602
VIRBHADRA SINGH (IND@GOV)	1603
NEW CALEDONIA (FRA@ GOV COP EDU)	1604
FRENCH POLYNESIA (FRA@ GOV ELI LEG)	1605
ENVIRONMENTALIST (@ENV)	1606
OPPOSITION FORCES (@OPP)	1607
ALMATY (KAZ@ MED)	1608
CHABAD (@ GOV)	1609
YULI EDELSTEIN (ISR@GOV)	1610
ARCHER DANIELS MIDLAND (USA@MNC)	1611
CORVETTE (@MIL)	1612
ALGERIAN (DZA@ MED COP CRM GOV CVL BUS EDU MIL JUD REF HLH)	1613
ALGERIA (DZA@ OPP LEG MED COP CRM GOV CVL UAF BUS EDU MIL JUD RAD REF)	1614
BILL CLINTON (USA@ELI)	1615
BINALI YILDIRIM (TUR@GOV)	1616
TIBET (CHN@ GOV CVL BUS)	1617
OTTAWA RIVER (CAN@)	1618
NAGA (@ REB GOV CVL UAF EDU)	1619
ETHNIC GROUP (@CVL)	1620
NACIMIENTO (@)	1621
GENERAL ELECTRIC (USA@MNC)	1622
HEAD OF GOVERNMENT (@GOV)	1623
SHIPPING MINIST (@GOV)	1624
MADHYA PRADESH (IND@ LEG COP GOV CVL EDU JUD ELI)	1625
TENANTS (@CVL)	1626
GLATFELTER (@)	1627
QUALCOMM (USA@MNC)	1628
MAFIOSO (@CRM)	1629
MAHMOUD AHMADINEJAD (IRN@GOV)	1630
GREAT BARRIER REEF (AUS@)	1631
N. KOREA (PRK@ LEG)	1632
SANTO DOMINGO (DOM@ GOV MIL JUD)	1633
RICHMONT MINES (CAN@MNC)	1634
ARABIAN SEA (MEA@)	1635
JAMAICAN (JAM@ OPP MED COP GOV CVL BUS EDU)	1636
HAWAIIAN AIRLINES (USA@BUS)	1637
SOUTH SUDANESE (SSD@ REB MED GOV CVL UAF EDU MIL REF)	1638
REFORMER (@OPP)	1639
WAITRESS (@BUS)	1640
VIJAYAWADA (IND@ GOV COP HLH)	1641
PAUL BIYA (CMR@GOV)	1642
JEREZ (ESP@)	1643
ANTIGUA AND BARBUDA (ATG@ LEG AGR GOV JUD)	1644
ENERGY SECRETARY (@GOV)	1645
MINIST OF EDUCATION (@GOV)	1646
NORWAY (NOR@ REB OPP LEG AGR MED COP CRM GOV CVL UAF BUS EDU MIL JUD ELI REF)	1647
CAROLINE SPELMAN (GBR@GOV)	1648
SARDIS (TUR@)	1649
MARAUDER (@UAF)	1650
PAPUA NEW GUINEAN (PNG@ GOV)	1651
CEBU (PHL@ OPP MED GOV BUS EDU MIL JUD ELI)	1652
LIBERATION MOVEMENT (@SEP)	1653
NATAL (ZAF@)	1654
DONG (@ AGR COP GOV CVL JUD)	1655
NEWSPAPER EDITOR (@MED)	1656
AMERICAN CIVIL LIBERTIES UNION (USA@HRI)	1657
KIMCO REALTY (USA@MNC)	1658
CORDILLERA (PHL@ COP SPY)	1659
NORODOM SIHANOUK (KHM@ELI)	1660
BASEL (CHE@ CVL BUS EDU)	1661
YISRAEL KATZ (ISR@GOV)	1662
ARUNACHAL PRADESH (IND@ GOV COP UAF)	1663
FREE STATE (ZAF@ GOV COP LEG)	1664
WORLD COUNCIL OF CHURCHES (@)	1665
QUAKER (@)	1666
MORON (ARG@ GOV)	1667
NANJING (CHN@ GOV CVL BUS EDU ELI)	1668
CHIEF OF STAFF (@GOV)	1669
NORTHERN TERRITORY (AUS@ COP GOV CVL ELI)	1670
SCHOLAR (@EDU)	1671
MONGOLIA (MNG@ LEG MED COP GOV BUS ELI)	1672
TIGRE (@)	1673
LEEDS (GBR@ OPP LEG MED COP GOV CVL BUS EDU JUD)	1674
TREASURY SECRETARY (@GOV)	1675
MINIST FOR EDUCATION (@GOV)	1676
HEALTH OFFICIAL (@GOV)	1677
MINIST OF INFORMATION (@GOV)	1678
ABIDJAN (CIV@ REB CVL)	1679
THE DRC (COD@ GOV UAF MIL)	1680
EUROPEAN UNION (EUR@IGO)	1681
AEROSPACE (@BUS)	1682
BLACKROCK (USA@MNC)	1683
HUMAN RIGHTS GROUP (@NGO)	1684
RESERVE BANK (@GOV)	1685
NAIROBI (KEN@ OPP LEG COP GOV CVL BUS EDU JUD ELI HLH)	1686
S KOREA (KOR@ GOV ELI MIL)	1687
NAGPUR (IND@ COP CVL EDU JUD LAB)	1688
MILF (SEA@IMG)	1689
TEL AVIV (ISR@ OPP SEP COP GOV CVL EDU JUD)	1690
AMERICAN ELECTRIC POWER COMPANY (USA@MNC)	1691
SURABAYA (IDN@ COP)	1692
ROYAL BANK OF CANADA (CAN@MNC)	1693
EXXON MOBIL (USA@MNC)	1694
ASSEMBLAGE (@LEG)	1695
MEMBER OF PARLIAMENT (@LEG)	1696
LOWER HOUSE OF PARLIAMENT (@LEG)	1697
REPUBLIC OF GEORGIA (GEO@)	1698
NATIONAL SECURITY ADVISOR (@GOV)	1699
BUDDHIST MONK (@)	1700
CREATIVITY (@ BUS MED)	1701
MUJAHIDEEN (@SEP)	1702
KIEV (UKR@ REB LEG MED GOV BUS EDU MIL JUD)	1703
SHENYANG (CHN@)	1704
BARBADIAN (BRB@)	1705
NASSAU (BHS@ LEG COP CRM GOV CVL EDU LAB)	1706
THIEVES (@CRM)	1707
JOHN MAJOR (GBR@ELI)	1708
DOWNING STREET (GBR@GOV)	1709
NILE (EGY@ COP GOV EDU JUD ELI)	1710
SAN SEBASTIAN (ESP@)	1711
ECUADOR (ECU@ REB LEG MED COP GOV CVL BUS EDU JUD ELI)	1712
CATHOLIC BISHOP (@ GOV JUD)	1713
RESISTANCE GROUP (@REB)	1714
DOHA (QAT@ GOV CVL BUS EDU)	1715
DARFUR (SDN@ REB REF GOV CVL UAF LAB)	1716
CHARLES SCHWAB (USA@MNC)	1717
MONARCH (@GOV)	1718
PERVEZ MUSHARRAF (PAK@GOV)	1719
GYEONGSANG (PRK@)	1720
BEJA (@ LEG)	1721
WASHOE (@ COP CVL)	1722
YAMAGUCHI (JPN@)	1723
ZURICH (CHE@ COP GOV BUS EDU)	1724
ADEN (YEM@ LEG SEP MED COP GOV CVL EDU MIL HLH)	1725
PROSTITUTE (@CRM)	1726
ILHAM ALIYEV (AZE@GOV)	1727
MONTREAL (CAN@ REF MED COP GOV CVL HRI BUS EDU JUD ELI LAB HLH)	1728
STEPHEN HARPER (CAN@GOV)	1729
CONGRESSWOMAN (@LEG)	1730
HONORARY CONSUL (@ELI)	1731
NATIONALS (@CVL)	1732
ANGOLAN (AGO@ GOV MIL MED)	1733
JINAN (CHN@ EDU)	1734
BRANCH DAVIDIANS (@)	1735
PETROCHINA (CHN@MNC)	1736
NAGALAND (IND@ LEG MED CRM GOV UAF ELI)	1737
SUMATRA (IDN@ COP)	1738
NON GOVERNMENT ORGANIZATION (@NGO)	1739
DUBROVNIK (HRV@ GOV)	1740
DRESDEN (DEU@ COP)	1741
NORWEGIAN (NOR@ LEG MED GOV CVL BUS EDU MIL JUD ELI)	1742
WATERLOO (BEL@ COP CRM GOV CVL BUS EDU JUD ELI)	1743
EMPEROR (@GOV)	1744
GWANGJU (KOR@)	1745
JEOLLA (PRK@)	1746
PUEBLA (MEX@ GOV HLH)	1747
AZORES (PRT@ BUS)	1748
N KOREA (PRK@)	1749
NATIONAL SECURITY COUNCIL (@GOV)	1750
REPORTERS WITHOUT BORDERS (@NGO)	1751
NUSTAR ENERGY (@)	1752
SANTA CRUZ (BOL@ COP GOV CVL BUS)	1753
JUBA (SSD@ OPP LEG MED COP GOV CVL EDU HLH)	1754
KHARTOUM (SDN@ OPP MED GOV CVL EDU)	1755
ARSONIST (@CRM)	1756
ARMY OFFICER (@MIL)	1757
VOLTA (GHA@ COP CVL)	1758
HINDUSTAN (IND@ MED COP GOV MIL)	1759
ERITREA (ERI@ MED COP CRM GOV CVL BUS MIL REF)	1760
ANGLICAN (@ GOV CVL EDU ELI)	1761
MYANMARESE (MMR@ GOV REF MIL)	1762
BALE (CHE@)	1763
LUXEMBOURG (LUX@ MED GOV BUS EDU JUD ELI)	1764
CHENGDU (CHN@ GOV BUS)	1765
EQUALITY NOW (@NGO)	1766
LABOR UNION (@LAB)	1767
ANADARKO PETROLEUM (USA@MNC)	1768
PEDOPHILE (@CRM)	1769
ARAB LEAGUE (MEA@IGO)	1770
STATE NEWS AGENCY (@GOV)	1771
GOVERNMENT SPOKESMAN (@GOV)	1772
TURIN (ITA@ MED COP GOV CVL EDU)	1773
SOUTHERN AFRICAN DEVELOPMENT COMMUNITY (SAF@IGO)	1774
LESOTHO (LSO@ LEG MED COP GOV CVL BUS EDU MIL JUD ELI)	1775
HANI (@ GOV)	1776
TYLER TECHNOLOGIES (USA@MNC)	1777
RULING PARTIES (@GOV)	1778
TOGO (TGO@ OPP GOV BUS EDU HLH)	1779
MILITARY TRIBUNAL (@MIL)	1780
DAYAK (@ GOV CVL)	1781
HEALTH CARE PROVIDER (@HLH)	1782
BENGHAZI (LBY@ OPP COP GOV UAF HLH)	1783
INTERNATIONAL COURT OF JUSTICE (@IGO)	1784
NON GOVERNMENTAL ORGANIZATION (@NGO)	1785
S. ARABIA (SAU@)	1786
TESCO (CAN@MNC)	1787
ROLLS ROYCE (GBR@MNC)	1788
PROTEST LEADER (@OPP)	1789
CHURCH OF CHRIST (@)	1790
DISPLACED RESIDENTS (@REF)	1791
RABAT (MAR@ GOV EDU)	1792
FORTIS (BEL@MNC)	1793
SPECIAL FORCES (@MIL)	1794
GENEVA (CHE@ OPP LEG MED COP GOV BUS EDU JUD HLH)	1795
CIRCUIT COURT OF APPEALS (@JUD)	1796
AMHARA (@ GOV EDU)	1797
LIMPOPO (ZAF@ AGR MED COP EDU)	1798
GHENT (BEL@ GOV EDU)	1799
PROTESTANT (@ GOV CVL EDU LAB)	1800
SEX WORKER (@CRM)	1801
SERIAL KILLER (@CRM)	1802
CANNES (FRA@ GOV)	1803
NURUL ISLAM NAHID (BGD@GOV)	1804
SOFIA (BGR@ LEG MED COP GOV EDU MIL)	1805
CHANDIGARH (IND@ MED COP GOV BUS EDU)	1806
SHOP OWNER (@BUS)	1807
ASIAN DEVELOPMENT BANK (ASA@IGO)	1808
PUBLIC RELATIONS OFFICER (@GOV)	1809
NICOLAS SARKOZY (FRA@GOV)	1810
STATE OWNED TELEVISION (@GOV)	1811
WATERFORD (IRL@ MED COP BUS EDU MIL LAB HLH)	1812
GUANGDONG (CHN@ COP GOV BUS JUD)	1813
ANJOU (FRA@ GOV)	1814
ANGOLA (AGO@ OPP REF MED COP GOV HRI BUS MIL JUD ELI LAB)	1815
JOHN ANDERSON (AUS@GOV)	1816
ALI ABDULLAH SALEH (YEM@GOV)	1817
OPPOSITION ACTIVIST (@OPP)	1818
HITMAN (@UAF)	1819
AL HUDAYDAH (YEM@ GOV)	1820
FIRE BRIGADE (@GOV)	1821
BARRISTER (@JUD)	1822
ZAGREB (HRV@ GOV EDU)	1823
YISRAEL (ISR@)	1824
COURT JUDGE (@JUD)	1825
AMGEN INC (USA@MNC)	1826
CARNIVAL CORPORATION (USA@MNC)	1827
KASHMIR LIBERATION FRONT (@IMG)	1828
JAMMU KASHMIR LIBERATION FRONT (@IMG)	1829
THE CARTER CENTER (USA@NGO)	1830
NAPLES (ITA@ CRM COP CVL)	1831
IGAD (@IGO)	1832
SERGEY SHOYGU (RUS@GOV)	1833
PRESIDENTIAL PALACE (@GOV)	1834
TANZANIAN (TZA@ OPP LEG MED COP GOV CVL BUS MIL ELI)	1835
FAROE ISLANDS (DNK@ GOV)	1836
BHUTANESE (BTN@ GOV REF)	1837
NATIONAL COUNCIL (@LEG)	1838
BHUTAN (BTN@ LEG MED GOV CVL EDU MIL HLH)	1839
SERBS (@)	1840
ESTONIAN (EST@ GOV BUS MIL JUD ELI LAB)	1841
CHILEAN (CHL@ OPP LEG MED COP GOV BUS EDU MIL JUD)	1842
CHUKHA (BTN@)	1843
CHARLES TAYLOR (LBR@ELI)	1844
HOME AFFAIRS MINIST (@GOV)	1845
SOLICITOR GENERAL (@GOV)	1846
FORD FOUNDATION (USA@NGO)	1847
ANDREAS VAN AGT (@)	1848
LINCOLN NATIONAL CORP (USA@MNC)	1849
DIGITAL REALTY TRUST (@MNC)	1850
PROSECUTING ATTORNEY (@JUD)	1851
OROMO (@ CVL OPP REF)	1852
MARI (@ JUD MED)	1853
EL SALVADOR (SLV@ OPP LEG MED COP CRM GOV CVL UAF EDU MIL JUD ELI REF)	1854
GUERRILLA (@REB)	1855
SIERRA LEONE (SLE@ OPP LEG AGR MED COP GOV CVL BUS EDU MIL JUD ELI HLH)	1856
DONBAS (UKR@ OPP SEP MED CVL UAF)	1857
DANUBE RIVER (DEU@)	1858
INNSBRUCK (AUT@)	1859
VENEZUELAN (VEN@ REB OPP LEG MED COP CRM GOV CVL BUS MIL JUD ELI REF)	1860
GUINEA (GIN@ LEG MED COP GOV CVL BUS)	1861
FINNISH (FIN@ LEG AGR MED GOV CVL BUS EDU MIL LAB)	1862
CONSUL GENERAL (@GOV)	1863
CRIMEA (UKR@ COP OPP CVL)	1864
LAW ENFORCEMENT AUTHORITIES (@COP)	1865
MICHEL AOUN (LBN@ELI)	1866
HONEYWELL INTERNATIONAL INC (USA@MNC)	1867
NANNY (@HLH)	1868
OMAR AL BASHIR (SDN@GOV)	1869
KAILALI (NPL@)	1870
PETRONAS (MYS@MNC)	1871
ISLAMIC FRONT (@REB)	1872
LULA DA SILVA (BRA@GOV)	1873
REUVEN RIVLIN (ISR@GOV)	1874
TAMPERE (FIN@ EDU)	1875
JKLF (@IMG)	1876
ARMENIAN (ARM@ OPP REF LEG MED COP GOV CVL UAF BUS EDU MIL LAB)	1877
WAYNE SWAN (AUS@GOV)	1878
STEELMAKER (@BUS)	1879
CREE (@ CVL EDU)	1880
LEE MYUNG BAK (KOR@GOV)	1881
MAASAI (@ CVL)	1882
AUTOMAKER (@BUS)	1883
ZULU (@ GOV JUD)	1884
MINIST OF TELECOMMUNICATION (@GOV)	1885
DOCTORAL STUDENT (@EDU)	1886
GAMBIAN (GMB@ OPP COP GOV CVL MIL ELI)	1887
LECTURER (@EDU)	1888
DACOIT (SEA@CRM)	1889
AFRICAN UNION (AFR@IGO)	1890
MILITARY BASE (@MIL)	1891
NAKHON RATCHASIMA (THA@ GOV COP EDU)	1892
HOLLANDER (NLD@)	1893
ABDUL QADIR (AFG@ELI)	1894
ENTEBBE (UGA@ COP)	1895
NARA (JPN@ GOV)	1896
CREDIT UNION (@BUS)	1897
ZANZIBAR (TZA@ MED COP GOV EDU ELI)	1898
GDANSK (POL@)	1899
RIGA (LVA@ GOV EDU)	1900
SENEGAL (SEN@ REB LEG MED COP GOV CVL UAF EDU MIL JUD ELI)	1901
SENEGALESE (SEN@ LEG MED COP GOV CVL MIL)	1902
KWAZULU NATAL (ZAF@ AGR MED COP GOV JUD ELI)	1903
MONACO (MCO@ MED CRM GOV BUS HLH)	1904
NAGANO (JPN@)	1905
INTERNATIONAL ORGANIZATION FOR MIGRATION (@IGO)	1906
SYNOVUS FINANCIAL (USA@MNC)	1907
SUFI (@)	1908
PASSENGER JET (@CVL)	1909
INTELLIGENCE CHIEF (@SPY)	1910
MOGADISHU (SOM@ REB LEG COP GOV CVL ELI REF HLH)	1911
DISPLACED PERSON (@REF)	1912
CHEYENNE (@ LEG COP GOV CVL EDU JUD)	1913
DPRK (PRK@ GOV ELI CVL)	1914
ADDIS ABABA (ETH@ LEG MED GOV EDU JUD ELI)	1915
ARIANA (TUN@ LEG)	1916
ARMS DEALER (@CRM)	1917
ORGANIZED CRIME (@CRM)	1918
GLAXOSMITHKLINE (GBR@MNC)	1919
NUCLEAR SUPPLIERS GROUP (@IGO)	1920
FARC (COL@REB)	1921
AMERICAN EXPRESS COMPANY (USA@MNC)	1922
TRIPOLI (LBY@ LEG MED GOV UAF MIL HLH)	1923
SIACHEN GLACIER (SAS@)	1924
MINIST OF DEFENSE (@GOV)	1925
SICILIAN (@ BUS)	1926
REGIONAL GOVERNOR (@GOV)	1927
INFORMATION OFFICE (@GOV)	1928
JEREMY HUNT (GBR@GOV)	1929
MANMOHAN SINGH (IND@GOV)	1930
COPENHAGEN (DNK@ COP GOV CVL BUS EDU HLH)	1931
YUKON (CAN@ COP GOV EDU JUD LAB HLH)	1932
VERIZON (USA@MNC)	1933
MILITARY OFFICIAL (@MIL)	1934
ABDALLAH II (JOR@GOV)	1935
RAIDER (@REB)	1936
MARIE STOPES (@NGO)	1937
KHULNA (BGD@ COP)	1938
BOUGAINVILLE (PNG@ GOV CVL)	1939
DISTRICT COMMISSIONER (@GOV)	1940
FINN (FIN@ JUD BUS)	1941
MICRONESIA (FSM@ GOV)	1942
RYANAIR (IRL@MNC)	1943
LOMBARDIA (ITA@)	1944
INCHEON (KOR@ COP)	1945
AGENCE FRANCE PRESS (FRA@MED)	1946
PRUDENTIAL FINANCIAL (@MNC)	1947
HUMANA INC (USA@MNC)	1948
PHUKET (THA@ MED COP CVL)	1949
IGLESIA NI CRISTO (@)	1950
PORT MORESBY (PNG@ COP GOV CVL BUS EDU REF)	1951
MICHAEL SOMARE (@)	1952
GIZA (EGY@ CRM)	1953
POLICE CAPTAIN (@COP)	1954
FREEDOM FIGHTER (@REB)	1955
CONSULATE (@GOV)	1956
EATON VANCE (USA@MNC)	1957
ABU SAYYAF (SEA@IMG)	1958
HUMAN RIGHTS ORGANIZATION (@NGO)	1959
NEW BRUNSWICK (CAN@ OPP GOV CVL EDU JUD)	1960
ZSOLT SEMJEN (@)	1961
KAYSONE PHOMVIHANE (@)	1962
HERERO (@ CVL)	1963
MINIST OF ECONOMY AND PLANNING (@)	1964
SAMI (@ LEG MED GOV CVL MIL ELI)	1965
RAJASTHANI (@)	1966
SAVANNAKHET (LAO@ GOV)	1967
NAMIBIAN (NAM@ LEG AGR COP GOV BUS EDU)	1968
KACHIN (@ REB CVL UAF MIL JUD REF)	1969
AMERICAN GEOPHYSICAL UNION (@NGO)	1970
CEFIC (EUR@NGO)	1971
KOCHI (IND@ COP CVL BUS EDU MIL JUD HLH)	1972
MALAYALAM (@ ELI BUS)	1973
BHUBANESWAR (IND@ LAB HLH)	1974
RIOTER (@OPP)	1975
SHAN STATE (MMR@ GOV UAF)	1976
GENDARMERIE (@COP)	1977
BRUNSWICK (DEU@ MED COP GOV CVL EDU MIL ELI HLH)	1978
MOMBASA (KEN@ COP GOV CVL BUS EDU JUD ELI)	1979
EASTERN CAPE (ZAF@ MED COP CRM GOV CVL JUD)	1980
ABDULLAH II (JOR@GOV)	1981
HEALTH PROFESSIONAL (@HLH)	1982
EMBRAER (BRA@MNC)	1983
RASUWA (NPL@)	1984
SINDHI (@ CVL)	1985
VMWARE (@MNC)	1986
ABC RADIO (USA@MED)	1987
CATHOLIC PRIEST (@)	1988
ESHAQ JAHANGIRI (IRN@GOV)	1989
CONSTANTINOPLE (TUR@ GOV)	1990
CRETE (GRC@ CVL)	1991
DEPARTMENT OF AGRICULTURE (@GOV)	1992
ROMAN CATHOLIC (@ JUD EDU HLH)	1993
BROOKFIELD ASSET MANAGEMENT (CAN@MNC)	1994
ZETI AKHTAR AZIZ (MYS@GOV)	1995
MALAGA (ESP@ COP LEG)	1996
TYRANT (@GOV)	1997
KAMLA PERSAD BISSESSAR (TTO@GOV)	1998
TOBAGO (TTO@ LEG COP GOV CVL BUS MIL)	1999
[truncated: 5,691 more rows]
