# Supplementary material for: A temporal knowledge graph reasoning model based on recurrent encoding and contrastive learning
Source: PeerJ Comput Sci. 2025 Jan 23;11:e2595. doi: 10.7717/peerj-cs.2595 (PMC11784877; doi:10.7717/peerj-cs.2595)
Supplement: Supplemental Information 2 [file peerj-cs-11-2595-s002.zip › data/GDELT/test.txt]

57	1	103	38880	0
177	30	50	38880	0
177	34	1070	38880	0
177	21	364	38880	0
328	34	82	38880	0
57	54	114	38880	0
934	34	27	38880	0
328	2	82	38880	0
57	20	235	38880	0
57	36	91	38880	0
57	3	371	38880	0
57	9	297	38880	0
1184	4	213	38880	0
57	4	213	38880	0
1387	19	27	38880	0
731	30	60	38880	0
731	19	270	38880	0
731	30	181	38880	0
440	9	146	38880	0
2228	16	955	38880	0
231	0	27	38880	0
490	16	21	38880	0
231	23	27	38880	0
101	6	258	38880	0
486	93	243	38880	0
233	10	27	38880	0
118	48	27	38880	0
2012	3	242	38880	0
2012	3	27	38880	0
101	2	27	38880	0
118	19	27	38880	0
731	2	782	38880	0
101	23	713	38880	0
740	19	189	38880	0
231	18	303	38880	0
101	6	90	38880	0
101	6	319	38880	0
231	37	319	38880	0
101	138	962	38880	0
101	2	109	38880	0
101	16	117	38880	0
101	15	20	38880	0
233	6	625	38880	0
101	6	530	38880	0
101	65	50	38880	0
101	6	50	38880	0
738	55	101	38880	0
738	23	101	38880	0
54	19	22	38880	0
1387	30	949	38880	0
46	30	26	38880	0
218	3	882	38880	0
603	19	27	38880	0
106	63	3579	38880	0
218	27	60	38880	0
106	16	270	38880	0
46	34	11	38880	0
46	1	11	38880	0
2708	19	5424	38880	0
52	7	27	38880	0
106	16	303	38880	0
106	27	4	38880	0
52	0	5	38880	0
425	15	504	38880	0
425	19	214	38880	0
106	27	170	38880	0
106	34	203	38880	0
106	11	78	38880	0
106	7	657	38880	0
46	11	1387	38880	0
46	4	441	38880	0
101	22	27	38880	0
106	31	2	38880	0
52	7	273	38880	0
52	7	968	38880	0
106	24	27	38880	0
731	19	949	38880	0
1795	30	299	38880	0
1387	19	55	38880	0
165	6	54	38880	0
165	0	26	38880	0
441	11	27	38880	0
165	16	26	38880	0
54	16	27	38880	0
54	19	252	38880	0
54	15	579	38880	0
54	2	201	38880	0
521	6	371	38880	0
54	16	104	38880	0
54	16	503	38880	0
54	99	46	38880	0
54	0	337	38880	0
425	112	27	38880	0
106	67	27	38880	0
731	19	782	38880	0
106	37	270	38880	0
285	30	60	38880	0
27	6	65	38880	0
1562	130	41	38880	0
1562	116	42	38880	0
1562	116	41	38880	0
1562	34	60	38880	0
318	6	257	38880	0
104	19	1795	38880	0
2	18	299	38880	0
485	34	773	38880	0
172	23	527	38880	0
1795	19	104	38880	0
527	23	172	38880	0
103	63	659	38880	0
27	4	443	38880	0
27	0	443	38880	0
659	63	103	38880	0
443	4	151	38880	0
443	0	151	38880	0
101	4	277	38880	0
60	18	27	38880	0
60	16	27	38880	0
1562	130	42	38880	0
27	52	2	38880	0
882	34	2	38880	0
27	9	2	38880	0
182	31	102	38880	0
526	23	27	38880	0
182	122	103	38880	0
182	27	103	38880	0
182	79	582	38880	0
526	24	313	38880	0
182	24	313	38880	0
344	23	947	38880	0
182	0	162	38880	0
182	1	105	38880	0
270	16	27	38880	0
182	50	5	38880	0
182	23	102	38880	0
182	45	527	38880	0
265	23	1703	38880	0
265	65	1703	38880	0
5	11	22	38880	0
394	65	27	38880	0
394	16	27	38880	0
882	34	1592	38880	0
182	24	257	38880	0
322	3	50	38880	0
916	2	3505	38880	0
796	23	5	38880	0
545	138	962	38880	0
257	10	11	38880	0
257	23	41	38880	0
257	2	103	38880	0
31	15	27	38880	0
997	48	141	38880	0
997	139	141	38880	0
1220	28	101	38880	0
285	18	5	38880	0
1864	18	5	38880	0
285	3	5	38880	0
1864	20	5	38880	0
1220	13	684	38880	0
1864	2	60	38880	0
257	10	182	38880	0
546	30	962	38880	0
252	55	42	38880	0
198	0	143	38880	0
198	18	143	38880	0
909	18	15	38880	0
143	0	198	38880	0
409	12	27	38880	0
15	2	322	38880	0
1382	59	684	38880	0
205	7	206	38880	0
322	3	15	38880	0
50	2	322	38880	0
50	18	15	38880	0
344	55	138	38880	0
252	7	545	38880	0
551	6	252	38880	0
1864	20	60	38880	0
527	45	182	38880	0
527	61	182	38880	0
27	4	46	38880	0
27	27	46	38880	0
26	30	46	38880	0
882	2	218	38880	0
27	19	603	38880	0
27	0	46	38880	0
27	5	425	38880	0
27	16	425	38880	0
501	16	161	38880	0
27	16	218	38880	0
27	23	382	38880	0
151	2	175	38880	0
103	34	50	38880	0
274	0	193	38880	0
103	19	48	38880	0
151	22	182	38880	0
27	23	182	38880	0
27	23	2750	38880	0
27	20	425	38880	0
27	6	164	38880	0
27	23	54	38880	0
103	169	57	38880	0
223	6	1377	38880	0
223	37	65	38880	0
27	37	65	38880	0
27	38	65	38880	0
1015	3	1045	38880	0
454	22	101	38880	0
423	51	231	38880	0
27	4	101	38880	0
27	33	233	38880	0
285	13	684	38880	0
27	3	101	38880	0
242	2	2012	38880	0
27	2	2012	38880	0
242	45	2012	38880	0
27	18	101	38880	0
27	16	486	38880	0
27	34	934	38880	0
527	24	182	38880	0
46	4	54	38880	0
3505	3	916	38880	0
50	2	1972	38880	0
50	2	15	38880	0
260	0	20	38880	0
50	2	58	38880	0
175	4	213	38880	0
50	59	222	38880	0
216	7	81	38880	0
216	19	81	38880	0
50	30	177	38880	0
50	7	52	38880	0
216	3	50	38880	0
235	16	50	38880	0
1189	17	324	38880	0
48	0	3	38880	0
48	34	72	38880	0
48	7	86	38880	0
48	7	5061	38880	0
48	7	876	38880	0
527	45	5	38880	0
527	23	526	38880	0
50	16	162	38880	0
50	52	21	38880	0
235	0	143	38880	0
1753	24	27	38880	0
167	3	704	38880	0
167	20	498	38880	0
741	116	60	38880	0
741	82	3353	38880	0
651	23	203	38880	0
50	2	216	38880	0
235	7	11	38880	0
235	34	322	38880	0
50	34	11	38880	0
175	3	151	38880	0
50	34	103	38880	0
50	3	4227	38880	0
216	3	828	38880	0
175	3	189	38880	0
50	2	303	38880	0
235	1	11	38880	0
680	27	50	38880	0
42	67	546	38880	0
65	15	393	38880	0
22	16	173	38880	0
22	0	173	38880	0
614	24	81	38880	0
614	59	22	38880	0
614	37	22	38880	0
828	2	216	38880	0
91	16	102	38880	0
135	16	877	38880	0
827	71	184	38880	0
3090	16	146	38880	0
234	138	796	38880	0
598	18	1557	38880	0
500	19	27	38880	0
800	2	274	38880	0
666	4	27	38880	0
234	16	275	38880	0
234	23	2750	38880	0
1201	2	27	38880	0
5424	19	2708	38880	0
1296	36	4035	38880	0
310	19	151	38880	0
22	19	27	38880	0
310	34	151	38880	0
22	7	60	38880	0
162	19	27	38880	0
1241	19	27	38880	0
21	3	27	38880	0
21	30	27	38880	0
371	58	27	38880	0
189	15	434	38880	0
189	36	434	38880	0
189	123	27	38880	0
21	23	27	38880	0
162	19	1245	38880	0
22	99	46	38880	0
659	1	500	38880	0
22	2	80	38880	0
5358	36	1121	38880	0
614	16	2	38880	0
614	19	6	38880	0
22	19	494	38880	0
22	59	614	38880	0
614	67	22	38880	0
1485	16	27	38880	0
3412	2	27	38880	0
3	24	80	38880	0
949	72	731	38880	0
949	19	731	38880	0
949	30	1387	38880	0
949	19	976	38880	0
949	19	88	38880	0
949	19	70	38880	0
949	3	60	38880	0
3	157	379	38880	0
949	1	103	38880	0
949	30	27	38880	0
618	3	15	38880	0
353	24	5	38880	0
353	82	5	38880	0
95	2	89	38880	0
95	3	89	38880	0
189	81	27	38880	0
3	11	158	38880	0
3	32	1890	38880	0
138	23	102	38880	0
3383	19	5	38880	0
364	65	356	38880	0
221	7	208	38880	0
138	15	42	38880	0
364	28	27	38880	0
364	115	27	38880	0
364	28	194	38880	0
364	115	194	38880	0
335	32	1890	38880	0
253	27	504	38880	0
253	0	15	38880	0
253	7	208	38880	0
253	30	254	38880	0
3	19	48	38880	0
3	0	214	38880	0
3	19	214	38880	0
3	7	9	38880	0
253	0	81	38880	0
1241	16	26	38880	0
303	16	434	38880	0
160	16	27	38880	0
319	16	27	38880	0
383	16	27	38880	0
319	16	272	38880	0
72	17	27	38880	0
319	18	27	38880	0
383	18	27	38880	0
294	30	27	38880	0
294	30	151	38880	0
72	7	271	38880	0
89	51	151	38880	0
89	3	208	38880	0
292	36	27	38880	0
72	34	130	38880	0
393	15	22	38880	0
90	13	218	38880	0
90	9	4	38880	0
1441	0	48	38880	0
1441	9	48	38880	0
593	15	2273	38880	0
593	6	2492	38880	0
593	6	198	38880	0
297	18	3033	38880	0
319	18	173	38880	0
297	24	146	38880	0
89	2	208	38880	0
89	2	95	38880	0
71	3	70	38880	0
104	19	55	38880	0
104	30	55	38880	0
184	16	119	38880	0
295	18	48	38880	0
72	34	48	38880	0
319	18	328	38880	0
292	6	233	38880	0
89	3	95	38880	0
89	2	919	38880	0
410	5	5	38880	0
410	0	5	38880	0
319	71	119	38880	0
294	2	962	38880	0
72	37	614	38880	0
72	67	614	38880	0
89	12	364	38880	0
292	36	3	38880	0
292	36	335	38880	0
1131	12	704	38880	0
95	12	364	38880	0
192	16	214	38880	0
192	27	4	38880	0
1171	30	2	38880	0
187	37	158	38880	0
187	15	158	38880	0
187	46	27	38880	0
189	2	175	38880	0
303	3	50	38880	0
371	2	57	38880	0
189	19	740	38880	0
303	16	484	38880	0
21	9	82	38880	0
21	24	64	38880	0
1241	16	17	38880	0
189	5	5	38880	0
189	16	877	38880	0
160	16	107	38880	0
189	19	60	38880	0
21	30	60	38880	0
189	157	60	38880	0
21	30	40	38880	0
143	3	55	38880	0
158	0	2	38880	0
945	7	213	38880	0
1730	3	502	38880	0
192	38	976	38880	0
158	11	9	38880	0
158	136	1070	38880	0
158	0	11	38880	0
158	38	155	38880	0
158	38	42	38880	0
158	0	27	38880	0
158	136	27	38880	0
192	0	90	38880	0
552	7	52	38880	0
299	30	1795	38880	0
299	58	1795	38880	0
552	10	77	38880	0
494	19	22	38880	0
1730	34	8	38880	0
677	3	313	38880	0
299	0	27	38880	0
1730	34	502	38880	0
192	16	1245	38880	0
461	31	190	38880	0
95	2	208	38880	0
95	3	208	38880	0
60	31	285	38880	0
270	19	27	38880	0
60	72	4368	38880	0
4147	19	270	38880	0
60	30	731	38880	0
60	58	731	38880	0
37	6	49	38880	0
254	7	88	38880	0
60	30	285	38880	0
254	17	253	38880	0
254	0	253	38880	0
254	30	253	38880	0
1210	12	167	38880	0
1210	12	704	38880	0
1210	12	398	38880	0
113	16	50	38880	0
542	21	364	38880	0
60	3	1864	38880	0
60	7	57	38880	0
60	23	57	38880	0
60	18	5	38880	0
60	7	2	38880	0
2226	34	86	38880	0
60	18	191	38880	0
270	18	191	38880	0
60	30	21	38880	0
60	109	21	38880	0
60	2	949	38880	0
60	72	40	38880	0
60	79	42	38880	0
60	54	114	38880	0
60	3	42	38880	0
60	19	86	38880	0
270	19	731	38880	0
1151	58	545	38880	0
41	138	1177	38880	0
42	2	60	38880	0
42	7	60	38880	0
249	30	290	38880	0
249	2	322	38880	0
249	30	512	38880	0
1328	5	117	38880	0
41	7	941	38880	0
252	19	54	38880	0
546	0	42	38880	0
546	0	41	38880	0
1000	38	42	38880	0
252	38	42	38880	0
252	41	42	38880	0
252	23	41	38880	0
546	80	252	38880	0
1151	11	545	38880	0
42	38	277	38880	0
42	7	151	38880	0
5786	6	603	38880	0
40	30	21	38880	0
40	109	21	38880	0
3579	63	106	38880	0
1041	3	222	38880	0
1055	3	80	38880	0
41	2	6	38880	0
42	38	2	38880	0
114	15	594	38880	0
114	23	594	38880	0
41	23	155	38880	0
42	16	60	38880	0
41	23	42	38880	0
42	41	252	38880	0
27	3	484	38880	0
42	53	257	38880	0
41	7	26	38880	0
105	29	205	38880	0
60	23	54	38880	0
11	22	428	38880	0
322	3	249	38880	0
4227	2	50	38880	0
4227	129	11	38880	0
782	19	731	38880	0
782	3	731	38880	0
323	20	11	38880	0
181	30	731	38880	0
181	19	102	38880	0
782	16	206	38880	0
181	72	206	38880	0
181	72	203	38880	0
190	52	206	38880	0
190	2	206	38880	0
323	0	11	38880	0
11	52	588	38880	0
7	79	42	38880	0
713	6	101	38880	0
313	23	286	38880	0
313	16	211	38880	0
313	2	677	38880	0
313	16	27	38880	0
313	18	151	38880	0
322	0	158	38880	0
313	169	103	38880	0
11	16	50	38880	0
12	127	46	38880	0
322	31	660	38880	0
13	34	2	38880	0
181	15	206	38880	0
309	2	27	38880	0
360	24	134	38880	0
360	40	134	38880	0
581	107	344	38880	0
375	52	71	38880	0
201	3	54	38880	0
201	6	54	38880	0
208	7	206	38880	0
1052	16	426	38880	0
360	16	181	38880	0
1052	16	11	38880	0
208	3	89	38880	0
208	12	364	38880	0
208	2	95	38880	0
208	3	95	38880	0
1502	15	65	38880	0
342	21	364	38880	0
379	5	103	38880	0
379	20	103	38880	0
208	2	89	38880	0
360	45	313	38880	0
190	23	206	38880	0
181	29	504	38880	0
782	19	331	38880	0
782	3	976	38880	0
782	52	71	38880	0
782	38	71	38880	0
181	23	782	38880	0
782	19	181	38880	0
782	30	181	38880	0
360	45	591	38880	0
782	23	206	38880	0
181	30	976	38880	0
181	19	782	38880	0
181	30	782	38880	0
146	9	297	38880	0
146	18	3033	38880	0
1562	7	102	38880	0
16	19	70	38880	0
16	82	70	38880	0
16	48	103	38880	0
360	7	9	38880	0
107	16	27	38880	0
107	16	192	38880	0
105	23	55	38880	0
214	19	425	38880	0
504	7	67	38880	0
214	7	67	38880	0
214	16	160	38880	0
214	18	160	38880	0
214	15	138	38880	0
214	19	3	38880	0
217	7	42	38880	0
653	59	908	38880	0
214	7	42	38880	0
217	24	42	38880	0
214	24	42	38880	0
214	15	42	38880	0
58	3	50	38880	0
55	19	1387	38880	0
55	21	177	38880	0
653	0	908	38880	0
497	7	194	38880	0
179	15	9	38880	0
211	16	319	38880	0
211	16	313	38880	0
211	45	313	38880	0
211	45	591	38880	0
704	3	498	38880	0
1028	20	2	38880	0
1121	0	3128	38880	0
1121	33	3128	38880	0
1941	72	27	38880	0
498	33	22	38880	0
498	23	22	38880	0
1121	23	22	38880	0
498	2	704	38880	0
704	2	167	38880	0
817	16	55	38880	0
497	3	920	38880	0
213	7	1138	38880	0
497	7	27	38880	0
211	0	46	38880	0
64	4	101	38880	0
58	37	42	38880	0
58	18	546	38880	0
58	18	252	38880	0
58	78	546	38880	0
58	78	252	38880	0
64	16	27	38880	0
55	0	27	38880	0
55	7	27	38880	0
55	21	542	38880	0
55	23	103	38880	0
55	19	104	38880	0
55	30	104	38880	0
448	24	1186	38880	0
15	3	50	38880	0
1565	11	50	38880	0
9	12	50	38880	0
1645	23	382	38880	0
55	21	342	38880	0
55	18	625	38880	0
44	16	55	38880	0
55	21	356	38880	0
44	7	67	38880	0
44	25	105	38880	0
55	15	107	38880	0
55	65	107	38880	0
44	23	105	38880	0
55	6	72	38880	0
55	2	143	38880	0
55	21	364	38880	0
58	15	514	38880	0
2425	16	235	38880	0
649	7	2202	38880	0
80	7	155	38880	0
80	2	1055	38880	0
355	34	27	38880	0
291	34	27	38880	0
205	2	27	38880	0
205	3	27	38880	0
94	3	634	38880	0
291	59	27	38880	0
80	58	27	38880	0
102	19	181	38880	0
81	9	275	38880	0
291	23	27	38880	0
81	45	27	38880	0
81	2	286	38880	0
81	2	27	38880	0
920	2	497	38880	0
2185	18	143	38880	0
920	5	270	38880	0
93	12	27	38880	0
380	12	7	38880	0
680	27	549	38880	0
1756	6	2607	38880	0
1045	2	1015	38880	0
484	2	27	38880	0
80	17	218	38880	0
81	7	177	38880	0
81	45	118	38880	0
81	7	231	38880	0
80	46	65	38880	0
81	111	170	38880	0
80	17	214	38880	0
291	34	2	38880	0
205	3	15	38880	0
291	59	2	38880	0
94	4	49	38880	0
919	3	89	38880	0
79	37	158	38880	0
80	3	22	38880	0
80	16	3	38880	0
291	0	5	38880	0
2710	0	1382	38880	0
206	0	440	38880	0
170	23	313	38880	0
286	23	313	38880	0
625	23	313	38880	0
222	19	1041	38880	0
222	2	1041	38880	0
222	27	1041	38880	0
82	0	27	38880	0
170	101	394	38880	0
170	2	26	38880	0
170	2	277	38880	0
82	3	27	38880	0
170	3	27	38880	0
82	7	27	38880	0
170	27	27	38880	0
82	3	61	38880	0
82	0	2038	38880	0
82	101	394	38880	0
203	34	106	38880	0
82	15	385	38880	0
625	9	107	38880	0
206	16	207	38880	0
203	22	200	38880	0
203	2	82	38880	0
203	0	213	38880	0
203	164	213	38880	0
475	3	86	38880	0
206	38	234	38880	0
206	19	461	38880	0
82	9	385	38880	0
206	3	190	38880	0
85	15	87	38880	0
222	16	50	38880	0
222	59	50	38880	0
170	34	54	38880	0
82	3	328	38880	0
286	3	81	38880	0
82	3	203	38880	0
82	6	762	38880	0
65	6	170	38880	0
2	16	660	38880	0
109	19	27	38880	0
109	24	103	38880	0
109	15	227	38880	0
3244	24	103	38880	0
125	16	297	38880	0
109	31	1684	38880	0
125	16	249	38880	0
684	3	517	38880	0
588	19	50	38880	0
588	3	15	38880	0
3353	82	741	38880	0
86	16	172	38880	0
139	16	102	38880	0
109	24	1684	38880	0
109	7	2	38880	0
470	16	27	38880	0
470	9	27	38880	0
470	37	27	38880	0
443	31	80	38880	0
269	16	20	38880	0
443	16	303	38880	0
1677	1	434	38880	0
1677	20	434	38880	0
5	0	286	38880	0
109	12	2	38880	0
517	2	684	38880	0
356	21	364	38880	0
1070	34	177	38880	0
119	6	233	38880	0
1135	37	27	38880	0
109	3	101	38880	0
109	7	101	38880	0
412	23	102	38880	0
470	16	101	38880	0
86	23	109	38880	0
86	19	60	38880	0
70	67	87	38880	0
88	1	87	38880	0
70	2	71	38880	0
88	19	949	38880	0
70	19	949	38880	0
70	24	782	38880	0
87	24	782	38880	0
70	24	181	38880	0
70	15	359	38880	0
87	15	782	38880	0
87	15	359	38880	0
70	19	331	38880	0
70	48	103	38880	0
87	46	103	38880	0
107	0	52	38880	0
105	23	170	38880	0
107	16	211	38880	0
105	23	44	38880	0
70	52	14	38880	0
86	34	2226	38880	0
70	24	1045	38880	0
1051	38	57	38880	0
86	2	475	38880	0
139	63	2970	38880	0
150	23	313	38880	0
150	23	41	38880	0
6738	23	253	38880	0
773	76	860	38880	0
773	52	588	38880	0
1972	3	50	38880	0
67	79	962	38880	0
962	16	101	38880	0
962	138	101	38880	0
962	16	294	38880	0
962	3	294	38880	0
962	30	546	38880	0
962	138	545	38880	0
773	52	1349	38880	0
2	16	337	38880	0
30	18	173	38880	0
4	18	2640	38880	0
2	1	70	38880	0
2	7	70	38880	0
412	16	104	38880	0
2	19	72	38880	0
2	24	297	38880	0
711	11	158	38880	0
2	16	299	38880	0
2	0	299	38880	0
2	30	1171	38880	0
860	0	773	38880	0
5822	16	160	38880	0
5822	18	160	38880	0
2	31	22	38880	0
2	1	345	38880	0
5	19	3383	38880	0
15	34	595	38880	0
2	17	3	38880	0
976	19	949	38880	0
15	2	618	38880	0
2	7	1647	38880	0
15	2	588	38880	0
5	0	106	38880	0
370	6	46	38880	0
6	32	328	38880	0
965	38	101	38880	0
2	75	1377	38880	0
5	0	81	38880	0
1359	34	81	38880	0
15	2	205	38880	0
2	59	291	38880	0
976	31	102	38880	0
5	31	93	38880	0
702	7	206	38880	0
976	23	206	38880	0
702	7	203	38880	0
4	7	82	38880	0
20	31	170	38880	0
2	7	649	38880	0
20	27	1941	38880	0
5	31	214	38880	0
15	19	588	38880	0
17	31	237	38880	0
5	82	353	38880	0
2	0	252	38880	0
5	2	285	38880	0
2	7	2202	38880	0
2	16	2262	38880	0
9	16	27	38880	0
2	17	26	38880	0
2	0	277	38880	0
25	108	151	38880	0
9	108	27	38880	0
51	32	29	38880	0
2	1	27	38880	0
290	30	249	38880	0
1548	19	26	38880	0
17	19	27	38880	0
2	19	27	38880	0
9	19	27	38880	0
35	2	27	38880	0
2	3	151	38880	0
290	7	1312	38880	0
4	7	27	38880	0
20	27	27	38880	0
20	118	27	38880	0
9	36	61	38880	0
2	16	7	38880	0
6	3	41	38880	0
2	0	42	38880	0
2	15	313	38880	0
5	1	11	38880	0
5	58	11	38880	0
331	0	11	38880	0
331	73	11	38880	0
331	16	181	38880	0
976	52	782	38880	0
976	2	782	38880	0
976	30	181	38880	0
2	24	146	38880	0
2	1	14	38880	0
2	7	14	38880	0
20	107	581	38880	0
5	7	202	38880	0
546	22	252	38880	0
27	1	237	38880	0
27	52	1615	38880	0
27	18	2640	38880	0
223	3	586	38880	0
886	27	27	38880	0
27	3	284	38880	0
1059	17	27	38880	0
223	11	27	38880	0
223	12	27	38880	0
795	9	27	38880	0
27	81	1615	38880	0
27	16	467	38880	0
27	18	467	38880	0
27	18	173	38880	0
27	30	467	38880	0
26	122	27	38880	0
434	20	416	38880	0
27	15	214	38880	0
27	36	4035	38880	0
502	6	65	38880	0
402	22	21	38880	0
277	3	27	38880	0
151	15	313	38880	0
27	15	313	38880	0
27	16	359	38880	0
27	19	514	38880	0
27	3	309	38880	0
641	7	375	38880	0
27	38	201	38880	0
634	16	264	38880	0
634	7	264	38880	0
27	19	270	38880	0
27	7	37	38880	0
27	16	257	38880	0
151	0	31	38880	0
27	0	31	38880	0
103	3	257	38880	0
26	24	6529	38880	0
406	67	6529	38880	0
272	24	27	38880	0
258	22	27	38880	0
624	22	434	38880	0
481	75	27	38880	0
27	3	61	38880	0
27	16	1742	38880	0
272	24	624	38880	0
27	65	26	38880	0
1245	19	162	38880	0
278	58	281	38880	0
278	58	591	38880	0
467	30	27	38880	0
278	58	27	38880	0
467	6	27	38880	0
27	24	134	38880	0
27	40	134	38880	0
278	58	142	38880	0
512	30	249	38880	0
399	16	160	38880	0
1853	6	651	38880	0
785	16	155	38880	0
1177	138	41	38880	0
1177	23	252	38880	0
1015	16	237	38880	0
130	34	72	38880	0
27	0	280	38880	0
271	23	409	38880	0
27	31	80	38880	0
151	31	531	38880	0
394	101	170	38880	0
61	2	82	38880	0
27	101	394	38880	0
61	2	27	38880	0
1615	7	27	38880	0
194	23	54	38880	0
103	23	206	38880	0
27	16	303	38880	0
27	7	82	38880	0
586	36	2	38880	0
288	37	383	38880	0
586	30	594	38880	0
103	52	782	38880	0
194	17	27	38880	0
586	2	223	38880	0
27	7	1312	38880	0
27	36	61	38880	0
194	62	27	38880	0
284	2	27	38880	0
586	7	2	38880	0
227	31	1684	38880	0
151	34	531	38880	0
27	30	949	38880	0
27	27	1941	38880	0
27	16	2	38880	0
27	16	9	38880	0
26	16	2	38880	0
27	17	2	38880	0
27	18	290	38880	0
27	5	5	38880	0
27	5	9	38880	0
27	0	2	38880	0
26	0	2	38880	0
437	16	650	38880	0
27	19	9	38880	0
27	19	17	38880	0
27	19	2	38880	0
151	2	2	38880	0
27	3	35	38880	0
227	7	2	38880	0
27	7	2	38880	0
27	38	2	38880	0
151	24	2	38880	0
151	28	2	38880	0
227	12	2	38880	0
26	19	1548	38880	0
26	65	1548	38880	0
27	17	211	38880	0
787	24	82	38880	0
27	34	355	38880	0
227	24	1684	38880	0
27	2	205	38880	0
634	2	94	38880	0
27	3	205	38880	0
27	59	291	38880	0
27	7	81	38880	0
27	7	237	38880	0
27	38	80	38880	0
27	16	179	38880	0
434	15	237	38880	0
27	3	81	38880	0
394	16	170	38880	0
27	101	170	38880	0
27	2	82	38880	0
27	2	170	38880	0
26	3	170	38880	0
277	3	170	38880	0
27	7	170	38880	0
27	15	237	38880	0
434	1	1677	38880	0
301	7	119	38880	0
502	2	1730	38880	0
151	7	43	38880	0
151	9	43	38880	0
223	37	191	38880	0
27	28	494	38880	0
422	12	299	38880	0
27	0	2001	38880	0
27	0	21	38880	0
27	19	162	38880	0
27	19	1241	38880	0
27	30	21	38880	0
296	4	281	38880	0
27	23	281	38880	0
296	23	281	38880	0
27	19	22	38880	0
151	19	310	38880	0
27	19	500	38880	0
274	3	800	38880	0
258	23	500	38880	0
27	3	1201	38880	0
27	22	1467	38880	0
27	3	3412	38880	0
151	12	364	38880	0
27	19	299	38880	0
27	2	21	38880	0
27	22	117	38880	0
27	0	299	38880	0
27	19	109	38880	0
27	15	109	38880	0
27	23	1452	38880	0
103	15	109	38880	0
26	23	877	38880	0
277	7	71	38880	0
227	55	109	38880	0
2262	16	299	38880	0
27	18	299	38880	0
405	7	71	38880	0
27	6	319	38880	0
27	37	383	38880	0
151	30	294	38880	0
27	81	319	38880	0
27	16	319	38880	0
27	16	383	38880	0
27	37	319	38880	0
908	34	922	38895	0
908	89	3774	38895	0
214	95	475	38895	0
497	12	810	38895	0
214	2	704	38895	0
44	38	50	38895	0
217	7	42	38895	0
217	24	42	38895	0
55	7	50	38895	0
55	38	50	38895	0
908	34	27	38895	0
214	7	534	38895	0
881	6	1070	38895	0
908	6	1070	38895	0
908	2	117	38895	0
908	54	269	38895	0
4249	2	82	38895	0
908	18	380	38895	0
908	2	50	38895	0
213	30	1588	38895	0
908	16	160	38895	0
55	34	2	38895	0
5	30	527	38895	0
44	19	2	38895	0
15	19	215	38895	0
497	0	126	38895	0
976	34	48	38895	0
976	24	182	38895	0
448	3	27	38895	0
44	7	50	38895	0
58	10	27	38895	0
58	10	151	38895	0
55	4	949	38895	0
55	2	949	38895	0
58	50	679	38895	0
55	50	679	38895	0
58	7	679	38895	0
55	3	2	38895	0
497	7	2	38895	0
203	7	534	38895	0
1915	19	2	38895	0
286	0	187	38895	0
82	3	398	38895	0
170	16	319	38895	0
170	16	517	38895	0
2931	31	5	38895	0
82	7	6	38895	0
82	3	4249	38895	0
170	65	101	38895	0
170	16	101	38895	0
625	3	6211	38895	0
1888	17	3	38895	0
2280	36	26	38895	0
206	66	207	38895	0
206	66	208	38895	0
206	6	782	38895	0
203	95	534	38895	0
2185	0	26	38895	0
1382	7	782	38895	0
2185	18	143	38895	0
625	16	218	38895	0
625	19	360	38895	0
625	2	360	38895	0
170	16	27	38895	0
1915	0	2	38895	0
1915	19	173	38895	0
1915	19	1020	38895	0
1915	19	494	38895	0
1915	3	2	38895	0
1121	20	2	38895	0
704	3	214	38895	0
704	3	167	38895	0
704	2	167	38895	0
211	48	27	38895	0
483	2	2	38895	0
179	24	170	38895	0
179	0	170	38895	0
0	19	1020	38895	0
286	7	517	38895	0
170	7	55	38895	0
170	7	179	38895	0
170	3	587	38895	0
170	7	746	38895	0
170	7	27	38895	0
625	3	27	38895	0
82	3	27	38895	0
170	18	27	38895	0
290	16	467	38895	0
15	2	215	38895	0
2	1	1027	38895	0
2	19	1869	38895	0
976	34	112	38895	0
4	30	270	38895	0
4	0	270	38895	0
2	0	60	38895	0
9	31	248	38895	0
9	16	248	38895	0
15	34	14	38895	0
15	34	16	38895	0
2308	7	1856	38895	0
15	99	16	38895	0
15	1	16	38895	0
976	52	782	38895	0
331	73	11	38895	0
331	0	11	38895	0
2	12	323	38895	0
9	16	275	38895	0
3583	20	11	38895	0
859	0	106	38895	0
1992	16	440	38895	0
5	102	1539	38895	0
9	31	27	38895	0
9	16	27	38895	0
1382	1	150	38895	0
2308	7	27	38895	0
9	19	29	38895	0
1261	19	275	38895	0
1261	19	27	38895	0
2	34	151	38895	0
20	91	275	38895	0
2	0	27	38895	0
5	0	27	38895	0
9	0	27	38895	0
20	10	539	38895	0
5	11	950	38895	0
2	2	55	38895	0
2	19	44	38895	0
2	2	1915	38895	0
2	3	483	38895	0
976	23	206	38895	0
77	29	1035	38895	0
9	7	739	38895	0
9	0	739	38895	0
682	16	65	38895	0
141	6	233	38895	0
860	18	1190	38895	0
20	73	922	38895	0
1809	16	101	38895	0
20	16	922	38895	0
2	2	1387	38895	0
2	16	1387	38895	0
4	23	54	38895	0
2	9	337	38895	0
485	20	50	38895	0
9	3	215	38895	0
2	16	684	38895	0
25	24	86	38895	0
5	11	3	38895	0
9	7	3	38895	0
2	0	3	38895	0
2	23	870	38895	0
2	65	870	38895	0
290	1	992	38895	0
4	24	21	38895	0
2	88	281	38895	0
2	19	281	38895	0
2	0	303	38895	0
9	38	191	38895	0
15	19	398	38895	0
2	17	426	38895	0
15	16	593	38895	0
5	9	2562	38895	0
290	16	184	38895	0
15	34	70	38895	0
2	63	192	38895	0
1382	1	126	38895	0
1387	30	949	38895	0
1382	34	33	38895	0
50	7	26	38895	0
50	18	27	38895	0
260	63	2227	38895	0
50	16	979	38895	0
50	0	499	38895	0
235	38	499	38895	0
50	3	908	38895	0
50	65	231	38895	0
50	12	231	38895	0
50	36	231	38895	0
50	11	52	38895	0
215	2	3	38895	0
215	3	15	38895	0
215	2	9	38895	0
215	19	15	38895	0
193	5	52	38895	0
48	10	130	38895	0
48	34	194	38895	0
260	3	6211	38895	0
50	31	26	38895	0
174	5	3546	38895	0
46	16	170	38895	0
106	24	27	38895	0
52	11	27	38895	0
425	58	27	38895	0
302	30	1260	38895	0
302	30	27	38895	0
218	3	27	38895	0
302	19	1260	38895	0
302	19	27	38895	0
106	16	27	38895	0
218	3	280	38895	0
52	19	1572	38895	0
106	3	828	38895	0
106	3	81	38895	0
106	3	101	38895	0
730	7	236	38895	0
425	22	48	38895	0
425	19	48	38895	0
737	3	785	38895	0
3505	22	251	38895	0
3505	3	101	38895	0
167	3	704	38895	0
167	2	704	38895	0
106	24	2	38895	0
54	23	4	38895	0
48	0	194	38895	0
344	24	2	38895	0
344	55	182	38895	0
344	107	182	38895	0
344	24	182	38895	0
2986	116	21	38895	0
27	9	2	38895	0
3	36	5	38895	0
3	0	5	38895	0
344	107	2	38895	0
191	34	295	38895	0
295	34	191	38895	0
172	23	527	38895	0
1666	34	1175	38895	0
527	23	172	38895	0
746	23	27	38895	0
146	18	145	38895	0
139	0	1112	38895	0
5	0	1112	38895	0
409	40	27	38895	0
409	28	80	38895	0
205	7	206	38895	0
182	23	138	38895	0
344	55	2	38895	0
526	55	281	38895	0
48	34	27	38895	0
48	0	27	38895	0
48	34	112	38895	0
48	30	949	38895	0
48	0	70	38895	0
48	31	5852	38895	0
48	0	5852	38895	0
48	34	976	38895	0
48	7	55	38895	0
182	24	139	38895	0
48	7	44	38895	0
48	19	425	38895	0
527	45	31	38895	0
527	45	5	38895	0
527	45	182	38895	0
527	45	21	38895	0
527	36	117	38895	0
527	30	5	38895	0
526	23	251	38895	0
182	58	467	38895	0
526	24	313	38895	0
54	7	679	38895	0
54	50	679	38895	0
118	16	1385	38895	0
101	22	27	38895	0
101	44	454	38895	0
101	6	1255	38895	0
486	6	273	38895	0
101	6	289	38895	0
101	6	27	38895	0
233	6	151	38895	0
101	15	27	38895	0
101	37	781	38895	0
101	7	27	38895	0
233	19	27	38895	0
101	29	130	38895	0
101	0	27	38895	0
363	109	40	38895	0
101	22	60	38895	0
101	23	60	38895	0
118	16	3	38895	0
101	6	992	38895	0
101	6	160	38895	0
101	37	1338	38895	0
101	79	1930	38895	0
101	2	117	38895	0
118	0	27	38895	0
922	34	779	38895	0
922	34	908	38895	0
1382	1	33	38895	0
1382	20	222	38895	0
3183	44	437	38895	0
238	0	275	38895	0
291	23	27	38895	0
94	2	27	38895	0
81	19	27	38895	0
531	34	274	38895	0
531	34	27	38895	0
81	34	27	38895	0
291	16	611	38895	0
80	46	252	38895	0
93	3	612	38895	0
1072	11	3	38895	0
81	7	170	38895	0
81	65	101	38895	0
655	3	101	38895	0
80	16	54	38895	0
240	7	46	38895	0
81	2	106	38895	0
229	6	3	38895	0
65	6	101	38895	0
101	2	106	38895	0
101	6	1175	38895	0
233	6	141	38895	0
101	6	739	38895	0
177	58	146	38895	0
177	71	3	38895	0
177	34	3	38895	0
177	34	333	38895	0
177	0	3	38895	0
177	23	191	38895	0
57	18	188	38895	0
57	7	2	38895	0
57	43	48	38895	0
57	27	48	38895	0
177	29	514	38895	0
1326	27	269	38895	0
731	16	27	38895	0
731	4	949	38895	0
3583	119	11	38895	0
731	2	949	38895	0
1387	3	2	38895	0
731	16	46	38895	0
54	0	441	38895	0
54	23	22	38895	0
731	2	151	38895	0
177	15	27	38895	0
328	17	4	38895	0
101	37	80	38895	0
101	2	655	38895	0
101	6	65	38895	0
101	16	65	38895	0
779	34	922	38895	0
101	22	177	38895	0
101	15	177	38895	0
118	36	1014	38895	0
101	4	54	38895	0
101	2	3505	38895	0
231	6	50	38895	0
101	29	48	38895	0
1921	1	738	38895	0
738	1	1921	38895	0
2917	79	1377	38895	0
738	2	2917	38895	0
738	1	2917	38895	0
738	102	1377	38895	0
2917	23	732	38895	0
2917	50	732	38895	0
738	0	101	38895	0
738	0	1921	38895	0
2917	3	738	38895	0
6211	2	625	38895	0
6211	2	260	38895	0
30	16	182	38895	0
593	34	1440	38895	0
617	18	48	38895	0
27	81	81	38895	0
273	16	78	38895	0
27	6	65	38895	0
27	4	644	38895	0
27	16	65	38895	0
27	7	101	38895	0
27	19	233	38895	0
27	16	101	38895	0
151	3	731	38895	0
273	25	1014	38895	0
273	18	78	38895	0
1260	30	302	38895	0
27	2	218	38895	0
1260	19	302	38895	0
27	19	302	38895	0
27	34	302	38895	0
796	23	3596	38895	0
796	44	870	38895	0
251	23	870	38895	0
796	23	91	38895	0
251	23	234	38895	0
251	138	234	38895	0
31	23	67	38895	0
27	30	302	38895	0
31	23	44	38895	0
27	0	80	38895	0
27	34	81	38895	0
27	37	685	38895	0
27	7	55	38895	0
26	94	44	38895	0
27	94	55	38895	0
481	41	2192	38895	0
27	34	908	38895	0
241	58	82	38895	0
611	0	286	38895	0
273	12	286	38895	0
27	12	286	38895	0
27	7	170	38895	0
27	2	625	38895	0
27	2	82	38895	0
642	0	222	38895	0
27	5	82	38895	0
27	18	170	38895	0
27	16	170	38895	0
277	36	2280	38895	0
611	10	81	38895	0
27	3	94	38895	0
27	19	81	38895	0
27	34	531	38895	0
274	34	531	38895	0
27	7	82	38895	0
27	2	448	38895	0
251	15	101	38895	0
744	19	773	38895	0
1869	19	2	38895	0
1020	19	1915	38895	0
1020	19	0	38895	0
37	16	254	38895	0
112	34	48	38895	0
60	31	181	38895	0
270	9	214	38895	0
744	30	773	38895	0
612	23	3	38895	0
342	33	714	38895	0
612	23	93	38895	0
612	2	93	38895	0
1052	16	426	38895	0
694	5	299	38895	0
360	3	625	38895	0
360	19	625	38895	0
743	7	205	38895	0
14	3	87	38895	0
14	3	70	38895	0
612	2	3	38895	0
251	22	137	38895	0
1027	1	2	38895	0
251	22	180	38895	0
251	22	737	38895	0
251	23	737	38895	0
257	10	182	38895	0
252	23	41	38895	0
1901	89	870	38895	0
546	65	42	38895	0
252	65	42	38895	0
252	15	1301	38895	0
249	36	177	38895	0
42	138	1177	38895	0
41	7	941	38895	0
42	7	151	38895	0
42	23	1246	38895	0
7386	63	2227	38895	0
2227	63	7386	38895	0
2227	63	260	38895	0
1112	24	2892	38895	0
1112	18	48	38895	0
27	16	82	38895	0
27	2	888	38895	0
151	19	424	38895	0
151	19	27	38895	0
151	0	424	38895	0
151	0	27	38895	0
194	36	5107	38895	0
194	7	112	38895	0
194	19	27	38895	0
194	32	27	38895	0
27	16	299	38895	0
27	9	337	38895	0
103	24	48	38895	0
374	24	182	38895	0
27	65	26	38895	0
27	37	80	38895	0
241	0	27	38895	0
27	37	1245	38895	0
27	30	467	38895	0
27	16	467	38895	0
194	23	5	38895	0
888	3	27	38895	0
173	19	1915	38895	0
278	58	297	38895	0
929	11	4178	38895	0
929	19	312	38895	0
587	2	952	38895	0
587	2	170	38895	0
587	16	170	38895	0
1177	138	42	38895	0
785	2	737	38895	0
1588	30	70	38895	0
1588	30	213	38895	0
1588	11	48	38895	0
447	48	91	38895	0
467	41	70	38895	0
2707	11	399	38895	0
2707	19	468	38895	0
2707	18	468	38895	0
468	19	2707	38895	0
399	0	221	38895	0
416	3	192	38895	0
467	30	27	38895	0
27	36	5107	38895	0
27	7	112	38895	0
2707	11	468	38895	0
624	53	434	38895	0
636	7	27	38895	0
293	15	292	38895	0
27	15	292	38895	0
27	3	316	38895	0
151	50	679	38895	0
151	7	679	38895	0
27	16	684	38895	0
27	46	2583	38895	0
277	3	117	38895	0
27	23	5	38895	0
27	15	5	38895	0
27	24	2	38895	0
276	15	318	38895	0
277	20	239	38895	0
277	29	239	38895	0
27	58	75	38895	0
27	58	9	38895	0
27	7	2	38895	0
636	7	1496	38895	0
27	7	1496	38895	0
29	19	9	38895	0
27	0	2	38895	0
27	45	2308	38895	0
27	17	4	38895	0
27	16	2	38895	0
624	37	434	38895	0
277	15	318	38895	0
27	6	319	38895	0
27	52	1615	38895	0
27	81	1615	38895	0
1504	22	27	38895	0
26	94	39	38895	0
27	2	280	38895	0
27	3	3	38895	0
27	31	91	38895	0
27	6	22	38895	0
27	7	408	38895	0
27	16	143	38895	0
27	16	187	38895	0
242	3	7398	38895	0
27	3	7398	38895	0
27	23	191	38895	0
27	38	191	38895	0
287	30	494	38895	0
151	1	298	38895	0
27	1	298	38895	0
27	58	192	38895	0
27	7	158	38895	0
14	34	15	38895	0
89	68	164	38895	0
320	6	801	38895	0
72	0	46	38895	0
499	32	50	38895	0
184	0	27	38895	0
184	27	297	38895	0
184	17	297	38895	0
499	38	235	38895	0
499	38	50	38895	0
319	9	80	38895	0
98	0	170	38895	0
87	2	14	38895	0
87	19	181	38895	0
70	30	1588	38895	0
70	2	14	38895	0
70	59	782	38895	0
70	34	15	38895	0
70	24	1045	38895	0
70	24	233	38895	0
1131	36	650	38895	0
191	23	177	38895	0
3720	25	1276	38895	0
192	2	416	38895	0
192	16	1245	38895	0
192	63	2	38895	0
593	3	1440	38895	0
1440	2	593	38895	0
1440	34	593	38895	0
2385	21	297	38895	0
2385	1	5	38895	0
320	6	27	38895	0
316	2	27	38895	0
72	45	254	38895	0
72	45	364	38895	0
2282	6	1179	38895	0
294	2	552	38895	0
319	9	4	38895	0
89	58	5	38895	0
1441	16	90	38895	0
398	16	170	38895	0
962	23	1246	38895	0
962	186	21	38895	0
1890	1	27	38895	0
1890	30	189	38895	0
689	23	684	38895	0
689	7	5	38895	0
1159	51	955	38895	0
117	2	277	38895	0
117	0	289	38895	0
119	41	91	38895	0
117	2	299	38895	0
750	59	997	38895	0
117	2	679	38895	0
117	3	908	38895	0
119	6	233	38895	0
117	3	101	38895	0
117	20	50	38895	0
1175	15	27	38895	0
1175	6	27	38895	0
1175	6	319	38895	0
517	0	286	38895	0
617	0	286	38895	0
750	7	399	38895	0
126	20	1382	38895	0
67	23	31	38895	0
67	23	138	38895	0
679	3	117	38895	0
904	10	7	38895	0
1930	46	101	38895	0
769	38	101	38895	0
952	3	587	38895	0
773	30	744	38895	0
773	19	744	38895	0
773	52	744	38895	0
750	9	399	38895	0
873	15	299	38895	0
1134	0	170	38895	0
150	1	126	38895	0
150	20	222	38895	0
150	20	1382	38895	0
139	23	102	38895	0
139	0	102	38895	0
139	24	182	38895	0
126	1	150	38895	0
126	20	222	38895	0
398	2	82	38895	0
494	19	1915	38895	0
949	3	55	38895	0
949	22	57	38895	0
949	3	731	38895	0
949	30	48	38895	0
3	36	299	38895	0
3	11	950	38895	0
3	7	739	38895	0
312	19	929	38895	0
950	35	130	38895	0
3	2	27	38895	0
3	3	612	38895	0
949	30	27	38895	0
3	37	4178	38895	0
3	3	299	38895	0
3	34	177	38895	0
333	34	177	38895	0
3	3	215	38895	0
3	5	193	38895	0
3	35	48	38895	0
950	35	48	38895	0
138	23	67	38895	0
5194	37	1245	38895	0
1485	0	27	38895	0
1572	19	52	38895	0
3596	23	796	38895	0
507	0	46	38895	0
782	16	360	38895	0
181	3	782	38895	0
782	2	181	38895	0
181	16	782	38895	0
181	19	87	38895	0
782	23	206	38895	0
782	7	5	38895	0
181	29	504	38895	0
181	16	203	38895	0
782	0	149	38895	0
11	6	20	38895	0
11	7	5	38895	0
313	91	2558	38895	0
1647	7	54	38895	0
280	3	27	38895	0
280	2	218	38895	0
558	64	235	38895	0
189	34	54	38895	0
21	0	521	38895	0
21	0	54	38895	0
7398	2	242	38895	0
7398	2	27	38895	0
191	30	414	38895	0
308	7	27	38895	0
191	16	27	38895	0
3720	36	360	38895	0
299	15	472	38895	0
189	34	521	38895	0
298	36	351	38895	0
299	7	3	38895	0
299	2	3	38895	0
414	30	191	38895	0
191	15	292	38895	0
552	3	294	38895	0
299	3	117	38895	0
43	59	4	38895	0
398	16	908	38895	0
298	36	3	38895	0
91	23	344	38895	0
160	108	240	38895	0
281	19	2	38895	0
492	23	27	38895	0
492	23	26	38895	0
1579	23	31	38895	0
1246	23	42	38895	0
533	16	143	38895	0
1246	23	962	38895	0
91	12	170	38895	0
828	2	106	38895	0
558	91	235	38895	0
22	16	299	38895	0
22	23	54	38895	0
303	27	2350	38895	0
189	16	27	38895	0
189	157	60	38895	0
189	7	962	38895	0
189	0	962	38895	0
189	30	1890	38895	0
189	16	1890	38895	0
281	88	2	38895	0
191	23	27	38895	0
217	11	26	38910	0
1268	7	463	38910	0
55	3	45	38910	0
55	2	45	38910	0
55	34	45	38910	0
44	5	1709	38910	0
44	9	671	38910	0
55	15	497	38910	0
1160	12	657	38910	0
58	0	205	38910	0
55	2	54	38910	0
55	7	45	38910	0
214	108	252	38910	0
863	112	27	38910	0
214	36	27	38910	0
214	11	26	38910	0
214	3	27	38910	0
55	179	526	38910	0
55	18	49	38910	0
55	3	2	38910	0
5	11	48	38910	0
2	19	48	38910	0
1861	23	158	38910	0
44	31	58	38910	0
45	3	55	38910	0
45	2	55	38910	0
45	34	55	38910	0
45	24	2149	38910	0
3968	18	15	38910	0
55	2	632	38910	0
55	0	103	38910	0
44	3	60	38910	0
58	71	91	38910	0
55	0	91	38910	0
44	7	67	38910	0
217	24	42	38910	0
217	7	42	38910	0
650	7	1131	38910	0
498	0	1131	38910	0
650	12	2	38910	0
704	143	6	38910	0
650	72	2	38910	0
704	11	650	38910	0
498	2	167	38910	0
704	2	167	38910	0
1760	37	58	38910	0
211	9	55	38910	0
0	16	70	38910	0
0	34	341	38910	0
0	18	70	38910	0
1268	116	463	38910	0
0	16	87	38910	0
170	3	250	38910	0
82	3	27	38910	0
170	22	421	38910	0
1671	65	27	38910	0
20	31	2033	38910	0
498	19	784	38910	0
650	12	704	38910	0
504	7	67	38910	0
863	112	290	38910	0
504	12	214	38910	0
214	0	217	38910	0
671	34	205	38910	0
214	24	53	38910	0
214	19	53	38910	0
1454	18	2	38910	0
1862	16	2	38910	0
1941	23	27	38910	0
1941	6	27	38910	0
1941	81	27	38910	0
1454	16	2	38910	0
1454	16	286	38910	0
817	3	467	38910	0
817	32	1890	38910	0
817	37	58	38910	0
817	37	55	38910	0
817	3	731	38910	0
498	20	650	38910	0
412	16	52	38910	0
49	19	46	38910	0
49	4	337	38910	0
4	18	2640	38910	0
49	6	26	38910	0
2	116	27	38910	0
5	36	27	38910	0
2	37	27	38910	0
331	13	151	38910	0
2	7	27	38910	0
976	3	27	38910	0
9	3	27	38910	0
2	19	26	38910	0
2	19	27	38910	0
17	19	27	38910	0
5	0	27	38910	0
2	18	27	38910	0
2	16	2262	38910	0
4	16	27	38910	0
2	16	27	38910	0
5	2	285	38910	0
5	2	1220	38910	0
195	21	257	38910	0
331	197	252	38910	0
2	11	26	38910	0
331	13	42	38910	0
5	7	134	38910	0
5	9	134	38910	0
1301	20	101	38910	0
1601	15	20	38910	0
150	108	27	38910	0
150	2	270	38910	0
86	23	1167	38910	0
3353	82	741	38910	0
126	16	2382	38910	0
1982	16	22	38910	0
119	2	107	38910	0
119	2	679	38910	0
332	20	27	38910	0
518	19	47	38910	0
1677	16	27	38910	0
1031	27	1861	38910	0
3855	95	204	38910	0
470	16	27	38910	0
290	16	467	38910	0
82	6	27	38910	0
49	6	37	38910	0
2	19	270	38910	0
38	7	44	38910	0
2	2	55	38910	0
2	34	55	38910	0
33	32	55	38910	0
2	0	55	38910	0
35	17	55	38910	0
9	9	82	38910	0
6	7	286	38910	0
6	2	1186	38910	0
47	19	57	38910	0
20	34	731	38910	0
20	16	731	38910	0
33	2	54	38910	0
33	19	54	38910	0
33	0	54	38910	0
290	100	254	38910	0
47	19	518	38910	0
2	0	1131	38910	0
2	7	60	38910	0
15	16	59	38910	0
5	16	60	38910	0
2	67	360	38910	0
2	16	360	38910	0
2136	2	949	38910	0
5	11	3	38910	0
15	34	1514	38910	0
462	16	559	38910	0
15	23	91	38910	0
2	31	22	38910	0
49	12	21	38910	0
2	0	303	38910	0
2	18	143	38910	0
1669	4	299	38910	0
9	9	191	38910	0
2	59	319	38910	0
38	17	316	38910	0
2411	0	142	38910	0
82	7	27	38910	0
337	17	599	38910	0
53	12	1160	38910	0
53	19	214	38910	0
425	58	644	38910	0
53	43	57	38910	0
53	59	235	38910	0
924	6	106	38910	0
1743	23	26	38910	0
167	3	498	38910	0
1743	23	48	38910	0
741	116	60	38910	0
741	82	3353	38910	0
50	34	1514	38910	0
4320	31	15	38910	0
4320	31	50	38910	0
[truncated: 303,241 more rows]
