# Supplementary material for: A temporal knowledge graph reasoning model based on recurrent encoding and contrastive learning
Source: PeerJ Comput Sci. 2025 Jan 23;11:e2595. doi: 10.7717/peerj-cs.2595 (PMC11784877; doi:10.7717/peerj-cs.2595)
Supplement: Supplemental Information 2 [file peerj-cs-11-2595-s002.zip › data/GDELT/train.txt]

0	0	1	0	0
2	1	3	0	0
4	2	3	0	0
5	3	3	0	0
6	4	3	0	0
5	5	7	0	0
2	2	8	0	0
9	6	3	0	0
5	7	10	0	0
2	0	11	0	0
2	8	12	0	0
2	0	13	0	0
2	7	14	0	0
15	7	16	0	0
17	9	18	0	0
5	10	8	0	0
9	11	3	0	0
9	7	3	0	0
19	7	3	0	0
20	12	21	0	0
2	13	22	0	0
2	14	22	0	0
20	15	23	0	0
6	16	24	0	0
5	17	24	0	0
4	18	3	0	0
5	5	24	0	0
25	0	3	0	0
9	19	3	0	0
9	2	3	0	0
25	7	3	0	0
2	20	16	0	0
5	11	16	0	0
2	18	26	0	0
2	21	27	0	0
2	21	28	0	0
20	2	27	0	0
2	3	27	0	0
2	22	27	0	0
20	23	29	0	0
2	16	27	0	0
5	24	21	0	0
20	16	27	0	0
30	23	31	0	0
2	2	32	0	0
2	3	32	0	0
33	25	34	0	0
35	19	36	0	0
2	18	37	0	0
38	26	39	0	0
5	27	40	0	0
30	11	41	0	0
5	28	42	0	0
2	19	21	0	0
9	29	43	0	0
44	30	20	0	0
45	31	46	0	0
47	32	48	0	0
47	19	48	0	0
49	4	50	0	0
51	17	52	0	0
33	0	53	0	0
51	33	52	0	0
2	13	54	0	0
2	14	54	0	0
55	30	20	0	0
56	34	57	0	0
44	19	20	0	0
55	19	44	0	0
55	18	49	0	0
55	2	49	0	0
58	16	59	0	0
55	18	60	0	0
58	31	59	0	0
58	31	60	0	0
55	16	61	0	0
55	2	27	0	0
55	6	27	0	0
55	22	27	0	0
58	11	62	0	0
63	19	64	0	0
63	30	64	0	0
55	19	20	0	0
20	22	29	0	0
5	0	65	0	0
66	16	67	0	0
5	15	67	0	0
20	15	68	0	0
5	28	69	0	0
20	15	67	0	0
2	7	70	0	0
2	20	70	0	0
5	11	70	0	0
15	7	71	0	0
5	2	72	0	0
9	0	73	0	0
20	3	74	0	0
75	18	76	0	0
2	7	5	0	0
5	6	65	0	0
77	0	78	0	0
2	0	79	0	0
17	0	80	0	0
77	2	80	0	0
5	10	81	0	0
2	1	82	0	0
4	2	82	0	0
2	35	82	0	0
9	30	0	0	0
49	3	55	0	0
49	4	55	0	0
20	19	55	0	0
20	19	44	0	0
6	19	74	0	0
20	22	27	0	0
83	9	84	0	0
70	3	85	0	0
70	36	86	0	0
87	6	70	0	0
88	37	89	0	0
70	3	90	0	0
70	28	91	0	0
70	19	92	0	0
70	16	14	0	0
87	16	14	0	0
70	18	14	0	0
70	19	18	0	0
70	7	18	0	0
70	7	16	0	0
88	38	14	0	0
87	23	93	0	0
87	23	94	0	0
68	22	95	0	0
67	28	59	0	0
68	28	5	0	0
68	19	96	0	0
68	16	2	0	0
68	31	5	0	0
68	16	97	0	0
67	7	5	0	0
68	16	98	0	0
99	24	100	0	0
68	31	95	0	0
70	3	57	0	0
70	7	101	0	0
70	5	79	0	0
87	2	93	0	0
87	23	102	0	0
87	39	16	0	0
87	23	16	0	0
87	7	103	0	0
87	40	103	0	0
70	19	104	0	0
105	3	106	0	0
107	3	57	0	0
108	19	80	0	0
107	3	85	0	0
107	16	109	0	0
107	3	90	0	0
87	41	16	0	0
70	36	27	0	0
70	42	16	0	0
87	2	18	0	0
87	6	16	0	0
87	23	18	0	0
87	6	110	0	0
70	3	111	0	0
70	3	112	0	0
70	16	113	0	0
70	3	113	0	0
88	43	114	0	0
70	43	42	0	0
88	13	114	0	0
70	38	27	0	0
44	19	55	0	0
67	28	115	0	0
116	15	27	0	0
117	2	118	0	0
119	2	120	0	0
109	34	121	0	0
122	22	123	0	0
122	22	124	0	0
125	23	50	0	0
125	3	57	0	0
74	19	6	0	0
74	2	20	0	0
126	0	127	0	0
126	0	128	0	0
5	44	99	0	0
129	2	3	0	0
47	32	130	0	0
47	19	130	0	0
56	2	131	0	0
56	7	131	0	0
132	0	27	0	0
133	37	134	0	0
33	45	54	0	0
9	16	135	0	0
9	16	3	0	0
136	45	137	0	0
97	46	99	0	0
97	6	99	0	0
5	28	99	0	0
67	24	138	0	0
139	47	76	0	0
140	11	88	0	0
68	16	5	0	0
68	16	66	0	0
67	24	141	0	0
67	24	2	0	0
67	28	97	0	0
68	16	67	0	0
68	48	67	0	0
68	7	142	0	0
68	16	143	0	0
99	28	21	0	0
67	24	144	0	0
139	47	2	0	0
67	19	144	0	0
86	49	88	0	0
145	43	146	0	0
147	9	5	0	0
148	6	149	0	0
148	6	3	0	0
150	3	151	0	0
152	23	42	0	0
153	23	154	0	0
153	23	142	0	0
153	23	155	0	0
156	0	5	0	0
157	2	131	0	0
64	30	63	0	0
64	19	63	0	0
55	3	57	0	0
57	2	55	0	0
57	2	125	0	0
57	2	70	0	0
57	2	107	0	0
57	2	90	0	0
57	3	90	0	0
57	50	158	0	0
159	16	160	0	0
57	43	146	0	0
57	3	85	0	0
106	29	105	0	0
161	16	21	0	0
52	16	162	0	0
161	34	3	0	0
161	19	3	0	0
106	2	163	0	0
46	16	27	0	0
54	51	164	0	0
54	12	164	0	0
165	37	166	0	0
54	19	27	0	0
54	2	27	0	0
57	2	167	0	0
106	2	105	0	0
57	24	146	0	0
121	37	109	0	0
121	15	109	0	0
168	3	61	0	0
169	52	170	0	0
124	23	171	0	0
171	16	172	0	0
171	53	172	0	0
124	22	172	0	0
124	18	173	0	0
76	22	123	0	0
172	22	48	0	0
101	16	50	0	0
101	37	174	0	0
101	31	175	0	0
101	6	175	0	0
121	34	109	0	0
121	16	176	0	0
57	36	146	0	0
57	5	60	0	0
57	0	60	0	0
57	3	112	0	0
57	3	39	0	0
177	17	178	0	0
101	23	50	0	0
106	0	179	0	0
180	22	181	0	0
182	23	183	0	0
48	3	184	0	0
48	19	47	0	0
185	16	176	0	0
50	19	102	0	0
50	7	81	0	0
50	16	55	0	0
50	37	55	0	0
186	2	187	0	0
50	16	188	0	0
50	16	189	0	0
50	2	190	0	0
50	11	60	0	0
50	6	60	0	0
50	44	27	0	0
27	2	191	0	0
27	16	192	0	0
193	43	54	0	0
193	43	22	0	0
27	31	194	0	0
195	54	196	0	0
191	3	27	0	0
3	0	2	0	0
27	16	118	0	0
52	37	50	0	0
50	9	84	0	0
197	2	55	0	0
144	19	67	0	0
96	19	68	0	0
167	3	57	0	0
167	3	85	0	0
167	3	90	0	0
167	3	111	0	0
167	3	112	0	0
144	6	7	0	0
96	0	67	0	0
197	27	55	0	0
197	2	198	0	0
96	16	144	0	0
199	37	5	0	0
144	16	67	0	0
96	24	67	0	0
144	12	67	0	0
107	3	111	0	0
101	16	46	0	0
172	22	171	0	0
85	2	57	0	0
85	27	5	0	0
85	2	70	0	0
85	2	107	0	0
85	2	90	0	0
85	3	90	0	0
85	2	111	0	0
200	17	201	0	0
85	2	167	0	0
94	23	18	0	0
79	43	202	0	0
102	55	42	0	0
102	55	114	0	0
81	0	27	0	0
102	41	27	0	0
203	16	101	0	0
203	0	101	0	0
178	7	204	0	0
203	3	205	0	0
206	7	207	0	0
203	3	208	0	0
93	3	18	0	0
85	2	112	0	0
0	56	1	0	0
209	2	210	0	0
211	17	212	0	0
213	3	184	0	0
214	7	215	0	0
214	7	216	0	0
217	16	30	0	0
214	7	59	0	0
55	4	50	0	0
55	3	197	0	0
64	57	218	0	0
0	30	9	0	0
210	3	209	0	0
82	58	27	0	0
85	3	112	0	0
85	7	219	0	0
85	0	220	0	0
85	0	221	0	0
82	3	4	0	0
82	7	2	0	0
82	9	5	0	0
82	35	2	0	0
170	2	184	0	0
222	19	27	0	0
82	3	27	0	0
170	59	223	0	0
170	59	27	0	0
82	35	3	0	0
172	23	171	0	0
149	7	3	0	0
224	22	225	0	0
226	16	27	0	0
101	52	227	0	0
224	0	28	0	0
224	0	27	0	0
118	3	27	0	0
101	7	227	0	0
101	6	228	0	0
101	6	27	0	0
224	41	27	0	0
224	37	225	0	0
118	3	225	0	0
172	22	123	0	0
172	22	124	0	0
101	16	229	0	0
101	22	230	0	0
231	18	102	0	0
224	15	232	0	0
233	6	149	0	0
231	23	102	0	0
101	23	55	0	0
118	3	117	0	0
233	34	158	0	0
101	60	21	0	0
101	6	234	0	0
101	20	11	0	0
101	61	11	0	0
118	41	27	0	0
149	41	235	0	0
93	12	236	0	0
149	7	233	0	0
237	62	65	0	0
94	31	93	0	0
205	2	203	0	0
80	3	77	0	0
238	9	239	0	0
102	41	117	0	0
149	7	148	0	0
93	3	87	0	0
240	11	70	0	0
94	23	87	0	0
94	23	70	0	0
80	19	108	0	0
81	7	50	0	0
80	5	50	0	0
224	23	241	0	0
118	23	27	0	0
101	23	242	0	0
118	22	61	0	0
101	22	242	0	0
118	22	27	0	0
118	22	28	0	0
101	22	243	0	0
244	59	245	0	0
245	18	246	0	0
244	27	103	0	0
245	17	247	0	0
244	59	240	0	0
102	19	50	0	0
107	19	248	0	0
249	63	198	0	0
249	63	11	0	0
250	2	39	0	0
249	23	251	0	0
252	40	70	0	0
252	11	103	0	0
225	2	118	0	0
31	23	172	0	0
225	22	231	0	0
225	22	80	0	0
249	2	253	0	0
254	18	37	0	0
113	16	70	0	0
113	2	70	0	0
113	16	14	0	0
113	2	14	0	0
39	2	57	0	0
39	3	250	0	0
42	28	2	0	0
42	23	152	0	0
114	43	88	0	0
42	43	70	0	0
41	19	104	0	0
41	19	255	0	0
250	2	256	0	0
112	2	111	0	0
257	6	82	0	0
31	23	30	0	0
27	17	224	0	0
258	18	231	0	0
27	52	118	0	0
28	21	118	0	0
27	21	118	0	0
27	0	101	0	0
27	2	118	0	0
27	7	118	0	0
27	12	101	0	0
29	23	231	0	0
241	23	224	0	0
27	2	168	0	0
61	2	168	0	0
151	15	57	0	0
225	22	117	0	0
251	35	43	0	0
257	6	3	0	0
257	64	259	0	0
225	22	27	0	0
27	58	260	0	0
27	44	50	0	0
27	4	52	0	0
26	12	52	0	0
27	19	54	0	0
27	3	54	0	0
27	6	54	0	0
27	65	54	0	0
27	23	101	0	0
112	3	90	0	0
111	2	107	0	0
111	3	90	0	0
111	3	112	0	0
32	2	2	0	0
32	3	2	0	0
32	47	4	0	0
155	23	153	0	0
155	23	154	0	0
155	23	261	0	0
208	2	203	0	0
262	29	5	0	0
111	2	70	0	0
16	28	91	0	0
18	2	91	0	0
16	52	110	0	0
14	3	113	0	0
16	36	26	0	0
18	3	87	0	0
16	19	255	0	0
263	28	70	0	0
263	28	16	0	0
111	2	167	0	0
111	3	85	0	0
264	6	124	0	0
202	43	79	0	0
112	2	57	0	0
112	2	85	0	0
112	3	85	0	0
112	2	70	0	0
112	2	107	0	0
112	2	90	0	0
112	2	167	0	0
264	41	124	0	0
60	2	265	0	0
248	19	107	0	0
266	2	107	0	0
248	28	107	0	0
266	65	267	0	0
248	2	190	0	0
264	17	201	0	0
248	19	268	0	0
248	28	268	0	0
36	24	55	0	0
36	16	35	0	0
36	19	35	0	0
36	24	269	0	0
60	37	184	0	0
270	37	184	0	0
268	19	248	0	0
60	45	27	0	0
16	19	104	0	0
271	23	101	0	0
27	22	101	0	0
27	58	252	0	0
272	16	27	0	0
28	65	27	0	0
29	65	27	0	0
29	22	27	0	0
28	22	27	0	0
27	17	242	0	0
273	33	27	0	0
274	11	27	0	0
28	66	29	0	0
275	11	27	0	0
275	6	27	0	0
276	46	27	0	0
277	2	278	0	0
273	7	250	0	0
27	67	146	0	0
26	7	22	0	0
27	6	22	0	0
27	24	91	0	0
27	3	234	0	0
279	6	24	0	0
27	3	280	0	0
27	5	7	0	0
27	2	146	0	0
27	15	146	0	0
27	30	22	0	0
27	3	278	0	0
278	58	281	0	0
278	58	27	0	0
278	58	223	0	0
278	2	27	0	0
278	3	277	0	0
130	19	47	0	0
131	3	56	0	0
131	3	157	0	0
265	3	60	0	0
173	16	99	0	0
27	7	282	0	0
27	20	72	0	0
27	18	102	0	0
27	23	102	0	0
28	65	223	0	0
28	22	223	0	0
27	17	52	0	0
27	33	52	0	0
27	0	80	0	0
283	2	21	0	0
284	48	21	0	0
284	31	21	0	0
62	7	285	0	0
27	21	28	0	0
194	16	27	0	0
27	5	191	0	0
27	22	224	0	0
27	18	162	0	0
27	18	170	0	0
27	0	286	0	0
287	0	170	0	0
27	68	82	0	0
27	34	82	0	0
27	19	222	0	0
27	2	82	0	0
288	4	286	0	0
27	3	55	0	0
27	6	55	0	0
289	6	55	0	0
27	22	55	0	0
27	16	290	0	0
28	22	102	0	0
27	0	195	0	0
27	22	102	0	0
29	22	118	0	0
27	22	118	0	0
28	22	118	0	0
28	22	224	0	0
271	22	101	0	0
103	27	244	0	0
27	0	291	0	0
27	20	238	0	0
27	3	21	0	0
27	2	2	0	0
27	0	292	0	0
293	0	292	0	0
27	2	294	0	0
27	37	295	0	0
296	36	72	0	0
293	12	292	0	0
27	16	297	0	0
27	58	192	0	0
27	18	298	0	0
151	3	298	0	0
276	7	191	0	0
27	22	299	0	0
27	3	184	0	0
27	58	300	0	0
61	7	290	0	0
27	7	290	0	0
27	15	2	0	0
27	36	290	0	0
27	69	2	0	0
27	15	116	0	0
120	3	119	0	0
27	41	117	0	0
151	2	150	0	0
151	22	150	0	0
27	36	67	0	0
103	40	70	0	0
27	70	87	0	0
27	70	70	0	0
103	19	71	0	0
16	0	87	0	0
18	39	70	0	0
43	0	241	0	0
191	0	27	0	0
43	2	27	0	0
298	2	151	0	0
43	2	301	0	0
191	7	27	0	0
298	7	27	0	0
191	38	27	0	0
187	3	186	0	0
187	22	117	0	0
189	32	50	0	0
21	34	302	0	0
298	5	27	0	0
303	28	46	0	0
298	18	151	0	0
191	0	304	0	0
297	24	91	0	0
305	37	40	0	0
305	37	306	0	0
305	18	173	0	0
158	0	5	0	0
154	23	153	0	0
142	23	153	0	0
154	23	155	0	0
298	7	307	0	0
298	69	2	0	0
308	20	72	0	0
299	36	309	0	0
21	70	101	0	0
310	16	240	0	0
310	23	240	0	0
91	6	70	0	0
91	71	292	0	0
91	6	292	0	0
311	16	312	0	0
311	16	3	0	0
311	18	3	0	0
91	71	18	0	0
91	6	16	0	0
91	6	18	0	0
22	22	27	0	0
22	44	27	0	0
189	22	101	0	0
21	19	2	0	0
189	29	117	0	0
21	16	67	0	0
21	18	70	0	0
115	2	312	0	0
189	16	313	0	0
189	22	11	0	0
21	18	14	0	0
189	32	248	0	0
189	16	257	0	0
189	23	257	0	0
314	0	27	0	0
21	2	27	0	0
21	3	283	0	0
22	30	27	0	0
22	22	26	0	0
315	22	258	0	0
90	3	112	0	0
90	2	112	0	0
98	16	115	0	0
255	19	41	0	0
184	2	48	0	0
184	36	57	0	0
184	3	170	0	0
184	2	213	0	0
184	2	27	0	0
72	0	9	0	0
72	3	5	0	0
72	40	9	0	0
89	18	70	0	0
294	72	73	0	0
316	0	298	0	0
294	11	73	0	0
16	2	70	0	0
107	3	266	0	0
107	3	112	0	0
107	28	268	0	0
71	7	2	0	0
71	7	70	0	0
71	19	103	0	0
71	11	103	0	0
71	23	70	0	0
255	2	88	0	0
104	19	70	0	0
104	19	16	0	0
255	2	18	0	0
255	19	16	0	0
104	19	41	0	0
292	7	3	0	0
90	3	57	0	0
90	2	85	0	0
90	3	85	0	0
90	2	70	0	0
90	2	107	0	0
90	2	111	0	0
90	2	57	0	0
90	2	167	0	0
292	48	3	0	0
89	18	14	0	0
292	17	61	0	0
292	73	27	0	0
294	3	27	0	0
317	37	27	0	0
318	37	271	0	0
319	15	27	0	0
72	40	27	0	0
72	0	27	0	0
320	15	211	0	0
320	15	27	0	0
321	20	305	0	0
163	3	106	0	0
322	16	2	0	0
323	18	4	0	0
323	0	4	0	0
323	15	5	0	0
11	22	189	0	0
11	63	198	0	0
13	0	11	0	0
11	63	249	0	0
324	9	325	0	0
190	3	50	0	0
190	3	248	0	0
146	43	57	0	0
313	23	257	0	0
267	18	173	0	0
7	28	5	0	0
95	28	99	0	0
95	6	99	0	0
7	18	87	0	0
95	74	70	0	0
10	70	87	0	0
7	16	87	0	0
7	39	87	0	0
7	0	326	0	0
7	17	21	0	0
327	2	3	0	0
7	17	42	0	0
7	0	27	0	0
313	16	257	0	0
10	23	5	0	0
146	18	328	0	0
146	54	195	0	0
18	2	93	0	0
18	23	94	0	0
18	23	93	0	0
14	16	70	0	0
18	18	87	0	0
16	18	70	0	0
16	52	70	0	0
16	7	88	0	0
18	20	70	0	0
16	11	70	0	0
18	6	70	0	0
329	23	70	0	0
14	5	79	0	0
146	75	330	0	0
146	12	195	0	0
146	6	331	0	0
146	11	332	0	0
146	0	139	0	0
146	54	139	0	0
146	12	139	0	0
146	6	297	0	0
146	76	60	0	0
146	3	27	0	0
146	38	27	0	0
7	6	5	0	0
95	24	141	0	0
3	18	4	0	0
3	0	5	0	0
3	0	4	0	0
3	19	9	0	0
3	3	9	0	0
3	7	5	0	0
3	7	9	0	0
3	7	4	0	0
3	4	5	0	0
3	48	292	0	0
333	18	191	0	0
3	33	334	0	0
3	16	187	0	0
312	16	115	0	0
3	18	115	0	0
3	77	240	0	0
335	72	21	0	0
3	4	240	0	0
3	34	161	0	0
91	3	18	0	0
10	70	9	0	0
234	2	27	0	0
336	0	337	0	0
338	16	339	0	0
340	7	53	0	0
1	0	341	0	0
1	56	341	0	0
138	36	10	0	0
138	23	10	0	0
138	24	342	0	0
343	78	344	0	0
256	3	250	0	0
253	3	249	0	0
3	19	161	0	0
312	2	115	0	0
24	56	345	0	0
346	22	171	0	0
347	30	11	0	0
347	20	11	0	0
198	3	197	0	0
198	63	11	0	0
198	63	249	0	0
348	23	171	0	0
348	16	172	0	0
8	3	2	0	0
349	67	5	0	0
280	2	27	0	0
350	0	5	0	0
351	29	3	0	0
3	3	327	0	0
3	16	262	0	0
24	13	31	0	0
3	6	149	0	0
351	35	3	0	0
3	35	82	0	0
3	2	5	0	0
3	3	4	0	0
3	20	24	0	0
3	3	129	0	0
3	7	2	0	0
280	2	27	15	0
352	52	184	15	0
352	2	184	15	0
352	7	184	15	0
7	6	0	15	0
95	15	5	15	0
353	23	5	15	0
10	7	67	15	0
10	9	354	15	0
7	0	326	15	0
7	3	343	15	0
7	0	27	15	0
11	0	299	15	0
313	79	355	15	0
11	0	12	15	0
313	80	356	15	0
10	74	99	15	0
357	2	301	15	0
221	23	358	15	0
333	3	279	15	0
359	3	266	15	0
281	31	360	15	0
361	44	27	15	0
21	24	26	15	0
221	53	362	15	0
221	79	355	15	0
138	23	58	15	0
343	2	7	15	0
3	2	117	15	0
253	7	363	15	0
3	2	48	15	0
3	37	160	15	0
3	16	364	15	0
3	16	365	15	0
24	37	3	15	0
333	3	27	15	0
253	52	363	15	0
146	12	139	15	0
37	30	366	15	0
367	81	368	15	0
60	9	68	15	0
60	9	67	15	0
270	9	67	15	0
270	12	68	15	0
270	19	60	15	0
60	19	270	15	0
60	30	270	15	0
37	34	369	15	0
254	30	2	15	0
37	34	370	15	0
371	58	27	15	0
37	30	2	15	0
372	0	270	15	0
373	37	106	15	0
36	7	34	15	0
16	30	87	15	0
16	24	70	15	0
16	82	87	15	0
16	10	70	15	0
14	83	374	15	0
14	83	27	15	0
375	0	67	15	0
375	77	376	15	0
377	0	378	15	0
208	2	362	15	0
208	3	362	15	0
208	24	362	15	0
266	2	359	15	0
379	52	27	15	0
36	7	380	15	0
381	2	27	15	0
68	16	67	15	0
189	34	223	15	0
87	56	70	15	0
87	0	18	15	0
87	30	16	15	0
87	82	16	15	0
70	9	94	15	0
87	9	94	15	0
70	0	18	15	0
98	24	2	15	0
98	16	67	15	0
98	45	143	15	0
98	46	143	15	0
184	3	352	15	0
319	48	382	15	0
294	84	358	15	0
383	16	233	15	0
292	85	209	15	0
98	16	97	15	0
292	86	0	15	0
68	16	98	15	0
67	22	10	15	0
384	30	15	15	0
152	87	385	15	0
386	0	387	15	0
68	88	101	15	0
67	59	20	15	0
67	18	98	15	0
67	45	143	15	0
67	17	388	15	0
99	0	376	15	0
67	19	95	15	0
67	24	95	15	0
67	23	95	15	0
67	46	143	15	0
292	46	209	15	0
72	7	234	15	0
43	28	138	15	0
43	1	95	15	0
389	24	0	15	0
390	16	118	15	0
21	0	149	15	0
143	89	64	15	0
160	20	391	15	0
21	13	2	15	0
390	16	67	15	0
371	58	154	15	0
390	23	95	15	0
189	18	392	15	0
21	16	67	15	0
383	6	67	15	0
43	7	68	15	0
43	7	67	15	0
383	18	27	15	0
72	0	27	15	0
393	34	394	15	0
383	90	27	15	0
319	48	27	15	0
72	20	395	15	0
319	23	27	15	0
383	22	27	15	0
396	7	397	15	0
192	27	81	15	0
398	20	5	15	0
43	1	68	15	0
319	53	27	15	0
254	1	67	15	0
399	19	400	15	0
113	72	355	15	0
27	23	225	15	0
330	2	27	15	0
151	6	272	15	0
401	22	402	15	0
29	22	27	15	0
27	16	62	15	0
27	15	62	15	0
223	2	27	15	0
27	2	252	15	0
28	16	403	15	0
27	16	282	15	0
404	2	282	15	0
405	17	101	15	0
27	0	101	15	0
27	22	101	15	0
406	22	407	15	0
28	65	408	15	0
28	22	408	15	0
27	3	330	15	0
27	67	146	15	0
279	12	319	15	0
27	18	298	15	0
223	36	409	15	0
27	16	303	15	0
277	16	303	15	0
223	34	189	15	0
27	44	361	15	0
27	28	138	15	0
279	2	333	15	0
301	3	357	15	0
27	3	280	15	0
27	4	410	15	0
405	17	277	15	0
194	5	27	15	0
399	15	106	15	0
399	34	380	15	0
399	0	5	15	0
411	34	412	15	0
411	19	20	15	0
399	19	2	15	0
399	3	2	15	0
399	16	46	15	0
411	7	399	15	0
282	3	404	15	0
282	37	404	15	0
413	0	53	15	0
413	7	53	15	0
400	34	399	15	0
400	19	399	15	0
399	0	193	15	0
228	6	414	15	0
399	43	48	15	0
415	1	5	15	0
194	0	27	15	0
27	33	26	15	0
27	15	134	15	0
27	0	292	15	0
27	6	228	15	0
278	22	20	15	0
173	7	184	15	0
278	58	281	15	0
27	18	392	15	0
278	58	27	15	0
278	23	29	15	0
416	3	170	15	0
417	7	397	15	0
173	7	418	15	0
279	27	383	15	0
27	27	383	15	0
394	34	393	15	0
29	16	118	15	0
27	17	224	15	0
27	17	101	15	0
419	18	101	15	0
330	2	233	15	0
420	3	118	15	0
421	36	106	15	0
422	37	101	15	0
423	37	101	15	0
27	37	101	15	0
394	6	101	15	0
394	62	101	15	0
27	23	118	15	0
28	23	118	15	0
27	22	224	15	0
27	4	101	15	0
29	22	118	15	0
424	11	425	15	0
27	1	218	15	0
39	43	426	15	0
39	43	254	15	0
427	3	216	15	0
40	0	5	15	0
428	18	160	15	0
429	7	397	15	0
430	91	27	15	0
27	7	53	15	0
252	3	27	15	0
225	22	431	15	0
257	0	432	15	0
392	0	433	15	0
228	6	193	15	0
279	16	218	15	0
27	0	53	15	0
421	0	106	15	0
227	22	101	15	0
28	22	231	15	0
271	16	65	15	0
27	68	290	15	0
272	27	20	15	0
27	13	2	15	0
29	22	20	15	0
27	22	2	15	0
27	0	119	15	0
419	2	117	15	0
27	3	117	15	0
27	16	67	15	0
27	1	68	15	0
27	7	67	15	0
27	7	68	15	0
434	7	67	15	0
27	0	139	15	0
289	6	55	15	0
27	19	55	15	0
27	46	229	15	0
27	46	65	15	0
27	92	435	15	0
401	6	65	15	0
27	5	238	15	0
27	1	436	15	0
437	9	81	15	0
27	41	80	15	0
27	22	102	15	0
29	22	102	15	0
438	2	203	15	0
434	2	82	15	0
288	4	286	15	0
27	52	55	15	0
277	52	64	15	0
27	0	55	15	0
117	3	419	15	0
2	7	67	15	0
117	2	27	15	0
224	0	27	15	0
224	0	28	15	0
224	2	438	15	0
118	2	420	15	0
101	2	277	15	0
233	3	330	15	0
224	13	27	15	0
101	15	419	15	0
101	6	228	15	0
101	6	27	15	0
101	62	27	15	0
101	65	419	15	0
118	65	272	15	0
101	16	27	15	0
101	16	243	15	0
101	6	221	15	0
439	17	231	15	0
439	58	101	15	0
57	67	195	15	0
57	5	440	15	0
177	16	0	15	0
101	7	216	15	0
101	75	358	15	0
101	75	362	15	0
101	22	78	15	0
118	2	82	15	0
118	15	5	15	0
101	88	68	15	0
101	16	187	15	0
101	6	95	15	0
441	3	81	15	0
224	41	27	15	0
118	16	365	15	0
118	16	3	15	0
244	2	79	15	0
245	18	246	15	0
442	41	380	15	0
436	1	218	15	0
81	2	441	15	0
117	3	27	15	0
93	23	443	15	0
93	80	356	15	0
81	16	303	15	0
149	11	91	15	0
355	23	221	15	0
355	23	313	15	0
80	18	27	15	0
436	22	27	15	0
118	16	229	15	0
118	15	67	15	0
118	41	27	15	0
118	23	27	15	0
118	22	29	15	0
118	22	27	15	0
101	22	27	15	0
118	22	28	15	0
101	22	444	15	0
101	17	277	15	0
101	27	445	15	0
436	22	424	15	0
52	58	424	15	0
164	0	446	15	0
60	63	67	15	0
27	2	77	15	0
277	3	77	15	0
5	41	158	15	0
447	2	399	15	0
399	3	447	15	0
48	2	213	15	0
48	3	448	15	0
48	3	3	15	0
193	17	399	15	0
215	16	143	15	0
50	19	222	15	0
175	2	117	15	0
50	7	184	15	0
216	7	184	15	0
216	23	184	15	0
60	63	68	15	0
50	5	449	15	0
60	63	218	15	0
191	5	27	15	0
450	6	451	15	0
452	2	416	15	0
452	7	416	15	0
101	72	453	15	0
454	16	80	15	0
27	18	80	15	0
416	3	452	15	0
195	54	146	15	0
218	63	60	15	0
77	3	27	15	0
77	2	277	15	0
68	63	60	15	0
67	63	60	15	0
455	23	27	15	0
218	7	27	15	0
387	7	352	15	0
50	16	270	15	0
180	24	60	15	0
180	7	27	15	0
456	7	277	15	0
106	16	48	15	0
218	45	55	15	0
53	0	55	15	0
46	93	64	15	0
53	94	457	15	0
458	27	5	15	0
456	52	64	15	0
180	52	55	15	0
358	18	115	15	0
216	2	427	15	0
382	72	27	15	0
382	95	27	15	0
235	96	278	15	0
358	3	362	15	0
459	23	451	15	0
358	0	15	15	0
358	2	15	15	0
362	2	358	15	0
362	24	358	15	0
362	2	208	15	0
362	3	208	15	0
358	97	459	15	0
79	3	244	15	0
380	34	399	15	0
5	23	455	15	0
6	31	460	15	0
2	16	299	15	0
75	0	398	15	0
2	0	299	15	0
5	19	398	15	0
2	98	299	15	0
15	18	115	15	0
5	87	385	15	0
5	12	221	15	0
9	33	461	15	0
9	10	461	15	0
5	31	95	15	0
9	6	461	15	0
462	16	67	15	0
5	23	353	15	0
25	7	68	15	0
2	0	463	15	0
2	0	369	15	0
370	34	366	15	0
290	30	366	15	0
370	34	369	15	0
290	13	203	15	0
2	17	464	15	0
2	19	0	15	0
2	30	0	15	0
290	13	213	15	0
77	2	465	15	0
20	19	44	15	0
2	27	9	15	0
20	2	117	15	0
15	30	384	15	0
2	17	466	15	0
412	16	313	15	0
2	7	34	15	0
2	7	467	15	0
17	16	399	15	0
2	16	399	15	0
2	0	468	15	0
412	34	411	15	0
20	19	411	15	0
2	2	399	15	0
412	16	469	15	0
470	52	363	15	0
470	7	363	15	0
97	6	99	15	0
97	23	95	15	0
117	3	175	15	0
117	3	20	15	0
471	7	5	15	0
117	3	3	15	0
2	20	472	15	0
2	15	134	15	0
5	41	27	15	0
2	28	34	15	0
370	34	37	15	0
2	30	37	15	0
2	30	254	15	0
5	27	40	15	0
5	16	27	15	0
2	21	27	15	0
2	21	28	15	0
2	3	27	15	0
20	27	272	15	0
2	33	26	15	0
2	22	27	15	0
2	7	473	15	0
2	5	464	15	0
38	99	474	15	0
475	7	277	15	0
464	17	5	15	0
170	18	48	15	0
222	19	50	15	0
82	3	118	15	0
222	19	64	15	0
286	6	27	15	0
170	2	416	15	0
0	53	78	15	0
0	23	78	15	0
341	6	0	15	0
0	19	2	15	0
0	30	2	15	0
341	6	2	15	0
209	85	292	15	0
203	7	27	15	0
209	20	292	15	0
203	3	438	15	0
203	7	20	15	0
366	34	370	15	0
366	30	290	15	0
476	24	370	15	0
366	34	37	15	0
366	0	369	15	0
369	34	370	15	0
366	30	37	15	0
203	13	213	15	0
203	52	55	15	0
475	52	64	15	0
203	97	20	15	0
209	46	292	15	0
82	3	434	15	0
0	16	173	15	0
44	28	240	15	0
55	19	44	15	0
44	19	20	15	0
44	30	20	15	0
448	2	48	15	0
2	2	182	15	0
35	47	50	15	0
35	7	50	15	0
341	22	225	15	0
15	3	358	15	0
15	7	358	15	0
15	4	358	15	0
5	12	358	15	0
6	15	358	15	0
477	16	358	15	0
15	16	218	15	0
64	7	277	15	0
55	18	160	15	0
55	7	27	15	0
0	18	173	15	0
0	7	473	15	0
0	7	467	15	0
478	12	440	15	0
213	3	48	15	0
217	16	30	15	0
55	93	46	15	0
478	5	440	15	0
64	19	222	15	0
44	19	55	15	0
465	3	77	15	0
55	4	101	15	0
27	31	91	30	0
194	4	27	30	0
27	58	416	30	0
28	22	479	30	0
26	7	480	30	0
481	0	2	30	0
27	36	91	30	0
28	65	479	30	0
284	59	2	30	0
29	22	482	30	0
194	0	483	30	0
284	59	484	30	0
395	3	27	30	0
27	24	48	30	0
29	65	482	30	0
289	6	455	30	0
194	4	483	30	0
421	58	416	30	0
46	82	35	30	0
27	27	416	30	0
5	6	222	30	0
195	100	203	30	0
30	19	240	30	0
17	18	80	30	0
412	3	245	30	0
20	36	101	30	0
485	52	486	30	0
195	100	214	30	0
5	15	76	30	0
487	18	337	30	0
35	5	488	30	0
2	16	344	30	0
9	3	182	30	0
2	16	182	30	0
489	80	286	30	0
489	0	286	30	0
448	66	27	30	0
5	6	490	30	0
64	34	397	30	0
20	37	491	30	0
2	31	91	30	0
2	36	91	30	0
2	19	492	30	0
5	12	21	30	0
9	3	189	30	0
77	7	493	30	0
2	19	299	30	0
2	7	448	30	0
17	32	494	30	0
6	36	70	30	0
2	3	70	30	0
6	5	70	30	0
495	24	67	30	0
66	31	67	30	0
2	46	67	30	0
2	2	67	30	0
2	16	496	30	0
64	16	27	30	0
55	101	42	30	0
58	1	60	30	0
214	1	57	30	0
497	16	21	30	0
498	7	499	30	0
179	31	27	30	0
211	1	500	30	0
211	7	55	30	0
286	0	64	30	0
286	0	55	30	0
286	63	501	30	0
82	7	502	30	0
82	7	277	30	0
170	23	158	30	0
503	19	104	30	0
170	2	119	30	0
82	3	81	30	0
222	24	48	30	0
82	27	502	30	0
504	3	291	30	0
214	1	58	30	0
44	1	313	30	0
64	16	505	30	0
55	16	505	30	0
55	18	160	30	0
58	1	214	30	0
44	28	240	30	0
58	1	57	30	0
55	0	50	30	0
214	3	252	30	0
214	19	252	30	0
214	1	60	30	0
49	24	506	30	0
203	5	507	30	0
5	12	7	30	0
66	36	146	30	0
67	102	138	30	0
99	6	246	30	0
99	28	21	30	0
67	37	143	30	0
68	11	398	30	0
68	16	398	30	0
67	7	10	30	0
67	3	2	30	0
67	18	35	30	0
67	18	5	30	0
67	16	2	30	0
68	16	5	30	0
67	24	240	30	0
68	28	5	30	0
67	103	240	30	0
67	7	95	30	0
67	0	95	30	0
67	16	143	30	0
67	28	5	30	0
99	3	21	30	0
67	11	134	30	0
67	31	27	30	0
67	22	10	30	0
67	23	95	30	0
67	31	95	30	0
68	88	101	30	0
508	6	233	30	0
5	6	27	30	0
20	6	272	30	0
2	22	27	30	0
20	6	61	30	0
2	2	27	30	0
9	19	223	30	0
509	0	28	30	0
2	21	27	30	0
2	16	27	30	0
5	27	40	30	0
33	11	510	30	0
511	6	146	30	0
511	6	196	30	0
49	7	512	30	0
33	11	513	30	0
136	16	68	30	0
86	16	514	30	0
139	34	515	30	0
139	6	76	30	0
139	19	76	30	0
117	22	27	30	0
117	3	27	30	0
119	3	170	30	0
117	3	516	30	0
356	80	313	30	0
356	52	313	30	0
356	80	188	30	0
356	52	188	30	0
517	36	126	30	0
518	58	54	30	0
97	16	143	30	0
5	23	95	30	0
203	58	93	30	0
81	37	27	30	0
490	6	222	30	0
519	3	98	30	0
516	2	117	30	0
520	16	81	30	0
177	11	389	30	0
57	1	60	30	0
57	27	67	30	0
57	1	58	30	0
57	1	214	30	0
521	3	522	30	0
165	37	166	30	0
54	7	81	30	0
54	34	81	30	0
54	18	291	30	0
490	62	27	30	0
523	22	124	30	0
523	22	48	30	0
524	12	76	30	0
124	22	523	30	0
524	12	328	30	0
490	62	222	30	0
490	6	27	30	0
46	52	27	30	0
106	3	21	30	0
106	16	303	30	0
182	50	189	30	0
182	52	189	30	0
525	23	9	30	0
182	2	9	30	0
526	23	102	30	0
525	3	118	30	0
525	3	278	30	0
344	15	527	30	0
526	71	182	30	0
138	22	95	30	0
195	54	146	30	0
50	2	528	30	0
528	3	50	30	0
350	16	55	30	0
350	16	218	30	0
182	11	527	30	0
527	72	102	30	0
48	22	6	30	0
27	43	54	30	0
46	1	529	30	0
53	25	529	30	0
46	34	186	30	0
530	2	531	30	0
532	29	117	30	0
50	44	27	30	0
175	2	198	30	0
175	34	198	30	0
50	10	533	30	0
216	23	88	30	0
186	34	46	30	0
48	19	26	30	0
48	28	534	30	0
48	19	535	30	0
523	48	76	30	0
523	28	76	30	0
102	17	182	30	0
536	18	398	30	0
484	2	537	30	0
529	1	46	30	0
484	3	26	30	0
537	3	484	30	0
240	7	538	30	0
65	65	242	30	0
245	2	412	30	0
118	2	525	30	0
118	16	241	30	0
118	15	67	30	0
226	18	173	30	0
118	22	27	30	0
101	22	539	30	0
65	6	27	30	0
101	22	27	30	0
531	3	530	30	0
102	41	118	30	0
80	19	275	30	0
79	17	277	30	0
79	17	27	30	0
80	3	540	30	0
81	37	21	30	0
240	24	98	30	0
79	36	104	30	0
81	34	54	30	0
240	24	67	30	0
240	46	4	30	0
240	16	17	30	0
291	2	504	30	0
291	0	504	30	0
81	2	82	30	0
102	22	118	30	0
240	28	5	30	0
224	23	27	30	0
101	23	27	30	0
224	41	27	30	0
101	23	102	30	0
101	23	78	30	0
233	6	490	30	0
101	1	216	30	0
76	23	189	30	0
101	22	102	30	0
76	19	139	30	0
76	23	101	30	0
523	60	2	30	0
523	28	2	30	0
523	48	2	30	0
523	60	76	30	0
76	6	139	30	0
224	22	102	30	0
172	104	102	30	0
101	6	27	30	0
233	6	27	30	0
101	37	27	30	0
224	0	28	30	0
224	0	27	30	0
101	5	27	30	0
101	22	225	30	0
101	23	225	30	0
172	87	11	30	0
101	88	68	30	0
101	23	491	30	0
118	18	119	30	0
101	16	117	30	0
101	38	20	30	0
88	0	50	30	0
70	2	2	30	0
70	16	329	30	0
28	23	224	30	0
29	65	224	30	0
27	6	233	30	0
228	4	101	30	0
272	7	101	30	0
27	0	101	30	0
275	16	541	30	0
27	22	224	30	0
27	34	54	30	0
151	0	441	30	0
27	16	165	30	0
27	0	164	30	0
27	16	46	30	0
27	44	50	30	0
522	2	521	30	0
26	17	286	30	0
27	22	102	30	0
27	37	81	30	0
275	19	80	30	0
27	16	81	30	0
26	2	484	30	0
27	65	65	30	0
401	6	65	30	0
27	6	65	30	0
275	18	229	30	0
27	22	118	30	0
258	22	101	30	0
26	19	48	30	0
392	16	182	30	0
257	23	11	30	0
428	46	55	30	0
542	3	202	30	0
39	38	164	30	0
543	1	42	30	0
37	30	254	30	0
37	3	254	30	0
37	19	254	30	0
428	18	160	30	0
544	23	11	30	0
254	2	37	30	0
254	19	37	30	0
37	30	313	30	0
37	3	313	30	0
37	19	313	30	0
254	30	37	30	0
428	46	160	30	0
42	23	138	30	0
250	30	21	30	0
31	38	11	30	0
545	23	67	30	0
225	23	118	30	0
252	6	115	30	0
252	2	214	30	0
252	19	214	30	0
252	34	214	30	0
546	20	369	30	0
546	20	366	30	0
250	3	313	30	0
60	1	58	30	0
501	63	286	30	0
288	62	286	30	0
26	7	547	30	0
27	60	95	30	0
27	7	95	30	0
330	7	95	30	0
27	7	10	30	0
151	34	280	30	0
27	9	507	30	0
548	29	350	30	0
27	68	549	30	0
228	4	361	30	0
29	22	550	30	0
29	65	550	30	0
444	15	408	30	0
27	24	21	30	0
27	31	146	30	0
421	27	416	30	0
28	22	29	30	0
277	24	27	30	0
27	4	134	30	0
27	0	134	30	0
277	21	27	30	0
27	2	395	30	0
273	33	27	30	0
401	22	402	30	0
27	52	29	30	0
502	16	277	30	0
151	58	551	30	0
27	58	252	30	0
26	0	270	30	0
27	0	266	30	0
27	23	29	30	0
27	3	550	30	0
482	3	550	30	0
27	2	21	30	0
424	16	471	30	0
28	22	20	30	0
27	6	77	30	0
27	40	9	30	0
61	7	290	30	0
27	3	2	30	0
223	19	9	30	0
277	16	117	30	0
27	0	5	30	0
27	16	9	30	0
277	66	448	30	0
120	13	64	30	0
27	4	483	30	0
27	0	483	30	0
27	17	117	30	0
27	18	119	30	0
27	2	117	30	0
27	16	21	30	0
27	16	303	30	0
422	38	298	30	0
481	9	43	30	0
27	9	552	30	0
27	32	494	30	0
277	16	494	30	0
422	16	298	30	0
421	11	319	30	0
26	0	105	30	0
27	24	88	30	0
27	31	67	30	0
27	36	67	30	0
27	15	67	30	0
26	38	286	30	0
60	1	214	30	0
60	1	57	30	0
189	23	101	30	0
21	3	27	30	0
550	2	482	30	0
553	16	401	30	0
21	30	250	30	0
21	2	99	30	0
22	1	46	30	0
189	50	9	30	0
189	0	2	30	0
189	52	9	30	0
554	36	106	30	0
21	2	106	30	0
555	30	556	30	0
191	54	67	30	0
191	100	67	30	0
299	19	2	30	0
189	2	9	30	0
191	54	53	30	0
22	7	557	30	0
558	58	203	30	0
138	54	27	30	0
138	23	115	30	0
138	16	115	30	0
138	23	526	30	0
559	9	218	30	0
560	9	218	30	0
561	34	562	30	0
533	11	50	30	0
563	19	151	30	0
91	23	543	30	0
311	3	3	30	0
564	2	335	30	0
565	23	189	30	0
91	23	566	30	0
492	19	2	30	0
91	74	567	30	0
568	16	9	30	0
569	1	512	30	0
98	2	519	30	0
98	7	95	30	0
98	24	67	30	0
98	24	5	30	0
98	16	35	30	0
98	24	240	30	0
98	18	5	30	0
98	103	240	30	0
98	5	186	30	0
104	19	234	30	0
104	19	503	30	0
88	36	257	30	0
70	7	110	30	0
88	24	16	30	0
88	3	16	30	0
70	16	18	30	0
98	28	5	30	0
98	16	67	30	0
98	16	143	30	0
569	1	211	30	0
158	23	170	30	0
556	30	555	30	0
515	34	139	30	0
295	37	62	30	0
383	23	570	30	0
383	6	570	30	0
319	34	277	30	0
319	105	27	30	0
319	105	277	30	0
319	105	502	30	0
319	16	27	30	0
571	31	572	30	0
571	15	572	30	0
89	46	203	30	0
104	19	240	30	0
253	6	573	30	0
3	0	82	30	0
3	7	9	30	0
16	7	110	30	0
16	2	88	30	0
146	55	103	30	0
196	31	91	30	0
11	22	322	30	0
12	31	31	30	0
574	106	68	30	0
11	23	543	30	0
11	46	499	30	0
11	24	184	30	0
11	20	499	30	0
11	23	566	30	0
11	23	544	30	0
574	28	68	30	0
360	7	7	30	0
575	95	576	30	0
575	45	576	30	0
202	2	542	30	0
202	2	313	30	0
577	7	535	30	0
578	102	138	30	0
579	7	568	30	0
579	7	4	30	0
248	16	9	30	0
580	0	58	30	0
266	29	532	30	0
581	107	182	30	0
582	23	58	30	0
11	108	5	30	0
12	23	286	30	0
95	24	67	30	0
10	7	67	30	0
534	28	48	30	0
198	36	50	30	0
198	3	175	30	0
198	34	175	30	0
7	0	326	30	0
346	22	124	30	0
540	2	80	30	0
535	19	48	30	0
357	2	301	30	0
335	3	564	30	0
3	2	311	30	0
346	22	523	30	0
95	24	98	30	0
7	0	27	30	0
95	74	27	30	0
313	30	37	30	0
313	2	37	30	0
313	19	37	30	0
313	2	250	30	0
313	3	202	30	0
313	80	188	30	0
313	52	188	30	0
534	28	583	30	0
7	6	584	30	0
461	6	585	30	0
323	108	5	30	0
27	43	22	30	0
182	53	102	30	0
586	44	552	30	0
569	7	478	30	0
587	70	510	30	0
567	60	91	30	0
445	0	2	30	0
445	7	5	30	0
584	6	545	30	0
173	0	13	30	0
445	71	91	30	0
278	2	525	30	0
27	6	570	30	0
[truncated: 998,000+ more rows]
