# Supplementary material for: A temporal knowledge graph reasoning model based on recurrent encoding and contrastive learning
Source: PeerJ Comput Sci. 2025 Jan 23;11:e2595. doi: 10.7717/peerj-cs.2595 (PMC11784877; doi:10.7717/peerj-cs.2595)
Supplement: Supplemental Information 2 [file peerj-cs-11-2595-s002.zip › data/GDELT/valid.txt]

60	24	42	34560	0
270	45	60	34560	0
270	19	60	34560	0
60	17	41	34560	0
270	71	851	34560	0
270	67	27	34560	0
60	3	27	34560	0
60	36	41	34560	0
270	45	27	34560	0
60	38	27	34560	0
270	37	151	34560	0
60	37	27	34560	0
270	16	21	34560	0
266	34	27	34560	0
208	23	18	34560	0
208	6	16	34560	0
2147	23	583	34560	0
342	17	5	34560	0
1502	20	117	34560	0
901	7	1636	34560	0
264	17	24	34560	0
1502	20	27	34560	0
60	2	177	34560	0
60	6	497	34560	0
60	34	2	34560	0
270	19	47	34560	0
60	19	2	34560	0
60	30	383	34560	0
60	69	316	34560	0
60	78	27	34560	0
41	23	44	34560	0
60	19	270	34560	0
42	23	203	34560	0
41	23	206	34560	0
42	3	44	34560	0
42	3	55	34560	0
42	23	55	34560	0
41	0	142	34560	0
41	0	810	34560	0
41	38	142	34560	0
42	53	60	34560	0
42	0	252	34560	0
42	2	1000	34560	0
208	102	364	34560	0
42	2	252	34560	0
41	23	102	34560	0
42	23	102	34560	0
60	45	27	34560	0
60	67	27	34560	0
60	30	2	34560	0
60	23	2	34560	0
254	18	160	34560	0
543	30	125	34560	0
1150	19	98	34560	0
1754	17	5	34560	0
1112	172	25	34560	0
1112	172	1020	34560	0
1112	6	229	34560	0
1041	3	27	34560	0
41	37	93	34560	0
60	30	27	34560	0
208	10	91	34560	0
11	27	101	34560	0
208	23	87	34560	0
11	23	363	34560	0
11	7	214	34560	0
11	0	317	34560	0
11	0	89	34560	0
11	81	191	34560	0
11	17	191	34560	0
11	6	234	34560	0
11	6	101	34560	0
11	23	234	34560	0
782	9	303	34560	0
146	70	1387	34560	0
146	5	2	34560	0
146	19	970	34560	0
146	19	67	34560	0
146	19	27	34560	0
782	59	65	34560	0
163	0	165	34560	0
7	20	223	34560	0
41	138	546	34560	0
95	24	103	34560	0
606	2	1387	34560	0
606	24	68	34560	0
313	3	182	34560	0
591	34	215	34560	0
313	16	95	34560	0
547	1	313	34560	0
313	36	208	34560	0
313	3	526	34560	0
146	20	103	34560	0
146	3	512	34560	0
16	23	208	34560	0
18	23	208	34560	0
16	24	103	34560	0
110	19	661	34560	0
360	16	284	34560	0
581	107	344	34560	0
18	23	70	34560	0
1124	23	182	34560	0
2147	23	48	34560	0
208	31	1159	34560	0
208	16	70	34560	0
208	6	70	34560	0
1124	23	462	34560	0
18	28	70	34560	0
18	6	70	34560	0
146	2	949	34560	0
368	34	64	34560	0
368	34	55	34560	0
18	19	661	34560	0
18	28	2	34560	0
18	23	2	34560	0
14	30	145	34560	0
14	16	70	34560	0
18	18	87	34560	0
16	34	70	34560	0
16	59	70	34560	0
18	20	70	34560	0
18	20	87	34560	0
27	2	46	34560	0
42	53	546	34560	0
27	21	832	34560	0
27	17	339	34560	0
27	22	382	34560	0
27	3	1753	34560	0
27	7	180	34560	0
27	19	1307	34560	0
26	16	52	34560	0
438	16	46	34560	0
27	18	46	34560	0
27	0	53	34560	0
424	16	46	34560	0
636	0	46	34560	0
27	21	182	34560	0
257	6	11	34560	0
251	22	1114	34560	0
796	2	42	34560	0
796	18	27	34560	0
27	2	182	34560	0
796	71	27	34560	0
964	3	603	34560	0
719	19	76	34560	0
719	24	27	34560	0
27	21	344	34560	0
277	0	53	34560	0
277	25	106	34560	0
27	2	731	34560	0
27	2	1387	34560	0
27	70	731	34560	0
27	99	57	34560	0
277	63	57	34560	0
27	43	57	34560	0
27	18	2715	34560	0
27	38	57	34560	0
151	15	440	34560	0
27	34	328	34560	0
27	17	177	34560	0
27	16	101	34560	0
27	18	101	34560	0
27	16	54	34560	0
27	44	46	34560	0
406	34	106	34560	0
27	19	1453	34560	0
438	3	46	34560	0
27	3	52	34560	0
27	3	46	34560	0
27	30	458	34560	0
27	59	458	34560	0
2262	7	46	34560	0
27	7	46	34560	0
277	20	53	34560	0
27	15	46	34560	0
103	67	53	34560	0
31	23	365	34560	0
4355	23	364	34560	0
225	53	383	34560	0
257	6	20	34560	0
42	64	151	34560	0
42	64	27	34560	0
41	23	546	34560	0
252	53	102	34560	0
546	23	102	34560	0
252	23	102	34560	0
546	23	55	34560	0
546	88	91	34560	0
252	16	42	34560	0
252	0	41	34560	0
42	17	151	34560	0
42	23	1000	34560	0
42	23	252	34560	0
42	55	252	34560	0
42	31	252	34560	0
41	23	252	34560	0
41	18	796	34560	0
42	18	796	34560	0
42	3	796	34560	0
41	24	796	34560	0
42	17	27	34560	0
252	96	41	34560	0
1000	3	42	34560	0
252	24	27	34560	0
1000	7	1177	34560	0
1427	23	42	34560	0
1427	17	252	34560	0
252	0	546	34560	0
252	88	546	34560	0
546	88	1427	34560	0
252	23	42	34560	0
31	23	526	34560	0
251	22	526	34560	0
31	6	101	34560	0
31	23	93	34560	0
257	118	45	34560	0
252	61	545	34560	0
252	20	271	34560	0
252	3	794	34560	0
252	23	545	34560	0
252	3	42	34560	0
252	31	42	34560	0
252	67	41	34560	0
1000	23	42	34560	0
546	88	252	34560	0
252	62	546	34560	0
1000	36	796	34560	0
252	36	796	34560	0
1000	75	796	34560	0
252	75	796	34560	0
95	37	277	34560	0
191	11	5	34560	0
7	12	1825	34560	0
308	119	27	34560	0
299	11	27	34560	0
191	36	27	34560	0
191	23	27	34560	0
43	17	194	34560	0
298	0	151	34560	0
1065	20	27	34560	0
299	30	27	34560	0
43	16	27	34560	0
43	4	27	34560	0
299	0	27	34560	0
299	19	27	34560	0
414	9	795	34560	0
43	0	404	34560	0
191	19	481	34560	0
191	67	134	34560	0
299	59	27	34560	0
191	16	2	34560	0
299	7	27	34560	0
494	24	313	34560	0
43	37	270	34560	0
191	16	27	34560	0
43	17	27	34560	0
191	18	277	34560	0
677	72	27	34560	0
43	7	228	34560	0
43	1	27	34560	0
298	34	27	34560	0
43	19	27	34560	0
299	3	481	34560	0
552	7	27	34560	0
298	7	27	34560	0
43	0	446	34560	0
191	36	2	34560	0
1512	0	15	34560	0
1764	7	949	34560	0
21	24	17	34560	0
189	16	1890	34560	0
189	2	1890	34560	0
21	0	184	34560	0
21	16	294	34560	0
21	0	294	34560	0
21	2	383	34560	0
189	7	9	34560	0
189	24	983	34560	0
408	15	677	34560	0
189	16	191	34560	0
21	123	506	34560	0
21	54	506	34560	0
21	38	253	34560	0
189	27	507	34560	0
390	15	270	34560	0
189	11	298	34560	0
189	30	9	34560	0
188	19	20	34560	0
281	16	2	34560	0
21	2	182	34560	0
390	6	180	34560	0
390	6	1873	34560	0
189	0	106	34560	0
303	96	53	34560	0
21	2	46	34560	0
303	46	53	34560	0
21	30	668	34560	0
189	16	1795	34560	0
143	16	204	34560	0
759	4	919	34560	0
189	24	102	34560	0
759	24	81	34560	0
188	6	237	34560	0
189	72	341	34560	0
21	19	55	34560	0
21	31	45	34560	0
298	7	253	34560	0
43	0	91	34560	0
552	7	22	34560	0
755	6	737	34560	0
90	108	238	34560	0
90	5	5	34560	0
90	31	192	34560	0
3404	31	192	34560	0
90	6	1141	34560	0
1084	20	237	34560	0
1084	102	237	34560	0
297	18	146	34560	0
192	18	46	34560	0
158	93	53	34560	0
192	34	165	34560	0
192	16	922	34560	0
192	34	240	34560	0
305	0	2583	34560	0
292	6	2309	34560	0
319	23	422	34560	0
383	7	27	34560	0
292	7	27	34560	0
319	63	27	34560	0
292	58	27	34560	0
292	33	27	34560	0
292	11	223	34560	0
292	36	223	34560	0
319	16	467	34560	0
292	67	27	34560	0
292	6	27	34560	0
292	6	501	34560	0
571	6	434	34560	0
292	65	27	34560	0
383	22	27	34560	0
292	6	787	34560	0
158	16	35	34560	0
3655	67	4	34560	0
154	58	55	34560	0
43	7	4	34560	0
191	9	5	34560	0
5303	9	5	34560	0
299	59	2	34560	0
43	11	4	34560	0
43	16	292	34560	0
298	34	316	34560	0
43	4	292	34560	0
191	36	158	34560	0
191	67	158	34560	0
191	23	2	34560	0
299	30	2	34560	0
191	16	5	34560	0
568	24	102	34560	0
568	24	189	34560	0
552	34	1728	34560	0
552	7	54	34560	0
298	24	1119	34560	0
299	0	81	34560	0
43	19	237	34560	0
494	3	81	34560	0
43	30	237	34560	0
191	37	504	34560	0
398	19	55	34560	0
43	7	55	34560	0
398	16	15	34560	0
189	16	27	34560	0
371	16	273	34560	0
138	23	796	34560	0
364	23	4355	34560	0
221	16	173	34560	0
1352	38	2836	34560	0
365	27	664	34560	0
365	16	1809	34560	0
365	135	470	34560	0
138	6	796	34560	0
728	20	24	34560	0
3	15	2	34560	0
3	0	294	34560	0
3	108	494	34560	0
3	36	494	34560	0
24	44	3	34560	0
4178	15	3	34560	0
3	0	73	34560	0
728	20	3	34560	0
2892	15	1001	34560	0
138	38	252	34560	0
221	16	208	34560	0
3074	30	53	34560	0
1572	27	54	34560	0
1694	63	1021	34560	0
1572	27	222	34560	0
506	15	179	34560	0
1202	0	448	34560	0
1694	19	448	34560	0
1694	63	448	34560	0
221	11	208	34560	0
6404	16	746	34560	0
5229	4	82	34560	0
345	7	21	34560	0
345	44	506	34560	0
138	23	525	34560	0
221	16	358	34560	0
221	11	358	34560	0
364	12	5	34560	0
1202	0	967	34560	0
949	34	731	34560	0
949	2	1387	34560	0
949	3	731	34560	0
198	13	50	34560	0
198	7	46	34560	0
198	63	54	34560	0
198	16	170	34560	0
198	18	170	34560	0
619	3	170	34560	0
2273	17	86	34560	0
198	63	184	34560	0
267	34	175	34560	0
8	2	668	34560	0
594	16	82	34560	0
7	1	5	34560	0
7	34	1825	34560	0
4505	19	1742	34560	0
4505	0	1742	34560	0
1647	0	27	34560	0
949	30	1387	34560	0
949	30	207	34560	0
949	3	2	34560	0
949	3	1376	34560	0
949	30	561	34560	0
949	3	146	34560	0
2129	7	539	34560	0
507	0	80	34560	0
955	15	677	34560	0
280	7	1059	34560	0
1647	16	980	34560	0
1146	2	27	34560	0
1647	19	1742	34560	0
2274	16	106	34560	0
506	16	106	34560	0
3803	20	50	34560	0
614	114	165	34560	0
614	114	54	34560	0
614	34	165	34560	0
614	2	1728	34560	0
22	158	54	34560	0
22	34	54	34560	0
22	0	52	34560	0
22	19	2	34560	0
22	19	27	34560	0
22	38	61	34560	0
22	13	27	34560	0
21	10	299	34560	0
21	36	271	34560	0
189	0	26	34560	0
303	19	27	34560	0
21	19	26	34560	0
21	19	289	34560	0
408	19	27	34560	0
143	2	482	34560	0
759	2	27	34560	0
21	2	27	34560	0
21	3	438	34560	0
21	3	27	34560	0
759	3	151	34560	0
115	3	27	34560	0
371	7	27	34560	0
371	58	27	34560	0
21	4	27	34560	0
21	15	27	34560	0
189	36	27	34560	0
7	34	1244	34560	0
614	11	27	34560	0
91	152	27	34560	0
828	11	399	34560	0
561	30	2088	34560	0
2088	30	561	34560	0
561	30	949	34560	0
4634	63	180	34560	0
4634	63	2309	34560	0
2950	7	105	34560	0
2950	7	107	34560	0
1462	3	337	34560	0
1462	3	2	34560	0
1462	30	2	34560	0
1179	24	2	34560	0
234	74	277	34560	0
847	1	1068	34560	0
22	19	165	34560	0
909	19	382	34560	0
91	59	440	34560	0
91	7	440	34560	0
1579	80	490	34560	0
234	23	363	34560	0
91	37	240	34560	0
1794	3	1085	34560	0
91	3	125	34560	0
747	16	22	34560	0
747	16	614	34560	0
91	88	546	34560	0
91	16	27	34560	0
27	16	117	34560	0
27	91	101	34560	0
421	16	27	34560	0
27	2	1260	34560	0
27	3	624	34560	0
27	9	624	34560	0
27	36	273	34560	0
421	22	27	34560	0
27	16	194	34560	0
26	23	27	34560	0
27	18	194	34560	0
1260	0	27	34560	0
421	19	27	34560	0
27	2	194	34560	0
61	24	194	34560	0
103	36	27	34560	0
61	18	194	34560	0
406	116	194	34560	0
151	23	27	34560	0
275	33	27	34560	0
273	37	40	34560	0
27	2	1041	34560	0
151	17	42	34560	0
103	89	42	34560	0
27	0	252	34560	0
151	23	26	34560	0
103	7	252	34560	0
913	16	330	34560	0
913	16	27	34560	0
482	72	27	34560	0
539	15	27	34560	0
330	22	27	34560	0
539	22	27	34560	0
794	2	252	34560	0
406	116	502	34560	0
641	31	27	34560	0
120	75	27	34560	0
26	20	213	34560	0
27	37	162	34560	0
27	51	61	34560	0
783	44	20	34560	0
795	16	399	34560	0
2262	2	82	34560	0
27	58	286	34560	0
27	6	446	34560	0
27	18	192	34560	0
26	18	146	34560	0
27	18	146	34560	0
27	0	81	34560	0
27	30	512	34560	0
27	3	512	34560	0
1068	3	512	34560	0
27	67	134	34560	0
882	17	27	34560	0
539	5	1657	34560	0
422	23	27	34560	0
223	0	27	34560	0
422	7	27	34560	0
27	18	467	34560	0
223	3	467	34560	0
27	3	416	34560	0
27	2	512	34560	0
27	7	40	34560	0
277	2	222	34560	0
27	16	428	34560	0
27	31	59	34560	0
438	2	21	34560	0
151	2	759	34560	0
27	2	21	34560	0
27	2	115	34560	0
27	3	759	34560	0
27	3	21	34560	0
27	7	303	34560	0
27	19	408	34560	0
151	58	371	34560	0
27	38	115	34560	0
27	15	554	34560	0
27	18	22	34560	0
61	38	22	34560	0
27	13	22	34560	0
27	9	408	34560	0
26	19	21	34560	0
273	7	191	34560	0
437	7	191	34560	0
27	7	298	34560	0
424	9	299	34560	0
27	38	191	34560	0
151	37	191	34560	0
289	19	21	34560	0
27	23	191	34560	0
27	6	187	34560	0
622	16	160	34560	0
27	18	188	34560	0
27	18	143	34560	0
27	52	21	34560	0
482	0	188	34560	0
27	19	303	34560	0
27	9	187	34560	0
27	16	614	34560	0
27	16	747	34560	0
151	16	747	34560	0
27	19	146	34560	0
27	17	1502	34560	0
27	24	342	34560	0
293	6	577	34560	0
27	0	60	34560	0
27	2	60	34560	0
27	4	60	34560	0
27	37	60	34560	0
27	37	270	34560	0
151	24	60	34560	0
27	24	60	34560	0
151	31	59	34560	0
1244	12	7	34560	0
27	28	95	34560	0
27	37	461	34560	0
27	7	91	34560	0
27	16	990	34560	0
437	7	345	34560	0
151	37	345	34560	0
27	0	364	34560	0
272	0	540	34560	0
27	18	507	34560	0
27	99	507	34560	0
27	37	507	34560	0
27	0	1742	34560	0
27	19	1742	34560	0
27	3	1146	34560	0
27	6	1647	34560	0
1244	34	7	34560	0
151	37	60	34560	0
27	0	2	34560	0
421	0	2	34560	0
421	19	2	34560	0
404	0	238	34560	0
27	3	81	34560	0
27	0	151	34560	0
27	121	288	34560	0
467	58	344	34560	0
278	2	1386	34560	0
405	20	53	34560	0
467	3	924	34560	0
173	2	1387	34560	0
173	2	731	34560	0
1245	2	731	34560	0
173	83	1387	34560	0
278	15	57	34560	0
278	15	440	34560	0
278	0	65	34560	0
27	0	106	34560	0
27	16	2	34560	0
405	0	53	34560	0
223	6	2360	34560	0
272	16	27	34560	0
1657	24	539	34560	0
1657	12	539	34560	0
27	37	101	34560	0
27	19	118	34560	0
151	0	531	34560	0
151	19	531	34560	0
27	7	72	34560	0
27	23	422	34560	0
422	6	319	34560	0
422	23	319	34560	0
27	37	292	34560	0
27	30	60	34560	0
151	0	27	34560	0
27	11	223	34560	0
27	36	223	34560	0
624	36	27	34560	0
27	65	72	34560	0
278	58	154	34560	0
278	58	142	34560	0
278	58	18	34560	0
512	3	27	34560	0
512	30	27	34560	0
1001	0	5	34560	0
621	3	5	34560	0
621	16	467	34560	0
1001	15	621	34560	0
583	23	2147	34560	0
399	34	117	34560	0
399	67	117	34560	0
2592	0	72	34560	0
2309	6	233	34560	0
2309	63	4634	34560	0
130	15	48	34560	0
512	2	1068	34560	0
512	2	27	34560	0
278	58	60	34560	0
278	0	1015	34560	0
278	0	437	34560	0
278	121	437	34560	0
467	2	223	34560	0
278	58	27	34560	0
278	58	422	34560	0
416	2	27	34560	0
27	0	484	34560	0
512	19	125	34560	0
512	2	125	34560	0
512	2	146	34560	0
838	18	173	34560	0
502	116	194	34560	0
277	24	27	34560	0
194	3	17	34560	0
907	3	2	34560	0
194	7	4	34560	0
134	37	4	34560	0
194	11	4	34560	0
502	24	2	34560	0
586	2	3307	34560	0
27	15	4	34560	0
406	15	4	34560	0
27	36	9	34560	0
194	116	17	34560	0
27	128	17	34560	0
194	19	1669	34560	0
194	34	17	34560	0
586	0	3307	34560	0
27	1	1510	34560	0
624	2	27	34560	0
1260	3	27	34560	0
27	18	277	34560	0
1294	9	434	34560	0
1615	2	284	34560	0
1615	3	284	34560	0
1615	24	27	34560	0
1615	15	27	34560	0
134	0	458	34560	0
27	102	1373	34560	0
27	5	237	34560	0
502	0	237	34560	0
502	116	237	34560	0
502	65	237	34560	0
288	59	286	34560	0
27	22	82	34560	0
27	75	319	34560	0
151	7	191	34560	0
120	75	319	34560	0
194	0	191	34560	0
406	13	27	34560	0
27	11	795	34560	0
277	24	641	34560	0
502	24	641	34560	0
502	116	406	34560	0
277	54	406	34560	0
2179	55	27	34560	0
284	2	1615	34560	0
62	7	437	34560	0
284	3	1615	34560	0
194	34	27	34560	0
194	34	61	34560	0
27	2	907	34560	0
907	3	27	34560	0
62	7	27	34560	0
194	3	27	34560	0
27	30	299	34560	0
27	59	299	34560	0
27	7	43	34560	0
27	7	409	34560	0
27	27	759	34560	0
907	17	60	34560	0
907	18	60	34560	0
134	37	40	34560	0
194	17	252	34560	0
194	0	546	34560	0
194	16	27	34560	0
27	0	434	34560	0
27	19	421	34560	0
277	19	406	34560	0
194	16	191	34560	0
27	7	191	34560	0
27	30	82	34560	0
454	7	625	34560	0
446	7	82	34560	0
27	27	222	34560	0
454	9	625	34560	0
437	30	82	34560	0
27	37	707	34560	0
27	37	503	34560	0
27	37	286	34560	0
27	20	170	34560	0
27	20	82	34560	0
434	11	625	34560	0
288	67	286	34560	0
27	23	82	34560	0
27	22	170	34560	0
1015	3	170	34560	0
223	2	82	34560	0
277	65	237	34560	0
502	7	93	34560	0
27	16	286	34560	0
27	16	222	34560	0
151	0	82	34560	0
27	0	82	34560	0
27	3	82	34560	0
1260	0	82	34560	0
27	34	82	34560	0
27	19	625	34560	0
27	19	170	34560	0
151	2	82	34560	0
27	2	222	34560	0
27	2	170	34560	0
27	2	82	34560	0
27	0	170	34560	0
746	16	9	34560	0
27	16	4	34560	0
273	16	20	34560	0
151	16	2	34560	0
27	0	818	34560	0
27	16	9	34560	0
437	16	5	34560	0
27	17	5	34560	0
27	18	307	34560	0
27	18	2	34560	0
293	11	1546	34560	0
27	63	58	34560	0
27	38	0	34560	0
27	38	211	34560	0
27	6	498	34560	0
882	6	650	34560	0
103	30	497	34560	0
27	20	497	34560	0
103	16	497	34560	0
27	36	214	34560	0
27	18	1546	34560	0
27	63	55	34560	0
27	6	237	34560	0
120	28	80	34560	0
277	116	237	34560	0
288	23	101	34560	0
288	22	101	34560	0
27	22	541	34560	0
27	45	65	34560	0
1503	0	65	34560	0
27	19	65	34560	0
446	65	231	34560	0
27	2	644	34560	0
27	31	65	34560	0
279	6	1388	34560	0
27	6	65	34560	0
27	6	1769	34560	0
27	65	233	34560	0
27	65	101	34560	0
27	6	118	34560	0
641	19	101	34560	0
223	19	101	34560	0
27	19	101	34560	0
1059	2	101	34560	0
27	3	224	34560	0
27	7	118	34560	0
27	63	224	34560	0
27	4	101	34560	0
634	15	101	34560	0
27	15	101	34560	0
27	79	101	34560	0
421	51	118	34560	0
634	6	101	34560	0
27	6	101	34560	0
27	6	233	34560	0
446	6	231	34560	0
434	6	233	34560	0
151	16	65	34560	0
26	0	484	34560	0
103	43	484	34560	0
27	3	80	34560	0
27	3	93	34560	0
539	3	93	34560	0
1069	7	80	34560	0
27	7	1074	34560	0
27	7	240	34560	0
27	19	531	34560	0
277	7	93	34560	0
275	9	81	34560	0
26	66	240	34560	0
27	11	1074	34560	0
27	24	80	34560	0
27	7	78	34560	0
402	19	1074	34560	0
746	19	81	34560	0
27	16	531	34560	0
27	16	240	34560	0
287	16	1074	34560	0
27	17	80	34560	0
27	17	240	34560	0
27	0	80	34560	0
277	0	237	34560	0
27	0	1074	34560	0
27	0	240	34560	0
624	1	80	34560	0
27	34	240	34560	0
288	34	81	34560	0
27	34	80	34560	0
1059	22	117	34560	0
27	19	74	34560	0
27	2	125	34560	0
273	1	508	34560	0
279	6	104	34560	0
27	16	184	34560	0
258	22	117	34560	0
27	16	319	34560	0
27	16	292	34560	0
151	0	316	34560	0
539	105	294	34560	0
27	34	316	34560	0
277	3	184	34560	0
27	19	383	34560	0
27	65	119	34560	0
27	6	119	34560	0
394	59	1992	34560	0
27	37	1267	34560	0
1068	19	971	34560	0
383	30	27	34560	0
27	18	119	34560	0
27	72	119	34560	0
275	13	117	34560	0
27	46	1135	34560	0
1068	34	1393	34560	0
27	2	72	34560	0
434	2	292	34560	0
27	30	383	34560	0
27	18	43	34560	0
27	18	191	34560	0
27	18	298	34560	0
27	0	299	34560	0
27	0	43	34560	0
27	1	191	34560	0
27	34	298	34560	0
27	19	299	34560	0
27	19	43	34560	0
481	2	299	34560	0
27	7	299	34560	0
27	17	43	34560	0
27	16	409	34560	0
27	63	319	34560	0
27	10	383	34560	0
151	37	316	34560	0
276	11	2282	34560	0
27	36	294	34560	0
27	12	755	34560	0
27	23	295	34560	0
27	17	158	34560	0
27	1	192	34560	0
27	58	192	34560	0
27	16	191	34560	0
1068	16	43	34560	0
228	16	191	34560	0
27	30	2429	34560	0
26	3	4206	34560	0
27	44	20	34560	0
27	112	290	34560	0
746	19	9	34560	0
27	19	4	34560	0
151	19	17	34560	0
27	19	17	34560	0
27	19	9	34560	0
27	19	20	34560	0
27	34	2	34560	0
27	2	2	34560	0
27	2	5	34560	0
27	3	5	34560	0
28	3	17	34560	0
27	3	4	34560	0
421	3	4	34560	0
151	3	17	34560	0
151	3	15	34560	0
27	34	17	34560	0
1557	34	17	34560	0
288	0	2	34560	0
636	0	51	34560	0
223	0	457	34560	0
27	0	5	34560	0
27	0	9	34560	0
434	0	5	34560	0
27	32	17	34560	0
103	1	2136	34560	0
27	1	9	34560	0
28	34	17	34560	0
27	34	4	34560	0
223	3	20	34560	0
1557	3	17	34560	0
27	11	4	34560	0
27	11	51	34560	0
882	11	5	34560	0
61	24	2	34560	0
27	24	5	34560	0
27	24	17	34560	0
27	20	457	34560	0
27	36	2	34560	0
103	36	17	34560	0
437	36	5	34560	0
27	116	4	34560	0
27	116	17	34560	0
406	116	17	34560	0
641	31	2	34560	0
27	13	2	34560	0
27	38	2	34560	0
151	26	17	34560	0
27	30	17	34560	0
27	30	9	34560	0
434	30	5	34560	0
27	59	9	34560	0
288	59	4	34560	0
27	7	2	34560	0
27	7	5	34560	0
27	7	9	34560	0
27	7	17	34560	0
27	7	51	34560	0
287	9	9	34560	0
27	3	20	34560	0
971	2	970	34560	0
292	3	434	34560	0
231	36	211	34560	0
1023	22	650	34560	0
1023	22	498	34560	0
101	0	647	34560	0
101	6	290	34560	0
101	16	117	34560	0
101	2	117	34560	0
101	15	119	34560	0
101	58	286	34560	0
101	65	119	34560	0
101	19	383	34560	0
233	6	292	34560	0
118	37	593	34560	0
233	0	409	34560	0
101	37	21	34560	0
101	2	1333	34560	0
101	13	1333	34560	0
101	6	70	34560	0
101	37	1333	34560	0
101	22	82	34560	0
101	15	170	34560	0
101	0	54	34560	0
101	15	54	34560	0
101	6	521	34560	0
101	4	407	34560	0
101	200	65	34560	0
101	6	2401	34560	0
101	6	82	34560	0
101	6	65	34560	0
101	73	81	34560	0
101	11	81	34560	0
101	60	81	34560	0
101	22	81	34560	0
663	16	82	34560	0
101	16	625	34560	0
137	2	286	34560	0
101	4	82	34560	0
101	16	81	34560	0
101	16	4708	34560	0
101	6	4708	34560	0
101	27	12	34560	0
101	23	27	34560	0
1023	22	27	34560	0
101	22	27	34560	0
101	222	288	34560	0
101	22	288	34560	0
118	23	4156	34560	0
233	6	27	34560	0
101	16	1268	34560	0
101	6	27	34560	0
118	5	5	34560	0
118	16	249	34560	0
118	81	27	34560	0
118	19	27	34560	0
65	15	182	34560	0
65	34	52	34560	0
118	5	90	34560	0
231	6	446	34560	0
101	6	223	34560	0
101	6	11	34560	0
363	135	208	34560	0
101	6	42	34560	0
101	92	916	34560	0
172	23	251	34560	0
101	16	27	34560	0
101	16	288	34560	0
101	19	641	34560	0
101	19	223	34560	0
101	19	27	34560	0
224	2	27	34560	0
101	3	1059	34560	0
224	63	27	34560	0
101	37	27	34560	0
101	31	27	34560	0
101	92	27	34560	0
101	6	3148	34560	0
226	15	46	34560	0
101	37	458	34560	0
101	16	358	34560	0
57	19	286	34560	0
57	59	497	34560	0
57	31	213	34560	0
57	2	214	34560	0
57	3	214	34560	0
57	0	81	34560	0
57	140	214	34560	0
57	6	214	34560	0
440	1	5	34560	0
57	1	5	34560	0
57	3	15	34560	0
57	0	119	34560	0
57	19	119	34560	0
57	30	684	34560	0
57	19	440	34560	0
731	2	1890	34560	0
604	16	707	34560	0
604	48	707	34560	0
604	16	160	34560	0
604	19	115	34560	0
604	20	115	34560	0
604	24	115	34560	0
236	3	57	34560	0
604	7	27	34560	0
440	16	52	34560	0
440	7	106	34560	0
57	36	337	34560	0
57	18	1387	34560	0
57	7	1387	34560	0
440	2	48	34560	0
57	59	684	34560	0
57	16	151	34560	0
516	2	82	34560	0
1021	63	1694	34560	0
490	28	81	34560	0
2494	11	91	34560	0
490	44	3	34560	0
520	44	27	34560	0
76	19	719	34560	0
172	23	182	34560	0
172	23	526	34560	0
118	16	127	34560	0
233	3	235	34560	0
101	3	50	34560	0
101	2	186	34560	0
101	59	186	34560	0
328	15	27	34560	0
328	34	27	34560	0
440	101	27	34560	0
57	63	277	34560	0
440	19	57	34560	0
440	19	286	34560	0
57	2	236	34560	0
177	3	60	34560	0
121	111	738	34560	0
121	109	738	34560	0
121	111	2335	34560	0
121	109	2335	34560	0
328	19	367	34560	0
226	3	52	34560	0
665	23	172	34560	0
65	118	240	34560	0
65	4	55	34560	0
846	140	773	34560	0
2280	24	625	34560	0
1613	3	54	34560	0
625	3	46	34560	0
286	19	57	34560	0
286	19	440	34560	0
846	140	1256	34560	0
82	3	516	34560	0
286	3	137	34560	0
82	62	101	34560	0
170	22	101	34560	0
170	0	81	34560	0
82	0	81	34560	0
170	7	81	34560	0
82	7	81	34560	0
82	58	366	34560	0
82	16	101	34560	0
846	3	2	34560	0
2185	2	3409	34560	0
3409	3	2185	34560	0
203	34	1263	34560	0
475	2	222	34560	0
475	3	213	34560	0
206	17	517	34560	0
206	17	617	34560	0
203	7	398	34560	0
203	16	160	34560	0
1073	155	421	34560	0
203	18	173	34560	0
207	30	949	34560	0
846	2	1271	34560	0
846	3	1271	34560	0
222	3	475	34560	0
170	65	286	34560	0
170	30	55	34560	0
286	111	27	34560	0
625	19	27	34560	0
222	19	27	34560	0
170	19	27	34560	0
82	2	27	34560	0
170	2	1015	34560	0
82	3	151	34560	0
82	0	223	34560	0
222	3	27	34560	0
82	3	223	34560	0
82	3	27	34560	0
82	30	437	34560	0
82	30	27	34560	0
82	58	27	34560	0
170	3	27	34560	0
286	0	444	34560	0
82	0	795	34560	0
170	30	762	34560	0
82	0	2	34560	0
82	22	20	34560	0
286	81	191	34560	0
82	116	187	34560	0
82	16	303	34560	0
82	34	303	34560	0
170	2	619	34560	0
222	16	313	34560	0
286	16	223	34560	0
170	16	27	34560	0
222	16	275	34560	0
82	16	27	34560	0
286	16	273	34560	0
82	18	27	34560	0
82	0	27	34560	0
286	0	27	34560	0
366	30	617	34560	0
2463	7	50	34560	0
81	18	173	34560	0
484	63	217	34560	0
529	3	2	34560	0
3180	16	143	34560	0
484	27	976	34560	0
484	27	27	34560	0
1519	16	50	34560	0
93	16	101	34560	0
80	16	226	34560	0
81	74	101	34560	0
81	5	82	34560	0
81	0	170	34560	0
81	19	82	34560	0
238	0	75	34560	0
79	34	1521	34560	0
81	2	46	34560	0
484	59	121	34560	0
644	46	399	34560	0
65	118	45	34560	0
229	0	2	34560	0
65	76	20	34560	0
644	46	828	34560	0
65	6	60	34560	0
229	0	1112	34560	0
65	0	27	34560	0
65	19	27	34560	0
644	3	27	34560	0
644	4	27	34560	0
1388	6	27	34560	0
1373	65	394	34560	0
1373	95	27	34560	0
1373	95	394	34560	0
93	80	87	34560	0
731	16	1890	34560	0
237	19	43	34560	0
1074	19	402	34560	0
531	19	27	34560	0
93	2	539	34560	0
80	2	27	34560	0
80	47	27	34560	0
80	7	27	34560	0
80	7	273	34560	0
240	7	27	34560	0
232	9	103	34560	0
240	31	27	34560	0
80	141	27	34560	0
1074	22	402	34560	0
81	65	27	34560	0
81	65	421	34560	0
531	19	151	34560	0
81	2	27	34560	0
81	27	27	34560	0
291	11	27	34560	0
81	19	746	34560	0
81	2	494	34560	0
237	30	43	34560	0
81	27	494	34560	0
78	1	828	34560	0
531	16	26	34560	0
80	0	27	34560	0
1732	0	27	34560	0
1732	0	151	34560	0
240	34	539	34560	0
78	16	192	34560	0
286	4	27	34560	0
731	30	660	34560	0
731	3	1245	34560	0
48	1	27	34560	0
48	58	27	34560	0
48	58	26	34560	0
48	34	130	34560	0
48	20	130	34560	0
48	6	399	34560	0
48	23	2147	34560	0
2312	18	160	34560	0
832	18	160	34560	0
832	16	27	34560	0
832	23	27	34560	0
235	0	50	34560	0
216	172	458	34560	0
2312	16	160	34560	0
235	2	233	34560	0
48	23	582	34560	0
48	16	319	34560	0
344	23	26	34560	0
182	23	26	34560	0
182	23	526	34560	0
527	65	172	34560	0
527	41	240	34560	0
527	23	240	34560	0
48	15	50	34560	0
48	18	162	34560	0
48	34	4400	34560	0
48	2	4400	34560	0
48	3	440	34560	0
48	0	170	34560	0
48	2	817	34560	0
48	3	2	34560	0
50	2	101	34560	0
50	59	101	34560	0
260	17	625	34560	0
1753	2	72	34560	0
1753	2	27	34560	0
924	2	467	34560	0
1386	3	278	34560	0
924	7	785	34560	0
1706	0	101	34560	0
2337	15	1873	34560	0
180	2	106	34560	0
180	6	233	34560	0
180	7	2	34560	0
737	6	2	34560	0
180	58	383	34560	0
180	67	158	34560	0
180	63	4634	34560	0
180	7	27	34560	0
737	6	180	34560	0
358	11	208	34560	0
358	16	208	34560	0
358	16	311	34560	0
50	63	58	34560	0
50	16	33	34560	0
50	3	117	34560	0
50	18	21	34560	0
382	19	909	34560	0
382	7	847	34560	0
382	0	882	34560	0
186	3	101	34560	0
50	9	101	34560	0
50	16	21	34560	0
705	12	1628	34560	0
661	19	18	34560	0
661	19	110	34560	0
4400	3	48	34560	0
358	16	666	34560	0
1873	7	2337	34560	0
344	23	1244	34560	0
344	23	27	34560	0
27	7	235	34560	0
277	62	106	34560	0
27	62	106	34560	0
481	6	233	34560	0
27	27	5	34560	0
1615	0	15	34560	0
82	16	448	34560	0
277	3	235	34560	0
82	9	448	34560	0
27	4	51	34560	0
241	2	134	34560	0
27	2	134	34560	0
134	3	241	34560	0
134	3	27	34560	0
1798	6	399	34560	0
46	19	80	34560	0
1014	16	52	34560	0
60	45	25	34560	0
1014	16	54	34560	0
27	3	50	34560	0
27	19	235	34560	0
2028	7	739	34560	0
182	53	350	34560	0
235	19	27	34560	0
50	2	27	34560	0
235	2	277	34560	0
50	7	103	34560	0
235	7	103	34560	0
483	2	2	34560	0
55	6	794	34560	0
5	102	237	34560	0
2	3	483	34560	0
2	15	277	34560	0
20	31	27	34560	0
51	6	794	34560	0
65	6	27	34560	0
80	19	46	34560	0
3945	178	70	34560	0
3945	178	16	34560	0
526	38	67	34560	0
526	23	946	34560	0
525	16	572	34560	0
525	24	572	34560	0
525	65	572	34560	0
525	23	572	34560	0
182	16	390	34560	0
182	45	390	34560	0
526	2	67	34560	0
182	3	21	34560	0
526	2	313	34560	0
182	38	313	34560	0
526	38	313	34560	0
182	18	26	34560	0
182	18	27	34560	0
182	3	27	34560	0
182	2	313	34560	0
182	2	67	34560	0
526	37	182	34560	0
421	19	82	34560	0
70	23	3945	34560	0
70	17	329	34560	0
87	23	18	34560	0
2133	23	43	34560	0
299	3	788	34560	0
299	3	27	34560	0
993	7	399	34560	0
329	23	3945	34560	0
208	44	142	34560	0
788	2	299	34560	0
27	2	299	34560	0
27	34	60	34560	0
82	19	421	34560	0
7146	10	700	34560	0
2264	19	81	34560	0
316	45	3	34560	0
1873	2	106	34560	0
1873	6	233	34560	0
1873	58	383	34560	0
1728	3	5	34560	0
54	11	5	34560	0
54	15	5	34560	0
1331	23	1135	34560	0
54	63	184	34560	0
165	34	192	34560	0
54	19	2	34560	0
668	30	21	34560	0
165	34	614	34560	0
54	19	22	34560	0
1728	3	614	34560	0
54	16	1572	34560	0
54	34	280	34560	0
54	38	280	34560	0
54	6	1647	34560	0
1960	17	5	34560	0
1728	7	165	34560	0
2222	108	101	34560	0
2222	4	101	34560	0
54	6	101	34560	0
54	65	101	34560	0
54	2	1613	34560	0
54	110	1613	34560	0
54	19	2542	34560	0
1960	0	170	34560	0
54	24	286	34560	0
54	34	818	34560	0
54	34	55	34560	0
54	20	55	34560	0
165	20	44	34560	0
165	6	1647	34560	0
54	63	198	34560	0
731	16	949	34560	0
1387	16	949	34560	0
731	34	949	34560	0
731	2	949	34560	0
1387	3	949	34560	0
1387	30	949	34560	0
1387	20	949	34560	0
1387	3	606	34560	0
1387	60	146	34560	0
731	3	27	34560	0
1387	3	27	34560	0
731	60	27	34560	0
1387	3	173	34560	0
731	3	173	34560	0
1387	3	67	34560	0
731	18	1890	34560	0
668	3	8	34560	0
54	19	27	34560	0
54	13	27	34560	0
1014	0	54	34560	0
165	2	1728	34560	0
1932	38	7050	34560	0
54	20	280	34560	0
54	34	22	34560	0
1387	3	337	34560	0
1263	34	203	34560	0
1263	34	214	34560	0
731	11	2	34560	0
54	1	165	34560	0
1728	3	165	34560	0
106	18	151	34560	0
46	7	27	34560	0
46	3	81	34560	0
46	7	81	34560	0
46	0	82	34560	0
218	0	222	34560	0
46	2	625	34560	0
658	58	82	34560	0
658	11	82	34560	0
53	16	55	34560	0
52	34	65	34560	0
164	0	44	34560	0
106	30	55	34560	0
53	91	4	34560	0
53	25	2	34560	0
53	2	5	34560	0
660	30	15	34560	0
218	6	5	34560	0
53	30	117	34560	0
53	59	117	34560	0
2060	2	64	34560	0
46	37	101	34560	0
46	7	233	34560	0
737	6	1873	34560	0
180	6	2	34560	0
1307	19	125	34560	0
1307	19	27	34560	0
700	9	48	34560	0
46	11	832	34560	0
106	1	4500	34560	0
106	3	180	34560	0
106	15	180	34560	0
106	3	1873	34560	0
164	0	1161	34560	0
106	20	1161	34560	0
218	101	2322	34560	0
337	2	1387	34560	0
660	30	731	34560	0
52	2	226	34560	0
106	7	184	34560	0
700	34	1825	34560	0
700	12	1825	34560	0
52	2	27	34560	0
46	2	27	34560	0
46	3	27	34560	0
458	30	27	34560	0
458	59	27	34560	0
46	7	277	34560	0
46	63	641	34560	0
700	20	223	34560	0
46	23	1581	34560	0
218	4	61	34560	0
218	51	61	34560	0
46	7	1387	34560	0
46	2	438	34560	0
106	34	406	34560	0
337	1	27	34560	0
106	7	192	34560	0
53	45	494	34560	0
337	0	1764	34560	0
46	3	21	34560	0
106	9	162	34560	0
337	34	1462	34560	0
337	2	1462	34560	0
53	30	3074	34560	0
46	6	1202	34560	0
46	22	1202	34560	0
337	0	345	34560	0
337	1	345	34560	0
53	6	3	34560	0
53	31	40	34560	0
603	2	964	34560	0
53	16	746	34560	0
337	0	27	34560	0
46	7	72	34560	0
170	10	27	34560	0
286	37	223	34560	0
82	41	27	34560	0
117	10	89	34560	0
117	0	243	34560	0
117	4	27	34560	0
117	6	446	34560	0
117	65	446	34560	0
117	34	399	34560	0
122	7	55	34560	0
117	4	89	34560	0
1360	23	211	34560	0
125	19	1307	34560	0
970	19	1075	34560	0
125	19	971	34560	0
970	3	971	34560	0
970	19	74	34560	0
970	3	125	34560	0
125	2	91	34560	0
970	19	146	34560	0
1360	18	35	34560	0
125	16	543	34560	0
117	16	89	34560	0
119	3	1677	34560	0
2163	0	438	34560	0
617	19	517	34560	0
117	2	50	34560	0
117	30	53	34560	0
117	59	53	34560	0
117	3	104	34560	0
1135	23	1331	34560	0
1135	6	928	34560	0
117	16	101	34560	0
117	3	101	34560	0
117	37	101	34560	0
119	19	57	34560	0
125	30	543	34560	0
139	18	70	34560	0
139	18	14	34560	0
147	37	707	34560	0
712	17	180	34560	0
3945	24	70	34560	0
3945	24	329	34560	0
769	16	101	34560	0
684	7	16	34560	0
1233	36	101	34560	0
2264	6	231	34560	0
966	23	732	34560	0
1521	34	79	34560	0
966	28	81	34560	0
966	70	81	34560	0
769	97	101	34560	0
1376	2	949	34560	0
684	11	58	34560	0
74	19	27	34560	0
125	3	27	34560	0
125	16	173	34560	0
125	19	512	34560	0
125	3	512	34560	0
74	19	970	34560	0
125	2	970	34560	0
1890	3	731	34560	0
1890	2	817	34560	0
1890	3	189	34560	0
5852	47	1638	34560	0
684	30	57	34560	0
684	59	57	34560	0
684	11	55	34560	0
517	16	371	34560	0
1469	81	82	34560	0
517	19	617	34560	0
517	36	617	34560	0
17	116	27	34560	0
2	128	27	34560	0
17	54	277	34560	0
2	54	27	34560	0
20	23	27	34560	0
2	44	27	34560	0
17	18	27	34560	0
2	73	907	34560	0
17	34	194	34560	0
1669	19	194	34560	0
17	2	194	34560	0
2	2	907	34560	0
3307	3	586	34560	0
2	9	27	34560	0
457	37	795	34560	0
17	13	406	34560	0
2	36	27	34560	0
51	15	27	34560	0
5	30	434	34560	0
4	7	1068	34560	0
9	7	27	34560	0
51	7	27	34560	0
17	109	888	34560	0
9	58	277	34560	0
2	9	103	34560	0
20	29	27	34560	0
17	13	27	34560	0
17	11	27	34560	0
2	11	795	34560	0
2	24	27	34560	0
17	24	27	34560	0
976	15	27	34560	0
20	15	27	34560	0
3216	20	27	34560	0
17	116	194	34560	0
17	54	502	34560	0
2	44	194	34560	0
1677	19	158	34560	0
1928	81	191	34560	0
1075	19	970	34560	0
971	19	125	34560	0
971	131	125	34560	0
1677	0	158	34560	0
1085	2	1794	34560	0
971	23	91	34560	0
971	34	1068	34560	0
971	19	1068	34560	0
971	34	27	34560	0
617	30	366	34560	0
517	15	497	34560	0
1677	2	119	34560	0
963	0	53	34560	0
51	0	5	34560	0
20	16	467	34560	0
967	18	173	34560	0
20	73	467	34560	0
5	2	621	34560	0
1992	37	368	34560	0
1992	37	589	34560	0
2429	19	27	34560	0
4206	2	26	34560	0
2429	30	27	34560	0
1342	18	324	34560	0
1267	37	1245	34560	0
470	135	101	34560	0
470	6	365	34560	0
2	19	421	34560	0
1469	11	82	34560	0
292	45	218	34560	0
1825	34	700	34560	0
292	4	54	34560	0
1825	20	54	34560	0
89	42	54	34560	0
292	16	233	34560	0
292	6	180	34560	0
319	19	101	34560	0
319	37	101	34560	0
319	11	101	34560	0
292	6	233	34560	0
383	16	2304	34560	0
383	200	65	34560	0
292	0	233	34560	0
383	23	82	34560	0
89	16	1873	34560	0
89	16	180	34560	0
98	7	1150	34560	0
184	0	6302	34560	0
184	0	3248	34560	0
499	7	1883	34560	0
184	7	106	34560	0
184	63	54	34560	0
292	108	180	34560	0
184	63	198	34560	0
184	2	277	34560	0
319	16	50	34560	0
319	2	50	34560	0
72	3	1753	34560	0
292	16	211	34560	0
292	34	214	34560	0
383	216	60	34560	0
316	15	428	34560	0
294	16	27	34560	0
89	16	27	34560	0
383	16	27	34560	0
383	81	60	34560	0
383	16	273	34560	0
292	16	27	34560	0
292	17	27	34560	0
319	0	27	34560	0
3211	0	27	34560	0
292	0	27	34560	0
316	34	27	34560	0
383	19	27	34560	0
72	3	27	34560	0
295	16	27	34560	0
316	23	60	34560	0
1825	34	7	34560	0
294	16	711	34560	0
383	81	2	34560	0
295	19	6	34560	0
89	19	2	34560	0
316	30	2	34560	0
755	12	2	34560	0
316	23	2	34560	0
292	11	119	34560	0
89	31	117	34560	0
292	6	119	34560	0
932	34	1450	34560	0
316	18	1141	34560	0
89	1	43	34560	0
316	34	298	34560	0
383	3	21	34560	0
292	16	3	34560	0
292	20	3	34560	0
292	36	3	34560	0
292	16	507	34560	0
98	19	1150	34560	0
104	2	117	34560	0
1609	16	945	34560	0
67	19	146	34560	0
67	16	467	34560	0
67	2	1387	34560	0
88	3	2	34560	0
70	30	145	34560	0
87	3	70	34560	0
87	23	70	34560	0
88	0	23	34560	0
88	7	23	34560	0
87	16	16	34560	0
70	17	16	34560	0
70	34	16	34560	0
67	3	526	34560	0
67	3	182	34560	0
508	1	273	34560	0
1737	16	2	34560	0
2391	6	799	34560	0
799	38	1450	34560	0
1450	34	932	34560	0
799	38	932	34560	0
1450	6	932	34560	0
773	16	618	34560	0
769	6	4708	34560	0
773	16	596	34560	0
1737	16	360	34560	0
770	16	1268	34560	0
769	97	1268	34560	0
770	6	101	34560	0
17	30	27	34560	0
70	59	16	34560	0
70	46	16	34560	0
70	16	88	34560	0
2521	12	70	34560	0
2521	12	115	34560	0
70	12	115	34560	0
70	2	87	34560	0
70	6	87	34560	0
107	24	57	34560	0
108	27	922	34560	0
70	30	2	34560	0
107	22	170	34560	0
107	24	214	34560	0
107	24	504	34560	0
2785	19	2542	34560	0
2082	17	298	34560	0
2082	17	27	34560	0
1609	16	675	34560	0
70	94	206	34560	0
70	94	203	34560	0
70	28	329	34560	0
87	6	16	34560	0
70	23	18	34560	0
87	23	208	34560	0
88	34	27	34560	0
70	34	27	34560	0
70	17	278	34560	0
70	46	278	34560	0
70	37	6	34560	0
9	30	27	34560	0
5	3	27	34560	0
55	2	398	34560	0
55	16	390	34560	0
1546	16	160	34560	0
55	19	21	34560	0
64	37	21	34560	0
55	7	345	34560	0
55	18	42	34560	0
55	18	398	34560	0
55	23	546	34560	0
58	63	27	34560	0
55	63	27	34560	0
55	24	27	34560	0
762	30	170	34560	0
55	18	467	34560	0
55	2	42	34560	0
1546	6	290	34560	0
64	83	1256	34560	0
58	63	50	34560	0
55	18	46	34560	0
55	129	106	34560	0
64	3	2060	34560	0
55	30	106	34560	0
818	34	54	34560	0
55	7	81	34560	0
55	30	170	34560	0
55	18	45	34560	0
55	18	49	34560	0
64	2	2	34560	0
55	2	2	34560	0
64	140	1256	34560	0
64	58	2	34560	0
64	106	1256	34560	0
818	16	82	34560	0
45	15	257	34560	0
55	18	297	34560	0
2	25	53	34560	0
5	3	53	34560	0
15	30	660	34560	0
412	7	46	34560	0
2245	18	54	34560	0
4	19	165	34560	0
2542	19	54	34560	0
2	101	218	34560	0
5	2	1728	34560	0
15	2	57	34560	0
2542	16	101	34560	0
6	9	101	34560	0
2	16	1373	34560	0
2	128	1373	34560	0
1268	21	1233	34560	0
17	54	65	34560	0
6	16	337	34560	0
33	16	106	34560	0
66	20	48	34560	0
58	16	146	34560	0
448	58	82	34560	0
448	112	5	34560	0
448	16	800	34560	0
448	19	1694	34560	0
448	63	1694	34560	0
448	18	173	34560	0
976	24	182	34560	0
976	46	182	34560	0
20	23	182	34560	0
2	21	525	34560	0
2	2	48	34560	0
701	19	1151	34560	0
504	9	214	34560	0
504	58	214	34560	0
286	6	27	34560	0
286	95	27	34560	0
749	22	82	34560	0
625	16	70	34560	0
209	6	0	34560	0
749	22	27	34560	0
211	23	1360	34560	0
211	9	187	34560	0
209	13	0	34560	0
286	16	467	34560	0
82	23	27	34560	0
170	23	421	34560	0
82	22	27	34560	0
82	22	421	34560	0
170	22	421	34560	0
82	3	2262	34560	0
82	7	27	34560	0
222	3	277	34560	0
222	7	444	34560	0
211	38	187	34560	0
179	16	277	34560	0
498	16	1065	34560	0
214	3	57	34560	0
217	63	484	34560	0
2192	20	170	34560	0
504	0	214	34560	0
214	12	685	34560	0
214	7	292	34560	0
214	7	14	34560	0
504	7	14	34560	0
217	20	14	34560	0
217	16	623	34560	0
214	20	70	34560	0
214	2	57	34560	0
214	34	1263	34560	0
650	22	882	34560	0
817	3	48	34560	0
817	3	2	34560	0
817	3	1890	34560	0
497	59	57	34560	0
213	2	475	34560	0
497	17	617	34560	0
497	44	22	34560	0
497	34	26	34560	0
497	30	103	34560	0
498	34	64	34560	0
2	102	1373	34560	0
20	6	1373	34560	0
2	34	60	34560	0
47	19	270	34560	0
2	19	60	34560	0
2	37	60	34560	0
2	0	60	34560	0
2	30	60	34560	0
2	17	252	34560	0
2	18	60	34560	0
2	0	546	34560	0
2	61	545	34560	0
2	16	151	34560	0
2	16	27	34560	0
2	16	422	34560	0
2	18	146	34560	0
2	24	280	34560	0
15	15	21	34560	0
17	116	408	34560	0
1558	12	21	34560	0
2	16	22	34560	0
5	89	747	34560	0
2	2	1462	34560	0
6	36	313	34560	0
2	30	1462	34560	0
2	7	3	34560	0
2	11	3	34560	0
5	31	3	34560	0
2	2	949	34560	0
17	116	955	34560	0
3216	20	280	34560	0
[truncated: 236,765 more rows]
