# Supplementary material for: A temporal knowledge graph reasoning model based on recurrent encoding and contrastive learning
Source: PeerJ Comput Sci. 2025 Jan 23;11:e2595. doi: 10.7717/peerj-cs.2595 (PMC11784877; doi:10.7717/peerj-cs.2595)
Supplement: Supplemental Information 2 [file peerj-cs-11-2595-s002.zip › data/ICEWS05-15/entity2id.txt]

China	0
Iran	1
Japan	2
South_Korea	3
Barack_Obama	4
Citizen_(Australia)	5
Police_(Australia)	6
Thailand	7
Citizen_(Nigeria)	8
France	9
Iraq	10
Vietnam	11
Sudan	12
Government_(Nigeria)	13
UN_Security_Council	14
Citizen_(Thailand)	15
South_Africa	16
Mahmoud_Abbas	17
Mahmoud_Ahmadinejad	18
Benjamin_Netanyahu	19
Cambodia	20
Dmitry_Anatolyevich_Medvedev	21
Mexico	22
Malaysia	23
Angela_Merkel	24
Wen_Jiabao	25
Laos	26
African_Union	27
Xi_Jinping	28
Yemen	29
Citizen_(United_Kingdom)	30
Ethiopia	31
Cabinet_/_Council_of_Ministers_/_Advisors_(United_States)	32
Lee_Myung_Bak	33
Men_(South_Africa)	34
Pervez_Musharraf	35
Police_(South_Africa)	36
Abhisit_Vejjajiva	37
Police_(Philippines)	38
Tony_Blair	39
United_Arab_Emirates	40
South_Sudan	41
Kazakhstan	42
Lawyer/Attorney_(Australia)	43
Nuri_al-Maliki	44
Colombia	45
Citizen_(Sudan)	46
Association_of_Southeast_Asian_Nations	47
Israeli_Defense_Forces	48
Citizen_(Uganda)	49
Qatar	50
Military_(Philippines)	51
Ministry_(Nigeria)	52
Abdullah_Gül	53
Ma_Ying_Jeou	54
Middle_East	55
Kuwait	56
Citizen_(Brazil)	57
Angola	58
Head_of_Government_(Nigeria)	59
Romania	60
Government_(Pakistan)	61
Government_(Sudan)	62
Police_(Uganda)	63
Roh_Moo_Hyun	64
Evo_Morales	65
Tanzania	66
Envoy_(United_States)	67
Women_(Australia)	68
Julia_Gillard	69
Ali_Abdullah_Saleh	70
Bolivia	71
Muhammadu_Buhari	72
Police_(Indonesia)	73
Police_(Egypt)	74
Cristina_Fernández_de_Kirchner	75
Boko_Haram	76
International_Monetary_Fund	77
Criminal_(Australia)	78
Member_of_Parliament_(Australia)	79
Javier_Solana	80
Police_(Kenya)	81
Head_of_Government_(India)	82
Media_Personnel_(Australia)	83
Catherine_Ashton	84
Other_Authorities_/_Officials_(Nigeria)	85
Foreign_Affairs_(France)	86
Military_Personnel_(Philippines)	87
Police_(Malaysia)	88
Oluṣẹgun_Ọbasanjọ	89
Agence_France-Presse	90
Citizen_(Tanzania)	91
Shimon_Peres	92
Portugal	93
Protester_(Egypt)	94
Eritrea	95
Citizen_(Bangladesh)	96
Ministry_(Iran)	97
Head_of_Government_(Pakistan)	98
Head_of_Government_(Egypt)	99
Protester_(Thailand)	100
Umaru_Musa_Yar'Adua	101
Yoshihiko_Noda	102
Insurgent_(Thailand)	103
High_Commission_for_Refugees	104
Yasuo_Fukuda	105
Royal_Administration_(Saudi_Arabia)	106
Alexis_Tsipras	107
Oman	108
Police_(Israel)	109
Abdel_Fattah_Al-Sisi	110
Shaukat_Aziz	111
Raúl_Castro	112
Court_Judge_(United_Kingdom)	113
Rafael_Correa	114
Criminal_(Mexico)	115
Military_Personnel_-_Special_(Afghanistan)	116
Ministry_(Brazil)	117
Head_of_Government_(South_Korea)	118
Human_Rights_Watch	119
Islam_Karimov	120
Military_(Russia)	121
Citizen_(Greece)	122
Military_(Mexico)	123
Associated_Press	124
Ireland	125
Uhuru_Muigai_Kenyatta	126
Foreign_Affairs_(South_Korea)	127
Benazir_Bhutto	128
Police_(South_Korea)	129
Wang_Yi	130
Tzipi_Livni	131
Al-Shabaab	132
Police_(Tanzania)	133
Kuomintang	134
City_Mayor_(Philippines)	135
Congress_(United_States)	136
Governor_(Thailand)	137
Antonis_Samaras	138
Military_(Lebanon)	139
Jakaya_Mrisho_Kikwete	140
Citizen_(Saudi_Arabia)	141
Citizen_(Zambia)	142
Media_Personnel_(Iran)	143
Foreign_Affairs_(Israel)	144
Other_Authorities_/_Officials_(Mexico)	145
Grand_National_Party	146
Mauritania	147
Men_(Philippines)	148
Armed_Gang_(Thailand)	149
Georgios_Papandreou	150
Police_(New_Zealand)	151
Media_(Africa)	152
Head_of_Government_(Brazil)	153
Citizen_(International)	154
Military_Personnel_(Thailand)	155
Guatemala	156
Police_(Sudan)	157
Benedict_XVI	158
Moro_Islamic_Liberation_Front	159
Children_(Palestinian_Territory,_Occupied)	160
Men_(India)	161
Militant_(Taliban)	162
Lawyer/Attorney_(United_States)	163
Lawyer/Attorney_(United_Kingdom)	164
Military_Personnel_-_Special_(India)	165
Foreign_Affairs_(India)	166
Gurbanguly_Berdymukhammedov	167
Donald_Rumsfeld	168
International_Government_Organizations	169
Defense_/_Security_Ministry_(United_States)	170
Men_(Malaysia)	171
Lien_Chan	172
Niger	173
Court_Judge_(India)	174
Head_of_Government_(Ukraine)	175
Military_(Ukraine)	176
Member_of_Parliament_(India)	177
Men_(Indonesia)	178
National_United_Front_for_Democracy_Against_Dictatorship	179
Djibouti	180
Militant_(Nigeria)	181
Government_(Germany)	182
Media_Personnel_(International)	183
Mwai_Kibaki	184
Al_Jazeera	185
Head_of_Government_(Greece)	186
Head_of_Government_(Turkmenistan)	187
Michael_Sata	188
Ministry_(Sudan)	189
Christine_Lagarde	190
The_Hague	191
Government_(France)	192
Jack_Straw	193
Criminal_(Brazil)	194
Citizen_(Croatia)	195
Gerhard_Schröder	196
Lawyer/Attorney_(South_Korea)	197
Armed_Rebel_(Syria)	198
Abu_Sayyaf	199
Government_(South_Africa)	200
Central_Intelligence_Agency	201
Isaias_Afewerki	202
Media_Personnel_(China)	203
Haider_Al-Abadi	204
City_Mayor_(Australia)	205
Armed_Gang_(Palestinian_Territory,_Occupied)	206
Citizen_(Venezuela)	207
Education_(Nigeria)	208
Member_of_Parliament_(Thailand)	209
Head_of_Government_(Germany)	210
Saud_bin_Faisal_bin_Abdul-Aziz	211
Aladdin_Boroujerdi	212
Democratic_Party	213
Burundi	214
Citizen_(North_Korea)	215
Head_of_Government_(Qatar)	216
Business_(South_Korea)	217
Nonaligned_Movement	218
Police_(Canada)	219
Ashraf_Ghani_Ahmadzai	220
Mikhail_Yefimovich_Fradkov	221
Foreign_Affairs_(Syria)	222
Chuck_Hagel	223
Armed_Rebel_(Yemen)	224
Media_Personnel_(Thailand)	225
William_Ruto	226
Cabinet_/_Council_of_Ministers_/_Advisors_(Thailand)	227
Citizen_(Africa)	228
Foreign_Affairs_(Italy)	229
Business_(Iran)	230
Head_of_Government_(Kenya)	231
Military_(Mali)	232
Other_Authorities_/_Officials_(Russia)	233
Media_Personnel_(Pakistan)	234
Islamic_Preacher_(Iran)	235
Government_(Palestinian_Territory,_Occupied)	236
Party_Member_(Thailand)	237
Abdoulaye_Wade	238
Labor_Union_(Nigeria)	239
Royal_Administration_(Nigeria)	240
Nabih_Berri	241
Qin_Gang	242
Rupiah_Banda	243
Ministry_(South_Korea)	244
Daniel_Ortega	245
Men_(United_Kingdom)	246
Malawi	247
Okada_Katsuya	248
Ministry_(Egypt)	249
Rapid_Action_Battalion	250
Kim_Kye_Gwan	251
Julie_Bishop	252
Governor_(India)	253
Henry_M._Paulson	254
Muhammad_VI	255
Daniel_Scioli	256
Arseniy_Yatsenyuk	257
Police_(Croatia)	258
Criminal_(China)	259
Men_(Japan)	260
Protester_(India)	261
Men_(Kenya)	262
Lawmaker_(Japan)	263
People_Associated_with_the_Opposition_(Australia)	264
Mainland_Affairs_Council	265
Republic_of_South_Ossetia	266
Sergey_Kuzhugetovich_Shoygu	267
Muslim_(Nigeria)	268
Legislature_(Iraq)	269
Elmar_Mammadyarov	270
Emmanuel_Eweta_Uduaghan	271
Other_Authorities_/_Officials_(Egypt)	272
Macky_Sall	273
Northern_Ireland	274
Citizen_(Mali)	275
Ivan_Gasparovic	276
Media_(India)	277
Citizen_(Bulgaria)	278
Emperor_Akihito	279
Tsai_Ing-wen	280
Police_(Ukraine)	281
Abu_Bakr_Abdullah_al-Qirbi	282
European_Central_Bank	283
Cabinet_/_Council_of_Ministers_/_Advisors_(Australia)	284
Media_Personnel_(Somalia)	285
Bertie_Ahern	286
Employee_(Philippines)	287
Togo	288
George_Yeo	289
Lawyer/Attorney_(Kenya)	290
Police_(Saudi_Arabia)	291
Timor-Leste	292
Party_Member_(United_Kingdom)	293
Citizen_(Belgium)	294
Dominican_Republic	295
Election_Commission_(India)	296
Elizabeth_II	297
Criminal_(Tanzania)	298
Insurgent_(Afghanistan)	299
Jian_Yu	300
Valdas_Adamkus	301
Citizen_(Kyrgyzstan)	302
Foreign_Affairs_(Romania)	303
Criminal_(Israel)	304
Men_(United_States)	305
Frank_Bainimarama	306
Madagascar	307
New_Democracy	308
Mohamed_Ould_Abdel_Aziz	309
Pakistan_People's_Party	310
Rehman_Malik	311
Panhellenic_Socialist_Movement	312
Head_of_Government_(Portugal)	313
Medical_Personnel_(Australia)	314
Citizen_(Unidentified_State_Actor)	315
Herman_Van_Rompuy	316
Charles_Taylor	317
Criminal_(Somalia)	318
Head_of_Government_(Bangladesh)	319
Guerrilla_(Colombia)	320
Media_Personnel_(New_Zealand)	321
Businessperson_(Australia)	322
Criminal_(South_Korea)	323
Party_Member_(Brazil)	324
Prachanda	325
Maldives	326
Villager_(Thailand)	327
Foreign_Affairs_(Malaysia)	328
Julian_Paul_Assange	329
Citizen_(Mauritania)	330
Fishermen_(India)	331
Government_(Croatia)	332
Lawyer/Attorney_(Argentina)	333
Cabinet_/_Council_of_Ministers_/_Advisors_(Japan)	334
Lawyer/Attorney_(Uganda)	335
Military_(Cambodia)	336
Naval_(United_States)	337
Party_Member_(Iraq)	338
Head_of_Government_(Ethiopia)	339
Heinz_Fischer	340
Military_(South_Sudan)	341
Business_(Germany)	342
Farm_Worker_(Nigeria)	343
Media_Personnel_(Uganda)	344
Thief_(Philippines)	345
Bukola_Saraki	346
Gazprom	347
A.K._Antony	348
Member_of_the_Judiciary_(South_Africa)	349
Nicos_Anastasiades	350
Chongwadai	351
Medical_Personnel_(India)	352
Attacker_(Afghanistan)	353
Juan_Carlos_I	354
Men_(France)	355
José_Miguel_Insulza	356
Student_(Iran)	357
Newspaper_(United_Kingdom)	358
Radoslaw_Sikorski	359
Federica_Mogherini	360
Armed_Rebel_(Russia)	361
Hashim_Thaçi	362
Liberal_National_Party	363
Sali_Berisha	364
Saudi_Arabian_Defence_Forces	365
Sheikh_Hamad_bin_Khalifa_al-Thani	366
Sudan_People's_Liberation_Army	367
Jusuf_Kalla	368
Algirdas_Butkevičius	369
Business_(Taiwan)	370
Massoud_Barzani	371
Other_Authorities_/_Officials_(Brazil)	372
Military_(Brazil)	373
Viktor_Orban	374
Justice_and_Development_Party	375
Lawmaker_(United_Kingdom)	376
Police_(Belgium)	377
Zhang_Dejiang	378
Jens_Stoltenberg	379
Military_Personnel_(India)	380
Armed_Rebel_(Mali)	381
Campbell_Newman	382
Government_(Italy)	383
Lawyer/Attorney_(Indonesia)	384
Royal_Administration_(Jordan)	385
Children_(New_Zealand)	386
Nasser_Judeh	387
Government_(Georgia)	388
Governor_(Kenya)	389
Philip_Hammond	390
Citizen_(Norway)	391
Ministry_(Tanzania)	392
Daily_Trust	393
Government_Official_(Japan)	394
Special_Rapporteurs_of_the_United_Nations	395
Grigol_Vashadze	396
Prime_Minister_Qarase	397
Head_of_Government_(Mongolia)	398
Likud	399
Refugee_(Afghanistan)	400
State_Security_Service	401
Head_of_Government_(Colombia)	402
International_Court_of_Justice	403
Member_of_Parliament_(Iraq)	404
Trinidad_and_Tobago	405
Jatuporn_Prompan	406
Protester_(Indonesia)	407
Omar_Suleiman	408
Boris_Vyacheslavovich_Gryzlov	409
Labor_Party_(United_Kingdom)	410
Representatives_(Russia)	411
Citizen_(Belarus)	412
Combatant_(Taliban)	413
Head_of_Government_(Taiwan)	414
Mallam_Isa_Yuguda	415
Armed_Rebel_(Ukraine)	416
Democratic_Party_(Nigeria)	417
Japan_Self-Defense_Forces	418
Mario_Monti	419
Peter_Costello	420
Citizen_(Singapore)	421
Media_(Russia)	422
Ingrid_Betancourt_Pulecio	423
Police_(Bulgaria)	424
Media_Personnel_(Japan)	425
Ministry_(Vietnam)	426
Jonah_David_Jang	427
Legislature_(Romania)	428
Media_(Nigeria)	429
Alberto_Fujimori	430
Citizen_(Benin)	431
Hui_Liangyu	432
Police_(Peru)	433
Shivshankar_Menon	434
Children_(Israel)	435
Aigars_Kalvitis	436
United_Russia	437
Foreign_Affairs_(Venezuela)	438
Lawyer/Attorney_(Malaysia)	439
Oversight_Court_(Japan)	440
Swaziland	441
Foreign_Affairs_(South_Africa)	442
Treasury/Finance_Ministry_(Japan)	443
City_Mayor_(United_States)	444
Court_Judge_(Malaysia)	445
Employee_(Thailand)	446
Mikulas_Dzurinda	447
South_African_National_Defence_Force	448
Abdul_Kalam	449
Daniel_Arap_Moi	450
Foreign_Affairs_(Singapore)	451
Yu_Zhengsheng	452
Member_of_Legislative_(Govt)_(Nigeria)	453
Inter-Services_Intelligence	454
Doctors_Without_Borders	455
Naval_(Sri_Lanka)	456
Adil_Abdul-Mahdi	457
Daily_Monitor	458
Shivraj_Patil	459
Syrian_Observatory_for_Human_Rights	460
Business_(Canada)	461
Chen_Deming	462
Royal_Administration_(Spain)	463
Police_(Cambodia)	464
Lawyer/Attorney_(Egypt)	465
National_Resistance_Movement	466
Activist_(Syria)	467
Nigerian_Bar_Association	468
Vincent_C._Siew	469
Sergey_Bagapsh	470
Sondhi_Limthongkul	471
Children_(Philippines)	472
Sergey_Vladilenovich_Kiriyenko	473
Gholamali_Haddad_Adel	474
Pakistan_administered_Kashmir	475
Sheikh_Hamad_bin_Isa_al_Khalifah	476
Citizen_(Hungary)	477
Militant_(Syria)	478
Zine_El_Abidine_Ben_Ali	479
Armed_Gang_(Somalia)	480
Comoros	481
Governor_(Japan)	482
Secret_Agent_(Philippines)	483
Chung_Dong-young	484
Other_Authorities_/_Officials_(Greece)	485
Women_(Canada)	486
Women_(Kenya)	487
Aceh	488
Criminal_(Sudan)	489
Militant_(Boko_Haram)	490
Vuk_Jeremić	491
Business_(Argentina)	492
Government_(Ecuador)	493
Straits_Exchange_Foundation	494
Islamic_Courts_Union	495
Senate_(Romania)	496
Muslim_(United_Kingdom)	497
United_States_Senate	498
Police_(Syria)	499
Undersecretary_(United_States)	500
Head_of_Government_(Ghana)	501
Legislature_(Pakistan)	502
Mike_Rann	503
Head_of_Government_(Cuba)	504
Labor_Union_(India)	505
Afghan_National_Army	506
Winston_Peters	507
Bhutan	508
Boris_Johnson	509
Inquirer	510
Ministry_(Romania)	511
Bala_Abdulkadir_Mohammed	512
Combatant_(Yemen)	513
Military_(Myanmar)	514
Ali_al-Dabbagh	515
Military_Personnel_-_Special_(Philippines)	516
John_Garang	517
Roza_Otunbayeva	518
Senate_(Argentina)	519
City_Mayor_(China)	520
National_Action_Party	521
Women_(China)	522
Businessperson_(United_Kingdom)	523
Philip_Ruddock	524
Villager_(India)	525
Murtala_Nyako	526
Police_(Hong_Kong)	527
Shura_Council	528
Director_General_(India)	529
Foreign_Affairs_(Hungary)	530
Rafiq_Hariri	531
USAID	532
Businessperson_(China)	533
Armed_Rebel_(Lord's_Resistance_Army)	534
Legislature_(Turkey)	535
Noppadon_Pattama	536
Anders_Breivik	537
Ismaïl_Omar_Guelleh	538
John_Baird	539
Joon_Young_Woo	540
Lesotho	541
People_First_Party_Korea	542
Seyoum_Mesfin	543
Zurab_Nogaideli	544
Citizen_(Botswana)	545
Education_(Pakistan)	546
Media_(Thailand)	547
Belize	548
Ministry_(Afghanistan)	549
National_Transitional_Council	550
Women_(Malaysia)	551
al-Aqsa_Martyrs'_Brigades	552
Klaus_Johannis	553
Employee_(Afghanistan)	554
Foreign_Affairs_(Ethiopia)	555
ITAR_TASS	556
Lawyer/Attorney_(Romania)	557
Branko_Crvenkovski	558
Criminal_(Pakistan)	559
Other_Authorities_/_Officials_(Libya)	560
Stephen_Hadley	561
Student_(Thailand)	562
Armed_Gang_(Russia)	563
Nelson_Azevedo_Jobim	564
East_African_Community	565
Richard_Boucher	566
Governor_(Yemen)	567
Tsakhiagiyn_Elbegdorj	568
Combatant_(Palestinian_Territory,_Occupied)	569
Farouk_al-Sharaa	570
Police_(Jordan)	571
Rajya_Sabha	572
Head_of_Government_(Peru)	573
Medical_Personnel_(Nigeria)	574
Janez_Jansa	575
Toomas_Hendrik_Ilves	576
Company_-_Owner_or_Operator_(Thailand)	577
Head_of_Government_(Sri_Lanka)	578
Other_Authorities_/_Officials_(Turkey)	579
Settler_(Israel)	580
Bill_Richardson	581
Congress_(Brazil)	582
Domestic_Affairs_(Mexico)	583
Energy_Department/Ministry_(Iran)	584
Activist_(Thailand)	585
Council_for_National_Security	586
Head_of_Government_(Belarus)	587
Congress_(Argentina)	588
Foreign_Affairs_(Belgium)	589
Party_Member_(Taiwan)	590
Royal_Administration_(Japan)	591
United_Progressive_Alliance	592
Political_Parties_(Nepal)	593
Court_Judge_(Mexico)	594
Foreign_Affairs_(Belarus)	595
John_Paul_II	596
Valdis_Dombrovskis	597
Royal_Thai_Police	598
Employee_(Bangladesh)	599
Lawyer/Attorney_(Germany)	600
Mehr_News_Agency	601
Ramtane_Lamamra	602
Armed_Band_(Afghanistan)	603
Congress_(Philippines)	604
Foreign_Affairs_(Lebanon)	605
Vanuatu	606
Bank_(China)	607
Chris_Bowen	608
John_Dramani_Mahama	609
Segolene_Royal	610
Government_(Poland)	611
Rashid_Gumarovich_Nurgaliyev	612
François_Bozizé	613
Government_(Burundi)	614
Business_(Indonesia)	615
Edgars_Rinkevics	616
Head_of_Government_(Chile)	617
Military_(Niger)	618
Secretary_of_State_for_the_Home_Department	619
Thongsing_Thammavong	620
Foreign_Affairs_(Denmark)	621
Presidential_Candidate_(Nigeria)	622
Raheel_Sharif	623
Police_(Costa_Rica)	624
Head_of_Government_(Cyprus)	625
Thief_(India)	626
Eric_Chu	627
Joschka_Fischer	628
Majid_Takht_Ravanchi	629
Military_Personnel_(South_Korea)	630
Prem_Tinsulanonda	631
Armed_Gang_(South_Africa)	632
Military_(New_Zealand)	633
Businessperson_(Turkey)	634
Militant_(Philippines)	635
New_Patriotic_Party	636
Verkhovna_Rada	637
Anupong_Paochinda	638
Businessperson_(Taiwan)	639
High_Commission_(United_Kingdom)	640
Indigenous_People_(United_Kingdom)	641
Ministry_(Jordan)	642
Office_of_the_United_Nations_High_Commissioner_for_Human_Rights	643
Tony_Tan_Keng_Yam	644
Foreign_Affairs_(Austria)	645
Irakli_Alasania	646
National_Liberation_Army	647
Separatist_(India)	648
UN_Mission_in_Sudan	649
María_Ángela_Holguín	650
Peacekeeping_Troop_(African_Union)	651
Dr._Mohamed_Haneef	652
Member_of_Legislative_(Govt)_(Iran)	653
Military_Personnel_-_Special_(Sudan)	654
Student_(Kenya)	655
Alhaji_Lai_Mohammed	656
Court_Judge_(Egypt)	657
Sule_Lamido	658
Hisham_Qandil	659
Pedro_Manuel_Mamede_Passos_Coelho	660
Alberto_Fernández	661
Lawyer/Attorney_(Zambia)	662
Men_(Lebanon)	663
Business_(Iraq)	664
Joachim_Gauck	665
Professor_(Australia)	666
Samsung	667
Banharn_Silpa-archa	668
José_Dirceu_de_Oliveira_e_Silva	669
Legislature_(Greece)	670
Police_(Benin)	671
William_J._Fallon	672
Chen_Zhili	673
Fatah_al-Islam	674
Cape_Verde	675
Foreign_Affairs_(Slovakia)	676
Yuriy_Yekhanurov	677
Civic_United_Front	678
Kim_Hwang_Sik	679
Police_(Mauritania)	680
Children_(Canada)	681
Economic_Cooperation_Organization	682
Edwin_Clark	683
Special_Court_for_Sierra_Leone	684
Women_(France)	685
Yair_Lapid	686
Election_Commission_(Afghanistan)	687
Hakainde_Hichilema	688
Benjamin_William_Mkapa	689
Member_of_Legislative_(Govt)_(South_Korea)	690
Member_of_the_Judiciary_(United_States)	691
Ricardo_Alarcón_de_Quesada	692
Dimeji_Bankole	693
Military_(Taiwan)	694
Police_(Austria)	695
Foreign_Affairs_(Argentina)	696
Mikhail_Sergeyevich_Gorbachev	697
Police_(Sweden)	698
Sheikh_Ahmed_Abdullah	699
Admiral_(Iran)	700
Royal_Administration_(Australia)	701
Surakiart_Sathirathai	702
Ryutaro_Hashimoto	703
Children_(Thailand)	704
Children_(Uganda)	705
Women_(Indonesia)	706
Zillur_Rahman	707
Amit_Shah	708
Guinea-Bissau	709
Head_of_Government_(Guatemala)	710
Ministry_(Zimbabwe)	711
Police_(Slovakia)	712
Taiwan_Affairs_Office	713
Armed_Gang_(Saudi_Arabia)	714
High_Ranking_Military_Personnel_(Pakistan)	715
House_of_Representatives_(Japan)	716
Sérgio_de_Oliveira_Cabral_Santos_Filho	717
Congress_(Mexico)	718
Liu_Yandong	719
Women_(Palestinian_Territory,_Occupied)	720
Aleksander_Kwasniewski	721
Evangelos_Meimarakis	722
Indigenous_People_(Thailand)	723
Lawmaker_(Argentina)	724
Ministry_(Venezuela)	725
Wendy_Sherman	726
Chaudhry_Nisar_Ali_Khan	727
Head_of_Government_(Bahrain)	728
Ian_Paisley	729
Lawyer/Attorney_(Sweden)	730
Combatant_(Al_Qaeda)	731
Ibrahim_Boubacar_Keïta	732
Milo_Djukanovic	733
Businessperson_(Kenya)	734
Children_(United_Kingdom)	735
High_Ranking_Military_Personnel_(Sudan)	736
Other_Authorities_/_Officials_(Romania)	737
Police_(Ethiopia)	738
Rafael_Antonio_Bielsa	739
Supreme_Council_(Iraq)	740
Takeaki_Matsumoto	741
Citizen_(Denmark)	742
Drug_Enforcement_Administration	743
Government_(Botswana)	744
Men_(Jordan)	745
Pham_Binh_Minh	746
Presidential_Candidate_(Argentina)	747
Secretariat_(Nigeria)	748
Hugo_Moyano	749
Movement_for_Democratic_Change	750
Muslim_(Indonesia)	751
Shiv_Sena	752
Werner_Faymann	753
Iftikhar_Muhammad_Chaudhry	754
Jacob_J._Lew	755
Ronald_Kirk	756
Chart_Thai	757
Education_(United_States)	758
Governor_(Somalia)	759
Kaoru_Yosano	760
Pavol_Hrusovský	761
Government_(Belarus)	762
Haaretz	763
Ibrahim_Shehu_Shema	764
Ministry_(Tunisia)	765
Nicholas_"Nick"_Xenophon	766
Public_Prosecutor_(Brazil)	767
Transparency_International	768
Chevron	769
Government_(Cote_d'Ivoire)	770
Militant_(Ukraine)	771
Peacekeeping_Troop_(Sudan)	772
People_Associated_with_the_Opposition_(Brazil)	773
Military_Personnel_(Yemen)	774
North_America	775
Activist_(United_States)	776
Augusto_Pinochet	777
Citizen_(Mongolia)	778
Combatant_(Islamic_State_of_Iraq_and_the_Levant)	779
Criminal_(Zambia)	780
Dora_Akunyili	781
Police_(Macedonia)	782
Police_(Senegal)	783
Activist_(Australia)	784
Al_Sharq_al_Awsat	785
Gjorge_Ivanov	786
Armed_Opposition_(Nigeria)	787
City_Mayor_(Greece)	788
Dmitry_Olegovich_Rogozin	789
Maithripala_Sirisena	790
Ali_Bongo_Ondimba	791
Head_of_Government_(Gabon)	792
Member_of_Parliament_(Ukraine)	793
Cleric_(Pakistan)	794
Government_Official_(Mexico)	795
Jew_(Israel)	796
Andrius_Kubilius	797
Hamrokhon_Zarifi	798
Justice_Department/Ministery_(India)	799
Military_Personnel_-_Special_(Bangladesh)	800
Opposition_Supporter_(Pakistan)	801
Taavi_Rõivas	802
A.P._Sharma	803
Mohamed_Ibn_Chambas	804
Moro_National_Liberation_Front	805
Reserve_Personnel_(Philippines)	806
Yuriy_Lutsenko	807
Court_Judge_(Iraq)	808
Yannis_Stournaras	809
Central_Reserve_Police_Force	810
Staffan_de_Mistura	811
Armed_Gang_(India)	812
Head_of_Government_(Chad)	813
Men_(Syria)	814
Terje_Roed_Larsen	815
Abu_Salem	816
Don_McKinnon	817
Foreign_Affairs_(Portugal)	818
Ministry_(Senegal)	819
Borys_Tarasyuk	820
Businessperson_(Uganda)	821
Court_Judge_(Venezuela)	822
Employee_(Canada)	823
Government_(Africa)	824
Labor_Union_(Brazil)	825
Ministry_(Poland)	826
Legislature_(South_Africa)	827
Government_Official_(Greece)	828
Le_Hong_Anh	829
Trade_Union_Congress	830
Lashkar-e-Taiba	831
Media_Personnel_(Argentina)	832
Men_(Yemen)	833
Military_(Bolivia)	834
Police_(Bosnia_and_Herzegovina)	835
UAE_Armed_Forces	836
Ministry_of_Public_Security_(China)	837
Party_Member_(Tanzania)	838
United_Nations_Interim_Administration_in_Kosovo	839
Ali_Muhammad_Mujawar	840
Council_of_Representatives	841
Lawmaker_(Hong_Kong)	842
Patrick_Manning	843
Wolfgang_Schüssel	844
Xu_Caihou	845
Alexander_Stubb	846
Antony_Harold_Curties_"Tony"_Windsor	847
Armed_Gang_(Syria)	848
News_Editor_(United_Kingdom)	849
People_Associated_with_the_Opposition_(Ukraine)	850
Police_(Jamaica)	851
Tariq_Aziz	852
Treasury/Finance_Ministry_(Bangladesh)	853
David_Bakradze	854
Dissident_(China)	855
Eid_Kabalu	856
Industry_(India)	857
Military_Personnel_-_Special_(Kenya)	858
The_Daily_Telegraph	859
Aam_Aadmi_Party	860
Defense_/_Security_Ministry_(Nigeria)	861
John_Brennan	862
Member_of_Parliament_(Bangladesh)	863
Shigeru_Ishiba	864
Government_(Namibia)	865
Justice_Department/Ministery_(Thailand)	866
Media_Personnel_(Lebanon)	867
Member_of_Parliament_(Brazil)	868
Men_(Sweden)	869
Nabil_Shaath	870
Sarath_Fonseka	871
Ai_Weiwei	872
Armed_Separatist_(China)	873
Cabinet_/_Council_of_Ministers_/_Advisors_(South_Korea)	874
Energy_Department/Ministry_(Russia)	875
Government_(Qatar)	876
Igor_Ivanovich_Shuvalov	877
John_Odigie-Oyegun	878
Leopoldo_López	879
Media_(Palestinian_Territory,_Occupied)	880
Mehmet_Simsek	881
Mukhtar_Ramalan_Yero	882
Presidential_Press_Service_(Nigeria)	883
Businessperson_(Somalia)	884
Justicialist_Party	885
Militant_(Somalia)	886
Agustín_Carstens	887
Ante_Gotovina	888
Cabinet_/_Council_of_Ministers_/_Advisors_(Bangladesh)	889
Election_Commission_(Australia)	890
Yoon_Jeung_Hyun	891
Attacker_(United_Kingdom)	892
Constitutional_Court_(Uganda)	893
Criminal_(Yemen)	894
Gennady_Andreyevich_Zyuganov	895
Manuel_Noriega	896
Chen_Bingde	897
Employee_(Sudan)	898
Guy_Scott	899
Indigenous_People_(Kenya)	900
Internal_Security_Operations_Command	901
Kostyantyn_Gryshchenko	902
Marine_Corp_(Italy)	903
Military_Personnel_(Libya)	904
Other_Authorities_/_Officials_(Jordan)	905
Other_Authorities_/_Officials_(Somalia)	906
Peace_and_Security_Council	907
Protester_(Lebanon)	908
Villager_(China)	909
Abdulsalami_Alhaji_Abubakar	910
Austria_Press_Agency	911
Boris_Abramovich_Berezovsky	912
Lawyer/Attorney_(Jordan)	913
Newin_Chidchob	914
Party_Member_(Turkey)	915
Businessperson_(Germany)	916
Head_of_Government_(Togo)	917
Labor_Union_(Mexico)	918
Mob_(Uganda)	919
Roberto_Micheletti	920
Business_(Zimbabwe)	921
Education_(Iran)	922
Federal_Judge_(Argentina)	923
Indigenous_People_(United_States)	924
Inspector_General_(Uganda)	925
Mohammad_Reza_Naqdi	926
Women_(Uganda)	927
House_of_Representatives_(Indonesia)	928
Military_(Burundi)	929
Minister_Patnaik	930
National_Action_Party_(Mexico)	931
Priest_(Australia)	932
Abdelilah_Benkirane	933
Defense_/_Security_Ministry_(Yemen)	934
Hellenic_Armed_Forces	935
Scottish_Government	936
Business_(Croatia)	937
Criminal_(Abu_Sayyaf)	938
Eshaq_Jahangiri	939
Foreign_Affairs_(Nepal)	940
M.R._Sharma	941
Ministry_(Kyrgyzstan)	942
Organized_Crime_(Mexico)	943
Other_Authorities_/_Officials_(Mauritania)	944
Other_Authorities_/_Officials_(Zimbabwe)	945
Party_Member_(Belarus)	946
Party_Member_(Canada)	947
Protester_(Myanmar)	948
Air_Force_(Syria)	949
Carlos_Saul_Menem	950
Mulatu_Teshome	951
Special_Court_(Pakistan)	952
City_Mayor_(New_Zealand)	953
Emma_Bonino	954
Governor_(South_Korea)	955
Media_(United_States)	956
Media_Personnel_(Saudi_Arabia)	957
Mehdi_Karrubi	958
Military_(Senegal)	959
Minister_Bogollagama	960
Ministry_(Czech_Republic)	961
Ronnie_Mamoepa	962
Sedki_Sobhi	963
Somsavat_Lengsava	964
Theresa_May	965
Alexander_Vasilyevich_Bortnikov	966
Armed_Gang_(Indonesia)	967
Government_Official_(Russia)	968
Oversight_Court_(Nigeria)	969
Representatives_(Sudan)	970
Shivraj_Singh_Chouhan	971
Supreme_Electoral_Court	972
The_Chronicle	973
Armed_Rebel_(Somalia)	974
Citizen_(Mauritius)	975
Jason_C._Hu	976
Monastery_(China)	977
National_Alliance_(Iraq)	978
National_Front_Malaysia	979
Newspaper_(Nigeria)	980
Secretariat_(Mexico)	981
Yerlan_Idrisov	982
Alberto_Gonzales	983
Ali_Baqeri	984
Australia_Greens	985
Boediono	986
Businessperson_(Malaysia)	987
Envoy_(Sudan)	988
Head_of_Government_(Timor-Leste)	989
High_Ranking_Military_Personnel_(India)	990
Labor_Union_(South_Korea)	991
Newspaper_(Germany)	992
Organization_of_Petroleum_Exporting_Countries	993
Pemex	994
Police_(Mozambique)	995
Provisional_Irish_Republican_Army	996
Treasury/Finance_Ministry_(Germany)	997
Vlado_Buckovski	998
Children_(France)	999
Der_Spiegel	1000
Ibrahim_Shekarau	1001
James_Wolfensohn	1002
Military_(Singapore)	1003
Norodom_Sihanouk	1004
Ombudsman_(Australia)	1005
Scholar_(Nigeria)	1006
Solidarity	1007
Women_(Afghanistan)	1008
Branimir_Glavas	1009
Chang_Song_Taek	1010
Communist_Party_(Russia)	1011
Foreign_Affairs_(Mauritania)	1012
Justice_Department/Ministery_(Philippines)	1013
Political_Parties_(Zambia)	1014
Professor_(South_Korea)	1015
Protester_(Afghanistan)	1016
Sergei_Ivanovich_Shmatkó	1017
Abdul_Aziz	1018
Justice_Department/Ministery_(South_Korea)	1019
Lawyer/Attorney_(Belgium)	1020
Men_(Costa_Rica)	1021
Other_Authorities_/_Officials_(Mali)	1022
Seyran_Ohanyan	1023
Adrian_Cioroianu	1024
Armed_Opposition_(Thailand)	1025
Franklin_Drilon	1026
Ministry_(Sri_Lanka)	1027
Presidential_Candidate_(Afghanistan)	1028
Ruling_Party_(South_Korea)	1029
Serik_Akhmetov	1030
Dzhokhar_Tsarnaev	1031
Lawmaker_(Lebanon)	1032
Military_Personnel_(Japan)	1033
Representatives_(France)	1034
Sengoku_Yoshito	1035
Chris_Evans	1036
Lawyer/Attorney_(Luxembourg)	1037
Media_Personnel_(South_Sudan)	1038
Nevers_Mumba	1039
Representatives_(Japan)	1040
Tatarstan	1041
Alexander_Vershbow	1042
Other_Authorities_/_Officials_(Serbia)	1043
Police_(Luxembourg)	1044
Radio_France_Internationale	1045
Religion_(Uganda)	1046
Sabah_Khaled_Al-Hamad_Al-Sabah	1047
Women_(Pakistan)	1048
Abdul-Karim_Al-Arhabi	1049
Cabinet_/_Council_of_Ministers_/_Advisors_(Indonesia)	1050
Committee_for_State_Security	1051
Head_of_Government_(Finland)	1052
Head_of_Government_(Uruguay)	1053
Irakli_Okruashvili	1054
Korean_Workers_Party	1055
Medical_Personnel_(Philippines)	1056
Military_Personnel_-_Special_(France)	1057
Naval_(Thailand)	1058
Nguyen_Xuan_Phuc	1059
Police_(Libya)	1060
Police_(Rwanda)	1061
Rebel_Group_(Burundi)	1062
Civil_Aviation_Authority	1063
Criminal_(Jordan)	1064
Democratic_Left	1065
Dragan_Šutanovac	1066
Eastern_Mindanao_Command	1067
Envoy_(France)	1068
Luka_Bebic	1069
Media_Personnel_(Greece)	1070
Medical_Association_(Nigeria)	1071
National_Liberal_Party	1072
Party_Member_(Czech_Republic)	1073
Presidential_Family_(United_States)	1074
Resistance_Movement_(Uganda)	1075
Robert_Hill	1076
Scientist_(China)	1077
Tharit_Pengdit	1078
Criminal_(Guatemala)	1079
Lawmaker_(Ukraine)	1080
Manlio_Fabio_Beltrones	1081
Maumoon_Abdul_Gayoom	1082
Member_of_Parliament_(Kyrgyzstan)	1083
Military_(Ecuador)	1084
Ministry_(United_States)	1085
Other_Authorities_/_Officials_(Guatemala)	1086
Robert_McClelland	1087
Student_(Bangladesh)	1088
Children_(Sudan)	1089
Labor_Union_(Croatia)	1090
Media_(Kenya)	1091
Military_(Guatemala)	1092
Student_(France)	1093
Armed_Gang_(Al_Qaeda)	1094
Government_Lawyer/Representative_(Ukraine)	1095
Head_of_Government_(Burundi)	1096
Manuel_Rosales	1097
Medical_Personnel_(Russia)	1098
Member_of_Legislative_(Govt)_(Kenya)	1099
Mob_(Kenya)	1100
Party_Member_(Bangladesh)	1101
Portia_Simpson_Miller	1102
Prime_Minister_Chaudhry	1103
Protester_(Turkey)	1104
Armed_Opposition_(Sudan)	1105
Cabinet_/_Council_of_Ministers_/_Advisors_(Greece)	1106
Criminal_(Costa_Rica)	1107
Foreign_Affairs_(Zimbabwe)	1108
Free_Democratic_Party	1109
Huang_Ju	1110
Jan_Fischer	1111
Lawmaker_(Greece)	1112
Military_(Guinea)	1113
Minister_Kachornprasart	1114
Ministry_(Belgium)	1115
Nigerian_Navy	1116
Ahmed_Abdallah_Sambi	1117
Criminal_(Palestinian_Territory,_Occupied)	1118
Head_of_Government_(Gambia)	1119
Meira_Kumar	1120
Men_(Belgium)	1121
National_Democratic_Party	1122
Newspaper_(Sudan)	1123
Peter_Pace	1124
Rio_Tinto	1125
Shirin_Ebadi	1126
State_Security_Court_(Jordan)	1127
Women_(Hong_Kong)	1128
Alexandr_Vondra	1129
Armed_Rebel_(Afghanistan)	1130
Benny_Gantz	1131
Employee_(Iraq)	1132
Fawzi_Salloukh	1133
Militant_(Mali)	1134
Military_(Madagascar)	1135
Mswati_III	1136
National_Security_Advisor_(Iraq)	1137
Representatives_(Lithuania)	1138
Representatives_(Vietnam)	1139
U.S._Forces_Korea	1140
Antonio_Paulo_Kassoma	1141
Bogdan_Klich	1142
Combatant_(Al-Shabaab)	1143
Tourist_(United_States)	1144
Zalmai_Rassoul	1145
Amina_Mohamed	1146
Christian_(Indonesia)	1147
Congress_for_Democratic_Change	1148
Defense_/_Security_Ministry_(Poland)	1149
Farm_Worker_(South_Korea)	1150
Foreign_Affairs_(Senegal)	1151
Government_Official_(Taiwan)	1152
Ibrahim_Hassan_Dankwambo	1153
Member_of_Legislative_(Govt)_(Lebanon)	1154
Ministry_(Kosovo)	1155
Sankei	1156
Álvaro_García	1157
ANC_Youth_League	1158
Alexander_Valterovich_Litvinenko	1159
Aree_Wong_Araya	1160
Bruce_Golding	1161
Congress_(Peru)	1162
Government_(Nicaragua)	1163
Lawrence_Cannon	1164
Malaysian_People's_Party	1165
Men_(Cambodia)	1166
Rafael_Ramírez	1167
Royal_Air_Force	1168
Solomon_Passy	1169
Arab_Israelis	1170
Director_General_(Thailand)	1171
Industry_(China)	1172
Islamic_Militant_(Philippines)	1173
Rights_Activist_(Egypt)	1174
Rodolphe_Adada	1175
Royal_Dutch_Shell	1176
Ruling_Party_(Zambia)	1177
Vitali_Klitschko	1178
Bernardino_Leon	1179
Department_of_Geologic_Survey_and_its_Mineral_Exploration_(Thailand)	1180
Devlet_Bahçeli	1181
Government_(Guatemala)	1182
Health_Ministry_(Nigeria)	1183
Ibrahim_Idris	1184
Jacob_Sello_Selebi	1185
Mitsubishi	1186
Muslim_Militant_(Philippines)	1187
Naftali_Bennett	1188
Philip_J._Crowley	1189
Suwat_Liptapanlop	1190
Abdelkader_Messahel	1191
Armed_Band_(Brazil)	1192
City_Mayor_(Somalia)	1193
David_Bartlett	1194
Defense_/_Security_Ministry_(Colombia)	1195
Eduardo_Rodríguez	1196
Finance_/_Economy_/_Commerce_/_Trade_Ministry_(Australia)	1197
Government_(Haiti)	1198
Interim_Government_(Somalia)	1199
Iurie_Leanca	1200
Kittiratt_Na-Ranong	1201
Men_(Argentina)	1202
Moussa_Dadis_Camara	1203
Party_President_(Bharatiya_Janata)	1204
Ruhakana_Rugunda	1205
Andrej_Kiska	1206
Criminal_(Austria)	1207
Denr	1208
Legislature_(Czech_Republic)	1209
Main_Opposition_(South_Africa)	1210
Ministry_(Morocco)	1211
Police_(Cote_d'Ivoire)	1212
Rights_Activist_(United_States)	1213
Senate_(Italy)	1214
Student_(Senegal)	1215
Zawahiri	1216
Armed_Band_(Lebanon)	1217
Armed_Rebel_(Nigeria)	1218
Arsen_Avakov	1219
Cyril_Svoboda	1220
Fishermen_(Sri_Lanka)	1221
John_Faulkner	1222
Kamalesh_Sharma	1223
Member_of_Parliament_(South_Africa)	1224
Military_Personnel_(Canada)	1225
Military_Personnel_(Mali)	1226
Ogaden_National_Liberation_Front	1227
Peter_O'Neill	1228
Police_(Kosovo)	1229
Ram_Paswan	1230
Shamsudeen_Usman	1231
Al_Gore	1232
Anand_Panyarachun	1233
Awad_Ahmed_al-Jaz	1234
Boonrawd_Somtat	1235
Christian_Democratic_Movement	1236
Gilberto_Kassab	1237
Kathleen_Wynne	1238
Magomedsalam_Magomedov	1239
Mahamadou_Issoufou	1240
Maxime_Verhagen	1241
Murli_Deora	1242
National_Liberal_Party_(Romania)	1243
Newspaper_(South_Korea)	1244
Nigerian_Governors_Forum	1245
Population_(Georgia)	1246
Representatives_(Kyrgyzstan)	1247
Anyim_Pius_Anyim	1248
Armed_Band_(Somalia)	1249
Citizen_(Montenegro)	1250
Defense_/_Security_Ministry_(Spain)	1251
Domestic_Affairs_(Nigeria)	1252
Finance_/_Economy_/_Commerce_/_Trade_Ministry_(Japan)	1253
Government_Official_(South_Africa)	1254
Immigrants_(Myanmar)	1255
Ishaq_Dar	1256
Liberals_(Canada)	1257
Liu_Zhenmin	1258
Media_(Argentina)	1259
Military_Personnel_-_Special_(Sri_Lanka)	1260
Muhammad_Naji_al-Otari	1261
Nahas_Angula	1262
Reserve_Personnel_(South_Korea)	1263
Armed_Rebel_(Niger)	1264
Bandar_bin_Sultan	1265
Behrouz_Kamalvandi	1266
Government_(Gabon)	1267
Head_of_Government_(Democratic_Republic_of_Congo)	1268
Ministry_(Liberia)	1269
Popular_Congress	1270
Separatist_Militant_(Thailand)	1271
Thanong_Bidaya	1272
Veterans_(Russia)	1273
Company_-_Owner_or_Operator_(Iran)	1274
Economist_(China)	1275
Education_Ministry_(Bangladesh)	1276
Election_Commission_(Nepal)	1277
Head_of_Government_(Burkina_Faso)	1278
Jitan_Ram_Manjhi	1279
Limpopo_Police	1280
Military_Personnel_(Angola)	1281
Military_Personnel_(France)	1282
Militia_(Syria)	1283
Other_Authorities_/_Officials_(Senegal)	1284
Ricardo_Cabrisas	1285
Treasury/Finance_Ministry_(Sudan)	1286
Bank_(Greece)	1287
Business_(Africa)	1288
Democratic_Force	1289
Education_(Israel)	1290
Francis_Muthaura	1291
Kamla_Persad-Bissessar	1292
Lulzim_Basha	1293
Media_Personnel_(Colombia)	1294
Member_of_the_Judiciary_(Georgia)	1295
Military_(Jordan)	1296
Muslim_(Malaysia)	1297
Other_Authorities_/_Officials_(Switzerland)	1298
Police_(Madagascar)	1299
Teodoro_Obiang_Nguema_Mbasogo	1300
Yang_Hyong_Sop	1301
Abdul_Hamid	1302
Criminal_(El_Salvador)	1303
Eli_Yishai	1304
Human_Rights_Commission_(Nigeria)	1305
Indigenous_People_(Bangladesh)	1306
Indigenous_People_(Taiwan)	1307
Military_Personnel_-_Special_(Myanmar)	1308
Mohammad_Ali_Jafari	1309
Naval_(Bangladesh)	1310
Shrien_Dewani	1311
Adnan_Terzic	1312
Azahari_Husin	1313
Bahamas	1314
Cabinet_/_Council_of_Ministers_/_Advisors_(Somalia)	1315
Farm_Worker_(Taiwan)	1316
Information_/_Communication_/_Transparency_Ministry_(Iraq)	1317
Jack_McConnell	1318
Jonathan_Moyo	1319
Karl-Theodor_zu_Guttenberg	1320
Maasai	1321
Madeleine_Albright	1322
Media_(Azerbaijan)	1323
Other_Authorities_/_Officials_(Liberia)	1324
Philip_Alston	1325
Robert_Jones_Portman	1326
Sambo_Dasuki	1327
Toryalai_Wesa	1328
Attack_Craft_(United_States)	1329
Attorney_General_(Argentina)	1330
Bilawal_Bhutto_Zardari	1331
Conference_of_Nigerian_Political_Parties	1332
Eurasian_Economic_Community	1333
Health_Ministry_(China)	1334
Industrial_/_Textiles_/_Mining_Ministry_(Vietnam)	1335
Islamic_Militant_(India)	1336
Joao_Miranda	1337
Labor_and_Employment_Ministry_(Australia)	1338
Michael_Cullen	1339
Military_(Timor-Leste)	1340
Ministry_(Oman)	1341
Murderer_(Nigeria)	1342
People_Associated_with_the_Opposition_(Bangladesh)	1343
Religion_(Israel)	1344
Representatives_(Malaysia)	1345
Angel_Luis_D'Elia	1346
Company_-_Owner_or_Operator_(Egypt)	1347
John_Campbell	1348
Morteza_Sarmadi	1349
Olugbenga_Ashiru	1350
Representatives_(Bulgaria)	1351
Scholar_(Pakistan)	1352
United_Self-Defense_Forces_of_Colombia	1353
Afonso_Pedro_Canga	1354
Assemblies_(Cambodia)	1355
Coalition_for_Unity_and_Democracy	1356
Elias_Murr	1357
Habib_Essid	1358
Holy_See	1359
Jesse_Chacón	1360
John_Pombe_Magufuli	1361
János_Áder	1362
Legislature_(United_States)	1363
National_Congress_(Sudan)	1364
Philipp_Rösler	1365
Scholar_(Somalia)	1366
Sher_Bahadur_Deuba	1367
Sidi_Ould_Cheikh_Abdallahi	1368
Vladislav_Yuryevich_Surkov	1369
Zanzibar	1370
Anna_Fotyga	1371
Business_(Kuwait)	1372
Businessperson_(New_Zealand)	1373
Energy_Department/Ministry_(United_States)	1374
Geoff_Gallop	1375
High_Ranking_Military_Personnel_(Syria)	1376
Lawyer/Attorney_(Czech_Republic)	1377
Military_Personnel_(Taiwan)	1378
Ministry_of_Public_Security_(Vietnam)	1379
Your_Party	1380
Ethnic_Group_(Nigeria)	1381
High_Commission_(Australia)	1382
Indigenous_People_(Uganda)	1383
James_Wani_Igga	1384
Main_Opposition_(Slovakia)	1385
Member_of_Parliament_(Botswana)	1386
Micky_Rosenfeld	1387
Miguel_d'_Escoto_Brockmann	1388
Mohammed_Qasim_Fahim	1389
Tahirul_Qadri	1390
Tourist_(South_Korea)	1391
Andrew_Robb	1392
Domestic_Affairs_(Germany)	1393
Elizabeth_Dipuo_Peters	1394
Employee_(Israel)	1395
Jason_Kenney	1396
Justice_Department/Ministery_(Romania)	1397
Karim_Wade	1398
Military_Personnel_(Peru)	1399
Ministry_(Hungary)	1400
News_Editor_(Russia)	1401
Political_Parties_(Egypt)	1402
Scholar_(United_States)	1403
Activist_(France)	1404
Andrzej_Lepper	1405
Antanas_Valionis	1406
Brice_Hortefeux	1407
Business_(Poland)	1408
Cabinet_/_Council_of_Ministers_/_Advisors_(Kazakhstan)	1409
Chung_Sye_Kyun	1410
Daniel_Mitov	1411
Democratic_Party_(Serbia)	1412
Domestic_Affairs_(Spain)	1413
Foreign_Affairs_(Zambia)	1414
Government_(Trinidad_and_Tobago)	1415
Indigenous_People_(South_Korea)	1416
Joint_Chiefs_of_Staff_(United_States)	1417
Justice_Department/Ministery_(Pakistan)	1418
Legislature_(Tanzania)	1419
Raphael_Tuju	1420
Tamil_Rebel	1421
Tony_Snow	1422
Alliance_for_Democracy	1423
Assemblies_(France)	1424
Binyamin_Ben-Eliezer	1425
Defense_/_Security_Ministry_(Taiwan)	1426
Eric_Besson	1427
Jack_Lang	1428
Jin_Renqing	1429
Kidnapper_(Iraq)	1430
Legislature_(Libya)	1431
Main_Opposition_(Georgia)	1432
Military_(El_Salvador)	1433
Muhammadiyah	1434
Other_Authorities_/_Officials_(El_Salvador)	1435
Oversight_Court_(Bulgaria)	1436
Party_Member_(Latvia)	1437
Pier_Ferdinando_Casini	1438
Rasa_Juknevičienė	1439
Student_(Palestinian_Territory,_Occupied)	1440
Terrorist_Leader_(Syria)	1441
Vojtěch_Filip	1442
William_E._Ward	1443
Attacker_(Indonesia)	1444
Cabinet_/_Council_of_Ministers_/_Advisors_(Holy_See_(Vatican_City_State))	1445
City_Mayor_(Indonesia)	1446
Foreign_Affairs_(Macedonia)	1447
Head_of_Government_(Botswana)	1448
Head_of_Government_(Cameroon)	1449
Hilmi_Özkök	1450
Human_Rights_Activist_(Nigeria)	1451
João_Baptista_Kussumua	1452
Miguel_Ángel_Osorio_Chong	1453
Political_Parties_(Yemen)	1454
Representative_to_the_United_Nations_(China)	1455
Sani_Abacha	1456
Simon_Lalong	1457
Armed_Rebel_(Turkish_Kurds)	1458
Business_(Jordan)	1459
Children_(South_Sudan)	1460
Eduardo_Montealegre	1461
Head_of_Government_(Sierra_Leone)	1462
Health_Ministry_(Iran)	1463
Islamic_Republic_of_Iran_Broadcasting	1464
Jawad_al-Bulani	1465
Lawmaker_(Vietnam)	1466
Media_Personnel_(Nepal)	1467
Naledi_Pandor	1468
Office_of_the_Attorney_General	1469
Police_(Turkmenistan)	1470
Tan_Sri_Muhyiddin_Yassin	1471
United_Nations_Children's_Fund	1472
Vojislav_Šešelj	1473
Ahmad_Chalabi	1474
Ali_Tayyebnia	1475
Armed_Opposition_(Somalia)	1476
Army_Personnel_(Bangladesh)	1477
Civil_Servant_(Thailand)	1478
Education_(Colombia)	1479
Finance_/_Economy_/_Commerce_/_Trade_Ministry_(India)	1480
Government_(Jamaica)	1481
Government_Affiliated_Bank_(Nigeria)	1482
Head_of_Government_(Slovenia)	1483
Jacqui_Smith	1484
José_Alencar_Gomes_da_Silva	1485
Mangosuthu_Buthelezi	1486
Media_Personnel_(Liberia)	1487
Oodua_Peoples_Congress	1488
Religion_(China)	1489
Reporters_Sans_Frontieres	1490
Representatives_(Libya)	1491
Royal_Thai_Navy	1492
State_Media_(Lebanon)	1493
Student_(Iraq)	1494
WAM_news_agency	1495
Abdirahman_Mohamed_Farole	1496
Business_(Belgium)	1497
Business_(Somalia)	1498
Civil_Guard	1499
Government_(Costa_Rica)	1500
Indigenous_People_(Syria)	1501
Integrated_Regional_Information_Networks	1502
Member_of_Parliament_(Slovakia)	1503
News_Editor_(Egypt)	1504
Sato_Kilman	1505
Business_(Austria)	1506
Cao_Duc_Phat	1507
Criminal_(Jamaica)	1508
Education_Ministry_(China)	1509
Head_of_Government_(Sweden)	1510
International_Federation_of_Red_Cross_and_Red_Crescent_Societies	1511
Kahinda_Otafiire	1512
Mahdi_Army	1513
Media_Personnel_(Guatemala)	1514
Medical_Personnel_(Japan)	1515
Military_Personnel_-_Special_(Colombia)	1516
Other_Authorities_/_Officials_(Kazakhstan)	1517
Thief_(Thailand)	1518
Yongyuth_Wichaidit	1519
Adebisi_Akande	1520
Arjun_Singh	1521
Bureaucrat_(Japan)	1522
Business_(Bulgaria)	1523
Businessperson_(Canada)	1524
Cabinet_/_Council_of_Ministers_/_Advisors_(Czech_Republic)	1525
Chris_Olukolade	1526
Citizen_(Djibouti)	1527
City_Mayor_(Iraq)	1528
Company_-_Owner_or_Operator_(Italy)	1529
Education_(Brazil)	1530
Future_Movement	1531
Ignacio_Bunye	1532
Jerry_Brown	1533
Mekong_River_Commission	1534
Member_of_the_Judiciary_(Venezuela)	1535
National_Iranian_Petrochemical_Company	1536
Police_(Maldives)	1537
Professor_(Taiwan)	1538
Sanjay_Dutt	1539
Solomon_Arase	1540
Tasnim_news_agency	1541
Abdulla_Yameen	1542
Béla_Bugár	1543
Defense_/_Security_Ministry_(South_Africa)	1544
Election_Commission_(Belarus)	1545
Emeka_Ihedioha	1546
Gideon_Sa'ar	1547
Karl_Erjavec	1548
Main_Opposition_(Canada)	1549
Member_of_the_Judiciary_(Kyrgyzstan)	1550
Military_Personnel_(Serbia)	1551
People_Associated_with_the_Opposition_(Egypt)	1552
Planning_Commission_(India)	1553
Protester_(Tanzania)	1554
Representatives_(Yemen)	1555
Villager_(Peru)	1556
Andean_Community	1557
Armed_Band_(South_Sudan)	1558
Attorney_General_(Uganda)	1559
Businessperson_(Italy)	1560
Detainee_(United_States)	1561
Domestic_Affairs_(Croatia)	1562
Douglas_Alexander	1563
Education_(Argentina)	1564
Education_Ministry_(South_Africa)	1565
Environment_Department/Ministry_(Philippines)	1566
Ernesto_Cordero	1567
Farm_Worker_(Mexico)	1568
Government_Official_(United_Kingdom)	1569
Information_/_Communication_/_Transparency_Ministry_(Russia)	1570
John_Githongo	1571
Khaled_Bahah	1572
Legislature_(Mongolia)	1573
Media_Personnel_(Angola)	1574
Member_of_the_Judiciary_(Tanzania)	1575
National_Party_(United_Kingdom)	1576
Newspaper_(France)	1577
Political_Parties_(Indonesia)	1578
Political_Parties_(Uganda)	1579
Preacher_(Kenya)	1580
Quds_Force	1581
RCTV_International	1582
Refugee_(South_Africa)	1583
Steffen_Seibert	1584
Tony_Sithembiso_Yengeni	1585
Vladimiro_Montesinos	1586
Yoani_Sánchez	1587
Zambian_Defence_Force	1588
Admiral_(India)	1589
City_Mayor_(Latvia)	1590
Displaced_Families_(Sudan)	1591
East_Turkistan_Islamic_Movement	1592
Education_Ministry_(Singapore)	1593
Gary_Roughead	1594
Japan_Restoration_Party	1595
Labor_and_Employment_Ministry_(Nigeria)	1596
Legislature_(Bahrain)	1597
Makhdoom_Shah_Mahmood_Qureshi	1598
Mario_Das_Neves	1599
Martin_Bursík	1600
Member_of_Legislative_(Govt)_(India)	1601
Member_of_Parliament_(France)	1602
Muslim_(Syria)	1603
Samuel_J._Locklear	1604
Sri_Lanka_United_National_Party	1605
Vincent_Cable	1606
Abdul_Aziz_Abdul_Ghani	1607
Claude_Guéant	1608
Cláudio_Lembo	1609
Defense_/_Security_Ministry_(Slovakia)	1610
Edgard_Arevalo	1611
Extremist_(Norway)	1612
Foreign_Affairs_(Liberia)	1613
Godwin_Osagie_Abbe	1614
Koichiro_Matsuura	1615
Labaran_Maku	1616
Lawyer/Attorney_(Liberia)	1617
Lubomír_Galko	1618
Manuel_Villar	1619
Rodrigo_Rato	1620
Ronnie_Shikapwasha	1621
Ruling_Coalition_(Pakistan)	1622
Ryoo_Kihl-jae	1623
Vladimir_Meciar	1624
Alan_Purisima	1625
Ante_Kotromanović	1626
Armed_Rebel_(United_Kingdom)	1627
Attorney_General_(Afghanistan)	1628
Chancellor_of_the_Exchequer	1629
City_Mayor_(Croatia)	1630
Drug_Gang_(Colombia)	1631
Fishermen_(Vietnam)	1632
George_Akume	1633
Gideon_Gono	1634
Gordon_Johndroe	1635
Hannes_Swoboda	1636
Information_Ministry_(Somalia)	1637
Ion_Iliescu	1638
Iraqi_Islamic_Party	1639
Lawyer/Attorney_(Cambodia)	1640
Olisa_Agbakoba	1641
Party_Member_(Nepal)	1642
Progressive_Socialist_Party	1643
Rashid_Meredov	1644
Raul_Hernandez	1645
Salim_Idris	1646
Shalva_Natelashvili	1647
Syarhey_Sidorski	1648
Al-Azhar_University	1649
Alfredo_Lim	1650
Attorney_General_(Canada)	1651
Bahk_Jaewan	1652
Boris_Chochiyev	1653
Cabinet_/_Council_of_Ministers_/_Advisors_(Brazil)	1654
Carlo_Azeglio_Ciampi	1655
Chimaroke_Nnamani	1656
Christina_B._Rocca	1657
Communist_Party_of_Bohemia_and_Moravia	1658
Dora_Siliya	1659
Education_(Egypt)	1660
Education_(Tanzania)	1661
Government_Official_(Vietnam)	1662
Hawiye_(ethnic)	1663
Ijaw_Youth_Council	1664
Kisii	1665
Norberto_Gonzales	1666
Opposition_Supporter_(Venezuela)	1667
People_Associated_with_the_Opposition_(Germany)	1668
Yasuo_Ichikawa	1669
Alan_Johnson	1670
Alexei_Miller	1671
Bhupinder_Singh_Hooda	1672
Business_(Netherlands)	1673
Civic_Group_(Kenya)	1674
Defense_/_Security_Ministry_(Zambia)	1675
Democratic_Union_of_Hungarians_in_Romania	1676
Denis_Napthine	1677
Government_Official_(Angola)	1678
Guillermo_Moreno	1679
Heraldo_Muñoz	1680
Indigenous_People_(Peru)	1681
James_Kabarebe	1682
Jorge_Briz_Abularach	1683
Labor_and_Employment_Ministry_(Bahrain)	1684
Lawmaker_(Colombia)	1685
Lower_House_of_Parliament_(Afghanistan)	1686
Mahmoud_Jibril	1687
Marine_Corp_(Thailand)	1688
NASA	1689
Other_Authorities_/_Officials_(Armenia)	1690
Other_Authorities_/_Officials_(Burundi)	1691
Peacekeeping_Troop_(Africa)	1692
Royal_Administration_(South_Africa)	1693
Saifur_Rahman	1694
Scientist_(Russia)	1695
Sikh_(India)	1696
Slavko_Linic	1697
Special_Court_(Sierra_Leone)	1698
UNITA	1699
Western_Cape_High_Court	1700
Alain_Joyandet	1701
Alhaji_Aliko_Dangote	1702
Bureaucrat_(Australia)	1703
Businessperson_(Czech_Republic)	1704
Constitutionalist_Liberal_Party	1705
Ed_Royce	1706
Education_(Singapore)	1707
Foreign_Affairs_(Kosovo)	1708
Foreign_Affairs_(Namibia)	1709
Geng_Yansheng	1710
Government_Official_(Egypt)	1711
Hanan_Ashrawi	1712
Henri_Konan_Bedie	1713
Indigenous_People_(Zimbabwe)	1714
Lawrence_Springborg	1715
Main_Opposition_(Panhellenic_Socialist_Movement)	1716
Member_of_Parliament_(Yemen)	1717
Millennium_Challenge_Corporation	1718
Nurse_(India)	1719
Other_Authorities_/_Officials_(Nepal)	1720
Party_Member_(Ireland)	1721
Rashtriya_Swayamsevak_Sangh	1722
Treasury/Finance_Ministry_(Saudi_Arabia)	1723
Valentin_Sobolev	1724
Victor_Montiglio	1725
Vladimír_Palko	1726
Walker_San_Miguel	1727
Al-Akhbar	1728
Arnold_Rüütel	1729
Avelino_J._Cruz,_Jr.	1730
Blogger_(Iran)	1731
Cabinet_/_Council_of_Ministers_/_Advisors_(Kyrgyzstan)	1732
Defense_Attorney_(Iraq)	1733
Economist_(Iran)	1734
Fuad_Masum	1735
Hans-Rudolf_Merz	1736
Head_of_Government_(Lesotho)	1737
Human_Rights_Commission_(Pakistan)	1738
Hunter_(Nigeria)	1739
Indigenous_People_(Ethiopia)	1740
Loren_Legarda	1741
Malik_Agar	1742
Mbhazima_Samuel_Shilowa	1743
Media_(Libya)	1744
Media_Personnel_(Africa)	1745
Member_of_Legislative_(Govt)_(Syria)	1746
Mob_(New_Zealand)	1747
Other_Authorities_/_Officials_(New_Zealand)	1748
Representatives_(Ethiopia)	1749
Ruling_Party_(Yemen)	1750
Salvador_Sánchez_Cerén	1751
Sheikh_Mukhtar_Robow	1752
Steven_Chu	1753
Terrorist_Leader_(Islamic_State_of_Iraq_and_the_Levant)	1754
Uganda_Revenue_Authority	1755
Uong_Chu_Luu	1756
William_ole_Ntimama	1757
Abdullah_ibn_Husayn_al-Ahmar	1758
Attacker_(Lebanon)	1759
Court_Judge_(Botswana)	1760
Davit_Usupashvili	1761
Employee_(Tanzania)	1762
Environment_Department/Ministry_(India)	1763
Fatmir_Mediu	1764
Government_(Djibouti)	1765
Government_(Mauritius)	1766
High_Ranking_Military_Personnel_(Taiwan)	1767
Islamic_Militant_(Palestinian_Territory,_Occupied)	1768
Kemal_Unakitan	1769
Lal_Krishna_Advani	1770
Madické_Niang	1771
Medical_Personnel_(Mexico)	1772
Men_(Zimbabwe)	1773
Military_(Lithuania)	1774
Military_(Middle_East)	1775
Minni_Minnawi	1776
Ona	1777
Other_Authorities_/_Officials_(Democratic_Republic_of_Congo)	1778
Other_Authorities_/_Officials_(Namibia)	1779
Presidential_Aide_(Nigeria)	1780
Rafael_Seguis	1781
Royal_Administration_(Romania)	1782
Samuel_Sitta	1783
Secret_Agent_(Iran)	1784
Secret_Agent_(Russia)	1785
Activist_(Iraq)	1786
Business_(Bahrain)	1787
Business_(Peru)	1788
Cabinet_/_Council_of_Ministers_/_Advisors_(Yemen)	1789
Chris_Huhne	1790
Court_Judge_(Yemen)	1791
Detainee_(Palestinian_Territory,_Occupied)	1792
Detainee_(South_Sudan)	1793
Dharam_Singh	1794
Faith_Pansy_Tlakula	1795
Frantisek_Kasický	1796
Gabriel_Silva_Luján	1797
Industry_(South_Africa)	1798
Insurgent_(Al_Qaeda)	1799
International_Federation_of_Human_Rights	1800
Jorge_Hank_Rhon	1801
Lawyer/Attorney_(Bolivia)	1802
Lawyer/Attorney_(Libya)	1803
Legislature_(Venezuela)	1804
Media_Personnel_(Maldives)	1805
Media_Personnel_(Serbia)	1806
Mitch_McConnell	1807
National_Democratic_Front	1808
Naval_(United_Kingdom)	1809
New_Party_(Japan)	1810
Public_Courts_(India)	1811
Representatives_(Poland)	1812
Silvia_Cartwright	1813
Stephen_W._Bosworth	1814
Abdoulaye_Bathily	1815
Aivis_Ronis	1816
Appeals_Court_(Chile)	1817
Bill_English	1818
Chishimba_Kambwili	1819
Citizen_(Guinea-Bissau)	1820
Domestic_Affairs_(Macedonia)	1821
He_Yong	1822
Immigrants_(Cuba)	1823
John_Bercow	1824
Joint_Chiefs_of_Staff_(South_Korea)	1825
Kōichirō_Genba	1826
Labor_Union_(Tunisia)	1827
Legislature_(Syria)	1828
Media_Personnel_(Mali)	1829
Military_(Cuba)	1830
Noordin_M._Top	1831
Other_Authorities_/_Officials_(Chad)	1832
Political_Parties_(Brazil)	1833
Population_(Brazil)	1834
Sadako_Ogata	1835
Smriti_Irani	1836
Thani_Thongphakdi	1837
Winnie_Madikizela-Mandela	1838
Winston_Tubman	1839
Audu_Innocent_Ogbeh	1840
Bruno_Stagno_Ugarte	1841
Chiang_Kai-shek	1842
Civil_Servant_(United_Kingdom)	1843
Daewoo	1844
Director_General_(China)	1845
District_Commissioner_(Zambia)	1846
Domestic_Affairs_(Kenya)	1847
Education_Ministry_(Taiwan)	1848
Edward_Natapei	1849
Giorgi_Kvirikashvili	1850
Green_Party_(Ireland)	1851
Information_Ministry_(Lebanon)	1852
Korean_Confederation_of_Trade_Unions	1853
Mao_Zedong	1854
Marco_Aurélio_Garcia	1855
Media_(Slovakia)	1856
Media_Personnel_(Ecuador)	1857
Miro_Cerar	1858
Murderer_(Philippines)	1859
Navtej_Sarna	1860
Nhial_Deng_Nhial	1861
Pokot	1862
Presidential_Candidate_(South_Korea)	1863
Representative_to_the_United_Nations_(Vietnam)	1864
Scholar_(Japan)	1865
Senate_Armed_Services_Committee	1866
Shehu_Sani	1867
State_Media_(Egypt)	1868
Yury_Mikhaylovich_Luzhkov	1869
A.B._Bardhan	1870
Agriculture_/_Fishing_/_Forestry_Ministry_(Vietnam)	1871
Alex_Badeh	1872
Attorney_General_(Colombia)	1873
Bloc_Yulia_Tymoshenko	1874
Court_Judge_(Africa)	1875
Drug_Gang_(Bangladesh)	1876
Employee_(Saudi_Arabia)	1877
Fishermen_(Indonesia)	1878
Health_Ministry_(Egypt)	1879
House_Speaker_(Philippines)	1880
Islamic_Preacher_(Kenya)	1881
Juan_Manuel_Urtubey	1882
Lawmaker_(Syria)	1883
Legislature_(Ecuador)	1884
Legislature_(Spain)	1885
Member_of_the_Judiciary_(Sri_Lanka)	1886
Military_(Belarus)	1887
Military_Ruler_(Myanmar)	1888
Mohammad_Nahavandian	1889
National_Democratic_Institute_for_International_Affairs	1890
Professor_(France)	1891
Religion_(Brazil)	1892
Robert_M._Kimmitt	1893
Rudy_Giuliani	1894
Sajjan_Kumar	1895
Sir_Richard_Dannatt	1896
Spy_Plane_(United_States)	1897
Treasury/Finance_Ministry_(Egypt)	1898
Tunde_Bakare	1899
Villager_(Sudan)	1900
Archbishop_(South_Africa)	1901
Bathabile_Dlamini	1902
Children_(Zimbabwe)	1903
Court_Judge_(Ecuador)	1904
Defense_/_Security_Ministry_(Croatia)	1905
Defense_/_Security_Ministry_(Fiji)	1906
Domestic_Affairs_(Colombia)	1907
Extremist_(Lebanon)	1908
Foreign_Affairs_(Congo)	1909
Foreign_Affairs_(Uruguay)	1910
Government_Official_(Rwanda)	1911
Hafiz_Ringim	1912
Human_Rights_Commission_(Mexico)	1913
Indigenous_People_(Greece)	1914
Islamic_Militant_(Egypt)	1915
Jaber_Mubarak_Al-Sabah	1916
Joseph_Ole_Nkaissery	1917
Lawyer/Attorney_(Angola)	1918
Main_Opposition_(Egypt)	1919
Military_(Laos)	1920
Mongolia_Communist_Party	1921
New_Party_(Taiwan)	1922
News_Editor_(Sudan)	1923
Warren_Truss	1924
Women_(Argentina)	1925
Agustín_Rossi	1926
Armed_Band_(Uganda)	1927
Armed_Gang_(Benin)	1928
Barnaby_Joyce	1929
Ben_Shalom_Bernanke	1930
Cabinet_/_Council_of_Ministers_/_Advisors_(Jordan)	1931
Chief_Court_Judge_(Malaysia)	1932
Christian_(Syria)	1933
Citizen_(Tonga)	1934
City_Mayor_(Bangladesh)	1935
Clergy_(Nigeria)	1936
Defense_/_Security_Ministry_(Libya)	1937
Defense_Attorney_(Canada)	1938
Director_General_(Indonesia)	1939
Doku_Khamatovich_Umarov	1940
Driss_Jettou	1941
Employee_(Jordan)	1942
Employee_(Myanmar)	1943
Giulio_Tremonti	1944
Immigrants_(Ethiopia)	1945
Information_Ministry_(India)	1946
Islamic_Coalition_Party	1947
Legislature_(Armenia)	1948
Media_Personnel_(Belarus)	1949
Ministry_(Belarus)	1950
Ministry_(Switzerland)	1951
Mladen_Ivanic	1952
Murderer_(New_Zealand)	1953
Muslim_(Sudan)	1954
Onyema_Ugochukwu	1955
Other_Authorities_/_Officials_(Madagascar)	1956
Population_(Angola)	1957
Rafik_Belhaj_Kacem	1958
Robert_Wexler	1959
Sahrawi_people	1960
Separatist_(Indonesia)	1961
Sindh_High_Court	1962
Stephen_Rapp	1963
Takahiro_Yokomichi	1964
Thai_Airways	1965
The_Poor_(Nigeria)	1966
Women_(Ukraine)	1967
Workers'_Party_(North_Korea)	1968
Wu_Po-hsiung	1969
Abdullah_bin_Nasser_bin_Khalifa_Al-Thani	1970
Anthony_Garotinho	1971
Armed_Band_(Macedonia)	1972
Bereket_Simon	1973
Bernard_Makuza	1974
Business_(Hungary)	1975
Chirau_Ali_Mwakwere	1976
Criminal_(United_Arab_Emirates)	1977
Employee_(Liberia)	1978
Foreign_Affairs_(Brunei)	1979
Government_Official_(Turkey)	1980
Granma	1981
Guenther_Oettinger	1982
Guerrilla_(National_Liberation_Army)	1983
Huang_Kun-huei	1984
Industry_(Thailand)	1985
Issa_Aremu	1986
Ivica_Kirin	1987
Jaroslav_Baska	1988
Kennedy_Sakeni	1989
Lawyer/Attorney_(Ethiopia)	1990
Lucy_Kibaki	1991
Martin_Lidegaard	1992
Member_of_Legislative_(Govt)_(Palestinian_Territory,_Occupied)	1993
Men_(Denmark)	1994
Military_Personnel_(Cote_d'Ivoire)	1995
Mladjan_Dinkic	1996
Ombudsman_(Mexico)	1997
Party_Member_(Croatia)	1998
Peter_Esele	1999
[truncated: 8,488 more rows]
