# Supplementary material for: A temporal knowledge graph reasoning model based on recurrent encoding and contrastive learning
Source: PeerJ Comput Sci. 2025 Jan 23;11:e2595. doi: 10.7717/peerj-cs.2595 (PMC11784877; doi:10.7717/peerj-cs.2595)
Supplement: Supplemental Information 2 [file peerj-cs-11-2595-s002.zip › data/ICEWS05-15/relation2id.txt]

Make_statement	0
Consult	1
Express_intent_to_meet_or_negotiate	2
Make_an_appeal_or_request	3
Make_a_visit	4
Host_a_visit	5
Arrest,_detain,_or_charge_with_legal_action	6
Praise_or_endorse	7
Criticize_or_denounce	8
Accuse	9
Engage_in_negotiation	10
Sign_formal_agreement	11
Express_intent_to_cooperate	12
Engage_in_diplomatic_cooperation	13
Express_intent_to_engage_in_diplomatic_cooperation_(such_as_policy_support)	14
Use_conventional_military_force	15
Use_unconventional_violence	16
Demand	17
Investigate	18
fight_with_small_arms_and_light_weapons	19
Reject	20
Make_optimistic_comment	21
Discuss_by_telephone	22
Make_pessimistic_comment	23
Threaten	24
Engage_in_symbolic_act	25
Demonstrate_or_rally	26
Appeal_for_diplomatic_cooperation_(such_as_policy_support)	27
Meet_at_a_'third'_location	28
Return,_release_person(s)	29
Abduct,_hijack,_or_take_hostage	30
Provide_humanitarian_aid	31
Make_empathetic_comment	32
Confiscate_property	33
Deny_responsibility	34
Protest_violently,_riot	35
Reduce_relations	36
Physically_assault	37
Provide_aid	38
Expel_or_deport_individuals	39
Cooperate_economically	40
Occupy_territory	41
Impose_embargo,_boycott,_or_sanctions	42
Bring_lawsuit_against	43
Use_tactics_of_violent_repression	44
Mobilize_or_increase_armed_forces	45
Impose_administrative_sanctions	46
Provide_economic_aid	47
Express_intent_to_cooperate_economically	48
Ease_administrative_sanctions	49
Reduce_or_break_diplomatic_relations	50
Consider_policy_option	51
Rally_support_on_behalf_of	52
Reject_proposal_to_meet,_discuss,_or_negotiate	53
Yield	54
Express_intent_to_provide_economic_aid	55
Coerce	56
Engage_in_material_cooperation	57
Threaten_with_military_force	58
Conduct_suicide,_car,_or_other_non-military_bombing	59
Grant_diplomatic_recognition	60
Express_intent_to_provide_material_aid	61
Express_intent_to_settle_dispute	62
Receive_deployment_of_peacekeepers	63
Appeal_for_intelligence	64
Sexually_assault	65
Cooperate_militarily	66
Provide_military_aid	67
Defy_norms,_law	68
Provide_military_protection_or_peacekeeping	69
Express_accord	70
Demand_diplomatic_cooperation_(such_as_policy_support)	71
Reject_plan,_agreement_to_settle_dispute	72
Rally_opposition_against	73
Give_ultimatum	74
Retreat_or_surrender_militarily	75
Complain_officially	76
Share_intelligence_or_information	77
Express_intent_to_release_persons_or_property	78
Appeal_for_change_in_leadership	79
Express_intent_to_provide_humanitarian_aid	80
Employ_aerial_weapons	81
Express_intent_to_provide_military_aid	82
Kill_by_physical_assault	83
Investigate_crime,_corruption	84
Express_intent_to_de-escalate_military_engagement	85
Accuse_of_crime,_corruption	86
Impose_restrictions_on_political_freedoms	87
Acknowledge_or_claim_responsibility	88
Accuse_of_human_rights_abuses	89
Halt_negotiations	90
Demand_change_in_leadership	91
Mobilize_or_increase_police_power	92
Appeal_for_de-escalation_of_military_engagement	93
Demonstrate_military_or_police_power	94
Apologize	95
Appeal_for_release_of_persons_or_property	96
Obstruct_passage,_block	97
Declare_truce,_ceasefire	98
Refuse_to_yield	99
Appeal_to_others_to_meet_or_negotiate	100
Impose_blockade,_restrict_movement	101
Mediate	102
fight_with_artillery_and_tanks	103
Increase_military_alert_status	104
Assassinate	105
Appeal_to_engage_in_or_accept_mediation	106
Carry_out_suicide_bombing	107
Torture	108
Defend_verbally	109
Express_intent_to_cooperate_militarily	110
Appeal_for_aid	111
Refuse_to_release_persons_or_property	112
Veto	113
Decline_comment	114
Appeal_for_judicial_cooperation	115
Demand_de-escalation_of_military_engagement	116
Increase_police_alert_status	117
Reduce_or_stop_economic_assistance	118
Accede_to_demands_for_change_in_leadership	119
Appeal_for_economic_cooperation	120
Express_intent_to_provide_military_protection_or_peacekeeping	121
Engage_in_judicial_cooperation	122
Appeal_to_others_to_settle_dispute	123
Appeal_for_economic_aid	124
Demand_meeting,_negotiation	125
Express_intent_to_accept_mediation	126
Express_intent_to_yield	127
Demonstrate_for_leadership_change	128
Express_intent_to_engage_in_material_cooperation	129
Threaten_with_sanctions,_boycott,_embargo	130
Appeal_for_easing_of_administrative_sanctions	131
Seize_or_damage_property	132
Appeal_for_material_cooperation	133
Appeal_for_military_aid	134
Appeal_for_policy_change	135
Conduct_strike_or_boycott	136
Grant_asylum	137
Express_intent_to_mediate	138
Impose_state_of_emergency_or_martial_law	139
Threaten_non-force	140
Demand_material_cooperation	141
Forgive	142
Demand_intelligence_cooperation	143
Threaten_to_reduce_or_break_relations	144
Appeal_to_yield	145
Express_intent_to_cooperate_on_judicial_matters	146
Appeal_for_change_in_institutions,_regime	147
Express_intent_to_ease_administrative_sanctions	148
Accede_to_demands_for_rights	149
Demand_that_target_yields	150
Accuse_of_espionage,_treason	151
Ease_economic_sanctions,_boycott,_embargo	152
Appeal_for_humanitarian_aid	153
Refuse_to_de-escalate_military_engagement	154
Accuse_of_aggression	155
Accuse_of_war_crimes	156
Return,_release_property	157
Refuse_to_ease_administrative_sanctions	158
Reduce_or_stop_material_aid	159
Demand_economic_aid	160
Expel_or_withdraw	161
Appeal_for_rights	162
Accede_to_demands_for_change_in_policy	163
Engage_in_mass_killings	164
Reduce_or_stop_military_assistance	165
Demand_change_in_institutions,_regime	166
Reject_economic_cooperation	167
Demand_judicial_cooperation	168
Express_intent_to_cooperate_on_intelligence	169
Express_intent_to_change_leadership	170
Destroy_property	171
Appeal_for_political_reform	172
Expel_or_withdraw_peacekeepers	173
Reject_judicial_cooperation	174
Threaten_with_administrative_sanctions	175
Reduce_or_stop_humanitarian_assistance	176
Appeal_for_military_protection_or_peacekeeping	177
Ban_political_parties_or_politicians	178
Express_intent_to_change_policy	179
Threaten_with_political_dissent,_protest	180
Violate_ceasefire	181
Threaten_with_repression	182
Demand_settling_of_dispute	183
Threaten_to_reduce_or_stop_aid	184
Express_intent_to_ease_economic_sanctions,_boycott,_or_embargo	185
Attempt_to_assassinate	186
Receive_inspectors	187
Accede_to_requests_or_demands_for_political_reform	188
Refuse_to_ease_economic_sanctions,_boycott,_or_embargo	189
Use_as_human_shield	190
Demobilize_armed_forces	191
Investigate_human_rights_abuses	192
Ease_state_of_emergency_or_martial_law	193
Impose_curfew	194
Reject_material_cooperation	195
Appeal_for_easing_of_economic_sanctions,_boycott,_or_embargo	196
Demand_mediation	197
Demonstrate_for_policy_change	198
Express_intent_to_institute_political_reform	199
Appeal_for_easing_of_political_dissent	200
Demand_easing_of_administrative_sanctions	201
Demand_policy_change	202
Demand_release_of_persons_or_property	203
Ease_military_blockade	204
Appeal_for_target_to_allow_international_involvement_(non-mediation)	205
Demand_military_aid	206
Engage_in_violent_protest_for_leadership_change	207
Accede_to_demands_for_change_in_institutions,_regime	208
Express_intent_to_change_institutions,_regime	209
Reject_request_for_change_in_leadership	210
Demand_political_reform	211
Demand_rights	212
Reject_mediation	213
Reject_request_for_military_protection_or_peacekeeping	214
Demand_humanitarian_aid	215
Demand_material_aid	216
Ease_political_dissent	217
Threaten_to_halt_negotiations	218
Threaten_with_restrictions_on_political_freedoms	219
Conduct_hunger_strike	220
Ease_ban_on_political_parties_or_politicians	221
Use_chemical,_biological,_or_radiological_weapons	222
Carry_out_roadside_bombing	223
Engage_in_political_dissent	224
Demand_economic_cooperation	225
Halt_mediation	226
Reject_request_for_rights	227
Appeal_for_military_cooperation	228
Detonate_nuclear_weapons	229
Ease_curfew	230
Ease_restrictions_on_political_freedoms	231
Investigate_war_crimes	232
Reject_request_for_economic_aid	233
Express_intent_to_allow_international_involvement_(non-mediation)	234
Reject_military_cooperation	235
Reject_request_for_policy_change	236
Threaten_to_impose_curfew	237
Allow_humanitarian_access	238
Conduct_strike_or_boycott_for_leadership_change	239
Demand_easing_of_political_dissent	240
Engage_in_ethnic_cleansing	241
Engage_in_mass_expulsion	242
Engage_in_violent_protest_for_policy_change	243
Investigate_military_action	244
Reject_request_for_change_in_institutions,_regime	245
Reject_request_for_humanitarian_aid	246
Reject_request_or_demand_for_political_reform	247
Threaten_to_halt_international_involvement_(non-mediation)	248
Threaten_to_halt_mediation	249
Threaten_to_impose_state_of_emergency_or_martial_law	250
