# Supplementary material for: A temporal knowledge graph reasoning model based on recurrent encoding and contrastive learning
Source: PeerJ Comput Sci. 2025 Jan 23;11:e2595. doi: 10.7717/peerj-cs.2595 (PMC11784877; doi:10.7717/peerj-cs.2595)
Supplement: Supplemental Information 2 [file peerj-cs-11-2595-s002.zip › data/ICEWS05-15/test.txt]

0	6	5	3647
0	5	322	3647
490	16	8	3647
0	10	11	3647
653	0	1	3647
73	18	178	3647
138	24	1112	3647
2	1	0	3647
1510	40	7848	3647
112	7	4	3647
163	6	246	3647
0	6	3333	3647
88	6	171	3647
593	1	130	3647
130	1	593	3647
0	1	2	3647
14	8	132	3647
24	22	175	3647
9	17	776	3647
88	6	551	3647
91	16	133	3647
1754	24	10	3647
241	3	2035	3647
10	5	653	3647
700	0	1	3647
901	0	137	3647
11	1	0	3647
0	12	11	3647
16	6	34	3647
163	0	4014	3647
371	0	653	3647
133	6	91	3647
11	12	0	3647
653	4	10	3647
452	12	11	3647
6044	0	185	3647
11	62	0	3647
132	15	27	3647
6	3	5	3647
452	4	11	3647
6	9	5	3647
11	5	452	3647
29	20	894	3647
0	1	11	3647
14	13	906	3647
175	22	24	3647
653	0	10	3647
2	4	1	3647
186	3	670	3647
138	3	1112	3647
38	19	472	3647
322	4	0	3647
259	16	522	3647
513	45	29	3647
2	2	0	3647
6608	8	657	3647
1	5	2	3647
48	0	1792	3647
11	10	0	3647
0	56	1489	3647
7971	30	302	3647
5608	0	23	3647
145	0	22	3647
17	0	236	3648
50	102	12	3648
56	1	10	3648
224	16	29	3648
686	7	19	3648
48	6	160	3648
0	29	322	3648
0	14	2	3648
1	11	0	3648
944	10	9	3648
28	0	0	3648
1319	9	7261	3648
485	31	122	3648
1047	4	10	3648
0	1	2	3648
186	3	670	3648
6	6	5	3648
10	1	56	3648
2	1	0	3648
98	0	310	3648
147	1	173	3648
154	8	0	3648
204	27	10	3648
746	0	11	3648
173	1	147	3648
10	11	56	3648
6	21	5	3648
3	2	2	3648
56	7	10	3648
1047	2	204	3648
1449	17	6924	3648
277	1	3051	3648
368	0	1777	3648
1047	1	204	3648
522	9	73	3648
1263	104	4735	3648
1	67	10	3648
204	1	1047	3648
1193	0	1315	3648
2	14	0	3648
529	0	174	3648
2	2	3	3648
10	5	1047	3648
56	11	10	3648
16	6	34	3648
1	14	0	3648
0	62	1	3648
1047	2	10	3648
24	9	210	3648
174	3	82	3648
380	0	3936	3648
6	27	5	3648
86	0	9	3648
34	19	36	3648
1047	0	56	3648
9	10	944	3648
56	13	10	3648
3051	1	277	3648
29	0	224	3648
1	5	2	3649
132	23	565	3649
623	2	727	3649
48	19	160	3649
107	0	138	3649
59	0	52	3649
290	141	81	3649
8	9	240	3649
132	15	27	3649
10	5	1047	3649
89	17	8	3649
882	3	8	3649
140	7	41	3649
528	1	31	3649
110	10	28	3649
28	10	110	3649
10	0	1	3649
77	0	485	3649
415	27	268	3649
1	11	0	3649
175	24	42	3649
1471	4	23	3649
899	17	142	3649
635	16	51	3649
8	9	208	3649
8	3	268	3649
658	9	622	3649
8	3	52	3649
899	7	142	3649
109	6	304	3649
110	0	0	3649
0	62	1	3649
8	3	13	3649
8892	0	2460	3649
512	3	8	3649
4	4	0	3649
1006	8	72	3649
59	3	8	3649
10	5	204	3649
2	12	3	3649
415	3	8	3649
1047	4	10	3649
243	3	142	3649
553	2	303	3649
670	20	122	3649
52	3	8	3649
1006	3	8	3649
3897	105	1	3649
656	0	13	3649
72	8	8	3649
6	18	68	3649
186	21	935	3649
50	102	12	3649
727	2	623	3649
2	1	3	3649
268	27	8	3649
2	169	3	3649
244	76	2583	3649
0	14	412	3649
36	6	34	3649
162	30	554	3649
4	0	1	3649
412	23	762	3649
0	5	4	3649
6	3	5	3649
2	4	1	3649
142	74	1675	3649
3	11	2	3649
204	1	1047	3649
595	4	1	3649
1	13	10	3649
368	0	1050	3649
52	38	8	3649
138	3	122	3649
4	21	1	3649
73	6	178	3649
662	6	2151	3649
427	3	8	3649
81	6	262	3649
52	12	8	3649
4521	6	1021	3649
204	4	10	3649
2	11	3	3649
670	20	138	3649
138	3	1112	3649
3	12	2	3649
1	67	10	3649
3362	3	463	3649
2	2	3	3649
889	25	96	3649
4	4	23	3649
3	169	2	3649
13	6	8	3649
1001	0	13	3649
378	7	110	3649
31	1	528	3649
89	3	8	3649
23	5	1471	3649
87	0	806	3649
59	3	13	3649
72	0	13	3649
1623	0	3	3649
208	3	8	3649
1047	1	204	3649
1889	0	1	3649
6924	15	76	3649
252	3	5	3649
722	3	122	3649
176	15	416	3649
1623	2	3	3649
3	1	2	3649
16	6	34	3649
1	0	400	3649
36	0	16	3649
31	7	528	3649
1754	24	10	3649
6	33	78	3649
688	43	142	3649
7	5	11	3649
6	37	5	3649
1153	0	13	3649
31	14	42	3649
279	21	2	3649
2358	0	72	3649
415	3	268	3649
52	0	13	3649
10	13	1	3649
231	0	1917	3649
11	4	7	3649
629	0	1	3649
2684	75	27	3649
1039	0	688	3649
155	18	7	3649
3	13	2	3649
333	9	1330	3649
512	9	8	3649
1	5	595	3649
1	7	2129	3649
746	0	11	3649
194	30	57	3649
106	0	528	3649
8	8	89	3649
59	9	8	3649
0	5	110	3649
899	3	142	3649
139	44	908	3649
8	17	13	3649
85	3	8	3649
13	31	8	3649
519	7	256	3649
658	3	8	3649
249	0	74	3649
142	88	662	3649
8	8	13	3649
110	4	0	3649
6	18	5	3649
3	2	2	3649
204	7	1	3649
346	8	1966	3649
7	31	15	3649
951	0	31	3649
23	5	4	3649
38	0	51	3649
1266	0	1	3649
181	9	13	3649
109	18	304	3649
52	9	8	3649
52	0	89	3650
38	6	148	3650
1094	16	3908	3650
52	115	401	3650
29	5	1094	3650
670	20	122	3650
1546	0	13	3650
1	51	10	3650
52	0	13	3650
0	12	2	3650
68	3	43	3650
414	7	370	3650
1	11	10	3650
8	3	13	3650
13	29	8	3650
98	0	61	3650
1	13	55	3650
2321	7	56	3650
12	12	41	3650
416	16	176	3650
7	5	11	3650
368	0	0	3650
138	0	670	3650
13	31	8	3650
30	166	274	3650
83	0	6	3650
2321	1	56	3650
38	6	472	3650
90	0	2158	3650
2	169	3	3650
22	6	115	3650
0	7	20	3650
16	6	34	3650
81	18	487	3650
670	20	138	3650
133	6	91	3650
129	6	323	3650
360	0	14	3650
28	0	0	3650
5	17	2504	3650
926	4	1	3650
138	3	670	3650
415	0	13	3650
1094	4	29	3650
8	8	748	3650
328	0	7	3650
54	1	2813	3650
1803	0	1060	3650
8	16	748	3650
10	11	1	3650
48	6	160	3650
14	7	1	3650
2	12	0	3650
6	3	5	3650
52	9	89	3650
106	5	451	3650
2421	2	58	3650
451	4	106	3650
6	9	68	3650
1	7	10	3650
1	67	10	3650
1	14	0	3650
71	36	532	3650
3	169	2	3650
10	13	1	3650
275	8	1022	3650
2813	1	54	3650
8	64	13	3650
11	4	7	3650
1927	16	49	3650
57	3	324	3650
36	41	16	3650
961	10	2766	3650
36	33	16	3650
8	8	89	3650
56	1	2321	3650
147	56	330	3650
76	15	8	3650
5205	0	1707	3650
2766	10	961	3650
1279	12	277	3650
1	6	201	3650
878	0	72	3650
41	12	12	3650
241	0	1	3650
3	6	323	3650
1	13	10	3650
52	9	72	3650
934	0	1094	3650
195	25	332	3650
10	18	44	3650
154	8	0	3650
176	15	416	3650
2103	0	236	3650
377	6	294	3650
6	29	5	3650
1	5	926	3650
616	7	369	3651
0	12	2	3651
2	62	0	3651
1027	14	2481	3651
2174	21	8	3651
4	1	112	3651
377	6	294	3651
65	0	71	3651
114	2	0	3651
8	12	2716	3651
1488	0	89	3651
6	6	5	3651
82	1	277	3651
1	7	10	3651
10	13	1	3651
8	9	240	3651
0	7	14	3651
8	12	2174	3651
133	6	298	3651
220	1	1686	3651
2174	12	8	3651
133	6	91	3651
253	1	82	3651
82	1	253	3651
194	30	57	3651
1	51	10	3651
1	13	55	3651
57	16	117	3651
48	19	160	3651
17	0	14	3651
894	4	42	3651
138	0	670	3651
277	1	82	3651
802	7	369	3651
10	11	1	3651
0	62	2	3651
3524	7	369	3651
27	15	132	3651
98	0	61	3651
0	11	2	3651
132	15	27	3651
641	4	10	3651
110	4	0	3651
76	15	8	3651
113	6	30	3651
343	14	72	3651
127	1	106	3651
208	3	13	3651
86	2	144	3651
369	7	1138	3651
298	16	91	3651
204	0	10	3651
658	8	8	3651
1112	20	138	3651
5046	3	1	3651
2075	26	29	3651
3183	4	71	3651
112	1	4	3651
2012	0	13	3651
8	8	59	3651
0	14	20	3651
71	5	3183	3651
3085	0	74	3651
1	11	10	3651
3404	0	728	3651
13	29	8	3651
55	0	934	3651
85	0	343	3651
13	3	8	3651
42	5	894	3651
298	37	91	3651
939	0	1	3651
1686	1	220	3651
0	5	110	3651
10	5	641	3651
298	16	133	3651
2502	0	1	3651
8	3	13	3651
559	186	35	3651
7	31	15	3651
249	0	3480	3651
1094	107	29	3651
2	11	0	3651
2	12	0	3651
1256	0	61	3651
8	8	13	3651
1	13	10	3651
106	1	127	3651
787	30	8	3651
5244	0	724	3651
416	9	176	3652
935	0	1106	3652
36	15	34	3652
220	0	116	3652
122	25	186	3652
9	12	12	3652
36	19	34	3652
14	3	27	3652
2	11	0	3652
0	62	2	3652
0	82	41	3652
7	6	2520	3652
176	9	416	3652
4	22	112	3652
2	12	0	3652
1	13	10	3652
90	22	6298	3652
6	46	5	3652
133	6	91	3652
1	11	4	3652
7	45	20	3652
10	13	1	3652
88	6	171	3652
2810	17	153	3652
399	7	19	3652
253	1	82	3652
6	3	5	3652
6	6	5	3652
255	1	106	3652
219	9	486	3652
6	31	5	3652
0	11	2	3652
942	3	1	3652
935	25	186	3652
0	12	2	3652
12	12	9	3652
19	0	17	3652
112	22	4	3652
492	40	0	3652
176	0	416	3652
2	62	0	3652
6	18	68	3652
106	1	255	3652
4	11	1	3652
6298	22	90	3652
1623	0	3	3652
82	1	253	3652
112	14	4	3652
86	2	144	3652
4	14	112	3652
1435	9	1303	3653
2151	37	3350	3653
20	7	11	3653
11	7	1363	3653
8	9	882	3653
52	3	8	3653
399	7	19	3653
8	3	13	3653
240	7	13	3653
736	1	12	3653
952	6	559	3653
36	15	34	3653
512	3	8	3653
142	37	3350	3653
272	39	83	3653
8	25	59	3653
11	13	20	3653
1211	0	255	3653
11	7	4	3653
4	0	1	3653
114	1	28	3653
1139	1	11	3653
968	1	437	3653
8	3	268	3653
8	17	13	3653
1059	0	11	3653
477	198	374	3653
138	27	122	3653
6	6	5	3653
1059	3	40	3653
7150	16	779	3653
437	1	968	3653
13	3	8	3653
312	8	186	3653
72	3	8	3653
415	27	8	3653
438	0	11	3653
8	9	13	3653
1712	8	14	3653
104	7	1	3653
400	4	1	3653
429	1	59	3653
7	3	15	3653
227	80	15	3653
141	19	291	3653
85	0	13	3653
783	15	1215	3653
1526	0	13	3653
185	3	272	3653
11	5	1363	3653
12	1	736	3653
70	66	224	3653
50	5	1059	3653
3987	17	247	3653
889	3	96	3653
477	26	374	3653
114	2	0	3653
99	2	56	3653
23	6	171	3653
76	15	8	3653
133	6	298	3653
1623	0	3	3653
1363	4	11	3653
15	8	7	3653
1	5	400	3653
11	7	112	3653
28	1	114	3653
426	3	11	3653
1215	16	783	3653
36	19	34	3653
63	18	49	3653
59	1	429	3653
20	13	11	3653
150	0	186	3653
59	3	8	3653
312	9	150	3653
8	23	13	3653
0	82	41	3653
1059	4	50	3653
114	2	28	3653
787	16	8	3653
86	0	9	3653
17	1	763	3653
763	1	17	3653
11	1	1139	3653
258	3	195	3654
590	5	280	3654
971	1	1204	3654
76	30	8	3654
67	17	614	3654
277	18	1763	3654
0	10	1	3654
3737	2	142	3654
8	3	268	3654
20	10	7	3654
155	17	15	3654
623	0	952	3654
899	0	188	3654
107	0	283	3654
258	3	4403	3654
28	64	0	3654
6	9	5	3654
280	4	590	3654
57	9	669	3654
4	0	1	3654
3737	2	1014	3654
162	16	546	3654
1204	1	971	3654
1	13	55	3654
1	10	0	3654
88	6	551	3654
457	0	10	3654
150	0	312	3654
2084	0	0	3654
2188	0	615	3654
145	0	22	3654
460	0	949	3654
181	3	8	3654
86	0	9	3654
139	18	1217	3654
787	16	8	3654
55	3	163	3654
7	10	20	3654
889	0	708	3655
4270	0	283	3655
1204	1	971	3655
626	16	246	3655
222	120	1	3655
203	0	28	3655
1	14	10	3655
86	0	9	3655
1898	11	249	3655
152	1	72	3655
6	31	5	3655
110	4	56	3655
1	20	4	3655
72	1	152	3655
162	16	116	3655
97	0	1	3655
546	1	234	3655
88	0	23	3655
204	134	5	3655
249	11	1898	3655
460	0	949	3655
328	2	23	3655
929	0	1062	3655
222	7	230	3655
728	7	5290	3655
88	15	23	3655
176	9	416	3655
234	1	546	3655
971	1	1204	3655
8	9	13	3655
6	23	5	3655
2481	7	790	3655
82	0	505	3655
85	1	429	3655
181	3	8	3655
0	10	3	3655
3	10	0	3655
174	20	161	3655
431	8	72	3655
116	15	162	3655
6381	0	1031	3655
6	9	68	3655
222	7	1	3655
76	15	8	3655
431	3	72	3655
56	5	110	3655
1000	0	24	3655
220	0	4	3655
429	1	85	3655
546	3	61	3655
15	9	446	3655
416	9	176	3655
465	9	272	3655
1	0	18	3655
36	6	34	3656
99	5	1916	3656
63	6	49	3656
138	4	788	3656
2645	16	8	3656
133	6	91	3656
279	17	2	3656
13	47	181	3656
485	1	186	3656
19	1	32	3656
1899	3	13	3656
133	6	298	3656
110	2	56	3656
41	11	12	3656
1153	0	208	3656
269	46	1494	3656
110	1	1047	3656
13	6	8	3656
0	3	2	3656
114	4	0	3656
1000	0	182	3656
110	4	56	3656
1899	3	8	3656
1	13	56	3656
1916	4	99	3656
2201	8	728	3656
138	1	122	3656
882	0	13	3656
257	1	24	3656
8	9	13	3656
0	10	3	3656
0	12	3	3656
52	0	13	3656
1	13	55	3656
400	4	1	3656
277	1	752	3656
9	2	210	3656
0	5	114	3656
76	9	8	3656
1047	0	110	3656
4732	0	5375	3656
24	1	257	3656
658	1	393	3656
0	13	29	3656
6992	15	0	3656
147	1	173	3656
104	7	1	3656
32	1	19	3656
99	2	1916	3656
24	2	257	3656
3	20	2	3656
219	57	461	3656
161	9	1279	3656
8	21	72	3656
12	11	41	3656
788	5	138	3656
3	10	0	3656
97	2	108	3656
647	98	45	3656
261	3	505	3656
163	18	1031	3656
56	5	110	3656
15	8	7	3656
257	10	24	3656
106	7	236	3656
174	3	296	3656
1889	0	1	3656
173	1	147	3656
257	2	665	3656
3705	25	8	3656
257	2	24	3656
935	0	60	3656
87	0	51	3656
133	0	298	3656
309	0	147	3656
1875	1	152	3656
8	3	13	3656
790	20	2559	3656
24	10	257	3656
56	13	1	3656
1918	0	58	3656
3	12	0	3656
297	2	665	3656
29	13	0	3656
4364	0	353	3656
393	1	658	3656
8	8	13	3656
45	98	647	3656
8	96	13	3656
275	16	232	3656
86	7	10	3656
243	13	1039	3656
152	1	1875	3656
114	2	28	3656
186	1	485	3656
1047	1	110	3656
225	0	237	3656
76	30	8	3656
113	49	30	3656
181	16	8	3656
76	15	8	3656
10	1	1137	3656
382	3	5	3656
220	0	4	3656
99	4	56	3656
1	5	400	3656
4	0	1	3656
752	1	277	3656
122	1	138	3656
192	25	305	3656
465	9	272	3656
1137	1	10	3656
56	5	99	3656
1358	2	2160	3656
4163	0	826	3656
59	14	1616	3656
52	3	8	3656
3	0	0	3656
2981	0	656	3656
929	0	214	3656
66	6	298	3656
3971	0	61	3656
106	0	236	3656
36	15	34	3656
93	0	58	3656
40	0	836	3656
3	34	2	3656
389	26	226	3657
142	14	688	3657
3535	4	7	3657
0	3	3	3657
163	0	1031	3657
696	11	1680	3657
1836	0	857	3657
87	0	51	3657
389	1	152	3657
28	0	0	3657
52	0	748	3657
0	5	114	3657
10	22	106	3657
465	6	74	3657
8085	2	1442	3657
7	6	15	3657
1	14	10	3657
3	12	0	3657
0	21	2	3657
19	1	32	3657
453	3	268	3657
0	5	220	3657
220	4	0	3657
82	29	1696	3657
52	3	8	3657
183	0	499	3657
8	89	13	3657
48	15	435	3657
298	16	91	3657
0	12	3	3657
91	9	133	3657
56	0	222	3657
3	20	2	3657
106	22	10	3657
244	14	129	3657
3	34	2	3657
1680	11	696	3657
2	8	0	3657
222	7	1	3657
40	5	859	3657
222	7	230	3657
119	3	24	3657
1275	0	0	3657
859	4	40	3657
6	9	5	3657
1	13	27	3657
56	5	99	3657
8	8	72	3657
6	18	5	3657
520	17	0	3657
385	3	571	3657
3	0	0	3657
226	2	191	3657
29	13	0	3657
31	13	12	3657
2148	29	5746	3657
86	0	9	3657
144	0	50	3657
82	0	708	3657
152	1	389	3657
0	6	259	3657
104	0	10	3657
4	7	22	3657
3705	38	122	3657
0	0	3	3657
32	1	19	3657
520	0	0	3657
133	6	298	3657
290	29	487	3657
220	3	0	3657
99	1	56	3657
389	9	226	3657
98	20	559	3657
4	1	22	3657
9	52	192	3657
88	0	23	3657
133	6	91	3657
38	33	148	3657
1	7	10	3657
222	120	1	3657
208	3	13	3657
4	5	22	3657
22	4	4	3657
3	3	0	3657
3041	0	454	3657
89	0	59	3657
16	6	34	3657
38	0	345	3657
1	0	18	3657
114	4	0	3657
1105	16	772	3657
12	13	31	3657
0	3	2	3657
22	1	4	3657
686	0	399	3657
127	3	2	3657
208	17	13	3657
1033	0	2	3657
588	0	333	3657
219	57	461	3657
112	98	4	3657
8	16	748	3657
99	4	56	3657
7	5	3535	3657
389	0	226	3657
382	21	5	3657
89	0	13	3657
0	13	29	3657
4	98	112	3657
98	0	7727	3657
27	13	1	3657
487	9	152	3657
43	20	5	3657
27	7	1	3657
56	1	99	3657
344	0	2672	3658
2	2	3	3658
2	131	3	3658
23	4	7	3658
122	3	312	3658
73	6	178	3658
14	52	29	3658
116	19	353	3658
13	3	8	3658
36	9	34	3658
7	5	23	3658
355	16	9	3658
9	109	29	3658
1134	16	275	3658
8	3	13	3658
133	6	298	3658
197	0	4802	3658
99	4	56	3658
28	7	1314	3658
257	2	665	3658
886	83	4537	3658
173	3	14	3658
114	1	452	3658
86	10	1	3658
98	1	476	3658
6	19	5	3658
1354	4	58	3658
3	2	2	3658
96	8	1088	3658
75	2	0	3658
1	38	10	3658
72	24	8	3658
40	17	50	3658
417	7	152	3658
8	9	13	3658
429	0	13	3658
1	61	10	3658
58	5	1354	3658
4	7	22	3658
9	15	1577	3658
6	29	5	3658
802	32	9	3658
133	6	91	3658
28	0	0	3658
97	0	56	3658
93	32	192	3658
7	38	23	3658
466	0	6223	3658
2326	19	8	3658
1	10	86	3658
114	1	28	3658
905	0	10	3658
3395	1	1131	3658
2455	1	1131	3658
56	5	1	3658
502	7	7727	3658
452	1	114	3658
86	32	9	3658
146	17	3	3658
86	4	1	3658
163	0	1031	3658
2326	16	8	3658
4	61	9	3658
9	11	1057	3658
87	0	51	3658
99	1	56	3658
497	8	30	3658
28	1	114	3658
129	68	3	3658
97	10	230	3658
482	8	2	3658
576	32	9	3658
7	31	23	3658
553	2	303	3658
114	10	28	3658
4	32	9	3658
28	10	114	3658
1075	16	49	3658
2129	0	1	3658
163	0	22	3658
2633	3	215	3658
0	14	1314	3658
75	0	86	3658
1	4	56	3658
1	2	2	3658
48	15	2906	3658
86	7	579	3658
147	3	14	3658
244	14	129	3658
10	7	1	3658
4	0	9	3658
4	61	192	3658
10	22	106	3658
1	5	86	3658
106	22	10	3658
56	1	99	3658
129	9	2583	3658
1605	7	790	3658
133	0	298	3658
59	12	8	3658
230	10	97	3658
9	81	10	3658
429	38	8	3658
382	0	363	3658
1131	1	3395	3658
63	31	705	3658
390	52	29	3658
3642	25	74	3658
476	1	98	3658
1131	1	2455	3658
860	0	296	3658
16	6	34	3658
175	2	916	3658
6	15	5	3658
1610	2	223	3658
453	3	8	3658
78	24	43	3658
210	0	182	3658
3	7	192	3658
1063	61	151	3658
23	7	7	3658
185	0	353	3658
3225	15	331	3658
72	3	8	3658
56	5	110	3658
790	20	2559	3658
56	5	99	3658
110	4	56	3658
708	20	177	3658
91	3	66	3658
3114	108	2518	3658
24	1	9	3659
8	93	13	3659
790	20	2559	3659
616	12	360	3659
4	11	9	3659
108	1	1	3659
1739	16	2645	3659
309	11	1462	3659
9	1	24	3659
360	28	379	3659
1057	45	9	3659
130	2	12	3659
572	8	9	3659
152	1	59	3659
154	8	9	3659
1431	1	1179	3659
28	4	0	3659
59	1	152	3659
384	21	73	3659
36	6	34	3659
0	5	28	3659
197	3	129	3659
257	1	24	3659
24	1	175	3659
143	52	9	3659
34	19	36	3659
3	12	2	3659
173	1	147	3659
89	8	13	3659
2027	0	2504	3659
360	1	616	3659
24	1	257	3659
2261	32	421	3659
51	154	1808	3659
1057	6	355	3659
938	30	472	3659
77	0	66	3659
257	3	24	3659
59	1	393	3659
299	16	554	3659
9	109	29	3659
16	6	34	3659
88	3	5	3659
6	3	5	3659
650	0	45	3659
3699	7	9	3659
9	11	4	3659
28	32	9	3659
2	12	3	3659
9	15	1577	3659
0	14	1314	3659
72	12	8	3659
9038	45	9	3659
3369	4	9	3659
2	14	3	3659
3	3	7	3659
2	3	3	3659
418	15	478	3659
28	1	114	3659
8	8	13	3659
6022	9	956	3659
257	10	24	3659
110	10	249	3659
490	16	8	3659
2027	0	1577	3659
290	17	487	3659
1475	0	1	3659
360	12	616	3659
119	8	4	3659
9	87	685	3659
197	9	2583	3659
63	6	49	3659
8	3	13	3659
36	0	16	3659
6	6	5	3659
75	4	0	3659
75	4	28	3659
5201	20	2559	3659
1462	11	309	3659
4	4	86	3659
425	0	2	3659
21	3	968	3659
1	7	10	3659
9	8	1577	3659
1	1	108	3659
222	10	1317	3659
3699	7	29	3659
147	1	173	3659
114	4	0	3659
28	5	75	3659
1179	1	1431	3659
379	28	360	3659
724	17	588	3659
200	7	14	3659
247	6	9149	3659
6742	8	1057	3659
0	5	75	3659
0	7	9	3659
0	5	650	3659
3036	7	8	3659
239	21	13	3659
1899	3	13	3659
14	52	29	3659
3	14	2	3659
255	0	9	3659
3	10	2	3659
8	14	59	3659
83	0	1392	3659
650	4	0	3659
933	7	192	3659
283	14	122	3659
572	52	9	3659
91	74	3634	3659
9	2	1	3659
63	1	2672	3659
257	2	665	3659
4087	19	264	3659
8	17	13	3659
9	5	3369	3659
175	1	24	3659
114	1	28	3659
9	15	10	3659
622	0	13	3659
2672	1	63	3659
3	7	192	3659
86	5	4	3659
355	35	9	3659
42	7	9	3659
52	3	8	3659
59	0	13	3659
1317	10	222	3659
359	32	9	3659
2	10	3	3659
512	0	13	3659
11	32	9	3659
393	1	59	3659
5	8	6	3659
933	7	9	3659
3	0	1244	3659
63	0	2672	3659
249	10	110	3659
790	0	2034	3659
4	14	22	3659
665	1	257	3659
24	10	257	3659
203	0	0	3659
0	52	9	3659
59	3	13	3659
616	1	360	3659
355	16	9	3659
8	106	13	3659
0	5	114	3659
138	21	308	3659
257	1	665	3659
76	15	8	3659
4	7	9	3660
24	1	175	3660
130	0	28	3660
28	1	75	3660
210	0	182	3660
119	0	790	3660
6	6	5	3660
4	0	9	3660
290	115	81	3660
1057	15	9	3660
576	52	9	3660
1179	1	1491	3660
26	4	7	3660
253	1	1696	3660
299	16	554	3660
10	7	1	3660
0	2	7	3660
72	0	76	3660
374	2	24	3660
44	7	204	3660
75	1	28	3660
8	24	417	3660
1605	7	2034	3660
175	1	24	3660
14	3	1778	3660
6	3	5	3660
30	2	523	3660
6241	2	523	3660
578	0	790	3660
0	5	28	3660
76	15	8	3660
331	7	790	3660
7648	0	4217	3660
28	4	0	3660
239	3	13	3660
1211	8	9	3660
72	12	8	3660
82	2	790	3660
109	18	304	3660
1	2	2	3660
1278	7	192	3660
52	21	13	3660
0	2	75	3660
14	7	27	3660
790	23	0	3660
204	0	10	3660
76	24	1449	3660
7	2	0	3660
429	38	8	3660
14	3	192	3660
114	11	28	3660
75	2	0	3660
1213	21	790	3660
1	1	108	3660
1	38	10	3660
3942	9	302	3660
882	0	13	3660
4	7	790	3660
9	2	1	3660
746	0	11	3660
59	12	8	3660
200	52	9	3660
790	20	2559	3660
28	11	114	3660
4773	1	560	3660
453	3	8	3660
1116	6	8	3660
7	5	26	3660
24	0	9	3660
802	52	9	3660
0	5	650	3660
183	1	90	3660
2546	0	790	3660
86	0	192	3660
1475	0	1	3660
2265	3	159	3660
5950	3	1954	3660
86	0	9	3660
1057	15	355	3660
4	4	86	3660
790	14	0	3660
1696	1	253	3660
138	0	308	3660
4148	20	213	3660
133	6	91	3660
108	1	1	3660
1491	1	1179	3660
59	0	13	3660
19	3	9	3660
644	0	790	3660
43	23	6	3660
82	3	790	3660
1057	132	9	3660
200	8	76	3660
355	35	1577	3660
1	61	10	3660
19	82	9	3660
390	7	790	3660
490	16	8	3660
0	7	790	3660
113	7	164	3660
90	1	183	3660
240	7	72	3660
66	6	734	3660
63	29	49	3660
133	74	91	3660
130	0	0	3660
360	7	790	3660
154	8	9	3660
281	0	176	3660
28	10	126	3660
2501	0	257	3660
126	10	28	3660
919	16	49	3660
560	1	4773	3660
14	73	4247	3660
126	25	262	3660
49	3	63	3660
650	4	0	3660
130	2	12	3660
665	2	257	3660
568	3	778	3660
4	0	1	3660
3806	0	31	3660
790	78	331	3660
3063	6	431	3660
5	32	701	3660
1057	45	9	3660
8	3	268	3660
86	14	9	3660
86	5	4	3660
1016	26	220	3661
584	0	1	3661
192	3	29	3661
457	2	1	3661
616	2	257	3661
103	16	7	3661
1475	4	56	3661
76	15	268	3661
390	10	387	3661
177	25	790	3661
177	7	790	3661
130	2	12	3661
1	5	220	3661
10	14	1	3661
905	193	2452	3661
86	2	125	3661
1	14	56	3661
387	10	390	3661
55	1	5813	3661
1057	15	24	3661
9	14	14	3661
58	13	93	3661
93	13	58	3661
19	1	86	3661
24	1	9	3661
7	6	15	3661
86	1	19	3661
44	7	204	3661
3585	4	23	3661
490	16	8	3661
1577	8	192	3661
38	6	148	3661
1057	46	9	3661
9	5	965	3661
220	2	1	3661
56	5	1475	3661
19	82	9	3661
603	16	413	3661
154	8	9	3661
19	52	9	3661
1057	15	9	3661
82	1	277	3661
9	6	3585	3661
154	2	9	3661
23	5	3585	3661
3585	53	23	3661
579	0	3585	3661
76	15	8	3661
9	1	24	3661
82	2	790	3661
134	24	280	3661
177	7	578	3661
8	16	76	3661
5813	1	55	3661
1057	15	355	3661
6	6	5	3661
15	19	103	3661
965	4	9	3661
9720	16	355	3661
71	6	7012	3661
4	0	1	3661
82	3	790	3661
747	0	333	3661
355	16	9	3661
1	14	10	3661
413	16	603	3661
1027	14	790	3661
1	7	56	3661
2	14	47	3661
3585	16	685	3661
277	1	82	3661
220	4	1	3661
32	2	508	3661
3	5	650	3662
17	4	9	3662
290	0	81	3662
1047	2	56	3662
130	2	12	3662
31	1	41	3662
8	3	13	3662
110	7	10	3662
22	6	305	3662
3222	1	99	3662
204	4	110	3662
0	1	3	3662
43	17	5	3662
1057	16	9	3662
291	15	714	3662
24	1	175	3662
126	1	130	3662
220	1	454	3662
3585	53	23	3662
31	1	12	3662
82	2	1	3662
129	18	3	3662
3585	4	23	3662
130	1	126	3662
9	5	374	3662
45	1	3	3662
9	5	17	3662
2	4	9	3662
9	5	19	3662
490	16	8	3662
99	1	3222	3662
281	6	771	3662
41	1	12	3662
5	8	6	3662
6	3	5	3662
9	5	2	3662
1	11	2	3662
1057	15	9	3662
169	1	175	3662
1584	0	24	3662
180	1	12	3662
2	11	1	3662
6	9	68	3662
119	115	29	3662
175	1	169	3662
12	1	31	3662
588	9	1330	3662
1146	1	130	3662
110	7	657	3662
107	8	138	3662
88	117	23	3662
23	5	3585	3662
119	64	29	3662
1047	0	147	3662
142	52	688	3662
9	2	42	3662
110	1	204	3662
0	1	23	3662
180	1	31	3662
0	80	23	3662
110	4	2775	3662
12	1	180	3662
483	31	472	3662
2991	27	8	3662
23	1	0	3662
3	1	45	3662
31	1	180	3662
154	8	9	3662
374	4	9	3662
1047	0	56	3662
2	14	47	3662
180	1	41	3662
12	1	41	3662
2775	5	110	3662
110	5	204	3662
29	91	224	3662
19	4	9	3662
182	14	10	3662
32	2	1411	3662
41	1	180	3662
4	32	9	3662
650	4	3	3662
355	59	9	3662
688	12	142	3662
41	1	31	3662
130	1	1146	3662
454	1	220	3662
9	5	846	3662
175	1	24	3662
2991	52	72	3662
688	3	142	3662
204	1	110	3662
204	0	10	3662
369	1	166	3662
3	1	0	3662
2114	0	55	3662
99	7	10	3662
846	4	9	3662
166	1	369	3662
200	8	76	3663
1445	10	222	3663
130	0	0	3663
110	1	339	3663
387	4	9	3663
91	16	66	3663
16	5	1714	3663
291	15	714	3663
688	43	142	3663
4082	43	3948	3663
1057	15	24	3663
239	3	13	3663
5892	66	611	3663
110	4	0	3663
9	109	13	3663
1891	0	9	3663
3132	5	4	3663
63	6	49	3663
1475	4	56	3663
140	3	838	3663
257	1	616	3663
369	1	166	3663
249	4	40	3663
110	10	204	3663
0	4	7	3663
8	16	72	3663
451	4	86	3663
611	66	5892	3663
19	22	4	3663
291	6	141	3663
584	0	1	3663
728	1	1684	3663
0	7	41	3663
19	4	9	3663
1149	66	611	3663
240	7	72	3663
130	2	12	3663
110	4	56	3663
8	9	13	3663
19	20	192	3663
256	0	724	3663
181	16	8	3663
0	21	9	3663
81	6	262	3663
12	14	31	3663
8	3	13	3663
546	5	623	3663
85	17	8	3663
13	19	8	3663
99	4	10	3663
9	5	19	3663
55	8	1	3663
746	0	11	3663
728	4	56	3663
715	0	623	3663
56	5	715	3663
130	4	12	3663
72	9	8	3663
126	1	130	3663
8	27	239	3663
0	10	2	3663
130	7	12	3663
4	0	9	3663
8	8	59	3663
871	7	790	3663
9	2	42	3663
2711	7	9	3663
31	11	0	3663
9	5	17	3663
5088	6	207	3663
86	5	451	3663
130	21	41	3663
40	0	29	3663
27	4	31	3663
1899	24	8	3663
99	0	39	3663
76	15	8	3663
52	3	13	3663
31	5	27	3663
21	1	1572	3663
9	21	0	3663
36	132	16	3663
505	1	82	3663
271	0	13	3663
72	3	8	3663
1572	1	21	3663
0	8	2	3663
616	1	257	3663
17	4	9	3663
2192	7	1431	3663
8	8	72	3663
0	102	12	3663
963	0	74	3663
417	0	72	3663
22	6	305	3663
1924	7	382	3663
10	0	204	3663
611	66	1149	3663
204	10	110	3663
144	0	50	3663
2562	0	116	3663
58	13	93	3663
8	124	13	3663
9	3	19	3663
3959	15	12	3663
9	5	24	3663
285	7	1315	3663
72	7	76	3663
7	5	0	3663
38	33	148	3663
1684	1	728	3663
1057	15	9	3663
85	3	8	3663
2562	13	220	3663
1047	2	56	3663
334	0	2	3663
73	6	259	3663
141	3	152	3663
1572	2	0	3663
457	2	1	3663
623	4	546	3663
0	5	110	3663
790	79	578	3663
5892	66	1149	3663
133	6	298	3663
119	131	56	3663
0	11	31	3663
125	7	3927	3663
72	0	13	3663
327	26	7	3663
457	10	1	3663
56	5	1475	3663
16	6	34	3663
1349	0	1	3663
6	3	5	3663
1714	4	16	3663
339	1	110	3663
454	1	220	3663
32	22	790	3663
140	3	91	3663
622	0	13	3663
2109	0	125	3663
8	20	72	3663
10	5	99	3663
1149	66	5892	3663
2	10	0	3663
7	11	0	3663
4	22	19	3663
76	24	173	3663
1331	8	502	3663
2672	3	2381	3663
2585	23	7	3663
838	0	66	3663
239	17	8	3663
40	5	249	3663
787	30	8	3663
200	32	8	3663
2	3	0	3663
32	2	9	3663
1684	1	2858	3663
222	10	1445	3663
12	5	130	3663
75	2	0	3663
130	1	126	3663
715	4	56	3663
2858	1	1684	3663
360	8	2427	3663
56	5	110	3663
0	94	2	3663
1012	1	241	3663
56	5	728	3663
1051	6	412	3663
291	18	141	3663
24	4	9	3663
4	4	3132	3663
22	6	115	3663
1643	52	9	3663
578	7	6731	3663
0	11	7	3663
790	22	32	3663
82	1	505	3663
0	102	41	3663
5098	3	207	3663
1	10	457	3663
89	3	8	3663
118	0	2	3663
220	1	454	3663
82	2	1	3663
4579	0	2137	3663
23	49	88	3663
72	20	8	3663
166	1	369	3663
578	7	2034	3663
241	1	1012	3663
1280	132	16	3663
9	5	387	3663
93	13	58	3663
578	7	790	3663
0	7	12	3663
16	8	8	3663
186	1	788	3664
138	1	485	3664
1116	6	8	3664
0	61	23	3664
204	0	10	3664
277	1	82	3664
1542	0	9	3664
4	2	1	3664
6	3	5	3664
175	2	42	3664
6	33	5	3664
1255	4	23	3664
52	0	13	3664
455	38	8	3664
277	1	529	3664
126	38	142	3664
12	14	0	3664
1132	0	478	3664
519	0	2890	3664
2	10	3	3664
122	1	138	3664
10	66	1	3664
130	0	0	3664
73	19	178	3664
376	0	39	3664
89	9	13	3664
2	5	3	3664
130	4	12	3664
2358	0	72	3664
553	2	9	3664
27	8	76	3664
903	15	331	3664
728	13	1597	3664
546	5	32	3664
3	4	2	3664
162	16	546	3664
926	4	1	3664
52	17	72	3664
6	6	68	3664
20	6	2650	3664
82	1	277	3664
29	7	56	3664
130	4	41	3664
0	102	12	3664
163	9	1031	3664
334	7	0	3664
6	3	43	3664
1495	0	220	3664
2	11	3	3664
7776	10	126	3664
152	22	89	3664
771	16	281	3664
110	1	1402	3664
24	0	182	3664
52	0	72	3664
152	3	13	3664
6551	0	1838	3664
13	31	208	3664
579	0	5002	3664
76	15	8	3664
2	12	0	3664
192	45	9	3664
6	15	322	3664
8	51	622	3664
1	5	457	3664
12	11	41	3664
529	1	277	3664
667	10	230	3664
975	16	228	3664
46	23	12	3664
41	5	130	3664
13	6	8	3664
4	1	19	3664
130	1	1146	3664
109	0	304	3664
3614	1	169	3664
1146	1	130	3664
81	1	152	3664
130	21	41	3664
155	0	7	3664
40	40	55	3664
16	6	34	3664
50	13	1	3664
143	0	1	3664
1	13	10	3664
82	0	1811	3664
144	0	58	3664
23	5	1255	3664
147	1	173	3664
788	1	186	3664
3	10	2	3664
72	3	8	3664
13	9	8	3664
725	20	1680	3664
110	10	204	3664
43	29	5	3664
290	0	226	3664
8	3	13	3664
683	3	8	3664
152	1	81	3664
138	1	788	3664
485	1	138	3664
3632	15	2427	3664
0	7	61	3664
28	13	29	3664
204	10	110	3664
529	0	810	3664
10	13	1	3664
169	1	3614	3664
66	6	91	3664
175	2	24	3664
19	3	315	3664
135	7	38	3664
2	11	1	3664
788	1	138	3664
610	0	192	3664
464	6	2650	3664
93	2	58	3664
457	4	1	3664
8617	3	4	3664
1	5	926	3664
32	4	546	3664
8	51	72	3664
130	0	12	3664
89	22	152	3664
240	9	13	3664
138	1	122	3664
192	0	9	3664
41	11	12	3664
0	12	2	3664
2560	78	3544	3664
129	33	3	3664
43	3	6	3664
708	8	177	3664
658	8	72	3664
478	30	1132	3664
28	17	0	3664
58	13	93	3664
126	10	7776	3664
2265	20	9271	3664
82	2	253	3664
1	11	2	3664
31	8	76	3664
146	2	2	3664
93	13	58	3664
1526	3	429	3664
1	13	50	3664
19	1	4	3664
355	16	9	3664
725	34	1680	3664
1012	1	241	3664
241	1	1012	3664
4	0	1	3664
9	0	10	3664
3	11	2	3664
8	9	240	3664
116	19	353	3664
12	5	130	3664
230	10	667	3664
1402	1	110	3664
4	0	76	3664
390	2	60	3664
109	6	304	3664
837	0	259	3664
173	1	147	3664
140	0	66	3664
137	0	7	3664
36	6	34	3664
368	1	1578	3665
281	0	416	3665
267	0	121	3665
4840	0	125	3665
371	13	106	3665
7	1	20	3665
165	19	648	3665
7	13	11	3665
2	10	0	3665
16	6	34	3665
9	20	19	3665
89	1	72	3665
369	1	597	3665
175	1	24	3665
72	0	622	3665
9	10	210	3665
1926	0	1	3665
52	0	13	3665
82	2	1	3665
8	8	13	3665
889	25	96	3665
553	0	60	3665
11	13	7	3665
130	2	12	3665
29	15	9	3665
257	1	802	3665
8	3	13	3665
710	0	1182	3665
0	10	2	3665
4994	4	2	3665
1916	0	56	3665
13	14	8	3665
1	5	926	3665
9	45	55	3665
935	18	122	3665
72	4	89	3665
17	1	110	3665
133	6	91	3665
110	1	17	3665
3066	114	3569	3665
304	8	1290	3665
416	9	176	3665
19	22	4	3665
89	3	1936	3665
7564	0	3094	3665
1032	1	241	3665
2302	6	3125	3665
2672	75	2417	3665
72	1	89	3665
319	1	889	3665
129	33	3	3665
24	1	379	3665
379	1	24	3665
390	11	1411	3665
146	2	2	3665
89	54	8	3665
19	1	4	3665
130	0	0	3665
6	33	5	3665
622	8	72	3665
54	0	2	3665
8	23	13	3665
89	0	72	3665
3382	0	88	3665
1	10	75	3665
376	0	39	3665
320	9	45	3665
20	1	7	3665
390	4	60	3665
204	0	10	3665
9	81	10	3665
583	18	123	3665
648	19	165	3665
1071	0	13	3665
808	56	4158	3665
5126	3	200	3665
4	22	19	3665
13	6	8	3665
220	2	1	3665
8	3	1381	3665
3225	15	331	3665
1578	1	368	3665
2862	1	17	3665
8	8	2427	3665
48	19	160	3665
391	9	4222	3665
20	11	2	3665
121	6	6075	3665
24	1	175	3665
6	9	5	3665
126	3	4	3665
210	10	9	3665
889	1	319	3665
708	2	82	3665
88	9	171	3665
13	3	8	3665
43	29	5	3665
926	4	1	3665
[truncated: 44,159 more rows]
