# Supplementary material for: A temporal knowledge graph reasoning model based on recurrent encoding and contrastive learning
Source: PeerJ Comput Sci. 2025 Jan 23;11:e2595. doi: 10.7717/peerj-cs.2595 (PMC11784877; doi:10.7717/peerj-cs.2595)
Supplement: Supplemental Information 2 [file peerj-cs-11-2595-s002.zip › data/ICEWS05-15/word2id.txt]

Sigmundur_Davíd_Gunnlaugsson	0
Benazir_Bhutto	1
Jirí_Pospísil	2
Jack_McConnell	3
Democratic_Progressive_Party	4
Wunnakyawhtin_Win_Myint	5
Popular_Movement	6
Tim_Hudak	7
Kimani_Wamatangi	8
Farouk_El_Okdah	9
Pemex	10
Paul_Mayom_Akec	11
Pogu_Bitrus	12
Lulzim_Basha	13
Chen_Wu	14
Nur_Ahmad_Nikbakht	15
Isaac_Kiprono_Ruto	16
Education_Ministry_	17
Vyacheslav_Shport	18
O_Dia	19
David_Kereselidze	20
Vladimir_Chizhov	21
Rhodri_Morgan	22
Bilawal_Bhutto_Zardari	23
FEMEN	24
Abdeslam_Bouchouareb	25
Kenneth_Konga	26
Kemal_Bedri	27
David_Sanakoyev	28
Antoine_Gizenga	29
Nicanor_Perlas	30
Islamic_Cleric_	31
Cesar_Almeyda	32
Abu_Bakr_Abdullah_al-Qirbi	33
Mikhail_Ignatyev	34
Charles_Milupi	35
MiG_Corporation	36
Union_of_Resistance_Forces	37
Philip_Boedoro	38
Jeong_Se-hyun	39
Daniela_Kovárová	40
Stanislav_Becík	41
John_O'Donoghue	42
Gerardo_Pollicita	43
Unocal	44
United_Workers'_Party_	45
Fozia_Hashim	46
Vitali_Klitschko	47
Jader_Barbalho_Fontenelle	48
Solomon_Berewa	49
Henk_Mudge	50
Urmas_Reinsalu	51
Evangelos_Meimarakis	52
United_Russia	53
John_Paul_II	54
C.M._Shafi_Sami	55
Riaz_Khokhar	56
Hartford_Financial_Services_Group	57
Luxembourg	58
Lockwood_Smith	59
National_Development_and_Reform_Commission	60
Zaki_Bani-Irshayd	61
Vadim_Vladimirovich_Brovtsev	62
Krispy_Kreme	63
Action_for_Change	64
Eduardo_Brandão_de_Azeredo	65
Warren_Truss	66
Nauru	67
Chung_Sye_Kyun	68
Semana	69
Wu_Rong-i	70
Eric_Besson	71
Ronald_Nash	72
Bishop_	73
Bertie_Ahern	74
Constitution_Drafting_Commission	75
Drugs_Control_Agency	76
Grand_Duke_Henri	77
Eduardo_Calix	78
Gabriel_Silva_Luján	79
South_Sudan	80
Communications_Bureau_	81
Georgios_Papandreou	82
Scotiabank	83
Ricardo_Rouvier	84
Loyalist_Volunteer_Force	85
Ghazi_al-Yawer	86
Odes_Baysultanov	87
Lashkar-e-Islam	88
Muath_Kasasbeh	89
World_Trade_Organization	90
Transport_	91
Ali_Roba	92
Juan_Francisco_Reyes	93
Croatian_Democratic_Union	94
Gordon_Wetherell	95
Islamic_	96
Dragan_Jočić	97
Gulf_Cooperation_Council	98
Hu_Wei-jen	99
Government_of_Singapore_Investment_Corporation	100
Jean-Claude_Gaudin	101
Swiss_National_Bank	102
Czech_Republic	103
Patricia_Poblete	104
Dorcas_Aid	105
Bernard_Debré	106
Olisa_Agbakoba	107
Tharit_Pengdit	108
James_Wolfensohn	109
Tammy_Baldwin	110
Simon_Wiesenthal_Center	111
University_of_Cape_Town	112
National_Unity_Party_	113
Chimed_Saikhanbileg	114
Criminal_	115
Garibaldi_Alves	116
Iván_Velázquez-Caballero	117
Lazar_Kitanovski	118
Béla_Katona	119
Shimon_Peres	120
Tao_Wenzhao	121
Rene_Ze_Nguele	122
Rosalinda_Baldoz	123
Sama_ae_Thanam	124
Asad_Umar	125
Daniel_Akaka	126
Abdukahhor_Tuhtayev	127
S.S._Sandhu	128
Dr._Mohamed_Haneef	129
Fuad_Masum	130
Ian_Paisley	131
Teodoro_Nguema_Obiang_Mangue	132
Ahmed_Abu_Khatallah	133
Wu_Po-hsiung	134
Alliance_for_a_New_Cote_d'Ivoire	135
Khemraj_Ramjattan	136
Andrzej_Olechowski	137
New_Alliance_Party	138
S.K._Gupta	139
Social_Party_	140
Jorge_Sousa_Brito	141
Khalid_bin_Ali_Al_Khalifa	142
Yuriy_Yekhanurov	143
Liberal_Democratic_Party_	144
Douglas_Devananda	145
Tenet_Healthcare	146
Virgin_Atlantic_Airways	147
Aristovoulos_Spiliotopoulos	148
Libyan_Armed_Forces	149
Rwanda_Revenue_Authority	150
Giles_Mutsekwa	151
PTT_Public_Company_Limited	152
Ebrahim_Yazdi	153
Ted_Kennedy	154
Maldives	155
Jorge_Noguera_Cotes	156
Nodar_Natadze	157
Uganda_Revenue_Authority	158
Serge_Daniel	159
Osman_Jama_Ali	160
Sezgin_Tanrıkulu	161
Moana_Carcasses_Kalosil	162
Daniel_Robert_Hodge	163
Juan_Somavia	164
Helmerich_&_Payne	165
Andres_Velasquez	166
Argentine_Naval_Prefecture	167
Raja_Zafarul_Haq	168
Karolína_Peake	169
Electoral_Alliance_	170
Le_Hong_Anh	171
Supreme_Education_Council	172
Jean_Lapierre	173
Ibrahim_Boubacar_Keïta	174
Juan_José_Álvarez	175
Taavi_Veskimägi	176
Rajinder_Singh	177
Peace,_Unity,_and_Development_Party	178
Hong_Kong	179
State_Security_Investigations_Service	180
Fighter_Bomber_	181
Unity_Party_	182
Chang_Jin-fu	183
Industrial_/_Textiles_/_Mining_Ministry_	184
Eduard_Hellvig	185
Militant_Monk_	186
Reagan_Okumu	187
Tau_Henare	188
Hindu_Priest_	189
Joseph_Ushigiale	190
Mamadou_Diop	191
Cairo_University	192
Jean_Ravelonarivo	193
Public_Works_	194
Andean_Community	195
Serge_Lepeltier	196
Raphael_Tuju	197
Bala_Ngilari	198
National_Liberation_Army	199
Landowner_	200
Central_Bank_of_West_African_States	201
Henry_M._Paulson	202
Gilchrist_Olympio	203
Hristina_Hristova	204
Yemen	205
Tamil_Tigers	206
Muslim_Doctor_	207
National_Border_Service	208
Bernd_Lange	209
Jian_Yu	210
Democratic_Unionist_Party	211
Military_Advisor_	212
Rahm_Israel_Emanuel	213
Agapito_Mba_Mokuy	214
Nyimpine_Chissano	215
Barry_Lyttle	216
Elyor_Ganiyev	217
Resistance_Movement_	218
Juan_José_Daboub	219
Chaturon_Chaisang	220
Jackson_Mandago	221
Mike_Harris	222
Elias_Murr	223
Mir_Zafarullah_Khan_Jamali	224
Gaspard_Sindayigaya	225
Ilya_Iosifovich_Klebanov	226
Hindu_	227
Institute_of_Child_and_Adolescent_of_Uruguay	228
Juan_Carlos_Rodríguez_Ibarra	229
Guinea-Bissau	230
Kanja_Sesay	231
Admiral_	232
Agshin_Mehdiyev	233
Chief_Court_Judge_	234
Yasuo_Ichikawa	235
Vyacheslav_Victorovich_Volodin	236
Doe_Run_Peru	237
Renato_de_Villa	238
Raj_Thackeray	239
Alicia_Ciciliani	240
Austria_Press_Agency	241
Satwant_Singh	242
Northern_League	243
Justin_Welby	244
Aguas_Argentinas	245
Kathleen_Stephens	246
Nigerian_Governors_Forum	247
Henri_Hélou	248
Malik_Habib	249
Karl-Theodor_zu_Guttenberg	250
National_Board_of_Revenue_	251
Madut_Biar_Yel	252
Mohamed_Nabil_Benabdallah	253
Julio_Terrazas	254
Mohamed_al-Dairi	255
Amir_Syamsuddin	256
Evgeny_Buryakov	257
Senate_	258
Margaret_Hodge	259
Egon_Krenz	260
Ieremia_Tabai	261
AvtoVAZ	262
Laeticia_Mukasa_Kikonyogo	263
Henry_Rangel_Silva	264
Edison_Lobão	265
Kema_Chikwe	266
Latvia's_First_Party	267
Adam_Ingram	268
Sherry_Rehman	269
United_Nations_Interim_Administration_in_Kosovo	270
Harish_Rawat	271
Linda_Lingle	272
Mexico	273
Marina_Pendeš	274
Ahmed_Omar_Bani	275
Karin_Enström	276
Army_of_Islam	277
Luis_Alberto_Albán_Burbano	278
Adolat	279
Iran_Power_Plant_Projects_Management_Company	280
Edu_Manzano	281
Republican_Party_	282
Democratic_Renewal_Party	283
Chee_Soon_Juan	284
Christian_People's_Party	285
Gibraltar	286
Donald_M._Payne	287
Tom_Frieden	288
Achmad_Sukarno	289
Higher_Shiite_Council	290
National_Telecommunications_Commission	291
Arsen_Avakov	292
Abdullah_ibn_Husayn_al-Ahmar	293
Paul_Slamet_Somohardjo	294
Jacob_J._Lew	295
Abdel-Amir_Qabalan	296
French_Armed_Forces	297
Dullah_Omar	298
Antanas_Valionis	299
Nelson_Azevedo_Jobim	300
Aleksandr_Gelyevich_Dugin	301
Steve_Vukhile_Tshwete	302
Moneakseka_Cheat_Khmer	303
Bolivarian_National_Guard	304
János_Áder	305
Rui_Pereira	306
Mwana_Halisi	307
Ha_Kim_Ngoc	308
Press_Trust_of_India	309
Raúl_Castro	310
Association_Malienne_des_Droits_de_l'Homme	311
Belize	312
David_Dreier	313
Canadian_Manufacturers_&_Exporters	314
Karamojong	315
Barisan_Revolusi_Nasional	316
Walter_Araujo	317
Sergey_Vladilenovich_Kiriyenko	318
Pascal_Affi_N'Guessan	319
William_J._Henderson	320
Leftists_	321
Netherlands	322
Elmar_Brok	323
Driss_Jettou	324
Omar_Muhammad_Farah	325
Malawi	326
International_Association_Of_Democratic_Lawyers	327
Hugo_Quevedo	328
Mohamed_Samir	329
Musa_Yego	330
Kwesi_Ahwoi	331
Prelate_	332
Kano_Emirate	333
Uruguay	334
Chief_of_Intelligence_	335
Hafiz_Ringim	336
Charis_Thrasou	337
Matthias_Platzeck	338
Maria_Isabel_Salvador	339
ETA	340
Li_Lanqing	341
Lisle_Snell	342
Constituent_Assembly_	343
Tunde_Bakare	344
Abolhassan_Bani-Sadr	345
Russian_Foreign_Intelligence_Service	346
Unidentified_State_Actor	347
Center_for_Strategic_Research	348
Dmytro_Bulatov	349
Sun_Yuxi	350
Bilkent_University	351
Pinarayi_Vijayan	352
Fawzi_Salloukh	353
Pablo_Mieres	354
Jean_Felix_Mouloungui	355
Ngiti	356
Jordan_Bar_Association	357
Guntis_Ulmanis	358
Manuel_Marín	359
Mohsen_Aminzadeh	360
Hakainde_Hichilema	361
Shahin_Mustafayev	362
Al-Walid_Bin-Talal_Bin-Abd-al-Aziz	363
Barnaby_Joyce	364
Peter_Chan	365
Rally_of_the_Togolese_People	366
Maasai	367
Central_Bank_of_Venezuela	368
Youssouf_Saleh_Abbas	369
Radio_Ndeke_Luka	370
Bahrain	371
Reginald_Goodridge	372
Mujahideen_	373
Patrick_Brazeau	374
Zackie_Achmat	375
Combatant_	376
Barbados	377
Manuel_López_Ambrosio	378
Loretta_Lynch	379
V._Anandasangaree	380
Tom_Davis	381
Rio_Tinto	382
Yunus_Qanuni	383
Dalbir_Singh	384
SoftBank	385
Ismet_Yilmaz	386
Sweden	387
Sergei_Ivanovich_Shmatkó	388
Sim_Daepyung	389
Ministry_of_Health	390
Revolutionary_Armed_Forces_of_Colombia	391
National_Maritime_Service	392
Yamamoto_Ichita	393
Khalistan_Commando_Force	394
Badiur_Rahman	395
Wang_Jun	396
Basque_Nationalist_Party	397
Edwin_Kanguatjivi	398
Hans_Hillen	399
Oburu_Odinga	400
Bangladesh_Nationalist_Party	401
First_Nations	402
Renaud_Donnedieu_de_Vabres	403
Chadian_National_Army	404
Airman_	405
Rosario_Green	406
Brima_Kargbo	407
Agustín_Carstens	408
Dirk_Arthur_Kempthorne	409
Joseph_Malwal_Dong	410
Abu_al-Walid	411
Department_of_Defense	412
Guillermo_Moreno	413
Yeh_Shih-wen	414
Taiwan_Affairs_Office	415
Government_Delegation_	416
Mark_Udall	417
Army_Intelligence_	418
Mitsuhiro_Uesugi	419
Tony_Sithembiso_Yengeni	420
Catherine_Namugala	421
Ahmed_Abdallah_Sambi	422
Eduardo_Buzzi	423
Trisakti_University	424
Nicolai_Wammen	425
Tyco_International	426
Michel_Charasse	427
Walker_San_Miguel	428
Agriculture_/_Fishing_/_Forestry_Ministry_	429
Stéphanie_Mukantagara	430
Bahamas	431
Refugee_	432
Jorge_del_Castillo	433
Felix_Sanz_Roldan	434
Juma_Alifa_Ngasongwa	435
Labor_Party_	436
Dharamvira_Gandhi	437
News_Station_	438
Mahamane_Elhadj_Ousmane	439
Gonzalo_Marroquin	440
Rashid_Qureshi	441
National_Restoration_Party	442
Daniel_Daianu	443
Catholic_Bishop_	444
Olugbenga_Ashiru	445
Alexander_Vasilyevich_Bortnikov	446
Anti_Government_Organization_	447
Eritrea	448
Peter_Hoekstra	449
People's_National_Congress_Reform	450
Maria_Duarte	451
Sissy_Roth-Halvax	452
Tatolo_Setlai	453
Janat_Mukwaya	454
Yemeni_Congregation_for_Reform	455
Diogo_Pinto_de_Freitas_do_Amaral	456
Paraguay	457
Radical_Party_	458
Seagate_Technology	459
Ismaïl_Omar_Guelleh	460
Murat_Kuzmich_Dzhioev	461
Associated_Press	462
Rember_Larios	463
Hellenic_Navy	464
Al-Azhar_University	465
Bhupinder_Singh_Hooda	466
Algeria	467
V.K._Saraswat	468
Bahia_Hariri	469
Nkumba_University	470
Hla_Tun	471
Franc_Kangler	472
Colm_Imbert	473
Eugene_Koffi_Adoboli	474
Okey_Wali	475
Radio_Ecclesia	476
Abdulla_Ali_Aleiwa	477
Richard_Rasi	478
Haiti	479
Attack_Craft_	480
University_of_the_Witwatersrand	481
Chimaroke_Nnamani	482
Libertarian_Movement_Party	483
Russ_Feingold	484
Francisco_Rene_Castro_Salazar	485
Sengoku_Yoshito	486
Inga-Britt_Monica_Stigsdotter_Ahlenius	487
Immigrants_	488
Juárez_Cartel	489
Jorge_Batlle	490
Fang_Fenghui	491
José_Bayardi	492
United_Left_	493
Fan_Changlong	494
Janis_Bordans	495
Philip_J._Crowley	496
Ante_Kotromanović	497
Rajendra_Pandey	498
Governing_Party_	499
Gibran_Bassil	500
Kay_Bailey_Hutchison	501
Meg_Taylor	502
Sato_Kilman	503
Francisco_Hernández_García	504
Mikhail_Sergeyevich_Gorbachev	505
Shamsul_Haq	506
Edward_Natapei	507
Ahmad_Sani_Yerima	508
Eletrobras	509
Manuel_Torrado	510
Christopher_Bazivamo	511
Peter_Nyombi	512
Mohammad_Kazem_Anbarlu	513
Marie_Benesová	514
Voice_of_Beslan	515
Kuwait_University	516
Council_of_Europe	517
Abdul_Wadud	518
Martin_Esparza	519
Frank_Mba	520
Milan_Jelic	521
Hassan_Joho	522
National_Intelligence_Agency	523
Ryoo_Kihl-jae	524
Ntau_Letebele	525
Nurse_	526
Kuniko_Ozaki	527
UN_Security_Council	528
Zapatista_Army_of_National_Liberation	529
Bhai_Puran_Singh	530
Anders_Anundsen	531
Louis_le_Grange	532
Daniel_Barrera_Barrera	533
Nuri_al-Maliki	534
Southeast_Asia	535
Raul_Alfonsin	536
Philipp_Rösler	537
Ramon_Paje	538
Pakistan	539
Mobarakeh_Steel_Company	540
Ian_Macdonald	541
Attorney_General_	542
Boris_Chochiyev	543
Uri_Ariel	544
John_Hamre	545
Abdulbaset_Sieda	546
Alfredo_Solari	547
Jean_Bertin_Ouedraogo	548
Joseph_Nyagah	549
National_Congress_Party	550
Francisco_Jose_Contreras	551
Harry_Octavianus_Olympio	552
Lebanese_Forces	553
Gendermarie_	554
Diego_Borja	555
Ali_Sayyid_Abdullah	556
Predrag_Markovic	557
Cristian_Preda	558
International_Rescue_Committee	559
Singapore	560
Government_Commission_	561
Ibrahima_Moctar_Sarr	562
Tripura_National_Liberation_Front	563
Madeleine_McCann	564
Aminata_Traoré	565
Angela_Merkel	566
Roberta_Anastase	567
Kabul_University	568
Sally_de_Beer	569
Malta	570
Mohamed_Hassad	571
Werner_Faymann	572
Rajiv_Shah	573
Movement_Toward_Socialism_Party	574
Heather_Cho	575
Luisa_Estella_Morales	576
Kathimerini	577
Khmer_Rouge	578
Menduh_Thaci	579
Assad_Shoman	580
Janez_Jansa	581
Samuel_Ofosu-Ampofo	582
Luis_Zamora	583
Awá	584
Displaced_Families_	585
Yaakov_Edri	586
Sami_Hafez_Anan	587
Marina_Nsingo	588
Sir_Glenn_Torpy	589
George_Foulkes	590
Children_	591
Huseyin_Celil	592
Philip_Hammond	593
Socialism_and_Freedom_Party	594
Benedict_XVI	595
Chishimba_Kambwili	596
Tomás_Borec	597
Economic_Community_of_West_African_States	598
Prime_Minister_Chaudhry	599
Nigeria	600
Catherine_Soi	601
People's_Redemption_Party	602
Padraig_Flynn	603
Jim_Cooper	604
Armando_Loaiza	605
Hilary_Armstrong	606
Muhammad_VI	607
Jobbik	608
Businessperson_	609
Mongolian_Social_Democratic_Party	610
China_Communications_Construction_Co.	611
Guerrilla_	612
Afonso_Pedro_Canga	613
Suh_Chung-won	614
Gia_Tortladze	615
Swaziland_Solidarity_Network	616
David_Miller	617
Aminul_Haq	618
Minister_Kachornprasart	619
Edgars_Rinkevics	620
Dušan_Petrović	621
Afsar_Ali	622
Minister_Patnaik	623
International_Court_of_Justice	624
Clément_Pengwendé_Sawadogo	625
Democratic_Party_of_Iranian_Kurdistan	626
Freedom_Fighter_	627
Abdikarim_Hussein_Guled	628
Guyana	629
Humana_Inc.	630
Japan	631
Itthaporn_Subhawong	632
Provisional_Electoral_Council	633
Burkina_Faso	634
International_Federation_of_Journalists	635
Claude_Guéant	636
Ivan_Miklos	637
Peter_Pace	638
Uong_Chu_Luu	639
Oleksandr_Lavrynovych	640
Bako_Nassirou_Arifari	641
Karen_National_Liberation_Army	642
Saifur_Rahman	643
Sergey_Bagapsh	644
Executive_Office_of_the_President	645
Sheikh_Jabir_al_Ahmad_al_Jabir_al_Sabah	646
Labour_Coordinating_Committee	647
Pat_Tillman	648
Cardinal_Health_Inc.	649
TDC	650
Assemblies_	651
FLEC	652
Jorge_Baldrich	653
Obaid_Humaid_Al_Tayer	654
SUTEP	655
Justicialist_Party	656
Ravi_Karunanayake	657
Edward_R._Schreyer	658
Andris_Vilks	659
Turkish_Coast_Guard	660
Tawakel_Karman	661
Veerabhadra_Rao	662
Planning_Commission_	663
Dusko_Markovic	664
Murad_Ebrahim	665
Democratic_Party	666
National_Commission_for_Social_Action	667
Ma_Biao	668
Legislature_	669
Frantisek_Kasický	670
Seychelles_National_Party	671
Tan_Clan	672
Alliance_for_the_Renewal_of_Congo	673
Wim_Duisenberg	674
Carlos_Cardoso	675
Caribbean_Airlines_Limited	676
Envoy_	677
Ognyan_Gerdzhikov	678
Meretz	679
Macedonia	680
Sheikh_Khaled_Al_Jarrah_Al_Sabah	681
Rapid_Action_Battalion	682
Peter_Johnstone	683
Qin_Gang	684
Millennium_Challenge_Corporation	685
France	686
Abu_Musab_Abdel_Wadoud	687
Rand_Paul	688
Ricardo_Gonzalez	689
Herman_Van_Rompuy	690
Jema_Nunu_Kumba	691
Carlos_Sosa_Coello	692
Prospero_Nograles	693
Mahamadou_Issoufou	694
Ljubomir_Mihajlovski	695
Mahmoud_Wagdy	696
Jorge_Landau	697
Eustarckio_Kazonga	698
Farouk_al-Sharaa	699
Celima_Torrico	700
Yarmuk_Jamaat	701
Huang_Kun-huei	702
Mswati_III	703
Liu_Zhenmin	704
Sukh_Ram	705
Moro_National_Liberation_Front	706
Anupong_Paochinda	707
Ecological_Green_Party	708
Syed_Akbaruddin	709
Movement_of_Nigeriens_for_Justice	710
Shah_Mohammad_Abu_Zafar	711
Giorgi_Kvirikashvili	712
AT&T	713
Takeaki_Matsumoto	714
Krishna_Prasad_Bhattarai	715
Juan_Camilo_Restrepo	716
Eduardo_Sigal	717
Nigerian_Television_Authority	718
Patricio_Walker	719
Gerdi_Verbeet	720
Al_Qaeda_in_the_Arabian_Peninsula	721
Geert_Wilders	722
Mauritius	723
Javier_De_Luca	724
S.M._Sharma	725
Social_Christian_Reformist_Party	726
Murderer_	727
Leopoldo_López	728
Crimea	729
Javier_Carrion	730
Celestino_de_Carvalho	731
Mahmoud_Jibril	732
Vijay_Sharma	733
Yakov_Nedobitko	734
Serhiy_Hayduk	735
Margaret_Keech	736
Falkland_Islands_(Malvinas	737
Likud	738
Sierra_Leone_Anti-corruption_Commission	739
Mohammed_Khalifa	740
Separatist_	741
Thomas_Dandois	742
Party_of_the_Democratic_Revolution	743
Ebay_Inc.	744
Federal_Police	745
Beatrice_Munah_Sieh-Brown	746
Russian_Union_of_Industrialists_and_Entrepreneurs	747
Gregor_Virant	748
Al-Hayat	749
Haider_Al-Abadi	750
Malaysian_People's_Party	751
Polisario_Front	752
Abdelkader_Messahel	753
Islamic_Republic_of_Iran_Broadcasting	754
Salim_Idris	755
Resistance_Group_	756
Dzamila_Stehlíková	757
Ilich_Ramírez_Sánchez	758
Bartholomew_Ulufa'alu	759
Danske_Bank	760
Student_Dissident_	761
Mark_J._Sullivan	762
Tony_Tan_Keng_Yam	763
Nickey_Iyambo	764
Tibet_Autonomous_Region	765
Social_Democratic_Party_of_Kyrgyzstan	766
Phil_Hogan	767
Louis_Chimango	768
William_Mcmahon	769
Ministry_	770
Sheikh_Hamid	771
James_Kilgore	772
Muhammad_Abdi_Awad	773
John_Richardson	774
Rodrigo_Londono	775
Rashad_Mandan_Omar	776
Sir_David_Richards	777
Momodu_Kargbo	778
Andrew_Langa	779
Kenneth_D._McClintock-Hernández	780
Argentine_Navy	781
Christian_Democratic_Movement	782
Abdelilah_Benkirane	783
Kikuyu	784
Hacker_group_Anonymous	785
Miguel_Macedo	786
Kinzang_Dorji	787
Mahmoud_Abu-Zeid	788
Andrej_Kiska	789
Jim_Marurai	790
Honorary_Consul_	791
Strategic_Service_	792
Saydullo_Khayrulloyev	793
Central_African_Republic	794
Yakob_Yala	795
Angel_Luis_D'Elia	796
Natan_Sharansky	797
Basil_Pesambili_Mramba	798
Media_	799
South_African_Communist_Party	800
Minister_Deo	801
Wen_Jiabao	802
Farooq_Sattar	803
Pier_Luigi_Bersani	804
Public_Security_Intelligence_Agency	805
Rodolphe_Adada	806
Raúl_Rivero	807
South_Korea	808
Nath_Ranabhat	809
Nelson_Merentes	810
Ismail_Mahomed	811
Kanor_Ampatuan	812
Mladen_Ivanic	813
Olga_Lavrova	814
Jabhatul_Islamiya	815
Nebojsa_Covic	816
Șerban_Mihăilescu	817
Iraqi_Kurds	818
Physicians_for_Human_Rights	819
XinjiangUyghur	820
Population_	821
Brendan_Daly	822
Nonofo_Molefhi	823
Yang_Hyong_Sop	824
Sylvester_Robert_Nguni	825
Ruling_Parties_	826
Borys_Tarasyuk	827
Alberto_Gonzales	828
Rafael_Alburquerque	829
Gideon_Gono	830
Shehu_Sani	831
Drug_Gang_	832
Kyriakos_Gerontopoulos	833
Immaculée_Nahayo	834
Oil_and_Natural_Gas_Corporation	835
Vincent_C._Siew	836
Heya_Shoko	837
Robert_M._Kimmitt	838
Abdul_Kadir	839
Botswana	840
Tigrayan_People's_Liberation_Front	841
New_Flemish_Alliance	842
March_23_Movement	843
Regulator_	844
Kwame_Addo-Kufuor	845
Thailand	846
Gina_McCarthy	847
Sitti_Djalia_Turabin-Hataman	848
I.K._Gurjal	849
Representatives_	850
Sambo_Dasuki	851
The_Juba_Post	852
Jaroslav_Palas	853
Manuel_Garrido	854
AB_Lithuanian_Gas	855
Sierra_Leone	856
Jerzy_Kropiwnicki	857
Darbara_Singh	858
Musavat_Party	859
Amy_Klobuchar	860
Joseph_Mbu	861
Radio_Mindanao_Network	862
Ta_Kung_Pao	863
Mulatu_Teshome	864
Panama	865
Albert_Pahimi_Padacké	866
Dag_Terje_Andersen	867
John_M._Granville	868
Jenin_Martyrs_Brigade	869
Mindanao	870
Armed_Force_	871
Popular_Congress	872
Joseph_Ole_Lenku	873
Valdas_Adamkus	874
Hoang_Tuan_Anh	875
Tibetan_Independence_Force	876
Jorge_Mas_Santos	877
Ansar_ash-Shari'a	878
Elvin_Ernesto_Santos	879
Michael_D._Higgins	880
Abdullah_bin_Nasser_bin_Khalifa_Al-Thani	881
Luis_Solari	882
Mario_Pivaral	883
Ali_Abdu_Ahmed	884
Mekong_River_Commission	885
Holding_Company_	886
Iraqi_Communist_Party	887
National_Resistance_Movement	888
Lothar_Bisky	889
High_Commission_for_Refugees	890
The_Voice_	891
James_Baker	892
University_of_Liberia	893
Office_of_the_General_Prosecutor	894
Supreme_Court_of_Nigeria	895
Volta_River_Authority	896
Sovetskaya_Belorussiya	897
Rodolfo_C._Severino	898
Almaz-Antey	899
Edmund_Ho	900
Alan_Johnson	901
Adolfo_Scilingo	902
Straits_Exchange_Foundation	903
District_Commissioner_	904
New_Serbia	905
Mao_Zedong	906
Pilgrim_	907
Tamil_	908
Mónika_Lamperth	909
Winston_Tubman	910
Equatorial_Guinea	911
Australia_Labor_Party	912
Supreme_Electoral_Court	913
Anglican_	914
People's_Democratic_Party_of_Liberia	915
Rosa_Pacavira	916
Slavko_Linic	917
International_Government_Organizations	918
Ahmed_el-Tayeb	919
Gwanda_Chakuamba	920
Ryutaro_Hashimoto	921
Pablo_Salazar_Mendiguchía	922
Mehdi_Karrubi	923
ZTE_Corp.	924
Wesley_Momo_Johnson	925
Al-Shabaab	926
Arturas_Paulauskas	927
Central_Bank_of_Russia	928
Free_State_High_Court	929
Veterans_	930
Samuel_Schmid	931
Russian_Railways	932
Badr_al-Din_Mahmoud	933
National_Front_Malaysia	934
Ijaw_Youth_Council	935
Sierra_Club	936
National_Congress_	937
Jaime_Echeverria	938
Bolivia	939
Anders_Breivik	940
Chen_Zhili	941
Hisham_Barakat	942
Abdul-Karim_Al-Arhabi	943
Carmen_Meléndez	944
Béla_Bugár	945
Miguel_Osvaldo_Etchecolatz	946
Tora_Bora	947
Chris_Evans	948
Free_Democratic_Party	949
Chad	950
Liberal_National_Party	951
Sani_Lakatani	952
John_J._Duncan,_Jr.	953
Ogaden_National_Liberation_Front	954
Ruhakana_Rugunda	955
Gambia_College	956
Ralph_Regenvanu	957
Gerald_Gahima	958
Green_Party_	959
Macao	960
Goran_Svilanović	961
Daniel_García-Peña	962
Democratic_Movement_of_Mozambique	963
Ministry_of_Mining_	964
Royal_Administration_	965
Exco_Resources	966
Graz	967
John_Healey	968
Greenland	969
Amina_Mohamed	970
Hans-Rudolf_Merz	971
Orlando_Zapata	972
Awn_Shawkat_Al-Khasawneh	973
Ansar_al-Islam	974
Souleymane_Ndéné_Ndiaye	975
Jonathan_Elendu	976
Antonio_Erman_González	977
USS_Michigan	978
New_Anticapitalist_Party	979
Adan_Garar	980
Adel_Abdel-Hamid	981
Myint_Hlaing	982
József_Nagy	983
William_J._Lynn	984
Luiz_Felipe_de_Seixas_Correa	985
Mirhoseyn_Musavi	986
Michelin	987
Al_Jazeera	988
African_National_Congress	989
Hannah_Graham	990
Louise_Lake-Tack	991
Zimbabwe_Union_of_Journalists	992
Abu_Bakar_Siddique	993
Eloy_Inos	994
Trinidad_and_Tobago	995
Ebonyi_State_University	996
Member_of_Parliament_	997
Sergio_Morales	998
Suriname_Conservation_Foundation	999
Yoshio_Utsumi	1000
Barclays_PLC	1001
Zbigniew_Siemiatkowski	1002
Democratic_Front_Party	1003
Pol_Gen_Somyot_Poompanmoung	1004
Russell_Defreitas	1005
Valery_Permyakov	1006
Jonathan_Mance	1007
Michael_Hutchinson	1008
Canadian_Alliance	1009
Francis_Muthaura	1010
Jorge_Baca_Campodonico	1011
Huang_Ju	1012
Lin_Join-sane	1013
True_Whig_Party	1014
Unified_Buddhist_Church_of_Vietnam	1015
Fotis_Kouvelis	1016
Spokesman_for_the_Opposition_	1017
Mauri_Pekkarinen	1018
Timor-Leste	1019
Khaled_Bahah	1020
Marc_Verwilghen	1021
Kiev_police	1022
Central_America	1023
Mahmud_Aleuy	1024
Nguyen_Khoa_Diem	1025
Public_Service_Ministry/Department_	1026
Sherali_Khayrulloyev	1027
National_Consultative_Council	1028
Dagmar_Havlová	1029
Cabinet_/_Council_of_Ministers_/_Advisors_	1030
Qian_Qichen	1031
Joint_Meeting_Parties	1032
Drug_Enforcement_Administration	1033
Zviad_Dzidziguri	1034
Tin_Aung_Aye	1035
Mwai_Kibaki	1036
Abdallah_Wafy	1037
Polynesian_	1038
Charlie_McCreevy	1039
Sir_Mark_Stanhope	1040
Jozo_Radoš	1041
Liu_Yandong	1042
Muhamed_Ibrahimovic	1043
Chief_of_the_Air_Force_	1044
Aldemir_Bendine	1045
Bashir_Ahmed	1046
Shabiha	1047
Shivraj_Singh_Chouhan	1048
Shilpa_Shetty	1049
Clemente_Mastella	1050
Randgold_Resources	1051
John_Barritt	1052
Monaco	1053
Saulius_Skvernelis	1054
World_Conservation_Union	1055
Kim_Jong-Chul	1056
Colombia	1057
Moussa_Benhamadi	1058
David_Crisafulli	1059
Magyar_Nemzet	1060
Irakli_Alasania	1061
Ramakant_Khalap	1062
Evans_Paul	1063
Willies_Mchunu	1064
New_Mon_State_Party	1065
Eimert_van_Middelkoop	1066
Ethnos	1067
Ali_Mahmoud_Abdel_Rasoul	1068
Socialist_Party_	1069
Sergey_Mikhaylovich_Ignatyev	1070
Kwesi_Séléagodji_Ahoomey-Zunu	1071
Islamic_Salvation_Front	1072
Shaikh_Ibrahim__Al_Khalifa	1073
Igor_Kasatonov	1074
Arjun_Singh	1075
Jaime_Bernal_Cuéllar	1076
Rai_Al_Shaab	1077
Austrian_Airlines	1078
Christopher_Yaluma	1079
Alejandro_González_Raga	1080
Obed_Bapela	1081
Vakhtang_Maisaia	1082
Pope_Tawadros_II	1083
Reactionaries_	1084
Arne_Duncan	1085
Ignacio_González	1086
Tanya_Plibersek	1087
Georgy_Ivanovich_Shpak	1088
Economist_	1089
Ku_Klux_Klan	1090
Women_	1091
Tim_Nicholls	1092
Eastern_Mindanao_Command	1093
Vajiralongkorn	1094
Center_Front	1095
Finn_Thilsted	1096
Akis_Tsochatzopoulos	1097
Henry_Chimunthu_Banda	1098
Boulos_Matar	1099
Sir_Richard_Dannatt	1100
Dunya_Maumoon	1101
Behrouz_Kamalvandi	1102
Julio_Velarde	1103
Political_Parties_	1104
Jagdish_Singh	1105
Abdul-Halim_Salamovich_Sadulayev	1106
Ahmed_Imam	1107
Ahmed_bin_Daghr	1108
Miguel_Galván_Gutiérrez	1109
Muslim_Cleric_	1110
Jin_Renqing	1111
Raymond_Tshibanda	1112
Isidro_Solís	1113
Lam_Adesina	1114
Union_for_Peace_and_Development	1115
Pranjal_Yadav	1116
Institute_for_Science_and_International_Security	1117
Ioannis_Kasoulidis	1118
Saimir_Tahiri	1119
Norwegian_Church_Aid	1120
National_Health_and_Family_Planning_Commission	1121
Rustam_Nazarov	1122
Information_and_Decision_Support_Center	1123
Alleged_Militants_	1124
Sharjah_Chamber_of_Commerce_and_Industry	1125
Pattani_United_Liberation_Organization	1126
Boubacar_Sidiki_Toure	1127
Inner_Mongolia	1128
Saeima	1129
Trevor_Sargent	1130
Dragomir_Stoynev	1131
Radio_Bana	1132
Norodom_Sihanouk	1133
Nina_Wang	1134
Illegal_Immigrant_	1135
Canada	1136
Benjamin_William_Mkapa	1137
Heinz_Fromm	1138
Kenya	1139
Carlos_Alberto_Libanio_Christo	1140
Anthony_Foxx	1141
Ewald_Nowotny	1142
Nguyen_Quoc_Trieu	1143
ANS_Group_of_Companies	1144
Chamber_of_Deputies_of_Brazil	1145
Miguel_d'_Escoto_Brockmann	1146
Nicaragua	1147
Prem_Tinsulanonda	1148
Martinique	1149
Customs_Official_	1150
Social_Democratic_Party	1151
Armed_Rebel_	1152
Medical_Personnel_	1153
Valentin_Sobolev	1154
Leonardo_Boff	1155
Skënder_Gjinushi	1156
Gilmer_Viloria	1157
Chandresh_Sharma	1158
Egyptian_Trade_Union_Federation	1159
Anjem_Choudary	1160
John_Baptist_Odama	1161
Al-Wasat_Party	1162
Luis_Alberto_Kouri	1163
Valeriu_Troenco	1164
Toubou_people	1165
Maldivian_Democratic_Party	1166
Nderitu_Gachagua	1167
Kamla_Persad-Bissessar	1168
Amir_Hossain_Amu	1169
Simon_Lalong	1170
Mohamed_Ould_Abdel_Aziz	1171
Nikolina_Angelkova	1172
Presidential_Candidate_	1173
Rebel_Group_	1174
Lewis_Kaplan	1175
Tharman_Shanmugaratnam	1176
Jitan_Ram_Manjhi	1177
Carlos_Kauffmann	1178
Bruce_Golding	1179
Guy_Ryder	1180
CIVICUS	1181
Liberian_Destiny_Party	1182
Iraqi_Kurdistan	1183
Isabel_Peron	1184
American_University_in_Cairo	1185
Armenian_Development_Agency	1186
Kurdistan_Democratic_Party	1187
Morteza_Alviri	1188
Sindh_High_Court	1189
Croatia	1190
Anna_Diamantopoulou	1191
U.S._Army_Europe	1192
Pravind_Kumar_Jugnauth	1193
Infotag	1194
Mohamed_al-Beltagy	1195
Armed_Band_	1196
Michael_Brown	1197
Mike_Moore	1198
Angola	1199
Ahmed_Ould_Teguedi	1200
Pius_Msekwa	1201
Bob_Inglis	1202
Mohamed_Ghariani	1203
Francis_J._Harvey	1204
Tasnim_news_agency	1205
Rodrigo_Rivera_Salazar	1206
Central_Bank_of_Brazil	1207
Yuriy_Ilyin	1208
Saint_Lucia	1209
Héctor_Méndez	1210
National_Coalition_for_Syrian_Revolutionary_and_Opposition_Forces	1211
Hans_G._Klemm	1212
Suwat_Liptapanlop	1213
Qatar	1214
ProMéxico	1215
Anatoly_Antonov	1216
Mohamed_Mire	1217
The_Irrawaddy	1218
Sanda_Raskovic_Ivic	1219
Francis_Korkpor	1220
Gilberto_Passos_Gil_Moreira	1221
Al_Wefaq_National_Islamic_Society	1222
Air_Force_	1223
Jonathan_Vatsa	1224
North_Ossetia-Alania	1225
Shrien_Dewani	1226
Medical_Association_	1227
Antonio_Zambrano-Montes	1228
al-Qaeda_in_Iraq	1229
Zoran_Zivkovic	1230
Vitoria_Dias_Diogo	1231
Johann_Christiaan_Kriegler	1232
Kosovo	1233
Social_Renewal_Party	1234
Ecuador	1235
Radio_Rwanda	1236
Australia_Greens	1237
Progressives_Action_Coalition	1238
Eurasian_Economic_Community	1239
Fazlul_Huq	1240
Ivica_Kirin	1241
Venezuela	1242
Armed_Forces_of_the_Slovak_Republic	1243
Huang_Ching-tai	1244
Centre_for_Science_and_Environment	1245
Majid_Shahriari	1246
Mike_Simpson	1247
National_Union_Party_	1248
James_Selfe	1249
Terje_Riis-Johansen	1250
Alain_Lubamba_Wa_Lubamba	1251
Zambia_National_Broadcasting_Corporation	1252
Muhammad_Salem_al-Ghabban	1253
Governor_	1254
Petra_Buzková	1255
ActionAid	1256
Milen_Velchev	1257
Chief_Engineer_	1258
Technitrol_Inc.	1259
Revolutionary_Socialist_Party	1260
Robert_L._Ehrlich	1261
Lucien_Bouchard	1262
Revolutionary_Party_	1263
Mohamed_Vall_Ould_Bellal	1264
Abdul_Rahman_ibn_Hamad_al-Attiyah	1265
Luis_Villafuerte	1266
Miguel_Abdón_Saguier	1267
Abdelbaset_al-Megrahi	1268
Grand_Alliance_Party	1269
Michael_Zehaf-Bibeau	1270
Boureima_Badini	1271
Umbutfo_Swaziland_Defense_Force	1272
Ananth_Kumar	1273
Samuel_Sitta	1274
Baljinder_Singh	1275
Sleeper_Cell_	1276
Philip_Ruddock	1277
Arman_Dunayev	1278
Morteza_Sarmadi	1279
Bolivarian_Intelligence_Service	1280
Nikos_Christodoulides	1281
William_Ruto	1282
El_País	1283
Secretary_of_State_for_the_Home_Department	1284
Ruprecht_Polenz	1285
Yoon_Jeung_Hyun	1286
Representative_to_the_United_Nations_	1287
Moussa_Dadis_Camara	1288
Volker_Kauder	1289
Cemex	1290
Miguel_Rodríguez_Orejuela	1291
Consuelo_Araújo	1292
Natig_Aliyev	1293
Dimitris_Koutsoumbas	1294
Chang_Sang	1295
Pius_Nkonzo_Langa	1296
Embraer	1297
Badr_Mishari_al-Humaidi	1298
Hannes_Swoboda	1299
Ine_Marie_Eriksen_Søreide	1300
Tesco	1301
Manuel_Cova	1302
Jorge_Briz_Abularach	1303
Rabbi_	1304
Henrietta_Holsman_Fore	1305
Shanghai_Cooperation_Organization	1306
Dahou_Ould_Kablia	1307
Jusuf_Kalla	1308
Nelson_Barbosa	1309
Adji_Otheth_Ayassor	1310
Cato_Institute	1311
Ambrose_Mammadi	1312
Yair_Lapid	1313
National_Democratic_Party	1314
Crane_Company	1315
National_Bank_of_the_Kyrgyz_Republic	1316
Chechen	1317
Telugu_Desam_Party	1318
Elizabeth_II	1319
Oles_Buzina	1320
Ibrahim_Saidi_Rashidi_Msabaha	1321
Bangladesh	1322
Civic_Democratic_Alliance	1323
Gerd_Mueller	1324
Dražen_Bošnjaković	1325
Samujjal_Bhattacharya	1326
William_Lacy_Swing	1327
Pussy_Riot	1328
Ethnic_Group_	1329
Motsoko_Pheko	1330
Tanzania	1331
RCTV_International	1332
Abdul'aziz_Abubakar_Yari	1333
Liu_Jieyi	1334
Matrika_Prasad_Yadav	1335
Ingush	1336
Villager_	1337
New_Zealand	1338
Royal_Caribbean	1339
Álvaro_Antonio_Alemán_Healy	1340
Janusz_Kaczmarek	1341
Artashes_Geghamyan	1342
Privacy_International	1343
Abdulla_Yameen	1344
Kostyantyn_Gryshchenko	1345
Maxime_Verhagen	1346
Ansars	1347
Józef_Zych	1348
Jean_Gustave_Sanon	1349
Ma_Su_Su_Nway	1350
John_Major	1351
Afghanistan	1352
Kathleen_Wynne	1353
Manik_Sarkar	1354
Cecile_Kyenge	1355
Rashtriya_Janata_Dal	1356
Senate_Armed_Services_Committee	1357
Islamic_Courts_Union	1358
Petr_Lom	1359
Chen_Deming	1360
Wolfgang_Gerhardt	1361
Ignacio_Bunye	1362
Anel_Townsend	1363
Jeremiah_Solomon_Sumari	1364
Tedjo_Edhy_Purdijatno	1365
Peter_Esele	1366
Oman	1367
Rogelio_Singson	1368
Sheikh_Hamad_bin_Isa_al_Khalifah	1369
Roque_Arregui	1370
Abbot_	1371
Chu_Sang-song	1372
Ali_Baqeri	1373
Mandla_Mandela	1374
Faro_Technologies_Inc.	1375
International_Confederation_of_Free_Trade_Unions	1376
Sergej_Kozlík	1377
Al_Gomhuria	1378
Ruth_Vilaça_Correia_Leite_Cardoso	1379
World_Water_Council	1380
Osama_Mohamed_Abdul_Shafy_Shaltout	1381
Mohammad_Ali_Abtahi	1382
Ronnie_Shikapwasha	1383
Czeslaw_Kiszczak	1384
Kazumi_Matsui	1385
Nir_Barkat	1386
National_Islamic_Front_of_Afghanistan	1387
Rashid_Meredov	1388
Khandu_Wangchuk	1389
Carlos_Saul_Menem	1390
Adel_Labib	1391
Andrew_Adonis	1392
Joseph_Stalin	1393
Austria	1394
Sikhumbuzo_Dube	1395
Public_Defender_	1396
Security_Service_of_Ukraine	1397
Christiana_Anyanwu	1398
Civil_Lines	1399
Rolando_Mirones_Jr.	1400
Klaus_Johannis	1401
Mark_Simmonds	1402
Bob_Ainsworth	1403
Cayman_Islands	1404
Luis_Alfonso_Hoyos	1405
People's_Action_Party_	1406
National_Salvation_Government	1407
Abba_Sayyadi_Ruma	1408
Ministry_of_Communication_	1409
César_Alierta	1410
Nathaniel_Barnes	1411
Antonis_Samaras	1412
Louis_Bapes	1413
Notimex	1414
António_do_Espírito_Santo_Fonseca	1415
Lee_Huan	1416
Antoinette_Batumubwira	1417
Lazarus_Baez	1418
Anatoly_Klyan	1419
Municipal_Court_	1420
Congress_	1421
Situmbeko_Musokotwane	1422
Jürgen_Trittin	1423
F._James_Sensenbrenner_Jr.	1424
Jordan	1425
Carlos_Pascual	1426
Der_Spiegel	1427
ITAR_TASS	1428
Christian_Democratic_Union	1429
Somali_Radio_HornAfrik	1430
Joan_Burton	1431
Djibouti	1432
World_Organization_Against_Torture	1433
Iran_Khodro_Company	1434
Ananda	1435
University_of_Zimbabwe	1436
César_Pérez_Vivas	1437
Santiago_Uribe	1438
Oswaldo_Álvarez_Paz	1439
Progressive_Alliance	1440
Kang_Sok_Chu	1441
Claver_Gatete	1442
Safdar_Hosseini	1443
Izzat_al-Rishq	1444
Dick_Spring	1445
United_Self-Defense_Forces_of_Colombia	1446
Antonio_Cezar_Peluso	1447
Al-Muhtadee_Billah	1448
European_Central_Bank	1449
Mohamed_Ibn_Chambas	1450
Pierre_Vimont	1451
Democratic_Alliance_	1452
Samba_Faal	1453
National_Pact_for_Democracy_and_Development	1454
Dragan_Šutanovac	1455
Rastrojos	1456
Al_hayat_TV	1457
Brazilian_Communist_Party	1458
Álvaro_García_Romero	1459
International_Maritime_Organization	1460
Andrei_Plesu	1461
Barbara_Bush	1462
The_Sunday_Times	1463
Social_Liberal_Party_	1464
Dragan_Mektic	1465
Security_Council_	1466
Homeland_Union_–_Lithuanian_Christian_Democrats	1467
Kaysone_Phomvihane	1468
Azali_Assouman	1469
Saira_Afzal_Tarar	1470
John_Sandy	1471
Vladimir_Drobnjak	1472
Abdullatif_bin_Rashid_Al-Zayani	1473
Jacinto_Suárez	1474
Ena_von_Baer	1475
Chuck_Hagel	1476
Armen_Harutyunyan	1477
Tamsir_Mbowe	1478
Bloc_Yulia_Tymoshenko	1479
Brownie_Samukai	1480
Fred_Gumo	1481
Cesar_A._Torres	1482
Anand_Panyarachun	1483
Foued_Mebazaa	1484
Donald_Gelling	1485
A.B._Bardhan	1486
Edward_Fenech_Adami	1487
TelOne	1488
Solicitor_Peter_Russo	1489
Hakeem_Baba-Ahmed	1490
Armed_Insurgent_	1491
Khan_Said	1492
Chowdhury_Alam	1493
Nigerian_Bar_Association	1494
Gagik_Harutyunyan	1495
Richard_C._Shelby	1496
Independent_Electoral_Commission_	1497
Georgia	1498
National_Transitional_Council	1499
Hossein_Ali_Amiri	1500
Willias_Madzimure	1501
China_Mobile	1502
Amnesty_International	1503
Andrianafidisoa	1504
Pat_Quinn	1505
Council_for_National_Security	1506
Yury_Mikhaylovich_Luzhkov	1507
José_Aponte	1508
Nonaligned_Movement	1509
Reinhold_Stephanes	1510
Ethnic_Separatists_	1511
Liberal_Party_	1512
Eastern_and_Southern_African_Trade_and_Development_Bank	1513
Committees_for_the_Defense_of_the_Revolution	1514
Alekos_Michailidis	1515
Muhammad_Ameen	1516
Jorge_Visbal	1517
Denis_Mukwege	1518
Syrian_Kurds	1519
Ieng_Thirith	1520
Ladislav_Miko	1521
International_Federation_of_Red_Cross_and_Red_Crescent_Societies	1522
Edgard_Arevalo	1523
Boris_Johnson	1524
Ezzatollah_Sahabi	1525
Seyoum_Mesfin	1526
Audu_Innocent_Ogbeh	1527
New_Party	1528
El_Cronista	1529
Nigeria_LNG_Limited	1530
Ahmad_Mohamed_Ibrahim	1531
David_Hawker	1532
ATCO_Ltd.	1533
Portia_Simpson_Miller	1534
Alberto_Dalla_Via	1535
José_Ramón_Machado_Ventura	1536
Common_Market_for_Eastern_and_Southern_Africa	1537
Rebel_Commander_	1538
Farooq_Abdullah	1539
Carlos_Pérez_Barriga	1540
Azizur_Rahman	1541
Yasser_Ali	1542
Seychelles	1543
Japan_Self-Defense_Forces	1544
Cao_Duc_Phat	1545
Christian_Democratic_Party_	1546
Peter_Ryan	1547
Head_of_Government_	1548
Sid_Ahmed_Ghlam	1549
Marie-George_Buffet	1550
Yerbolat_Dosayev	1551
Catholic_Saint_	1552
Al-Akhbar	1553
Juan_De_La_Cruz	1554
Mohamed_El_Ghazi	1555
Democratic_Forces_for_the_Liberation_of_Rwanda	1556
Grenada	1557
Armenia	1558
Mark_Frroku	1559
Rasa_Juknevičienė	1560
Muhammad_bin_Nayef	1561
Saud_bin_Faisal_bin_Abdul-Aziz	1562
Tanzania_Investment_Centre	1563
United_Arab_Emirates	1564
Javier_Solana	1565
Naftali_Bennett	1566
Ligue_Iteka	1567
Omar_Chabán	1568
Taher_al-Masri	1569
Long_Malat	1570
Swraj_Paul	1571
Solomon_Passy	1572
Emanuel_Cleaver	1573
Ghadir_Investment_Company	1574
Fmc_Technologies_Inc.	1575
Steven_A._King	1576
Temur_Mzhavia	1577
Energy_Department/Ministry_	1578
United_Democratic_Movement	1579
Government_Official_	1580
Aristide_Sokambi	1581
Gambia	1582
Ireland	1583
Adil_Abdul-Mahdi	1584
Nazir_Mustafa_Karamagi	1585
Johannes_Tomana	1586
Reinhold_Mitterlehner	1587
Ulises_Ruiz_Ortiz	1588
Jorge_Mejia	1589
Tamisuke_Watanuki	1590
Mzukisi_Fatyela	1591
Timan_Erdimi	1592
Martin_Lomuro	1593
Police_of_the_Czech_Republic	1594
Bradesco	1595
Mohammed_Jassem_Al-Sager	1596
Joao_Miranda	1597
Lions_Club_International	1598
Alex_Lee	1599
Akara_Thiprote	1600
UNITA	1601
Milena_Vicenová	1602
Uganda_Police_Force	1603
Chairman_Pratap	1604
Subrahmanyam_Jaishankar	1605
Alliance_Party_	1606
South_Asian_Association_for_Regional_Cooperation	1607
Civil_Authority_	1608
Degife_Bula	1609
Jayant_Sinha	1610
United_Kingdom	1611
Dick_Bayford	1612
Ernst_&_Young	1613
Office_of_the_Attorney_General	1614
Hungarian_Justice_and_Life_Party	1615
Michael_W._Hagee	1616
Aero_Vodochody	1617
Ho_Mei-yueh	1618
Abderrahim_Ould_Hadrami	1619
Eshaq_Jahangiri	1620
Presidential_Majority	1621
Caroline_Nzibe	1622
Adel_Adawy	1623
Kuwait	1624
CPI	1625
José_Alejandro_Bernales	1626
Ricardo_Lagos_Weber	1627
Jerry_McNerney	1628
Hasan_Muratovic	1629
Ismail_Cem	1630
Salzburg	1631
Boris_Vyacheslavovich_Gryzlov	1632
Shigefumi_Matsuzawa	1633
Oficina_de_Envigado	1634
Niger	1635
American_Council_Of_Young_Political_Leaders	1636
Commander_In_Chief_Of_The_Air_Force_	1637
Coalition_of_Opposition_Parties_	1638
Andrés_Allamand	1639
Doku_Khamatovich_Umarov	1640
Ruling_Party_	1641
Denis_Napthine	1642
Valdis_Dombrovskis	1643
National_Convergence_"Kwa_Na_Kwa"	1644
Campbell_Newman	1645
General_Contractor_	1646
Mathias_Meinrad_Chikawe	1647
Radio_One	1648
Newin_Chidchob	1649
Glaxosmithkline	1650
Zawahiri	1651
Yoo_Seong-min	1652
Deborah_Malac	1653
Mohamed_Seif_Khatib	1654
Makhdoom_Shah_Mahmood_Qureshi	1655
International_Federation_of_Human_Rights	1656
Georgian_Troupe	1657
Baath_Party	1658
PDP-ANA	1659
Mark_Eyskens	1660
Frank_Bainimarama	1661
Michael_Bernard_Mukasey	1662
United_Liberation_Force_of_Assam	1663
Catholic_Radio_FM	1664
Gregory_G._Garre	1665
Walid_Makled	1666
Avelino_J._Cruz,_Jr.	1667
Observers_In_	1668
Tunisia	1669
Vicente_Carrillo_Leyva	1670
Margaret_Ritchie	1671
National_Water_Commission	1672
Cho_Hyun-ah	1673
Moussa_Faki_Mahamat	1674
Military_Police_	1675
North_America	1676
Helena_Valkova	1677
Senate_Agriculture_Committee	1678
Charles_Ndaxu_Namoloh	1679
Cláudio_Lembo	1680
Civil_Service_	1681
Gulf_Daily_News	1682
Larry_Hogan	1683
Alan_Wilson	1684
Uahekua_Herunga	1685
Student_Islamic_Movement_of_India	1686
Rights_Activist_	1687
Washington_Mutual_Inc.	1688
Daily_Monitor	1689
Nacer_Mehal	1690
Ministry_of_Post_And_Telecommunication_	1691
USS_Nimitz	1692
Chihiro_Atsumi	1693
Slovenia	1694
Datta_Meghe	1695
Liberals_	1696
Raghuram_Rajan	1697
Santi_Asoke	1698
Ghulam_Mustafa_Jatoi	1699
Carrie_Lam	1700
Szonda_Ipsos	1701
Malik_Kurdi	1702
Gavin_O'Reilly	1703
Rafik_Belhaj_Kacem	1704
Quanta_Computer_Inc	1705
Zambia	1706
Ronald_Gajraj	1707
Moldova	1708
West_Papua	1709
Defense_Industry_	1710
Adoum_Younousmi	1711
Rose_Gottemoeller	1712
Danish_Refugee_Council	1713
Jeff_Flake	1714
Radoslaw_Sikorski	1715
Tahil_Sali	1716
Afar_Revolutionary_Democratic_Unity_Front	1717
Action_Party_	1718
Union_of_Young_Communists	1719
Lithuanian_Armed_Forces	1720
A.S.S._Hannan_Shah	1721
Aliaskhab_Kebekov	1722
Ghana	1723
General_Union_of_Tunisian_Students	1724
Nasser_Al-Kidwa	1725
Bukola_Saraki	1726
Pinnacle_Entertainment	1727
Augustin_Matata_Ponyo	1728
National_Iranian_Petrochemical_Company	1729
Satpal_Maharaj	1730
Daily_Graphic	1731
Rodrigo_Hinzpeter	1732
Alain_Madelin	1733
The_Hague	1734
Alfred_Romualdez	1735
John_Ensign	1736
Yushau_Shuaib	1737
Emeka_Ihedioha	1738
Armed_Forces_of_Sao_Tome_and_Principe	1739
Makis_Voridis	1740
Mahmoud_Alavi	1741
Wendy_Sherman	1742
Romeo_Nanta	1743
Alpha_Group_Commandos	1744
Guerrilla_Leader_	1745
Al-Ittihad	1746
Panagiotis_Nikoloudis	1747
Vytautas_Landsbergis	1748
Pavel_Zárecký	1749
David_Jones	1750
Harison_Mudzuri	1751
Mehmet_Agar	1752
Caribbean	1753
Jabhat_al-Nusra	1754
Stephen_Rapp	1755
Le_Point	1756
Jon_Corzine	1757
Dharam_Singh	1758
Sirichan_Ngathong	1759
Žarko_Puhovski	1760
Malawi_Revenue_Authority	1761
Habib_Essid	1762
Social_Democratic_Party_	1763
Defence_Select_Committee	1764
Slovenian_National_Party	1765
Niko_Peleshi	1766
Committee_for_State_Security	1767
Hideaki_Kobayashi	1768
Paolo_Romani	1769
John_Faulkner	1770
Transitional_Darfur_Regional_Authority	1771
U.S._Pacific_Air_Force	1772
Zgharta	1773
Volker_Wieker	1774
Bernard_Makuza	1775
L.V._Singh	1776
João_Manuel_Gonçalves_Lourenço	1777
Chief_Secretary_Chandra	1778
Tatarstan	1779
Siba_Nolamou	1780
Solomon_Arase	1781
Dora_Akunyili	1782
Kabineh_Ja'neh	1783
John_Githongo	1784
State_Oil_Company_of_Azerbaijan_Republic	1785
Khordad	1786
Martin_Wambora	1787
Mara_Salvatrucha	1788
Kenneth_Roth	1789
Carlo_Azeglio_Ciampi	1790
Royal_Thai_Navy	1791
Jewel_Howard-Taylor	1792
Shivshankar_Menon	1793
Benin	1794
Jim_Molan	1795
Mario_Mauro	1796
Jan_Fischer	1797
National_Liberal_Party	1798
Mirza_Aslam_Beg	1799
Mariano_Ferreyra	1800
Zhang_Dejiang	1801
England	1802
Alhaji_Aliko_Dangote	1803
Mate_Granic	1804
Luis_Pérez_Ortiz	1805
Jerry_Ekandjo	1806
Taiwo_Olatubosun	1807
Martin_Fronc	1808
International_Union_For_Conservation_Of_Nature	1809
Laurent_Wauquiez	1810
Walter_Riester	1811
Carlos_Ferrero_Costa	1812
Amanuallah_Aman	1813
Stephen_Williams	1814
Segolene_Royal	1815
Wole_Olanipekun	1816
Stephen_Keim	1817
Alfredo_Keller	1818
Héctor_J._Ferrer_Ríos	1819
Slobodan_Uzelac	1820
Magomedsalam_Magomedov	1821
Joschka_Fischer	1822
Ecopetrol	1823
The_Cape_Times	1824
Denis_Manturov	1825
Petrochina	1826
Tuareg_people	1827
Democratic_Labor_Party_	1828
Stellenbosch_University	1829
Internal_Security_Operations_Command	1830
Mitsubishi	1831
All_India_Friends_of_China_Association	1832
Hedayat_Amin_Arsala	1833
10_Downing_Street	1834
Oversight_Court_	1835
For_Justice_and_Development	1836
Chirau_Ali_Mwakwere	1837
Junaid_Thorne	1838
Men_	1839
R.K._Singh	1840
Austin_"Jack"_Warner	1841
Ivan_Gasparovic	1842
Ali_Mohamed_Daoud	1843
Natik_Abbas_Hasan_al-Bayati	1844
Francis_Fukuyama	1845
Insurgent_Leader_	1846
John_Togo	1847
Duna_TV	1848
Fernando_Herrero	1849
Zaghawa_people	1850
Rene_Ndemezo_Obiang	1851
Ahmad_Wali_Karzai	1852
Noordin_M._Top	1853
Sholban_Kara-ool	1854
Brahmin_	1855
Yossi_Beilin	1856
Armed_Gang_	1857
Detainee_	1858
Ben_Shalom_Bernanke	1859
Phil_Robertson	1860
Bulgaria	1861
Oleh_Lyashko	1862
Arakan	1863
Hunter_	1864
Sukho_Piromnam	1865
Gojko_Susak	1866
Thanong_Bidaya	1867
David_Bakradze	1868
Kamal_Uddin_Ahmed	1869
Geraldine_Kennedy	1870
Mallam_Isa_Yuguda	1871
Timothy_Dolan	1872
Balarabe_Musa	1873
Karam_Karam	1874
Donald_Rumsfeld	1875
Arif_Mammadov	1876
Salvador_Sánchez_Cerén	1877
Chief_Justice_Puno	1878
Wang_Yi	1879
Watcharapol_Prasarnrajkit	1880
Palang_Chon_Party	1881
UN_Mission_in_Sudan	1882
Bank_	1883
Aslan_Abashidze	1884
Argentine_Industrial_Union	1885
Nepal	1886
Bathabile_Dlamini	1887
Francisco_Garcés	1888
Maï_Maï	1889
Kirant_Workers_Party	1890
Sri_Lanka	1891
Ramón_Báez_Figueroa	1892
Christopher_Nelson	1893
Andrei_Kelin	1894
Alfredo_Crespo	1895
Court_Judge_	1896
Doru_Romulus_Costea	1897
All_Assam_Students_Union	1898
Derek_Plumbly	1899
Marko_Pomerants	1900
Raheel_Sharif	1901
Military_	1902
Rosalinda_Dimapilis-Baldoz	1903
Curacao	1904
Mihai_Tănăsescu	1905
Reynato_Puno_y_Serrano	1906
Mahmoud_Ahmadinejad	1907
Roberto_Azevedo	1908
Ibrahim_Hassan_Saif	1909
Kulbir_Singh	1910
Ruling_Coalition_	1911
Slovenian_People's_Party	1912
Amos_Midzi	1913
National_Assembly_of_Pakistan	1914
Malaysia	1915
Guilherme_d'Oliveira_Martins	1916
Anzor_Astemirov	1917
Olivier_Kamitatu_Etsu	1918
Al_Qaeda	1919
Moro_Islamic_Liberation_Front	1920
Juan_Carlos_I	1921
National_Democratic_Front_	1922
Parliament_of_Finland	1923
Border_Patrol_	1924
Erenice_Guerra	1925
Union_for_Democracy_and_Peace_in_Cote_d'Ivoire	1926
Világgazdaság	1927
Muslim_	1928
Miroslava_Nemcová	1929
Doris_Schröder-Köpf	1930
Moussa_Toybou	1931
Radio_Mitre	1932
Bhutan	1933
Juan_Antonio_Coloma	1934
Henry_Tang	1935
University_of_the_Philippines	1936
Hungary	1937
Methodist_Church_of_South_Africa	1938
Robert_Wexler	1939
Dominican_Republic	1940
Coalition_for_Change	1941
Lawyer/Attorney_	1942
Oliviero_Diliberto	1943
Fatou_Gaye_Sarr	1944
Fresh_Democratic_Party	1945
Christine_Milne	1946
Congress_Party	1947
Cleric_	1948
Vladimir_Anatolyevich_Shamanov	1949
Organization_for_the_Prohibition_of_Chemical_Weapons	1950
Health_Select_Committee	1951
United_Nations_Mission_in_the_Central_African_Republic_and_Chad	1952
Jens_Stoltenberg	1953
Iñigo_Urkullu	1954
Viacom	1955
Web_Site_	1956
Kumbirai_Kangai	1957
Asefaw_Dingam	1958
Melis_Turganbayev	1959
Employee_	1960
Zinaida_Zlatanova	1961
SENIAT	1962
Magna_International	1963
Sander_Levin	1964
Maris_Lauri	1965
Baciro_Dabó	1966
Democratic_Party_of_Armenia	1967
Fishermen_	1968
Comrade_Artemio	1969
Tanzania_People's_Defence_Force	1970
Public_Prosecutor_	1971
Ukranian_Truth	1972
Civic_Platform	1973
Omar_Khalid_Khorasani	1974
Kit_Siang	1975
Ratan_Tata	1976
Joint_Chiefs_of_Staff_	1977
Eliot_Spitzer	1978
Hernán_Andrade	1979
The_Chronicle	1980
Dawa_Khan_Minapal	1981
Gunnar_Bragi_Sveinsson	1982
Ved_Pratap_Vaidik	1983
Freedom	1984
Chaman_Lal	1985
Syrian_Arab_Army	1986
Syrian_Democratic_People's_Party	1987
Benny_Gantz	1988
Pyotr_Olegovich_Aven	1989
Iraqi_National_List	1990
Ashland_Inc.	1991
Maoist_People's_Liberation_Army_Nepal	1992
Gladys_Berejiklian	1993
Jean_Joseph_Exumé	1994
Dalip_Singh	1995
Gideon_Sa'ar	1996
Gates_Foundation	1997
Eduardo_Stein	1998
Jemaah_Islamiyah	1999
[truncated: 3,179 more rows]
