# Supplementary material for: A temporal knowledge graph reasoning model based on recurrent encoding and contrastive learning
Source: PeerJ Comput Sci. 2025 Jan 23;11:e2595. doi: 10.7717/peerj-cs.2595 (PMC11784877; doi:10.7717/peerj-cs.2595)
Supplement: Supplemental Information 2 [file peerj-cs-11-2595-s002.zip › data/ICEWS14s/entity2id.txt]

China	0
Iran	1
Citizen_(Nigeria)	2
Citizen_(India)	3
Barack_Obama	4
Japan	5
John_Kerry	6
South_Korea	7
Iraq	8
Government_(Nigeria)	9
France	10
North_Korea	11
Sergey_Viktorovich_Lavrov	12
Xi_Jinping	13
Mohammad_Javad_Zarif	14
Afghanistan	15
Citizen_(Kenya)	16
Citizen_(Australia)	17
Thailand	18
Police_(Australia)	19
Philippines	20
Cabinet_/_Council_of_Ministers_/_Advisors_(United_States)	21
Benjamin_Netanyahu	22
Vietnam	23
North_Atlantic_Treaty_Organization	24
UN_Security_Council	25
Catherine_Ashton	26
François_Hollande	27
Boko_Haram	28
South_Africa	29
Malaysia	30
Citizen_(Thailand)	31
Police_(Kenya)	32
Ashraf_Ghani_Ahmadzai	33
Canada	34
Angela_Merkel	35
Government_(Kenya)	36
Sudan	37
Foreign_Affairs_(Russia)	38
Foreign_Affairs_(United_States)	39
Abdullah_Abdullah	40
Abdel_Fattah_Al-Sisi	41
Nuri_al-Maliki	42
Ethiopia	43
Court_Judge_(India)	44
Police_(Philippines)	45
United_Arab_Emirates	46
Head_of_Government_(India)	47
Ministry_(Nigeria)	48
Mexico	49
Myanmar	50
Uhuru_Muigai_Kenyatta	51
Head_of_Government_(Nigeria)	52
Hamas	53
Israeli_Defense_Forces	54
Citizen_(United_Kingdom)	55
Employee_(India)	56
South_Sudan	57
Qatar	58
Joseph_Robinette_Biden	59
Citizen_(South_Korea)	60
Government_(Pakistan)	61
Chuck_Hagel	62
Middle_East	63
Police_(Egypt)	64
Military_(Thailand)	65
Angola	66
Romania	67
Police_(Ukraine)	68
Tajikistan	69
Morocco	70
Fumio_Kishida	71
Antonis_Samaras	72
Poland	73
Police_(South_Africa)	74
Pope_Francis	75
Other_Authorities_/_Officials_(Nigeria)	76
Haider_Al-Abadi	77
Citizen_(Yemen)	78
Head_of_Government_(Ukraine)	79
Cambodia	80
Men_(South_Africa)	81
Military_(Lebanon)	82
Military_Personnel_-_Special_(Afghanistan)	83
Arseniy_Yatsenyuk	84
Protester_(Ukraine)	85
Military_(Philippines)	86
Militant_(Iraq)	87
Bahrain	88
Government_(Syria)	89
Member_of_the_Judiciary_(Nigeria)	90
Protester_(Hong_Kong)	91
Citizen_(Indonesia)	92
Police_(Indonesia)	93
Prayuth_Chan-ocha	94
Kuwait	95
Kazakhstan	96
Victor_Ponta	97
Julie_Bishop	98
Citizen_(Turkey)	99
Protester_(Thailand)	100
Police_(Hong_Kong)	101
Member_of_Parliament_(India)	102
Head_of_Government_(Egypt)	103
Al-Shabaab	104
Media_(Africa)	105
Court_Judge_(Nigeria)	106
Citizen_(Sudan)	107
Criminal_(Philippines)	108
Head_of_Government_(China)	109
Governor_(Kenya)	110
African_Union	111
Government_(United_States)	112
Milos_Zeman	113
Serbia	114
William_Ruto	115
Armenia	116
Armed_Rebel_(Syria)	117
Cristina_Fernández_de_Kirchner	118
Lawyer/Attorney_(Australia)	119
Tanzania	120
Citizen_(Malaysia)	121
Head_of_Government_(Pakistan)	122
International_Monetary_Fund	123
Election_Commission_(India)	124
Citizen_(Tanzania)	125
Colombia	126
Protester_(Egypt)	127
National_Council_for_Peace_and_Order_of_Thailand	128
Military_(Russia)	129
European_Parliament	130
Evangelos_Venizelos	131
Election_Commission_(Afghanistan)	132
Massoud_Barzani	133
Police_(Israel)	134
Association_of_Southeast_Asian_Nations	135
Education_(Nigeria)	136
Government_(Venezuela)	137
Hezbollah	138
New_Zealand	139
Citizen_(Venezuela)	140
Kim_Jong-Un	141
Marziyeh_Afkham	142
City_Mayor_(Philippines)	143
Ministry_(Iran)	144
Umar_al_Bashir	145
Citizen_(Brazil)	146
Ma_Ying_Jeou	147
Oman	148
Military_Personnel_(Philippines)	149
Imran_Khan	150
Women_(Australia)	151
Amnesty_International	152
Sheikh_Hasina_Wajed	153
Thief_(India)	154
Citizen_(Greece)	155
Citizen_(Namibia)	156
Other_Authorities_/_Officials_(China)	157
Foreign_Affairs_(Ukraine)	158
Raheel_Sharif	159
Governor_(India)	160
Head_of_Government_(Afghanistan)	161
Police_(South_Korea)	162
Laos	163
Media_(India)	164
Lawyer/Attorney_(Kenya)	165
Police_(Malaysia)	166
Armed_Gang_(Afghanistan)	167
Royal_Administration_(Saudi_Arabia)	168
Fiji	169
Police_(United_States)	170
Sergey_Kuzhugetovich_Shoygu	171
Citizen_(Germany)	172
Government_(Sudan)	173
Militant_(Taliban)	174
The_Hague	175
Human_Rights_Watch	176
Men_(India)	177
Federica_Mogherini	178
Portugal	179
Citizen_(Bangladesh)	180
Dmitry_Anatolyevich_Medvedev	181
Riek_Machar	182
Agence_France-Presse	183
Criminal_(Australia)	184
Foreign_Affairs_(South_Korea)	185
Armed_Rebel_(Yemen)	186
Children_(Palestinian_Territory,_Occupied)	187
Company_-_Owner_or_Operator_(India)	188
Citizen_(Zambia)	189
Government_(Argentina)	190
Amit_Shah	191
Cameroon	192
Lawyer/Attorney_(South_Korea)	193
Indigenous_People_(Nigeria)	194
Police_(Yemen)	195
Guinea	196
Chibuike_Rotimi_Amaechi	197
Abdullah_Gül	198
Muhammadu_Buhari	199
Legislature_(Iraq)	200
Mahinda_Rajapaksa	201
Ireland	202
Edgars_Rinkevics	203
Militant_(Yemen)	204
Emmanuel_Eweta_Uduaghan	205
Member_of_Parliament_(Iran)	206
Aladdin_Boroujerdi	207
Mamnoon_Hussain	208
Military_Personnel_(Thailand)	209
Sierra_Leone	210
Pervez_Musharraf	211
Shimon_Peres	212
Medical_Personnel_(India)	213
Member_of_Parliament_(Australia)	214
Police_(Tanzania)	215
Envoy_(United_States)	216
Guatemala	217
High_Commission_for_Refugees	218
Al_Jazeera	219
Military_(France)	220
Police_(Canada)	221
Mauritania	222
Government_(South_Africa)	223
Jakaya_Mrisho_Kikwete	224
Military_Personnel_-_Special_(India)	225
Pakistan_Tehreek-e-Insaf	226
Interfax	227
Labor_Union_(Nigeria)	228
Military_(China)	229
Ministry_(Angola)	230
Nicos_Anastasiades	231
Niger	232
Other_Authorities_/_Officials_(Egypt)	233
Michael_Sata	234
Citizen_(International)	235
Zhang_Dejiang	236
Police_(Namibia)	237
Militant_(Syria)	238
Oluṣẹgun_Ọbasanjọ	239
Pham_Binh_Minh	240
Company_-_Owner_or_Operator_(Nigeria)	241
Criminal_(Mexico)	242
Military_(Mexico)	243
Ministry_(Egypt)	244
Nabih_Berri	245
Police_(Greece)	246
Military_(South_Sudan)	247
Majid_Takht_Ravanchi	248
Pavlo_Klimkin	249
Lawyer/Attorney_(United_States)	250
Military_Personnel_(Nigeria)	251
Assemblies_(Nigeria)	252
Other_Authorities_/_Officials_(Mexico)	253
Attacker_(Afghanistan)	254
Court_Judge_(Kenya)	255
Defense_/_Security_Ministry_(United_States)	256
Foreign_Affairs_(Italy)	257
Jens_Stoltenberg	258
Ministry_(Russia)	259
Ministry_(South_Africa)	260
Raúl_Castro	261
Government_(France)	262
Villager_(India)	263
Macky_Sall	264
Fishermen_(India)	265
Presidential_Candidate_(Afghanistan)	266
Terrorist_(Islamic_State_of_Iraq_and_the_Levant)	267
Bolivia	268
Other_Authorities_/_Officials_(United_States)	269
Uhuru	270
Alexis_Tsipras	271
Associated_Press	272
Court_Judge_(United_Kingdom)	273
Philip_Hammond	274
Aam_Aadmi_Party	275
International_Government_Organizations	276
Tahirul_Qadri	277
Hun_Sen	278
Men_(Philippines)	279
Yulia_Tymoshenko	280
Adams_Oshiomhole	281
Citizen_(Saudi_Arabia)	282
Police_(Japan)	283
Citizen_(United_Arab_Emirates)	284
Daniel_Scioli	285
Saud_bin_Faisal_bin_Abdul-Aziz	286
Government_(Palestinian_Territory,_Occupied)	287
Klaus_Johannis	288
Evo_Morales	289
Justice_and_Development_Party	290
Party_Member_(Iraq)	291
Algirdas_Butkevičius	292
Foreign_Affairs_(Israel)	293
Akhilesh_Yadav	294
Jean-Yves_Le_Drian	295
Leopoldo_López	296
Muslim_(Nigeria)	297
Business_(Russia)	298
Congress_(United_States)	299
Governor_(Angola)	300
Head_of_Government_(South_Korea)	301
John_Baird	302
Mevlut_Cavusoglu	303
Ministry_(France)	304
Party_Member_(Afghanistan)	305
Head_of_Government_(Greece)	306
Militant_(Boko_Haram)	307
Military_Personnel_(Kenya)	308
Royal_Administration_(Nigeria)	309
Bangladesh_Nationalist_Party	310
Business_(Canada)	311
Citizen_(North_Korea)	312
Congo	313
Islam_Karimov	314
Mohamed_Ould_Abdel_Aziz	315
Business_(Iran)	316
Foreign_Affairs_(India)	317
Gen_Prayut_Chan-o-cha	318
Farm_Worker_(Nigeria)	319
Labor_Union_(India)	320
Paul_Kagame	321
Abu_Sayyaf	322
Bhupinder_Singh_Hooda	323
Congress_(Nigeria)	324
Indigenous_People_(India)	325
Military_Personnel_-_Special_(Nigeria)	326
Rauf_Aregbesola	327
Foreign_Affairs_(Syria)	328
Government_Official_(United_States)	329
Militant_(Nigeria)	330
Murtala_Nyako	331
Police_(Sudan)	332
Oommen_Chandy	333
Defense_/_Security_Ministry_(Russia)	334
Government_(Angola)	335
Other_Authorities_/_Officials_(Russia)	336
Student_(Hong_Kong)	337
Taavi_Rõivas	338
Djibouti	339
Men_(Kenya)	340
Democratic_Party_(Nigeria)	341
Yair_Lapid	342
Government_(Germany)	343
Insurgent_(Afghanistan)	344
Military_(United_Kingdom)	345
Central_Intelligence_Agency	346
Head_of_Government_(Palestinian_Territory,_Occupied)	347
Media_Personnel_(United_States)	348
Protester_(Pakistan)	349
Viktor_Orban	350
Doctors_Without_Borders	351
Irakli_Alasania	352
Maldives	353
Media_Personnel_(Iran)	354
Slovenia	355
Vitali_Klitschko	356
Armed_Gang_(Egypt)	357
Chang_Wanquan	358
Kashim_Shettima	359
Ministry_(Thailand)	360
Salman_Khurshid	361
Special_Court_(Pakistan)	362
Citizen_(Georgia)	363
Citizen_(Uganda)	364
Men_(Japan)	365
Ri_Su_Yong	366
Frank_Bainimarama	367
Military_Personnel_(India)	368
Nguyen_Phu_Trong	369
Other_Authorities_/_Officials_(Venezuela)	370
Toomas_Hendrik_Ilves	371
Citizen_(Czech_Republic)	372
Lawyer/Attorney_(United_Kingdom)	373
Media_Personnel_(Australia)	374
Sabah_Khaled_Al-Hamad_Al-Sabah	375
Coalition_of_the_Radical_Left	376
Combatant_(Islamic_State_of_Iraq_and_the_Levant)	377
Curacao	378
Media_Personnel_(Thailand)	379
Police_(Saudi_Arabia)	380
Sebastian_Kurz	381
Citizen_(Unidentified_State_Actor)	382
Criminal_(Argentina)	383
Other_Authorities_/_Officials_(Philippines)	384
Police_(Uganda)	385
Uganda_People's_Defence_Force	386
Chaudhry_Nisar_Ali_Khan	387
Didier_Burkhalter	388
Lawyer/Attorney_(Turkey)	389
Ministry_(Malaysia)	390
Other_Authorities_/_Officials_(Turkey)	391
Reserve_Personnel_(Iran)	392
Liu_Zhenmin	393
Military_(Turkey)	394
Tzipi_Livni	395
Armed_Gang_(Lebanon)	396
Congress_(Argentina)	397
Governor_(Thailand)	398
Men_(United_Kingdom)	399
Militia_(Iraq)	400
Government_(Croatia)	401
Guy_Scott	402
Ibrahim_Boubacar_Keïta	403
Sergio_Massa	404
Shrien_Dewani	405
Thaksin_Shinawatra	406
Armed_Gang_(Libya)	407
Combatant_(Taliban)	408
Drug_Gang_(Mexico)	409
Foreign_Affairs_(Latvia)	410
Verkhovna_Rada	411
Abdolreza_Rahmani-Fazli	412
Bala_Abdulkadir_Mohammed	413
Foreign_Affairs_(Kuwait)	414
Government_(Mexico)	415
Islamic_Preacher_(Iran)	416
Joseph_Ole_Lenku	417
Kathleen_Wynne	418
Staffan_de_Mistura	419
Terrorist_(Boko_Haram)	420
Vesna_Pusić	421
Andrej_Kiska	422
Børge_Brende	423
Citizen_(Mali)	424
Criminal_(Brazil)	425
Daily_Trust	426
Elizabeth_II	427
Head_of_Government_(Kenya)	428
Iranian_Parliament	429
Lawyer/Attorney_(Philippines)	430
Shiv_Sena	431
Yu_Zhengsheng	432
Criminal_(Israel)	433
Kayode_Fayemi	434
Lawmaker_(Japan)	435
Military_Personnel_(Afghanistan)	436
Paraguay	437
Citizen_(Bulgaria)	438
Defense_/_Security_Ministry_(Iraq)	439
Dimitrios_Avramopoulos	440
Employee_(Philippines)	441
Foreign_Affairs_(Venezuela)	442
Lawyer/Attorney_(Argentina)	443
Media_Personnel_(Pakistan)	444
Military_Personnel_(Somalia)	445
Military_Personnel_(Yemen)	446
Organisation_of_Islamic_Cooperation	447
RIA_Novosti	448
Radoslaw_Sikorski	449
Citizen_(Kyrgyzstan)	450
Daniel_Russel	451
Farm_Worker_(Thailand)	452
Member_of_the_Judiciary_(South_Africa)	453
Salvador_Sánchez_Cerén	454
Seyran_Ohanyan	455
Armed_Gang_(Thailand)	456
Awami_(People's)_League	457
Joseph_Kabila	458
Military_(Mali)	459
Ministry_(Croatia)	460
Tony_Blair	461
Wang_Yang	462
Business_(South_Korea)	463
Defense_/_Security_Ministry_(Ukraine)	464
Head_of_Government_(Germany)	465
Ishaq_Dar	466
Medical_Personnel_(Nigeria)	467
Police_(New_Zealand)	468
Mulatu_Teshome	469
Children_(Israel)	470
Citizen_(Cote_d'Ivoire)	471
Lawmaker_(South_Korea)	472
Media_(Nigeria)	473
Military_Personnel_(United_States)	474
National_United_Front_for_Democracy_Against_Dictatorship	475
Nigerian_Bar_Association	476
Shura_Council	477
Armed_Band_(Afghanistan)	478
Armed_Gang_(India)	479
Cabinet_/_Council_of_Ministers_/_Advisors_(Thailand)	480
Citizen_(Belgium)	481
Criminal_(Egypt)	482
Head_of_Government_(Ethiopia)	483
Jack_Straw	484
Joachim_Gauck	485
Ministry_(Tanzania)	486
Nasser_Judeh	487
Qin_Gang	488
Border_Security_Force	489
Activist_(Syria)	490
Canadian_Armed_Forces	491
Citizen_(Croatia)	492
Court_Judge_(Namibia)	493
Elmar_Mammadyarov	494
Head_of_Government_(Brazil)	495
Jean_Qahwaji	496
Military_Personnel_(South_Korea)	497
Mukhtar_Ramalan_Yero	498
Foreign_Affairs_(Ethiopia)	499
Gurbanguly_Berdymukhammedov	500
Media_(Pakistan)	501
Northern_Ireland	502
Ryoo_Kihl-jae	503
Tehrik-i-Taliban_Pakistan	504
Tony_Tan_Keng_Yam	505
Adli_Mansour	506
Alex_Salmond	507
European_Central_Bank	508
Lawmaker_(United_States)	509
Member_of_Parliament_(Iraq)	510
Men_(Indonesia)	511
Military_Personnel_-_Special_(Kenya)	512
Police_(Belgium)	513
Presidential_Candidate_(Argentina)	514
Reuven_Rivlin	515
Victoria_Nuland	516
Cho_Tai-young	517
Gambia	518
Head_of_Government_(Bahrain)	519
Head_of_Government_(Qatar)	520
Jitan_Ram_Manjhi	521
National_Directorate_of_Security	522
Nonaligned_Movement	523
Omar_Abdullah	524
People_Associated_with_the_Opposition_(Ukraine)	525
Abdiweli_Sheikh_Ahmed	526
Campbell_Newman	527
Head_of_Government_(Latvia)	528
Main_Opposition_(Turkey)	529
Prabowo_Subianto	530
Shivraj_Singh_Chouhan	531
Yasuo_Fukuda	532
Abhisit_Vejjajiva	533
Armed_Rebel_(Ukraine)	534
Combatant_(Yemen)	535
Interim_Government_(Thailand)	536
Media_(China)	537
Media_Personnel_(China)	538
Senate_(Argentina)	539
Student_(Venezuela)	540
Tan_Sri_Muhyiddin_Yassin	541
Activist_(Thailand)	542
Foreign_Affairs_(Norway)	543
Government_(Georgia)	544
Media_Personnel_(Argentina)	545
Men_(United_States)	546
Moro_Islamic_Liberation_Front	547
Abdelilah_Benkirane	548
Criminal_(Bangladesh)	549
Eshaq_Jahangiri	550
Grand_National_Party	551
Police_(Cambodia)	552
Scotland_Yard	553
Sharad_Pawar	554
Student_(Mexico)	555
Tomislav_Nikolić	556
Alfred_Mutua	557
City_Mayor_(Argentina)	558
Criminal_(Tanzania)	559
Defense_/_Security_Ministry_(China)	560
Legislature_(Libya)	561
Malawi	562
Military_Personnel_(Libya)	563
Miroslav_Lajcak	564
Nationalist_Movement_Party	565
Protester_(Yemen)	566
Sheikh_Hamad_bin_Isa_al_Khalifah	567
State_Security_Service	568
Wendy_Sherman	569
Akitaka_Saiki	570
Arsen_Avakov	571
Communist_Party_of_India	572
Gazprom	573
Herve_Ladsous	574
Julius_Malema	575
Lawyer/Attorney_(Egypt)	576
Nguyen_Xuan_Phuc	577
Party_Member_(Thailand)	578
Protester_(Turkey)	579
Royal_Administration_(Spain)	580
Businessperson_(Kenya)	581
Dzhokhar_Tsarnaev	582
Haiti	583
Jonah_David_Jang	584
Kuomintang	585
Legislature_(Pakistan)	586
Dmitry_Olegovich_Rogozin	587
Education_(Pakistan)	588
Employee_(Afghanistan)	589
Giorgio_Napolitano	590
High_Ranking_Military_Personnel_(Nigeria)	591
Iurie_Leanca	592
Lawmaker_(Argentina)	593
Ministry_(Jordan)	594
Office_of_the_United_Nations_High_Commissioner_for_Human_Rights	595
Vincent_C._Siew	596
Zakir_Hasanov	597
Abu_Bakr_Abdullah_al-Qirbi	598
Citizen_(Mauritania)	599
Foreign_Affairs_(Austria)	600
Japan_Self-Defense_Forces	601
Legislature_(Romania)	602
Media_Personnel_(International)	603
Ministry_(Brazil)	604
Police_(Kyrgyzstan)	605
Vanguard	606
Businessperson_(Philippines)	607
Food_and_Agriculture_Organization	608
Hassan_Joho	609
Horacio_Cartes	610
John_Odigie-Oyegun	611
Le_Hong_Anh	612
Legislature_(Lebanon)	613
National_Coalition_for_Syrian_Revolutionary_and_Opposition_Forces	614
Representatives_(Russia)	615
Ruling_Party_(India)	616
Citizen_(Slovakia)	617
Femi_Falana	618
Foreign_Affairs_(Georgia)	619
Foreign_Affairs_(Malaysia)	620
Fuad_Masum	621
Fula_people	622
Government_(Italy)	623
Head_of_Government_(Turkmenistan)	624
ITAR_TASS	625
Lawmaker_(United_Kingdom)	626
Media_Personnel_(Somalia)	627
Men_(Mexico)	628
Other_Authorities_/_Officials_(Libya)	629
Party_Member_(Japan)	630
Rafael_Correa	631
Arnaud_Montebourg	632
Citizen_(Hungary)	633
Council_of_Europe	634
Labaran_Maku	635
Martin_Lidegaard	636
Media_(Russia)	637
Member_of_Legislative_(Govt)_(Nigeria)	638
Ministry_(Afghanistan)	639
Ministry_(Sudan)	640
Ministry_(Turkey)	641
Women_(China)	642
Yannis_Stournaras	643
Citizen_(Guinea)	644
Defense_/_Security_Ministry_(Egypt)	645
Dominican_Republic	646
Emperor_Akihito	647
Foreign_Affairs_(Libya)	648
Foreign_Affairs_(Romania)	649
Foreign_Affairs_(Singapore)	650
Government_(United_Arab_Emirates)	651
Governor_(Yemen)	652
Head_of_Government_(Tajikistan)	653
Insurgent_(Thailand)	654
Lawmaker_(Iraq)	655
Military_Personnel_-_Special_(Philippines)	656
Morteza_Sarmadi	657
Naval_(Sri_Lanka)	658
Secret_Agent_(Philippines)	659
Suleiman_Abba	660
Afghan_National_Army	661
Alexander_Stubb	662
Businessperson_(United_Kingdom)	663
Cabinet_/_Council_of_Ministers_/_Advisors_(Angola)	664
Citizen_(Botswana)	665
Customs_Official_(India)	666
Foreign_Affairs_(Czech_Republic)	667
Lawyer/Attorney_(Indonesia)	668
Media_(Thailand)	669
Party_Member_(United_Kingdom)	670
Royal_Administration_(Jordan)	671
Sushil_Koirala	672
Vasundhara_Raje	673
Women_(Kenya)	674
Andrew_Robb	675
Azam_Khan	676
Bukola_Saraki	677
Court_Judge_(Egypt)	678
Foreign_Affairs_(South_Africa)	679
Gabriel_Torwua_Suswam	680
Head_of_Government_(Bulgaria)	681
Lien_Chan	682
Mallam_Isa_Yuguda	683
Meng_Jianzhu	684
Republican_People's_Party	685
Special_Rapporteurs_of_the_United_Nations	686
Botswana	687
Citizen_(Lithuania)	688
Domestic_Affairs_(Yemen)	689
Employee_(Kenya)	690
Islamic_Rebel_(Philippines)	691
John_Dramani_Mahama	692
Jyrki_Katainen	693
Likud	694
Luiz_Inacio_Lula_Da_Silva	695
Men_(Malaysia)	696
Ministry_(South_Korea)	697
Ministry_(Vietnam)	698
Nurse_(India)	699
Other_Authorities_/_Officials_(Hong_Kong)	700
Student_(Iran)	701
Umaru_Tanko_Al-Makura	702
Bala_Ngilari	703
Barnaba_Marial_Benjamin	704
Cabinet_/_Council_of_Ministers_/_Advisors_(Australia)	705
Caroline_Kennedy	706
Chris_Olukolade	707
Cleric_(Nigeria)	708
Democratic_Party	709
Guenther_Oettinger	710
Labor_and_Employment_Ministry_(Bahrain)	711
Lawmaker_(Ukraine)	712
Men_(France)	713
Micky_Rosenfeld	714
Rajya_Sabha	715
Student_(Iraq)	716
Student_(Kenya)	717
Armed_Forces_of_the_Republic_of_Armenia	718
Armed_Gang_(Mexico)	719
City_Mayor_(Ukraine)	720
Defense_/_Security_Ministry_(Azerbaijan)	721
Eritrea	722
Foreign_Affairs_(Rwanda)	723
Government_Official_(Afghanistan)	724
Government_Official_(Japan)	725
Lawmaker_(Russia)	726
Legislature_(Argentina)	727
Mainland_Affairs_Council	728
María_Ángela_Holguín	729
Media_Personnel_(France)	730
Ministry_(Singapore)	731
Phung_Quang_Thanh	732
Police_(Libya)	733
Tsakhiagiyn_Elbegdorj	734
William_Kabogo	735
Armed_Gang_(Syria)	736
Armed_Rebel_(Mali)	737
Daniel_Mitov	738
Mark_Simmonds	739
Militant_(Ukraine)	740
Military_(Vietnam)	741
Minister_Patnaik	742
National_Alliance_(Iraq)	743
National_Anti-Corruption_Commission_(Thailand)	744
Royal_Thai_Police	745
Secretariat_(Nigeria)	746
Security_Service_of_Ukraine	747
Somali_National_Army	748
Behrouz_Kamalvandi	749
Burundi	750
Citizen_(Singapore)	751
Edwin_Lacierda	752
Foreign_Affairs_(Belarus)	753
Franklin_Drilon	754
Government_(Namibia)	755
Hakainde_Hichilema	756
Head_of_Government_(Senegal)	757
Health_Ministry_(Nigeria)	758
High_Ranking_Military_Personnel_(United_Arab_Emirates)	759
Joao_Lourenco	760
Juan_Carlos_I	761
Mauricio_Domogan	762
Member_of_the_Judiciary_(United_Kingdom)	763
Military_(Myanmar)	764
People_Associated_with_the_Opposition_(Argentina)	765
Police_(Peru)	766
Representatives_(Iraq)	767
Stephen_Davis	768
Student_(Sudan)	769
Student_(Thailand)	770
Tarun_Gogoi	771
Alex_Badeh	772
Amina_Mohamed	773
Amr_Mohammed_Moussa	774
Anifah_Aman	775
Business_(Bahrain)	776
Criminal_(Pakistan)	777
Defense_/_Security_Ministry_(Yemen)	778
Devlet_Bahçeli	779
Governor_(Japan)	780
Head_of_Government_(Poland)	781
Heraldo_Muñoz	782
Jackson_Mandago	783
Legislature_(Russia)	784
Member_of_Legislative_(Govt)_(Iran)	785
Member_of_Legislative_(Govt)_(Kenya)	786
Member_of_Parliament_(Ukraine)	787
Member_of_the_Judiciary_(United_States)	788
News_Editor_(Nigeria)	789
Party_Member_(Zambia)	790
Police_(Bulgaria)	791
Veterans_(Croatia)	792
Vojislav_Šešelj	793
Anandiben_Patel	794
Austria_Press_Agency	795
Combatant_(Al_Qaeda)	796
Defense_/_Security_Ministry_(Nigeria)	797
Government_(New_Zealand)	798
Human_Rights_Commission_(Nigeria)	799
Ibrahim_Shehu_Shema	800
Karl_Erjavec	801
Militant_(Somalia)	802
Ministry_(Romania)	803
Party_Member_(Turkey)	804
Patience_Jonathan	805
Pierre_Nkurunziza	806
Activist_(Nigeria)	807
Air_Force_(Iraq)	808
Ali_Tayyebnia	809
Citizen_(Benin)	810
Criminal_(South_Korea)	811
Criminal_(Venezuela)	812
Denis_Napthine	813
Head_of_Government_(Guatemala)	814
James_Wani_Igga	815
Legislature_(Greece)	816
Legislature_(Turkey)	817
Main_Opposition_(Greece)	818
Member_of_Legislative_(Govt)_(South_Korea)	819
Member_of_the_Judiciary_(Brazil)	820
Men_(Argentina)	821
Police_(Bosnia_and_Herzegovina)	822
Police_(Jordan)	823
Police_(Syria)	824
Political_Parties_(Pakistan)	825
Raj_Thackeray	826
Representatives_(United_States)	827
Tamar_Beruchashvili	828
Ukrinform	829
Bismillah_Khan_Mohammadi	830
Boris_Johnson	831
Chaturon_Chaisang	832
Cleric_(Iraq)	833
Criminal_(Somalia)	834
Edwin_Clark	835
Emma_Bonino	836
Foreign_Affairs_(Hungary)	837
Governor_(Somalia)	838
Head_of_Government_(Taiwan)	839
José_Miguel_Insulza	840
Juan_Carlos_Pinzon	841
Justice_Department/Ministery_(India)	842
Madagascar	843
New_Democracy	844
Pakistan_People's_Party	845
Pdea	846
Rafael_Ramírez	847
Sauli_Niinistö	848
Willem-Alexander	849
Combatant_(Iraqi_Kurds)	850
Defense_/_Security_Ministry_(Malaysia)	851
Ertharin_Cousin	852
Head_of_Government_(Colombia)	853
Head_of_Government_(Mexico)	854
Husam_Mughazi	855
Indigenous_People_(Kenya)	856
Isaias_Afewerki	857
Jeffrey_Fowle	858
Justin_Trudeau	859
Malta	860
Medical_Association_(Nigeria)	861
Miguel_Ángel_Osorio_Chong	862
Morgan_Tsvangirai	863
Refugee_(Afghanistan)	864
Separatist_(India)	865
Smriti_Irani	866
Terrorist_Leader_(Pakistan)	867
Theresa_May	868
Wael_al-Halki	869
Al_Wefaq_National_Islamic_Society	870
Andrej_Babis	871
Armed_Band_(India)	872
Armed_Gang_(Al_Qaeda)	873
Army_Personnel_(Egypt)	874
Bishop_(Nigeria)	875
Congress_(Philippines)	876
Fessehaye_Yohannes	877
Government_(Cote_d'Ivoire)	878
Government_(Nepal)	879
International_Court_of_Justice	880
Jonathan_Greenert	881
Justice_Department/Ministery_(Philippines)	882
Kyriakos_Gerontopoulos	883
Lawyer/Attorney_(Germany)	884
Lawyer/Attorney_(Zambia)	885
Maithripala_Sirisena	886
Medical_Personnel_(Australia)	887
Militant_(Philippines)	888
Military_(Argentina)	889
Mohamed_Ibn_Chambas	890
National_Liberation_Army	891
Naval_(United_States)	892
Other_Authorities_/_Officials_(Mali)	893
Oversight_Court_(South_Korea)	894
Panhellenic_Socialist_Movement	895
Peter_Greste	896
Peter_O'Neill	897
Police_(Malawi)	898
Police_(Rwanda)	899
Reserve_Personnel_(Ukraine)	900
Senate_(Brazil)	901
South_African_National_Defence_Force	902
Terrorist_Leader_(Syria)	903
Tim_Hudak	904
Yevhen_Perebyinis	905
Zalmai_Rassoul	906
Alexander_Lukashevich	907
Alexei_Miller	908
Alhaji_Lai_Mohammed	909
Bureaucrat_(India)	910
Foreign_Affairs_(Belgium)	911
Government_(Latvia)	912
Head_of_Government_(Croatia)	913
Head_of_Government_(Peru)	914
Insurgent_(Islamic_State_of_Iraq_and_the_Levant)	915
Inter-Services_Intelligence	916
Le_Luong_Minh	917
Men_(Russia)	918
Men_(Syria)	919
Ministry_(Poland)	920
Ministry_(Zimbabwe)	921
Other_Authorities_/_Officials_(Brazil)	922
Other_Authorities_/_Officials_(Romania)	923
Other_Authorities_/_Officials_(Somalia)	924
Park_Won-soon	925
Police_(Croatia)	926
Representatives_(Nigeria)	927
Representatives_(Romania)	928
Sam_Nda-Isaiah	929
Simon_Gass	930
State_Media_(China)	931
Terrorist_Leader_(Islamic_State_of_Iraq_and_the_Levant)	932
Valdis_Dombrovskis	933
Veera_Somkwamkid	934
Abdul_Aziz	935
Abdulla_Yameen	936
Business_(Bulgaria)	937
Businessperson_(France)	938
Cabinet_/_Council_of_Ministers_/_Advisors_(Israel)	939
Chongwadai	940
Congress_of_South_African_Trade_Unions	941
Criminal_(United_Arab_Emirates)	942
East_African_Community	943
Foreign_Affairs_(Argentina)	944
Government_(Sweden)	945
Government_Official_(Thailand)	946
Guerrilla_(Revolutionary_Armed_Forces_of_Colombia)	947
Indigenous_People_(South_Africa)	948
Jacob_J._Lew	949
Jatuporn_Prompan	950
Jose_Mario_Vaz	951
Kofi_Annan	952
Lawmaker_(Hong_Kong)	953
Member_of_Parliament_(Thailand)	954
Men_(Namibia)	955
Michel_Sapin	956
Mohammad_Nahavandian	957
Mohammad_Reza_Naqdi	958
Nigerian_Navy	959
Other_Authorities_/_Officials_(Bahrain)	960
Philippe_Couillard	961
Police_(Senegal)	962
Rashtriya_Swayamsevak_Sangh	963
Scholar_(Nigeria)	964
Senate_(Romania)	965
Student_(Senegal)	966
Tea_Banh	967
United_States_Senate	968
Yoshitaka_Shindo	969
Zaheerul_Islam	970
Zhang_Yesui	971
Ali_Abdullah_Saleh	972
Alpha_Condé	973
Amason_Kingi	974
Business_(Taiwan)	975
Carrie_Lam	976
Central_Reserve_Police_Force	977
Citizen_(Belarus)	978
City_Mayor_(South_Africa)	979
City_Mayor_(Venezuela)	980
Court_Judge_(Zambia)	981
Detainee_(South_Sudan)	982
Evangelos_Meimarakis	983
Foreign_Affairs_(Denmark)	984
Government_(Singapore)	985
Guerrilla_(Colombia)	986
Hamdeen_Sabahi	987
Hashim_Thaçi	988
Head_of_Government_(Bangladesh)	989
Head_of_Government_(Chad)	990
High_Ranking_Military_Personnel_(India)	991
High_Ranking_Military_Personnel_(Pakistan)	992
Julia_Gillard	993
Keiji_Furuya	994
Kevin_Rudd	995
Lawmaker_(Lebanon)	996
Lawyer/Attorney_(Romania)	997
Malawi_Electoral_Commission	998
Media_Personnel_(Japan)	999
Men_(Lebanon)	1000
Men_(New_Zealand)	1001
Military_Personnel_(Lebanon)	1002
Other_Authorities_/_Officials_(Greece)	1003
Other_Authorities_/_Officials_(Lebanon)	1004
Party_of_Regions	1005
Public_Courts_(Nigeria)	1006
Samuel_J._Locklear	1007
Serge_Lazarevic	1008
Serik_Akhmetov	1009
Togo	1010
Yunus_Qanuni	1011
Abdiweli_Shaykh_Ahmad	1012
Armed_Band_(Philippines)	1013
Armed_Band_(Syria)	1014
Bhutan	1015
Business_(Croatia)	1016
Businessperson_(South_Africa)	1017
Coup_D'etat_Leader_(Thailand)	1018
Egyptian_Army	1019
Hau_Lung-pin	1020
Head_of_Government_(Sri_Lanka)	1021
Indigenous_People_(Pakistan)	1022
Lawyer/Attorney_(Colombia)	1023
Lloyd_Austin	1024
Martin_Stropnický	1025
Media_(Philippines)	1026
Media_(South_Africa)	1027
Ministry_(Belgium)	1028
Other_Authorities_/_Officials_(Vietnam)	1029
Party_Member_(Canada)	1030
Police_(Albania)	1031
Police_(Kosovo)	1032
Protester_(Indonesia)	1033
Ravi_Shankar_Prasad	1034
Religion_(China)	1035
Reserve_Personnel_(South_Korea)	1036
Steffen_Seibert	1037
Treasury/Finance_Ministry_(Nigeria)	1038
Trinidad_and_Tobago	1039
Women_(Afghanistan)	1040
Abdul_Hamid	1041
Attacker_(Libya)	1042
Bratislav_Gasic	1043
Business_(Indonesia)	1044
Businessperson_(Australia)	1045
Cape_Verde	1046
Citizen_(Oman)	1047
City_Mayor_(China)	1048
City_Mayor_(United_States)	1049
Department_of_the_Treasury	1050
Employee_(Iraq)	1051
Energy_Department/Ministry_(Iran)	1052
Extremist_(Boko_Haram)	1053
Faith_Pansy_Tlakula	1054
Gen_Tanasak_Patimapragorn	1055
Harish_Rawat	1056
Ibrahim_Hassan_Dankwambo	1057
James_Ongwae	1058
Justicialist_Party	1059
Legislature_(China)	1060
Mauritius	1061
Militant_(National_Democratic_Front_of_Bodoland)	1062
Military_Personnel_-_Special_(Mexico)	1063
Military_Personnel_-_Special_(Thailand)	1064
Military_Personnel_-_Special_(United_States)	1065
Ministry_(Liberia)	1066
Ministry_(Tunisia)	1067
Nigerian_National_Petroleum_Corporation	1068
Opposition_Force_(Syria)	1069
People_Associated_with_the_Opposition_(Australia)	1070
Peter_Szijjarto	1071
Pietro_Parolin	1072
Police_(Cote_d'Ivoire)	1073
Protester_(Bosnia_and_Herzegovina)	1074
Ramesh_Chennithala	1075
Rights_Activist_(China)	1076
Sheikh_Ali_Salman	1077
Sudan_People's_Liberation_Army	1078
Sujatha_Singh	1079
Taiwan_Affairs_Office	1080
Transparency_International	1081
Tsai_Ing-wen	1082
Women_(Canada)	1083
Al_Arabiya	1084
Azubuike_Ihejirika	1085
Cabinet_/_Council_of_Ministers_/_Advisors_(Japan)	1086
Children_(Philippines)	1087
Citizen_(Kosovo)	1088
Cleric_(Pakistan)	1089
Court_Judge_(Thailand)	1090
Criminal_(Albania)	1091
Defector_(North_Korea)	1092
Enver_Hoxhaj	1093
Goh_Chok_Tong	1094
Government_(Belgium)	1095
Guillaume_Soro	1096
Head_of_Government_(Gambia)	1097
House_of_Representatives_(Jordan)	1098
Independent_High_Electoral_Commission	1099
Industry_(India)	1100
Jerry_Brown	1101
Josh_Earnest	1102
Julian_Paul_Assange	1103
Julio_Cobos	1104
János_Áder	1105
Media_(Kenya)	1106
Military_Personnel_(Angola)	1107
Ministry_(Venezuela)	1108
Ministry_of_Public_Security_(China)	1109
Monastery_(Thailand)	1110
Naval_(China)	1111
Paolo_Gentiloni	1112
Patricia_de_Lille	1113
Police_(Costa_Rica)	1114
Public_Prosecutor_(Brazil)	1115
Reform_Party_(Estonia)	1116
Representatives_(Afghanistan)	1117
Reza_Najafi	1118
Rosa_Pacavira	1119
Sule_Lamido	1120
Syed_Akbaruddin	1121
Uighur_(China)	1122
Undersecretary_(United_States)	1123
Vassilis_Kikilias	1124
Women_(Argentina)	1125
Armed_Gang_(Russia)	1126
Armed_Gang_(Somalia)	1127
Army_National_Guard_(Venezuela)	1128
Atef_Tarawneh	1129
Businessperson_(China)	1130
Businessperson_(United_States)	1131
Djoomart_Otorbaev	1132
Efkan_Ala	1133
Emeka_Ihedioha	1134
Government_(Mauritania)	1135
Head_of_Government_(Cuba)	1136
Indigenous_People_(Somalia)	1137
Indigenous_People_(Turkey)	1138
Ismet_Yilmaz	1139
Joe_Natuman	1140
Joe_Oliver	1141
John_Campbell	1142
Jonathan_Moyo	1143
Joshua_Wong	1144
Kaci_Hickox	1145
Kisii	1146
Lawyer/Attorney_(Jordan)	1147
Legislature_(Germany)	1148
Liyel_Imoke	1149
Martin_McGuinness	1150
Military_(North_Korea)	1151
Military_Advisor_(United_States)	1152
Militia_(Kenya)	1153
Ministry_(Morocco)	1154
Mob_(Kenya)	1155
Muslim_(United_Kingdom)	1156
National_Liberal_Party_(Romania)	1157
Ng_Eng_Hen	1158
Okey_Wali	1159
Other_Authorities_/_Officials_(South_Africa)	1160
Sadiq_al-Mahdi	1161
Sikh_(India)	1162
Thongsing_Thammavong	1163
Tourist_(United_States)	1164
Warren_Truss	1165
Yemi_Osinbajo	1166
Abu_Bakr_al-Baghdadi	1167
Academic_Staff_Union_of_Universities	1168
Air_Force_(Syria)	1169
Armed_Gang_(Saudi_Arabia)	1170
Balwinder_Singh	1171
Chris_Alexander	1172
City_Mayor_(Croatia)	1173
Civic_Group_(Afghanistan)	1174
Combatant_(Al-Shabaab)	1175
Criminal_(Sudan)	1176
Daily_Monitor	1177
Defense_/_Security_Ministry_(India)	1178
Fang_Fenghui	1179
Foreign_Affairs_(Mongolia)	1180
Foreign_Affairs_(Yemen)	1181
Fotis_Kouvelis	1182
Gjorge_Ivanov	1183
Government_(Oman)	1184
Greenpeace	1185
Head_of_Government_(Chile)	1186
Head_of_Government_(Mauritania)	1187
Hunter_(Nigeria)	1188
Intelligence_(India)	1189
Kyung-wha_Kang	1190
Mahmoud_Ahmadinejad	1191
Malala_Yousafzai	1192
Mary_Robinson	1193
Media_Personnel_(Saudi_Arabia)	1194
Mehr_News_Agency	1195
Member_of_the_Judiciary_(Bangladesh)	1196
Military_(Jordan)	1197
Military_(Senegal)	1198
Ministry_(Kuwait)	1199
National_Liberal_Party	1200
Ogbeni_Rauf_Aregbesola	1201
Other_Authorities_/_Officials_(Mauritania)	1202
People_Associated_with_the_Opposition_(Mauritania)	1203
People_Associated_with_the_Opposition_(Turkey)	1204
Pinarayi_Vijayan	1205
Presidential_Press_Service_(Nigeria)	1206
Representatives_(France)	1207
Ruling_Party_(Zambia)	1208
Senate_(Italy)	1209
Settler_(Israel)	1210
Seyoum_Mesfin	1211
Trade_Union_Congress	1212
Treasury/Finance_Ministry_(Greece)	1213
Women_(Egypt)	1214
Yogendra_Yadav	1215
Ziyad_Abu-Ayn	1216
Agustín_Rossi	1217
Angolan_Armed_Forces	1218
Armed_Band_(Central_African_Republic)	1219
Armed_Band_(Lebanon)	1220
Armed_Opposition_(Nigeria)	1221
Ashok_Kumar	1222
Axel_Kicillof	1223
Cabinet_/_Council_of_Ministers_/_Advisors_(Somalia)	1224
Children_(Thailand)	1225
Comoros	1226
Criminal_(El_Salvador)	1227
Democratic_Forces_for_the_Liberation_of_Rwanda	1228
Education_(United_States)	1229
Envoy_(United_Kingdom)	1230
Foreign_Affairs_(Liberia)	1231
Government_Official_(Russia)	1232
Head_of_Government_(Cyprus)	1233
Head_of_Government_(Ghana)	1234
Henry_Rotich	1235
Heydar_Aliyev	1236
Indigenous_People_(Syria)	1237
Indigenous_People_(United_Kingdom)	1238
Jason_Kenney	1239
Justice_and_Equality_Movement	1240
Kuol_Manyang_Juuk	1241
Labor_Union_(Canada)	1242
Labor_Union_(Croatia)	1243
Lawmaker_(Greece)	1244
Lawyer/Attorney_(Peru)	1245
Lawyer/Attorney_(Russia)	1246
Legislature_(Italy)	1247
M.K._Narayanan	1248
Manohar_Lal_Khattar	1249
Marwan_Charbel	1250
Military_Personnel_-_Special_(Tunisia)	1251
Ministry_(Czech_Republic)	1252
Ministry_(Sri_Lanka)	1253
Nikos_Christodoulides	1254
Opposition_Supporter_(Pakistan)	1255
Opposition_Supporter_(Venezuela)	1256
Party_Member_(Latvia)	1257
Pedro_Manuel_Mamede_Passos_Coelho	1258
Police_(Austria)	1259
Police_(El_Salvador)	1260
Police_(Jamaica)	1261
Progressive_Party_(Nigeria)	1262
Ruben_Dario_Alzate	1263
Shah_Mehmood_Qureshi	1264
Teo_Chee_Hean	1265
Thief_(Philippines)	1266
Tourist_(United_Kingdom)	1267
Will_Hodgman	1268
Women_(Israel)	1269
Yakubu_Gowon	1270
Activist_(United_States)	1271
Alhaji_Garba_Umar	1272
Anson_Chan	1273
Anupong_Paochinda	1274
Arkady_Dvorkovich	1275
Barnaby_Joyce	1276
Cabinet_/_Council_of_Ministers_/_Advisors_(Libya)	1277
Cable_News_Network	1278
Children_(Canada)	1279
Children_(Iraq)	1280
Citizen_(Mauritius)	1281
Civil_Aviation_Authority	1282
Combatant_(Australia)	1283
Combatant_(Palestinian_Territory,_Occupied)	1284
David_Shear	1285
Detainee_(Afghanistan)	1286
Education_(South_Africa)	1287
Extremist_(Syria)	1288
Foreign_Affairs_(Ecuador)	1289
Frank_Mba	1290
Gideon_Sa'ar	1291
Government_(Austria)	1292
Government_(Botswana)	1293
Green_Party_(Australia)	1294
Head_of_Government_(Uruguay)	1295
High_Commission_(United_Kingdom)	1296
Igor_Ivanovich_Shuvalov	1297
Independent_Corrupt_Practices_Commission	1298
Indigenous_People_(United_States)	1299
Jeff_Seeney	1300
Jusuf_Kalla	1301
Kamalesh_Sharma	1302
Khaled_Bahah	1303
Khaled_al-Obeidi	1304
Kivutha_Kibwana	1305
Lawyer/Attorney_(Czech_Republic)	1306
Legislature_(South_Africa)	1307
Lesotho	1308
Liberals_(Canada)	1309
Lindiwe_Nonceba_Sisulu	1310
Liu_Jieyi	1311
Malcolm_Bligh_Turnbull	1312
Martin_Indyk	1313
Media_(Palestinian_Territory,_Occupied)	1314
Media_Personnel_(Zimbabwe)	1315
Member_of_the_Judiciary_(Iran)	1316
Member_of_the_Judiciary_(South_Korea)	1317
Michael_D._Higgins	1318
Mob_(Pakistan)	1319
National_Front_Malaysia	1320
Nigerian_Governors_Forum	1321
Opposition_Activist_(Ukraine)	1322
Party_Member_(Czech_Republic)	1323
Party_Member_(Iran)	1324
Party_Member_(Taiwan)	1325
Party_President_(Bharatiya_Janata)	1326
Police_(Portugal)	1327
Police_(Slovakia)	1328
Political_Parties_(Indonesia)	1329
Population_(Angola)	1330
Radovan_Krejcir	1331
Rashid_Gumarovich_Nurgaliyev	1332
Religion_(Israel)	1333
Robert_Cazanciuc	1334
Royal_Thai_Navy	1335
Sahrawi_people	1336
Sayed_Fazlollah_Wahidi	1337
Secretary_of_State_for_the_Home_Department	1338
Shinsuke_Sugiyama	1339
Terrorist_Leader_(Boko_Haram)	1340
The_Standard	1341
Women_(France)	1342
Your_Party	1343
Abdullah_bin_Nasser_bin_Khalifa_Al-Thani	1344
Adebisi_Akande	1345
Adil_Abdul-Mahdi	1346
Ali_Bongo_Ondimba	1347
Armed_Band_(South_Africa)	1348
Business_(Jordan)	1349
Businessperson_(Indonesia)	1350
Businessperson_(Somalia)	1351
City_Mayor_(Greece)	1352
Company_-_Owner_or_Operator_(Brazil)	1353
Company_-_Owner_or_Operator_(Thailand)	1354
Court_Judge_(Malaysia)	1355
Court_Judge_(Mexico)	1356
Domestic_Affairs_(Kenya)	1357
Dragomir_Stoynev	1358
East_Turkistan_Islamic_Movement	1359
Ed_Royce	1360
Education_Ministry_(Angola)	1361
Education_Ministry_(South_Africa)	1362
Elmar_Brok	1363
Envoy_(Qatar)	1364
Foreign_Affairs_(Slovakia)	1365
Government_(Poland)	1366
Government_Lawyer/Representative_(Ukraine)	1367
Henry_Kissinger	1368
House_of_Representatives_(Japan)	1369
Hugo_Moyano	1370
Ijaw_Youth_Council	1371
Joaquim_Barbosa	1372
John_Paul_II	1373
Kaptan_Singh_Solanki	1374
Kimani_Wamatangi	1375
Lulzim_Basha	1376
Manish_Sisodia	1377
Martin_Wambora	1378
Media_(Saudi_Arabia)	1379
Media_Personnel_(Uganda)	1380
Megawati_Sukarnoputri	1381
Member_of_Legislative_(Govt)_(Singapore)	1382
Member_of_the_Judiciary_(Sri_Lanka)	1383
Men_(Jordan)	1384
Men_(Yemen)	1385
Militant_(Libya)	1386
Military_(Central_African_Republic)	1387
Military_(Mozambique)	1388
Ministry_of_Tourism_(India)	1389
Mohamad_Hanif_Atmar	1390
Mohammad_Mohaqiq	1391
Musa_Cerantonio	1392
North_America	1393
Nur_Ahmad_Nikbakht	1394
Party_Member_(Slovakia)	1395
Peacekeeping_Troop_(Africa)	1396
Philip_Goldberg	1397
Pier_Ferdinando_Casini	1398
Qassim_Atta	1399
Religion_(India)	1400
Silvio_Berlusconi	1401
Slavko_Linic	1402
Stephane_Le_Foll	1403
Student_(South_Korea)	1404
Sukhbir_Badal	1405
Sumitra_Mahajan	1406
Swaziland	1407
Terry_McAuliffe	1408
USAID	1409
Women_(Hong_Kong)	1410
Alexander_Vershbow	1411
Anders_Borg	1412
Annick_Girardin	1413
Armed_Gang_(Palestinian_Territory,_Occupied)	1414
Bank_(China)	1415
Business_(Iraq)	1416
Cabinet_/_Council_of_Ministers_/_Advisors_(Yemen)	1417
Chevron	1418
Children_(China)	1419
City_Mayor_(Indonesia)	1420
Commando_(India)	1421
Court_Judge_(Venezuela)	1422
Defense_/_Security_Ministry_(Armenia)	1423
Dharamvira_Gandhi	1424
Education_(Iraq)	1425
Elizabeth_Dipuo_Peters	1426
Employee_(Myanmar)	1427
Environment_Department/Ministry_(India)	1428
Eric_Ken_Shinseki	1429
Festus_Keyamo	1430
Fishermen_(Sri_Lanka)	1431
Foreign_Affairs_(Portugal)	1432
Foreign_Affairs_(Senegal)	1433
Gough_Whitlam	1434
Government_Delegation_(North_Korea)	1435
Haaretz	1436
Head_of_Government_(Mongolia)	1437
Health_Ministry_(Jordan)	1438
Hellenic_Armed_Forces	1439
Hossein_Salami	1440
Ibrahim_Shekarau	1441
Inspector_General_of_Police_and_Customs	1442
Internal_Security_Operations_Command	1443
Ivan_Gasparovic	1444
Konstantin_Dolgov	1445
Labor_Union_(Bulgaria)	1446
Liberal_National_Party	1447
Liu_Yandong	1448
Louise_Mushikiwabo	1449
Lower_House_of_Parliament_(Afghanistan)	1450
Manuel_Augusto	1451
Margaret_Chan	1452
Member_of_the_Judiciary_(Namibia)	1453
Milan_Chovanec	1454
Militant_(International)	1455
Military_Personnel_(Bahrain)	1456
Murderer_(Nigeria)	1457
Mustafa_Dzhemilev	1458
Naval_(Bangladesh)	1459
Naval_(Thailand)	1460
Nestor_Kirchner	1461
Other_Authorities_/_Officials_(Democratic_Republic_of_Congo)	1462
Planning_Commission_(India)	1463
Pol_Gen_Somyot_Poompanmoung	1464
Progressive_Socialist_Party	1465
Representatives_(Lithuania)	1466
Sean_Edwards	1467
Shivraj_Patil	1468
Sindh_High_Court	1469
Sunil_Kumar	1470
United_Party_for_National_Development	1471
Villager_(Philippines)	1472
Villager_(Thailand)	1473
Women_(Indonesia)	1474
Women_(Malaysia)	1475
Ahmad_Zia_Abdulzai	1476
Ahmed_Abu_Khatallah	1477
Alexei_Pushkov	1478
Ananth_Kumar	1479
Archbishop_(Australia)	1480
Aïchatou_Mindaoudou_Souleymane	1481
Bahamas	1482
Business_(Austria)	1483
Business_(Belgium)	1484
Businessperson_(Germany)	1485
Businessperson_(Turkey)	1486
Central_Military_Commission	1487
Christian_(Pakistan)	1488
Citizen_(Norway)	1489
Civil_Guard	1490
Combatant_(Mali)	1491
Criminal_(Abu_Sayyaf)	1492
Cyprian_Awiti	1493
Daniel_Ortega	1494
Detainee_(Lebanon)	1495
Domestic_Affairs_(France)	1496
Domestic_Affairs_(Lebanon)	1497
Enrico_Letta	1498
Foreign_Affairs_(Chile)	1499
Foreign_Affairs_(Lebanon)	1500
Foreign_Affairs_(Luxembourg)	1501
Future_Movement	1502
Gina_McCarthy	1503
Government_(Slovakia)	1504
Government_Official_(Greece)	1505
Gulbuddin_Hekmatyar	1506
Hannes_Swoboda	1507
Health_Ministry_(Iraq)	1508
Helena_Valkova	1509
Holy_See	1510
House_of_Representatives_(Bahrain)	1511
International_Federation_of_Journalists	1512
Islamic_Militant_(Syria)	1513
Joseph_Katema	1514
Legislature_(South_Korea)	1515
Media_(Japan)	1516
Member_of_Parliament_(Bangladesh)	1517
Member_of_the_Judiciary_(Venezuela)	1518
Men_(Cambodia)	1519
Men_(Pakistan)	1520
Military_(Brazil)	1521
Military_(Chad)	1522
Military_Personnel_(Canada)	1523
Militia_(Syria)	1524
Ministry_(Mauritania)	1525
Miro_Cerar	1526
Mohammad_Ali_Jafari	1527
National_Police_Service	1528
Naval_(Ukraine)	1529
Opposition_Supporter_(India)	1530
Paris_Club	1531
Party_Member_(Tanzania)	1532
Peter_Lerner	1533
Police_(Benin)	1534
Police_(Ethiopia)	1535
Police_(Gambia)	1536
Police_(Mozambique)	1537
Professor_(Afghanistan)	1538
Protester_(Belgium)	1539
Rafiq_Hariri	1540
Raul_Hernandez	1541
Rioter_(Ukraine)	1542
Rupiah_Banda	1543
Sar_Kheng	1544
Sue-Ellen_Kovack	1545
Vladimir_Chizhov	1546
Zurab_Abashidze	1547
Abdelkader_Messahel	1548
Abdoulaye_Wade	1549
Adama_Dieng	1550
Armed_Gang_(RENAMO)	1551
Armed_Rebel_(Afghanistan)	1552
Attorney_General_(Argentina)	1553
Augustine_Alegeh	1554
Bandar_bin_Sultan	1555
Cabinet_/_Council_of_Ministers_/_Advisors_(Jordan)	1556
Carlos_Raúl_Morales	1557
Children_(Uganda)	1558
Chishimba_Kambwili	1559
Citizen_(Togo)	1560
Civic_Group_(Kenya)	1561
Company_-_Owner_or_Operator_(Iran)	1562
Criminal_(Boko_Haram)	1563
Daniel_Ceballos	1564
Defense_/_Security_Ministry_(Slovakia)	1565
Economist_(China)	1566
Education_(Tanzania)	1567
Election_Commission_(Namibia)	1568
Employee_(Canada)	1569
Employee_(Tanzania)	1570
Epeli_Nailatikau	1571
Fan_Changlong	1572
Federal_Judge_(Argentina)	1573
Fernando_Henrique_Cardoso	1574
Head_of_Government_(Burundi)	1575
Hemant_Soren	1576
Iranian_Kurds	1577
Jew_(Israel)	1578
Justice_Department/Ministery_(Thailand)	1579
Kapil_Sibal	1580
Kgalema_Petrus_Motlanthe	1581
Labor_Party_(United_Kingdom)	1582
Lapo_Pistelli	1583
Legislature_(Czech_Republic)	1584
Legislature_(Israel)	1585
Liu_Jianchao	1586
Luis_Alberto_Lacalle	1587
Main_Opposition_(South_Africa)	1588
Marilyn_Ogar	1589
Media_(Lebanon)	1590
Medical_Association_(India)	1591
Member_of_Parliament_(Romania)	1592
Men_(Morocco)	1593
Miguel_Ángel_Rodríguez	1594
Mikhail_Sergeyevich_Gorbachev	1595
Militant_(Malaysia)	1596
Military_Personnel_(Uganda)	1597
Ministry_(Senegal)	1598
Moazzam_Begg	1599
Nikolay_Nenchev	1600
Noppadon_Pattama	1601
Okoth_Obado	1602
Olisa_Agbakoba	1603
Ona	1604
Opposition_Coalition_(Venezuela)	1605
Other_Authorities_/_Officials_(Jordan)	1606
Other_Authorities_/_Officials_(Zimbabwe)	1607
Party_Member_(Yemen)	1608
Party_President_(Cyprus)	1609
Party_President_(Samajwadi_Janata_Party)	1610
Population_(Democratic_Republic_of_Congo)	1611
Professor_(Australia)	1612
Protester_(Kyrgyzstan)	1613
Ram_Paswan	1614
Representatives_(Syria)	1615
Royal_Air_Force	1616
Sani_Abacha	1617
Shivshankar_Menon	1618
Simos_Kedikoglou	1619
Social_Democratic_Party_(Estonia)	1620
Solidarity	1621
Student_Dissident_(Hong_Kong)	1622
Sun_Yuxi	1623
Takeshi_Onaga	1624
Terrorist_(Nigeria)	1625
Tom_Motsoahae_Thabane	1626
Treasury/Finance_Ministry_(Bangladesh)	1627
Treasury/Finance_Ministry_(Thailand)	1628
United_Progressive_Alliance	1629
Vera_Jourova	1630
Western_Sahara	1631
ANC_Youth_League	1632
Activist_(France)	1633
Aero_Vodochody	1634
Alexander_Grushko	1635
Aliyu_Mohammed_Gusau	1636
Andrei_Stenin	1637
Andris_Piebalgs	1638
Armed_Gang_(Fula_people)	1639
Attacker_(Turkey)	1640
Attorney_General_(Afghanistan)	1641
Bernardino_Leon	1642
Blogger_(China)	1643
Branko_Grcic	1644
Business_(Netherlands)	1645
Business_(Zimbabwe)	1646
Businessperson_(Taiwan)	1647
Cabinet_/_Council_of_Ministers_/_Advisors_(Sudan)	1648
Cheng_Guoping	1649
Children_(South_Sudan)	1650
Chris_Patten	1651
Citizen_(Denmark)	1652
City_Mayor_(Colombia)	1653
City_Mayor_(Italy)	1654
Civic_Democratic_Party	1655
Combatant_(Russia)	1656
Company_-_Owner_or_Operator_(Egypt)	1657
Company_-_Owner_or_Operator_(Italy)	1658
Congress_for_Democratic_Change	1659
Conservative_Party_(United_Kingdom)	1660
Criminal_(Guinea)	1661
DPWH	1662
Danjuma_Goje	1663
Demeke_Mekonnen	1664
Detainee_(Argentina)	1665
Detainee_(Venezuela)	1666
Didmus_Noel_Edwin_Mutasa	1667
Dimitris_Kourkoulas	1668
Displaced_Families_(Sudan)	1669
Eastern_Mindanao_Command	1670
Eduard_Shevardnadze	1671
Education_(Egypt)	1672
Education_Ministry_(France)	1673
Employee_(Bangladesh)	1674
Envoy_(Vietnam)	1675
Ethnic_Group_(Nigeria)	1676
Extremist_(Lebanon)	1677
Farm_Worker_(Namibia)	1678
Federal_Bank	1679
Fighter_Bomber_(China)	1680
Fire_Brigade_(Australia)	1681
Foreign_Affairs_(Middle_East)	1682
Foreign_Affairs_(Taiwan)	1683
Gerrie_Nel	1684
Government_(Africa)	1685
Governor_(Venezuela)	1686
Head_of_Government_(Belarus)	1687
Head_of_Government_(Burkina_Faso)	1688
Head_of_Government_(Sierra_Leone)	1689
Health_Ministry_(Canada)	1690
Immigrants_(Myanmar)	1691
Indigenous_People_(Greece)	1692
Indigenous_People_(Thailand)	1693
International_Federation_of_Red_Cross_and_Red_Crescent_Societies	1694
Isaac_Kiprono_Ruto	1695
Islamic_Rebirth_Party	1696
Joseph_Kony	1697
Kundy_Pahiama	1698
Labor_Union_(Bahrain)	1699
Labor_and_Employment_Ministry_(Australia)	1700
Lawmaker_(Turkey)	1701
Lawmaker_(Zimbabwe)	1702
Lee_Rigby	1703
Legislature_(Serbia)	1704
Ma_Xiaoguang	1705
Maurice_Williamson	1706
Maxon_Mbendera	1707
Media_Personnel_(Syria)	1708
Medical_Personnel_(Philippines)	1709
Member_of_Legislative_(Govt)_(India)	1710
Member_of_the_Judiciary_(China)	1711
Member_of_the_Judiciary_(Turkey)	1712
Men_(Swaziland)	1713
Militant_(Kurdistan_Workers'_Party)	1714
Military_(Cambodia)	1715
Military_(Cote_d'Ivoire)	1716
Military_(Sierra_Leone)	1717
Military_Personnel_(Vietnam)	1718
Military_Personnel_-_Special_(Algeria)	1719
Ministry_of_Shipping_(India)	1720
Ministry_of_Tourism_(Croatia)	1721
Murderer_(South_Africa)	1722
Muslim_Rights_Concern	1723
National_Resistance_Movement	1724
National_Union_Party_(Romania)	1725
Newspaper_(Japan)	1726
Office_of_the_Attorney_General	1727
Other_Authorities_/_Officials_(Guatemala)	1728
Paul_LePage	1729
Peacekeeping_Troop_(Sudan)	1730
People_Associated_with_the_Opposition_(Sri_Lanka)	1731
Pokot	1732
Police_(Congo)	1733
Police_(Poland)	1734
Police_(Sierra_Leone)	1735
Police_(Swaziland)	1736
Political_Parties_(Yemen)	1737
Popular_Congress	1738
Priest_(Australia)	1739
Protester_(Algeria)	1740
Rashid_Meredov	1741
Rashtriya_Janata_Dal	1742
Representatives_(Bulgaria)	1743
Reserve_Personnel_(Philippines)	1744
Richard_Sezibera	1745
Robert_Menendez	1746
Rostam_Qasemi	1747
Russian_Navy	1748
Salil_Shetty	1749
Samuel_Sitta	1750
Sarah_Hanson-Young	1751
Seoul_High_Court	1752
Sharad_Yadav	1753
Simbarashe_Mumbengegwi	1754
State_Security_Court_(Jordan)	1755
Sunday_Times	1756
Tamerlan_Tsarnaev	1757
Terrorist_(Hamas)	1758
Waiter_(India)	1759
Women_(Palestinian_Territory,_Occupied)	1760
Yuriy_Lutsenko	1761
AB_Lithuanian_Gas	1762
Admiral_(Iran)	1763
Ahmad_Zahid_Hamidi	1764
Akali_Leader	1765
Ali_Jannati	1766
Andrius_Kubilius	1767
Anti_Defamation_League	1768
Armed_Gang_(United_Kingdom)	1769
Armed_Rebel_(Nigeria)	1770
Attacker_(Saudi_Arabia)	1771
Attorney_General_(Egypt)	1772
Charles_Taylor	1773
Chen_Deming	1774
Children_(France)	1775
Children_(Namibia)	1776
Children_(Zimbabwe)	1777
City_Mayor_(Somalia)	1778
Civil_Servant_(Thailand)	1779
Combatant_(Jabhat_al-Nusra)	1780
Congress_(Brazil)	1781
Dalbir_Singh	1782
David_Choquehuanca	1783
David_Hale	1784
Detainee_(Australia)	1785
Economic_Cooperation_Organization	1786
Education_(Israel)	1787
Farooq_Abdullah	1788
Felipe_de_Borbon	1789
Godwin_Emefiele	1790
Government_(Nauru)	1791
Government_(Qatar)	1792
Government_(Sierra_Leone)	1793
Government_Official_(Egypt)	1794
Government_Official_(United_Kingdom)	1795
Hacker_(China)	1796
Haqqani_Network	1797
Harsimrat_Kaur_Badal	1798
Hell's_Angels	1799
Hisham_Zaazou	1800
Indigenous_People_(Bangladesh)	1801
Isatou_Njie-Saidy	1802
Islamic_(Syria)	1803
Islamic_Preacher_(India)	1804
Jawaharlal_Nehru	1805
Jens_Weidmann	1806
Justice_Department/Ministery_(Ukraine)	1807
Kamla_Persad-Bissessar	1808
Koya_Nishikawa	1809
Lawmaker_(Indonesia)	1810
Lawmaker_(Latvia)	1811
Lee_Myung_Bak	1812
Legislature_(Bangladesh)	1813
Legislature_(Syria)	1814
M.R._Sharma	1815
Masagos_Zulkifli	1816
Media_Personnel_(Greece)	1817
Member_of_Legislative_(Govt)_(Afghanistan)	1818
Member_of_Legislative_(Govt)_(Slovenia)	1819
Member_of_the_Judiciary_(Canada)	1820
Member_of_the_Judiciary_(United_Arab_Emirates)	1821
Mikhail_Margelov	1822
Military_(Lithuania)	1823
Military_Personnel_(Mali)	1824
Mohammed_Qasim_Fahim	1825
Muammar_al-Qaddafi	1826
Nadine_Heredia	1827
Natik_Abbas_Hasan_al-Bayati	1828
National_Transitional_Council	1829
Nicola_Sturgeon	1830
Olajide_Laleye	1831
Opposition_Supporter_(Turkey)	1832
Other_Authorities_/_Officials_(Peru)	1833
Oversight_Court_(Bulgaria)	1834
Oversight_Court_(Nigeria)	1835
Pakistan_administered_Kashmir	1836
Pierre_Korkie	1837
Pilgrim_(India)	1838
Pogu_Bitrus	1839
Police_(Mauritania)	1840
Police_(Paraguay)	1841
Political_Parties_(Zambia)	1842
Presidential_Aide_(Nigeria)	1843
Presidential_Candidate_(Nigeria)	1844
Protester_(Afghanistan)	1845
Protester_(United_Kingdom)	1846
Protester_(Vietnam)	1847
Ramezan_Sharif	1848
Representatives_(Malaysia)	1849
Reuben_Theodore_Sindac	1850
Robert_Hughes	1851
Rosoboronexport	1852
Ruling_Party_(South_Korea)	1853
Salim_Idris	1854
Santos_Edelmar_Lopez	1855
Shozaburo_Nakamura	1856
State_Media_(Egypt)	1857
Student_(Cote_d'Ivoire)	1858
Sylvia_Masebo	1859
Tamil_National_Alliance	1860
Terrorist_(Iraq)	1861
UAE_Armed_Forces	1862
Undersecretary_(Sudan)	1863
United_Russia	1864
Vitaliy_Yarema	1865
Vladimir_Konstantinov	1866
Vytenis_Povilas_Andriukaitis	1867
Western_Cape_High_Court	1868
Winston_Peters	1869
Women_(Ukraine)	1870
Zheng_Zeguang	1871
Abdulrahman_Kinana	1872
Abdulsalami_Alhaji_Abubakar	1873
Air_Force_(Iran)	1874
Alan_Peter_Cayetano	1875
Alfred_Romualdez	1876
Alhaji_Aliko_Dangote	1877
Ali_Hassan_Khalil	1878
Armed_Separatist_(China)	1879
Assemblies_(France)	1880
Attacker_(Palestinian_Territory,_Occupied)	1881
Bam_Dev_Gautam	1882
Bill_English	1883
Brownie_Samukai	1884
Business_(Bangladesh)	1885
Business_(Georgia)	1886
Business_(New_Zealand)	1887
Business_(North_Korea)	1888
Business_(Tanzania)	1889
CPI	1890
Chen_Shui_Bian	1891
Cheng_Yonghua	1892
Children_(Sudan)	1893
Christine_Milne	1894
Citizen_(Tonga)	1895
Combatant_(Syrian_Kurds)	1896
Company_-_Owner_or_Operator_(Turkey)	1897
Council_of_Representatives	1898
Council_of_States	1899
Court_Judge_(Iraq)	1900
Criminal_(Zambia)	1901
Daniel_Constantin	1902
David_Yau-Yau	1903
Davit_Usupashvili	1904
Defense_/_Security_Ministry_(Angola)	1905
Defense_/_Security_Ministry_(Poland)	1906
Defense_/_Security_Ministry_(Vietnam)	1907
Djoko_Suyanto	1908
Dmytro_Bulatov	1909
Domestic_Affairs_(Australia)	1910
Domestic_Affairs_(Nigeria)	1911
Domestic_Affairs_(Spain)	1912
Dora_Akunyili	1913
Débora_Giorgi	1914
Eda_Rivas	1915
Edmond_Mulet	1916
Education_(Argentina)	1917
Education_(Iran)	1918
Education_Ministry_(Philippines)	1919
Election_Commission_(Australia)	1920
Elio_Di_Rupo	1921
Employee_(Bahrain)	1922
Employee_(Jordan)	1923
Employee_(Liberia)	1924
Emrullah_Isler	1925
European_Council_on_Foreign_Relations	1926
Farm_Worker_(Tanzania)	1927
Foreign_Affairs_(Malta)	1928
Foreign_Affairs_(Mauritania)	1929
Foreign_Affairs_(Uruguay)	1930
François_Bozizé	1931
Gerd_Mueller	1932
Government_(Belarus)	1933
Government_(Burundi)	1934
Government_(Ecuador)	1935
Government_(Madagascar)	1936
Government_Official_(Germany)	1937
Government_Official_(Syria)	1938
Guy_Ryder	1939
Hamad_bin_Ali_al-Attiyah	1940
Hamed_Bakayoko	1941
Head_of_Government_(Botswana)	1942
Head_of_Government_(Haiti)	1943
Head_of_Government_(Kosovo)	1944
Head_of_Government_(Lesotho)	1945
Head_of_Government_(Madagascar)	1946
Human_Rights_Group_(Nigeria)	1947
Héctor_Beltrán_Leyva	1948
Indigenous_People_(Tanzania)	1949
Information_/_Communication_/_Transparency_Ministry_(China)	1950
Jaber_Mubarak_Al-Sabah	1951
Jeroen_Dijsselbloem	1952
John_Boehner	1953
John_Robertson	1954
Jose_Luis_de_Matos	1955
Justice_Department/Ministery_(Pakistan)	1956
Keriako_Tobiko	1957
Kiichi_Miyazawa	1958
Lawmaker_(Zambia)	1959
Lawyer/Attorney_(Malaysia)	1960
Legislature_(Spain)	1961
Mahamadou_Issoufou	1962
Mauro_Borges	1963
Media_Personnel_(Angola)	1964
Media_Personnel_(New_Zealand)	1965
Mehmet_Simsek	1966
Member_of_Parliament_(Germany)	1967
Men_(Costa_Rica)	1968
Men_(United_Arab_Emirates)	1969
Militant_(Turkey)	1970
Military_(Niger)	1971
Military_(Taiwan)	1972
Military_Personnel_(Taiwan)	1973
Ministry_(Ireland)	1974
Ministry_(United_States)	1975
Mohammed_Deif	1976
Moon_Chang_Keuk	1977
Muslim_(Myanmar)	1978
Muslim_(Syria)	1979
Nathif_Jama	1980
National_Security_and_Intelligence_Services	1981
Nhial_Deng_Nhial	1982
Olagunsoye_Oyinlola	1983
Other_Authorities_/_Officials_(Guinea)	1984
Other_Authorities_/_Officials_(Liberia)	1985
Other_Authorities_/_Officials_(Namibia)	1986
Party_Member_(Belarus)	1987
Party_Member_(Colombia)	1988
Party_Member_(Malawi)	1989
Party_Member_(Sri_Lanka)	1990
Party_of_Free_Life_of_Kurdistan	1991
People_Associated_with_the_Opposition_(Brazil)	1992
Police_(Dominican_Republic)	1993
Police_(Mauritius)	1994
Political_Parties_(Fiji)	1995
Preneet_Kaur	1996
Public_Courts_(Lebanon)	1997
Public_Prosecutor_(Turkey)	1998
Qotboddin_Helal	1999
[truncated: 5,128 more rows]
