# Supplementary material for: A temporal knowledge graph reasoning model based on recurrent encoding and contrastive learning
Source: PeerJ Comput Sci. 2025 Jan 23;11:e2595. doi: 10.7717/peerj-cs.2595 (PMC11784877; doi:10.7717/peerj-cs.2595)
Supplement: Supplemental Information 2 [file peerj-cs-11-2595-s002.zip › data/ICEWS14s/relation2id.txt]

Make_statement	0
Consult	1
Make_an_appeal_or_request	2
Express_intent_to_meet_or_negotiate	3
Make_a_visit	4
Host_a_visit	5
Arrest,_detain,_or_charge_with_legal_action	6
Praise_or_endorse	7
Criticize_or_denounce	8
Accuse	9
Use_unconventional_violence	10
Use_conventional_military_force	11
Engage_in_negotiation	12
Express_intent_to_cooperate	13
Demand	14
Express_intent_to_engage_in_diplomatic_cooperation_(such_as_policy_support)	15
Engage_in_diplomatic_cooperation	16
Sign_formal_agreement	17
Investigate	18
Discuss_by_telephone	19
Reject	20
fight_with_small_arms_and_light_weapons	21
Make_optimistic_comment	22
Threaten	23
Demonstrate_or_rally	24
Abduct,_hijack,_or_take_hostage	25
Make_pessimistic_comment	26
Meet_at_a_'third'_location	27
Engage_in_symbolic_act	28
Appeal_for_diplomatic_cooperation_(such_as_policy_support)	29
Return,_release_person(s)	30
Protest_violently,_riot	31
Provide_humanitarian_aid	32
Make_empathetic_comment	33
Use_tactics_of_violent_repression	34
Occupy_territory	35
Physically_assault	36
Reduce_relations	37
Deny_responsibility	38
Mobilize_or_increase_armed_forces	39
Provide_aid	40
Ease_administrative_sanctions	41
Bring_lawsuit_against	42
Impose_administrative_sanctions	43
Confiscate_property	44
Expel_or_deport_individuals	45
Reduce_or_break_diplomatic_relations	46
Cooperate_economically	47
Sexually_assault	48
Complain_officially	49
Rally_support_on_behalf_of	50
Cooperate_militarily	51
Impose_embargo,_boycott,_or_sanctions	52
Coerce	53
Yield	54
Express_intent_to_provide_military_aid	55
Consider_policy_option	56
Express_intent_to_cooperate_economically	57
Threaten_with_military_force	58
Provide_military_aid	59
Engage_in_material_cooperation	60
Reject_proposal_to_meet,_discuss,_or_negotiate	61
Employ_aerial_weapons	62
Express_intent_to_provide_material_aid	63
Provide_economic_aid	64
Kill_by_physical_assault	65
Conduct_suicide,_car,_or_other_non-military_bombing	66
Express_accord	67
Carry_out_suicide_bombing	68
Appeal_for_intelligence	69
Rally_opposition_against	70
Express_intent_to_release_persons_or_property	71
Demand_change_in_leadership	72
Express_intent_to_provide_economic_aid	73
Accuse_of_crime,_corruption	74
Demand_diplomatic_cooperation_(such_as_policy_support)	75
Grant_diplomatic_recognition	76
Acknowledge_or_claim_responsibility	77
Defy_norms,_law	78
Impose_restrictions_on_political_freedoms	79
Reject_plan,_agreement_to_settle_dispute	80
Express_intent_to_settle_dispute	81
Retreat_or_surrender_militarily	82
Obstruct_passage,_block	83
Appeal_for_change_in_leadership	84
Express_intent_to_provide_humanitarian_aid	85
Assassinate	86
Give_ultimatum	87
Accuse_of_human_rights_abuses	88
Refuse_to_yield	89
Share_intelligence_or_information	90
Investigate_crime,_corruption	91
Appeal_to_engage_in_or_accept_mediation	92
Appeal_for_de-escalation_of_military_engagement	93
Demonstrate_military_or_police_power	94
Halt_negotiations	95
Accede_to_demands_for_change_in_leadership	96
fight_with_artillery_and_tanks	97
Apologize	98
Appeal_for_release_of_persons_or_property	99
Conduct_strike_or_boycott	100
Increase_military_alert_status	101
Mobilize_or_increase_police_power	102
Appeal_for_judicial_cooperation	103
Torture	104
Appeal_to_others_to_meet_or_negotiate	105
Receive_deployment_of_peacekeepers	106
Express_intent_to_de-escalate_military_engagement	107
Declare_truce,_ceasefire	108
Defend_verbally	109
Demonstrate_for_leadership_change	110
Refuse_to_release_persons_or_property	111
Appeal_for_military_aid	112
Decline_comment	113
Provide_military_protection_or_peacekeeping	114
Increase_police_alert_status	115
Appeal_for_aid	116
Ease_economic_sanctions,_boycott,_embargo	117
Appeal_for_change_in_institutions,_regime	118
Appeal_for_economic_aid	119
Express_intent_to_ease_economic_sanctions,_boycott,_or_embargo	120
Impose_blockade,_restrict_movement	121
Mediate	122
Demand_meeting,_negotiation	123
Accuse_of_espionage,_treason	124
Appeal_for_easing_of_administrative_sanctions	125
Appeal_for_economic_cooperation	126
Express_intent_to_cooperate_militarily	127
Appeal_to_others_to_settle_dispute	128
Demand_intelligence_cooperation	129
Express_intent_to_mediate	130
Attempt_to_assassinate	131
Appeal_for_policy_change	132
Demand_material_cooperation	133
Engage_in_mass_killings	134
Demand_de-escalation_of_military_engagement	135
Express_intent_to_ease_administrative_sanctions	136
Express_intent_to_yield	137
Impose_state_of_emergency_or_martial_law	138
Return,_release_property	139
Appeal_for_material_cooperation	140
Engage_in_judicial_cooperation	141
Grant_asylum	142
Accuse_of_aggression	143
Appeal_for_rights	144
Demand_economic_aid	145
Express_intent_to_accept_mediation	146
Express_intent_to_engage_in_material_cooperation	147
Seize_or_damage_property	148
Threaten_non-force	149
Accede_to_demands_for_rights	150
Reduce_or_stop_economic_assistance	151
Reduce_or_stop_military_assistance	152
Refuse_to_ease_administrative_sanctions	153
Veto	154
Accuse_of_war_crimes	155
Appeal_to_yield	156
Appeal_for_humanitarian_aid	157
Demand_change_in_institutions,_regime	158
Demand_release_of_persons_or_property	159
Demand_that_target_yields	160
Ease_curfew	161
Express_intent_to_cooperate_on_intelligence	162
Ban_political_parties_or_politicians	163
Demand_settling_of_dispute	164
Refuse_to_de-escalate_military_engagement	165
Threaten_with_political_dissent,_protest	166
Express_intent_to_change_leadership	167
Express_intent_to_provide_military_protection_or_peacekeeping	168
Reduce_or_stop_material_aid	169
Threaten_to_reduce_or_break_relations	170
Threaten_with_repression	171
Threaten_with_sanctions,_boycott,_embargo	172
Violate_ceasefire	173
Demand_mediation	174
Destroy_property	175
Accede_to_demands_for_change_in_institutions,_regime	176
Demand_easing_of_administrative_sanctions	177
Demand_judicial_cooperation	178
Demobilize_armed_forces	179
Demonstrate_for_policy_change	180
Expel_or_withdraw_peacekeepers	181
Investigate_human_rights_abuses	182
Reduce_or_stop_humanitarian_assistance	183
Refuse_to_ease_economic_sanctions,_boycott,_or_embargo	184
Threaten_to_reduce_or_stop_aid	185
Appeal_for_political_reform	186
Conduct_hunger_strike	187
Demand_military_aid	188
Demand_political_reform	189
Ease_military_blockade	190
Forgive	191
Reject_material_cooperation	192
Reject_military_cooperation	193
Accede_to_demands_for_change_in_policy	194
Accede_to_requests_or_demands_for_political_reform	195
Demand_policy_change	196
Demand_rights	197
Engage_in_political_dissent	198
Express_intent_to_change_policy	199
Express_intent_to_cooperate_on_judicial_matters	200
Halt_mediation	201
Obstruct_passage_to_demand_leadership_change	202
Receive_inspectors	203
Reject_economic_cooperation	204
Use_as_human_shield	205
Appeal_for_easing_of_economic_sanctions,_boycott,_or_embargo	206
Appeal_for_military_protection_or_peacekeeping	207
Appeal_for_target_to_allow_international_involvement_(non-mediation)	208
Carry_out_car_bombing	209
Carry_out_roadside_bombing	210
Demand_humanitarian_aid	211
Demand_material_aid	212
Detonate_nuclear_weapons	213
Ease_political_dissent	214
Ease_state_of_emergency_or_martial_law	215
Engage_in_mass_expulsion	216
Engage_in_violent_protest_for_rights	217
Expel_or_withdraw	218
Express_intent_to_change_institutions,_regime	219
Express_intent_to_institute_political_reform	220
Investigate_war_crimes	221
Reject_judicial_cooperation	222
Reject_request_for_change_in_leadership	223
Reject_request_for_military_aid	224
Reject_request_for_military_protection_or_peacekeeping	225
Threaten_to_halt_mediation	226
Threaten_to_halt_negotiations	227
Threaten_with_administrative_sanctions	228
Use_chemical,_biological,_or_radiological_weapons	229
