# Supplementary material for: A temporal knowledge graph reasoning model based on recurrent encoding and contrastive learning
Source: PeerJ Comput Sci. 2025 Jan 23;11:e2595. doi: 10.7717/peerj-cs.2595 (PMC11784877; doi:10.7717/peerj-cs.2595)
Supplement: Supplemental Information 2 [file peerj-cs-11-2595-s002.zip › data/ICEWS14s/valid.txt]

0	17	33	305
177	48	56	305
13	0	0	305
1	1	0	305
102	13	3	305
11	45	1092	305
28	37	76	305
33	4	0	305
401	8	792	305
1958	4	5	305
973	7	403	305
5	4	11	305
19	18	17	305
15	0	83	305
1	5	14	305
1557	1	217	305
1	5	543	305
5	5	1958	305
14	3	6	305
111	2	3308	305
56	9	177	305
858	3	11	305
19	2	17	305
167	68	83	305
1239	1	2946	305
47	20	3	305
648	1	1548	305
26	3	6	305
10	13	0	305
34	28	491	305
543	4	1	305
186	10	2601	305
49	1	217	305
23	2	121	305
91	24	101	305
11	5	5	305
217	1	1557	305
238	35	117	305
14	2	99	305
14	3	26	305
14	3	99	305
160	20	3	305
1564	8	140	305
14	0	0	305
3	2	188	305
792	8	401	305
150	9	2599	305
3	36	47	305
123	2	202	305
303	1	14	305
256	8	8	305
44	41	3	305
28	25	172	305
6	1	22	305
3244	0	2234	305
403	4	973	305
0	5	14	305
14	2	0	305
772	0	28	305
69	47	96	305
160	1	47	305
2448	0	24	305
217	1	49	305
3	14	188	305
2140	0	3308	305
47	49	56	305
0	1	1	305
161	4	0	305
20	3	0	305
26	3	14	305
3	74	4898	305
6	3	26	305
27	4	34	305
2140	51	3308	305
278	0	80	305
8	5	375	305
2448	4	114	305
28	67	9	305
14	4	0	305
3477	6	140	305
346	6	177	305
50	5	4	305
147	7	91	305
70	55	46	305
564	3	50	305
210	9	34	305
560	1	109	305
1727	0	3612	305
673	2	3	305
973	5	403	305
0	11	1419	305
2946	1	1172	305
33	0	0	305
0	5	161	305
3831	0	1114	305
497	0	11	305
0	5	33	305
14	0	1	305
5220	1	4397	305
103	0	95	305
26	3	148	305
1260	6	1227	305
14	1	0	305
6	3	148	305
0	1	33	305
14	3	148	305
78	15	1417	305
4	4	50	305
1798	0	1162	305
11	23	7	305
3	42	213	305
2200	0	47	305
33	17	0	305
4397	1	5220	305
6	0	63	305
2548	0	20	305
2946	1	1239	305
33	1	0	305
140	10	980	305
22	1	6	305
1	7	8	305
14	4	1	305
420	38	9	305
253	0	555	305
34	5	27	305
93	6	511	305
6	3	14	305
432	0	0	305
297	25	2	305
2599	42	150	305
375	4	8	305
17	29	98	305
1557	1	49	305
564	3	23	305
531	2	56	305
28	25	2	305
1172	1	2946	305
187	10	134	305
508	0	202	305
86	62	322	305
171	0	5558	305
21	0	1	305
980	8	140	305
114	5	2448	305
0	13	10	305
102	78	3	305
109	1	560	305
49	1	1557	305
0	1	14	305
28	58	172	305
91	145	0	305
47	1	160	305
134	11	187	305
14	1	303	305
102	9	3	305
834	30	3	305
177	23	188	305
1189	6	3	305
1516	0	283	305
206	0	1	305
33	0	15	305
1548	1	648	305
5	69	11	305
764	6	2129	305
79	0	336	306
51	14	1732	306
375	0	95	306
13	3	4	306
1	15	0	306
654	10	31	306
201	2	75	306
6082	10	86	306
1	15	96	306
56	9	323	306
47	9	3	306
3237	14	3	306
49	9	243	306
14	3	6	306
3099	1	3275	306
11	45	1092	306
858	3	11	306
3103	10	86	306
322	10	86	306
93	6	92	306
115	15	16	306
41	5	2062	306
83	11	174	306
8	5	14	306
375	4	8	306
6	2	0	306
27	4	34	306
80	6	1519	306
6	3	26	306
1492	10	86	306
6	27	26	306
122	2	61	306
3405	3	5	306
11	20	7	306
0	3	13	306
3019	7	1716	306
20	17	30	306
11	2	7	306
267	23	8	306
423	22	1	306
27	3	34	306
206	0	1	306
33	4	0	306
547	3	149	306
149	14	86	306
102	8	47	306
3275	1	3099	306
489	6	3	306
2638	1	188	306
97	3	928	306
28	58	172	306
113	4	0	306
8	16	95	306
30	17	20	306
78	8	566	306
34	5	27	306
86	11	3103	306
3	23	188	306
8	5	375	306
97	15	0	306
322	11	86	306
28	20	9	306
28	71	2	306
432	0	0	306
1720	3	3	306
3	2	1034	306
184	18	2349	306
47	13	4313	306
50	1	135	306
976	22	953	306
28	37	76	306
23	16	29	306
55	15	1582	306
14	0	0	306
51	14	16	306
928	2	7014	306
51	23	16	306
21	0	1	306
0	14	11	306
823	7	1129	306
1508	32	8	306
497	0	11	306
65	11	18	306
15	11	2294	306
143	0	20	306
34	62	8	306
26	3	148	306
5350	62	8	306
119	43	151	306
43	1	37	306
399	10	1410	306
14	4	8	306
149	0	108	306
7	45	1092	306
423	0	1	306
16	65	32	306
16	10	32	306
6643	8	2197	306
11	8	7	306
51	2	16	306
689	0	652	306
51	0	36	306
36	0	32	306
47	15	3	306
77	7	46	306
149	0	20	306
18	127	0	306
14	3	26	306
80	6	2459	306
792	24	460	306
101	6	399	306
405	3	55	306
101	6	55	306
2062	4	41	306
20	64	86	306
142	8	267	306
0	127	18	306
7	17	0	306
98	12	367	306
49	18	170	306
101	18	55	306
26	3	6	306
0	5	33	306
36	15	16	306
149	0	86	306
3	2	56	306
367	12	98	306
1981	43	3113	306
1	7	8	306
38	0	1	306
0	5	113	306
102	20	742	306
37	15	57	306
2327	101	0	306
322	21	86	306
777	21	489	306
5	69	11	306
46	15	8	306
19	9	17	306
135	1	50	306
4517	8	6669	306
154	36	3	306
95	16	8	306
11	8	301	306
0	17	7	306
11	227	7	306
2614	13	82	306
154	10	3	306
14	0	1	306
1798	0	1162	306
1196	20	180	306
1356	6	243	306
47	2	3	306
2349	18	184	306
6	3	148	306
3	9	715	306
543	7	1	306
7	141	11	306
26	27	6	306
96	15	1	306
188	1	2638	306
55	3	405	306
37	1	43	306
4	3	13	306
45	102	20	307
0	15	15	307
1003	6	155	307
103	7	1019	307
11	11	7	307
560	0	0	307
1236	0	10	307
796	10	117	307
1868	0	405	307
4	3	13	307
4	3	50	307
204	10	1608	307
45	6	108	307
2428	9	5455	307
1711	129	0	307
344	10	15	307
14	3	148	307
1383	53	1431	307
33	4	15	307
65	11	18	307
44	30	177	307
22	13	1291	307
2	9	498	307
1182	3	306	307
1196	111	2912	307
2	2	6898	307
453	41	74	307
0	1	1	307
27	4	34	307
34	11	8	307
48	2	2	307
10	62	8	307
402	2	1842	307
20	3	0	307
56	9	323	307
1628	0	18	307
0	1	14	307
87	35	8	307
863	189	2319	307
97	15	0	307
4948	96	687	307
3	2	2484	307
1	5	423	307
539	23	190	307
2344	0	0	307
1050	37	3066	307
2	10	241	307
432	0	0	307
65	55	31	307
108	48	441	307
1745	0	943	307
1958	4	5	307
102	13	3	307
97	2	288	307
194	10	2	307
1196	20	180	307
14	0	1	307
2002	1	920	307
36	15	16	307
172	15	5726	307
71	0	5	307
391	32	99	307
2	8	660	307
441	9	108	307
149	0	86	307
2	2	9	307
683	2	2	307
35	0	1795	307
377	39	8	307
110	92	36	307
2623	3	180	307
2	8	324	307
352	4	10	307
102	8	3	307
14	3	26	307
632	8	10	307
384	18	45	307
1512	8	134	307
611	2	2	307
2498	9	482	307
146	3	495	307
1	1	0	307
1885	0	989	307
6590	8	2786	307
65	11	31	307
28	58	172	307
1145	20	269	307
4	4	13	307
103	2	233	307
241	9	2	307
125	33	943	307
920	1	2002	307
4	4	50	307
0	5	33	307
51	2	16	307
423	22	1	307
2	8	52	307
344	61	33	307
5252	0	4377	307
225	6	368	307
74	18	29	307
2	8	9	307
3037	98	138	307
18	17	50	307
14	1	0	307
450	3	1132	307
6	3	26	307
245	0	138	307
97	0	928	307
72	1	1124	307
278	3	13	307
5739	8	685	307
46	1	95	307
13	4	7	307
109	7	58	307
45	9	279	307
82	51	10	307
557	8	16	307
0	5	14	307
7	57	5	307
1790	0	9	307
1919	0	20	307
267	65	238	307
703	0	9	307
244	0	64	307
1325	0	147	307
184	28	17	307
1124	1	72	307
2	8	48	307
70	55	46	307
194	32	2	307
51	14	1732	307
9	152	2	307
1323	8	113	307
306	20	3814	307
6	2	0	307
95	1	46	307
557	2	16	307
883	3	3144	307
489	6	3	307
52	0	9	307
551	0	62	307
4925	1	1438	307
3	2	2944	307
1690	0	34	307
2	2	297	307
234	2	189	307
0	15	18	307
145	0	10	307
77	0	8	307
72	4	306	307
19	6	17	307
1818	0	132	307
476	0	660	307
16	14	1732	307
231	1	59	307
33	4	0	307
1383	53	265	307
2303	1	473	307
115	0	36	307
439	71	8	307
496	2	10	307
25	9	22	307
2229	73	9	307
27	3	34	307
2636	0	10	307
90	14	9	307
19	18	17	307
455	0	3218	307
1	5	543	307
543	4	1	307
43	1	111	307
115	2	16	307
630	1	1516	307
39	0	192	307
14	3	6	307
692	12	423	307
16	65	32	307
80	1	18	307
262	0	632	307
166	18	5401	307
288	0	923	307
1516	1	630	307
50	16	18	307
364	69	5662	307
2210	10	2	307
47	14	3	307
6	3	148	307
271	2	6640	307
2635	0	237	307
13	5	4	307
320	1	191	307
1158	9	3908	307
654	21	1473	307
1182	2	1439	307
7	13	0	307
271	9	306	307
18	73	31	307
13	2	229	307
34	5	27	307
205	8	2	307
10	5	352	307
1249	2	3	307
541	0	30	307
324	0	638	307
0	15	61	307
5773	0	5169	307
16	8	36	307
654	10	31	307
387	0	61	307
161	40	83	307
4	3	0	307
50	17	18	307
473	1	2303	307
423	12	692	307
5	5	1958	307
26	3	148	307
854	3	13	307
28	25	2	307
15	5	33	307
50	5	4	307
16	10	32	307
423	0	1	307
1206	0	252	307
1127	86	3468	307
541	0	390	307
52	2	2	307
44	145	3	307
34	62	8	307
5	57	7	307
35	1	27	307
26	3	14	307
59	1	231	307
115	15	16	307
22	19	6	307
7	5	13	307
53	6	2250	307
892	46	20	307
2600	0	18	307
228	23	9	307
51	26	512	307
204	21	78	307
111	1	43	307
0	3	7	307
19	6	2444	307
36	89	16	307
946	0	461	307
6	3	14	307
1291	13	22	307
246	6	155	307
18	1	80	307
423	4	1	307
44	2	3	307
14	4	0	307
54	6	1269	307
251	2	2	307
1438	1	4925	307
14	2	0	307
6820	8	5012	307
834	25	3	307
26	3	6	307
39	0	1304	307
119	6	17	307
292	28	688	307
110	2	16	307
2	14	9	307
3997	32	99	307
191	1	320	307
326	11	2	307
1037	0	465	307
306	5	72	307
760	3	66	307
18	16	50	307
209	11	18	307
1546	8	178	307
6	19	22	307
9	2	2	307
3	37	2944	307
618	2	660	307
7	3	11	307
0	13	7	307
204	86	1608	307
935	0	295	307
989	2	2623	307
19	8	17	307
7	3	0	307
399	69	101	307
138	81	1502	307
417	3	16	307
27	1	35	307
1769	10	55	307
1319	65	1488	308
18	5	461	308
5017	31	402	308
45	44	20	308
11	61	7	308
6	7	0	308
17	8	98	308
2043	0	93	308
249	4	500	308
4862	0	2140	308
4	3	0	308
543	7	1	308
282	3	131	308
109	12	13	308
6	0	0	308
1651	0	0	308
65	55	31	308
101	11	1474	308
2	9	434	308
398	0	18	308
158	8	5418	308
1319	10	1488	308
10	5	39	308
1741	0	624	308
737	10	459	308
97	0	288	308
18	6	1225	308
169	5	98	308
0	5	4	308
6	1	14	308
28	25	3569	308
250	0	582	308
18	6	31	308
415	18	555	308
0	22	58	308
1291	13	22	308
353	5	13	308
325	36	3	308
4228	14	1959	308
165	9	417	308
138	0	1	308
914	3	0	308
15	5	33	308
62	46	23	308
1549	74	264	308
45	0	108	308
260	1	1632	308
14	1	26	308
0	5	33	308
14	3	6	308
596	3	0	308
79	7	21	308
27	4	829	308
26	3	6	308
1319	31	1488	308
166	11	30	308
293	1	4058	308
72	4	306	308
9	0	136	308
731	0	2987	308
250	9	582	308
4058	1	293	308
67	5	15	308
199	2	2	308
6	3	10	308
514	0	404	308
6	3	14	308
2	2	252	308
885	6	189	308
33	4	0	308
36	5	51	308
37	13	57	308
14	1	6	308
1245	0	2410	308
30	6	121	308
703	0	9	308
1120	0	9	308
26	1	14	308
2563	0	737	308
493	6	156	308
93	30	92	308
2563	0	459	308
288	2	97	308
45	6	279	308
4794	9	1116	308
0	22	1737	308
19	69	17	308
97	0	67	308
1573	20	5394	308
3486	0	116	308
6	3	148	308
114	12	123	308
376	8	306	308
26	3	148	308
4	3	13	308
413	0	9	308
97	0	4481	308
1725	7	97	308
831	60	55	308
55	10	1474	308
48	32	28	308
239	96	3473	308
10	5	1098	308
79	19	21	308
1966	0	10	308
6	75	0	308
4862	3	1688	308
1426	0	223	308
844	9	271	308
76	67	28	308
48	0	319	308
984	0	3327	308
2	29	48	308
461	4	18	308
2753	8	285	308
306	20	3814	308
48	0	9	308
1383	53	3	308
1249	28	3	308
19	18	17	308
560	0	0	308
0	5	21	308
2	13	48	308
618	23	660	308
13	7	4	308
4	4	0	308
29	76	96	308
44	6	3	308
288	20	97	308
14	3	26	308
308	0	32	308
292	3	1687	308
500	5	249	308
1170	21	282	308
1771	10	282	308
28	11	9	308
1426	0	29	308
1	15	8	308
3	13	265	308
1720	1	265	308
99	1	5201	308
2	8	660	308
294	9	164	308
199	0	52	308
95	16	8	308
26	1	6	308
432	1	548	308
16	31	3950	308
537	8	4	308
0	15	70	308
1	38	603	308
64	6	482	308
1090	6	770	308
1632	1	260	308
5252	0	4377	308
417	87	165	308
10	7	82	308
1037	0	343	308
306	20	376	308
1383	6	5082	308
17	14	3589	308
147	0	596	308
4125	7	70	308
1283	10	17	308
134	11	2882	308
13	4	353	308
306	5	72	308
27	4	34	308
13	12	109	308
5201	1	99	308
239	9	9	308
131	3	72	308
4843	0	3707	308
318	29	31	308
21	0	1	308
760	3	66	308
170	6	55	308
459	11	737	308
37	7	4063	308
2	2	9	308
34	5	27	308
33	4	15	308
18	41	770	308
62	46	50	308
1586	0	0	308
21	19	79	308
9	57	28	308
6245	8	2254	308
1487	0	229	308
324	7	476	308
322	10	86	308
27	2	34	308
1771	21	282	308
113	1	13	308
22	13	1291	308
207	14	1	308
106	0	702	308
156	9	237	308
2122	0	26	308
31	78	18	308
55	8	1338	308
21	4	0	308
57	13	37	308
1338	9	868	308
265	1	1720	308
372	8	113	308
2254	1	62	308
235	3	0	308
240	12	564	308
39	4	10	308
929	2	2	308
503	29	11	308
113	4	0	308
8	16	95	308
70	76	0	308
829	5	27	308
123	12	114	308
16	10	512	308
0	5	6	308
1640	36	99	308
1170	10	282	308
1098	4	10	308
142	8	267	308
93	41	92	308
15	4	67	308
48	7	28	308
66	5	760	308
149	0	86	308
2053	14	156	308
399	77	373	308
147	0	5562	308
240	0	23	308
6	4	0	308
62	4	50	308
26	3	14	308
1640	10	99	308
564	12	240	308
29	16	96	308
51	4	36	308
93	21	511	308
2	8	324	308
50	5	4	308
38	0	1	308
6	3	13	308
6	3	26	308
96	76	29	308
6	3	0	308
34	40	1083	308
1	16	8	308
5	7	1369	308
2007	0	9	308
0	32	210	308
1652	4	29	308
50	5	62	308
4	3	50	308
307	65	2243	308
72	3	131	308
35	7	3538	308
1186	3	0	308
134	9	2882	308
3327	0	29	308
905	3	249	308
1081	0	0	308
548	1	432	308
760	4	66	308
0	5	113	308
8	2	1606	308
294	92	3	308
6	1	26	308
2007	23	2	308
547	3	149	308
1298	6	2	308
327	0	9	308
29	5	1652	308
18	6	770	308
82	0	496	308
71	0	5	308
98	4	169	308
1711	129	0	308
62	1	2254	308
13	1	113	308
7	85	11	308
2	14	9	308
74	35	29	308
795	0	721	308
8	16	1	308
142	0	1	308
562	6	3100	308
27	3	34	308
15	22	1	308
246	6	155	308
1249	18	3	308
282	3	983	308
4	4	50	308
13	5	4	309
161	4	0	309
143	15	20	309
305	9	132	309
139	59	63	309
7	6	811	309
239	4	52	309
2	2	9	309
3905	28	380	309
1732	54	32	309
445	0	104	309
324	9	498	309
894	6	60	309
10	3	300	309
1504	7	23	309
213	23	3	309
17	10	19	309
656	0	108	309
9	32	2	309
5033	0	47	309
1117	2	33	309
5017	31	402	309
16	1	557	309
139	4	63	309
1561	29	16	309
6	3	0	309
4	4	13	309
119	23	17	309
742	7	3	309
0	16	5	309
0	2	1651	309
28	21	3165	309
1109	0	0	309
55	8	670	309
0	8	1651	309
33	1	1117	309
1139	1	1940	309
2286	0	1300	309
1112	7	6676	309
47	9	673	309
1034	2	1100	309
4	0	1	309
111	0	57	309
30	5	2397	309
28	25	3569	309
3999	2	544	309
4259	17	3398	309
9	22	2	309
1117	7	33	309
267	10	1861	309
5766	0	86	309
6	0	0	309
41	1	2651	309
557	0	36	309
537	8	4	309
20	30	4053	309
76	1	498	309
11	8	5	309
1811	7	912	309
6	4	63	309
423	4	1	309
1867	3	210	309
3175	0	25	309
2397	4	30	309
32	6	16	309
18	6	770	309
235	3	50	309
2496	0	594	309
159	3	40	309
187	10	54	309
307	2	2	309
33	1	0	309
9	20	324	309
1651	0	0	309
6	7	79	309
10	15	0	309
1319	36	3476	309
115	9	16	309
1319	10	1488	309
3610	10	16	309
193	0	497	309
274	3	2879	309
28	10	2	309
122	0	61	309
31	2	669	309
995	28	1434	309
0	5	567	309
10	55	82	309
1203	16	1202	309
1090	6	770	309
50	30	2464	309
4	12	1	309
1202	16	1203	309
1116	0	338	309
0	5	477	309
29	6	81	309
567	4	0	309
60	24	7	309
7	6	60	309
0	17	33	309
380	11	282	309
1	0	14	309
18	16	23	309
57	17	37	309
0	1	33	309
106	6	2	309
33	17	0	309
4	3	50	309
104	11	802	309
477	7	0	309
1	5	423	309
308	0	32	309
3	49	160	309
742	0	102	309
145	4	37	309
7030	7	1924	309
3319	0	13	309
6	1	26	309
33	4	0	309
5092	17	4213	309
1172	0	34	309
1711	129	0	309
52	5	239	309
71	2	0	309
169	5	98	309
3136	0	37	309
3398	17	4259	309
4213	17	5092	309
423	22	1	309
4382	15	288	309
385	6	364	309
6	0	1	309
165	2	1528	309
726	2	181	309
161	14	25	309
143	8	322	309
1170	21	282	309
439	7	1	309
0	5	5	309
16	10	32	309
641	1	817	309
4170	8	1875	309
115	42	16	309
37	17	57	309
1234	4	746	309
2450	26	1437	309
21	1	26	309
23	5	4280	309
10	6	1342	309
39	3	3002	309
224	2	125	309
145	0	37	309
817	1	641	309
1081	0	0	309
2651	1	41	309
0	5	6	309
3	2	44	309
665	2	687	309
159	3	33	309
2689	3	912	309
2595	0	32	309
2	119	9	309
3259	0	0	309
92	2	93	309
149	0	86	309
289	0	268	309
31	78	18	309
98	4	169	309
4	4	0	309
145	0	10	309
477	4	0	309
1603	16	252	309
143	0	322	309
39	1	3002	309
5	4	0	309
189	28	234	309
97	22	288	309
142	112	9	309
1170	10	282	309
4	122	1	309
2	38	48	309
5288	22	6234	309
1385	36	6501	309
201	2	1383	309
5	89	0	309
380	6	282	309
1867	3	196	309
2689	3	6410	309
5	3	0	309
178	3	22	309
3319	0	596	309
1640	10	99	309
1940	1	1139	309
4	3	0	309
35	0	343	309
10	26	1	309
371	3	465	309
1584	20	3108	309
195	0	186	309
14	0	1	309
1584	8	5255	309
0	8	5	309
1319	65	1488	309
23	16	18	309
770	78	18	309
3002	1	39	309
26	1	6	309
46	15	114	309
293	28	4058	309
1117	1	33	309
2703	28	1434	309
326	11	2	309
82	21	396	309
25	135	57	309
557	1	16	309
0	5	161	309
5836	58	139	309
37	3	2174	309
78	10	63	309
86	11	20	309
3610	10	32	309
4280	4	23	309
0	15	10	309
40	7	1098	309
87	10	8	309
2	13	307	309
4	4	50	309
0	5	33	309
557	8	690	309
746	5	1234	309
1	38	603	309
109	3	0	309
2442	7	0	309
76	0	498	309
297	28	2	309
170	15	83	309
32	6	717	309
26	1	21	309
22	8	53	309
2882	21	2197	309
54	11	187	309
63	5	139	309
1328	8	63	309
498	1	76	309
199	22	2	309
10	6	713	309
152	8	54	309
193	6	60	309
35	3	139	309
470	36	1578	309
184	48	17	309
1021	103	1383	309
456	21	770	309
264	0	692	309
0	5	4	309
1089	0	1022	309
2128	8	438	309
2787	0	34	309
18	6	31	309
28	21	2	309
1	12	4	309
6	3	148	309
2	37	9	309
159	3	1390	309
16	8	36	309
267	23	8	309
1	2	1562	309
50	5	4	309
86	39	20	309
2206	0	1330	309
37	5	145	309
63	5	6	309
6	4	0	309
1383	0	201	309
147	22	0	309
622	25	2	309
26	3	148	309
14	0	144	309
25	81	57	309
139	39	63	309
1725	0	97	309
178	4	73	310
74	6	81	310
3	8	715	310
0	15	70	310
33	1	159	310
4309	15	288	310
193	2	894	310
33	1	40	310
38	1	1445	310
7	3	5	310
19	6	17	310
6	0	1	310
6	7	10	310
15	5	258	310
1102	0	1	310
1390	1	159	310
7	3	0	310
47	0	431	310
5	0	0	310
15	1	159	310
1585	43	1333	310
106	6	28	310
24	4	15	310
1	38	603	310
45	6	108	310
159	1	15	310
5	3	0	310
26	0	1	310
152	8	54	310
258	5	33	310
24	3	33	310
10	80	1	310
404	9	514	310
72	84	3147	310
2323	0	561	310
1539	31	513	310
178	0	73	310
742	0	102	310
25	81	57	310
5067	5	1119	310
29	5	39	310
5	1	0	310
0	5	21	310
113	0	6136	310
181	1	2137	310
272	19	4515	310
1487	35	0	310
3	48	3092	310
332	6	1669	310
513	0	1539	310
7	3	210	310
3	72	521	310
13	14	0	310
145	3	43	310
15	1	40	310
4547	2	156	310
112	127	7	310
28	11	2	310
24	1	33	310
101	0	91	310
410	16	130	310
88	1	432	310
564	7	23	310
733	20	561	310
199	2	2	310
93	6	92	310
286	1	303	310
1445	1	38	310
9	63	210	310
0	5	603	310
106	30	2	310
1726	0	2015	310
1554	43	2	310
1539	24	513	310
2	9	48	310
73	5	178	310
3002	1	39	310
293	8	25	310
2394	0	20	310
243	18	2502	310
12	1	1485	310
487	1	21	310
2323	43	561	310
142	0	1	310
40	1	15	310
7	12	0	310
0	1	98	310
2442	7	0	310
23	5	564	310
432	1	88	310
159	55	83	310
492	110	460	310
180	22	102	310
2759	32	471	310
159	3	161	310
2199	2	0	310
6	7	0	310
733	8	561	310
4542	1	2797	310
2	2	1006	310
12	1	2137	310
181	3	50	310
1644	0	401	310
30	32	121	310
30	45	4046	310
6809	48	1776	310
0	3	7	310
7	8	5	310
159	1	33	310
25	135	57	310
110	2	36	310
0	5	4	310
1557	15	95	310
2797	1	4542	310
50	5	4	310
260	1	1027	310
420	10	9	310
159	1	1390	310
1688	1	111	310
32	0	105	310
181	1	12	310
520	13	53	310
432	1	548	310
130	16	410	310
1793	1	852	310
481	31	1095	310
10	6	713	310
48	0	9	310
33	4	15	310
258	4	15	310
446	9	204	310
91	31	101	310
15	5	159	310
674	2	36	310
258	3	161	310
2137	1	12	310
33	0	24	310
1319	10	1488	310
4	3	0	310
1206	2	2	310
98	1	0	310
2	10	746	310
33	4	0	310
5	3	7	310
39	1	3002	310
1	40	15	310
70	7	168	310
0	1	5	310
923	15	288	310
165	6	340	310
159	4	15	310
70	76	0	310
101	34	91	310
9	15	228	310
32	2	115	310
39	3	1047	310
4	17	1	310
90	6	28	310
561	20	2323	310
1953	8	1	310
303	19	6	310
283	6	365	310
303	1	286	310
0	64	3651	310
4	3	50	310
39	4	29	310
372	64	20	310
3147	0	3144	310
111	1	1688	310
2022	0	65	310
159	3	40	310
282	10	380	310
25	84	3308	310
258	0	24	310
3116	0	97	310
548	1	432	310
51	4	43	310
1422	77	788	310
13	0	0	310
3930	0	7	310
1119	4	5067	310
27	0	10	310
124	41	3	310
43	5	51	310
255	41	16	310
1585	8	54	310
91	24	101	310
4	4	50	310
65	11	31	310
2	2	90	310
3400	22	0	310
792	72	492	310
24	3	40	310
15	5	24	310
178	3	515	310
90	20	106	310
21	4	0	310
432	0	63	310
2332	2	2547	310
867	23	47	310
4613	0	402	310
852	1	1793	310
0	7	210	310
972	2	1738	310
33	4	258	310
1	17	4	310
28	10	2	310
159	1	40	310
2	2	9	310
10	6	1342	310
15	5	33	310
1027	1	260	310
0	3	5	310
12	1	181	310
297	28	2	310
58	5	375	310
264	0	692	310
90	6	2	310
459	11	148	310
508	0	3709	310
113	4	355	310
0	12	7	310
39	37	972	310
4547	9	755	310
33	1	24	310
33	7	24	310
947	66	126	310
4309	0	3843	310
3546	1	1373	310
149	7	86	310
154	10	3	310
308	0	32	310
4	4	0	310
606	8	9	310
33	28	24	310
1485	1	12	310
193	44	7	310
152	18	54	310
0	5	4991	310
3736	0	74	310
3	9	47	310
1867	3	196	310
1566	0	0	310
105	40	2	310
19	11	151	310
435	0	5	310
469	0	43	310
32	18	340	310
40	1	159	310
72	3	1233	310
4991	4	0	310
54	11	99	310
1373	1	3546	310
21	1	487	310
106	41	2	310
792	72	460	310
564	4	23	310
0	3	15	310
1047	38	17	310
326	11	2	310
282	26	168	310
24	15	15	310
3367	2	2698	310
432	7	88	310
379	0	18	310
255	0	165	310
40	1	33	310
1826	59	1773	310
1319	65	1488	310
0	5	33	310
155	24	816	310
1049	15	768	310
185	0	11	310
2137	1	181	310
414	0	95	310
479	65	177	310
1867	3	210	310
2366	4	70	310
4	3	13	310
70	5	2366	310
363	105	544	310
139	6	17	310
375	4	58	310
13	15	235	310
6	19	303	310
65	21	31	310
481	24	1095	310
178	3	22	310
15	15	24	310
3	3	1100	310
311	0	2761	310
481	20	1095	310
1047	20	17	310
611	2	2	310
93	21	511	310
4515	19	272	310
4	164	1	310
1152	51	8	310
197	2	2	310
18	6	31	310
94	136	18	310
24	28	33	310
76	22	2	310
609	15	32	310
119	0	19	310
458	0	313	310
32	2	270	310
106	20	2	310
67	0	97	310
603	4	0	310
39	2	972	310
355	5	113	310
16	9	51	310
6	3	12	311
0	63	80	311
3	48	3092	311
113	3	96	311
4	4	50	311
1441	15	2	311
0	7	210	311
1071	3	828	311
1539	31	513	311
13	14	0	311
6	1	12	311
0	6	17	311
16	9	105	311
762	0	20	311
0	15	70	311
2550	7	285	311
29	17	0	311
213	32	3	311
72	1	41	311
1363	7	178	311
2259	0	234	311
9	40	2	311
0	12	5	311
225	6	3	311
69	16	0	311
41	3	72	311
103	3	231	311
9	22	2	311
5	16	0	311
28	11	2	311
69	17	0	311
491	58	34	311
65	39	18	311
72	1	231	311
492	187	792	311
2	2	9	311
596	4	0	311
21	3	26	311
6	15	71	311
224	4	0	311
213	8	3	311
294	9	164	311
432	0	63	311
0	5	224	311
176	0	30	311
63	0	72	311
4628	77	34	311
5	1	0	311
2	9	498	311
664	0	66	311
4	3	92	311
13	14	80	311
481	24	1095	311
1318	4	43	311
30	15	23	311
283	6	365	311
37	5	1697	311
866	1	521	311
1914	0	118	311
513	6	481	311
0	16	69	311
178	3	528	311
7	15	0	311
231	27	72	311
3400	0	276	311
1333	11	134	311
58	3	1	311
3514	0	118	311
10	1	1207	311
10	81	23	311
82	43	117	311
5	17	0	311
242	0	555	311
47	2	431	311
1037	0	35	311
2185	0	163	311
1053	11	2	311
2718	48	2023	311
4	3	50	311
23	81	10	311
260	1	105	311
5	15	0	311
24	0	15	311
687	20	1942	311
14	3	6	311
12	3	0	311
16	9	36	311
4	4	0	311
703	112	9	311
2197	21	134	311
0	1	7	311
3	3	294	311
854	3	0	311
847	1	3365	311
432	7	88	311
22	1	178	311
721	0	116	311
0	64	3651	311
33	0	24	311
231	1	41	311
32	6	16	311
161	4	0	311
4	1	0	311
368	3	645	311
809	0	2435	311
24	0	83	311
0	13	5	311
231	4	2291	311
3	37	56	311
2410	0	766	311
41	1	231	311
39	8	25	311
98	0	675	311
214	9	17	311
4070	2	92	311
21	19	22	311
242	10	555	311
4	3	0	311
163	76	502	311
7	20	11	311
41	1	72	311
13	3	4	311
11	25	60	311
7	17	0	311
41	3	231	311
7	1	0	311
1465	1	12	311
9	2	2	311
3365	1	847	311
2163	6	2135	311
70	76	0	311
144	1	500	311
10	6	713	311
792	72	492	311
134	6	2197	311
125	151	120	311
792	110	460	311
5	22	13	311
415	0	49	311
112	127	7	311
80	22	13	311
107	2	173	311
77	0	8	311
19	20	17	311
567	15	13	311
2241	16	1185	311
178	1	22	311
49	15	0	311
0	0	5	311
193	0	463	311
2891	101	34	311
71	1	6	311
0	7	69	311
3564	16	539	311
2410	2	2247	311
1071	3	544	311
294	3	3	311
553	6	399	311
22	19	21	311
2011	0	82	311
513	0	1539	311
495	3	146	311
57	12	51	311
63	0	231	311
0	17	69	311
440	1	1124	311
12	3	6	311
780	0	5	311
334	0	24	311
2	2	76	311
69	5	13	311
1793	1	852	311
0	17	29	311
0	16	5	311
64	34	127	311
0	17	5	311
309	2	660	311
499	0	43	311
52	2	2	311
1356	14	243	311
12	1	1465	311
371	7	203	311
23	15	30	311
1738	0	39	311
97	4	67	311
1319	65	1488	311
5	13	0	311
1697	4	37	311
3	8	294	311
609	8	16	311
432	1	88	311
0	15	5	311
513	11	481	311
6	1	71	311
9	15	2	311
561	20	2323	311
892	59	86	311
2	8	324	311
645	1	41	311
79	12	35	311
48	2	2	311
113	3	69	311
500	7	1	311
0	4	88	311
1826	59	1773	311
25	52	972	311
12	3	21	311
13	1	278	311
278	7	0	311
481	31	513	311
80	15	0	311
133	7	172	311
580	4	179	311
47	2	263	311
51	12	57	311
3	58	1229	311
106	18	331	311
179	5	580	311
51	4	43	311
43	5	1318	311
258	4	15	311
0	5	4	311
13	4	69	311
41	1	645	311
243	0	242	311
43	5	51	311
134	11	1333	311
278	1	13	311
0	3	15	311
4	3	13	311
88	1	432	311
294	8	3	311
67	5	97	311
1124	1	440	311
0	17	7	311
400	10	8	311
125	169	120	311
8	11	377	311
0	5	596	311
74	2	81	311
0	5	161	311
500	1	144	311
13	3	0	311
15	5	258	311
911	0	1028	311
4	8	1	311
24	26	129	311
0	3	5	311
10	1	0	311
5779	0	6634	311
76	2	2	311
115	13	856	311
1149	8	324	311
6448	8	644	311
45	0	108	311
98	7	13	311
10	6	1342	311
8	62	6584	311
12	1	6	311
134	30	2882	311
322	11	86	311
3	21	188	311
50	5	4	311
0	1	4	311
4	39	8	311
2291	5	231	311
991	0	1178	311
2986	0	7	311
123	7	508	311
0	1	5	311
48	14	498	311
6	15	0	311
0	1	10	311
72	27	231	311
1207	1	10	311
13	75	0	311
7	12	0	311
21	3	12	311
5	12	0	311
13	15	567	311
377	10	8	311
105	1	260	311
143	0	86	311
13	3	139	311
5144	8	3	311
1356	6	243	311
38	0	12	311
88	5	0	311
0	0	13	311
5	3	0	311
6	3	14	311
2	2	1006	311
3208	7	2429	311
0	12	7	311
19	6	17	311
35	12	79	311
13	3	169	311
3	3	191	311
225	11	177	311
127	24	64	311
115	0	36	311
231	1	72	311
333	2	3	311
1745	0	1889	311
852	1	1793	311
847	3	3365	311
48	0	9	311
521	1	866	311
71	15	6	311
488	0	71	311
230	0	66	312
14	3	1	312
1	3	26	312
22	8	4	312
4	4	50	312
0	17	5	312
4	3	13	312
1890	15	3	312
14	4	1	312
77	3	8	312
40	16	33	312
243	0	242	312
1356	14	243	312
12	3	6	312
1181	15	1417	312
21	13	38	312
1	7	8	312
207	0	0	312
54	0	134	312
267	23	8	312
238	10	17	312
0	3	5	312
4	39	8	312
1368	0	13	312
12	3	0	312
6	1	12	312
1876	0	20	312
152	99	0	312
0	22	50	312
13	5	161	312
72	5	103	312
23	16	11	312
5	13	0	312
103	4	72	312
1539	31	513	312
6842	7	4046	312
41	1	72	312
11	6	1299	312
71	13	2175	312
33	1	40	312
885	6	5170	312
352	4	10	312
38	4	0	312
161	4	13	312
14	3	21	312
972	20	25	312
98	1	21	312
71	2	0	312
16	10	32	312
107	10	173	312
170	0	3004	312
11	16	163	312
33	4	15	312
87	10	8	312
161	15	1040	312
72	13	41	312
24	16	15	312
1	3	21	312
13	3	0	312
14	3	26	312
38	0	2562	312
0	12	5	312
38	13	21	312
1249	2	3	312
2036	0	401	312
1075	14	3	312
11	16	23	312
159	4	15	312
62	39	8	312
0	5	1368	312
4628	77	34	312
0	7	34	312
481	24	1095	312
3976	0	793	312
749	0	1	312
0	12	34	312
0	15	69	312
1257	0	5760	312
2241	16	1185	312
154	10	3	312
15	5	258	312
69	1	13	312
50	5	4	312
67	0	97	312
111	1	43	312
10	5	352	312
13	1	122	312
34	12	0	312
0	15	5	312
24	4	15	312
2743	0	18	312
231	5	103	312
0	15	50	312
13	0	0	312
5	22	13	312
492	7	792	312
4	3	0	312
9	22	2	312
6	3	12	312
161	4	0	312
391	6	99	312
12	1	21	312
15	16	24	312
129	51	4835	312
380	6	282	312
15	5	24	312
0	1	650	312
258	0	15	312
78	24	186	312
98	22	5	312
1	6	55	312
44	2	3	312
5	12	0	312
400	35	8	312
885	6	189	312
12	13	6	312
12	0	6	312
1432	0	179	312
21	1	12	312
0	5	161	312
43	1	111	312
2157	0	20	312
1	3	14	312
2175	1	71	312
2175	13	71	312
14	3	6	312
0	0	5	312
4	102	123	312
4233	7	1303	312
6	13	12	312
1170	10	282	312
207	0	10	312
40	1	33	312
122	7	0	312
269	9	55	312
3972	13	3	312
164	1	1075	312
44	23	3	312
4835	51	129	312
1778	7	567	312
177	10	431	312
491	23	34	312
0	5	38	312
14	0	1	312
13	75	0	312
47	0	56	312
55	24	1	312
109	3	50	312
71	0	5	312
1233	0	72	312
33	16	40	312
494	0	116	312
5	15	0	312
1442	60	1	312
12	1	6	312
1034	2	47	312
268	8	5265	312
112	7	11	312
5	4	0	312
69	1	0	312
47	2	3	312
13	0	50	312
71	1	2175	312
21	1	98	312
13	1	69	312
15	5	159	312
1	5	14	312
1037	0	35	312
224	4	0	312
543	1	33	312
258	4	15	312
6	27	12	312
72	1	41	312
122	1	13	312
1108	3	1	312
2388	0	448	312
1848	0	932	312
0	5	4	312
19	6	17	312
1205	74	3	312
25	52	972	312
242	10	555	312
2935	8	1742	312
[truncated: 6,514 more rows]
