# Supplementary material for: A temporal knowledge graph reasoning model based on recurrent encoding and contrastive learning
Source: PeerJ Comput Sci. 2025 Jan 23;11:e2595. doi: 10.7717/peerj-cs.2595 (PMC11784877; doi:10.7717/peerj-cs.2595)
Supplement: Supplemental Information 2 [file peerj-cs-11-2595-s002.zip › data/ICEWS14s/word2id.txt]

Denis_MacShane	0
Gonzalo_Sanchez_de_Lozada	1
Miro_Cerar	2
Jayant_Sinha	3
Ricardo_Gonzalez	4
Mongolia	5
Sudan_People's_Liberation_Army	6
Kem_Sokha	7
Kyrgyzstan	8
University_of_Johannesburg	9
Segolene_Royal	10
Cho_Tai-young	11
Tarcisio_Bertone	12
Southwest_Airlines	13
Thief_	14
District_Commissioner_R._Singh	15
Joan_Burton	16
Yi_Xianliang	17
Børge_Brende	18
Benin	19
Jay_Rockefeller	20
Joao_Lourenco	21
Sergei_Karakayev	22
Isma'iliya	23
UN_Security_Council	24
Manuel_Nunes_Júnior	25
Swaziland	26
Oommen_Chandy	27
Keriako_Tobiko	28
Atef_Ebeid	29
Chishimba_Kambwili	30
Jan_Mládek	31
Ante_Kotromanović	32
Reserve_Bank_of_Malawi	33
Selby_Alan_Masibonge_Baqwa	34
Lulama_Marytheresa_Xingwana	35
National_Secretariat_of_the_Polisario	36
Lok_Sabha	37
Ahmad_Muhammad_Ali	38
Avtar_Singh	39
Mitsutoki_Shigeta	40
Phung_Quang_Thanh	41
Sujatha_Singh	42
Kahinda_Otafiire	43
Florin_Georgescu	44
Zimbabwe_Union_of_Journalists	45
Argentine_Industrial_Union	46
Transport_Canada	47
Vanuatu	48
Ibrahim_Hassan_Saif	49
Carrie_Lam	50
Sérgio_Vieira_de_Mello	51
Brownie_Samukai	52
Steffen_Seibert	53
Gustavo_Posse	54
French_Polynesia	55
Audu_Innocent_Ogbeh	56
Kenya	57
Trade_Union_Congress	58
Georgian_Armed_Forces	59
Milan_Chovanec	60
Ivari_Padar	61
Arminio_Fraga	62
Korean_Workers_Party	63
University_of_Vienna	64
Maxon_Mbendera	65
Rapid_Action_Battalion	66
David_N._Dinkins	67
Jean_Qahwaji	68
Workers'_Party	69
Liviu_Voinea	70
John_Githongo	71
Muhammadiyah	72
Papua_New_Guinea	73
Volen_Siderov	74
Sebastian_Kurz	75
Maithripala_Sirisena	76
Thaksin_Shinawatra	77
Channel_1	78
Vytenis_Povilas_Andriukaitis	79
Embraer	80
Kabul_University	81
Environment_Agency	82
Carnegie_Endowment_for_International_Peace	83
Nuri_al-Maliki	84
Lubomír_Galko	85
Aliyu_Mohammed_Gusau	86
Sule_Lamido	87
Steve_Pearce	88
Ijaw_Youth_Council	89
Ministry/Department_of_Technology_	90
Basile_Ikouebe	91
Azerbaijan	92
Air_Force_	93
Didier_Burkhalter	94
Abu_al-Walid	95
Gadzali_Jaafar	96
Jubril_Martins-Kuye	97
Sami_Hafez_Anan	98
Pratibha_Patil	99
Tunde_Bakare	100
The_Cape_Times	101
Ministry/Department_of_Livestock_	102
Roger_B._Wilson	103
Wilson_Uwujaren	104
Sadako_Ogata	105
Abdelkader_Taleb_Oumar	106
Mustafa_Abu_Shagur	107
Turkey	108
Vladimir_Chizhov	109
Elizabeth_II	110
Janez_Jansa	111
Saber_Hossain_Chowdhury	112
Saira_Afzal_Tarar	113
Edwin_Lacierda	114
Shining_Path	115
Ahmad_Zia_Abdulzai	116
Yves-Fran_Francois_Blanchet	117
Hacker_	118
Somalia	119
Taiwan_Affairs_Office	120
Guatemala	121
All_Progressives_Congress	122
Uahekua_Herunga	123
Álvaro_Antonio_Alemán_Healy	124
Gilles_Jaron	125
Sumitomo_Mitsui	126
Herve_Ladsous	127
Ansar_al-Sharia_in_Libya	128
Augustine_Ngafuan	129
Elizabeth_Dipuo_Peters	130
Ogbeni_Rauf_Aregbesola	131
House_of_Councillors_	132
Haqqani_Network	133
Stephen_Masato_Wasira	134
Singapore	135
Mehr_News_Agency	136
Dmitriy_Kiselev	137
AIDESEP	138
Juan_Antonio_Coloma	139
Fereydoon_Abbasi	140
Salvatore_Girone	141
Luis_de_Almagro	142
Sezgin_Tanrıkulu	143
Alexander_Valterovich_Litvinenko	144
Javed_Iqbal	145
Babbar_Khalsa	146
Jack_Dempsey	147
United_Bank	148
Drug_Enforcement_	149
David_Hale	150
AB_Lithuanian_Gas	151
Liberal_Democratic_Party_of_Russia	152
Inspector_General_	153
Andrew_Wilkie	154
Arnold_Rüütel	155
Observers_In_	156
Bandar_bin_Sultan	157
Labor_Party_	158
Resistance_Movement_	159
Marwan_Charbel	160
Motol_University_Hospital	161
Airline_	162
Constitution_Party	163
David_Jones	164
Mohamed_al-Beltagy	165
Pavol_Pavlis	166
Nation_Media_Group	167
Freedom_and_Justice_Party	168
Nicos_Anastasiades	169
Samsung	170
Independence_Party	171
Zekerijah_Osmic	172
Radio_Mitre	173
Alliance_for_Democracy	174
Nuon_Chea	175
Atkins	176
Buba_Galadima	177
Manohar_Lal_Khattar	178
As'ad_Mustafa	179
Johannesburg_High_Court	180
Education_Ministry_	181
TDC	182
Jason_Kenney	183
Nauru	184
Revolutionary_Nationalist_Movement	185
Yitzhak_Rabin	186
Separatist_	187
Vladimir_Padrino_Lopez	188
Senate_Armed_Services_Committee	189
Jean-Luc_Dehaene	190
Jabhat_al-Nusra	191
Shirin_Ebadi	192
Qatar	193
Pascal_Affi_N'Guessan	194
Cenaida_Uribe	195
Daewoo	196
Felipe_de_Borbon	197
Al-Shabaab	198
Datuk_Mah_Siew_Keong	199
Mutembo_Nchito	200
Randolph_Frederich_Rodrigues_Alves	201
Uhuru	202
Human_Rights_Watch	203
Muslim_Militant_	204
Roger_Lumbala	205
Royal_Thai_Police	206
Mswati_III	207
Jan_Pejsek	208
Susan_Fennell	209
Prosperous_Armenia	210
Maldives	211
Amal_Clooney	212
Ekaterina_Zaharieva	213
Press_Trust_of_India	214
The_Daily_Mirror	215
Tokon_Mamytov	216
Kenya_Army	217
Hashim_Thaçi	218
Chibuike_Rotimi_Amaechi	219
Luiz_Inacio_Lula_Da_Silva	220
Civil_Guard	221
Argentina	222
House_of_Chiefs	223
Karim_Wade	224
Reinhold_Mitterlehner	225
Nicola_Sturgeon	226
Taavi_Rõivas	227
Pakistan_administered_Kashmir	228
Makhotso_Magdeline_Sotyu	229
People_First_Party_Taiwan	230
Germany	231
Yulia_Tymoshenko	232
Ri_Su_Yong	233
Ethnic_Group_	234
Ali_Hassan_Khalil	235
Council_of_Representatives	236
Islamic_Extremist_Group_	237
Steve_Vukhile_Tshwete	238
Army_Intelligence_	239
Ramezan_Sharif	240
Riyad_Mansour	241
Sylvain_Gaudreault	242
House_of_Representatives_	243
Insurgency_	244
Amason_Kingi	245
Youssef_Boutros_Ghali	246
Independent_Democratic_Action	247
Yariv_Levin	248
John_Baird	249
Ali_Al-Za'tari	250
Carlos_Mesa	251
Tribal_Rebel_	252
Kiev_police	253
Rashid_Gumarovich_Nurgaliyev	254
Four-Coalition	255
John_Faulkner	256
Charge_D'affaires_	257
Banharn_Silpa-archa	258
Lamberto_Dini	259
Military_Personnel_	260
Slovene_Christian_Democrats	261
United_States	262
Grenada	263
Academic_Staff_Union_of_Universities	264
David_Blunkett	265
Asma_Jahangir	266
Barisan_Revolusi_Nasional	267
Petro_Symonenko	268
Roshen	269
Zhao_Ziyang	270
Morgan_Tsvangirai	271
Information_Ministry_	272
David_Parirenyatwa	273
Adebisi_Akande	274
Shaikh_Ibrahim__Al_Khalifa	275
United_Self-Defense_Forces_of_Colombia	276
Ibrahim_Boubacar_Keïta	277
Nathalie_Kosciusko-Morizet	278
International_Rescue_Committee	279
Attacker_	280
Central_European_University	281
Central_Intelligence_Agency	282
Yehude_Simon	283
Rashtriya_Janata_Dal	284
Ahmad_Mohamed_Ibrahim	285
Chief_Engineer_	286
Jack_Dalrymple	287
City_Mayor_	288
Zheng_Zeguang	289
Yannis_Stournaras	290
Prayuth_Chan-ocha	291
Milorad_Pupovac	292
John_Bercow	293
Milo_Djukanovic	294
Arnaud_Montebourg	295
Yamoussa_Camara	296
Mohamed_Ould_Abdel_Aziz	297
Court_Judge_	298
Mohammad_Ali_Najafi	299
Croatian_People's_Party_–_Liberal_Democrats	300
Rajiv_Shah	301
Media_Rights_Group_	302
Rostam_Qasemi	303
Troy_Buswell	304
Messiria	305
Gulbuddin_Hekmatyar	306
Henri_Konan_Bedie	307
Austria	308
North_American_Aerospace_Defense_Command	309
Pham_Binh_Minh	310
National_Democratic_Front_	311
Vic_Toews	312
Abu_Azmi	313
Sarah_Hanson-Young	314
Bakir_Izetbegović	315
Hans_Blix	316
Abdelkader_Messahel	317
Augustin_Matata_Ponyo	318
Khalid_bin_Ali_Al_Khalifa	319
National_Council_for_Peace_and_Order_of_Thailand	320
Secretariat_	321
Akif_Hamzaçebi	322
David_Ben-Gurion	323
Gholamali_Haddad_Adel	324
Security_Service_of_Ukraine	325
Radoslaw_Sikorski	326
Gen_Tanasak_Patimapragorn	327
Sahrawi_people	328
Dinka	329
Sebastian_Ndeitunga	330
Progressive_Socialist_Party	331
Latin_America	332
RIA_Novosti	333
Nordic_Council	334
Juan_Fernando_Cristo	335
Suriname	336
Leymah_Roberta_Gbowee	337
African_Union	338
Shinsuke_Sugiyama	339
Oversight_Court_	340
Ertharin_Cousin	341
Alan_Peter_Cayetano	342
Werner_Faymann	343
Kosovo	344
Emrullah_Isler	345
Syed_Ashraful_Islam	346
R.P._Singh	347
Minister_Deo	348
Anastasia_Baburova	349
George_O'Toole	350
Fernando_Sánchez_López	351
Solomon_Passy	352
Melis_Turganbayev	353
Miguel_Ángel_Rodríguez	354
Sarah_Jubril	355
Murderer_	356
Macedonia	357
Libya	358
Amrinder_Singh	359
Lalji_Tandon	360
Mikhail_Yefimovich_Fradkov	361
Congress_for_Democratic_Change	362
Border_Security_Force	363
Dzhokhar_Tsarnaev	364
Movement_for_the_Survival_of_the_Ogoni_People	365
The_Voice_	366
Pierre_Amine_Gemayel	367
Davit_Tonoyan	368
Lionel_Jospin	369
Criminal_	370
Hamed_Bakayoko	371
Rosoboronexport	372
Kulwant_Singh	373
Okada_Katsuya	374
Mohamed_Ould_Boilil	375
Babu_Lal_Nagar	376
Cook_Islands	377
Süleyman_Demirel	378
Eustarckio_Kazonga	379
Syrian_Islamic_Front	380
Pussy_Riot	381
Hamdeen_Sabahi	382
Vasil_Shtonov	383
Chimaroke_Nnamani	384
South_West_Africa_People's_Organization	385
John_Sopko	386
Infosys	387
Nagorno-Karabakh_Republic	388
New_Zealand	389
Martin_Lidegaard	390
Expatriate_	391
Edouard_Nduwimana	392
Gordan_Jandroković	393
Afghanistan	394
Popular_Congress	395
South_African_National_Defence_Force	396
Vethowen_Girl	397
Vladimir_Puchkov	398
Sarath_Fonseka	399
Chang_Wanquan	400
Luxembourg	401
Treasury/Finance_Ministry_	402
Economic_Cooperation_Organization	403
Sudan_News_Agency	404
Alexis_Tsipras	405
Gholamreza_Ansari	406
Augusto_Barrera	407
Guinea-Bissau	408
Robert_M._Gates	409
Carlos_Kuschel_Silva	410
Ahmad_Fatfat	411
Junior_Chamber_International	412
Fayez_Tarawneh	413
Zeng_Peiyan	414
National_Security_and_Intelligence_Services	415
Ram_Kripal_Yadav	416
Holding_Company_	417
Latvia	418
Benazir_Bhutto	419
Member_of_Parliament_	420
Pavel_Zeman	421
Mohammad_Sharar	422
Emma_Bonino	423
Children_	424
National_Unity_Party_	425
Dmytro_Bulatov	426
United_Democratic_Party	427
Der_Spiegel	428
Sigfrido_Pared_Pérez	429
Lower_House_of_Parliament_	430
National_Agency_for_Food_and_Drug_Administration_and_Control	431
Head_of_Government_	432
International_Association_Of_Democratic_Lawyers	433
Mekong_River_Commission	434
Islamic_Preacher_	435
François_Hollande	436
Public_Service_Ministry/Department_	437
Solidaridad	438
USS_Pinckney	439
Will_Hodgman	440
Marine_Corp_	441
Ogaden_National_Liberation_Front	442
John_Campbell	443
Military_Judge_	444
Fotis_Kouvelis	445
National_Assembly_of_Kuwait	446
Main_Opposition_	447
Drug_Enforcement_Administration	448
Félix_Houphouët-Boigny	449
Petroleum_of_Venezuela	450
Yoshimi_Watanabe	451
Yasir_Arafat	452
India	453
Senegal	454
Mars_Di_Bartolomeo	455
Marco_Aurélio_Garcia	456
South_Asian_Association_for_Regional_Cooperation	457
Haaretz	458
Emperor_Akihito	459
Public_Courts_	460
William_Chandler	461
Indonesia	462
Yogendra_Yadav	463
Presidential_Aide_	464
Military_Wing_	465
Sidwaya	466
Assembly_of_the_Union_	467
James_Rubin	468
People's_Democratic_Party_	469
Angel_Luis_D'Elia	470
Tim_Hudak	471
Willies_Mchunu	472
Presidential_Majority	473
Obert_Mpofu	474
Doku_Khamatovich_Umarov	475
Viktor_Muzhenko	476
George_Adwan	477
Juozas_Bernatonis	478
Haider_Al-Abadi	479
First_Command_of_the_Capital	480
Tablig_Jamaat	481
Sankei	482
Jerry_Ekandjo	483
Delyan_Peevski	484
Albert_Kawana	485
Owen_Ellington	486
Yukos	487
World_Organization_Against_Torture	488
Sergey_Viktorovich_Lavrov	489
Middle_East	490
Ingush	491
Sayed_Abdullo_Nuri	492
East_African_Community	493
Ignazio_Marino	494
Moana_Carcasses_Kalosil	495
Solomon_Arase	496
Jeannot_Kouadio_Ahoussou	497
Paraguayan_People's_Army	498
Ona	499
Taiwo_Olatubosun	500
Kamla_Persad-Bissessar	501
Netherlands	502
Government_Coalition_	503
Ayodeji_Daramola	504
Ibrahim_Saminu_Turaki	505
Nigerian_Bar_Association	506
Desiré_Delano_Bouterse	507
Jonathan_Greenert	508
Union_Of_Arab_Banks	509
Barack_Obama	510
Bolivia	511
Martin_Stropnický	512
National_Health_and_Family_Planning_Commission	513
Graz	514
Hama_Amadou	515
Amit_Kumar	516
Bertie_Ahern	517
Charles_Chen	518
Justin_Welby	519
Zimbabwe_Republic_Police	520
Ibrahim_Idris	521
New_Patriotic_Party	522
Adil_Abdul-Mahdi	523
Cayman_Islands	524
Kenneth_Clarke	525
Andal_Ampatuan_Sr	526
Zahid_Hamid	527
Victoria_Nuland	528
National_Socialist_Council_of_Nagaland	529
Ingushetia	530
Pat_McCrory	531
Anthony_Martinez	532
Nigerian_Television_Authority	533
Subaru	534
Communist_Party_	535
Exim_Bank	536
Abdelilah_Benkirane	537
Sex_Trade_	538
Shen_Lyushun	539
Tanzania	540
Miroslav_Lajcak	541
Russian_Navy	542
Maurice_Williamson	543
Omar_Abdullah	544
Malik_Agar	545
George_Krol	546
Vincent_Cable	547
Mary_Broh	548
Philippe_Couillard	549
Employee_	550
Republican_People's_Party	551
Babacar_Gaye	552
Gerrie_Nel	553
Rajinder_Singh	554
Ali_Awad_Asiri	555
American_Refugee_Committee	556
Joaquim_Vieira_Ferreira_Levy	557
Guerrilla_Leader_	558
Augusts_Brigmanis	559
Sheikh_Ahmed_Abdullah	560
University_of_Cape_Town	561
Peter_Costello	562
Iraqi_Kurds	563
Secretariat_of_Foreign_Affairs	564
Dino_Melaye	565
Eloy_Inos	566
Secretary_of_State_for_the_Home_Department	567
Food,_Water,_and_Disaster_Relief_	568
Ambrose_Mammadi	569
S.P._Singh	570
Zalmai_Rassoul	571
Assembly_of_First_Nations	572
Abdul_Karim_Tunda	573
Louis_Bapes	574
Pier_Luigi_Bersani	575
Beja_Congress	576
Sao_Tome_and_Principe	577
Alpha_Condé	578
Wang_Gang	579
M._Scindia	580
Jonah_David_Jang	581
Moro_National_Liberation_Front	582
Andrius_Krivas	583
Tupou_VI	584
Women_	585
Abdirahman_Ducaale_Bayle	586
Voice_of_the_Voiceless	587
Kayode_Fayemi	588
Simon_Khaya_Moyo	589
Kamal_al-Labwani	590
Bangladesh_Nationalist_Party	591
Alireza_Bigdeli	592
María_Ángela_Holguín	593
Kurdistan_Islamic_Union	594
Minni_Minnawi	595
Shimon_Peres	596
John_Bruton	597
William_ole_Ntimama	598
Milos_Zeman	599
Sergei_Anatolievich_Storchak	600
Kazakhstan	601
Grand_Ducal_Police	602
Serge_Lazarevic	603
Zsolt_Simon	604
Viorel_Hrebenciuc	605
Homeland_Union_–_Lithuanian_Christian_Democrats	606
Takata	607
Tzipi_Livni	608
Qassim_Atta	609
Chama_Cha_Uzalendo	610
South_Korea	611
Lawrence_Springborg	612
Vasily_Golubev	613
Lulzim_Basha	614
Armed_Insurgent_	615
Sidi_Ould_Cheikh_Abdallahi	616
Salah_al-Bardawil	617
Corneliu_Vadim_Tudor	618
Stefan_Viktor_Okonek	619
Herbert_Salber	620
Djoomart_Otorbaev	621
Retired_	622
Uri_Ariel	623
Bhim_Singh	624
Janos_Lazar	625
Fishermen_	626
Ahmed_bin_Daghr	627
American_Popular_Revolutionary_Alliance	628
Khadija_Ismayilova	629
Pope_Francis	630
Patricia_de_Lille	631
Oleh_Lyashko	632
Liyel_Imoke	633
Henk_Mudge	634
Kuwait	635
Shakib_Qortbawi	636
Antonis_Samaras	637
Election_Commission_	638
Undersecretary_	639
Islami_Chhatra_Shibir	640
Pierre_Laurent	641
Michael_Noonan	642
Carlos_Saul_Menem	643
Mujahideen_	644
Adel_Adawy	645
Mayotte	646
Yamfwa_Mukanga	647
Moussa_Traoré	648
Progressive_Political_Party	649
Obaid_Humaid_Al_Tayer	650
Diego_García_Sayán	651
Coalition_of_Opposition_Parties_	652
Labor_Party	653
Horacio_Cartes	654
Anwa_Dramat	655
Attila_Korodi	656
Husam_Mughazi	657
Terrorist_Leader_	658
Rally_of_the_Republicans	659
Mbhazima_Samuel_Shilowa	660
Department_of_Defense	661
Agus_Dwikarna	662
Macao	663
People_First_Party_Korea	664
John_Robertson	665
Stephane_Le_Foll	666
David_Narmania	667
Ministry_of_Arts_and_Culture_	668
Cyril_Svoboda	669
Human_Rights_Group_	670
Kashmir_Singh	671
Ali_Tayyebnia	672
Gwendolyn_Garcia	673
Ofwono_Opondo	674
Arjun_Singh	675
Ahmadu_Bello_University	676
Tim_Scott	677
WAM_news_agency	678
Petrochina	679
Consultative_Assembly_of_Oman	680
Refat_Chubarov	681
Ahmed_Ould_Teguedi	682
Caroline_Nzibe	683
Cao_Duc_Phat	684
Pierre_Mabiala	685
Winthai_Suvari	686
Vitaliy_Yarema	687
Supreme_Court_of_Judicature	688
Seimas_of_the_Lithuanian_Republic	689
Eduardo_Buzzi	690
Central_Bank	691
Costco	692
Janata	693
Pedro_Flores	694
Serbian_Army	695
Tom_Frieden	696
Word_of_Life_Bible_Church	697
Pramod_Mahajan	698
Local_Media_	699
Martin_Belaunde_Lossio	700
Elio_Di_Rupo	701
Yabloko	702
Transportation_Ministry/Department_	703
Chevron	704
Abdikarim_Hussein_Guled	705
Roberto_Maroni	706
Hellenic_Armed_Forces	707
Aminata_Touré	708
Austria_Press_Agency	709
Héctor_Beltrán_Leyva	710
Militant_	711
Barnaby_Joyce	712
Chile	713
Vladimir_Yevtushenkov	714
U.S._Pacific_Air_Force	715
Sergio_Jaramillo	716
Nurul_Izzah_Anwar	717
Mahamadou_Issoufou	718
Prem_Tinsulanonda	719
Patrick_Brazeau	720
Lal_Singh	721
Islamic_Militant_	722
Union_of_Right_Forces	723
Peter_O'Neill	724
United_Russia	725
Tony_O'Reilly	726
National_Assembly_of_Pakistan	727
Gilberto_Carvalho	728
Hunter_	729
Canadian_Manufacturers_&_Exporters	730
Dmitry_Livanov	731
Barclays_PLC	732
Islamic_	733
Aram_Harutyunyan	734
Susi_Pudjiastuti	735
Caribbean_Community	736
Hussein_Defallah_Al-Awadi	737
Insurgent_Leader_	738
Pogu_Bitrus	739
Guerrilla_	740
Malaysian_People's_Party	741
John_Paul_II	742
Fessehaye_Yohannes	743
State_Media_	744
Liu_Jieyi	745
Mwai_Kibaki	746
Government_Affiliated_Bank_	747
Aun_Porn_Moniroth	748
Retno_Marsudi	749
Amnesty_International	750
Amr_Mohammed_Moussa	751
Cho_Hyun-ah	752
Revolutionary_Armed_Forces_of_Colombia	753
Yevgeny_Maksimovich_Primakov	754
Wang_Anshun	755
Abdiweli_Sheikh_Ahmed	756
Military_Intelligence_	757
Gerardo_Hernández	758
National_Liberation_Front	759
Alexander_Vershbow	760
Admiral_	761
Settler_	762
Christoph_Strasser	763
Foroyaa	764
Dino_Bouterse	765
Mike_Moore	766
Yerbolat_Dosayev	767
Elections_Canada	768
Malawi_Congress_Party	769
Yasser_Ali	770
Rosa_Pacavira	771
Pdea	772
Communist_Party_of_Bohemia_and_Moravia	773
Bala_Garba-Jahumpa	774
Rafael_Correa	775
Imedi_TV	776
Japan	777
Media_	778
Kakwa	779
Sir_George_Young	780
Javier_Solana	781
Riaz_Ahmed	782
Conservative_Party_	783
Viktor_Bondarev	784
Muhammadu_Buhari	785
Andrius_Kubilius	786
Mzukisi_Fatyela	787
Civil_Service_	788
Khalid_Khattak	789
Islamic_Republic_of_Iran_Broadcasting	790
Vladimir_Miklushevskiy	791
Micky_Rosenfeld	792
Mainland_Affairs_Council	793
National_Liberal_Party_	794
Al_Gore	795
Archdiocese_	796
Janis_Bordans	797
Zuba	798
Milliyet	799
Hamas	800
Kimani_Wamatangi	801
Iraq	802
Congress_Party	803
Mitsubishi	804
Daniel_Bruce_Poneman	805
Health_Ministry_	806
Army_Chief_of_Staff_	807
Mohamed_Osman_Jawari	808
Andrei_Kelin	809
ACT_Party	810
Nikos_Christodoulides	811
Attahiru_Dalhatu_Bafarawa	812
USAID	813
Holy_See	814
Hani_Dahi	815
Globo_Television	816
Salman_Bin-Abd-al-Aziz	817
United_Aircraft_Corporation	818
Northern_Mariana_Islands	819
Ewald_Nowotny	820
Kittiratt_Na-Ranong	821
University_of_Limpopo	822
Uladi_Mussa	823
Pokot	824
Ivan_Safronov	825
International_Government_Organizations	826
Chen_Ming-tang	827
Islamic_State_of_Iraq_and_the_Levant	828
Naglis_Puteikis	829
Scott_Walker	830
Mujahidin_Shura_Council_in_the_Environs_of_Jerusalem	831
Abdallah_al-Maatouq	832
Separatist_Leader_	833
Uganda	834
Society_of_Colombian_Agricultural_Producers	835
Yunus_Qanuni	836
Henk_Kamp	837
Ali_Jannati	838
Pavlo_Sheremeta	839
Grupo_Aeroportuario_Del_Pacifico	840
Arvydas_Pocius	841
AT&T	842
Hisham_Zaazou	843
Movement_of_Society_for_Peace	844
Yevgeny_Shevchuk	845
Presidential_Family_	846
S._Jayakumar	847
Mohammad_Javad_Zarif	848
Antonio_Tiu	849
S.S._Sandhu	850
Sherry_Rehman	851
Government_Delegation_	852
Ilias_Kasidiaris	853
Patrick_Dewael	854
Saada_Mkuya_Salum	855
Argentine_Naval_Prefecture	856
Ion_Iliescu	857
Domestic_Affairs_	858
Steven_Marshall	859
Tomislav_Nikolić	860
Wan_Azizah	861
Alejandro_Ordoñez	862
State_Security_Investigations_Service	863
Peter_Greste	864
Gazeta_Wyborcza	865
Central_Bank_of_Russia	866
Slovenia	867
Jack_Snelling	868
Alex_Badeh	869
General_Óscar_Naranjo	870
Party_Member_	871
Raymond_Tshibanda	872
Wolfgang_Priklopil	873
Senate_	874
Ângelo_de_Barros_Veiga_Tavares	875
Godwin_Emefiele	876
Ethiopia	877
Freedom_Party_	878
Adel_Labib	879
Olajide_Laleye	880
Haiti	881
Martin_Barták	882
Waseda_University	883
Joseph_Kony	884
Appeals_Court_	885
MiG_Corporation	886
Teodoro_Obiang_Nguema_Mbasogo	887
Faisal_al-Fayez	888
Yair_Lapid	889
Terry_McAuliffe	890
Isatou_Njie-Saidy	891
Kamalesh_Sharma	892
Gunnar_Bragi_Sveinsson	893
Economist_	894
Aceh	895
Peter_Humphrey	896
Jubo_League	897
Rajya_Sabha	898
Celso_de_Mello	899
Jitan_Ram_Manjhi	900
China_Airlines	901
Vassilis_Kikilias	902
Manuel_Zelaya	903
Rasa_Juknevičienė	904
Curacao	905
Roberto_Torres_Gonzales	906
Sharia_Court_	907
South_Asia	908
Oluṣẹgun_Ọbasanjọ	909
Narongchai_Akrasanee	910
Liwaa_Semeism	911
Jackson_Mandago	912
Álvaro_García	913
Sergei_Donskoi	914
Radio_France_Internationale	915
Bahamas	916
Democratic_Force	917
Special_Rapporteurs_of_the_United_Nations	918
Information_/_Communication_/_Transparency_Ministry_	919
Keith_Rowley	920
Daniel_Ceballos	921
Ramon_Paje	922
Valdas_Adamkus	923
ANC_Youth_League	924
Chief_Secretary_Chandra	925
Joseph_Kabila	926
Hubert_Alexander_Ingraham	927
Ministry_of_Education,_Youth_and_Science	928
Sinaloa_Cartel	929
Armenian_Revolutionary_Federation	930
Chen_Guangcheng	931
Tehseen_Akhtar	932
Berislav_Rončević	933
Glaxosmithkline	934
Bank_	935
Noh_Kwang-il	936
Miroslava_Nemcová	937
Detainee_	938
Peter_Phillips	939
Natik_Abbas_Hasan_al-Bayati	940
Brunei	941
Ricardo_Cabrisas	942
Akali_Leader	943
Mogens_Jensen	944
National_Intelligence_Agency	945
Lashkar-e-Taiba	946
Olga_Lavrova	947
Gideon_Sa'ar	948
Public_Sector_	949
Herwig_van_Staa	950
Immigrants_	951
Mamadou_Diop	952
Prajin_Jantong	953
Nonofo_Molefhi	954
Sanjeev_Kumar	955
Ali_Ndume	956
John_Delaney	957
Djibouti	958
Hasan_Qazizadeh-Hashemi	959
Festus_Keyamo	960
Landless_Workers'_Movement	961
Kim_Daejung	962
Valdis_Dombrovskis	963
Coalition_for_Democratic_Unity	964
University_of_Nairobi	965
Solidarity	966
Juan_Carlos_Pinzon	967
Winston_Peters	968
National_Election_Committee	969
Keiji_Furuya	970
Wang_Wen	971
Masagos_Zulkifli	972
Arif_Alvi	973
Social_Renewal_Party	974
Ryutaro_Hashimoto	975
Pier_Ferdinando_Casini	976
Abdul_Rahim_Wardak	977
Abdou_Labo	978
Chen_Yi-chen	979
Moldova	980
Yoani_Sánchez	981
Franklin_Drilon	982
Ryoo_Kihl-jae	983
Labor_and_Employment_Ministry_	984
Peace_and_Security_Council	985
Civil_Aviation_Department_	986
Abu_Musab_al-Zarqawi	987
Saud_bin_Faisal_bin_Abdul-Aziz	988
Zoryan_Shkiryak	989
People_Associated_with_the_Opposition_	990
University_of_the_Philippines	991
Freedom_Fighter_	992
Christopher_Mutsvangwa	993
Oman	994
José_Guillermo_Rodríguez	995
Pakistan_People's_Party	996
George_Mthethwa	997
Mouloud_Hamrouche	998
Igor_Ivanovich_Shuvalov	999
Nigeria_Labour_Congress	1000
Raj_Thackeray	1001
Seyran_Ohanyan	1002
Campbell_Newman	1003
Al_Wefaq_National_Islamic_Society	1004
Umarali_Quvvatov	1005
Constitutional_Court_of_Ukraine	1006
Tourist_Board_	1007
Kuan_Chung-ming	1008
Chang_Song_Taek	1009
Kalenjin	1010
Galicia	1011
John_Walker	1012
King_Pu-tsung	1013
Rebel_Commander_	1014
Union_des_Forces_Républicaines	1015
Cable_News_Network	1016
Mohamed_Lemine_Ould_Guig	1017
PDP-ANA	1018
Villager_	1019
Jyrki_Katainen	1020
Mohamed_al-Dairi	1021
Clydesdale_Bank	1022
Ibrahim_Shekarau	1023
DPWH	1024
Cesar_Gaviria_Trujillo	1025
Ma_Xiaoguang	1026
National_Resistance_Movement	1027
Congress_of_Deputies	1028
Armenpress	1029
Patrick_Manning	1030
Yasuhisa_Shiozaki	1031
Amara_Essy	1032
Chen_Shui_Bian	1033
Christian_Democratic_Movement	1034
Barnaba_Marial_Benjamin	1035
Gabor_Vona	1036
Malcolm_Bligh_Turnbull	1037
Telugu_Desam_Party	1038
Supreme_Council_for_Women	1039
China	1040
France	1041
Turkish_Airlines	1042
Jamaat_I_Islami	1043
Congress_	1044
Lameck_Mangani	1045
U.S._Army_Europe	1046
Philip_Boedoro	1047
Geert_Wilders	1048
Mari_Pili_Hernandez	1049
Member_of_Legislative_	1050
Robert_Hughes	1051
Robert_Pickersgill	1052
Vladimiro_Montesinos	1053
Fiji	1054
Formosa_Plastics	1055
Legislature_	1056
Carlo_Calenda	1057
Military_Transport_Plane_	1058
Hashmat_Stanikzai	1059
Najam_Sethi	1060
Samuel_Sitta	1061
Medha_Patkar	1062
Foreign_Affairs_	1063
Governor_	1064
Sukhbir_Badal	1065
Pranjal_Yadav	1066
Antigua_and_Barbuda	1067
Rashtrapati_Bhawan	1068
Le_Luong_Minh	1069
Juhan_Parts	1070
Government_Religious_	1071
Mindanao	1072
Zgharta	1073
Hugo_Swire	1074
Tata_Group	1075
National_Democratic_Party	1076
Kamran_Khan	1077
State_Security_Court_	1078
Jawaharlal_Nehru	1079
Liberal_Democrats	1080
Russian_News_Channel_Vesti	1081
Kamba	1082
Hezbul_Mujahedeen	1083
Afenifere	1084
Mohammad_Mohaqiq	1085
Klaus_Johannis	1086
Riad_Salameh	1087
Benny_Gantz	1088
Fahed_al-Jasem_el-Freij	1089
Jacob_J._Lew	1090
Bob_Paulson	1091
Knights_Templar_Cartel	1092
Shahid_Khan	1093
Serbia	1094
Democratic_Party_	1095
Aam_Aadmi_Party	1096
Phelekezela_Mphoko	1097
Jose_Ma._Zubiri	1098
Alhaji_Lai_Mohammed	1099
Angolan_Armed_Forces	1100
James_Cavallaro	1101
Nicholas_"Nick"_Xenophon	1102
Somali_National_Army	1103
François_Rebsamen	1104
Nicaragua	1105
Sue-Ellen_Kovack	1106
Iranian_Kurds	1107
Intelligence_and_Security_Committee	1108
Shozaburo_Nakamura	1109
Believer_	1110
Hugo_Carvajal	1111
Rashid_Derbas	1112
Security_Council_	1113
Bashishtha_Narayan_Singh	1114
Yemen	1115
Berkin_Elvan	1116
Leopoldo_López	1117
Daniel_Chitoiu	1118
Kamaladdin_Heydarov	1119
Raja_Zafarul_Haq	1120
Convention_People's_Party	1121
Christian_Noyer	1122
Lien_Chan	1123
The_Irrawaddy	1124
Irakli_Alasania	1125
Sergey_Zheleznyak	1126
Lilian_Samaniego	1127
Tedjo_Edhy_Purdijatno	1128
Yuriy_Stets	1129
International_Monetary_Fund	1130
Gina_McCarthy	1131
Vijay_Goel	1132
Nazario_Moreno_González	1133
Semana	1134
Khaled_al-Obeidi	1135
Banque_du_Liban	1136
Pavel_Gubarev	1137
Huang_Ching-tai	1138
Brasseries_du_Cameroun	1139
Dimitrios_Avramopoulos	1140
National_United_Front_for_Democracy_Against_Dictatorship	1141
Liberals_	1142
Luis_Miguel_Castilla	1143
Jaques_Wagner	1144
Mohammadollah_Batash	1145
Chaturon_Chaisang	1146
John_Baptist_Odama	1147
Lloyds_Banking	1148
Ruhul_Kabir_Rizvi	1149
Central_Military_Commission	1150
Abu_Salem	1151
National_Hurricane_Center	1152
Evangelos_Meimarakis	1153
Raul_Hernandez	1154
Don_Brash	1155
Francois_Molins	1156
Nigerian_Tribune	1157
Tanya_Plibersek	1158
Pedro_Cateriano_Bellido	1159
Godfrey_Chidyausiku	1160
Ahmed_Nejib_Chebbi	1161
John_McCallum	1162
Abu_Misry_Mama	1163
Denis_Berezovsky	1164
Yalcin_Akdogan	1165
Farooq_Abdullah	1166
Nickey_Iyambo	1167
Ruhakana_Rugunda	1168
Armed_Opposition_	1169
Faith_Pansy_Tlakula	1170
Philippines	1171
Kathy_Gannon	1172
Bhinderjit_Singh	1173
ETA	1174
Jaber_Mubarak_Al-Sabah	1175
Stefan_Harabin	1176
Miroslav_Kalousek	1177
Al_Qaeda	1178
Margaret_Alva	1179
Olugbenga_Ashiru	1180
Cameron_Slater	1181
Andrew_Robb	1182
Mike_O'Brien	1183
U.S._Army_Pacific	1184
Bob_Hawke	1185
Robert_Cazanciuc	1186
Robin_Dhowan	1187
Rashid_Temrezov	1188
Daniel_Barrera_Barrera	1189
Government_Lawyer/Representative_	1190
National_Umma_Party	1191
Wilben_Mayor	1192
Regional_Governor_	1193
Maasai	1194
Miguel_Macedo	1195
Shivraj_Patil	1196
Strabag	1197
Gurbanguly_Berdymukhammedov	1198
Rachmat_Gobel	1199
President_of_the_Senate_	1200
Jacob_Walles	1201
Ghadir_Investment_Company	1202
Settlement_Chikwinya	1203
John_Brumby	1204
William_J._Henderson	1205
Al_Wafa	1206
European_Court_of_Auditors	1207
Food_and_Agriculture_Organization	1208
Luis_Alberto_Lacalle	1209
Mohamed_Ibn_Chambas	1210
Mgwagwa_Gamedze	1211
Sultan_bin_Saeed_Al_Mansouri	1212
Jeh_Johnson	1213
Kaushik_Patel	1214
Usman_Sa'idu_Nasamu_Dakingari	1215
Guy_Scott	1216
Nazrul_Islam	1217
Toomas_Hendrik_Ilves	1218
Edwin_Clark	1219
Aung_Min	1220
Cameroon	1221
Carlos_Raúl_Morales	1222
Anders_Breivik	1223
Your_Party	1224
Héctor_Méndez	1225
John_Hoeven	1226
Olagunsoye_Oyinlola	1227
West_Papua	1228
Alleged_Militants_	1229
Non-Governmental_Organizations	1230
Francis_Muthaura	1231
Fidesz	1232
Norman_Quijano	1233
Ministry_of_Health	1234
Saleh_Muhammed_al-Mutlaq	1235
M.R._Sharma	1236
Sierra_Leone	1237
Julius_Malema	1238
Adam_Kighoma_Malima	1239
Seyoum_Mesfin	1240
Hazrat_Hossayn_Mashreqiwal	1241
Justicialist_Party	1242
Mohammed_Deif	1243
Jobbik	1244
Anrijs_Matiss	1245
Israeli_Defense_Forces	1246
Incheon_District_Court	1247
Victor_Ponta	1248
10_Downing_Street	1249
Transparency_International	1250
Dominican_Republic	1251
Raghuram_Rajan	1252
Sultan_Ahmed_bin_Sulayem	1253
Government_	1254
Marilyn_Ogar	1255
Naval_Base_	1256
Lung_Ying-tai	1257
Dan_Diaconescu	1258
Alex_Salmond	1259
Jamil_Mahuad	1260
Andrei_Klepach	1261
East_Turkistan_Islamic_Movement	1262
Hanan_Ashrawi	1263
Richard_Ragan	1264
Moataz_Hejazi	1265
Sovan_Chatterjee	1266
Australia_Greens	1267
M.K._Narayanan	1268
Abdulrahman_Kinana	1269
Ange-Félix_Patassé	1270
Army_Personnel_	1271
Mega_Channel	1272
Lazarus_Baez	1273
Nigeria_Prays	1274
Ibrahim_Hassan_Dankwambo	1275
Mob_	1276
Joseph_Stalin	1277
Planning_Commission_	1278
Development_Council_	1279
ITAR_TASS	1280
Randgold_Resources	1281
Alexander_Stubb	1282
Al-Akhbar	1283
Japan_Self-Defense_Forces	1284
Andriy_Klyuyev	1285
Jesse_Chacón	1286
Jagdish_Mukhi	1287
Abkhazia	1288
Suleiman_Abba	1289
Minister_Patnaik	1290
Yemi_Osinbajo	1291
Roman_Khudyakov	1292
Wadhawa_Singh	1293
Sindh_High_Court	1294
David_Yau-Yau	1295
James_Selfe	1296
Azam_Khan	1297
Vladimir_Drobnjak	1298
Agence_France-Presse	1299
Alik_L._Alik	1300
Madagascar	1301
Carlos_M._Hernández_López	1302
Henry_Puna	1303
Special_Court_for_Sierra_Leone	1304
Hong_Kong	1305
Verkhovna_Rada	1306
Edgard_Arevalo	1307
Mozambique	1308
Vera_Jourova	1309
Arseniy_Yatsenyuk	1310
International_Federation_of_Human_Rights	1311
A.P._Sharma	1312
Niger_Delta_Development_Commission	1313
Kulbir_Singh	1314
Qin_Gang	1315
Islamic_Rebirth_Party	1316
Sadayuki_Sakakibara	1317
National_Economic_Council_	1318
Efkan_Ala	1319
National_Anti-Corruption_Commission_	1320
Amir_Syamsuddin	1321
Harold_Wilson	1322
Nermin_Niksic	1323
Supreme_Administrative_Court_of_Lithuania	1324
Sweden	1325
Dave_Heineman	1326
Tamil_National_Alliance	1327
Carlos_Carrascosa	1328
Abdul_Aziz	1329
Nawa-i-Waqt	1330
Muslim_Cleric_	1331
Wael_Abdul_Latif	1332
Aurelio_Baladad	1333
Sikh_	1334
James_P._McGovern	1335
Nokia	1336
Stuart_A._Levey	1337
Omar_Chehade	1338
Charles_Koffi_Diby	1339
Shalva_Natelashvili	1340
Progressive_Party_	1341
Olusegun_Agbaje	1342
Khmer_Rouge	1343
Opposition_Force_	1344
Attorney_General_	1345
Western_Sahara	1346
Constitutional_Court_	1347
Oxford_University	1348
House_Speaker_	1349
Suleiman_Franjieh	1350
Harish_Rawat	1351
Rasim_Ljajic	1352
Assemblies_	1353
Interparliamentary_Union	1354
Air_Force_Chief_	1355
José_David_Cabello	1356
Democratic_Union_of_Cameroon	1357
Devlet_Bahçeli	1358
Michael_Woodhouse	1359
Asa'ib_Ahl_al-Haq	1360
Javier_Gonzalez_Fraga	1361
Sid_Ahmed_Ghozali	1362
Alfred_Romualdez	1363
Farm_Worker_	1364
Olga_Kefalogianni	1365
Abdulla_Yameen	1366
Luo_Ying-shay	1367
Naha_Mint_Mouknass	1368
Mikhail_Sergeyevich_Gorbachev	1369
Givi_Targamadze	1370
Deputy_Inspector_General_Singh	1371
Sun_Yuxi	1372
National_Liberation_Party	1373
Arturas_Paulauskas	1374
Army_National_Guard_	1375
Abdoulaye_Bathily	1376
Military_Advisor_	1377
International_Court_of_Justice	1378
Combatant_	1379
Ronald_Lauder	1380
Mario_Monti	1381
Dusan_Mramor	1382
Ramesh_Chennithala	1383
Norodom_Sihanouk	1384
Trust_Bank	1385
Mohammad_Saleh_Jowkar	1386
Hellenic_Navy	1387
Sheikh_Khaled_Al_Jarrah_Al_Sabah	1388
Vyacheslav_Shport	1389
Patience_Jonathan	1390
Rehman_Malik	1391
Lin_Yi-hsiung	1392
Security_Council_of_the_Russian_Federation	1393
Mahamat_Saleh_Annadif	1394
Cairo_University	1395
Pavol_Hrusovský	1396
Ukraine	1397
Ministry_of_Public_Security_	1398
Jorge_Todesca	1399
Murat_Yetkin	1400
Iván_Velázquez-Caballero	1401
Mexico	1402
Ronald_Plasterk	1403
Jan_Kohout	1404
Zhang_Yesui	1405
International_Maritime_Organization	1406
Ilich_Ramírez_Sánchez	1407
Kgalema_Petrus_Motlanthe	1408
Sadhu_	1409
Ganiyu_Solomon	1410
Tharit_Pengdit	1411
African_Christian_Democratic_Party	1412
William_Schabas	1413
Rubén_Saavedra	1414
Sheikh_Khalifa_bin_Ahmad_Al-Khalifa	1415
Venezuela	1416
Al-Azhar_University	1417
Lars_Løkke_Rasmussen	1418
Samuel_Doria_Medina	1419
Jayant_Patel	1420
Anifah_Aman	1421
Nguyen_Xuan_Phuc	1422
Gilgit–Baltistan	1423
Aero_Vodochody	1424
Kevin_Rudd	1425
Gordon_Darcy_Lilo	1426
Ed_Royce	1427
Tesco	1428
Mazda	1429
Caribbean_Airlines_Limited	1430
Teodoro_Nguema_Obiang_Mangue	1431
John_Ging	1432
Adilbek_Dzhaksybekov	1433
Religion_	1434
Niger	1435
Roberto_Azevedo	1436
Boko_Haram	1437
Dora_Akunyili	1438
Pedro_Joaquin_Coldwell	1439
Organization_of_Petroleum_Exporting_Countries	1440
Luis_G._León_Rodríguez	1441
Volodymyr_Konstantynov	1442
Christoforos_Fokaides	1443
Ukranian_Truth	1444
Tamerlan_Tsarnaev	1445
William_Kabogo	1446
Sunday_Times	1447
Casimir_Marie_Ange_Oyé-Mba	1448
Asim_Bajwa	1449
Roberto_Amaral	1450
Sir_David_Akers-Jones	1451
National_Radio_and_Television	1452
Qi_Jianguo	1453
Martin_Wambora	1454
Andrew_Langa	1455
Bill_Richardson	1456
Salim_Idris	1457
Chief_Court_Judge_	1458
Union_des_Forces_Démocratiques_de_Guinée	1459
Mohammed_Mubarak_Muntaka	1460
Al_Qaeda_in_the_Arabian_Peninsula	1461
Elmar_Mammadyarov	1462
Zhang_Dejiang	1463
Shiv_Sena	1464
National_Liberal_Party	1465
J._Tytler	1466
Jonathan_Powell	1467
Edmond_Mulet	1468
Ivo_H._Daalder	1469
Mauro_Borges	1470
John_Pombe_Magufuli	1471
Chaudhry_Nisar_Ali_Khan	1472
Party_of_Free_Life_of_Kurdistan	1473
Marian_Harkin	1474
Martha_Karua	1475
Virtue_Party	1476
Behrouz_Kamalvandi	1477
Viktor_Chirkov	1478
Robert_Walker	1479
Svoboda	1480
Mogens_Lykketoft	1481
Lawmaker_	1482
Prapun_Naigowit	1483
Angel_Aguirre_Rivero	1484
Claire_McCaskill	1485
Libya_TV	1486
Sirichan_Ngathong	1487
Mahendra_Pandey	1488
Theuns_Botha	1489
Găgăuzia	1490
Mallam_Isa_Yuguda	1491
National_Action_Party_	1492
Revolutionary_People's_Party_of_Laos	1493
Kaci_Hickox	1494
Citizen_	1495
Medical_Association_	1496
New_Way_Movement	1497
Albania	1498
Sayed_Fazlollah_Wahidi	1499
Navy_Personnel_	1500
Labor_Department_	1501
Dmitry_Mezentsev	1502
Salzburg	1503
Mohamed_Hassad	1504
House_Armed_Services_Committee	1505
Royal_Bank_of_Scotland	1506
Radio_Ndeke_Luka	1507
Federal_Bank	1508
Bill_English	1509
Anote_Tong	1510
Georgian_Party	1511
Aldo_Giordano	1512
Richard_Sezibera	1513
Alliance_Party_	1514
National_Transitional_Council	1515
Daniela_Bobeva	1516
Georgi_Purvanov	1517
Tripura_National_Liberation_Front	1518
Joe_Igbokwe	1519
Vilnius_University	1520
Honduras	1521
Samuel_Ruiz	1522
Peru	1523
Sadiq_al-Mahdi	1524
Satpal_Maharaj	1525
Peacekeeping_Troop_	1526
Yasin_Aktay	1527
Intelligence_	1528
Aissata_Tall_Sall	1529
Fadli_Zon	1530
Anti_Defamation_League	1531
Fan_Changlong	1532
National_Salvation_Government	1533
Trinidad_and_Tobago	1534
Syrian_Kurds	1535
National_Security_Advisor_	1536
Supreme_Council_	1537
John_Major	1538
Manuel_Monteiro_de_Castro	1539
Turkmenistan	1540
Toubou_people	1541
Islamic_Coalition_Party	1542
Mohammad_Nahavandian	1543
Umaru_Tanko_Al-Makura	1544
Likud	1545
Kyung-wha_Kang	1546
Norway	1547
Royal_Administration_	1548
Scotland_Yard	1549
Indigenous_People_	1550
György_Matolcsy	1551
Carlos_Álvarez	1552
George_Solo	1553
Ministry_of_Administrative_Development	1554
Party_President_	1555
Rashid_Meredov	1556
Zambian_Defence_Force	1557
Lal_Krishna_Advani	1558
Buddhist_	1559
Jaysh_al-Islam	1560
Imran_Khan	1561
Miguel_Ángel_Osorio_Chong	1562
Engineer_	1563
Federal_Judge_	1564
Defector_	1565
Party_of_Regions	1566
Tanzania_Investment_Bank	1567
Malaysia	1568
Chiang_Ching-kuo	1569
Eduardo_Koloma	1570
Monie_Ralph_Captan	1571
Peace_Action	1572
Dahlan_Iskan	1573
University_of_Concepción	1574
Jose_Luis_de_Matos	1575
Laos	1576
Preneet_Kaur	1577
Rwanda	1578
Kikuyu	1579
Johnson_&_Johnson	1580
Reform_Party_	1581
Administrative_Department_of_Security	1582
Richard_Sulík	1583
Inter_Service_Intelligence_	1584
J.P._Sharma	1585
Frene_Noshir_Ginwala	1586
Juan_Luis_Manzur	1587
Channel_One	1588
David_Shear	1589
The_Daily_News_	1590
Jean-Yves_Le_Drian	1591
Makerere_University	1592
Economic_and_Monetary_Community_of_Central_Africa	1593
Pablo_Escobar	1594
Daily_Monitor	1595
Rangarajan	1596
Mamnoon_Hussain	1597
Pendukeni_Iivula-Ithana	1598
Tamil_	1599
Military_Personnel_-_Special_	1600
Hugo_Moyano	1601
Ainars_Slesers	1602
Jacob_Oulanyah	1603
Enough_Project	1604
Reza_Ostadi_Moghadam	1605
Moussa_Ibrahim	1606
Fuad_Masum	1607
National_Alliance_	1608
The_Sunday_Times	1609
Paul_Kagame	1610
Kristiina_Ojuland	1611
Preacher_	1612
Awami_	1613
Leila_Zerrougui	1614
Fumio_Kyuma	1615
Aderenle_Shinaba	1616
Miguel_Galván_Gutiérrez	1617
CPI	1618
Cuba	1619
Stephen_Hadley	1620
Nomgcobo_Jiba	1621
National_Bank_of_Rwanda	1622
Benjamin_William_Mkapa	1623
Benjamin_Martins	1624
Sammy_Al-Mansoor	1625
Armed_Rebel_	1626
Mauritius	1627
Vlad_Filat	1628
Ansar_ash-Shari'a	1629
Uganda_People's_Defence_Force	1630
Royal_Dutch_Shell	1631
Hashid_Tribe	1632
Koya_Nishikawa	1633
Basque_Nationalist_Party	1634
Communist_Party_of_India	1635
Airman_	1636
Raider_	1637
Constitutionalist_Liberal_Party	1638
Tony_Momoh	1639
Eshaq_Jahangiri	1640
Jonathan_Vatsa	1641
Dominica	1642
Mexican_Army	1643
United_Democratic_Movement	1644
Estonian_Parliament	1645
Toru_Hashimoto	1646
Armed_Forces_of_Sao_Tome_and_Principe	1647
Ian_Macdonald	1648
Fire_Brigade_	1649
Pol_Gen_Somyot_Poompanmoung	1650
Niko_Peleshi	1651
Mehmood_Khan_Achakzai	1652
Venstre	1653
Ingrid_Betancourt_Pulecio	1654
Zakariya_Ismail_Ahmed_Hersi	1655
Industry_	1656
Ivaylo_Moskovski	1657
Paquito_Ochoa,_Jr.	1658
Industrial_Development_Corporation_of_Zimbabwe	1659
Laura_Boldrini	1660
Panhellenic_Socialist_Movement	1661
Bernardino_Leon	1662
Youssouf_Bakayoko	1663
Prime_Minister_Chaudhry	1664
Kader_Arif	1665
Vitali_Klitschko	1666
Kenneth_Roth	1667
Len_Brown	1668
Jeroen_Dijsselbloem	1669
Barre_Adan_Shire_Hiiraale	1670
Sali_Berisha	1671
Bruce_George	1672
High_Ranking_Military_Personnel_	1673
Richard_Nixon	1674
Bukola_Saraki	1675
Nurse_	1676
Seoul_High_Court	1677
Bratislav_Gasic	1678
Islamic_Azad_University	1679
Hitman_	1680
Belize	1681
Confindustria	1682
Aleksander_Kwasniewski	1683
Tim_Cook	1684
Resistance_Leader_	1685
Nadezhda_Tolokonnikova	1686
Sherrod_Brown	1687
Nestor_Shufrych	1688
Botswana	1689
Alaa_Abdel_Fattah	1690
Fighter_Bomber_	1691
Kathleen_Wynne	1692
Illegal_Immigrant_	1693
National_Youth_Service	1694
ActionAid	1695
Zimbabwe	1696
Brahmin_	1697
Education_Official_	1698
Armed_Gang_	1699
Social_Democratic_Party_	1700
Aristovoulos_Spiliotopoulos	1701
Brad_Adams	1702
Meira_Kumar	1703
Queen_Ranya	1704
Bothaina_Kamel	1705
Zacharie_Myboto	1706
Catherine_Ashton	1707
Issa_Qaraqe	1708
Sáliba	1709
Nangolo_Mbumba	1710
Joe_Oliver	1711
Gabriel_Torwua_Suswam	1712
Australia	1713
Okey_Wali	1714
Mambury_Njie	1715
Ron_Dermer	1716
Joseph_Ole_Lenku	1717
He_Guoqiang	1718
Military_Police_	1719
Zakir_Hasanov	1720
Tan_Sri_Muhyiddin_Yassin	1721
Volodymyr_Polyovyy	1722
Honorary_Consul_	1723
Samajwadi_Janata_Party	1724
Dinh_Tien_Dung	1725
Norov_Altankhuyag	1726
Civic_Coalition	1727
Teesta_Setalvad	1728
Karl_Erjavec	1729
Salil_Shetty	1730
Abdul'aziz_Abubakar_Yari	1731
Lazarus_Chakwera	1732
Shah_Mehmood_Qureshi	1733
Kamal_Kharazi	1734
Robin_L._Raphel	1735
Charles_Taylor	1736
Macky_Sall	1737
Tsvetlin_Yovchev	1738
Shaukat_Aziz	1739
Christiana_Anyanwu	1740
Ibrahim_Shehu_Shema	1741
Yen_Ming	1742
Shas	1743
RENAMO	1744
Makis_Voridis	1745
Álvaro_García_Hurtado	1746
Yuriy_Lutsenko	1747
Mohammed_Qasim_Fahim	1748
Louise_Mushikiwabo	1749
Ali_Abdullah_Saleh	1750
Nigerian_Navy	1751
Isabel_Carrasco	1752
Anatoly_Klyan	1753
Gamini_Peiris	1754
Luke_Foley	1755
Abdul_Madzhid	1756
Juan_Carlos_I	1757
Nigerian_National_Petroleum_Corporation	1758
Santhal_Tribe	1759
Ahmad_Chalabi	1760
Paris_Club	1761
Opposition_Coalition_	1762
Independent_High_Electoral_Commission	1763
Mladen_Bajić	1764
Eastern_Mindanao_Command	1765
James_Wani_Igga	1766
Radical_Party_	1767
Mohamed_El_Ghazi	1768
Intelligence_Officer_	1769
Abdullah_Abdullah	1770
ADF-NALU	1771
Portia_Simpson_Miller	1772
Grand_National_Party	1773
ANS_Group_of_Companies	1774
Saeed_Mortazavi	1775
Samuel_Sarr	1776
Cristina_Fernández_de_Kirchner	1777
David_Miller	1778
Juan_del_Granado	1779
Luis_Beder_Herrera	1780
Russ_Feingold	1781
Bangladesh	1782
Liu_Yandong	1783
Dmitry_Anatolyevich_Medvedev	1784
Belarus	1785
Nathif_Jama	1786
Ziad_al-Karbouly	1787
Mikhail_Yuryevich_Zurabov	1788
Leopoldo_Dominico_Petilla	1789
Kenya_Television_Network	1790
Maria_Mutagamba	1791
Simon_Gass	1792
Edouard_Balladur	1793
Barry_McCaffrey	1794
Jean_Chrétien	1795
Donald_Etiebet	1796
Axel_Kicillof	1797
Gerd_Mueller	1798
Mansour_Al-Otaibi	1799
Zurab_Abashidze	1800
Sheikh_Hamad_bin_Khalifa_al-Thani	1801
Congo	1802
Pervez_Musharraf	1803
John_F._Kelly	1804
Defense_Attorney_	1805
Mohamed_Cheikh_Elmoutaoikil	1806
Mano	1807
Heydar_Aliyev	1808
Army_Chief_of_General_Staff	1809
Daily_Trust	1810
Joaquim_Barbosa	1811
Yoon_Sang-jick	1812
Associate_Justice_	1813
Abdoulaye_Seck	1814
Resistance_Group_	1815
Ahmed_Zaki	1816
Tonga	1817
Carlos_Cerda	1818
Solomon_Makgale	1819
Constantin_Nita	1820
Dimitris_Koutsoumbas	1821
Thomas_Dandois	1822
Ved_Pratap_Vaidik	1823
Bala_Abdulkadir_Mohammed	1824
Salvador_Sánchez_Cerén	1825
Bulgarian_National_Radio	1826
Egon_Krenz	1827
Pheu_Thai_Party	1828
Georgian_Labour_Party	1829
Terrorist_Insurgent_Group_	1830
Michelin	1831
Inspector_General_of_Police_and_Customs	1832
Giuseppe_Morabito	1833
Catholic_Missionaries_	1834
George_Chaponda	1835
Muammar_al-Qaddafi	1836
Femi_Falana	1837
James_T._Hill	1838
Zanzibar	1839
Gérard_Larcher	1840
Zaini_Abdullah	1841
Firhad_Hakim	1842
Hungary	1843
Shabelle_Media_Network	1844
National_Social_Security_Authority	1845
Department_of_the_Treasury	1846
Civic_Group_	1847
Abdoulaye_Wade	1848
Lapo_Pistelli	1849
Jack_Lang	1850
Azores	1851
Sergei_Kupriyanov	1852
Justin_Koumba	1853
Awá	1854
Caroline_Kennedy	1855
New_Party_	1856
Klaus_Schwab	1857
Hau_Lung-pin	1858
Augustine_Chihuri	1859
Eduardo_Brandão_de_Azeredo	1860
Insurgent_	1861
Guangxi_Zhuang	1862
Lee_Rigby	1863
Garo_National_Liberation_Army	1864
Eugene_Wamalwa	1865
Kenya_Civil_Aviation_Authority	1866
Liberia	1867
Youth_and_Sports_Ministry_	1868
Alexander_Albertovich_Veshnyakov	1869
Chittagong_University	1870
Davit_Usupashvili	1871
Tony_Blair	1872
Claudio_Lozano	1873
Kaptan_Singh_Solanki	1874
Rafiq_Hariri	1875
Mogho_Naba	1876
Alexander_Panin	1877
Henry_Rotich	1878
Antonio_Guerrero_Rodríguez	1879
Iurie_Leanca	1880
South_African_Chamber_of_Commerce_and_Industry	1881
Palau	1882
Aigars_Kalvitis	1883
Pakistan	1884
Dora_Siliya	1885
Charles_Milupi	1886
Datuk_Seri_Musa_Aman	1887
Ecuador	1888
Asang_Laol	1889
Rajeshwara_Rao	1890
Senate_of_Burundi	1891
Costa_Rica	1892
Quds_Force	1893
Dianne_Feinstein	1894
Stanislav_Yuryevich_Markelov	1895
Central_Security_Forces	1896
Tony_Ehrenreich	1897
National_Iranian_Tanker_Company	1898
Moulay_Hafid_Elalamy	1899
Representatives_	1900
Bathabile_Dlamini	1901
Bermuda	1902
Ricardo_Colombi	1903
Citigroup	1904
Guillaume	1905
Benjamin_Netanyahu	1906
Amina_Mohamed	1907
Political_Parties_	1908
Anglican_Communion	1909
Mohammad_Reza_Naqdi	1910
Western_Cape_High_Court	1911
James_Ongwae	1912
Terrorist_Organization_	1913
Mahmoud_Ahmadinejad	1914
Solomon_Public_Employees_Union	1915
Liu_Jianchao	1916
Eduard_Shevardnadze	1917
Mark_James_Mwandosya	1918
Baljinder_Singh	1919
Economic_Community_of_Central_African_States	1920
Lee_Myung_Bak	1921
Novartis	1922
Kema_Chikwe	1923
Nikolai_Ivanovich_Ryzhkov	1924
Space_Agency_	1925
Association_of_Southeast_Asian_Nations	1926
Helmut_Kohl	1927
Bahrain	1928
Nicholas_Haysom	1929
Ministry_of_Tourism_	1930
Voice_of_Jihad	1931
Didmus_Noel_Edwin_Mutasa	1932
Tyrant_	1933
Pokhrel	1934
Julio_Velarde	1935
French_Air_Force	1936
Manuel_Augusto	1937
The_Sunday_Independent	1938
Rebel_Group_	1939
Krisjanis_Karins	1940
Republican_Party_	1941
United_Liberation_Force_of_Assam	1942
Lungelo_Dlamini	1943
Cynthia_Ligeard	1944
Ashraf_Ghani_Ahmadzai	1945
Ministry_of_National_Security	1946
Ilkka_Kanerva	1947
Al-Muhtadee_Billah	1948
Ronnie_Mamoepa	1949
Philippine_Overseas_Employment_Administration	1950
Bulgaria	1951
Telesur	1952
Revolutionary_People's_Liberation_Party–Front	1953
Spain	1954
Alan_Dershowitz	1955
Ananth_Kumar	1956
Ravina_Shamdasani	1957
Rob_Wainwright	1958
Gabon	1959
Activist_	1960
Interim_Leader_	1961
Women_/_Children_/_Social_/_Welfare_/_Development_/_Religion_Ministry_	1962
Organization_of_African_Unity	1963
Carolyn_Rodrigues	1964
Aung_Thaung	1965
Houthis	1966
Independent_Corrupt_Practices_Commission	1967
Philipp_Rösler	1968
High_Commission_for_Refugees	1969
Chongwadai	1970
Abu_Dhabi_Education_Council	1971
Mukhtar_Ramalan_Yero	1972
Isaac_Kiprono_Ruto	1973
Raushan_Ershad	1974
Jew_	1975
Abdullatif_bin_Rashid_Al-Zayani	1976
Katarzyna_Pelczynska-Nalecz	1977
Shivraj_Singh_Chouhan	1978
Yesh_Atid	1979
Christian_	1980
Emal_Faizi	1981
C.S._Singh	1982
Tahirul_Qadri	1983
AK_Singh	1984
Municipal_Court_	1985
Sar_Kheng	1986
Lateef_Fagbemi	1987
Shkelqim_Cani	1988
Abdullatif_Al-Zayani	1989
Slovakia	1990
Commonwealth_Parliamentary_Association	1991
Nur_Hossain	1992
Alberto_Fernández	1993
Ethnos	1994
Dissident_	1995
Shamshad_Akhtar	1996
Robert_Menendez	1997
Liaqat_Baloch	1998
Aldo_Dell'Ariccia	1999
[truncated: 1,499 more rows]
