# Supplementary material for: A temporal knowledge graph reasoning model based on recurrent encoding and contrastive learning
Source: PeerJ Comput Sci. 2025 Jan 23;11:e2595. doi: 10.7717/peerj-cs.2595 (PMC11784877; doi:10.7717/peerj-cs.2595)
Supplement: Supplemental Information 2 [file peerj-cs-11-2595-s002.zip › data/ICEWS18/entity2id.txt]

Kim Jong-Un	0
North Korea	1
Media Personnel (Afghanistan)	2
Media (Afghanistan)	3
Islamic Preacher (Afghanistan)	4
Citizen (Afghanistan)	5
United Nations	6
Military (Myanmar)	7
Police (Philippines)	8
Citizen (Philippines)	9
Philippine National Police	10
Military Personnel (Philippines)	11
Jose Maria Sison	12
Rodrigo Duterte	13
Police (Australia)	14
Citizen (Australia)	15
Paul Keating	16
Malcolm Bligh Turnbull	17
Head of Government (Australia)	18
Police (India)	19
Women (India)	20
Xi Jinping	21
Citizen (China)	22
Governor (Afghanistan)	23
Administrative Body (Afghanistan)	24
Australia	25
Men (Australia)	26
Lawmaker (Russia)	27
Russia	28
Kem Sokha	29
Southeast Asia	30
Cambodia	31
Taliban	32
Military (Afghanistan)	33
Alain Berset	34
Nawaz Sharif	35
Pakistan Muslim League	36
Government (Pakistan)	37
Pakistan	38
Scholar (Afghanistan)	39
Protester (India)	40
Military Personnel - Special (India)	41
Citizen (India)	42
Ministry of Tourism (India)	43
Bharatiya Janata	44
Lawmaker (India)	45
Police (Thailand)	46
Citizen (Thailand)	47
Citizen (South Korea)	48
Government (South Korea)	49
China	50
South Africa	51
Jacob Gedleyihlekisa Zuma	52
Vladimir Putin	53
Police (Russia)	54
Hassan Rouhani	55
Protester (Iran)	56
Unspecified Actor	57
Main Opposition (Canada)	58
Liberals (Canada)	59
Democratic Progressive Party	60
Taiwan	61
Citizen (International)	62
Iran	63
United Kingdom	64
Israel	65
United States	66
South Korea	67
Citizen (United States)	68
Election Commission (India)	69
Government (India)	70
Border Security Force	71
High Commission (India)	72
Foreign Affairs (Iran)	73
Canada	74
Government (Canada)	75
Military Personnel - Special (Afghanistan)	76
Afghanistan	77
Serbia	78
Citizen (Iran)	79
Donald Trump	80
Czech Republic	81
Citizen (Africa)	82
Combatant (Somalia)	83
Military (Somalia)	84
Al-Shabaab	85
Military Personnel (Somalia)	86
Peace, Unity, and Development Party	87
Police (United Kingdom)	88
Criminal (United Kingdom)	89
Citizen (Peru)	90
António Manuel de Oliveira Guterres	91
Joseph Kabila	92
Joshua Wong	93
African National Congress	94
Healthcare Facility (Kenya)	95
Joseph James Mungai	96
Israeli Defense Forces	97
Palestinian Territory, Occupied	98
Bank (Iran)	99
Attacker (India)	100
Government (North Korea)	101
Guerrilla (India)	102
Militant (Jaish-e-Mohammad)	103
Business (Taiwan)	104
Honduras	105
Tsai Ing-wen	106
Foreign Affairs (Honduras)	107
Juan Orlando Hernández	108
Guatemala	109
Nicaragua	110
El Salvador	111
Bangladesh	112
Ansar al-Islam	113
Somkid Jatusripitak	114
European Union	115
Thailand	116
Sergey Viktorovich Lavrov	117
Martin Stropnický	118
Criminal (Israel)	119
Lawyer/Attorney (India)	120
Alexander Downer	121
India	122
Alexis Tsipras	123
Government (Greece)	124
Criminal (India)	125
Muhammadu Buhari	126
Nigeria	127
Bank (India)	128
Ashraf Ghani Ahmadzai	129
Muslim (Afghanistan)	130
Newspaper (Afghanistan)	131
Military (Kenya)	132
Kenya	133
Militant (Kenya)	134
Police (Iran)	135
Student (Iran)	136
Military Personnel - Special (Iran)	137
Police (Kenya)	138
Liberia	139
National Elections Commission of the Republic of Liberia	140
Rioter (Iran)	141
Uzbekistan	142
Government (Ukraine)	143
Military (Ukraine)	144
Vietnam	145
Member of Parliament (Pakistan)	146
Lower House of Parliament (Pakistan)	147
Other Authorities / Officials (Israel)	148
Women (Palestinian Territory, Occupied)	149
Democratic Republic of Congo	150
Citizen (Democratic Republic of Congo)	151
Religion (Democratic Republic of Congo)	152
Head of Government (Democratic Republic of Congo)	153
Protester (Democratic Republic of Congo)	154
Opposition Supporter (Democratic Republic of Congo)	155
Defense / Security Ministry (Iran)	156
Moon Jae-in	157
United Arab Emirates	158
Police (South Korea)	159
Fire Brigade (South Korea)	160
Militant (India)	161
Armed Gang (India)	162
Citizen (United Kingdom)	163
Pope Francis	164
Citizen (Holy See Vatican City State)	165
Nursultan Nazarbayev	166
Citizen (Kazakhstan)	167
Emomalii Rahmon	168
Citizen (Tajikistan)	169
Other Authorities / Officials (India)	170
Militant (Syria)	171
Military (Syria)	172
Activist (Syria)	173
Party Member (Nigeria)	174
Toronto Police Service	175
Criminal (Canada)	176
Boris Johnson	177
Giorgi Kvirikashvili	178
Armenia	179
Media Personnel (Senegal)	180
Socialist Party (Senegal)	181
Saudi Arabia	182
Citizen (Yemen)	183
Ministry (Yemen)	184
Children (Yemen)	185
Women (Yemen)	186
Citizen (Nigeria)	187
Christian (Nigeria)	188
Medical Personnel (India)	189
Military (United States)	190
Syria	191
Attacker (Oman)	192
Military Personnel (Oman)	193
Sheikh Hamad bin Isa al Khalifah	194
Member of the Judiciary (Bahrain)	195
Citizen (Bahrain)	196
Foreign Affairs (Palestinian Territory, Occupied)	197
Citizen (Palestinian Territory, Occupied)	198
Government (Syria)	199
Syrian Observatory for Human Rights	200
Citizen (Syria)	201
High Ranking Military Personnel (Cote d'Ivoire)	202
Military (Cote d'Ivoire)	203
Police (Cote d'Ivoire)	204
Royal Administration (Cote d'Ivoire)	205
Armed Gang (Egypt)	206
Citizen (Egypt)	207
Attacker (Egypt)	208
Giza	209
Defense / Security Ministry (Russia)	210
Business (Uruguay)	211
Lawyer/Attorney (Uruguay)	212
M.S. Yadav	213
Representatives (India)	214
Fars News	215
Government (Iran)	216
Ebrahim Raisi	217
Florence Parly	218
France	219
Somalia	220
Benjamin Netanyahu	221
Likud	222
Government (Palestinian Territory, Occupied)	223
Kyrgyzstan	224
Citizen (Uzbekistan)	225
Government (Democratic Republic of Congo)	226
Actor (Congo)	227
Yoweri Museveni	228
Uganda	229
Boko Haram	230
Military Personnel (China)	231
The Herald	232
Professor (Australia)	233
Government (Australia)	234
Government (Afghanistan)	235
Barack Obama	236
Citizen (Hong Kong)	237
Mevlut Cavusoglu	238
Government (Turkey)	239
Ukraine	240
Armed Rebel (Ukraine)	241
Militia (Ukraine)	242
Ali Bongo Ondimba	243
Citizen (Gabon)	244
Citizen (Congo)	245
Government (Congo)	246
Ibrahim Boubacar Keïta	247
Citizen (Mali)	248
Paul Biya	249
Cameroon	250
Mahmoud Abbas	251
Unidentified State Actor	252
Head of Government (Austria)	253
Rumen Radev	254
Kersti Kaljulaid	255
Sebastian Kurz	256
Opposition Supporter (Russia)	257
Citizen (Russia)	258
Head of Government (Turkey)	259
Turkey	260
Binali Yildirim	261
Singapore	262
Citizen (Vietnam)	263
Criminal (Brazil)	264
Brazil	265
Bulgaria	266
Professor (Hong Kong)	267
Student (Hong Kong)	268
Joseph Boakai	269
George Weah	270
Head of Government (Zimbabwe)	271
Government (Zimbabwe)	272
Center for Human Rights (Malawi)	273
Government (Malawi)	274
Central Reserve Police Force	275
Yisra'el Katz	276
Ruling Party (Israel)	277
Executive Office of the President	278
Congress Party	279
Employee (India)	280
All Assam Students Union	281
R. Gandhi	282
Raman Singh	283
Syrian Arab News Agency	284
Bashar al-Assad	285
Foreign Affairs (Israel)	286
Mike Pence	287
Sadiq Khan	288
Citizen (Rwanda)	289
Police (Uganda)	290
Detainee (Uganda)	291
Police (United States)	292
Citizen (Jordan)	293
Head of Government (Iran)	294
Alassane Ouattara	295
Citizen (Cote d'Ivoire)	296
Sigmar Gabriel	297
Rahul Gandhi	298
Military (Russia)	299
Foreign Affairs (Russia)	300
Ministry (Australia)	301
Saudi Arabian Defence Forces	302
Armed Gang (Saudi Arabia)	303
Ali Abdullah Ayyoub	304
Bruno Le Maire	305
Emmanuel Macron	306
Hamas	307
Men (United Kingdom)	308
Children (Palestinian Territory, Occupied)	309
Fatah	310
Political Parties (India)	311
Huanqiu Shibao	312
Citizen (Zimbabwe)	313
Member of Parliament (Iraq)	314
Nuri al-Maliki	315
Government (Iraq)	316
Armed Rebel (India)	317
Bank (Russia)	318
Andrej Babis	319
Robert Fico	320
Azerbaijan	321
Kazakhstan	322
Haaretz	323
Government (Israel)	324
Legislature (Australia)	325
Kim Beazley	326
Tony Abbott	327
Environment Department/Ministry (Philippines)	328
Criminal (Philippines)	329
Christian (Egypt)	330
Police (Egypt)	331
Peter Gajdos	332
Military (Slovakia)	333
Citizen (Ukraine)	334
Military Personnel - Special (Democratic Republic of Congo)	335
Citizen (Saudi Arabia)	336
Fighter Bomber (Saudi Arabia)	337
Other Authorities / Officials (Iran)	338
Iraq	339
Cabinet / Council of Ministers / Advisors (Iraq)	340
Legislature (Iraq)	341
Andrej Kiska	342
Citizen (Slovakia)	343
Foreign Affairs (Pakistan)	344
Foreign Affairs (United States)	345
David Hale	346
Haider Al-Abadi	347
Military (Iraq)	348
Citizen (Kenya)	349
Government (Kenya)	350
Nurse (Brazil)	351
James Michel	352
Police (Brazil)	353
Governor (Brazil)	354
Member of Parliament (Slovakia)	355
Citizen (Indonesia)	356
Company - Owner or Operator (Indonesia)	357
Police (Indonesia)	358
Environmentalist (Indonesia)	359
Head of Government (Indonesia)	360
Political Parties (Indonesia)	361
City Mayor (Indonesia)	362
Raul Jungmann	363
Fire Brigade (Brazil)	364
Morocco	365
Muhammad VI	366
Africa	367
Head of Government (Liberia)	368
Bolivarian National Guard	369
Children (Venezuela)	370
Head of Government (Palestinian Territory, Occupied)	371
Protester (Hong Kong)	372
Head of Government (United States)	373
Citizen (France)	374
Police (France)	375
Mob (India)	376
Extremist (India)	377
Virbhadra Singh	378
Citizen (Nepal)	379
Rajnath Singh	380
Villager (India)	381
Children (India)	382
Khawaja Asif	383
Social Worker (India)	384
Nick Brown	385
Member of Parliament (United Kingdom)	386
Member of Parliament (India)	387
Protester (Turkey)	388
B. Ramanath Rai	389
Muslim (India)	390
Men (India)	391
Indigenous People (India)	392
Detainee (India)	393
Medical Association (India)	394
Healthcare Facility (India)	395
Thief (India)	396
Narendra Modi	397
Member of the Judiciary (Philippines)	398
Rajya Sabha	399
Congress (India)	400
Activist (India)	401
Tejashwi Prasad Yadav	402
Nitish Kumar	403
Vijay Rupani	404
Amit Shah	405
Cabinet / Council of Ministers / Advisors (India)	406
Company - Owner or Operator (India)	407
Citizen (Bangladesh)	408
Defense Attorney (India)	409
Company - Owner or Operator (United States)	410
Sharad Pawar	411
Pratibha Patil	412
Shiv Sena	413
Military (India)	414
Sushma Swaraj	415
Left Party (India)	416
Domestic Affairs (India)	417
Media (Bosnia and Herzegovina)	418
News Editor (Bosnia and Herzegovina)	419
Fayez Mustafa Al-Serraj	420
National Union Party (Libya)	421
Andrzej Duda	422
Poland	423
Hungary	424
Mateusz Morawiecki	425
Viktor Orban	426
Jean-Claude Juncker	427
Belgium	428
Switzerland	429
Head of Government (Thailand)	430
Citizen (Brazil)	431
Petr Pithart	432
Government (Thailand)	433
Sansern Kaewkamnerd	434
Middle East	435
Military (Iran)	436
Government (China)	437
Business (China)	438
Armed Gang (Nigeria)	439
Religion (Nigeria)	440
Militia (Yemen)	441
Shahid Khaqan Abbasi	442
Dalit (India)	443
Arun Jaitley	444
Member of the Judiciary (India)	445
Drug Gang (India)	446
Government Official (South Korea)	447
Military (Venezuela)	448
Citizen (Venezuela)	449
Other Authorities / Officials (Venezuela)	450
Venezuela	451
Air Force (India)	452
Education (India)	453
Student (India)	454
Ministry (India)	455
Michel Temer	456
Representatives (Brazil)	457
Malaysia	458
Citizen (Malaysia)	459
Myanmar	460
Business (Malaysia)	461
Police (Myanmar)	462
Police (Malaysia)	463
Men (Malaysia)	464
Criminal (Malaysia)	465
Head of Government (Malaysia)	466
Party Member (Malaysia)	467
Ministry (Malaysia)	468
World Bank	469
International Monetary Fund	470
Government (Malaysia)	471
Criminal (Iran)	472
Lok Sabha	473
Head of Government (South Korea)	474
Ministry (South Korea)	475
Sayyed Ali Khamenei	476
Business (India)	477
Transportation Ministry/Department (India)	478
Health Ministry (India)	479
Pinarayi Vijayan	480
Sushil Kumar Modi	481
Sunil Kumar	482
Activist (Rashtriya Swayamsevak Sangh)	483
Jamaat al Muslimeen	484
Legislature (India)	485
Angela Merkel	486
Social Democratic Party	487
Party Member (Germany)	488
Citizen (Mexico)	489
State Media (Iran)	490
Government (France)	491
John Howard	492
William Deane	493
Armed Rebel (Yemen)	494
Kevin Rudd	495
Jacques Chirac	496
Cabinet / Council of Ministers / Advisors (Indonesia)	497
David Granger	498
Employee (Israel)	499
Protester (Israel)	500
Ministry (Israel)	501
Treasury/Finance Ministry (Israel)	502
Cabinet / Council of Ministers / Advisors (Israel)	503
Hafiz Mohammad Saeed	504
Iranian Kurds	505
Justice Department/Ministery (Palestinian Territory, Occupied)	506
Stefan Löfven	507
Sweden	508
Citizen (Sweden)	509
Fawzi Barhum	510
Wang Yi	511
Li Keqiang	512
Dmitry Anatolyevich Medvedev	513
Police (Afghanistan)	514
Police (South Africa)	515
Men (South Africa)	516
Media Personnel (South Africa)	517
Criminal (South Africa)	518
Julius Malema	519
Government (South Africa)	520
Media (South Korea)	521
Military Personnel (South Africa)	522
City Mayor (Philippines)	523
Philippines	524
Armed Gang (Philippines)	525
Men (Philippines)	526
Women (South Africa)	527
Democratic Alliance	528
Citizen (South Africa)	529
European Commission	530
Archbishop (Ireland)	531
Defence Forces	532
Business (Ireland)	533
Ireland	534
Arlene Foster	535
Sinn Féin	536
Citizen (Turkey)	537
Lawmaker (Germany)	538
Police (Germany)	539
Pan Africanist Congress of Azania	540
Mukhtar Abbas Naqvi	541
Member of Parliament (Afghanistan)	542
Ministry of Energy and Water (Afghanistan)	543
Ministry (Brazil)	544
Head of Government (Brazil)	545
Bahrain	546
Abdulfatah Ahmed	547
Military (Nigeria)	548
Insurgent (Boko Haram)	549
Insurgent (Nigeria)	550
Children (Nigeria)	551
Women (Nigeria)	552
Murderer (Australia)	553
Fire Brigade (Australia)	554
Party Member (South Korea)	555
Tarek William Saab	556
Lawyer/Attorney (Venezuela)	557
Militant (Palestinian Territory, Occupied)	558
Mark Rutte	559
Media (Slovenia)	560
Government Official (Afghanistan)	561
Men (Singapore)	562
Police (Singapore)	563
Citizen (Singapore)	564
Media Personnel (India)	565
Terrorist (Pakistan)	566
Jitendra Singh	567
Government (Nigeria)	568
Legislature (Uganda)	569
Member of Parliament (Uganda)	570
Armed Gang (Boko Haram)	571
Muhammad ibn Salman	572
Indian Administered Kashmir	573
Governor (India)	574
Criminal (Australia)	575
Insurgent (Afghanistan)	576
All Progressives Congress	577
Ruling Party (Nigeria)	578
Police (Nigeria)	579
Agriculture / Fishing / Forestry Ministry (Tanzania)	580
Tanzania	581
Governor (Sudan)	582
Sudanese Armed Forces	583
Militant (Islamic State of Iraq and the Levant)	584
Yang Jiechi	585
Ajit Doval	586
Mehbooba Mufti	587
People Associated with the Opposition (India)	588
Police (Bangladesh)	589
Biman Bangladesh Airlines	590
Lee Nak-yeon	591
Italy	592
Organization for Security and Cooperation in Europe	593
Treasury/Finance Ministry (France)	594
Edgars Rinkevics	595
Kang Kyung Wha	596
Air Force (Israel)	597
Latvia	598
Venkaiah Naidu	599
Lithuania	600
Ali Shamkhani	601
al-Mayadeen TV	602
People's Mujahedin of Iran	603
Iraqi Kurds	604
Intelligence Officer (Vietnam)	605
Police (Vietnam)	606
Lawyer/Attorney (Vietnam)	607
Military Personnel (India)	608
Raúl Castro	609
Cuba	610
Mauricio Macri	611
Argentina	612
Nirmala Sitharaman	613
Combatant (Al-Shabaab)	614
Cable News Network	615
Professor (Nigeria)	616
Mike Ozekhome	617
Head of Government (Nigeria)	618
Human Rights Activist (Nigeria)	619
Lawyer/Attorney (Nigeria)	620
Governor (Nigeria)	621
Nigerian Army	622
Fishermen (Nigeria)	623
Farm Worker (Nigeria)	624
People's Democratic Party (Nigeria)	625
Bukola Saraki	626
Qatar	627
Other Authorities / Officials (Pakistan)	628
Men (South Korea)	629
Ananth Kumar	630
Avigdor Lieberman	631
National Security Council	632
Military Personnel (Afghanistan)	633
Angelino Alfano	634
Iraqi Kurdistan	635
Japan	636
Foreign Affairs (Nigeria)	637
Nigeria Labour Congress	638
Sharjah Chamber of Commerce and Industry	639
Foreign Affairs (United Arab Emirates)	640
Devendra Fadnavis	641
Foreign Affairs (China)	642
Pakistan People's Party	643
Media (Pakistan)	644
South Asia	645
Serzh Sargsyan	646
Georgia	647
Government (Zambia)	648
Zambian Defence Force	649
Defense / Security Ministry (Zambia)	650
Men (Iran)	651
Women (Norway)	652
Trond Giske	653
Assemblies (Afghanistan)	654
Head of Government (Afghanistan)	655
Estonia	656
Tourist (Russia)	657
Muslim (Nigeria)	658
Police (Cambodia)	659
Citizen (Cambodia)	660
Egypt	661
Dmitry Peskov	662
Dalia Grybauskaitė	663
Citizen (Israel)	664
Party Member (Palestinian Territory, Occupied)	665
Media Personnel (Russia)	666
Ohanaeze Ndigbo	667
Islamic Militant (Egypt)	668
Businessperson (Vietnam)	669
Lawmaker (Iran)	670
Media (Guinea)	671
Guinea	672
Attacker (Iran)	673
Government (Burkina Faso)	674
Citizen (Burkina Faso)	675
Cabinet / Council of Ministers / Advisors (Burkina Faso)	676
Military Personnel (Burkina Faso)	677
Industrial / Textiles / Mining Ministry (Zimbabwe)	678
Business (Zimbabwe)	679
Industry (Zimbabwe)	680
Emmerson Mnangagwa	681
M.K. Stalin	682
Other Authorities / Officials (Taiwan)	683
Citizen (Taiwan)	684
Youssef Chahed	685
Head of Government (Tunisia)	686
Béji Caïd Es-Sebsi	687
Public Safety Canada	688
Men (Iraq)	689
Saeima	690
Ministry (Latvia)	691
Maris Kucinskis	692
Armed Band (Nigeria)	693
Citizen (Germany)	694
Islamic Revolutionary Court	695
Member of the Judiciary (Iran)	696
Lawyer/Attorney (Iran)	697
Military (Philippines)	698
Military Personnel (Democratic Republic of Congo)	699
Public Sector (India)	700
Imran Khan	701
Palestine Liberation Organization	702
Legislature (Israel)	703
Saeb Erekat	704
Government (United States)	705
Men (Egypt)	706
Appeals Court (Egypt)	707
Fernando Henrique Cardoso	708
Geraldo Alckmin	709
Lawmaker (Afghanistan)	710
World Trade Organization	711
Citizen (Niger)	712
David Parirenyatwa	713
Catholic Priest (Nigeria)	714
Goodluck Jonathan	715
Citizen (Bulgaria)	716
High Peace Council	717
Puntland	718
Indonesia	719
Foreign Affairs (Thailand)	720
Thief (Malaysia)	721
Hamid Karzai	722
Other Authorities / Officials (North Korea)	723
Criminal (North Korea)	724
Police (Israel)	725
Khalida Jarrar	726
World Wildlife Fund	727
Lawyer/Attorney (Germany)	728
UN Security Council	729
Justice Department/Ministery (Germany)	730
Defense / Security Ministry (Ukraine)	731
Ukrinform	732
Activist (Nigeria)	733
Media Personnel (Nigeria)	734
Libya	735
Immigrants (Libya)	736
Senate (Palestinian Territory, Occupied)	737
High Ranking Military Personnel (Iran)	738
Chief of Staff (Iran)	739
Kurdistan Workers' Party	740
Military (Turkey)	741
Khaleda Zia	742
Head of Government (Bangladesh)	743
Other Authorities / Officials (Bangladesh)	744
Umar al Bashir	745
Government (Sudan)	746
Government (Tunisia)	747
Tibet Autonomous Region	748
Citizen (Estonia)	749
Head of Government (Estonia)	750
Ellen Johnson-Sirleaf	751
Jewel Howard-Taylor	752
Kassim Majaliwa	753
Citizen (Tanzania)	754
Dakuku Peterside	755
Air Force (Afghanistan)	756
Militia (Syria)	757
Ministry (European Union)	758
Activist (Mali)	759
Head of Government (Kenya)	760
Ita Solomon Enang	761
Philip Mpango	762
Militant (Afghanistan)	763
Public Prosecutor (Egypt)	764
Court Judge (India)	765
Tenzin Gyatso	766
USKOK	767
Davor Bozinovic	768
Croatia	769
Al-Watan (Syria)	770
Jabhat al-Nusra	771
Political Parties (Palestinian Territory, Occupied)	772
Attacker (Syria)	773
Military Personnel (Syria)	774
Ministry (Iran)	775
Terrorist (Islamic State of Iraq and the Levant)	776
Royal Administration (Saudi Arabia)	777
Party Member (Uganda)	778
Citizen (Uganda)	779
Equatorial Guinea	780
Cote d'Ivoire	781
Peru	782
Kuwait	783
Netherlands	784
Tanya Plibersek	785
Tim Fischer	786
Recep Tayyip Erdoğan	787
Foreign Affairs (Turkey)	788
Central Bureau of Investigation	789
Rashtriya Janata Dal	790
Citizen (Algeria)	791
Other Authorities / Officials (Algeria)	792
Islamic Salvation Army	793
Envoy (United States)	794
Al Wafa	795
Knesset	796
Presidential Press Service (Uganda)	797
Igor Dodon	798
Constitutional Court (Moldova)	799
Bajrang Dal	800
Party Member (Iran)	801
Germany	802
Education (Zambia)	803
Health Ministry (Zambia)	804
Medical Personnel (Brazil)	805
Criminal (Germany)	806
Citizen (Libya)	807
Militia (Libya)	808
Criminal (Libya)	809
Government (Libya)	810
Jean-Yves Le Drian	811
Police (South Sudan)	812
Citizen (South Sudan)	813
Intergovernmental Authority on Development	814
Police (Ukraine)	815
Lawyer/Attorney (Ukraine)	816
Children (Iraq)	817
Newspaper (Saudi Arabia)	818
Ministry (Saudi Arabia)	819
Indigenous People (Nigeria)	820
Fula people	821
Alberto Fujimori	822
Pedro Pablo Kuczynski	823
Media (Iran)	824
National Directorate of Security	825
Militant (Taliban)	826
Combatant (Islamic State of Iraq and the Levant)	827
Ministry (Denmark)	828
Denmark	829
Education Ministry (Iran)	830
Citizen (Somalia)	831
Mohamed Abdullahi Mohamed	832
Government (Somalia)	833
Ministry (Somalia)	834
Legislature (Somalia)	835
Abdiweli Mohamed Ali	836
Ernesto Agazzi	837
Uruguay	838
Head of Government (India)	839
Combatant (Democratic Republic of Congo)	840
Attacker (Germany)	841
Turkish Army	842
Fethullah Gulen	843
Citizen (Japan)	844
Police (Japan)	845
Defense / Security Ministry (Croatia)	846
Niger	847
Citizen (North Korea)	848
Sudan	849
Sameh Shoukry	850
Ethiopia	851
Davies Chama	852
Combatant (Congo)	853
Fighter Bomber (Denmark)	854
Fighter Bomber (Lithuania)	855
Military Personnel - Special (Brazil)	856
Ministry (Lesotho)	857
Lesotho	858
Archbishop (Rwanda)	859
Christian (Rwanda)	860
People Associated with the Opposition (Republic Party)	861
Children (Zimbabwe)	862
Liam Fox	863
Trade Official (China)	864
Finance / Economy / Commerce / Trade Ministry (China)	865
Ruling Party (India)	866
Criminal (Hong Kong)	867
Children (Hong Kong)	868
Member of the Judiciary (Taiwan)	869
Member of Parliament (Germany)	870
Activist (Germany)	871
Other Authorities / Officials (Germany)	872
Ravi Shankar Prasad	873
Other Authorities / Officials (Libya)	874
Attorney General (Libya)	875
Party Member (Cote d'Ivoire)	876
Other Authorities / Officials (Cote d'Ivoire)	877
Mercosur	878
Men (Canada)	879
Denis Sassou Nguesso	880
Lawmaker (Uganda)	881
Mamata Banerjee	882
Protester (Ukraine)	883
Military Personnel - Special (Iraq)	884
Election Commission (Liberia)	885
L.P. Yadav	886
Head of Government (Canada)	887
Representatives (Canada)	888
James A. Kelly	889
Medical Association (Germany)	890
Armed Forces of the Democratic Republic of Congo	891
Men (Democratic Republic of Congo)	892
Media Personnel (Australia)	893
Marise Payne	894
Information / Communication / Transparency Ministry (Australia)	895
Tyrant (Australia)	896
Zimbabwe	897
Revolutionary Party (Zimbabwe)	898
Police (Mozambique)	899
Thief (Mozambique)	900
Citizen (Mozambique)	901
Zimbabwe Broadcasting Corporation	902
Party Member (Moldova)	903
Lawyer/Attorney (United States)	904
Mohammed Maadin Ali	905
Mohammad Javad Zarif	906
Lawyer/Attorney (Egypt)	907
Labor Union (Egypt)	908
Chibuike Rotimi Amaechi	909
Ben Cardin	910
Armed Rebel (Syria)	911
Combatant (Syria)	912
Labor Party (Brazil)	913
Congress (Brazil)	914
Yogi Adityanath	915
Anil Baijal	916
Women (Iran)	917
Employee (Iran)	918
Nikki Haley	919
Slovenia	920
Marija Pejcinovic Buric	921
Ministry (Croatia)	922
Fishermen (Croatia)	923
Pavlo Klimkin	924
Police (Democratic Republic of Congo)	925
Activist (Democratic Republic of Congo)	926
Embraer	927
Women (Australia)	928
Treasury/Finance Ministry (Indonesia)	929
Party Member (Indonesia)	930
Association of Combatant Clerics	931
Mohammad Khatami	932
Foreign Affairs (Cambodia)	933
Appeals Court (Chile)	934
Citizen (Chile)	935
Transport (North Korea)	936
Head of Government (Moldova)	937
Member of Legislative (Moldova)	938
Government (Bangladesh)	939
Activist (Bangladesh)	940
Militant (Nigeria)	941
Governor (Iran)	942
Protester (Morocco)	943
Citizen (Moldova)	944
Media Personnel (Uganda)	945
Armed Band (Iraq)	946
Citizen (Iraq)	947
Laos	948
Military (Thailand)	949
Ramesh Chennithala	950
N. Chandrababu Naidu	951
Education Ministry (India)	952
Administrative Body (India)	953
Unity Party	954
Vishva Hindu Parishad	955
Ghana	956
Sitaram Yechury	957
Ram Nath Kovind	958
Party Member (India)	959
Manohar Parrikar	960
Kidnapper (India)	961
Farm Worker (India)	962
Manmohan Singh	963
Akhilesh Yadav	964
Republican Party (India)	965
Surat Huseynov	966
Rashtriya Swayamsevak Sangh	967
Bhutan	968
Cabinet / Council of Ministers / Advisors (Moldova)	969
United Nations Human Rights Council	970
Maria Zakharova	971
Head of Government (France)	972
Labor and Employment Ministry (Lebanon)	973
Labor Union (Lebanon)	974
Ministry (Syria)	975
Refugee (Syria)	976
Lebanon	977
Treasury/Finance Ministry (Lebanon)	978
Citizen (Lebanon)	979
Employee (Lebanon)	980
Naval (Colombia)	981
Dissident (Revolutionary Armed Forces of Colombia)	982
Ali Haidar	983
Combatant (Palestinian Territory, Occupied)	984
Military (Lebanon)	985
Citizen (Poland)	986
Activist (Thailand)	987
Revolutionary Armed Forces of Colombia	988
Citizen (Colombia)	989
Haqqani Network	990
Children (Canada)	991
Military Personnel (Saudi Arabia)	992
Member of the Judiciary (Singapore)	993
Bank (Singapore)	994
Businessperson (Singapore)	995
Muslim (Germany)	996
Government (Laos)	997
Juan Carlos Varela Rodríguez	998
Panama	999
Jeremy Corbyn	1000
Parliament	1001
Healthcare Facility (Australia)	1002
Children (Australia)	1003
Children (Brazil)	1004
Other Authorities / Officials (Saudi Arabia)	1005
Human Rights Activist (Saudi Arabia)	1006
Conservative Party (Canada)	1007
League of Women Voters	1008
Other Authorities / Officials (United States)	1009
Member of the Judiciary (China)	1010
Bank (China)	1011
Businessperson (China)	1012
Milos Zeman	1013
Michal Horácek	1014
Police (Czech Republic)	1015
Head of Government (Czech Republic)	1016
Manoj Tiwari	1017
Amarinder Singh	1018
International	1019
Businessperson (India)	1020
I. Gandhi	1021
Communist Party of India	1022
Tesco	1023
Employee (United Kingdom)	1024
Government Official (India)	1025
Party Member (Brazil)	1026
Cabinet / Council of Ministers / Advisors (Malaysia)	1027
Education Ministry (Malaysia)	1028
Education (Malaysia)	1029
Police (Algeria)	1030
Men (Algeria)	1031
Hindustan Times	1032
Don Pramudwinai	1033
Militia (India)	1034
Hardeep Singh Puri	1035
Party President (India)	1036
Chief Court Judge (India)	1037
People Associated with the Opposition (Rashtriya Janata Dal)	1038
Jagadish Shettar	1039
Ramalinga Reddy	1040
Member of Legislative (India)	1041
Kodiyeri Balakrishnan	1042
Treasury/Finance Ministry (India)	1043
Ghulam Nabi Azad	1044
A.P. Sharma	1045
Frans Timmermans	1046
Business (Hong Kong)	1047
Employee (Hong Kong)	1048
Men (Nigeria)	1049
Court Judge (Ireland)	1050
Citizen (Ireland)	1051
Governor (Argentina)	1052
Head of Government (Argentina)	1053
Foreign Affairs (Indonesia)	1054
Democratic Party (South Korea)	1055
Nicolás Maduro	1056
Government (Venezuela)	1057
Tzipi Livni	1058
Nir Barkat	1059
Moshe Kahlon	1060
Military (Palestinian Territory, Occupied)	1061
Dissident (Cuba)	1062
James Mattis	1063
Company - Owner or Operator (Vietnam)	1064
Lawyer/Attorney (Singapore)	1065
Peter Dutton	1066
Lawyer/Attorney (Australia)	1067
Court Judge (Australia)	1068
Bantubonke Harrington Holomisa	1069
Government (Philippines)	1070
Communist Rebel (Philippines)	1071
Student (Philippines)	1072
Thief (Philippines)	1073
Other Authorities / Officials (Philippines)	1074
Simon Coveney	1075
George Soros	1076
Gerry Adams	1077
Government (Ireland)	1078
Democratic Unionist Party	1079
George W. Bush	1080
Atta Mohammed Nur	1081
Latin America	1082
Court Judge (Singapore)	1083
Government Lawyer/Representative (Iran)	1084
Looter (Nigeria)	1085
Independent National Electoral Commission	1086
Political Parties (Nigeria)	1087
Fulani herdsmen	1088
Islamic State of Iraq and the Levant	1089
Pilgrim (Turkey)	1090
Scholar (Turkey)	1091
Media Personnel (Iran)	1092
Head of Government (Russia)	1093
Justice Department/Ministery (Russia)	1094
Media Personnel (China)	1095
Lawyer/Attorney (China)	1096
David Lee	1097
Sheu Yu-jer	1098
Foreign Affairs (France)	1099
Other Authorities / Officials (Malaysia)	1100
Federica Mogherini	1101
Ministry (Nigeria)	1102
Police (China)	1103
Criminal (China)	1104
Financial Times	1105
Other Authorities / Officials (Turkey)	1106
Bank (Turkey)	1107
Member of the Judiciary (Estonia)	1108
Medical Personnel (Estonia)	1109
New Democracy	1110
Government (Romania)	1111
Peacekeeping Troop (Ukraine)	1112
Army Personnel (Thailand)	1113
Third Army Corps	1114
Bank (South Korea)	1115
Kim Dong Yeon	1116
Hanan Ashrawi	1117
Unification Ministry (South Korea)	1118
Shehu Sani	1119
Government (Serbia)	1120
Rihards Kozlovskis	1121
Manik Sarkar	1122
Director General (India)	1123
Media Personnel (Zambia)	1124
Reuters	1125
Citizen (Zambia)	1126
Edgar Lungu	1127
M.M.U. Farooq	1128
High Ranking Military Personnel (Nigeria)	1129
Business (Nigeria)	1130
Other Authorities / Officials (China)	1131
Manish Sisodia	1132
Armed Gang (Somalia)	1133
Men (Somalia)	1134
Information / Communication / Transparency Ministry (Indonesia)	1135
Head of Government (Pakistan)	1136
Citizen (Canada)	1137
Hong Kong	1138
Police (Hong Kong)	1139
Lawyer/Attorney (Hong Kong)	1140
Udom Emmanuel	1141
Head of Government (Slovakia)	1142
Other Authorities / Officials (Kenya)	1143
Harry Kalaba	1144
Democratic Party (Greece)	1145
Media Personnel (Greece)	1146
Main Opposition (Zimbabwe)	1147
Attacker (Zimbabwe)	1148
Obert Chaurura Gutu	1149
Police (Namibia)	1150
Citizen (Namibia)	1151
Criminal (Nigeria)	1152
Military (Malaysia)	1153
Men (Syria)	1154
Education (Hong Kong)	1155
Media Personnel (Rwanda)	1156
Rwanda National Police	1157
Nigeria Airways Ltd.	1158
National Union Party (Nigeria)	1159
Assemblies (Nigeria)	1160
Treasury/Finance Ministry (Nigeria)	1161
Karl Erjavec	1162
Police (Saudi Arabia)	1163
Ibrahim Abd al-Aziz al-Assaf	1164
Aivars Lembergs	1165
Farm Worker (Latvia)	1166
Customs Official (Zimbabwe)	1167
Lawyer/Attorney (Zimbabwe)	1168
Khemraj Ramjattan	1169
Stabroek News	1170
Hage Geingob	1171
Government (Namibia)	1172
Ministry/Department of Technology (Thailand)	1173
Sarah Huckabee Sanders	1174
Employee (Australia)	1175
Bangladesh Nationalist Party	1176
Military (Kuwait)	1177
Army Chief of Staff (Bangladesh)	1178
Pantaleon Alvarez	1179
Senate (Philippines)	1180
Congress (Philippines)	1181
House of Representatives (Philippines)	1182
Armed Forces of the Philippines	1183
Ombudsman (Philippines)	1184
Newspaper (Japan)	1185
Libyan Armed Forces	1186
Militia (Al Qaeda)	1187
Detainee (Ethiopia)	1188
Tofael Ahmed	1189
Armed Rebel (Central African Republic)	1190
Citizen (Central African Republic)	1191
Combatant (Central African Republic)	1192
Central African Republic	1193
Faustin Archange Touadera	1194
Jean Ping	1195
Gabon	1196
Foreign Affairs (Zambia)	1197
Bahram Qassemi	1198
Protester (Pakistan)	1199
Islamic Jihad	1200
Police (Ethiopia)	1201
Hindu (India)	1202
Martin Schulz	1203
Horst Seehofer	1204
Christian Social Union of Bavaria	1205
Domestic Affairs (Zambia)	1206
Chishimba Kambwili	1207
Citizen (Kuwait)	1208
Mansour Al-Otaibi	1209
Sanjay Singh	1210
Kumar Vishwas	1211
Arvind Kejriwal	1212
Pete Ricketts	1213
Lawmaker (United States)	1214
Eshaq Jahangiri	1215
Islamic Republic News Agency	1216
Population (Myanmar)	1217
Marko Pavić	1218
Citizen (Croatia)	1219
Medical Personnel (Poland)	1220
Health Ministry (Poland)	1221
Government Official (Nigeria)	1222
Criminal (Zimbabwe)	1223
Men (Japan)	1224
Party Member (Ethiopia)	1225
Mina Andreeva	1226
Andrej Plenkovic	1227
Miro Cerar	1228
Government (Germany)	1229
Government (Bulgaria)	1230
Women (Bulgaria)	1231
Ekaterina Zaharieva	1232
Michel Aoun	1233
Foreign Affairs (Saudi Arabia)	1234
Saad Hariri	1235
Insurgent (Syria)	1236
Member of Parliament (Lithuania)	1237
Head of Government (Lithuania)	1238
Women (United Kingdom)	1239
Shin Bet	1240
Main Opposition (India)	1241
Women (United States)	1242
Haile-Mariam Desalegne	1243
Government (Ethiopia)	1244
High Ranking Military Personnel (Tanzania)	1245
Retno Marsudi	1246
Terrorist Leader (Al-Shabaab)	1247
Militant (Al-Shabaab)	1248
Mohammad Ali Jafari	1249
Kidnapper (Nigeria)	1250
Aminu Tambuwal	1251
Other Authorities / Officials (Nigeria)	1252
Member of the Judiciary (Spain)	1253
Citizen (Spain)	1254
Norway	1255
Government (Norway)	1256
Abd al-Rab Mansur al-Hadi	1257
Guerrilla (Lebanon)	1258
Shantaram Naik	1259
S. Jayakumar	1260
Attacker (Nigeria)	1261
Police (Senegal)	1262
Citizen (Senegal)	1263
Mikhail Saakashvili	1264
Opposition Force (Ukraine)	1265
Head of Government (Georgia)	1266
Office of the United Nations High Commissioner for Human Rights	1267
Zeid Ra'ad Al Hussein	1268
Yuriy Lutsenko	1269
Military Personnel - Special (Somalia)	1270
Saulius Skvernelis	1271
Ministry (France)	1272
Édouard Philippe	1273
Military (France)	1274
Education (United Kingdom)	1275
Business (United Kingdom)	1276
Citizen (Ethiopia)	1277
Ruling Party (Ethiopia)	1278
Foreign Affairs (India)	1279
Militant (Egypt)	1280
Egyptian Armed Forces	1281
Bolivia	1282
Chile	1283
Medical Personnel (Bolivia)	1284
Citizen (Bolivia)	1285
Ministry (Bolivia)	1286
Military Personnel - Special (Turkey)	1287
Party Member (Turkey)	1288
Court Judge (United Kingdom)	1289
Kalyan Banerjee	1290
Mahmoud Ahmadinejad	1291
Geoffrey Onyeama	1292
Liow Tiong Lai	1293
Military (China)	1294
Criminal (Mozambique)	1295
Caribbean	1296
Wang Huning	1297
Foreign Affairs (Ukraine)	1298
Antonio Tajani	1299
Northern League	1300
Media (Germany)	1301
Ruling Coalition (Ethiopia)	1302
Ethnic Group (Ethiopia)	1303
Alexei Navalny	1304
Steve Bannon	1305
Lawyer/Attorney (Russia)	1306
Qasem Soleimani	1307
Other Authorities / Officials (Iraq)	1308
Saddam Hussein	1309
Governor (Iraq)	1310
Kurdistan Democratic Party	1311
Rodrigo Londono	1312
Police (Colombia)	1313
Lawyer/Attorney (Mexico)	1314
Employee (Mexico)	1315
BNP Paribas	1316
Business (France)	1317
Health Ministry (South Africa)	1318
Rights Activist (Taiwan)	1319
Government (Taiwan)	1320
Rajinder Singh	1321
Police (Samoa)	1322
Media Personnel (United States)	1323
Ministry (Jordan)	1324
Ramzan Akhmadovich Kadyrov	1325
Police (Ireland)	1326
Industrial / Textiles / Mining Ministry (Brazil)	1327
Media Personnel (Gabon)	1328
Lenin Moreno	1329
Jorge Glas	1330
Media Personnel (Israel)	1331
Representatives (Cuba)	1332
Bruno Rodríguez Parrilla	1333
Military (Chad)	1334
Combatant (Boko Haram)	1335
Foreign Affairs (Lebanon)	1336
Bekir Bozdag	1337
Guenther Oettinger	1338
Senegal	1339
Citizen (Italy)	1340
Medical Personnel (Lithuania)	1341
Government (Lithuania)	1342
Indigenous People (Lithuania)	1343
Media Personnel (Sudan)	1344
Lawyer/Attorney (Sudan)	1345
Green Party (Australia)	1346
Nicholas "Nick" Xenophon	1347
Refugee (Africa)	1348
Criminal (Africa)	1349
Gavin Williamson	1350
Cabinet / Council of Ministers / Advisors (United Kingdom)	1351
Government (Kuwait)	1352
Kuwait News Agency	1353
Al Qaeda	1354
Citizen (Pakistan)	1355
Kidnapper (Canada)	1356
Election Commission (Russia)	1357
Member of the Judiciary (Russia)	1358
Jose Sarney	1359
Other Authorities / Officials (Mexico)	1360
Business (Mexico)	1361
Karunanidhi	1362
Taavi Rõivas	1363
Government (Estonia)	1364
Nabih Berri	1365
Company - Owner or Operator (Lebanon)	1366
Didier Reynders	1367
Military Personnel - Special (Congo)	1368
Population (Congo)	1369
Children (Uganda)	1370
Main Opposition (Equatorial Guinea)	1371
Head of Government (Congo)	1372
Governor (Angola)	1373
Domestic Affairs (Angola)	1374
Senate (Namibia)	1375
Member of Parliament (Namibia)	1376
Other Authorities / Officials (Zambia)	1377
Ministry (Germany)	1378
Foreign Affairs (Germany)	1379
Business (Lebanon)	1380
Congress (Chile)	1381
Sebastián Piñera	1382
Citizen (El Salvador)	1383
Government (El Salvador)	1384
Ministry (Congo)	1385
Fighter Bomber (Yemen)	1386
Yemen	1387
Faisal Mekdad	1388
Social Democratic Party (Germany)	1389
Main Opposition (Rajya Sabha)	1390
Head of Government (Somalia)	1391
Police (Somalia)	1392
Criminal (Russia)	1393
Ministry (Ukraine)	1394
Iryna Herashchenko	1395
Borut Pahor	1396
Donald Tusk	1397
Jens Stoltenberg	1398
Media (Brazil)	1399
Citizen (Liberia)	1400
Raider (Syria)	1401
Bank (Syria)	1402
Armed Gang (Syria)	1403
Military Personnel (Nigeria)	1404
Al Jazeera	1405
Armed Gang (Mexico)	1406
Children (Mexico)	1407
Attacker (Bolivia)	1408
Police (Bahrain)	1409
Media (France)	1410
Court Judge (France)	1411
Military (Tunisia)	1412
Citizen (Tunisia)	1413
Representatives (Lithuania)	1414
Linas Antanas Linkevičius	1415
Ministry of Tourism (Uganda)	1416
Media Personnel (Libya)	1417
Mexico	1418
Combatant (Africa)	1419
Education (Africa)	1420
Combatant (International)	1421
Oleg Sysuev	1422
Alfa-Bank	1423
Foreign Affairs (Cuba)	1424
Ministry (Cuba)	1425
Education (Russia)	1426
Rafael Correa	1427
Ecuador	1428
Evo Morales	1429
Government (Guatemala)	1430
Governor (Mexico)	1431
Government (Panama)	1432
Kommersant	1433
Military (Equatorial Guinea)	1434
Armed Gang (Equatorial Guinea)	1435
Abel Prieto	1436
UN General Assembly	1437
Hezbollah	1438
Government Official (Turkey)	1439
Gholamali Khoshru	1440
La República	1441
Defense / Security Ministry (Peru)	1442
Government Lawyer/Representative (India)	1443
Samajwadi Janata Party	1444
Cleric (Pakistan)	1445
Court Judge (Pakistan)	1446
Inter-Services Intelligence	1447
Member of the Judiciary (Pakistan)	1448
Shivraj Singh Chouhan	1449
Public Courts (India)	1450
Ravneet Singh Bittu	1451
Police (Spain)	1452
Spain	1453
Murderer (India)	1454
Senate (India)	1455
Special Court (India)	1456
Labor Union (India)	1457
City Mayor (India)	1458
Sukhdev Singh	1459
Surjya Kanta Mishra	1460
Military (Pakistan)	1461
C. Shekhar	1462
Ajay Maken	1463
Yogendra Yadav	1464
Sumitra Mahajan	1465
Kulbhushan Jadhav	1466
Peacekeeping Troop (United Nations)	1467
Farhan Haq	1468
Government (Eritrea)	1469
Donald Trump Jr.	1470
Activist (Indonesia)	1471
Chief Court Judge (Indonesia)	1472
Lawmaker (Indonesia)	1473
Men (Indonesia)	1474
Juan Manuel Santos	1475
PAIS Alliance	1476
Professor (United Kingdom)	1477
Philip Hammond	1478
David Davis	1479
Ministry of Health	1480
Cabinet / Council of Ministers / Advisors (Lebanon)	1481
Justice Department/Ministery (Lebanon)	1482
Halkbank	1483
Mirek Topolánek	1484
Lower House of Parliament (Czech Republic)	1485
Mauricio Funes	1486
Lawyer/Attorney (South Korea)	1487
Park Geun Hye	1488
Attorney General (El Salvador)	1489
Tony Blair	1490
Government Affiliated Bank (South Korea)	1491
Citizen (Unidentified State Actor)	1492
Other Authorities / Officials (Myanmar)	1493
National Anti-Corruption Commission (Thailand)	1494
János Áder	1495
Government (Poland)	1496
Head of Government (China)	1497
Central Military Commission	1498
Armed Separatist (Libération)	1499
Government (International)	1500
Police (Canada)	1501
Media (Malaysia)	1502
Supreme Council (Malaysia)	1503
Activist (Bajrang Dal)	1504
Bahujan Samaj Party	1505
Tupou VI	1506
Akilisi Pohiva	1507
Criminal (South Korea)	1508
Professor (India)	1509
Navjot Singh Sidhu	1510
Royal Administration (India)	1511
Sukhbir Singh Badal	1512
Foreign Affairs (Japan)	1513
Anil Desai	1514
Media (India)	1515
Jim Molan	1516
Association of American Publishers	1517
Aam Aadmi Party	1518
Foreign Affairs (South Korea)	1519
U.S. Forces Korea	1520
Government (Brazil)	1521
Shinzo Abe	1522
TAMIL NADU Police	1523
Police (Turkey)	1524
Shashi Tharoor	1525
Oommen Chandy	1526
Kiran Bedi	1527
Party President (Bangladesh)	1528
United Democratic Front	1529
Oversight Court (India)	1530
Party Member (Bangladesh)	1531
Legislature (Bangladesh)	1532
Ministry (Liberia)	1533
Activist (Bharatiya Janata)	1534
Prashant Bhushan	1535
Party President (Aam Aadmi Party)	1536
Criminal (Egypt)	1537
Men (Ireland)	1538
Healthcare Facility (Philippines)	1539
Jed Patrick Mabilog	1540
Head of Government (Poland)	1541
Court Judge (Mexico)	1542
Refugee (Somalia)	1543
Gilad Erdan	1544
Abdel Fattah Al-Sisi	1545
Rafael Ramírez	1546
Bharrat Jagdeo	1547
Awami People's League	1548
Public Courts (Bangladesh)	1549
Children (Bangladesh)	1550
Employee (Bangladesh)	1551
Member of Parliament (Iran)	1552
Pavel Durov	1553
Control Yuan	1554
Labor and Employment Ministry (Taiwan)	1555
Executive Yuan	1556
Cabinet / Council of Ministers / Advisors (United States)	1557
Theresa May	1558
City Mayor (South Africa)	1559
Farm Worker (South Africa)	1560
Professor (South Africa)	1561
Refugee (Palestinian Territory, Occupied)	1562
Association of Southeast Asian Nations	1563
Women (Philippines)	1564
Miri Regev	1565
Norodom Sihamoni	1566
Hun Sen	1567
Media Personnel (United Kingdom)	1568
Jared Kushner	1569
Citizen (New Zealand)	1570
Children (South Korea)	1571
Jignesh Mevani	1572
National Intelligence Service	1573
Shirin Ebadi	1574
Al Sharq al Awsat	1575
Head of Government (Yemen)	1576
Head of Government (Ethiopia)	1577
Member of the Judiciary (United States)	1578
Ministry (Taiwan)	1579
Ma Ying Jeou	1580
Yu Shyi Kun	1581
Civil Servant (China)	1582
Education (China)	1583
Anti Money Laundering Office	1584
Government Affiliated Bank (Thailand)	1585
Military Personnel - Special (Equatorial Guinea)	1586
Oversight Court (Nigeria)	1587
Economic and Financial Crimes Commission	1588
Labor Party (Nigeria)	1589
Senate (Nigeria)	1590
Lawyer/Attorney (Thailand)	1591
Attacker (Thailand)	1592
Chief of Staff (Niger)	1593
Media Personnel (Niger)	1594
Senate (Niger)	1595
Head of Government (Niger)	1596
Federal Bureau of Investigation	1597
Central Intelligence Agency	1598
Egyptian Army	1599
Mohamed Morsi	1600
Men (Russia)	1601
Chechnya	1602
Yuriko Koike	1603
Government (Japan)	1604
Political Parties (France)	1605
Intellectual (Cuba)	1606
Member of Parliament (Georgia)	1607
Raul Jumka-ipa Khajimba	1608
Citizen (Georgia)	1609
Yemi Osinbajo	1610
World Health Organization	1611
Business (Canada)	1612
Court Judge (Germany)	1613
Bulgarian Socialist Party	1614
Council of Europe	1615
Police (Costa Rica)	1616
Citizen (Costa Rica)	1617
Foreign Affairs (Liberia)	1618
Ministry of Communication (Nigeria)	1619
Lawmaker (Nigeria)	1620
Protester (Nigeria)	1621
Edwin Clark	1622
Seriake Dickson	1623
Activist (Israel)	1624
Al-Quds	1625
Men (Thailand)	1626
Media Personnel (Thailand)	1627
Abdolreza Rahmani-Fazli	1628
Revolutionary Guards	1629
Web Site (Iran)	1630
Congo	1631
Representatives (Congo)	1632
Macky Sall	1633
Government (Senegal)	1634
International Organization for Migration	1635
Clergy (Nigeria)	1636
Democratic Party (Nigeria)	1637
Moussa Faki Mahamat	1638
Angelina Matise Motshekga	1639
Foreign Affairs (Australia)	1640
Treasury/Finance Ministry (Zimbabwe)	1641
Armed Rebel (Russia)	1642
Women (Thailand)	1643
Activist (Afghanistan)	1644
Representatives (Latvia)	1645
Education (Latvia)	1646
Goh Chok Tong	1647
High Ranking Military Personnel (United States)	1648
Military (International)	1649
Social Democratic Party of Lithuania	1650
Leo Varadkar	1651
Envoy (Iran)	1652
Alan Peter Cayetano	1653
Government (Indonesia)	1654
Sergei Ryabkov	1655
Justice Department/Ministery (Iran)	1656
Children (Iran)	1657
Maria Lourdes Sereno	1658
Panfilio Lacson	1659
Lawmaker (Philippines)	1660
Other Authorities / Officials (Indonesia)	1661
Robert Mueller	1662
Tunisia	1663
Domestic Affairs (Tunisia)	1664
Domestic Affairs (Turkey)	1665
Harry Roque	1666
Employee (Philippines)	1667
Armed Rebel (Iran)	1668
Criminal (Turkey)	1669
Army Personnel (South Sudan)	1670
Media Personnel (South Sudan)	1671
Armed Rebel (South Sudan)	1672
Alexander Vershbow	1673
Anders Fogh Rasmussen	1674
Lawmaker (Turkey)	1675
Armed Forces of the Russian Federation	1676
Militant (Russia)	1677
Ali Akbar Velayati	1678
Governor (Philippines)	1679
Activist (Ukraine)	1680
Mariano Rajoy Brey	1681
Legislature (Spain)	1682
Head of Government (Japan)	1683
Media Personnel (Philippines)	1684
Lawyer/Attorney (Spain)	1685
Court Judge (Spain)	1686
Media Personnel (Ukraine)	1687
Citizen (Greece)	1688
Armed Rebel (Free Syrian Army)	1689
Labor Party (United Kingdom)	1690
Taro Kono	1691
Qamar Javed Bajwa	1692
Police (Burundi)	1693
Activist (Burundi)	1694
Civic Group (Zimbabwe)	1695
Police (Zimbabwe)	1696
Cabinet / Council of Ministers / Advisors (Japan)	1697
Hizb-e Islami	1698
Political Parties (Afghanistan)	1699
Education Ministry (Croatia)	1700
Civic Group (Croatia)	1701
Health Ministry (Palestinian Territory, Occupied)	1702
Terrorist (Jabhat al-Nusra)	1703
Terrorist (Israel)	1704
Azzam al-Ahmad	1705
WAFA	1706
Education (Bulgaria)	1707
Dagestan	1708
Citizen (Swaziland)	1709
Nonhlanhla Dlamini	1710
Head of Government (Panama)	1711
Governor (Panama)	1712
Head of Government (Algeria)	1713
Ahmed Ouyahia	1714
Yemeni Armed Forces	1715
Combatant (Houthis)	1716
Kaspars Gerhards	1717
Ministry (Equatorial Guinea)	1718
Other Authorities / Officials (Equatorial Guinea)	1719
Militant (Al Qaeda)	1720
Court Judge (Brazil)	1721
Mainland Affairs Council	1722
Ministry (Mainland Affairs Council)	1723
Ko Wen-je	1724
Minister Without Portfolio (Taiwan)	1725
Head of Government (Senegal)	1726
Hlengiwe Buhle Mkhize	1727
Media (South Africa)	1728
Greece	1729
Macedonia	1730
City Mayor (United Kingdom)	1731
Ministry (United Kingdom)	1732
Jaish-e-Mohammad	1733
Representatives (Liberia)	1734
City Mayor (Namibia)	1735
Ministry (Namibia)	1736
Cabinet / Council of Ministers / Advisors (Namibia)	1737
Namibia	1738
Other Authorities / Officials (Liberia)	1739
Mohamed Ibn Chambas	1740
United Nations Mission in Liberia	1741
Vincent Mwale	1742
Zambia	1743
City Mayor (Japan)	1744
Justice Department/Ministery (Brazil)	1745
City Mayor (Brazil)	1746
Head of Government (Togo)	1747
Citizen (Togo)	1748
Houthis	1749
Newspaper (Yemen)	1750
Lawmaker (Liberia)	1751
Senate (Liberia)	1752
Hannah Tetteh	1753
Head of Government (Africa)	1754
Fighter Bomber (Syria)	1755
Free Syrian Army	1756
Air Force (Syria)	1757
Militant (Jabhat al-Nusra)	1758
Terrorist (Syria)	1759
Ramin Mehmanparast	1760
Terrorist Leader (Islamic State of Iraq and the Levant)	1761
Head of Government (North Korea)	1762
European Investment Bank	1763
Energy Department/Ministry (Sweden)	1764
Gulbuddin Hekmatyar	1765
Amrullah Saleh	1766
Alexander Dobrindt	1767
Other Authorities / Officials (Singapore)	1768
Protester (Algeria)	1769
Military Personnel - Special (Algeria)	1770
Medical Personnel (Algeria)	1771
Citizen (Portugal)	1772
Royal Administration (Portugal)	1773
Joao Lourenco	1774
Protester (South Africa)	1775
Eastern Cape Police	1776
Main Opposition (South Africa)	1777
Citizen (Qatar)	1778
Pilgrim (Qatar)	1779
Ministry (Democratic Republic of Congo)	1780
Indigenous People (Democratic Republic of Congo)	1781
Citizen (Lithuania)	1782
Abdullah Abdullah	1783
Konstantin Kosachev	1784
Bosnia and Herzegovina	1785
Business (Bulgaria)	1786
City Mayor (Bulgaria)	1787
Environment Department/Ministry (Bulgaria)	1788
Dmitry Olegovich Rogozin	1789
Reserve Personnel (Latvia)	1790
People Associated with the Opposition (Turkey)	1791
Michael Andrew Gove	1792
Government (United Kingdom)	1793
Government (Gambia)	1794
Adama Barrow	1795
Lawrence A. MacAulay	1796
Detainee (Congo)	1797
Foreign Affairs (Lithuania)	1798
Business (Denmark)	1799
Main Opposition (Turkey)	1800
Agriculture / Fishing / Forestry Ministry (Croatia)	1801
Representatives (Croatia)	1802
Domestic Affairs (Taiwan)	1803
Treasury/Finance Ministry (Taiwan)	1804
Media Personnel (Iraq)	1805
Hassan Ali Khayre	1806
Treasury/Finance Ministry (Somalia)	1807
Government (Mexico)	1808
Drug Dealer (Afghanistan)	1809
Armed Gang (Afghanistan)	1810
Attacker (Afghanistan)	1811
Agence France-Presse	1812
Media Personnel (International)	1813
Hanno Pevkur	1814
Free Party (Estonia)	1815
Rein Lang	1816
Institutional Revolutionary Party	1817
Andrew Mark Cuomo	1818
Benin	1819
Member of Parliament (Australia)	1820
Barnaby Joyce	1821
Annastacia Palaszczuk	1822
Rami Abdulrahman	1823
Gopal Rai	1824
Protester (Palestinian Territory, Occupied)	1825
Conservative Party (Croatia)	1826
Government (Slovenia)	1827
Jaysh al-Islam	1828
Business (Libya)	1829
Nigeria Police Force	1830
Hope Mwesigye	1831
Portugal	1832
Labor Union (Canada)	1833
Police (Peru)	1834
Children (Peru)	1835
Women (Tunisia)	1836
Government (Croatia)	1837
Vojvodina	1838
Media (Croatia)	1839
Head of Government (United Kingdom)	1840
Interpol	1841
Citizen (Argentina)	1842
National Emergency Management Agency	1843
Brazilian Social Democracy Party	1844
Business (Germany)	1845
Business (Iran)	1846
Steven Mnuchin	1847
Media Personnel (Germany)	1848
Human Rights Activist (Turkey)	1849
Citizen (Norway)	1850
Business (United States)	1851
Claudia Cooper	1852
Government (Peru)	1853
Health Ministry (Iraq)	1854
Representatives (Iraq)	1855
Legislature (Brazil)	1856
Raimonds Vejonis	1857
Legislature (Latvia)	1858
Indigenous People (Indonesia)	1859
Great Indonesia Movement Party	1860
High Ranking Military Personnel (Indonesia)	1861
Children (Indonesia)	1862
Believer (India)	1863
Mukul Sangma	1864
Harish Rawat	1865
Inspector General (India)	1866
Naxali	1867
Information / Communication / Transparency Ministry (India)	1868
Human Rights Commission (India)	1869
Citizen (Myanmar)	1870
Sleeper Cell (India)	1871
Suresh Kumar	1872
Dharamvira Gandhi	1873
Margaret Alva	1874
Luiz Fernando Pezão	1875
Armed Gang (Lebanon)	1876
Samir Geagea	1877
Government (Lebanon)	1878
Head of Government (Lebanon)	1879
Extremist (France)	1880
Ministry (Russia)	1881
Men (Lebanon)	1882
Riad Abu Ghayda	1883
Saadeddine El Othmani	1884
Government (Morocco)	1885
Hugo Martínez	1886
Foreign Affairs (El Salvador)	1887
Citizen (Morocco)	1888
Ksenia Sobchak	1889
Other Authorities / Officials (New Zealand)	1890
Foreign Affairs (Sudan)	1891
Activist (Lebanon)	1892
Hassan Nasrallah	1893
Head of Government (Philippines)	1894
News Editor (Philippines)	1895
Lawyer/Attorney (Philippines)	1896
Rebel Group (Syria)	1897
Company - Owner or Operator (Chad)	1898
Children (Czech Republic)	1899
Domestic Affairs (Czech Republic)	1900
Foreign Affairs (Czech Republic)	1901
Presidential Candidate (Czech Republic)	1902
Business (Czech Republic)	1903
Foreign Affairs (Azerbaijan)	1904
Nils Usakovs	1905
Conservative Party	1906
Naval (Argentina)	1907
Odebrecht SA	1908
Victorian Supreme Court	1909
Congress (Iran)	1910
Police (New Zealand)	1911
New Zealand	1912
Michael Flynn	1913
Sean Spicer	1914
Women / Children / Social / Welfare / Development / Religion Ministry (Poland)	1915
Witold Waszczykowski	1916
Other Authorities / Officials (Spain)	1917
Businessperson (South Korea)	1918
Other Authorities / Officials (South Korea)	1919
Chongwadai	1920
Ministry (Thailand)	1921
Other Authorities / Officials (Thailand)	1922
Sergio Mattarella	1923
Legislature (Italy)	1924
Businessperson (United Kingdom)	1925
Government Official (China)	1926
Chinese Communist Party	1927
Abhisit Vejjajiva	1928
Legislature (Thailand)	1929
Lawmaker (Peru)	1930
People Associated with the Opposition (Peru)	1931
Organized Crime (India)	1932
Student Dissident (India)	1933
Henrique Meirelles	1934
Member of Legislative (Brazil)	1935
Senate (Malaysia)	1936
Colombia	1937
Financial Action Task Force on Money Laundering	1938
Ministry (Association of American Publishers)	1939
Party Member (United Kingdom)	1940
Scottish National Party	1941
Scotland	1942
Opposition Supporter (Australia)	1943
Labor Union (Australia)	1944
Vasundhara Raje	1945
Main Opposition (South Korea)	1946
Edappadi K. Palaniswami	1947
Mullah Mohammad Hassan	1948
Naval (Sri Lanka)	1949
Fishermen (India)	1950
Agriculture / Fishing / Forestry Ministry (India)	1951
Sushil Kumar Shinde	1952
Telugu Desam Party	1953
Kapil Sibal	1954
J. Tytler	1955
Suresh Arora	1956
Congress (Bangladesh)	1957
Rights Activist (India)	1958
K. Chandrashekhar Rao	1959
Foreign Affairs (Oman)	1960
Oman	1961
José Mujica	1962
Head of Government (Spain)	1963
Other Authorities / Officials (Australia)	1964
Militant (Argentina)	1965
Police (Argentina)	1966
Reza Zarrab	1967
Police (Bolivia)	1968
Marcelo Rebelo de Sousa	1969
Lawmaker (Portugal)	1970
Lawyer/Attorney (Taiwan)	1971
Men (Taiwan)	1972
Foreign Affairs (Panama)	1973
Ministry (Egypt)	1974
Jacinto Suárez	1975
Children (United States)	1976
Cyprus	1977
Citizen (Cyprus)	1978
Political Parties (Italy)	1979
Lawmaker (Italy)	1980
Facebook	1981
Other Authorities / Officials (Egypt)	1982
Christian (Germany)	1983
Media (Turkey)	1984
Domestic Affairs (France)	1985
Fire Brigade (France)	1986
Other Authorities / Officials (Afghanistan)	1987
Ministry (Japan)	1988
Member of the Judiciary (Germany)	1989
Yusuf Garaad Omar	1990
Party Member (Somalia)	1991
Anatolian Agency	1992
Lawyer/Attorney (Turkey)	1993
Court Judge (China)	1994
Monsanto	1995
Businessperson (United States)	1996
Jordan	1997
Student (Palestinian Territory, Occupied)	1998
Jerusalem Post	1999
[truncated: 21,033 more rows]
