# Supplementary material for: A temporal knowledge graph reasoning model based on recurrent encoding and contrastive learning
Source: PeerJ Comput Sci. 2025 Jan 23;11:e2595. doi: 10.7717/peerj-cs.2595 (PMC11784877; doi:10.7717/peerj-cs.2595)
Supplement: Supplemental Information 2 [file peerj-cs-11-2595-s002.zip › data/ICEWS18/relation2id.txt]

Make statement	0
Make an appeal or request	1
Use conventional military force	2
Rally opposition against	3
Demand	4
Arrest, detain, or charge with legal action	5
Criticize or denounce	6
Engage in symbolic act	7
Praise or endorse	8
Expel or deport individuals	9
Consider policy option	10
Appeal for change in leadership	11
Express intent to engage in diplomatic cooperation (such as policy support)	12
Protest violently, riot	13
Use tactics of violent repression	14
Express intent to meet or negotiate	15
Appeal for policy change	16
Engage in diplomatic cooperation	17
Appeal for de-escalation of military engagement	18
Demonstrate or rally	19
Accuse	20
Demonstrate military or police power	21
Threaten	22
Share intelligence or information	23
Expel or withdraw	24
Sign formal agreement	25
Express intent to settle dispute	26
Appeal for diplomatic cooperation (such as policy support)	27
Use unconventional violence	28
Investigate	29
Ease administrative sanctions	30
Host a visit	31
Make a visit	32
Kill by physical assault	33
Impose administrative sanctions	34
Express intent to cooperate economically	35
Physically assault	36
Return, release person(s)	37
Sexually assault	38
Make empathetic comment	39
fight with small arms and light weapons	40
Express intent to cooperate	41
Mobilize or increase police power	42
Provide humanitarian aid	43
Carry out suicide bombing	44
Employ aerial weapons	45
Mobilize or increase armed forces	46
Consult	47
Occupy territory	48
Reduce or break diplomatic relations	49
Reduce relations	50
Deny responsibility	51
Reject	52
Abduct, hijack, or take hostage	53
Provide economic aid	54
Violate ceasefire	55
Accuse of aggression	56
Make optimistic comment	57
Reduce or stop material aid	58
Meet at a 'third' location	59
Grant diplomatic recognition	60
Discuss by telephone	61
Defend verbally	62
Conduct strike or boycott	63
Express accord	64
Complain officially	65
Provide aid	66
Make pessimistic comment	67
Appeal for intelligence	68
Confiscate property	69
Appeal for judicial cooperation	70
Reject proposal to meet, discuss, or negotiate	71
Torture	72
Express intent to provide material aid	73
Threaten with military force	74
Rally support on behalf of	75
Engage in negotiation	76
Threaten to reduce or stop aid	77
Threaten with repression	78
Provide military aid	79
Yield	80
Obstruct passage, block	81
Express intent to release persons or property	82
Demand diplomatic cooperation (such as policy support)	83
fight with artillery and tanks	84
Express intent to change leadership	85
Express intent to cooperate militarily	86
Reduce or stop economic assistance	87
Engage in material cooperation	88
Seize or damage property	89
Coerce	90
Return, release property	91
Use as human shield	92
Impose embargo, boycott, or sanctions	93
Conduct hunger strike	94
Appeal for aid	95
Express intent to ease administrative sanctions	96
Defy norms, law	97
Appeal to others to meet or negotiate	98
Cooperate militarily	99
Express intent to provide humanitarian aid	100
Engage in judicial cooperation	101
Express intent to provide military aid	102
Accede to demands for change in institutions, regime	103
Bring lawsuit against	104
Appeal for military aid	105
Appeal for release of persons or property	106
Receive deployment of peacekeepers	107
Provide military protection or peacekeeping	108
Demand meeting, negotiation	109
Demand economic aid	110
Express intent to engage in material cooperation	111
Demand intelligence cooperation	112
Cooperate economically	113
Express intent to provide economic aid	114
Acknowledge or claim responsibility	115
Appeal to engage in or accept mediation	116
Assassinate	117
Retreat or surrender militarily	118
Reject plan, agreement to settle dispute	119
Appeal for economic aid	120
Appeal for change in institutions, regime	121
Express intent to provide military protection or peacekeeping	122
Demobilize armed forces	123
Forgive	124
Declare truce, ceasefire	125
Grant asylum	126
Accede to demands for change in leadership	127
Give ultimatum	128
Threaten with sanctions, boycott, embargo	129
Conduct suicide, car, or other non military bombing	130
Accuse of espionage, treason	131
Appeal for easing of administrative sanctions	132
Refuse to yield	133
Impose restrictions on political freedoms	134
Decline comment	135
Demonstrate for leadership change	136
Accuse of crime, corruption	137
Increase military alert status	138
Impose state of emergency or martial law	139
Accuse of human rights abuses	140
Reduce or stop military assistance	141
Demand change in leadership	142
Reduce or stop humanitarian assistance	143
Investigate crime, corruption	144
Refuse to release persons or property	145
Express intent to cooperate on judicial matters	146
Threaten non force	147
Demand de-escalation of military engagement	148
Impose blockade, restrict movement	149
Demand release of persons or property	150
Apologize	151
Appeal to others to settle dispute	152
Reject material cooperation	153
Increase police alert status	154
Demand that target yields	155
Refuse to ease administrative sanctions	156
Reject request for policy change	157
Appeal for rights	158
Appeal for economic cooperation	159
Express intent to change institutions, regime	160
Demand material cooperation	161
Appeal for material cooperation	162
Halt negotiations	163
Threaten to reduce or break relations	164
Express intent to de-escalate military engagement	165
Accede to requests or demands for political reform	166
Mediate	167
Express intent to ease economic sanctions, boycott, or embargo	168
Accede to demands for change in policy	169
Express intent to institute political reform	170
Destroy property	171
Threaten with restrictions on political freedoms	172
Ease military blockade	173
Ban political parties or politicians	174
Appeal to yield	175
Accede to demands for rights	176
Appeal for easing of economic sanctions, boycott, or embargo	177
Engage in mass killings	178
Demand settling of dispute	179
Engage in violent protest for leadership change	180
Threaten to ban political parties or politicians	181
Express intent to accept mediation	182
Ease economic sanctions, boycott, embargo	183
Demand judicial cooperation	184
Threaten with political dissent, protest	185
Appeal for target to allow international involvement (non mediation)	186
Threaten with administrative sanctions	187
Conduct hunger strike for leadership change	188
Demand easing of administrative sanctions	189
Accuse of war crimes	190
Express intent to yield	191
Express intent to mediate	192
Engage in violent protest for policy change	193
Demand change in institutions, regime	194
Demand mediation	195
Appeal for humanitarian aid	196
Appeal for political reform	197
Express intent to change policy	198
Reject mediation	199
Attempt to assassinate	200
Impose curfew	201
Reject judicial cooperation	202
Use chemical, biological, or radiological weapons	203
Expel or withdraw peacekeepers	204
Investigate human rights abuses	205
Threaten to halt negotiations	206
Demonstrate for policy change	207
Reject military cooperation	208
Reject request for economic aid	209
Investigate military action	210
Refuse to ease economic sanctions, boycott, or embargo	211
Demand humanitarian aid	212
Detonate nuclear weapons	213
Demand political reform	214
Refuse to de-escalate military engagement	215
Demand rights	216
Express intent to cooperate on intelligence	217
Demand policy change	218
Appeal for military protection or peacekeeping	219
Engage in political dissent	220
Reject request for change in leadership	221
Appeal for military cooperation	222
Use weapons of mass destruction	223
Veto	224
Ease political dissent	225
Halt mediation	226
Ease restrictions on political freedoms	227
Reject request for humanitarian aid	228
Carry out car bombing	229
Refuse to ease popular dissent	230
Investigate war crimes	231
Ease ban on political parties or politicians	232
Reject economic cooperation	233
Reject request or demand for material aid	234
Appeal for easing of political dissent	235
Reject request for rights	236
Conduct strike or boycott for leadership change	237
find guilty or liable (legally)	238
Refuse to allow international involvement (non mediation)	239
Demand military aid	240
Receive inspectors	241
Reject request for change in institutions, regime	242
Demand economic cooperation	243
Engage in mass expulsion	244
Obstruct passage to demand policy change	245
Obstruct passage to demand leadership change	246
Ease state of emergency or martial law	247
Threaten to impose state of emergency or martial law	248
Express intent to allow international involvement (non mediation)	249
Demand material aid	250
Demand easing of political dissent	251
Ease curfew	252
Threaten to halt mediation	253
Conduct strike or boycott for policy change	254
Demand easing of economic sanctions, boycott, or embargo	255
