# Supplementary material for: A temporal knowledge graph reasoning model based on recurrent encoding and contrastive learning
Source: PeerJ Comput Sci. 2025 Jan 23;11:e2595. doi: 10.7717/peerj-cs.2595 (PMC11784877; doi:10.7717/peerj-cs.2595)
Supplement: Supplemental Information 2 [file peerj-cs-11-2595-s002.zip › data/ICEWS18/test.txt]

459	1	471	6480	0
5205	90	464	6480	0
463	69	458	6480	0
3093	63	57	6480	0
17519	151	3881	6480	0
4935	0	7803	6480	0
2820	4	458	6480	0
64	1	458	6480	0
42	20	4145	6480	0
42	20	19	6480	0
42	20	1449	6480	0
445	34	477	6480	0
1323	0	344	6480	0
100	28	390	6480	0
455	0	765	6480	0
44	20	4145	6480	0
44	20	19	6480	0
44	20	1449	6480	0
9731	0	445	6480	0
298	6	397	6480	0
19	20	161	6480	0
19	2	42	6480	0
42	20	41	6480	0
19	34	122	6480	0
19	5	42	6480	0
19	43	20	6480	0
2274	1	44	6480	0
21995	31	9096	6480	0
9096	32	21995	6480	0
8044	0	1125	6480	0
2618	1	451	6480	0
2618	15	451	6480	0
970	1	451	6480	0
3454	5	11779	6480	0
4115	29	2211	6480	0
3454	2	2211	6480	0
50	51	80	6480	0
50	52	80	6480	0
4447	0	80	6480	0
80	6	50	6480	0
312	20	80	6480	0
5248	40	163	6480	0
19	5	396	6480	0
19	20	42	6480	0
19	5	391	6480	0
306	32	21996	6480	0
21996	31	306	6480	0
972	62	306	6480	0
6	47	2361	6480	0
2361	47	6	6480	0
788	0	260	6480	0
373	20	50	6480	0
465	1	459	6480	0
112	25	460	6480	0
460	25	112	6480	0
251	20	66	6480	0
66	6	65	6480	0
415	59	906	6480	0
906	59	415	6480	0
300	0	6	6480	0
53	76	224	6480	0
53	76	8352	6480	0
53	15	2187	6480	0
53	76	168	6480	0
224	76	53	6480	0
8352	76	53	6480	0
168	76	53	6480	0
53	15	8422	6480	0
8279	47	2694	6480	0
2694	47	8279	6480	0
511	47	3423	6480	0
3423	47	511	6480	0
3423	47	117	6480	0
117	47	3423	6480	0
44	6	377	6480	0
44	6	455	6480	0
122	34	45	6480	0
19	20	382	6480	0
19	20	20	6480	0
1069	1	2780	6480	0
1688	4	15312	6480	0
414	2	391	6480	0
414	40	391	6480	0
9130	0	94	6480	0
428	31	1000	6480	0
1000	32	428	6480	0
1000	0	1690	6480	0
2780	32	66	6480	0
66	31	2780	6480	0
2780	0	80	6480	0
97	66	6	6480	0
463	5	22	6480	0
463	5	459	6480	0
463	88	22	6480	0
13544	4	3780	6480	0
13544	20	3780	6480	0
13544	6	164	6480	0
11013	6	3780	6480	0
11013	20	164	6480	0
11013	1	8778	6480	0
14	20	1175	6480	0
15	4	9787	6480	0
1437	31	3810	6480	0
3810	32	1437	6480	0
10275	47	3810	6480	0
3810	47	10275	6480	0
3810	27	10275	6480	0
3810	0	145	6480	0
10149	47	3810	6480	0
3810	47	10149	6480	0
5115	0	428	6480	0
145	8	3398	6480	0
5115	0	145	6480	0
6061	1	5128	6480	0
6061	15	5128	6480	0
3818	47	5128	6480	0
5128	47	3818	6480	0
294	0	729	6480	0
51	5	516	6480	0
1	163	66	6480	0
66	163	1	6480	0
80	15	0	6480	0
21997	65	701	6480	0
19	0	1509	6480	0
122	31	80	6480	0
80	32	122	6480	0
397	1	80	6480	0
122	31	66	6480	0
66	32	122	6480	0
452	43	42	6480	0
524	5	9	6480	0
1896	0	329	6480	0
1666	0	524	6480	0
8	5	4527	6480	0
8	57	698	6480	0
1666	0	8	6480	0
698	28	13	6480	0
50	20	66	6480	0
1068	5	15	6480	0
66	7	5383	6480	0
10614	8	5383	6480	0
1887	47	7293	6480	0
7293	47	5802	6480	0
7293	47	1887	6480	0
5802	47	7293	6480	0
1437	47	3810	6480	0
3810	47	1437	6480	0
91	47	3810	6480	0
3810	47	91	6480	0
3810	8	91	6480	0
6	12	263	6480	0
3810	57	219	6480	0
2618	1	1057	6480	0
397	15	452	6480	0
411	1	280	6480	0
411	0	400	6480	0
42	6	574	6480	0
19	5	125	6480	0
407	38	42	6480	0
391	1	6293	6480	0
19	5	20	6480	0
189	1	42	6480	0
42	19	122	6480	0
122	5	42	6480	0
1522	10	844	6480	0
1522	10	3354	6480	0
3354	8	1522	6480	0
844	6	3738	6480	0
3738	142	1522	6480	0
5299	0	8060	6480	0
2562	0	1937	6480	0
157	1	3584	6480	0
240	32	66	6480	0
924	0	732	6480	0
66	31	240	6480	0
28	31	636	6480	0
636	32	28	6480	0
1522	1	53	6480	0
1522	15	53	6480	0
117	76	260	6480	0
260	76	117	6480	0
28	25	260	6480	0
260	25	28	6480	0
251	27	117	6480	0
117	27	251	6480	0
6771	39	564	6480	0
8388	39	564	6480	0
6771	66	564	6480	0
177	1	1558	6480	0
1111	32	66	6480	0
66	31	1111	6480	0
1111	0	2879	6480	0
1111	8	66	6480	0
4115	142	1142	6480	0
4115	5	343	6480	0
0	47	2874	6480	0
2874	47	0	6480	0
2694	0	2874	6480	0
13	4	8	6480	0
13	4	698	6480	0
251	0	65	6480	0
221	8	345	6480	0
221	47	251	6480	0
251	47	221	6480	0
221	25	63	6480	0
63	25	221	6480	0
1411	5	2750	6480	0
4977	97	428	6480	0
787	20	66	6480	0
260	41	190	6480	0
190	41	260	6480	0
787	0	4735	6480	0
787	32	66	6480	0
66	31	787	6480	0
1988	0	636	6480	0
1988	0	6436	6480	0
8440	50	6436	6480	0
159	29	48	6480	0
555	27	48	6480	0
19	14	1958	6480	0
565	0	161	6480	0
19	0	161	6480	0
42	1	445	6480	0
19	0	17746	6480	0
42	41	19	6480	0
40	19	57	6480	0
415	47	1691	6480	0
415	47	7592	6480	0
1691	47	415	6480	0
7592	47	415	6480	0
38	25	2455	6480	0
2455	25	38	6480	0
701	32	182	6480	0
182	31	701	6480	0
11852	25	11369	6480	0
11369	25	11852	6480	0
182	15	38	6480	0
400	0	445	6480	0
663	47	3291	6480	0
663	32	66	6480	0
663	47	1557	6480	0
3291	47	663	6480	0
66	31	663	6480	0
1557	47	663	6480	0
3740	8	3739	6480	0
2893	108	6	6480	0
6	107	2893	6480	0
50	31	255	6480	0
255	32	50	6480	0
7509	47	2163	6480	0
2163	47	7509	6480	0
221	4	6	6480	0
50	32	1437	6480	0
28	32	1437	6480	0
1437	31	50	6480	0
1437	31	28	6480	0
80	0	50	6480	0
3183	1	187	6480	0
3183	8	187	6480	0
529	1	3208	6480	0
1400	19	57	6480	0
21998	0	127	6480	0
956	0	126	6480	0
956	47	126	6480	0
126	47	956	6480	0
1152	36	187	6480	0
373	47	10067	6480	0
10067	47	373	6480	0
187	6	621	6480	0
1	41	67	6480	0
67	41	1	6480	0
0	41	157	6480	0
157	41	0	6480	0
3094	25	3193	6480	0
3193	25	3094	6480	0
1333	47	596	6480	0
596	47	1333	6480	0
511	47	115	6480	0
115	47	511	6480	0
1101	0	530	6480	0
50	8	6	6480	0
642	0	729	6480	0
642	4	729	6480	0
2265	8	7131	6480	0
32	47	14423	6480	0
14423	47	32	6480	0
1923	1	1340	6480	0
664	20	63	6480	0
1730	25	123	6480	0
123	25	1730	6480	0
765	6	19	6480	0
1730	12	123	6480	0
445	30	20	6480	0
123	47	91	6480	0
91	8	1729	6480	0
91	47	123	6480	0
66	31	123	6480	0
123	32	66	6480	0
906	52	65	6480	0
221	1	6	6480	0
187	6	7197	6480	0
15	4	5700	6480	0
4311	6	1946	6480	0
511	0	636	6480	0
511	0	50	6480	0
1131	0	636	6480	0
1131	0	50	6480	0
511	47	1691	6480	0
1691	47	511	6480	0
50	12	636	6480	0
12014	1	6	6480	0
2467	32	66	6480	0
66	31	2467	6480	0
5444	41	2467	6480	0
5444	8	2467	6480	0
80	41	1522	6480	0
1522	41	80	6480	0
1691	41	511	6480	0
511	41	1691	6480	0
729	93	1	6480	0
221	20	63	6480	0
251	20	65	6480	0
66	0	74	6480	0
2548	5	1601	6480	0
399	0	473	6480	0
7553	0	473	6480	0
1086	0	577	6480	0
1497	6	50	6480	0
66	31	1522	6480	0
80	76	1522	6480	0
1522	32	66	6480	0
1522	76	80	6480	0
1513	0	636	6480	0
1513	0	66	6480	0
397	32	38	6480	0
38	31	397	6480	0
182	0	5342	6480	0
5342	2	14082	6480	0
819	0	5342	6480	0
681	59	10067	6480	0
10067	59	681	6480	0
6	1	28	6480	0
970	67	28	6480	0
8994	47	53	6480	0
53	47	8994	6480	0
53	47	798	6480	0
798	47	53	6480	0
662	47	8994	6480	0
8994	47	662	6480	0
53	135	8994	6480	0
10715	0	4511	6480	0
10714	23	240	6480	0
65	17	98	6480	0
98	17	65	6480	0
4797	6	1111	6480	0
1415	15	598	6480	0
127	8	578	6480	0
4890	0	66	6480	0
1629	0	158	6480	0
1629	0	182	6480	0
4357	28	63	6480	0
3810	0	21999	6480	0
1522	0	1604	6480	0
839	4	390	6480	0
839	8	445	6480	0
390	6	42	6480	0
19	29	1958	6480	0
405	6	400	6480	0
405	0	122	6480	0
42	77	122	6480	0
42	22	44	6480	0
486	47	787	6480	0
787	47	486	6480	0
117	1	5186	6480	0
117	15	5186	6480	0
117	0	28	6480	0
117	47	2681	6480	0
2681	47	117	6480	0
563	5	2772	6480	0
563	5	562	6480	0
4070	5	1277	6480	0
3579	15	847	6480	0
712	15	2683	6480	0
712	15	19633	6480	0
712	15	21733	6480	0
712	15	847	6480	0
170	134	20	6480	0
251	6	65	6480	0
122	30	20	6480	0
122	34	20	6480	0
91	47	4697	6480	0
4697	47	91	6480	0
126	8	577	6480	0
126	8	3932	6480	0
126	1	621	6480	0
126	0	127	6480	0
50	31	157	6480	0
157	32	50	6480	0
67	76	66	6480	0
66	76	67	6480	0
642	1	66	6480	0
6987	0	50	6480	0
1501	68	1137	6480	0
58	67	1137	6480	0
345	0	3280	6480	0
80	20	3280	6480	0
80	71	3276	6480	0
80	0	74	6480	0
784	5	7390	6480	0
10099	0	5970	6480	0
42	6	122	6480	0
10262	6	122	6480	0
63	20	158	6480	0
63	20	182	6480	0
3094	41	3193	6480	0
3193	41	3094	6480	0
811	47	117	6480	0
117	47	811	6480	0
117	12	1937	6480	0
21329	0	6	6480	0
21329	0	61	6480	0
22000	0	111	6480	0
414	2	42	6480	0
70	0	317	6480	0
1729	25	1730	6480	0
1730	25	1729	6480	0
1146	0	123	6480	0
625	0	174	6480	0
1774	15	50	6480	0
22001	7	5383	6480	0
22001	8	901	6480	0
22001	0	145	6480	0
5502	8	145	6480	0
2265	8	66	6480	0
240	17	66	6480	0
66	17	240	6480	0
144	40	240	6480	0
53	32	142	6480	0
142	31	53	6480	0
53	15	142	6480	0
53	47	2899	6480	0
2899	47	53	6480	0
599	0	960	6480	0
405	8	411	6480	0
4908	31	787	6480	0
4908	8	787	6480	0
787	32	4908	6480	0
486	6	259	6480	0
787	20	802	6480	0
7032	15	1729	6480	0
851	47	8090	6480	0
8090	47	851	6480	0
568	1	1611	6480	0
187	1	9007	6480	0
7353	74	618	6480	0
187	6	6908	6480	0
22002	99	548	6480	0
621	1	187	6480	0
621	41	187	6480	0
14	5	26	6480	0
28	5	732	6480	0
28	37	732	6480	0
240	75	732	6480	0
595	25	10798	6480	0
10798	25	595	6480	0
423	8	986	6480	0
2780	0	520	6480	0
3666	47	345	6480	0
345	47	3666	6480	0
8994	32	2187	6480	0
8994	47	168	6480	0
2187	31	8994	6480	0
168	47	8994	6480	0
7883	8	6098	6480	0
259	20	66	6480	0
787	0	66	6480	0
115	22	1340	6480	0
1086	20	579	6480	0
3167	0	20954	6480	0
7321	0	6041	6480	0
6685	0	127	6480	0
2100	4	313	6480	0
2100	0	897	6480	0
3169	0	620	6480	0
126	12	621	6480	0
20235	1	187	6480	0
14	69	15	6480	0
9384	17	50	6480	0
50	17	9384	6480	0
221	6	3233	6480	0
28	113	321	6480	0
117	15	28	6480	0
798	15	28	6480	0
937	12	28	6480	0
1881	15	300	6480	0
53	41	787	6480	0
787	41	53	6480	0
210	0	191	6480	0
64	20	28	6480	0
1382	15	2361	6480	0
486	0	802	6480	0
260	20	843	6480	0
4070	5	4918	6480	0
5840	3	13	6480	0
9	3	13	6480	0
3964	20	13	6480	0
9	20	13	6480	0
13	6	9	6480	0
3387	0	28	6480	0
139	5	21794	6480	0
4977	97	115	6480	0
70	8	445	6480	0
414	43	42	6480	0
53	15	397	6480	0
53	15	122	6480	0
238	0	451	6480	0
4357	28	79	6480	0
4017	1	11698	6480	0
1602	25	3245	6480	0
3245	25	1602	6480	0
7697	63	57	6480	0
65	20	6	6480	0
802	31	259	6480	0
259	32	802	6480	0
28	41	260	6480	0
260	41	28	6480	0
22003	37	3265	6480	0
126	20	187	6480	0
126	59	820	6480	0
820	59	126	6480	0
32	74	33	6480	0
826	28	33	6480	0
33	2	826	6480	0
906	0	1216	6480	0
53	15	382	6480	0
397	15	382	6480	0
28	0	191	6480	0
2489	0	2164	6480	0
9939	20	7399	6480	0
28	5	334	6480	0
8174	5	20045	6480	0
1834	29	90	6480	0
463	37	2610	6480	0
6601	47	17142	6480	0
17142	47	6601	6480	0
1615	17	179	6480	0
179	17	1615	6480	0
179	47	321	6480	0
321	47	179	6480	0
98	1	251	6480	0
7697	4	307	6480	0
198	13	251	6480	0
92	32	66	6480	0
66	31	92	6480	0
2859	0	2708	6480	0
4274	31	4206	6480	0
4206	32	4274	6480	0
511	59	199	6480	0
511	59	7592	6480	0
199	59	511	6480	0
7592	59	511	6480	0
50	8	191	6480	0
2004	6	1894	6480	0
2004	0	1894	6480	0
1666	0	13	6480	0
115	100	5689	6480	0
802	31	787	6480	0
1229	31	787	6480	0
3928	47	787	6480	0
787	32	802	6480	0
787	32	1229	6480	0
787	47	3928	6480	0
935	27	1502	6480	0
260	31	4511	6480	0
4511	32	260	6480	0
4115	1	12573	6480	0
423	31	2491	6480	0
2491	32	423	6480	0
5217	6	1273	6480	0
63	1	1438	6480	0
300	0	28	6480	0
2243	15	783	6480	0
777	15	1208	6480	0
6077	28	4680	6480	0
4680	2	6077	6480	0
122	6	298	6480	0
3133	0	298	6480	0
73	52	221	6480	0
906	0	65	6480	0
906	6	221	6480	0
144	2	240	6480	0
68	67	17142	6480	0
68	6	17142	6480	0
374	67	17142	6480	0
374	6	17142	6480	0
13552	15	13256	6480	0
681	47	10067	6480	0
10067	47	681	6480	0
458	57	50	6480	0
471	17	437	6480	0
2100	0	18900	6480	0
445	51	1958	6480	0
445	52	1958	6480	0
445	0	19	6480	0
445	4	19	6480	0
8137	0	6249	6480	0
265	41	782	6480	0
782	41	265	6480	0
2265	57	240	6480	0
6919	0	463	6480	0
6907	140	568	6480	0
1611	17	16645	6480	0
2824	19	57	6480	0
6801	1	813	6480	0
6801	15	813	6480	0
28	15	169	6480	0
563	5	564	6480	0
2957	65	5275	6480	0
525	40	1667	6480	0
9	80	1070	6480	0
6300	0	13	6480	0
524	17	115	6480	0
115	17	524	6480	0
21	32	524	6480	0
524	31	21	6480	0
8	0	1070	6480	0
524	8	158	6480	0
1653	8	2680	6480	0
329	40	9	6480	0
1653	8	7944	6480	0
8	5	9	6480	0
21	15	524	6480	0
13	15	21	6480	0
1906	0	1840	6480	0
5540	134	258	6480	0
5390	76	115	6480	0
115	76	5390	6480	0
5390	0	13998	6480	0
4900	29	7432	6480	0
1214	57	74	6480	0
10966	0	1743	6480	0
7046	5	343	6480	0
70	0	122	6480	0
444	0	477	6480	0
400	20	44	6480	0
400	6	70	6480	0
400	20	397	6480	0
2334	4	397	6480	0
445	52	42	6480	0
765	52	42	6480	0
33	48	77	6480	0
73	6	221	6480	0
73	0	3233	6480	0
28	57	65	6480	0
28	31	798	6480	0
798	32	28	6480	0
28	57	63	6480	0
28	57	260	6480	0
28	57	191	6480	0
2489	0	221	6480	0
16330	0	1431	6480	0
16330	0	22004	6480	0
656	25	636	6480	0
636	25	656	6480	0
662	47	798	6480	0
798	47	662	6480	0
166	0	4893	6480	0
3780	0	164	6480	0
6838	47	18638	6480	0
18638	47	6838	6480	0
295	37	296	6480	0
204	0	12646	6480	0
1453	7	5383	6480	0
1254	7	5383	6480	0
4508	7	5383	6480	0
7027	39	145	6480	0
458	9	22	6480	0
2574	7	1016	6480	0
342	7	1016	6480	0
993	156	1065	6480	0
1558	1	1941	6480	0
1558	1	2727	6480	0
3068	1	1057	6480	0
7046	20	343	6480	0
10966	0	11557	6480	0
5257	20	7399	6480	0
486	41	787	6480	0
19	43	42	6480	0
1837	8	6004	6480	0
20464	0	10738	6480	0
1415	59	1437	6480	0
1437	59	1415	6480	0
7962	67	592	6480	0
53	47	8352	6480	0
8352	47	53	6480	0
179	31	53	6480	0
53	32	179	6480	0
258	68	318	6480	0
397	15	53	6480	0
53	15	958	6480	0
50	17	115	6480	0
115	17	50	6480	0
1301	0	12668	6480	0
28	5	12668	6480	0
66	17	25	6480	0
66	17	636	6480	0
25	17	636	6480	0
25	17	66	6480	0
636	17	25	6480	0
636	17	66	6480	0
17731	0	25	6480	0
1894	115	524	6480	0
3965	75	4450	6480	0
388	63	57	6480	0
5410	1	6362	6480	0
16968	0	781	6480	0
8227	47	6	6480	0
6	47	8227	6480	0
234	135	5593	6480	0
302	8	2064	6480	0
84	2	1248	6480	0
5190	0	84	6480	0
50	31	2931	6480	0
2931	32	50	6480	0
79	28	63	6480	0
436	2	79	6480	0
21849	28	79	6480	0
79	28	21849	6480	0
7173	0	548	6480	0
787	70	802	6480	0
787	1	802	6480	0
260	5	694	6480	0
3265	6	6441	6480	0
2832	0	13	6480	0
13	0	698	6480	0
6631	19	57	6480	0
674	7	2096	6480	0
50	113	735	6480	0
735	113	50	6480	0
1775	19	57	6480	0
636	39	5383	6480	0
6082	12	145	6480	0
240	8	815	6480	0
1266	118	647	6480	0
7317	8	1266	6480	0
2211	8	647	6480	0
451	126	3334	6480	0
7509	0	656	6480	0
4923	31	1603	6480	0
1603	32	4923	6480	0
4794	5	1224	6480	0
8753	1	844	6480	0
122	8	445	6480	0
169	12	22005	6480	0
266	17	78	6480	0
78	17	266	6480	0
2505	8	2035	6480	0
3105	28	1355	6480	0
1709	19	57	6480	0
1752	6	6133	6480	0
718	2	1270	6480	0
1270	2	718	6480	0
2939	1	6248	6480	0
2939	8	6248	6480	0
2939	1	22	6480	0
2939	8	1927	6480	0
439	28	187	6480	0
439	40	187	6480	0
734	0	439	6480	0
1830	43	187	6480	0
10966	0	648	6480	0
2904	0	648	6480	0
2089	0	1654	6480	0
2089	1	356	6480	0
4908	47	259	6480	0
259	47	4908	6480	0
1253	0	1686	6480	0
9652	132	7357	6480	0
426	52	115	6480	0
426	0	6	6480	0
426	6	115	6480	0
2217	47	21989	6480	0
21989	0	2217	6480	0
21989	47	2217	6480	0
511	6	50	6480	0
2694	1	2465	6480	0
80	20	50	6480	0
112	31	3139	6480	0
3139	32	112	6480	0
122	41	112	6480	0
112	41	122	6480	0
2570	25	122	6480	0
122	25	2570	6480	0
42	20	44	6480	0
256	15	28	6480	0
53	8	168	6480	0
7021	15	3513	6480	0
1137	15	3513	6480	0
4030	0	719	6480	0
464	20	2610	6480	0
539	0	841	6480	0
65	40	198	6480	0
1702	0	65	6480	0
66	7	82	6480	0
117	47	6	6480	0
117	47	7592	6480	0
7592	47	117	6480	0
6	47	117	6480	0
666	0	5440	6480	0
28	102	199	6480	0
408	4	939	6480	0
1715	2	122	6480	0
429	1	939	6480	0
1255	1	939	6480	0
2684	1	115	6480	0
2726	0	13889	6480	0
12141	1	2915	6480	0
2215	29	6801	6480	0
2215	12	6816	6480	0
2215	29	4559	6480	0
6801	25	4559	6480	0
4559	25	6801	6480	0
4985	0	2915	6480	0
4985	1	813	6480	0
539	42	802	6480	0
12615	19	57	6480	0
3068	15	80	6480	0
2626	0	4101	6480	0
4101	0	2626	6480	0
486	0	219	6480	0
486	0	28	6480	0
486	0	260	6480	0
4951	19	57	6480	0
14371	0	11002	6480	0
9125	1	28	6480	0
9125	0	647	6480	0
28	1	647	6480	0
53	15	256	6480	0
53	15	28	6480	0
256	15	53	6480	0
256	32	28	6480	0
28	31	256	6480	0
666	0	256	6480	0
666	0	53	6480	0
117	32	66	6480	0
66	31	117	6480	0
53	15	168	6480	0
7184	52	11664	6480	0
11664	52	564	6480	0
11664	52	7184	6480	0
66	106	460	6480	0
1557	1	460	6480	0
1870	1	460	6480	0
1851	6	50	6480	0
524	25	636	6480	0
636	25	524	6480	0
491	8	67	6480	0
1132	0	1043	6480	0
1219	39	1837	6480	0
50	47	28	6480	0
28	47	50	6480	0
166	47	8994	6480	0
8994	47	166	6480	0
179	12	322	6480	0
322	12	179	6480	0
334	28	28	6480	0
334	28	240	6480	0
4954	5	529	6480	0
529	7	7290	6480	0
6957	8	7290	6480	0
989	52	5369	6480	0
74	1	3274	6480	0
464	74	458	6480	0
5205	5	464	6480	0
105	12	61	6480	0
107	12	61	6480	0
11	41	66	6480	0
66	41	11	6480	0
13	26	66	6480	0
1360	0	21172	6480	0
489	28	2316	6480	0
2316	43	489	6480	0
2316	43	21172	6480	0
73	0	221	6480	0
221	0	63	6480	0
906	51	221	6480	0
802	15	219	6480	0
802	15	28	6480	0
802	15	260	6480	0
28	15	219	6480	0
28	15	802	6480	0
28	15	260	6480	0
260	15	219	6480	0
260	15	802	6480	0
260	15	28	6480	0
219	15	802	6480	0
219	15	28	6480	0
219	15	260	6480	0
4940	47	13592	6480	0
1452	47	13592	6480	0
13592	47	4940	6480	0
13592	47	1452	6480	0
512	1	1131	6480	0
50	57	1019	6480	0
1429	0	1282	6480	0
17791	0	2717	6480	0
2694	15	1	6480	0
80	0	21	6480	0
1866	38	20	6480	0
839	20	44	6480	0
122	5	102	6480	0
28	0	221	6480	0
1329	15	50	6480	0
50	31	1428	6480	0
1428	32	50	6480	0
14163	0	50	6480	0
656	31	1615	6480	0
1615	32	656	6480	0
1615	8	656	6480	0
1615	2	17539	6480	0
4115	20	11779	6480	0
4115	2	2211	6480	0
1982	14	4275	6480	0
511	12	66	6480	0
3265	63	57	6480	0
25	5	26	6480	0
2064	28	303	6480	0
5411	0	5383	6480	0
397	39	3810	6480	0
145	8	31	6480	0
64	8	1000	6480	0
15	1	14	6480	0
15	20	9787	6480	0
4095	4	5445	6480	0
701	15	50	6480	0
122	31	397	6480	0
397	32	122	6480	0
1945	7	42	6480	0
613	7	42	6480	0
469	0	220	6480	0
3817	8	365	6480	0
21154	47	12509	6480	0
21154	47	2681	6480	0
12509	47	21154	6480	0
2681	47	21154	6480	0
2681	0	365	6480	0
2681	32	6	6480	0
2681	32	66	6480	0
66	31	2681	6480	0
345	32	6	6480	0
6	31	2681	6480	0
6	31	345	6480	0
8994	47	2158	6480	0
2158	47	8994	6480	0
2610	57	459	6480	0
221	0	65	6480	0
1336	6	221	6480	0
5041	59	1437	6480	0
5041	32	66	6480	0
66	31	5041	6480	0
1437	59	5041	6480	0
38	25	182	6480	0
182	25	38	6480	0
11852	25	1234	6480	0
1234	25	11852	6480	0
426	8	80	6480	0
1382	15	66	6480	0
1631	6	252	6480	0
2124	8	1274	6480	0
204	6	781	6480	0
2909	1	3409	6480	0
22006	28	349	6480	0
3382	0	133	6480	0
65	2	98	6480	0
98	2	65	6480	0
300	0	1266	6480	0
5785	47	19499	6480	0
19499	47	5785	6480	0
469	47	4643	6480	0
4643	47	469	6480	0
2866	0	2136	6480	0
258	19	57	6480	0
28	5	258	6480	0
54	5	258	6480	0
4162	1	2164	6480	0
1382	47	80	6480	0
80	47	1382	6480	0
1382	32	80	6480	0
80	31	1382	6480	0
296	1	876	6480	0
321	5	4382	6480	0
431	20	14763	6480	0
14763	6	1399	6480	0
6	6	661	6480	0
240	0	2596	6480	0
28	52	240	6480	0
292	0	20982	6480	0
539	5	806	6480	0
1007	1	8647	6480	0
1007	15	8647	6480	0
4500	6	10965	6480	0
4643	0	1937	6480	0
4334	5	4306	6480	0
4614	22	5573	6480	0
5573	5	4614	6480	0
4306	0	5573	6480	0
10739	4	2391	6480	0
1662	29	28	6480	0
198	28	97	6480	0
13329	47	18135	6480	0
18135	47	13329	6480	0
13329	0	13323	6480	0
71	6	408	6480	0
64	8	6	6480	0
64	8	729	6480	0
66	8	6	6480	0
66	8	729	6480	0
177	0	1558	6480	0
177	6	1558	6480	0
642	0	50	6480	0
642	0	66	6480	0
66	0	50	6480	0
11789	0	50	6480	0
4680	2	151	6480	0
4092	0	250	6480	0
2489	0	787	6480	0
28	31	53	6480	0
28	31	260	6480	0
28	31	787	6480	0
53	32	28	6480	0
260	32	28	6480	0
787	32	28	6480	0
191	57	28	6480	0
1570	28	1911	6480	0
5969	5	5970	6480	0
5970	74	784	6480	0
65	0	63	6480	0
787	12	115	6480	0
10300	8	14723	6480	0
122	6	1212	6480	0
44	20	1212	6480	0
38	8	701	6480	0
73	32	66	6480	0
66	31	73	6480	0
3000	20	597	6480	0
436	46	63	6480	0
1397	0	115	6480	0
2211	5	343	6480	0
20434	6	1609	6480	0
50	25	28	6480	0
28	25	50	6480	0
437	17	8241	6480	0
8241	17	437	6480	0
4210	67	2057	6480	0
4210	76	53	6480	0
53	76	4210	6480	0
3106	0	75	6480	0
2626	8	75	6480	0
788	0	787	6480	0
201	19	199	6480	0
537	19	285	6480	0
260	37	5498	6480	0
117	1	66	6480	0
63	31	28	6480	0
63	31	260	6480	0
28	32	63	6480	0
28	76	260	6480	0
260	32	63	6480	0
260	76	28	6480	0
5607	40	947	6480	0
3365	40	947	6480	0
597	2	98	6480	0
175	5	991	6480	0
1227	47	10606	6480	0
10606	47	1227	6480	0
22007	1	8426	6480	0
783	60	50	6480	0
21	29	50	6480	0
850	47	117	6480	0
117	47	850	6480	0
511	1	729	6480	0
50	1	729	6480	0
28	25	17195	6480	0
117	47	300	6480	0
300	47	1437	6480	0
300	47	117	6480	0
17195	25	28	6480	0
1437	47	300	6480	0
22008	4	4981	6480	0
123	0	1729	6480	0
3121	4	42	6480	0
5969	5	7390	6480	0
8953	40	68	6480	0
17	0	893	6480	0
2820	6	2465	6480	0
2820	0	2465	6480	0
4012	6	1360	6480	0
4012	137	10291	6480	0
13543	93	68	6480	0
18988	6	5299	6480	0
18988	0	18	6480	0
2853	31	632	6480	0
632	32	2853	6480	0
177	35	115	6480	0
15	6	5700	6480	0
21	1	22	6480	0
10739	1	2391	6480	0
2961	47	18365	6480	0
18365	47	2961	6480	0
6495	15	2961	6480	0
6495	15	2849	6480	0
2859	0	792	6480	0
4040	0	2708	6480	0
12078	15	2849	6480	0
12078	15	3019	6480	0
1392	42	220	6480	0
2694	22	63	6480	0
28	34	258	6480	0
258	207	3000	6480	0
80	0	451	6480	0
13862	40	1137	6480	0
850	76	117	6480	0
117	76	850	6480	0
6	57	28	6480	0
7592	0	28	6480	0
117	1	729	6480	0
1009	5	509	6480	0
98	49	66	6480	0
6	0	98	6480	0
1825	19	57	6480	0
65	45	98	6480	0
1825	13	97	6480	0
431	20	1026	6480	0
16413	0	4012	6480	0
16413	67	4012	6480	0
280	19	613	6480	0
3669	0	11639	6480	0
3447	50	451	6480	0
3334	20	4643	6480	0
4643	0	66	6480	0
80	8	1382	6480	0
1026	0	1399	6480	0
2870	0	2804	6480	0
802	114	2804	6480	0
4772	25	365	6480	0
365	25	4772	6480	0
3276	47	4012	6480	0
4012	47	3276	6480	0
9131	28	345	6480	0
469	0	1937	6480	0
945	1	779	6480	0
458	5	459	6480	0
372	1	237	6480	0
511	4	729	6480	0
21	0	2674	6480	0
163	52	1558	6480	0
3449	5	1882	6480	0
10175	5	3819	6480	0
486	8	260	6480	0
486	31	976	6480	0
976	32	486	6480	0
3766	8	8950	6480	0
3766	8	754	6480	0
753	0	3766	6480	0
787	6	802	6480	0
66	49	339	6480	0
278	20	63	6480	0
97	2	198	6480	0
19950	52	221	6480	0
97	40	198	6480	0
2638	0	1438	6480	0
1233	0	65	6480	0
1233	0	977	6480	0
3057	32	977	6480	0
977	31	3057	6480	0
307	1	251	6480	0
572	15	783	6480	0
22009	0	66	6480	0
4012	6	1542	6480	0
1282	52	1429	6480	0
12315	52	1429	6480	0
17858	52	1429	6480	0
1977	5	21434	6480	0
741	5	21434	6480	0
22010	0	21434	6480	0
511	1	66	6480	0
0	25	80	6480	0
80	25	0	6480	0
2674	61	8999	6480	0
8999	61	2674	6480	0
7236	19	57	6480	0
10739	0	13484	6480	0
4643	4	3447	6480	0
3447	37	989	6480	0
2483	5	3819	6480	0
65	2	977	6480	0
1438	92	979	6480	0
65	20	63	6480	0
906	0	66	6480	0
664	130	65	6480	0
125	28	42	6480	0
19	42	122	6480	0
19	0	122	6480	0
455	0	122	6480	0
401	19	57	6480	0
19	0	401	6480	0
19	0	70	6480	0
411	0	397	6480	0
19	5	414	6480	0
122	5	45	6480	0
100	40	42	6480	0
445	4	42	6480	0
445	6	376	6480	0
445	5	376	6480	0
445	1	485	6480	0
413	6	44	6480	0
66	29	122	6480	0
641	8	445	6480	0
445	1	170	6480	0
1509	47	454	6480	0
454	47	1509	6480	0
1510	47	1458	6480	0
1458	47	1510	6480	0
42	19	57	6480	0
116	47	16787	6480	0
16787	47	116	6480	0
380	6	122	6480	0
70	0	4748	6480	0
380	0	70	6480	0
70	8	42	6480	0
380	8	1950	6480	0
19	0	765	6480	0
45	137	455	6480	0
1945	100	42	6480	0
1509	151	454	6480	0
298	2	42	6480	0
298	2	70	6480	0
411	6	588	6480	0
10872	0	306	6480	0
972	0	219	6480	0
10872	0	122	6480	0
69	1	4136	6480	0
405	6	298	6480	0
122	7	11488	6480	0
44	0	298	6480	0
380	6	70	6480	0
445	145	391	6480	0
445	4	70	6480	0
44	0	1241	6480	0
839	7	42	6480	0
839	15	122	6480	0
1515	47	397	6480	0
397	47	1515	6480	0
397	0	298	6480	0
16232	28	42	6480	0
1449	0	298	6480	0
397	0	122	6480	0
765	1	401	6480	0
765	115	42	6480	0
2342	1	42	6480	0
2342	1	19	6480	0
453	1	70	6480	0
445	0	1025	6480	0
20	20	453	6480	0
19	29	42	6480	0
170	65	42	6480	0
455	0	70	6480	0
455	0	406	6480	0
6823	6	70	6480	0
42	6	70	6480	0
19	20	70	6480	0
42	6	477	6480	0
608	0	122	6480	0
1020	74	20	6480	0
19	5	1020	6480	0
5897	0	98	6480	0
98	0	2599	6480	0
4012	0	3276	6480	0
66	31	1437	6480	0
1437	32	66	6480	0
8994	41	2158	6480	0
2158	41	8994	6480	0
8994	0	2158	6480	0
8574	6	8016	6480	0
8016	48	22011	6480	0
2694	20	22012	6480	0
511	0	21	6480	0
915	0	3908	6480	0
19	5	17746	6480	0
42	1	453	6480	0
42	15	952	6480	0
42	1	477	6480	0
7990	1	477	6480	0
1443	0	70	6480	0
42	20	396	6480	0
42	1	70	6480	0
19	50	22	6480	0
42	1	406	6480	0
406	6	866	6480	0
125	28	19	6480	0
42	28	1020	6480	0
1020	29	42	6480	0
19	5	454	6480	0
69	29	42	6480	0
19	52	214	6480	0
416	8	445	6480	0
42	15	3882	6480	0
1037	29	120	6480	0
765	5	42	6480	0
122	1	70	6480	0
122	20	70	6480	0
417	1	70	6480	0
397	0	280	6480	0
14725	0	397	6480	0
42	28	19	6480	0
1040	99	14388	6480	0
298	1	280	6480	0
19	5	382	6480	0
214	15	380	6480	0
214	15	397	6480	0
214	19	57	6480	0
1283	47	80	6480	0
80	47	1283	6480	0
802	31	20122	6480	0
20122	32	802	6480	0
2265	91	240	6480	0
4643	95	6	6480	0
3276	61	4012	6480	0
4012	61	3276	6480	0
8549	2	11935	6480	0
9769	0	1418	6480	0
887	47	9769	6480	0
9769	47	887	6480	0
5048	6	356	6480	0
5048	6	360	6480	0
1860	8	7242	6480	0
358	5	356	6480	0
79	20	63	6480	0
906	6	65	6480	0
324	97	6	6480	0
324	1	729	6480	0
324	97	729	6480	0
8279	32	66	6480	0
66	31	8279	6480	0
1	71	67	6480	0
8647	169	75	6480	0
65	67	63	6480	0
1056	1	6	6480	0
50	41	115	6480	0
115	41	50	6480	0
9548	47	2291	6480	0
2291	47	9548	6480	0
80	20	28	6480	0
80	20	437	6480	0
117	20	50	6480	0
1194	47	117	6480	0
117	47	1194	6480	0
300	0	1194	6480	0
3649	5	2305	6480	0
343	19	2211	6480	0
97	2	1825	6480	0
8118	47	13643	6480	0
13643	47	8118	6480	0
8118	1	68	6480	0
66	93	451	6480	0
2231	25	1057	6480	0
1057	25	2231	6480	0
5129	62	610	6480	0
219	31	397	6480	0
397	32	219	6480	0
459	20	2610	6480	0
157	47	80	6480	0
80	47	157	6480	0
111	47	105	6480	0
111	47	109	6480	0
1009	15	105	6480	0
105	47	109	6480	0
105	47	111	6480	0
109	47	105	6480	0
109	47	111	6480	0
66	31	6	6480	0
6	32	66	6480	0
65	17	63	6480	0
63	17	65	6480	0
47	67	116	6480	0
433	0	9773	6480	0
431	6	12224	6480	0
2870	0	802	6480	0
348	2	345	6480	0
278	0	348	6480	0
117	8	6	6480	0
2870	1	6	6480	0
2870	1	1437	6480	0
14763	6	265	6480	0
265	51	431	6480	0
265	52	431	6480	0
2562	51	431	6480	0
2562	52	431	6480	0
431	20	7077	6480	0
9083	19	57	6480	0
1813	32	66	6480	0
66	31	1813	6480	0
251	52	66	6480	0
251	6	705	6480	0
221	8	80	6480	0
251	0	80	6480	0
50	12	252	6480	0
5570	0	784	6480	0
511	0	66	6480	0
28	20	65	6480	0
74	106	2455	6480	0
74	0	80	6480	0
453	6	42	6480	0
15688	57	6340	6480	0
4102	0	74	6480	0
4102	0	66	6480	0
451	25	1056	6480	0
1056	57	451	6480	0
1056	20	66	6480	0
642	7	6248	6480	0
642	7	68	6480	0
565	20	70	6480	0
279	1	5640	6480	0
406	1	407	6480	0
765	5	382	6480	0
42	22	125	6480	0
122	5	125	6480	0
40	19	70	6480	0
3133	1	1515	6480	0
42	36	122	6480	0
1036	0	12534	6480	0
682	20	407	6480	0
455	57	122	6480	0
407	19	70	6480	0
1212	52	42	6480	0
1212	0	122	6480	0
122	67	445	6480	0
42	67	445	6480	0
387	67	445	6480	0
42	137	397	6480	0
1202	61	473	6480	0
473	61	1202	6480	0
120	20	42	6480	0
789	29	19	6480	0
122	30	1212	6480	0
6293	4	42	6480	0
19	4	42	6480	0
765	75	1515	6480	0
765	6	1515	6480	0
765	20	19	6480	0
951	0	70	6480	0
1515	47	951	6480	0
951	47	1515	6480	0
122	0	19	6480	0
455	6	70	6480	0
19	0	406	6480	0
19	2	406	6480	0
400	0	44	6480	0
400	6	397	6480	0
414	1	382	6480	0
20	20	19	6480	0
19	5	400	6480	0
19	29	122	6480	0
839	20	455	6480	0
839	20	45	6480	0
839	0	400	6480	0
455	4	70	6480	0
477	1	125	6480	0
44	115	42	6480	0
400	1	2557	6480	0
40	19	170	6480	0
2334	6	44	6480	0
2334	20	2557	6480	0
44	19	57	6480	0
38	20	122	6480	0
20838	20	122	6480	0
117	0	1437	6480	0
7905	28	1026	6480	0
7905	74	1026	6480	0
4607	36	431	6480	0
431	15	265	6480	0
6495	1	5792	6480	0
6495	15	5792	6480	0
6495	0	2961	6480	0
22013	19	57	6480	0
6	57	1562	6480	0
431	20	7287	6480	0
1505	6	400	6480	0
280	61	1025	6480	0
1025	61	280	6480	0
1025	22	280	6480	0
44	0	3121	6480	0
453	20	42	6480	0
122	5	16905	6480	0
19	52	42	6480	0
19	6	1518	6480	0
19	52	1518	6480	0
122	5	454	6480	0
19	38	42	6480	0
70	8	1123	6480	0
694	19	57	6480	0
18312	63	57	6480	0
604	63	57	6480	0
250	8	2765	6480	0
596	59	3850	6480	0
3850	59	596	6480	0
596	8	164	6480	0
596	59	4844	6480	0
4844	59	596	6480	0
596	47	4844	6480	0
4844	47	596	6480	0
596	47	595	6480	0
595	47	596	6480	0
38	12	50	6480	0
1355	8	50	6480	0
20	20	3882	6480	0
14	1	15	6480	0
14	0	13976	6480	0
5700	0	1175	6480	0
2820	0	636	6480	0
954	5	42	6480	0
74	0	66	6480	0
894	0	25	6480	0
2601	47	66	6480	0
66	47	2601	6480	0
2694	1	48	6480	0
2694	15	48	6480	0
4012	8	74	6480	0
879	15	75	6480	0
1	31	157	6480	0
157	32	1	6480	0
0	15	67	6480	0
8	29	526	6480	0
159	88	1074	6480	0
0	25	157	6480	0
157	25	0	6480	0
1519	5	458	6480	0
66	31	729	6480	0
729	32	66	6480	0
7271	65	3095	6480	0
11300	1	67	6480	0
636	52	67	6480	0
157	32	66	6480	0
157	76	80	6480	0
66	31	157	6480	0
80	76	157	6480	0
80	4	636	6480	0
44	47	397	6480	0
397	47	44	6480	0
19	5	477	6480	0
19	29	20	6480	0
344	0	415	6480	0
405	1	280	6480	0
100	40	44	6480	0
19	0	44	6480	0
3508	19	57	6480	0
453	60	3508	6480	0
70	1	455	6480	0
3508	161	455	6480	0
397	47	608	6480	0
608	47	397	6480	0
455	47	613	6480	0
613	47	455	6480	0
380	0	122	6480	0
37	2	38	6480	0
5062	20	12678	6480	0
122	31	53	6480	0
53	32	122	6480	0
845	69	4923	6480	0
406	41	381	6480	0
406	0	128	6480	0
42	19	19	6480	0
1530	5	382	6480	0
42	20	4010	6480	0
122	43	382	6480	0
122	43	189	6480	0
452	43	382	6480	0
452	43	189	6480	0
28	22	65	6480	0
5041	0	65	6480	0
5041	51	221	6480	0
66	0	636	6480	0
406	8	19	6480	0
5	36	694	6480	0
6871	6	5613	6480	0
6871	0	5613	6480	0
787	140	802	6480	0
5633	0	3672	6480	0
17292	41	1842	6480	0
1842	41	17292	6480	0
1301	0	18475	6480	0
5113	5	9	6480	0
17646	0	1070	6480	0
22014	0	719	6480	0
829	100	22015	6480	0
1256	0	1255	6480	0
705	2	6	6480	0
2754	0	1999	6480	0
65	45	63	6480	0
65	45	191	6480	0
6264	45	191	6480	0
65	32	28	6480	0
28	31	65	6480	0
65	53	664	6480	0
221	47	1545	6480	0
1545	47	221	6480	0
221	47	80	6480	0
80	47	221	6480	0
221	47	256	6480	0
256	47	221	6480	0
256	1	115	6480	0
221	0	1629	6480	0
12861	0	221	6480	0
251	6	80	6480	0
251	0	98	6480	0
251	20	80	6480	0
3150	8	6	6480	0
91	12	4314	6480	0
19	38	382	6504	0
19	5	454	6504	0
19	8	445	6504	0
405	1	298	6504	0
397	47	608	6504	0
608	47	397	6504	0
455	47	613	6504	0
613	47	455	6504	0
298	6	397	6504	0
3100	8	6155	6504	0
69	4	22016	6504	0
19	0	454	6504	0
454	47	1866	6504	0
1866	47	454	6504	0
38	25	182	6504	0
182	25	38	6504	0
701	32	182	6504	0
182	31	701	6504	0
11852	25	11369	6504	0
11369	25	11852	6504	0
182	15	38	6504	0
401	41	42	6504	0
80	4	636	6504	0
70	191	42	6504	0
280	19	57	6504	0
839	137	455	6504	0
44	47	397	6504	0
397	47	44	6504	0
344	0	415	6504	0
2089	27	6731	6504	0
19	5	391	6504	0
42	7	13681	6504	0
839	0	13681	6504	0
407	20	391	6504	0
18192	0	19	6504	0
42	6	574	6504	0
122	5	125	6504	0
454	20	19	6504	0
100	28	42	6504	0
42	19	57	6504	0
789	52	42	6504	0
565	20	400	6504	0
455	20	400	6504	0
19	5	42	6504	0
1453	25	67	6504	0
67	25	1453	6504	0
11321	25	5456	6504	0
5456	25	11321	6504	0
5249	1	163	6504	0
22017	0	1078	6504	0
251	1	278	6504	0
251	20	278	6504	0
5132	0	5983	6504	0
5612	0	534	6504	0
972	0	6794	6504	0
539	5	3375	6504	0
68	20	50	6504	0
2694	20	63	6504	0
467	20	2610	6504	0
4030	0	719	6504	0
122	5	391	6504	0
1184	30	8	6504	0
4876	40	9	6504	0
1896	61	12879	6504	0
12879	61	1896	6504	0
1896	0	22018	6504	0
19	5	382	6504	0
1873	6	70	6504	0
395	60	125	6504	0
3441	1	42	6504	0
122	30	42	6504	0
122	30	1212	6504	0
122	31	1212	6504	0
1212	32	122	6504	0
42	80	19	6504	0
2610	57	459	6504	0
463	37	2610	6504	0
4819	1	22	6504	0
77	0	514	6504	0
2	0	514	6504	0
2	0	1811	6504	0
19	4	42	6504	0
122	5	16905	6504	0
19	40	477	6504	0
70	8	1123	6504	0
3508	19	57	6504	0
453	60	3508	6504	0
70	1	455	6504	0
3508	161	455	6504	0
97	2	198	6504	0
50	12	2358	6504	0
2358	12	50	6504	0
66	22	63	6504	0
1437	47	117	6504	0
117	47	1437	6504	0
19	5	477	6504	0
641	0	70	6504	0
641	0	19	6504	0
4030	39	356	6504	0
2694	22	63	6504	0
19	5	414	6504	0
2490	0	2618	6504	0
449	19	6	6504	0
449	19	1056	6504	0
3068	1	1057	6504	0
4357	28	79	6504	0
1729	31	976	6504	0
976	32	1729	6504	0
802	31	787	6504	0
787	32	802	6504	0
260	5	694	6504	0
1	48	67	6504	0
7834	0	3924	6504	0
1497	32	3612	6504	0
3612	31	1497	6504	0
1971	5	684	6504	0
2086	69	4527	6504	0
3068	4	1597	6504	0
904	0	21789	6504	0
3276	47	4012	6504	0
4012	47	3276	6504	0
74	47	4012	6504	0
4012	47	74	6504	0
4458	2	198	6504	0
198	36	97	6504	0
431	36	14763	6504	0
91	39	719	6504	0
91	39	356	6504	0
74	1	75	6504	0
458	37	2610	6504	0
459	19	57	6504	0
1729	52	1730	6504	0
1729	93	1730	6504	0
473	0	7725	6504	0
2061	41	145	6504	0
2061	32	145	6504	0
145	41	2061	6504	0
145	31	2061	6504	0
2061	47	5831	6504	0
5831	47	2061	6504	0
80	15	28	6504	0
2846	19	57	6504	0
2217	32	66	6504	0
66	31	2217	6504	0
728	29	539	6504	0
728	29	787	6504	0
3276	1	4012	6504	0
2694	20	5850	6504	0
74	8	2391	6504	0
1688	20	5241	6504	0
19	40	42	6504	0
1437	66	874	6504	0
145	31	3810	6504	0
3810	32	145	6504	0
1437	47	2598	6504	0
2598	47	1437	6504	0
66	0	1125	6504	0
80	20	50	6504	0
66	93	1499	6504	0
1922	65	47	6504	0
2365	0	1437	6504	0
2365	0	182	6504	0
2365	0	627	6504	0
2365	8	66	6504	0
1522	114	4923	6504	0
19	40	3554	6504	0
42	20	19	6504	0
407	19	57	6504	0
407	0	122	6504	0
122	43	382	6504	0
122	43	189	6504	0
452	43	382	6504	0
452	43	189	6504	0
5062	20	7779	6504	0
1951	8	1509	6504	0
2694	15	1	6504	0
1522	15	0	6504	0
1522	0	636	6504	0
3544	40	636	6504	0
1997	76	191	6504	0
191	76	1997	6504	0
5862	22	50	6504	0
7858	22	50	6504	0
4914	13	1452	6504	0
1452	2	4914	6504	0
1254	28	1452	6504	0
1452	2	1254	6504	0
694	19	57	6504	0
3393	12	356	6504	0
163	6	1906	6504	0
115	8	1558	6504	0
1732	191	1793	6504	0
4655	15	470	6504	0
66	20	63	6504	0
66	20	9131	6504	0
431	1	4106	6504	0
7287	6	265	6504	0
7287	20	7077	6504	0
970	231	494	6504	0
887	1	8636	6504	0
887	4	1137	6504	0
4012	8	74	6504	0
445	30	20	6504	0
6	47	1080	6504	0
1080	47	6	6504	0
1137	19	4119	6504	0
595	1	474	6504	0
64	12	115	6504	0
8110	0	661	6504	0
8685	47	8065	6504	0
22019	1	6	6504	0
10275	47	8065	6504	0
8065	47	8685	6504	0
8065	47	10275	6504	0
65	40	309	6504	0
8488	45	191	6504	0
28	0	65	6504	0
97	0	191	6504	0
1522	10	844	6504	0
1522	76	2133	6504	0
2133	76	1522	6504	0
6871	0	1026	6504	0
709	0	14763	6504	0
3850	0	598	6504	0
6109	1	19693	6504	0
298	6	401	6504	0
487	1	8426	6504	0
12413	1	8426	6504	0
73	0	115	6504	0
19	40	280	6504	0
19	0	280	6504	0
18033	50	577	6504	0
19067	0	4655	6504	0
613	0	38	6504	0
1461	2	380	6504	0
22020	138	50	6504	0
122	29	42	6504	0
5161	1	252	6504	0
179	108	321	6504	0
321	107	179	6504	0
9652	8	2400	6504	0
2861	0	5796	6504	0
3780	0	164	6504	0
50	17	1377	6504	0
642	0	50	6504	0
4745	0	50	6504	0
50	12	1743	6504	0
5919	15	719	6504	0
5919	15	116	6504	0
6	12	2586	6504	0
20032	28	876	6504	0
3165	0	2604	6504	0
681	32	66	6504	0
66	31	681	6504	0
3163	47	10049	6504	0
3163	47	681	6504	0
10049	47	3163	6504	0
10049	47	681	6504	0
681	47	3163	6504	0
681	47	10049	6504	0
637	4	552	6504	0
637	0	10112	6504	0
4332	41	754	6504	0
21234	8	2100	6504	0
10483	8	2100	6504	0
4030	0	1654	6504	0
2610	0	467	6504	0
19	29	42	6504	0
1785	1	728	6504	0
1378	1	728	6504	0
238	0	260	6504	0
511	0	50	6504	0
2870	0	802	6504	0
117	0	28	6504	0
3459	0	28	6504	0
11	41	66	6504	0
66	41	11	6504	0
158	47	9067	6504	0
158	47	4978	6504	0
9067	47	158	6504	0
9067	47	4978	6504	0
4978	47	158	6504	0
4978	47	9067	6504	0
8353	47	16844	6504	0
16844	47	8353	6504	0
7021	15	3513	6504	0
1137	15	3513	6504	0
2694	20	9131	6504	0
11260	19	57	6504	0
2272	0	976	6504	0
977	31	976	6504	0
976	32	977	6504	0
80	6	1057	6504	0
8579	71	784	6504	0
1382	32	66	6504	0
66	31	1382	6504	0
661	5	207	6504	0
2389	0	1446	6504	0
3303	52	1446	6504	0
606	5	3212	6504	0
729	8	240	6504	0
321	5	22021	6504	0
22021	94	57	6504	0
9634	41	22021	6504	0
1056	0	451	6504	0
452	43	42	6504	0
4478	0	451	6504	0
1589	0	577	6504	0
12262	0	577	6504	0
187	6	1086	6504	0
577	20	126	6504	0
82	1	66	6504	0
21	29	1499	6504	0
6715	63	57	6504	0
694	19	787	6504	0
4738	133	2824	6504	0
8828	15	2215	6504	0
8828	1	263	6504	0
117	6	80	6504	0
28	88	115	6504	0
28	88	50	6504	0
117	20	66	6504	0
20438	8	11417	6504	0
3287	1	151	6504	0
1082	8	12468	6504	0
15182	13	17146	6504	0
1709	28	17146	6504	0
22022	43	17146	6504	0
577	8	126	6504	0
621	1	174	6504	0
621	8	174	6504	0
18033	85	8826	6504	0
1942	15	2377	6504	0
163	15	64	6504	0
100	40	42	6504	0
42	3	125	6504	0
74	6	182	6504	0
1403	40	774	6504	0
906	32	66	6504	0
66	31	906	6504	0
2832	6	2455	6504	0
182	52	6	6504	0
3468	47	73	6504	0
73	47	3468	6504	0
16065	0	22023	6504	0
28	15	191	6504	0
356	7	719	6504	0
28	20	8488	6504	0
191	20	8488	6504	0
65	45	28	6504	0
8488	84	28	6504	0
8488	2	191	6504	0
530	100	1562	6504	0
5796	0	3273	6504	0
3073	8	203	6504	0
876	1	296	6504	0
876	15	296	6504	0
512	8	66	6504	0
6053	8	22024	6504	0
98	65	66	6504	0
197	1	5897	6504	0
145	39	719	6504	0
3393	0	5721	6504	0
63	20	158	6504	0
63	20	182	6504	0
4357	28	63	6504	0
1921	12	430	6504	0
9652	8	430	6504	0
7236	19	57	6504	0
4585	19	57	6504	0
3544	8	3738	6504	0
1227	39	2089	6504	0
1333	59	2681	6504	0
2681	59	1333	6504	0
3468	47	2681	6504	0
2681	47	3468	6504	0
749	19	57	6504	0
4914	2	1452	6504	0
28	5	6531	6504	0
18033	50	578	6504	0
563	5	562	6504	0
2332	2	489	6504	0
[truncated: 47,545 more rows]
