# Supplementary material for: A temporal knowledge graph reasoning model based on recurrent encoding and contrastive learning
Source: PeerJ Comput Sci. 2025 Jan 23;11:e2595. doi: 10.7717/peerj-cs.2595 (PMC11784877; doi:10.7717/peerj-cs.2595)
Supplement: Supplemental Information 2 [file peerj-cs-11-2595-s002.zip › data/ICEWS18/train.txt]

0	0	1	0	0
2	0	3	0	0
4	1	5	0	0
6	0	7	0	0
8	2	9	0	0
10	1	8	0	0
10	3	11	0	0
12	4	13	0	0
14	5	15	0	0
16	6	17	0	0
16	6	18	0	0
19	5	20	0	0
21	7	22	0	0
23	1	24	0	0
23	8	24	0	0
25	9	26	0	0
27	10	28	0	0
29	11	30	0	0
29	0	31	0	0
32	2	33	0	0
21	12	34	0	0
35	0	36	0	0
35	0	37	0	0
35	0	38	0	0
23	1	5	0	0
23	0	39	0	0
40	13	41	0	0
41	14	40	0	0
42	15	43	0	0
43	15	42	0	0
44	0	45	0	0
46	5	47	0	0
48	16	49	0	0
50	17	51	0	0
51	17	50	0	0
21	12	52	0	0
53	1	54	0	0
55	18	56	0	0
56	19	57	0	0
58	20	59	0	0
60	21	61	0	0
32	4	62	0	0
63	20	64	0	0
63	20	65	0	0
63	20	66	0	0
67	8	0	0	0
0	22	66	0	0
1	2	68	0	0
69	1	70	0	0
69	1	71	0	0
38	23	72	0	0
19	5	42	0	0
73	6	74	0	0
63	10	75	0	0
76	2	77	0	0
76	24	77	0	0
63	25	78	0	0
78	25	63	0	0
79	6	66	0	0
66	0	63	0	0
0	26	67	0	0
80	0	1	0	0
81	17	28	0	0
28	17	81	0	0
52	27	82	0	0
83	28	84	0	0
84	2	85	0	0
86	0	84	0	0
87	2	84	0	0
88	29	89	0	0
68	30	90	0	0
91	1	92	0	0
93	19	57	0	0
94	0	52	0	0
95	31	96	0	0
96	32	95	0	0
32	2	5	0	0
97	2	98	0	0
98	2	97	0	0
1	22	66	0	0
56	13	63	0	0
56	13	99	0	0
79	19	57	0	0
100	33	42	0	0
101	34	1	0	0
55	8	79	0	0
102	28	103	0	0
104	35	61	0	0
105	12	106	0	0
107	12	106	0	0
106	8	108	0	0
105	31	106	0	0
109	31	106	0	0
110	31	106	0	0
106	32	105	0	0
106	32	109	0	0
106	32	110	0	0
106	32	111	0	0
111	31	106	0	0
112	5	113	0	0
114	15	115	0	0
115	12	116	0	0
117	8	118	0	0
119	36	97	0	0
120	37	42	0	0
17	0	121	0	0
122	23	38	0	0
38	23	122	0	0
123	0	124	0	0
19	38	42	0	0
19	5	125	0	0
126	0	127	0	0
122	4	128	0	0
129	0	130	0	0
131	6	5	0	0
129	39	5	0	0
55	0	63	0	0
132	40	133	0	0
132	2	134	0	0
135	2	63	0	0
136	19	57	0	0
137	2	56	0	0
8	41	9	0	0
76	5	5	0	0
134	28	138	0	0
139	8	140	0	0
141	28	135	0	0
122	41	38	0	0
38	41	122	0	0
77	41	142	0	0
142	41	77	0	0
143	0	144	0	0
50	42	145	0	0
146	20	147	0	0
148	5	149	0	0
0	0	66	0	0
150	5	151	0	0
152	11	153	0	0
154	19	92	0	0
155	19	92	0	0
151	19	57	0	0
156	0	56	0	0
157	8	48	0	0
158	15	67	0	0
159	5	48	0	0
160	43	48	0	0
161	44	19	0	0
162	44	122	0	0
42	44	122	0	0
163	19	73	0	0
63	14	56	0	0
56	19	63	0	0
135	5	79	0	0
135	14	79	0	0
79	19	135	0	0
164	1	165	0	0
166	8	167	0	0
168	1	169	0	0
170	37	42	0	0
80	20	38	0	0
171	28	172	0	0
173	0	172	0	0
126	4	174	0	0
175	5	176	0	0
177	32	28	0	0
28	31	177	0	0
178	0	179	0	0
180	0	181	0	0
182	45	183	0	0
184	6	185	0	0
184	6	186	0	0
187	28	188	0	0
189	17	70	0	0
190	46	191	0	0
192	40	193	0	0
194	47	80	0	0
80	47	194	0	0
195	5	196	0	0
66	45	191	0	0
172	48	191	0	0
79	28	63	0	0
197	49	66	0	0
73	6	75	0	0
73	6	80	0	0
1	0	66	0	0
97	29	198	0	0
97	5	198	0	0
173	0	199	0	0
200	2	201	0	0
202	8	203	0	0
204	27	203	0	0
204	8	205	0	0
206	28	207	0	0
208	40	209	0	0
210	0	191	0	0
211	22	212	0	0
213	47	214	0	0
214	47	213	0	0
79	6	141	0	0
55	0	215	0	0
216	22	79	0	0
79	50	63	0	0
217	6	55	0	0
218	15	219	0	0
190	45	220	0	0
221	15	53	0	0
53	15	221	0	0
53	8	221	0	0
137	40	56	0	0
79	51	137	0	0
80	6	38	0	0
35	32	182	0	0
182	31	35	0	0
198	52	222	0	0
223	6	222	0	0
224	2	225	0	0
225	28	224	0	0
91	1	226	0	0
91	1	227	0	0
228	0	229	0	0
126	0	230	0	0
231	6	15	0	0
17	51	16	0	0
232	0	121	0	0
233	0	234	0	0
5	6	235	0	0
230	53	187	0	0
63	25	236	0	0
236	25	63	0	0
55	1	79	0	0
191	2	65	0	0
66	54	38	0	0
237	19	57	0	0
238	0	239	0	0
240	55	241	0	0
241	56	240	0	0
242	0	144	0	0
241	20	144	0	0
243	57	244	0	0
245	20	246	0	0
247	7	248	0	0
249	0	250	0	0
80	58	38	0	0
1	2	66	0	0
80	19	63	0	0
251	0	222	0	0
251	3	65	0	0
251	3	98	0	0
251	1	252	0	0
253	47	254	0	0
254	47	253	0	0
254	59	255	0	0
255	59	254	0	0
256	47	254	0	0
254	47	256	0	0
257	20	258	0	0
259	0	260	0	0
260	31	261	0	0
261	32	260	0	0
261	0	260	0	0
261	57	260	0	0
262	5	263	0	0
145	5	263	0	0
19	2	42	0	0
264	28	265	0	0
266	15	115	0	0
79	19	216	0	0
267	8	268	0	0
269	60	270	0	0
271	0	272	0	0
273	0	274	0	0
126	4	127	0	0
275	0	161	0	0
161	28	275	0	0
276	0	216	0	0
251	6	277	0	0
251	6	66	0	0
251	0	278	0	0
279	0	280	0	0
281	25	282	0	0
282	25	281	0	0
1	15	67	0	0
19	0	283	0	0
28	22	63	0	0
284	0	285	0	0
286	0	287	0	0
278	15	65	0	0
288	39	163	0	0
221	41	53	0	0
221	61	53	0	0
53	41	221	0	0
53	61	221	0	0
229	9	245	0	0
229	9	289	0	0
229	5	289	0	0
290	0	291	0	0
292	5	293	0	0
293	40	68	0	0
294	62	79	0	0
295	1	296	0	0
297	1	216	0	0
298	0	70	0	0
221	47	53	0	0
53	47	221	0	0
53	8	299	0	0
172	45	191	0	0
300	0	63	0	0
55	22	56	0	0
15	4	17	0	0
15	1	17	0	0
301	0	234	0	0
302	2	303	0	0
285	8	304	0	0
305	0	66	0	0
306	32	50	0	0
50	31	306	0	0
97	5	307	0	0
88	5	308	0	0
56	19	135	0	0
65	5	309	0	0
310	6	65	0	0
307	6	65	0	0
221	20	65	0	0
221	20	182	0	0
221	20	66	0	0
221	8	79	0	0
42	19	57	0	0
311	6	38	0	0
311	19	57	0	0
312	20	25	0	0
313	17	272	0	0
164	1	62	0	0
314	0	315	0	0
314	0	316	0	0
42	28	122	0	0
162	28	41	0	0
41	2	162	0	0
317	28	122	0	0
221	15	122	0	0
53	47	318	0	0
318	47	53	0	0
319	47	320	0	0
320	47	319	0	0
321	17	322	0	0
322	17	321	0	0
65	5	198	0	0
323	0	65	0	0
324	17	115	0	0
115	63	57	0	0
17	0	325	0	0
14	20	15	0	0
25	5	15	0	0
326	1	15	0	0
326	4	234	0	0
18	6	25	0	0
327	64	17	0	0
328	0	329	0	0
0	0	101	0	0
206	28	330	0	0
331	0	206	0	0
332	8	333	0	0
221	51	63	0	0
221	8	56	0	0
334	19	57	0	0
206	40	330	0	0
6	11	92	0	0
335	2	151	0	0
182	45	336	0	0
337	2	336	0	0
302	2	336	0	0
302	40	303	0	0
297	1	338	0	0
28	57	63	0	0
314	0	339	0	0
340	47	341	0	0
341	47	340	0	0
65	20	309	0	0
141	13	135	0	0
56	13	135	0	0
342	7	343	0	0
56	13	57	0	0
344	47	345	0	0
344	65	80	0	0
345	47	344	0	0
344	47	346	0	0
346	47	344	0	0
66	66	38	0	0
347	0	339	0	0
348	48	339	0	0
63	5	79	0	0
63	5	141	0	0
79	28	135	0	0
349	57	350	0	0
351	32	352	0	0
352	31	351	0	0
353	0	354	0	0
91	67	335	0	0
355	64	342	0	0
343	19	57	0	0
356	20	357	0	0
356	68	358	0	0
358	5	356	0	0
359	8	360	0	0
361	8	362	0	0
363	0	364	0	0
139	17	365	0	0
365	17	139	0	0
366	8	367	0	0
366	12	368	0	0
369	2	370	0	0
371	6	222	0	0
251	0	66	0	0
372	19	57	0	0
77	20	38	0	0
219	12	50	0	0
219	12	28	0	0
305	6	66	0	0
373	0	216	0	0
374	28	375	0	0
306	6	375	0	0
44	0	122	0	0
376	13	377	0	0
44	15	122	0	0
378	15	379	0	0
379	15	378	0	0
380	29	50	0	0
381	38	382	0	0
383	0	38	0	0
383	1	66	0	0
383	58	38	0	0
383	6	80	0	0
19	69	42	0	0
42	40	384	0	0
381	1	70	0	0
381	1	19	0	0
40	1	70	0	0
40	1	19	0	0
385	8	386	0	0
387	0	122	0	0
40	67	42	0	0
388	70	239	0	0
125	53	42	0	0
44	1	389	0	0
44	4	389	0	0
19	36	390	0	0
19	29	42	0	0
122	5	391	0	0
122	5	392	0	0
122	5	393	0	0
19	14	40	0	0
42	20	70	0	0
42	19	70	0	0
122	5	42	0	0
19	34	122	0	0
42	1	280	0	0
19	0	125	0	0
394	6	189	0	0
189	0	395	0	0
396	28	42	0	0
397	0	70	0	0
398	52	391	0	0
42	40	399	0	0
400	0	70	0	0
401	19	57	0	0
402	8	42	0	0
42	1	403	0	0
42	4	70	0	0
122	8	44	0	0
404	0	122	0	0
405	41	406	0	0
407	6	391	0	0
408	6	112	0	0
405	71	42	0	0
409	0	19	0	0
68	15	122	0	0
410	15	122	0	0
411	0	412	0	0
44	6	413	0	0
44	1	382	0	0
122	66	38	0	0
373	0	122	0	0
80	0	44	0	0
414	72	391	0	0
414	2	42	0	0
415	0	38	0	0
416	47	400	0	0
400	47	416	0	0
122	8	298	0	0
397	1	42	0	0
417	1	406	0	0
115	17	321	0	0
321	17	115	0	0
418	0	419	0	0
320	8	81	0	0
420	6	421	0	0
55	0	56	0	0
422	0	423	0	0
424	31	425	0	0
425	32	424	0	0
425	15	424	0	0
425	15	426	0	0
427	15	428	0	0
427	15	429	0	0
47	73	430	0	0
46	69	47	0	0
47	74	46	0	0
48	67	50	0	0
431	19	57	0	0
115	4	63	0	0
319	41	320	0	0
320	41	319	0	0
342	8	432	0	0
67	31	157	0	0
157	32	67	0	0
433	57	430	0	0
434	0	433	0	0
435	31	287	0	0
287	32	435	0	0
436	6	216	0	0
21	0	50	0	0
98	49	66	0	0
98	6	80	0	0
98	0	251	0	0
115	15	64	0	0
64	15	115	0	0
437	4	438	0	0
439	28	187	0	0
439	40	440	0	0
64	60	50	0	0
50	60	64	0	0
21	12	53	0	0
183	28	441	0	0
135	14	56	0	0
137	14	56	0	0
56	13	137	0	0
38	75	77	0	0
38	47	345	0	0
38	65	80	0	0
345	47	38	0	0
80	67	38	0	0
64	76	428	0	0
428	76	64	0	0
38	47	346	0	0
346	20	38	0	0
346	47	38	0	0
442	76	383	0	0
383	76	442	0	0
443	19	57	0	0
443	19	19	0	0
391	33	122	0	0
42	19	19	0	0
397	47	406	0	0
444	47	406	0	0
406	47	397	0	0
406	47	444	0	0
406	0	70	0	0
445	1	70	0	0
122	5	446	0	0
157	8	0	0	0
157	4	447	0	0
448	40	449	0	0
450	5	448	0	0
448	4	451	0	0
14	20	26	0	0
373	77	38	0	0
42	28	452	0	0
453	0	454	0	0
455	0	70	0	0
6	1	227	0	0
456	15	457	0	0
458	43	459	0	0
460	31	461	0	0
462	37	461	0	0
461	32	460	0	0
463	5	464	0	0
463	5	465	0	0
463	0	458	0	0
463	0	465	0	0
466	0	467	0	0
468	6	459	0	0
466	20	459	0	0
466	0	458	0	0
466	0	469	0	0
466	0	470	0	0
466	0	471	0	0
38	6	80	0	0
19	5	391	0	0
122	4	42	0	0
55	78	472	0	0
473	1	44	0	0
19	1	42	0	0
157	0	0	0	0
474	4	475	0	0
431	13	264	0	0
56	13	476	0	0
56	13	55	0	0
306	15	50	0	0
477	68	42	0	0
455	0	414	0	0
406	8	478	0	0
122	0	389	0	0
44	20	389	0	0
479	15	42	0	0
479	15	170	0	0
479	0	70	0	0
480	0	70	0	0
122	15	44	0	0
122	15	380	0	0
122	2	42	0	0
42	6	454	0	0
80	77	38	0	0
280	47	481	0	0
481	47	280	0	0
19	36	280	0	0
125	28	42	0	0
125	36	42	0	0
482	0	122	0	0
19	1	382	0	0
414	2	122	0	0
19	14	483	0	0
397	32	50	0	0
50	31	397	0	0
453	6	70	0	0
19	5	382	0	0
484	0	485	0	0
19	69	122	0	0
486	27	487	0	0
488	0	486	0	0
125	40	42	0	0
236	9	489	0	0
490	0	135	0	0
14	29	15	0	0
491	79	68	0	0
63	22	56	0	0
16	0	25	0	0
492	0	327	0	0
492	0	17	0	0
16	8	17	0	0
16	0	493	0	0
182	2	494	0	0
494	28	182	0	0
326	0	495	0	0
326	0	16	0	0
15	19	57	0	0
496	0	16	0	0
16	80	497	0	0
301	0	25	0	0
498	8	375	0	0
499	19	57	0	0
499	81	57	0	0
500	58	501	0	0
502	65	500	0	0
503	0	502	0	0
122	20	504	0	0
66	20	504	0	0
137	2	505	0	0
505	13	137	0	0
63	6	216	0	0
80	60	65	0	0
307	82	65	0	0
223	8	506	0	0
507	0	508	0	0
507	41	509	0	0
510	0	345	0	0
498	0	6	0	0
1	0	67	24	0
38	67	122	24	0
511	12	28	24	0
512	8	53	24	0
512	8	513	24	0
66	54	38	24	0
77	5	514	24	0
514	2	5	24	0
515	36	516	24	0
517	0	515	24	0
517	0	518	24	0
519	0	520	24	0
1	0	521	24	0
515	40	516	24	0
522	0	515	24	0
522	0	518	24	0
523	29	524	24	0
525	40	526	24	0
515	5	518	24	0
515	38	527	24	0
164	1	165	24	0
528	22	529	24	0
486	27	487	24	0
488	0	486	24	0
530	76	64	24	0
64	76	530	24	0
531	8	532	24	0
533	6	534	24	0
535	1	536	24	0
137	2	79	24	0
141	40	135	24	0
260	5	537	24	0
538	6	539	24	0
51	5	518	24	0
51	2	518	24	0
51	5	529	24	0
51	20	529	24	0
540	8	94	24	0
437	4	438	24	0
541	6	400	24	0
542	47	543	24	0
543	47	542	24	0
1	15	67	24	0
141	28	135	24	0
544	47	545	24	0
545	47	544	24	0
63	31	546	24	0
546	32	63	24	0
547	1	187	24	0
548	43	187	24	0
549	53	187	24	0
550	83	551	24	0
550	83	552	24	0
139	17	365	24	0
365	17	139	24	0
366	8	367	24	0
366	12	368	24	0
15	28	553	24	0
554	0	25	24	0
0	0	1	24	0
67	15	1	24	0
555	0	49	24	0
306	15	50	24	0
306	15	21	24	0
219	32	50	24	0
50	31	219	24	0
373	77	38	24	0
556	0	557	24	0
61	1	127	24	0
558	84	65	24	0
445	1	122	24	0
122	1	445	24	0
400	19	44	24	0
256	67	559	24	0
559	0	560	24	0
23	0	561	24	0
137	2	56	24	0
56	13	137	24	0
56	19	216	24	0
56	19	476	24	0
562	28	563	24	0
564	28	563	24	0
98	6	80	24	0
98	0	66	24	0
565	7	42	24	0
161	44	19	24	0
566	28	42	24	0
397	47	406	24	0
444	47	406	24	0
406	47	397	24	0
406	47	444	24	0
567	8	380	24	0
567	0	417	24	0
126	0	568	24	0
228	8	569	24	0
228	0	570	24	0
126	0	230	24	0
548	29	187	24	0
187	20	548	24	0
571	53	187	24	0
383	0	77	24	0
105	12	106	24	0
35	47	572	24	0
572	47	35	24	0
35	76	182	24	0
182	76	35	24	0
35	32	182	24	0
182	31	35	24	0
45	19	573	24	0
45	19	57	24	0
574	0	485	24	0
23	1	514	24	0
575	28	15	24	0
122	5	391	24	0
77	0	514	24	0
32	2	514	24	0
2	0	514	24	0
576	28	76	24	0
76	2	576	24	0
38	47	345	24	0
345	47	38	24	0
80	6	38	24	0
38	6	373	24	0
577	0	126	24	0
578	0	126	24	0
579	5	187	24	0
547	6	551	24	0
580	4	581	24	0
582	0	583	24	0
33	2	584	24	0
344	47	346	24	0
346	47	344	24	0
585	15	586	24	0
404	47	574	24	0
574	47	404	24	0
42	15	406	24	0
122	0	587	24	0
587	57	588	24	0
589	0	590	24	0
79	19	57	24	0
25	2	575	24	0
591	0	1	24	0
576	28	5	24	0
592	12	593	24	0
594	0	219	24	0
595	0	1	24	0
63	5	79	24	0
596	0	1	24	0
157	17	1	24	0
597	2	98	24	0
597	2	307	24	0
300	57	63	24	0
300	0	63	24	0
63	4	28	24	0
55	0	63	24	0
595	0	598	24	0
0	0	67	24	0
0	83	67	24	0
305	0	219	24	0
306	32	50	24	0
50	31	306	24	0
599	1	42	24	0
28	1	600	24	0
122	23	38	24	0
38	23	122	24	0
601	47	602	24	0
602	47	601	24	0
601	0	603	24	0
79	57	55	24	0
19	5	42	24	0
316	15	604	24	0
604	15	316	24	0
262	5	605	24	0
145	5	605	24	0
606	0	605	24	0
607	0	606	24	0
608	2	42	24	0
609	85	610	24	0
611	15	612	24	0
613	86	28	24	0
199	8	63	24	0
260	0	63	24	0
614	52	85	24	0
135	14	56	24	0
56	19	135	24	0
615	0	55	24	0
616	0	126	24	0
617	0	618	24	0
619	0	618	24	0
620	0	618	24	0
621	1	187	24	0
230	2	548	24	0
622	0	623	24	0
622	0	624	24	0
625	0	126	24	0
626	27	187	24	0
15	22	25	24	0
260	8	627	24	0
37	47	345	24	0
345	67	38	24	0
345	47	37	24	0
345	0	628	24	0
159	37	629	24	0
159	5	629	24	0
122	73	20	24	0
630	0	279	24	0
631	0	65	24	0
632	0	633	24	0
634	0	592	24	0
63	87	635	24	0
50	6	636	24	0
66	2	1	24	0
56	19	57	24	0
0	0	66	24	0
621	20	126	24	0
637	0	126	24	0
638	0	126	24	0
127	6	126	24	0
187	6	126	24	0
639	47	640	24	0
640	47	639	24	0
639	8	51	24	0
641	29	122	24	0
411	20	70	24	0
41	46	122	24	0
642	0	38	24	0
80	0	38	24	0
643	0	66	24	0
80	20	38	24	0
643	1	38	24	0
643	6	373	24	0
644	67	80	24	0
80	20	645	24	0
66	66	38	24	0
122	20	38	24	0
646	32	647	24	0
647	31	646	24	0
178	0	179	24	0
115	25	179	24	0
179	25	115	24	0
50	8	270	24	0
50	12	139	24	0
648	1	649	24	0
650	4	649	24	0
437	8	1	24	0
437	8	67	24	0
651	28	135	24	0
38	88	66	24	0
436	2	56	24	0
566	28	275	24	0
652	20	653	24	0
329	28	9	24	0
80	77	38	24	0
654	8	655	24	0
656	31	657	24	0
657	32	656	24	0
1	26	67	24	0
551	28	658	24	0
551	28	440	24	0
659	43	26	24	0
659	89	660	24	0
659	89	31	24	0
14	29	25	24	0
305	0	66	24	0
32	2	77	24	0
661	90	207	24	0
662	0	28	24	0
663	8	34	24	0
65	45	664	24	0
665	1	65	24	0
255	15	28	24	0
255	0	666	24	0
667	6	126	24	0
558	32	191	24	0
191	31	558	24	0
661	90	668	24	0
262	5	669	24	0
400	20	397	24	0
397	0	70	24	0
79	28	135	24	0
670	8	79	24	0
221	8	56	24	0
63	20	79	24	0
671	0	672	24	0
673	40	436	24	0
674	29	675	24	0
676	0	677	24	0
151	19	57	24	0
678	4	679	24	0
680	80	313	24	0
272	12	679	24	0
313	1	681	24	0
187	4	579	24	0
414	2	42	24	0
682	1	122	24	0
683	29	684	24	0
685	12	686	24	0
685	12	687	24	0
306	15	219	24	0
306	1	219	24	0
688	0	75	24	0
689	28	292	24	0
65	5	309	24	0
690	0	691	24	0
690	0	692	24	0
693	28	187	24	0
374	28	375	24	0
539	65	694	24	0
695	0	137	24	0
696	4	697	24	0
11	0	698	24	0
154	19	699	24	0
64	1	63	24	0
444	0	700	24	0
701	6	66	24	0
66	58	38	24	0
122	86	65	24	0
702	22	703	24	0
704	0	251	24	0
251	0	705	24	0
706	28	661	24	0
707	52	207	24	0
708	0	709	24	0
632	2	77	24	0
632	6	63	24	0
710	67	63	24	0
711	1	712	24	0
232	47	713	24	0
713	47	232	24	0
714	22	126	24	0
187	6	715	24	0
65	2	307	24	0
115	6	266	24	0
530	6	266	24	0
530	5	716	24	0
42	19	57	24	0
120	1	19	24	0
50	12	76	24	0
717	27	32	24	0
92	27	245	24	0
92	27	252	24	0
718	67	614	24	0
9	4	524	24	0
56	13	135	24	0
608	28	42	24	0
415	15	719	24	0
415	15	116	24	0
415	15	262	24	0
415	15	720	24	0
463	0	721	24	0
722	8	80	24	0
722	8	373	24	0
373	6	38	24	0
723	1	724	24	0
476	20	79	24	0
725	37	726	24	0
31	5	660	24	0
727	8	50	24	0
539	68	728	24	0
137	2	141	24	0
0	15	67	24	0
40	81	57	24	0
40	13	57	24	0
19	20	280	24	0
80	58	38	24	0
6	25	66	24	0
729	25	66	24	0
66	25	6	24	0
66	25	729	24	0
73	4	80	24	0
488	1	730	24	0
731	0	732	24	0
722	8	66	24	0
573	0	485	24	0
334	19	57	24	0
80	8	56	24	0
189	63	57	24	0
733	67	616	24	0
734	6	126	24	0
735	5	736	24	0
251	0	737	24	0
738	0	338	24	0
739	0	338	24	0
115	5	716	24	0
740	2	741	24	0
741	2	740	24	0
112	5	742	24	0
112	5	743	24	0
589	0	744	24	0
745	0	746	24	0
747	0	685	24	0
122	1	400	24	0
122	5	125	24	0
42	6	122	24	0
122	3	42	24	0
443	19	57	24	0
642	0	748	24	0
115	57	63	24	0
306	27	374	24	0
115	8	63	24	0
115	57	55	24	0
115	8	55	24	0
373	0	38	24	0
373	20	38	24	0
701	0	38	24	0
216	2	79	24	0
749	6	255	24	0
749	20	750	24	0
751	31	270	24	0
751	8	270	24	0
751	8	752	24	0
270	32	751	24	0
270	8	751	24	0
271	0	272	24	0
753	1	754	24	0
439	40	187	24	0
755	0	439	24	0
347	0	339	24	0
348	48	339	24	0
476	19	63	24	0
55	6	80	24	0
298	6	44	24	0
756	45	77	24	0
757	8	172	24	0
324	91	65	24	0
135	2	79	24	0
21	25	53	24	0
53	25	21	24	0
664	6	98	24	0
122	5	42	24	0
758	0	266	24	0
80	19	38	24	0
759	19	57	24	0
760	0	133	24	0
761	0	126	24	0
762	0	581	24	0
33	2	763	24	0
235	2	763	24	0
76	2	5	24	0
763	92	5	24	0
177	0	64	24	0
383	0	38	24	0
344	47	345	24	0
345	47	344	24	0
6	1	182	24	0
6	6	182	24	0
764	5	706	24	0
765	30	42	24	0
765	5	42	24	0
122	31	766	24	0
766	32	122	24	0
19	79	766	24	0
767	5	22	24	0
768	0	769	24	0
770	0	771	24	0
1	47	67	24	0
67	47	1	24	0
1	2	636	24	0
310	6	772	24	0
307	6	772	24	0
55	6	182	24	0
773	40	774	24	0
172	84	191	24	0
775	5	79	24	0
775	0	137	24	0
66	0	776	24	0
63	93	339	24	0
777	94	57	24	0
241	20	144	24	0
241	0	144	24	0
290	36	778	24	0
778	19	57	24	0
779	22	228	24	0
219	8	780	24	0
219	8	781	24	0
219	8	782	24	0
219	8	423	24	0
219	8	783	24	0
219	8	784	24	0
321	17	81	24	0
81	17	321	24	0
785	51	17	24	0
785	52	17	24	0
786	20	66	24	0
55	47	787	24	0
787	47	55	24	0
788	67	260	24	0
136	19	57	24	0
172	46	191	24	0
789	5	42	24	0
789	5	790	24	0
791	15	792	24	0
793	15	792	24	0
37	47	346	24	0
346	47	37	24	0
38	1	794	24	0
79	6	63	24	0
251	6	222	24	0
251	0	277	24	0
795	0	796	24	0
797	0	228	24	0
798	6	799	24	0
70	0	414	24	0
455	0	454	24	0
800	28	454	24	0
390	47	453	24	0
453	47	390	24	0
801	1	216	24	0
801	20	66	24	0
476	20	802	24	0
648	0	803	24	0
804	0	803	24	0
545	47	805	24	0
805	47	545	24	0
80	0	1	24	0
80	0	67	24	0
70	52	588	24	0
802	0	806	24	0
694	11	730	24	0
807	20	735	24	0
807	20	808	24	0
807	20	809	24	0
807	20	810	24	0
52	1	82	24	0
811	15	63	24	0
812	12	813	24	0
814	6	813	24	0
815	29	334	24	0
816	5	334	24	0
28	47	600	24	0
600	47	28	24	0
56	19	137	24	0
508	5	509	24	0
14	95	15	24	0
348	2	817	24	0
32	37	5	24	0
818	0	819	24	0
187	28	820	24	0
821	0	568	24	0
90	19	822	24	0
823	96	822	24	0
651	13	135	24	0
80	8	63	24	0
476	41	824	24	0
476	15	79	24	0
825	0	826	24	0
827	28	5	24	0
2	0	77	24	0
828	0	829	24	0
830	39	79	24	0
831	15	220	24	0
832	15	220	24	0
833	0	834	24	0
833	0	835	24	0
220	7	836	24	0
220	8	836	24	0
608	33	42	24	0
115	8	270	24	0
240	57	266	24	0
837	0	838	24	0
19	65	42	24	0
19	65	839	24	0
840	28	335	24	0
335	2	840	24	0
539	5	841	24	0
73	6	80	24	0
664	19	221	24	0
500	19	57	24	0
260	20	741	24	0
842	50	741	24	0
260	20	843	24	0
80	0	6	24	0
80	0	729	24	0
844	80	845	24	0
122	1	417	24	0
846	32	600	24	0
600	31	846	24	0
769	17	600	24	0
600	17	769	24	0
306	32	847	24	0
847	31	306	24	0
848	67	1	24	0
661	71	849	24	0
850	32	851	24	0
851	31	850	24	0
799	8	798	24	0
798	20	799	24	0
74	1	338	24	0
79	8	74	24	0
852	4	649	24	0
476	0	63	24	0
91	67	335	24	0
853	28	245	24	0
854	32	600	24	0
600	31	854	24	0
855	15	600	24	0
473	0	839	24	0
856	29	265	24	0
230	53	187	24	0
857	0	858	24	0
859	1	860	24	0
861	19	57	24	0
862	19	681	24	0
313	19	681	24	0
182	45	183	24	0
337	2	183	24	0
863	32	50	24	0
863	47	864	24	0
50	31	863	24	0
864	47	863	24	0
863	15	865	24	0
191	6	66	24	0
191	6	705	24	0
191	8	63	24	0
42	19	866	24	0
400	40	381	24	0
867	28	868	24	0
61	20	869	24	0
79	6	55	24	0
870	0	539	24	0
871	19	872	24	0
871	19	870	24	0
694	19	870	24	0
199	6	65	24	0
199	6	66	24	0
873	0	70	24	0
420	1	874	24	0
420	1	875	24	0
296	1	876	24	0
296	1	877	24	0
66	1	63	24	0
661	37	207	24	0
878	32	265	24	0
265	31	878	24	0
175	29	879	24	0
35	47	80	24	0
80	47	35	24	0
37	12	705	24	0
880	6	245	24	0
881	0	228	24	0
228	8	881	24	0
882	0	128	24	0
37	6	80	24	0
80	6	645	24	0
883	19	57	24	0
883	19	240	24	0
883	19	815	24	0
347	0	884	24	0
431	13	57	24	0
885	0	270	24	0
408	94	57	24	0
661	5	207	24	0
270	1	139	24	0
481	0	886	24	0
887	47	888	24	0
888	47	887	24	0
66	0	889	24	0
806	0	890	24	0
694	19	57	24	0
488	1	694	24	0
891	40	892	24	0
892	40	152	24	0
400	2	403	24	0
402	4	70	24	0
893	0	25	24	0
894	0	25	24	0
15	4	895	24	0
15	20	896	24	0
327	6	234	24	0
25	49	64	24	0
553	20	15	24	0
356	20	25	24	0
16	6	15	24	0
38	52	80	24	0
76	2	32	24	0
897	0	898	24	0
899	40	900	24	0
899	2	901	24	0
681	32	902	24	0
902	31	681	24	0
897	31	681	24	0
681	32	897	24	0
798	52	903	24	0
137	5	79	24	0
798	52	799	24	0
904	0	905	24	0
353	0	264	24	0
306	61	55	24	0
55	61	306	24	0
906	6	80	24	0
907	5	207	24	0
908	50	207	24	0
909	0	568	24	0
909	76	126	24	0
126	76	909	24	0
910	22	216	24	0
335	2	151	24	0
335	40	154	24	0
151	20	335	24	0
122	5	20	24	0
19	5	20	24	0
42	28	477	24	0
788	64	63	24	0
911	28	172	24	0
912	28	172	24	0
172	2	911	24	0
172	2	912	24	0
704	0	65	24	0
704	0	796	24	0
913	0	914	24	0
915	0	70	24	0
479	0	916	24	0
917	19	57	24	0
918	97	79	24	0
476	0	436	24	0
80	22	63	24	0
66	8	79	24	0
345	8	56	24	0
919	52	63	24	0
769	27	920	24	0
769	1	920	24	0
921	0	922	24	0
921	0	923	24	0
297	15	240	24	0
297	15	924	24	0
802	52	28	24	0
802	17	240	24	0
240	17	802	24	0
924	15	297	24	0
919	1	252	24	0
38	6	80	24	0
6	0	925	24	0
926	19	92	24	0
56	52	135	24	0
66	15	729	24	0
66	98	63	24	0
55	6	219	24	0
63	6	219	24	0
294	1	374	24	0
265	67	927	24	0
14	29	928	24	0
358	29	929	24	0
361	8	930	24	0
931	1	79	24	0
932	1	79	24	0
306	67	55	24	0
933	8	50	24	0
934	52	935	24	0
302	40	336	24	0
1	76	67	24	0
67	76	1	24	0
80	0	0	24	0
936	97	6	24	0
38	47	794	24	0
794	47	38	24	0
799	4	937	24	0
799	4	938	24	0
939	14	940	24	0
618	0	941	24	0
942	0	56	24	0
943	19	57	24	0
798	20	944	24	0
945	0	228	24	0
79	1	338	24	0
322	0	729	24	0
322	0	91	24	0
946	40	947	24	0
306	47	55	24	0
55	47	306	24	0
55	8	306	24	0
116	12	948	24	0
116	12	460	24	0
949	99	66	24	0
950	1	70	24	0
42	28	125	24	0
125	28	42	24	0
19	5	391	24	0
951	1	42	24	0
951	0	70	24	0
19	5	443	24	0
19	5	125	24	0
406	8	19	24	0
455	0	952	24	0
279	1	42	24	0
279	0	44	24	0
170	0	122	24	0
953	0	44	24	0
19	69	42	24	0
954	1	453	24	0
345	0	344	24	0
38	0	80	24	0
729	47	80	24	0
729	0	373	24	0
80	47	729	24	0
66	22	38	24	0
19	0	125	24	0
45	20	122	24	0
45	30	42	24	0
70	100	280	24	0
42	1	70	24	0
399	22	453	24	0
565	47	406	24	0
69	47	406	24	0
406	47	565	24	0
406	47	69	24	0
32	28	947	24	0
401	3	19	24	0
401	20	42	24	0
19	14	401	24	0
19	42	122	24	0
414	46	122	24	0
189	3	42	24	0
189	1	70	24	0
42	28	19	24	0
955	15	122	24	0
955	15	453	24	0
70	101	956	24	0
42	15	122	24	0
42	15	453	24	0
957	1	122	24	0
455	65	42	24	0
958	7	453	24	0
19	20	396	24	0
19	29	382	24	0
19	0	381	24	0
100	36	477	24	0
839	4	280	24	0
122	31	298	24	0
298	32	122	24	0
959	20	298	24	0
40	19	57	24	0
42	13	19	24	0
960	0	70	24	0
70	29	42	24	0
960	1	455	24	0
214	19	960	24	0
42	1	19	24	0
19	69	122	24	0
50	12	77	24	0
50	12	38	24	0
394	0	454	24	0
19	5	961	24	0
961	1	42	24	0
765	29	382	24	0
170	29	382	24	0
962	33	42	24	0
122	31	963	24	0
963	32	122	24	0
445	0	959	24	0
381	0	19	24	0
481	20	70	24	0
402	67	455	24	0
213	8	964	24	0
42	1	381	24	0
376	36	42	24	0
455	0	70	24	0
406	0	70	24	0
122	29	125	24	0
445	52	765	24	0
19	29	42	24	0
965	0	392	24	0
381	0	411	24	0
641	0	19	24	0
443	6	42	24	0
42	6	443	24	0
443	0	19	24	0
42	28	966	24	0
19	20	42	24	0
122	2	42	24	0
42	28	122	24	0
479	47	394	24	0
394	47	479	24	0
42	6	44	24	0
122	8	397	24	0
70	102	414	24	0
44	0	414	24	0
414	15	50	24	0
967	15	44	24	0
44	15	967	24	0
44	103	122	24	0
959	0	400	24	0
122	10	968	24	0
799	8	969	24	0
944	19	57	24	0
115	0	266	24	0
729	47	970	24	0
970	47	729	24	0
971	6	345	24	0
972	0	219	24	0
200	0	173	24	0
173	0	200	24	0
973	1	974	24	0
975	1	976	24	0
977	12	182	24	0
978	20	979	24	0
978	20	980	24	0
64	76	428	24	0
428	76	64	24	0
981	5	982	24	0
306	1	79	24	0
55	1	219	24	0
977	1	976	24	0
983	1	976	24	0
984	84	65	24	0
985	5	776	24	0
32	2	76	24	0
986	93	423	24	0
430	65	987	24	0
988	1	989	24	0
811	49	63	24	0
74	5	879	24	0
990	38	991	24	0
992	0	302	24	0
302	2	303	24	0
306	49	63	24	0
55	49	63	24	0
811	15	306	24	0
993	5	994	24	0
995	104	564	24	0
539	5	996	24	0
997	22	948	24	0
998	0	999	24	0
26	22	14	24	0
26	28	14	24	0
163	22	1000	24	0
115	17	386	24	0
386	4	1001	24	0
386	6	1000	24	0
66	20	98	24	0
115	1	63	24	0
1002	43	1003	24	0
50	12	948	24	0
430	105	46	24	0
430	4	46	24	0
434	0	46	24	0
802	6	260	24	0
260	6	802	24	0
135	2	63	24	0
65	31	80	24	0
80	32	65	24	0
802	15	240	24	0
240	15	802	24	0
66	43	98	24	0
919	0	67	24	0
264	28	1004	24	0
336	106	182	24	0
6	20	1005	24	0
6	75	1006	24	0
38	47	346	24	0
346	47	38	24	0
50	17	28	24	0
28	17	50	24	0
306	61	21	24	0
21	61	306	24	0
80	8	438	24	0
1007	2	75	24	0
1008	1	1009	24	0
80	77	98	24	0
80	77	198	24	0
98	107	66	24	0
66	108	98	24	0
80	109	6	24	0
80	109	729	24	0
919	22	1	24	0
948	15	31	24	0
116	15	31	24	0
145	15	31	24	0
1010	5	1011	24	0
1012	104	22	24	0
262	5	263	24	0
66	67	0	24	0
63	88	28	24	0
63	88	260	24	0
1013	66	319	24	0
1014	65	1015	24	0
1015	0	1014	24	0
1013	47	1016	24	0
1016	47	1013	24	0
125	40	19	24	0
42	4	789	24	0
122	31	1017	24	0
1017	32	122	24	0
70	6	42	24	0
1018	15	42	24	0
42	20	125	24	0
67	8	0	24	0
219	31	787	24	0
787	32	219	24	0
1019	8	198	24	0
1019	52	66	24	0
307	27	1019	24	0
307	0	222	24	0
307	0	80	24	0
122	0	71	24	0
44	0	402	24	0
42	28	402	24	0
407	104	42	24	0
42	110	1020	24	0
20	13	57	24	0
42	22	122	24	0
1021	5	42	24	0
70	111	42	24	0
455	111	42	24	0
455	15	122	24	0
400	22	70	24	0
1022	20	70	24	0
14	1	15	24	0
1	0	66	24	0
26	74	14	24	0
1023	112	1024	24	0
1025	28	42	24	0
42	20	1020	24	0
19	90	42	24	0
401	19	57	24	0
414	28	42	24	0
456	8	1026	24	0
1027	0	471	24	0
64	32	458	24	0
458	31	64	24	0
466	7	459	24	0
1028	0	1029	24	0
466	1	459	24	0
466	4	459	24	0
1030	5	1031	24	0
79	6	508	24	0
42	20	40	24	0
14	5	15	24	0
641	29	765	24	0
641	0	70	24	0
68	12	460	24	0
66	15	6	24	0
1032	47	19	24	0
19	47	1032	24	0
40	19	641	24	0
415	15	1033	24	0
748	5	1034	24	0
951	27	42	24	0
765	52	42	24	0
765	0	445	24	0
125	33	42	24	0
122	0	1035	24	0
411	8	40	24	0
1036	20	42	24	0
1036	20	414	24	0
1037	0	122	24	0
1037	6	19	24	0
40	81	122	24	0
957	6	44	24	0
957	20	44	24	0
1038	20	866	24	0
44	57	70	24	0
44	20	70	24	0
574	1	42	24	0
1039	47	1040	24	0
1040	47	1039	24	0
480	0	44	24	0
414	5	42	24	0
1041	0	70	24	0
588	19	44	24	0
42	57	122	24	0
42	1	311	24	0
957	0	44	24	0
957	0	70	24	0
189	6	42	24	0
45	1	42	24	0
1042	0	414	24	0
42	52	70	24	0
400	2	381	24	0
394	6	42	24	0
189	17	395	24	0
19	5	382	24	0
1043	0	128	24	0
122	34	42	24	0
444	0	70	24	0
1044	4	1045	24	0
1045	4	1044	24	0
19	2	42	24	0
682	0	387	24	0
45	1	455	24	0
455	15	45	24	0
1046	0	423	24	0
1047	0	1048	24	0
573	0	70	24	0
586	20	397	24	0
445	1	70	24	0
228	8	570	24	0
579	29	1049	24	0
1050	1	1051	24	0
1052	47	1053	24	0
1053	15	612	24	0
1053	47	1052	24	0
221	51	55	24	0
221	52	55	24	0
56	13	57	24	0
1054	15	524	24	0
1	53	848	24	0
0	22	66	24	0
1055	8	0	24	0
1056	0	1057	24	0
80	60	65	24	0
80	0	65	24	0
66	60	65	24	0
221	15	122	24	0
397	32	65	24	0
65	31	397	24	0
310	0	287	24	0
1058	0	65	24	0
1058	0	221	24	0
222	1	252	24	0
251	0	222	24	0
1059	20	1060	24	0
309	22	1061	24	0
98	5	309	24	0
221	41	53	24	0
221	61	53	24	0
53	41	221	24	0
53	61	221	24	0
221	0	65	24	0
276	0	63	24	0
65	6	236	24	0
236	0	56	24	0
55	20	65	24	0
610	5	1062	24	0
80	0	38	48	0
38	31	1063	48	0
1063	32	38	48	0
262	5	1064	48	0
1065	0	262	48	0
38	51	80	48	0
38	52	80	48	0
1066	0	1067	48	0
1066	0	1068	48	0
1069	68	52	48	0
51	5	516	48	0
515	0	518	48	0
80	6	38	48	0
66	66	38	48	0
20	13	57	48	0
19	5	391	48	0
1070	25	1071	48	0
1071	25	1070	48	0
523	0	1072	48	0
523	0	524	48	0
8	0	524	48	0
8	0	1073	48	0
1074	0	524	48	0
515	5	518	48	0
518	40	516	48	0
1075	29	802	48	0
424	15	423	48	0
423	15	424	48	0
1076	54	428	48	0
115	104	424	48	0
115	104	81	48	0
115	104	423	48	0
67	0	1	48	0
1077	1	1078	48	0
1077	6	1079	48	0
42	110	1020	48	0
1021	5	42	48	0
70	111	42	48	0
455	111	42	48	0
55	1	972	48	0
55	1	79	48	0
476	20	79	48	0
1080	0	1	48	0
63	20	65	48	0
463	0	465	48	0
1018	15	42	48	0
122	5	42	48	0
445	1	70	48	0
1081	20	729	48	0
1081	6	235	48	0
80	77	198	48	0
786	20	66	48	0
786	0	705	48	0
264	28	431	48	0
353	5	264	48	0
44	0	455	48	0
573	0	70	48	0
80	77	98	48	0
80	20	98	48	0
50	17	1082	48	0
1082	17	50	48	0
50	113	1019	48	0
21	25	53	48	0
53	25	21	48	0
67	15	1	48	0
0	15	67	48	0
98	52	66	48	0
67	29	1	48	0
1083	5	564	48	0
1084	0	182	48	0
401	19	57	48	0
170	42	122	48	0
56	19	57	48	0
126	0	1085	48	0
439	28	187	48	0
1086	0	1087	48	0
579	5	187	48	0
736	0	735	48	0
1088	2	127	48	0
568	2	187	48	0
127	5	187	48	0
190	2	32	48	0
190	2	1089	48	0
1090	7	1091	48	0
79	19	57	48	0
6	1	63	48	0
1092	1	63	48	0
1093	1	1094	48	0
1095	20	1096	48	0
684	6	1097	48	0
684	6	1098	48	0
811	49	63	48	0
1099	32	63	48	0
63	31	1099	48	0
306	47	55	48	0
55	47	306	48	0
55	1	219	48	0
55	0	63	48	0
61	4	684	48	0
555	0	67	48	0
555	1	48	48	0
0	47	67	48	0
67	47	0	48	0
0	0	1	48	0
1100	5	459	48	0
1101	32	610	48	0
610	31	1101	48	0
1102	47	734	48	0
734	47	1102	48	0
187	28	548	48	0
821	48	127	48	0
1103	5	1104	48	0
1105	0	64	48	0
40	19	57	48	0
1106	5	1107	48	0
1035	8	405	48	0
1035	8	397	48	0
1108	4	1109	48	0
1110	1	1111	48	0
1	0	0	48	0
50	47	66	48	0
66	47	50	48	0
705	29	50	48	0
705	52	50	48	0
334	28	1112	48	0
1113	0	1114	48	0
1	0	67	48	0
0	8	157	48	0
1002	43	1003	48	0
555	15	1115	48	0
1116	15	1115	48	0
1115	15	1116	48	0
56	52	135	48	0
56	19	135	48	0
137	2	56	48	0
56	13	137	48	0
98	6	80	48	0
80	22	98	48	0
1117	0	98	48	0
1117	0	80	48	0
1118	8	1	48	0
1118	0	67	48	0
219	15	260	48	0
260	15	219	48	0
787	15	219	48	0
158	87	28	48	0
318	114	79	48	0
830	0	136	48	0
0	0	80	48	0
823	30	822	48	0
85	115	138	48	0
85	2	138	48	0
1119	6	126	48	0
187	19	57	48	0
1119	0	126	48	0
0	8	67	48	0
1120	0	63	48	0
1120	0	78	48	0
1121	0	598	48	0
239	0	843	48	0
170	71	574	48	0
1122	1	42	48	0
1122	1	1123	48	0
19	0	1122	48	0
116	5	47	48	0
46	20	47	48	0
1	47	67	48	0
67	47	1	48	0
1124	0	1125	48	0
1126	20	1127	48	0
170	5	1128	48	0
605	0	1065	48	0
802	5	605	48	0
701	6	80	48	0
66	20	38	48	0
701	4	373	48	0
0	22	66	48	0
681	0	272	48	0
945	0	228	48	0
1129	8	1130	48	0
622	17	1130	48	0
1130	17	622	48	0
622	1	1130	48	0
306	32	847	48	0
847	31	306	48	0
48	19	636	48	0
48	19	57	48	0
50	1	1131	48	0
0	32	67	48	0
67	31	0	48	0
260	20	843	48	0
220	2	138	48	0
56	8	476	48	0
79	1	476	48	0
1106	5	537	48	0
789	5	382	48	0
120	7	42	48	0
1132	0	1020	48	0
80	20	38	48	0
919	15	729	48	0
216	20	64	48	0
216	20	182	48	0
216	20	66	48	0
1133	40	1134	48	0
85	2	220	48	0
811	15	63	48	0
306	1	55	48	0
1135	0	719	48	0
80	6	63	48	0
383	52	1136	48	0
694	52	802	48	0
990	38	1137	48	0
[truncated: 371,018 more rows]
