# Supplementary material for: A temporal knowledge graph reasoning model based on recurrent encoding and contrastive learning
Source: PeerJ Comput Sci. 2025 Jan 23;11:e2595. doi: 10.7717/peerj-cs.2595 (PMC11784877; doi:10.7717/peerj-cs.2595)
Supplement: Supplemental Information 2 [file peerj-cs-11-2595-s002.zip › data/ICEWS18/valid.txt]

563	5	562	5760	0
1583	0	4213	5760	0
22	1	62	5760	0
19	5	42	5760	0
765	0	19	5760	0
91	8	939	5760	0
109	104	1009	5760	0
17	0	234	5760	0
31	12	50	5760	0
948	12	50	5760	0
426	0	115	5760	0
91	0	2761	5760	0
91	27	729	5760	0
91	27	1493	5760	0
66	1	67	5760	0
1568	0	1793	5760	0
80	6	2217	5760	0
80	20	2217	5760	0
539	144	694	5760	0
64	52	115	5760	0
21085	128	1078	5760	0
19	5	391	5760	0
19	20	42	5760	0
392	22	42	5760	0
19	29	392	5760	0
391	28	19	5760	0
42	28	1457	5760	0
306	32	829	5760	0
829	31	306	5760	0
21086	8	21087	5760	0
449	6	16403	5760	0
2648	1	529	5760	0
16687	52	3307	5760	0
3307	52	16687	5760	0
2780	32	66	5760	0
2780	6	2361	5760	0
66	31	2780	5760	0
7991	15	367	5760	0
1276	0	64	5760	0
21088	28	694	5760	0
2701	13	57	5760	0
2780	0	51	5760	0
2780	41	6957	5760	0
51	0	3206	5760	0
182	45	185	5760	0
182	45	186	5760	0
66	8	182	5760	0
528	137	94	5760	0
2780	47	1558	5760	0
367	31	1558	5760	0
1558	32	367	5760	0
1558	47	2780	5760	0
1558	32	51	5760	0
51	31	1558	5760	0
1558	0	64	5760	0
1558	0	1793	5760	0
12069	1	21089	5760	0
12069	1	2110	5760	0
145	90	516	5760	0
518	33	529	5760	0
515	5	518	5760	0
3382	47	80	5760	0
80	47	3382	5760	0
4609	63	57	5760	0
44	63	57	5760	0
1517	0	959	5760	0
5235	41	10435	5760	0
10435	41	5235	5760	0
15166	25	5254	5760	0
5254	25	15166	5760	0
831	1	21089	5760	0
831	1	2110	5760	0
2780	69	529	5760	0
2780	41	1558	5760	0
1558	41	2780	5760	0
367	31	2780	5760	0
2780	32	367	5760	0
7012	5	2326	5760	0
719	34	1813	5760	0
1089	23	904	5760	0
117	15	2365	5760	0
2447	32	28	5760	0
28	31	2447	5760	0
182	31	53	5760	0
53	32	182	5760	0
73	0	53	5760	0
2608	57	79	5760	0
4542	51	6	5760	0
4542	0	252	5760	0
460	133	6	5760	0
477	31	2339	5760	0
2339	32	477	5760	0
0	47	157	5760	0
0	47	80	5760	0
157	47	0	5760	0
80	47	0	5760	0
80	163	1	5760	0
1137	28	19306	5760	0
19306	20	1137	5760	0
19306	0	11236	5760	0
11236	22	19306	5760	0
5472	15	2057	5760	0
2057	15	5472	5760	0
2057	15	21090	5760	0
21090	15	2057	5760	0
13	32	65	5760	0
65	31	13	5760	0
524	5	9	5760	0
1896	5	526	5760	0
1666	1	9	5760	0
16795	6	13	5760	0
16795	97	13	5760	0
12336	1	50	5760	0
1684	0	2811	5760	0
42	50	44	5760	0
1945	20	400	5760	0
125	40	42	5760	0
19480	32	262	5760	0
262	31	19480	5760	0
8851	5	564	5760	0
8851	5	562	5760	0
5299	12	15	5760	0
5299	12	301	5760	0
1604	1	844	5760	0
5175	1	2823	5760	0
775	0	10047	5760	0
14	5	26	5760	0
5007	15	50	5760	0
5007	127	14267	5760	0
3115	15	2358	5760	0
1518	8	406	5760	0
406	20	3508	5760	0
45	8	406	5760	0
11928	47	406	5760	0
406	47	11928	5760	0
122	5	42	5760	0
17791	6	1522	5760	0
2090	0	2811	5760	0
271	1	16273	5760	0
20689	47	12259	5760	0
12259	47	20689	5760	0
17191	0	21091	5760	0
8984	20	18064	5760	0
802	32	897	5760	0
897	31	802	5760	0
1378	47	8618	5760	0
8618	47	1378	5760	0
2049	37	15	5760	0
157	15	49	5760	0
1418	25	66	5760	0
66	25	1418	5760	0
1418	41	66	5760	0
66	41	1418	5760	0
1103	1	438	5760	0
33	2	32	5760	0
5398	29	4489	5760	0
2694	29	1560	5760	0
1	31	2694	5760	0
2694	32	1	5760	0
13543	93	165	5760	0
20662	17	6142	5760	0
670	119	55	5760	0
3280	32	66	5760	0
66	31	3280	5760	0
13524	40	11857	5760	0
2637	113	1418	5760	0
80	0	50	5760	0
66	0	28	5760	0
1662	29	28	5760	0
21092	61	1125	5760	0
1125	61	21092	5760	0
25	5	928	5760	0
555	0	67	5760	0
157	47	447	5760	0
447	47	157	5760	0
7271	0	67	5760	0
21093	1	5302	5760	0
21093	15	5302	5760	0
20372	47	2542	5760	0
2542	47	20372	5760	0
7921	1	17	5760	0
1521	46	265	5760	0
456	0	1521	5760	0
431	6	1521	5760	0
3340	6	1521	5760	0
21094	0	53	5760	0
738	0	63	5760	0
156	99	436	5760	0
436	99	156	5760	0
100	6	42	5760	0
463	5	2521	5760	0
161	40	414	5760	0
414	40	161	5760	0
1125	61	12470	5760	0
12470	61	1125	5760	0
219	31	14403	5760	0
14403	32	219	5760	0
265	5	4981	5760	0
1229	10	260	5760	0
802	43	260	5760	0
1715	2	494	5760	0
494	28	1715	5760	0
127	31	1558	5760	0
1558	32	127	5760	0
7353	52	577	5760	0
1252	0	7353	5760	0
625	20	126	5760	0
126	0	188	5760	0
187	1	188	5760	0
1558	15	126	5760	0
127	31	1840	5760	0
7839	20	1840	5760	0
1840	32	127	5760	0
548	2	3539	5760	0
61	2	5434	5760	0
636	2	5434	5760	0
9485	6	66	5760	0
50	17	28	5760	0
28	17	50	5760	0
19	14	401	5760	0
19	69	42	5760	0
19	69	1958	5760	0
636	31	8422	5760	0
8422	32	636	5760	0
159	5	258	5760	0
1103	0	438	5760	0
4604	0	2899	5760	0
13816	72	2997	5760	0
11013	11	164	5760	0
11013	6	3780	5760	0
3382	32	66	5760	0
66	31	3382	5760	0
133	25	1851	5760	0
1851	25	133	5760	0
2702	0	5578	5760	0
1820	20	15	5760	0
5299	8	1820	5760	0
6030	15	50	5760	0
6030	32	50	5760	0
50	31	6030	5760	0
13294	0	2249	5760	0
3365	44	947	5760	0
3279	0	3365	5760	0
9229	20	1089	5760	0
3365	28	947	5760	0
1919	17	66	5760	0
2861	0	2435	5760	0
40	19	57	5760	0
19	20	401	5760	0
1418	12	66	5760	0
66	12	1418	5760	0
6567	15	636	5760	0
1604	8	1329	5760	0
1	53	10101	5760	0
63	50	65	5760	0
1676	144	11002	5760	0
13544	20	12120	5760	0
8	2	9	5760	0
9	20	13	5760	0
21095	0	524	5760	0
13	50	3321	5760	0
292	2	293	5760	0
55	20	66	5760	0
486	39	694	5760	0
3280	47	66	5760	0
66	47	3280	5760	0
3280	47	1418	5760	0
1418	47	3280	5760	0
21096	0	116	5760	0
159	149	67	5760	0
159	29	48	5760	0
3207	8	1342	5760	0
15593	8	12099	5760	0
1610	0	568	5760	0
437	43	50	5760	0
8656	54	50	5760	0
3474	54	50	5760	0
2265	4	240	5760	0
47	52	433	5760	0
21097	83	49	5760	0
444	6	400	5760	0
444	0	400	5760	0
11141	5	14462	5760	0
11141	2	14462	5760	0
534	31	164	5760	0
164	32	534	5760	0
2465	51	7	5760	0
460	51	6	5760	0
460	52	6	5760	0
1558	0	127	5760	0
625	47	5420	5760	0
5420	47	625	5760	0
187	20	568	5760	0
271	0	272	5760	0
2235	0	271	5760	0
187	1	2951	5760	0
5299	1	327	5760	0
25	0	145	5760	0
14	20	15	5760	0
13796	0	5700	5760	0
11759	0	7992	5760	0
158	99	1715	5760	0
34	32	977	5760	0
977	31	34	5760	0
21098	0	3594	5760	0
21099	0	3594	5760	0
21100	0	3594	5760	0
21101	0	3594	5760	0
21102	0	3594	5760	0
444	20	400	5760	0
3594	15	692	5760	0
692	15	3594	5760	0
88	5	308	5760	0
2571	5	2281	5760	0
1729	5	1688	5760	0
4106	138	265	5760	0
21	0	367	5760	0
21	1	82	5760	0
2854	0	63	5760	0
44	82	962	5760	0
161	40	42	5760	0
161	40	122	5760	0
19	0	161	5760	0
161	28	414	5760	0
19	5	20	5760	0
45	67	122	5760	0
45	0	122	5760	0
45	0	477	5760	0
3207	0	50	5760	0
6669	0	2369	5760	0
19	0	40	5760	0
42	6	400	5760	0
122	52	588	5760	0
588	6	15215	5760	0
2193	0	1323	5760	0
7026	0	127	5760	0
122	17	4314	5760	0
4314	17	122	5760	0
787	15	802	5760	0
11681	0	50	5760	0
6669	8	2369	5760	0
6422	0	70	5760	0
53	0	28	5760	0
91	67	12726	5760	0
12459	0	21059	5760	0
9473	0	11997	5760	0
1517	4	473	5760	0
473	50	1517	5760	0
122	0	70	5760	0
2913	0	2465	5760	0
240	20	241	5760	0
2509	0	1354	5760	0
1354	2	1715	5760	0
1354	2	183	5760	0
808	28	807	5760	0
808	28	1186	5760	0
807	28	808	5760	0
807	28	1186	5760	0
1186	2	808	5760	0
1186	2	807	5760	0
2069	15	50	5760	0
3658	0	14403	5760	0
494	21	182	5760	0
122	6	397	5760	0
1676	0	66	5760	0
2763	0	132	5760	0
132	46	133	5760	0
85	45	133	5760	0
1267	1	252	5760	0
830	15	2640	5760	0
670	6	775	5760	0
489	41	68	5760	0
68	41	489	5760	0
489	25	68	5760	0
68	25	489	5760	0
3280	0	1418	5760	0
539	73	802	5760	0
2802	6	539	5760	0
486	8	1204	5760	0
3815	1	1137	5760	0
8553	17	1851	5760	0
7335	6	8647	5760	0
1089	2	3713	5760	0
2057	0	28	5760	0
636	67	80	5760	0
2485	2	70	5760	0
964	20	6408	5760	0
1271	47	788	5760	0
788	47	1271	5760	0
600	8	115	5760	0
600	8	260	5760	0
872	0	1301	5760	0
6239	0	271	5760	0
187	1	127	5760	0
230	53	187	5760	0
2388	32	67	5760	0
67	31	2388	5760	0
300	32	67	5760	0
67	31	300	5760	0
73	0	63	5760	0
4791	5	1888	5760	0
16815	0	9187	5760	0
458	1	460	5760	0
458	3	9841	5760	0
6	20	7	5760	0
5425	5	1609	5760	0
317	28	19	5760	0
19	0	317	5760	0
63	1	6	5760	0
1092	0	63	5760	0
21103	4	21059	5760	0
10665	0	6057	5760	0
133	31	1558	5760	0
1558	32	133	5760	0
674	39	675	5760	0
5235	8	2313	5760	0
187	19	57	5760	0
187	1	3240	5760	0
1620	1	6682	5760	0
187	8	621	5760	0
187	8	1620	5760	0
13264	38	11435	5760	0
1558	0	51	5760	0
1558	8	2780	5760	0
9187	4	8176	5760	0
51	20	7685	5760	0
11421	0	451	5760	0
789	29	122	5760	0
445	1	789	5760	0
3036	8	423	5760	0
19	6	401	5760	0
539	5	201	5760	0
66	93	28	5760	0
144	40	4700	5760	0
144	40	240	5760	0
3000	29	299	5760	0
53	0	5440	5760	0
563	0	2772	5760	0
2052	1	13002	5760	0
428	48	600	5760	0
3970	48	600	5760	0
20917	32	600	5760	0
600	31	20917	5760	0
187	1	568	5760	0
529	127	51	5760	0
1559	127	51	5760	0
5235	12	10435	5760	0
10435	12	5235	5760	0
2465	20	1125	5760	0
64	31	1558	5760	0
1558	32	64	5760	0
2626	15	74	5760	0
65	22	63	5760	0
3304	20	1888	5760	0
1558	15	51	5760	0
1558	15	127	5760	0
50	31	295	5760	0
295	32	50	5760	0
568	34	621	5760	0
228	8	15493	5760	0
13867	0	13588	5760	0
568	43	127	5760	0
16268	43	187	5760	0
16268	0	621	5760	0
13	15	1997	5760	0
1997	15	2499	5760	0
1997	31	13	5760	0
13	32	1997	5760	0
1894	32	1997	5760	0
1997	31	1894	5760	0
13	15	2499	5760	0
5275	23	5492	5760	0
3284	37	15811	5760	0
8679	37	15811	5760	0
692	15	598	5760	0
692	15	2856	5760	0
692	15	2163	5760	0
598	15	2163	5760	0
2856	15	1645	5760	0
7996	6	306	5760	0
4977	6	306	5760	0
476	0	63	5760	0
476	155	63	5760	0
74	76	66	5760	0
66	76	74	5760	0
3569	0	1649	5760	0
4542	0	460	5760	0
411	2	70	5760	0
258	28	28	5760	0
6	57	1019	5760	0
2313	12	50	5760	0
20193	1	20674	5760	0
1234	76	117	5760	0
117	76	1234	5760	0
8794	1	4511	5760	0
6	15	28	5760	0
156	57	3670	5760	0
3670	32	191	5760	0
191	31	3670	5760	0
38	6	6261	5760	0
63	76	28	5760	0
28	76	63	5760	0
28	76	260	5760	0
28	76	199	5760	0
260	76	28	5760	0
199	76	28	5760	0
460	0	6	5760	0
460	0	252	5760	0
701	1	1355	5760	0
161	28	3485	5760	0
1937	0	2490	5760	0
265	20	1049	5760	0
50	51	80	5760	0
6466	0	50	5760	0
353	2	264	5760	0
127	113	50	5760	0
1268	1	229	5760	0
6	1	246	5760	0
802	176	694	5760	0
2708	5	791	5760	0
1558	114	367	5760	0
2220	8	3409	5760	0
1738	5	5599	5760	0
1738	5	4878	5760	0
163	20	5109	5760	0
1940	20	5109	5760	0
1793	52	163	5760	0
1283	31	9277	5760	0
9277	32	1283	5760	0
9277	32	1082	5760	0
1082	31	9277	5760	0
1937	41	782	5760	0
782	41	1937	5760	0
7131	8	598	5760	0
7131	6	2163	5760	0
1857	47	692	5760	0
692	47	1857	5760	0
692	0	3313	5760	0
1222	4	12050	5760	0
670	4	55	5760	0
476	83	216	5760	0
12700	83	216	5760	0
5299	15	2089	5760	0
511	47	14346	5760	0
14346	47	511	5760	0
116	5	2611	5760	0
116	5	47	5760	0
46	29	47	5760	0
4012	12	4755	5760	0
4012	12	74	5760	0
4012	12	66	5760	0
4755	12	74	5760	0
4755	12	4012	5760	0
4755	12	66	5760	0
425	0	1496	5760	0
21104	0	1496	5760	0
1092	52	219	5760	0
444	6	298	5760	0
66	8	70	5760	0
345	0	122	5760	0
2557	0	122	5760	0
1869	0	170	5760	0
21105	0	577	5760	0
21105	8	126	5760	0
1824	0	1517	5760	0
1824	0	70	5760	0
53	4	3000	5760	0
163	104	1793	5760	0
2548	57	1793	5760	0
661	0	2246	5760	0
2246	2	1280	5760	0
1281	2	661	5760	0
1281	5	1537	5760	0
611	0	470	5760	0
5635	20	21059	5760	0
115	76	64	5760	0
64	76	115	5760	0
10	154	524	5760	0
10	154	4396	5760	0
1182	8	1894	5760	0
3989	1	1660	5760	0
1204	0	802	5760	0
249	0	250	5760	0
588	1	42	5760	0
400	20	70	5760	0
66	2	28	5760	0
66	42	435	5760	0
182	4	849	5760	0
158	4	849	5760	0
9244	6	849	5760	0
210	20	64	5760	0
210	20	219	5760	0
210	20	66	5760	0
842	46	191	5760	0
2064	2	182	5760	0
336	28	2064	5760	0
7430	8	63	5760	0
4657	19	57	5760	0
79	57	2640	5760	0
670	8	156	5760	0
66	208	260	5760	0
66	141	260	5760	0
1635	0	1125	5760	0
3890	41	3780	5760	0
3780	41	3890	5760	0
729	1	1493	5760	0
460	2	1217	5760	0
642	0	1125	5760	0
756	45	77	5760	0
98	0	2674	5760	0
98	93	80	5760	0
66	60	65	5760	0
5975	0	191	5760	0
210	20	172	5760	0
694	13	10992	5760	0
694	19	57	5760	0
14403	0	260	5760	0
14403	0	239	5760	0
41	2	161	5760	0
317	40	414	5760	0
414	40	317	5760	0
6	1	1981	5760	0
2190	5	4260	5760	0
50	31	3029	5760	0
3029	32	50	5760	0
126	0	568	5760	0
126	0	127	5760	0
4746	0	581	5760	0
60	12	165	5760	0
60	142	164	5760	0
20531	15	25	5760	0
14	37	20531	5760	0
2701	19	57	5760	0
539	2	694	5760	0
694	28	539	5760	0
5721	0	145	5760	0
256	15	240	5760	0
256	32	240	5760	0
240	31	256	5760	0
21106	108	2879	5760	0
2879	107	21106	5760	0
2694	15	613	5760	0
2694	15	415	5760	0
1063	15	613	5760	0
1063	15	415	5760	0
63	71	66	5760	0
19	14	6422	5760	0
1535	0	445	5760	0
444	0	298	5760	0
9125	15	321	5760	0
9125	15	4584	5760	0
144	2	240	5760	0
1688	6	5241	5760	0
3767	5	13286	5760	0
2570	5	20668	5760	0
1912	54	145	5760	0
661	31	5383	5760	0
5383	32	661	5760	0
5383	0	145	5760	0
661	17	145	5760	0
145	17	661	5760	0
636	8	1744	5760	0
6204	8	1744	5760	0
3544	8	3738	5760	0
1604	51	66	5760	0
3199	21	636	5760	0
12162	28	6961	5760	0
13310	27	802	5760	0
1958	0	70	5760	0
19039	0	401	5760	0
13131	8	3342	5760	0
345	71	1	5760	0
263	7	7131	5760	0
7167	1	1896	5760	0
2885	0	1896	5760	0
8	69	329	5760	0
1180	0	8806	5760	0
12095	0	524	5760	0
238	0	260	5760	0
445	4	401	5760	0
1241	20	70	5760	0
1958	20	70	5760	0
4942	32	5834	5760	0
5834	31	4942	5760	0
1289	64	2548	5760	0
14	5	15	5760	0
14	5	575	5760	0
117	0	28	5760	0
6	140	10313	5760	0
6	0	1981	5760	0
5855	2	807	5760	0
886	20	397	5760	0
298	1	444	5760	0
1056	1	6855	5760	0
1056	0	265	5760	0
1056	0	1428	5760	0
1056	0	782	5760	0
1056	0	1082	5760	0
1732	0	115	5760	0
1732	0	64	5760	0
1051	19	3780	5760	0
445	1	122	5760	0
694	20	802	5760	0
14016	47	8618	5760	0
8618	47	14016	5760	0
3881	0	471	5760	0
851	31	5383	5760	0
5383	32	851	5760	0
851	12	145	5760	0
145	12	851	5760	0
11778	0	145	5760	0
4623	0	747	5760	0
15922	0	20976	5760	0
19	69	1509	5760	0
19	89	1509	5760	0
1881	10	1093	5760	0
1881	29	1093	5760	0
11366	5	1609	5760	0
647	5	1609	5760	0
11595	0	600	5760	0
145	31	3014	5760	0
145	31	11915	5760	0
3014	32	145	5760	0
11915	32	145	5760	0
1493	34	460	5760	0
460	31	6484	5760	0
6484	32	460	5760	0
145	31	5383	5760	0
5383	32	145	5760	0
3236	76	5383	5760	0
5383	76	3236	5760	0
1545	76	5383	5760	0
3794	47	5383	5760	0
5383	76	1545	5760	0
5383	47	3794	5760	0
476	1	216	5760	0
476	6	216	5760	0
1070	0	524	5760	0
3140	0	2087	5760	0
3140	32	28	5760	0
28	31	3140	5760	0
1342	8	11595	5760	0
1281	2	207	5760	0
1281	0	1280	5760	0
2246	2	661	5760	0
2246	5	1280	5760	0
2859	0	2708	5760	0
21107	0	365	5760	0
1696	14	2236	5760	0
8090	0	681	5760	0
19444	19	57	5760	0
15	104	234	5760	0
596	61	2694	5760	0
2694	61	596	5760	0
5969	5	7390	5760	0
28	97	711	5760	0
1418	17	66	5760	0
66	17	1418	5760	0
14654	0	1057	5760	0
451	5	13181	5760	0
1443	41	445	5760	0
1394	0	144	5760	0
19997	15	2599	5760	0
306	0	424	5760	0
306	6	424	5760	0
306	6	592	5760	0
3197	0	3985	5760	0
612	41	470	5760	0
470	25	3860	5760	0
3860	25	470	5760	0
400	6	70	5760	0
445	5	1958	5760	0
18642	47	4760	5760	0
4760	47	18642	5760	0
172	84	191	5760	0
306	6	426	5760	0
306	6	3748	5760	0
2248	28	11935	5760	0
906	76	787	5760	0
787	76	906	5760	0
1418	64	66	5760	0
3280	61	66	5760	0
66	61	3280	5760	0
2571	5	976	5760	0
10375	0	976	5760	0
948	17	145	5760	0
145	17	948	5760	0
5299	71	17	5760	0
524	6	21108	5760	0
352	0	1521	5760	0
265	9	449	5760	0
445	4	19	5760	0
765	100	401	5760	0
64	15	240	5760	0
88	5	163	5760	0
2365	47	117	5760	0
117	47	2365	5760	0
182	35	28	5760	0
122	57	42	5760	0
486	47	2158	5760	0
2158	47	486	5760	0
1524	29	537	5760	0
66	52	28	5760	0
2641	1	28	5760	0
1655	47	7793	5760	0
7793	47	1655	5760	0
1234	47	117	5760	0
117	47	1234	5760	0
642	8	661	5760	0
2543	29	3282	5760	0
122	15	405	5760	0
44	15	122	5760	0
399	15	122	5760	0
44	0	405	5760	0
44	0	397	5760	0
44	0	406	5760	0
262	9	176	5760	0
1768	17	4330	5760	0
216	5	79	5760	0
2609	0	472	5760	0
182	47	28	5760	0
1234	1	6	5760	0
28	47	182	5760	0
1271	0	1342	5760	0
456	0	3340	5760	0
2577	0	12630	5760	0
4922	20	1982	5760	0
6	20	1982	5760	0
74	5	176	5760	0
6003	17	11485	5760	0
662	0	2143	5760	0
428	31	4851	5760	0
4851	32	428	5760	0
352	0	265	5760	0
1453	5	651	5760	0
806	28	2481	5760	0
697	6	66	5760	0
697	97	66	5760	0
1238	0	115	5760	0
428	41	64	5760	0
64	41	428	5760	0
1338	22	592	5760	0
4977	0	592	5760	0
110	0	6	5760	0
515	29	51	5760	0
28	99	285	5760	0
14403	15	64	5760	0
14403	15	802	5760	0
400	0	70	5760	0
1954	0	122	5760	0
51	5	529	5760	0
1558	41	82	5760	0
2779	52	18078	5760	0
2156	0	1320	5760	0
2156	8	11233	5760	0
1320	1	4233	5760	0
15345	10	6561	5760	0
749	6	2435	5760	0
2571	5	1688	5760	0
2057	0	3650	5760	0
28	79	172	5760	0
20077	106	546	5760	0
546	37	4843	5760	0
906	76	260	5760	0
260	76	906	5760	0
906	32	260	5760	0
906	47	238	5760	0
906	47	787	5760	0
260	31	906	5760	0
238	47	906	5760	0
787	47	906	5760	0
906	15	260	5760	0
1198	0	73	5760	0
486	32	179	5760	0
486	32	321	5760	0
179	31	486	5760	0
321	31	486	5760	0
66	12	67	5760	0
1920	4	157	5760	0
49	0	67	5760	0
122	0	400	5760	0
1517	1	42	5760	0
401	19	57	5760	0
411	15	1241	5760	0
21109	1	252	5760	0
21110	1	1492	5760	0
808	28	4792	5760	0
4792	2	808	5760	0
6948	0	4792	5760	0
63	6	115	5760	0
63	8	191	5760	0
50	31	1522	5760	0
1522	32	50	5760	0
1513	47	511	5760	0
1513	47	21111	5760	0
511	47	1513	5760	0
21111	47	1513	5760	0
1522	15	50	5760	0
1522	15	21	5760	0
1683	32	50	5760	0
50	31	1683	5760	0
28	31	1513	5760	0
1513	32	28	5760	0
122	20	70	5760	0
70	5	42	5760	0
9267	47	3459	5760	0
9267	47	2159	5760	0
3459	47	9267	5760	0
3459	47	2159	5760	0
2159	47	9267	5760	0
2159	47	3459	5760	0
7457	2	694	5760	0
7457	19	57	5760	0
127	25	64	5760	0
64	25	127	5760	0
681	20	21112	5760	0
719	5	6107	5760	0
784	1	729	5760	0
508	1	729	5760	0
50	0	252	5760	0
5299	1	17	5760	0
5239	6	327	5760	0
6	1	64	5760	0
6	6	64	5760	0
6	1	66	5760	0
6	6	66	5760	0
9143	15	5440	5760	0
6820	0	28	5760	0
245	1	12391	5760	0
486	15	127	5760	0
802	28	694	5760	0
6719	28	694	5760	0
28	20	66	5760	0
126	32	367	5760	0
126	76	1558	5760	0
367	31	126	5760	0
1558	76	126	5760	0
4697	57	10668	5760	0
13368	57	10668	5760	0
642	0	50	5760	0
642	0	365	5760	0
61	1	6	5760	0
8647	20	75	5760	0
1137	6	8647	5760	0
1558	1	1000	5760	0
18064	19	57	5760	0
445	1	70	5760	0
382	20	16925	5760	0
3207	15	50	5760	0
4358	1	1578	5760	0
1057	48	451	5760	0
449	4	1125	5760	0
449	63	57	5760	0
19	0	789	5760	0
400	52	44	5760	0
400	1	574	5760	0
960	15	66	5760	0
960	32	66	5760	0
66	31	960	5760	0
387	0	960	5760	0
1066	0	25	5760	0
1066	0	74	5760	0
1282	25	1453	5760	0
1453	25	1282	5760	0
1429	25	9277	5760	0
9277	25	1429	5760	0
1282	25	64	5760	0
1282	25	802	5760	0
1282	25	429	5760	0
802	25	64	5760	0
802	25	1282	5760	0
802	25	429	5760	0
429	25	64	5760	0
429	25	1282	5760	0
429	25	802	5760	0
64	25	1282	5760	0
64	25	802	5760	0
64	25	429	5760	0
3370	0	265	5760	0
3370	0	782	5760	0
3370	0	3817	5760	0
3370	0	838	5760	0
7061	57	74	5760	0
28	52	66	5760	0
50	8	28	5760	0
4363	1	13277	5760	0
4363	0	1019	5760	0
6604	17	115	5760	0
63	25	28	5760	0
50	25	63	5760	0
50	25	28	5760	0
28	25	63	5760	0
28	25	50	5760	0
63	25	50	5760	0
6930	1	3862	5760	0
6930	6	3862	5760	0
906	20	66	5760	0
787	15	63	5760	0
21113	47	28	5760	0
28	47	21113	5760	0
1056	1	449	5760	0
1056	6	449	5760	0
4788	0	51	5760	0
3013	0	25	5760	0
1270	45	220	5760	0
1270	2	10997	5760	0
66	45	21114	5760	0
4981	0	6340	5760	0
1558	1	127	5760	0
17389	8	50	5760	0
91	1	199	5760	0
5299	15	719	5760	0
400	20	444	5760	0
298	4	70	5760	0
66	86	28	5760	0
91	1	4566	5760	0
2993	0	91	5760	0
1599	0	1280	5760	0
1281	2	1280	5760	0
260	17	321	5760	0
321	17	260	5760	0
17081	47	260	5760	0
260	47	17081	5760	0
53	1	258	5760	0
1557	15	117	5760	0
66	6	28	5760	0
7669	0	75	5760	0
2626	0	75	5760	0
21115	0	1271	5760	0
3340	0	1521	5760	0
53	59	787	5760	0
787	15	55	5760	0
787	15	53	5760	0
2704	15	2599	5760	0
2704	32	769	5760	0
769	31	2704	5760	0
21116	2	4994	5760	0
21116	0	4994	5760	0
66	15	28	5760	0
2489	47	1336	5760	0
1336	47	2489	5760	0
28	0	191	5760	0
28	12	977	5760	0
977	12	28	5760	0
122	4	44	5760	0
1279	0	122	5760	0
122	20	405	5760	0
122	6	298	5760	0
298	20	70	5760	0
122	114	480	5760	0
15688	0	6340	5760	0
1840	47	126	5760	0
126	47	1840	5760	0
7669	15	888	5760	0
74	6	66	5760	0
50	17	133	5760	0
133	17	50	5760	0
10059	0	133	5760	0
1131	47	1513	5760	0
1513	47	1131	5760	0
9493	32	50	5760	0
50	31	9493	5760	0
74	31	7131	5760	0
7131	32	74	5760	0
17	32	66	5760	0
66	31	17	5760	0
301	4	15	5760	0
5239	1	25	5760	0
15	67	25	5760	0
5595	8	5299	5760	0
1054	0	17	5760	0
1821	0	6570	5760	0
6570	0	234	5760	0
1821	6	5595	5760	0
1821	2	5595	5760	0
5595	52	25	5760	0
5299	60	2089	5760	0
17	17	8356	5760	0
17	17	2089	5760	0
10453	8	5299	5760	0
893	1	5299	5760	0
80	29	2217	5760	0
611	120	470	5760	0
611	0	612	5760	0
470	25	612	5760	0
612	25	470	5760	0
5305	47	345	5760	0
345	47	5305	5760	0
28	0	911	5760	0
66	65	28	5760	0
7019	47	66	5760	0
66	47	7019	5760	0
1877	32	1235	5760	0
1235	31	1877	5760	0
1235	15	5026	5760	0
811	8	1878	5760	0
2272	0	977	5760	0
5348	19	977	5760	0
3449	5	3819	5760	0
2269	0	21059	5760	0
2509	2	183	5760	0
775	0	824	5760	0
2609	0	63	5760	0
4386	0	884	5760	0
1365	0	16121	5760	0
3823	47	1365	5760	0
1365	47	3823	5760	0
802	57	367	5760	0
486	32	1339	5760	0
1339	31	486	5760	0
486	0	802	5760	0
486	15	187	5760	0
1749	0	1716	5760	0
1749	84	182	5760	0
74	47	66	5760	0
66	47	74	5760	0
80	0	74	5760	0
3754	36	1393	5760	0
12843	47	8118	5760	0
8118	47	12843	5760	0
1357	0	3351	5760	0
2134	15	80	5760	0
1026	0	353	5760	0
74	31	7149	5760	0
7149	32	74	5760	0
238	0	6334	5760	0
906	32	38	5760	0
38	31	906	5760	0
63	8	260	5760	0
9277	32	66	5760	0
66	31	9277	5760	0
11379	32	66	5760	0
66	31	11379	5760	0
2992	28	1003	5760	0
65	5	8570	5760	0
9821	52	664	5760	0
850	0	661	5760	0
529	1	7294	5760	0
126	47	1558	5760	0
1558	47	126	5760	0
64	12	127	5760	0
476	27	55	5760	0
681	6	18064	5760	0
74	35	66	5760	0
16450	67	612	5760	0
6871	0	3340	5760	0
486	47	618	5760	0
618	47	486	5760	0
4151	0	451	5760	0
486	15	802	5760	0
4622	19	57	5760	0
66	22	285	5760	0
64	22	285	5760	0
219	22	285	5760	0
3382	39	349	5760	0
1934	0	50	5760	0
80	49	1	5760	0
2577	47	1545	5760	0
1545	47	2577	5760	0
1	0	66	5760	0
6467	8	53	5760	0
21117	0	292	5760	0
80	20	50	5760	0
661	31	4977	5760	0
1545	47	4977	5760	0
4977	32	661	5760	0
4977	47	1545	5760	0
1545	8	592	5760	0
80	0	1418	5760	0
2701	19	802	5760	0
802	31	2033	5760	0
2870	47	2033	5760	0
2033	32	802	5760	0
2033	47	2870	5760	0
1137	8	2626	5760	0
486	67	367	5760	0
802	17	367	5760	0
367	17	802	5760	0
16139	8	2490	5760	0
2708	47	1714	5760	0
1714	47	2708	5760	0
1385	1	15213	5760	0
661	47	849	5760	0
849	47	661	5760	0
4203	8	2369	5760	0
300	31	1336	5760	0
1336	32	300	5760	0
1137	8	1612	5760	0
1137	75	9656	5760	0
10070	50	1941	5760	0
2138	39	207	5760	0
2467	6	1111	5760	0
75	104	1612	5760	0
2626	0	5631	5760	0
74	25	1418	5760	0
74	25	66	5760	0
1418	25	74	5760	0
66	25	74	5760	0
235	8	50	5760	0
50	0	1138	5760	0
2674	0	50	5760	0
3070	5	5604	5760	0
2315	22	122	5760	0
420	47	6	5760	0
6	47	420	5760	0
251	6	65	5760	0
2290	25	1521	5760	0
1521	25	2290	5760	0
1875	0	12737	5760	0
406	0	70	5760	0
406	0	122	5760	0
240	12	74	5760	0
2597	28	947	5760	0
947	28	884	5760	0
8803	25	345	5760	0
345	25	8803	5760	0
66	73	1730	5760	0
1298	0	2674	5760	0
2457	1	70	5760	0
2457	0	962	5760	0
14763	0	353	5760	0
1019	31	451	5760	0
451	32	1019	5760	0
765	5	125	5760	0
951	0	406	5760	0
19	69	122	5760	0
42	6	122	5760	0
42	15	122	5760	0
42	19	57	5760	0
21118	0	2390	5760	0
19	15	122	5760	0
19	0	401	5760	0
765	0	401	5760	0
280	6	19	5760	0
170	1	70	5760	0
479	0	19	5760	0
42	1	7433	5760	0
453	1	7433	5760	0
1951	6	3842	5760	0
3842	1	42	5760	0
3842	0	390	5760	0
390	47	1951	5760	0
1951	47	390	5760	0
2560	0	403	5760	0
2560	0	70	5760	0
42	20	608	5760	0
3121	2	414	5760	0
170	29	125	5760	0
407	0	122	5760	0
42	20	70	5760	0
2733	20	70	5760	0
125	28	42	5760	0
42	28	19	5760	0
7433	19	57	5760	0
445	145	382	5760	0
445	5	391	5760	0
42	19	70	5760	0
42	100	122	5760	0
122	80	42	5760	0
42	1	454	5760	0
42	19	477	5760	0
477	2	42	5760	0
42	19	19	5760	0
479	2	42	5760	0
381	3	42	5760	0
42	20	19	5760	0
70	41	40	5760	0
19	41	40	5760	0
485	39	588	5760	0
1444	47	19	5760	0
19	47	1444	5760	0
44	0	1444	5760	0
1444	47	6408	5760	0
6408	0	1444	5760	0
6408	47	1444	5760	0
964	20	44	5760	0
70	0	122	5760	0
42	4	70	5760	0
19	0	1123	5760	0
401	20	42	5760	0
455	29	122	5760	0
42	19	455	5760	0
1457	83	400	5760	0
1457	63	57	5760	0
445	1	5650	5760	0
280	47	70	5760	0
70	47	280	5760	0
454	47	959	5760	0
959	47	454	5760	0
42	52	445	5760	0
44	8	70	5760	0
42	63	57	5760	0
170	14	401	5760	0
405	76	397	5760	0
397	76	405	5760	0
1444	19	57	5760	0
387	6	9245	5760	0
3135	0	122	5760	0
415	0	122	5760	0
6408	47	455	5760	0
455	47	6408	5760	0
19	5	5706	5760	0
405	15	122	5760	0
298	15	122	5760	0
6422	0	122	5760	0
6422	75	5912	5760	0
6422	75	401	5760	0
6422	19	57	5760	0
401	22	42	5760	0
122	31	4206	5760	0
4206	32	122	5760	0
455	20	10420	5760	0
42	104	280	5760	0
959	47	400	5760	0
400	47	959	5760	0
414	38	382	5760	0
122	29	42	5760	0
454	20	44	5760	0
44	19	400	5760	0
44	13	1510	5760	0
19	205	3882	5760	0
19	205	401	5760	0
387	6	6185	5760	0
19	5	1025	5760	0
391	22	1020	5760	0
280	19	57	5760	0
42	6	44	5760	0
19	0	122	5760	0
170	104	42	5760	0
170	5	42	5760	0
406	159	42	5760	0
406	41	408	5760	0
574	8	384	5760	0
952	0	401	5760	0
122	8	1241	5760	0
279	1	44	5760	0
19	2	42	5760	0
19	0	414	5760	0
189	0	19	5760	0
1510	112	122	5760	0
1518	1	1018	5760	0
400	1	1018	5760	0
1018	0	70	5760	0
122	90	42	5760	0
765	0	125	5760	0
1512	20	765	5760	0
1512	4	70	5760	0
3841	19	57	5760	0
1611	8	70	5760	0
19	43	16231	5760	0
445	144	42	5760	0
10550	3	42	5760	0
12570	22	42	5760	0
19	5	477	5760	0
6182	20	19	5760	0
70	133	42	5760	0
19	133	42	5760	0
42	1	445	5760	0
401	19	19	5760	0
42	82	19	5760	0
962	47	1951	5760	0
1951	47	962	5760	0
1355	19	6261	5760	0
18628	19	57	5760	0
2994	1	3417	5760	0
989	1	3417	5760	0
265	8	545	5760	0
12964	51	6	5760	0
12964	52	6	5760	0
8536	57	5299	5760	0
449	19	57	5760	0
5048	6	360	5760	0
3393	0	360	5760	0
3433	5	1862	5760	0
13859	30	356	5760	0
719	31	1171	5760	0
1171	32	719	5760	0
1738	113	719	5760	0
28	12	240	5760	0
239	47	5436	5760	0
5436	47	239	5760	0
13030	74	4932	5760	0
63	0	10047	5760	0
50	0	7658	5760	0
511	41	1513	5760	0
1513	41	511	5760	0
636	31	512	5760	0
512	32	636	5760	0
811	1	977	5760	0
1235	15	979	5760	0
1877	47	1235	5760	0
1235	47	1877	5760	0
10880	19	1878	5760	0
1137	15	74	5760	0
67	41	66	5760	0
66	41	67	5760	0
66	93	4655	5760	0
80	113	1418	5760	0
21119	37	1154	5760	0
5901	12	8870	5760	0
6230	47	13557	5760	0
13557	47	6230	5760	0
6770	8	5409	5760	0
91	0	1193	5760	0
1214	52	2217	5760	0
13431	29	28	5760	0
487	0	17859	5760	0
3649	8	3907	5760	0
3907	0	319	5760	0
1901	76	1013	5760	0
1013	76	1901	5760	0
487	0	1900	5760	0
1099	8	6	5760	0
9940	40	54	5760	0
143	183	5440	5760	0
2211	17	802	5760	0
342	6	2211	5760	0
1013	52	2305	5760	0
1013	8	2057	5760	0
1900	47	1013	5760	0
1013	47	1900	5760	0
67	25	66	5760	0
66	25	67	5760	0
1009	144	21120	5760	0
15	22	234	5760	0
3892	38	15	5760	0
300	1	66	5760	0
300	22	705	5760	0
64	8	262	5760	0
6871	0	7830	5760	0
1138	5	431	5760	0
431	22	13638	5760	0
729	27	1493	5760	0
2694	71	1	5760	0
2069	0	50	5760	0
5901	0	470	5760	0
611	61	5901	5760	0
5901	61	611	5760	0
80	164	1418	5760	0
50	17	367	5760	0
1	76	66	5760	0
66	76	1	5760	0
61	31	1611	5760	0
1611	32	61	5760	0
8624	12	986	5760	0
4293	20	8624	5760	0
470	12	612	5760	0
115	47	1296	5760	0
1296	47	115	5760	0
219	5	2750	5760	0
3849	0	6520	5760	0
1204	0	539	5760	0
1501	68	1137	5760	0
4456	20	2767	5760	0
844	38	68	5760	0
486	32	1633	5760	0
1633	31	486	5760	0
74	15	66	5760	0
66	15	74	5760	0
66	0	6	5760	0
782	15	451	5760	0
50	66	1	5760	0
4158	2	1976	5760	0
19	0	4514	5760	0
443	20	42	5760	0
44	0	963	5760	0
122	4	70	5760	0
21121	19	19	5760	0
3110	15	298	5760	0
42	65	445	5760	0
1022	19	57	5760	0
5706	19	57	5760	0
407	4	42	5760	0
1958	0	122	5760	0
298	8	444	5760	0
950	6	70	5760	0
950	6	480	5760	0
950	20	70	5760	0
42	19	951	5760	0
411	15	401	5760	0
66	15	122	5760	0
2694	15	122	5760	0
19	90	42	5760	0
445	6	19	5760	0
19	36	42	5760	0
951	15	122	5760	0
839	0	951	5760	0
122	31	298	5760	0
298	32	122	5760	0
19	1	42	5760	0
19	5	382	5760	0
406	1	42	5760	0
397	8	42	5760	0
406	0	44	5760	0
122	31	1022	5760	0
1022	32	122	5760	0
122	0	44	5760	0
455	0	44	5760	0
1025	0	122	5760	0
42	1	477	5760	0
392	19	57	5760	0
1041	0	122	5760	0
1041	0	44	5760	0
19	4	42	5760	0
589	5	408	5760	0
589	69	408	5760	0
589	5	19571	5760	0
400	1	397	5760	0
2485	0	122	5760	0
122	31	1212	5760	0
1212	32	122	5760	0
1212	29	122	5760	0
886	0	122	5760	0
1530	5	391	5760	0
122	0	1457	5760	0
397	1	406	5760	0
613	15	415	5760	0
613	15	1063	5760	0
415	15	613	5760	0
415	15	1063	5760	0
454	19	57	5760	0
42	6	19	5760	0
1509	6	19	5760	0
1509	0	19	5760	0
19	29	42	5760	0
4609	6	70	5760	0
1512	0	70	5760	0
122	15	42	5760	0
50	31	2820	5760	0
2820	32	50	5760	0
116	31	6	5760	0
6	32	116	5760	0
987	19	57	5760	0
463	0	465	5760	0
463	43	4190	5760	0
466	0	458	5760	0
467	0	458	5760	0
468	4	1027	5760	0
608	0	41	5760	0
21008	47	468	5760	0
468	47	21008	5760	0
468	0	21008	5760	0
1323	135	1125	5760	0
1323	71	1125	5760	0
400	19	57	5760	0
1505	6	44	5760	0
1505	0	44	5760	0
392	28	42	5760	0
42	28	392	5760	0
42	1	443	5760	0
886	75	1958	5760	0
886	0	397	5760	0
2845	1	70	5760	0
374	1	219	5760	0
66	141	67	5760	0
2524	5	408	5760	0
391	19	57	5760	0
397	1	44	5760	0
115	52	66	5760	0
1	12	610	5760	0
1	32	67	5760	0
67	31	1	5760	0
1118	0	49	5760	0
66	50	67	5760	0
1444	6	19	5760	0
1241	19	915	5760	0
42	1	588	5760	0
19	2	122	5760	0
453	52	42	5760	0
794	15	636	5760	0
794	15	67	5760	0
2694	15	636	5760	0
3417	25	64	5760	0
64	25	3417	5760	0
6138	19	57	5760	0
100	40	125	5760	0
839	0	765	5760	0
839	0	2347	5760	0
42	97	2347	5760	0
3120	20	37	5760	0
3485	20	414	5760	0
70	10	122	5760	0
765	5	42	5760	0
40	19	19	5760	0
122	20	1018	5760	0
406	41	42	5760	0
455	8	1518	5760	0
1512	47	1018	5760	0
1018	47	1512	5760	0
1512	20	1447	5760	0
789	90	391	5760	0
64	5	163	5760	0
163	1	1558	5760	0
70	17	387	5760	0
765	1	19	5760	0
19	2	161	5760	0
414	2	161	5760	0
574	39	42	5760	0
406	39	42	5760	0
391	74	406	5760	0
19	29	391	5760	0
1518	50	1517	5760	0
445	37	42	5760	0
2217	0	1851	5760	0
19	2	1020	5760	0
19	14	1958	5760	0
19	43	382	5760	0
961	1	382	5760	0
42	114	19	5760	0
6419	0	3147	5760	0
17	4	15	5760	0
201	74	191	5760	0
455	65	402	5760	0
455	20	402	5760	0
3495	2	42	5760	0
1020	53	280	5760	0
2316	5	2317	5760	0
2316	0	1360	5760	0
1067	0	14883	5760	0
25	164	15	5760	0
477	66	70	5760	0
19	66	70	5760	0
1530	30	1457	5760	0
19	0	3485	5760	0
5838	6	9787	5760	0
91	67	191	5760	0
44	3	400	5760	0
445	5	42	5760	0
17131	52	1383	5760	0
1214	3	50	5760	0
4938	6	449	5760	0
28	41	67	5760	0
67	41	28	5760	0
3532	27	28	5760	0
5299	32	719	5760	0
719	31	5299	5760	0
3276	47	80	5760	0
80	47	3276	5760	0
6611	14	5920	5760	0
1937	31	9277	5760	0
4643	47	9277	5760	0
4643	32	1082	5760	0
9277	32	1937	5760	0
9277	47	4643	5760	0
1082	31	4643	5760	0
4643	32	6866	5760	0
6866	31	4643	5760	0
17501	0	451	5760	0
3112	20	44	5760	0
387	6	70	5760	0
387	75	401	5760	0
70	1	454	5760	0
42	41	70	5760	0
444	0	70	5760	0
21122	74	406	5760	0
2708	17	51	5760	0
51	17	2708	5760	0
51	8	6256	5760	0
1063	215	191	5760	0
190	46	191	5760	0
65	0	276	5760	0
156	0	21123	5760	0
3147	1	15	5760	0
15	175	4188	5760	0
4188	80	20531	5760	0
25	31	20531	5760	0
1912	31	20531	5760	0
20531	32	25	5760	0
20531	32	1912	5760	0
453	19	401	5760	0
170	69	42	5760	0
397	32	2358	5760	0
2358	31	397	5760	0
4151	0	1056	5760	0
1056	0	6855	5760	0
486	32	367	5760	0
367	31	486	5760	0
486	47	1633	5760	0
1633	47	486	5760	0
3485	22	42	5760	0
608	20	414	5760	0
8297	5	3804	5760	0
63	25	191	5760	0
191	25	63	5760	0
221	0	191	5760	0
65	4	63	5760	0
11448	37	677	5760	0
1747	1	10668	5760	0
347	15	66	5760	0
21124	0	3417	5760	0
4012	0	1418	5760	0
4012	0	66	5760	0
2134	25	80	5760	0
80	25	2134	5760	0
3280	15	66	5760	0
725	0	222	5760	0
10957	54	222	5760	0
3723	28	2544	5760	0
21125	1	97	5760	0
310	0	251	5760	0
2369	34	97	5760	0
19789	20	1000	5760	0
8	5	329	5760	0
66	2	145	5784	0
2358	31	2400	5784	0
2400	32	2358	5784	0
1518	50	1517	5784	0
1945	0	400	5784	0
122	31	1945	5784	0
1945	32	122	5784	0
2431	0	61	5784	0
49	12	1	5784	0
25	164	3147	5784	0
3147	0	20531	5784	0
19	5	391	5784	0
395	94	57	5784	0
19	5	407	5784	0
157	15	0	5784	0
157	15	1	5784	0
1153	47	430	5784	0
430	47	1153	5784	0
489	57	844	5784	0
534	31	164	5784	0
164	32	534	5784	0
3574	1	62	5784	0
115	0	66	5784	0
1496	1	423	5784	0
64	22	115	5784	0
53	152	258	5784	0
5703	11	413	5784	0
5703	1	387	5784	0
122	5	391	5784	0
42	104	2339	5784	0
70	17	387	5784	0
397	32	2358	5784	0
2358	31	397	5784	0
19	5	20	5784	0
886	75	1958	5784	0
886	0	397	5784	0
19	5	42	5784	0
5104	75	401	5784	0
400	8	1525	5784	0
476	4	63	5784	0
611	1	470	5784	0
458	0	262	5784	0
15856	47	2952	5784	0
2952	47	15856	5784	0
1512	47	1018	5784	0
1018	47	1512	5784	0
40	19	19	5784	0
839	0	765	5784	0
839	0	2347	5784	0
42	97	2347	5784	0
454	19	57	5784	0
161	40	41	5784	0
41	40	161	5784	0
50	52	636	5784	0
50	134	12470	5784	0
1522	32	50	5784	0
50	31	1522	5784	0
1067	52	15	5784	0
66	141	67	5784	0
4727	28	15	5784	0
15	20	5990	5784	0
1418	25	66	5784	0
66	25	1418	5784	0
22	20	21126	5784	0
2366	47	10964	5784	0
10964	47	2366	5784	0
21	15	524	5784	0
8	5	4527	5784	0
8	69	9	5784	0
3989	0	524	5784	0
524	5	1564	5784	0
524	5	9	5784	0
8	5	9	5784	0
66	122	524	5784	0
4727	40	15	5784	0
906	47	238	5784	0
238	47	906	5784	0
906	47	787	5784	0
787	47	906	5784	0
21127	0	1853	5784	0
397	32	6921	5784	0
6921	31	397	5784	0
397	15	2931	5784	0
20531	15	25	5784	0
15	175	4188	5784	0
4188	80	20531	5784	0
11664	0	262	5784	0
300	0	28	5784	0
66	74	191	5784	0
300	47	66	5784	0
66	47	300	5784	0
2580	25	6001	5784	0
6001	25	2580	5784	0
11935	6	1808	5784	0
122	32	2358	5784	0
2358	31	122	5784	0
122	5	42	5784	0
7353	20	577	5784	0
126	41	1558	5784	0
126	8	64	5784	0
548	2	549	5784	0
548	2	550	5784	0
734	0	548	5784	0
548	28	549	5784	0
622	2	549	5784	0
1404	0	548	5784	0
1404	0	550	5784	0
548	47	550	5784	0
550	47	548	5784	0
550	0	548	5784	0
1558	32	133	5784	0
133	31	1558	5784	0
367	1	64	5784	0
367	31	64	5784	0
64	32	367	5784	0
21128	8	778	5784	0
486	15	127	5784	0
2241	31	4383	5784	0
4383	32	2241	5784	0
367	1	2546	5784	0
1497	0	9317	5784	0
1497	0	1597	5784	0
13544	142	164	5784	0
1093	6	1094	5784	0
50	76	278	5784	0
278	76	50	5784	0
960	32	66	5784	0
66	31	960	5784	0
960	32	9876	5784	0
9876	31	960	5784	0
400	1	574	5784	0
11380	0	2422	5784	0
50	34	22	5784	0
14883	0	15742	5784	0
53	0	28	5784	0
692	15	598	5784	0
692	15	2856	5784	0
692	15	2163	5784	0
598	15	2163	5784	0
2856	15	1645	5784	0
10070	104	2729	5784	0
10070	50	1941	5784	0
2946	15	50	5784	0
6005	41	157	5784	0
157	41	6005	5784	0
2694	15	1	5784	0
445	4	19	5784	0
42	117	397	5784	0
3207	57	11707	5784	0
794	15	62	5784	0
794	15	67	5784	0
794	15	1	5784	0
1627	0	433	5784	0
1627	0	7357	5784	0
0	47	80	5784	0
80	47	0	5784	0
80	141	67	5784	0
15677	51	1026	5784	0
15677	51	12419	5784	0
15593	19	12099	5784	0
21129	40	21130	5784	0
21130	40	21129	5784	0
2105	114	431	5784	0
352	0	265	5784	0
66	29	459	5784	0
6212	3	50	5784	0
6212	4	437	5784	0
4158	2	1976	5784	0
252	8	313	5784	0
1558	8	681	5784	0
637	0	486	5784	0
1845	113	127	5784	0
1103	5	1104	5784	0
1103	0	1104	5784	0
31	12	50	5784	0
11249	47	8660	5784	0
8660	47	11249	5784	0
8660	8	60	5784	0
60	1	7498	5784	0
4304	57	61	5784	0
2727	47	1941	5784	0
1941	0	2727	5784	0
1941	47	2727	5784	0
300	22	66	5784	0
28	67	66	5784	0
3280	0	74	5784	0
627	12	66	5784	0
19	14	1958	5784	0
19	29	42	5784	0
116	5	47	5784	0
15717	15	600	5784	0
15717	15	1271	5784	0
15717	15	3036	5784	0
3036	15	15717	5784	0
1271	15	15717	5784	0
6648	19	57	5784	0
22	19	57	5784	0
50	66	1	5784	0
80	20	50	5784	0
28	41	67	5784	0
67	41	28	5784	0
28	8	67	5784	0
3147	113	25	5784	0
9440	6	3551	5784	0
3112	20	44	5784	0
839	65	44	5784	0
3485	20	414	5784	0
25	31	20531	5784	0
1912	31	20531	5784	0
20531	32	25	5784	0
20531	32	1912	5784	0
486	32	1339	5784	0
1339	31	486	5784	0
367	31	486	5784	0
486	32	367	5784	0
486	47	1633	5784	0
1633	47	486	5784	0
9515	57	9491	5784	0
841	36	10992	5784	0
539	1	694	5784	0
300	10	6266	5784	0
50	6	66	5784	0
50	0	66	5784	0
2701	19	872	5784	0
6	0	110	5784	0
12964	20	8583	5784	0
1271	0	1342	5784	0
11595	0	600	5784	0
749	8	2861	5784	0
21	76	295	5784	0
295	76	21	5784	0
2465	43	1870	5784	0
80	49	1	5784	0
2186	0	1298	5784	0
7315	0	433	5784	0
7315	0	7357	5784	0
459	83	458	5784	0
13546	32	66	5784	0
66	31	13546	5784	0
3375	28	1154	5784	0
0	76	157	5784	0
157	76	0	5784	0
5721	0	6	5784	0
5721	0	729	5784	0
91	0	252	5784	0
300	22	705	5784	0
117	0	1433	5784	0
117	20	66	5784	0
4112	47	2467	5784	0
2467	47	4112	5784	0
16026	6	2879	5784	0
157	57	2694	5784	0
157	167	0	5784	0
63	5	79	5784	0
1139	145	267	5784	0
1888	28	3304	5784	0
375	29	374	5784	0
53	6	12123	5784	0
2489	76	6266	5784	0
6266	76	2489	5784	0
3892	0	2953	5784	0
18	0	2953	5784	0
9269	0	802	5784	0
120	52	3100	5784	0
6356	0	380	5784	0
1519	0	67	5784	0
21090	0	50	5784	0
21090	8	61	5784	0
10105	36	749	5784	0
38	6	8907	5784	0
28	61	2747	5784	0
2747	61	28	5784	0
2906	101	28	5784	0
2599	47	262	5784	0
262	47	2599	5784	0
10070	51	163	5784	0
15	1	14883	5784	0
1067	1	14883	5784	0
301	4	15	5784	0
20234	6	20664	5784	0
91	67	334	5784	0
28	5	334	5784	0
91	47	3286	5784	0
3286	47	91	5784	0
3459	61	5436	5784	0
5436	61	3459	5784	0
321	15	647	5784	0
647	15	321	5784	0
4584	15	321	5784	0
367	31	1558	5784	0
1558	32	367	5784	0
1558	32	127	5784	0
127	31	1558	5784	0
1558	32	7196	5784	0
7196	31	1558	5784	0
64	25	127	5784	0
127	25	64	5784	0
[truncated: 43,995 more rows]
