# Supplementary material for: A temporal knowledge graph reasoning model based on recurrent encoding and contrastive learning
Source: PeerJ Comput Sci. 2025 Jan 23;11:e2595. doi: 10.7717/peerj-cs.2595 (PMC11784877; doi:10.7717/peerj-cs.2595)
Supplement: Supplemental Information 2 [file peerj-cs-11-2595-s002.zip › data/ICEWS18/word2id.txt]

Forza Italia	0
Rostec	1
Bilawal Bhutto Zardari	2
Appeals Court	3
Najib Balala	4
Kurdistan Workers' Party	5
Jirí Pospísil	6
Rioter	7
Masaryk University	8
Jeanne Shaheen	9
Tsendiyn Nyamdorj	10
Liam Fox	11
Pavel Klimkin	12
Ri Yong-ho	13
Barnabas Sibusiso Dlamini	14
South Korea	15
Jamaat I Islami	16
Luis García Meza	17
Special Commission	18
Ayanda Dlodlo	19
Goodall Gondwe	20
Stonewall	21
Nigerian Army	22
Hellenic Armed Forces	23
M.Y. Malik	24
Ami Bera	25
Antonio Palocci Filho	26
Don Brash	27
Ali Osman Taha	28
Awut Deng Acuil	29
Saif al-Islam al-Qaddafi	30
Claudia Ruiz Massieu	31
Tesda	32
Radio Free Asia	33
Khalifa Belqasim Haftar	34
Susi Pudjiastuti	35
Vyacheslav Nikonov	36
International Civil Aviation Organization	37
Hrithik Roshan	38
Lalji Tandon	39
Ronnie Mamoepa	40
Elías Rodríguez	41
Chung Mong-joon	42
Furuji Indama	43
Opposition Force	44
Bikram Singh Majithia	45
Archbishop of Athens	46
James Scott Peterson	47
Cecilia Morel	48
Greenland	49
Romero Juca Filho	50
Rapid Action Battalion	51
Nadezhda Tolokonnikova	52
Lal Singh	53
Industry	54
Ingrida Šimonytė	55
Armed Forces of Liberia	56
Hindu Yuva Vahini	57
Oleh Lyashko	58
Embraer	59
Thaung Tun	60
Oliver Mudzongachiso	61
Deputy Commisioner Kumar	62
Lai Ching-te	63
Abraham Aderibigbe Adesanya	64
Shashi Tharoor	65
Valdivia	66
BBC	67
Mike Baird	68
Kalle Laanet	69
John Prescott	70
Mexico	71
General Intelligence Directorate	72
European Court of Auditors	73
Cory Bernardi	74
Yitzhak Shamir	75
Jeddah Chamber of Commerce and Industry	76
Fernando Collor De Mello	77
South African Democratic Teachers Union	78
Al Qaeda	79
Chad	80
Ahmed Ben Saleh	81
Sussan Ley	82
Iryna Herashchenko	83
Tom Davis	84
Kayode Fayemi	85
Council of Christian Churches	86
Ogaden National Liberation Front	87
National Diet of Japan	88
Maris Kucinskis	89
Lee Nak-yeon	90
Richard Armitage	91
Duke Energy Corp	92
Hambali	93
David Petraeus	94
Joaquim Silva e Luna	95
El Mercurio	96
Ma Ying Jeou	97
M.P. Singh	98
Rana Sanaullah	99
Julius Nyerere	100
Tedros Adhanom	101
International Trade Union Confederation	102
Faisal Hassan Ibrahim	103
Jared Kushner	104
Coalition of Opposition Parties	105
John F. Kennedy	106
Islamic Extremist Group	107
International Chamber of Commerce	108
Yonhap News Agency	109
Pakistan Army	110
Charles Sousa	111
Hani Al-Mulqi	112
Geert Wilders	113
Mahmoud Hammoud	114
Janata Dal	115
Kim Beazley	116
Assembly of Experts	117
Diario	118
Thein Swe	119
Margus Tsahkna	120
Ikililou Dhoinine	121
Surakiart Sathirathai	122
Nenadi Esther Usman	123
Bahia Hariri	124
Zhang Chunxian	125
House of Councillors	126
Indonesia	127
Ranjan Gogoi	128
International Labor Organization	129
Commonwealth of Independent States	130
Ahmed Patel	131
Murtala Nyako	132
Kim Byong Joon	133
Zagazig	134
Five Star Movement	135
Le Jour	136
Office of the Solicitor General	137
Aurelia Frick	138
Health Ministry	139
Marine Corp	140
Talal Chaudhry	141
Lawrence A. MacAulay	142
Rand Paul	143
Macedonia	144
Harjit Sajjan	145
General Confederation of Workers	146
Vladimir Puchkov	147
United Nations Children's Fund	148
Ali Akbar Salehi	149
Vartan Oskanian	150
Agudat Yisrael	151
Fu Ziying	152
Refugee Advocate	153
John Chang	154
Janeshwar Mishra	155
Kozo Watanabe	156
Katsunobu Kato	157
Pier Carlo Padoan	158
House Speaker	159
Ali Abdullah Ayyoub	160
Jean Ping	161
Ma Zhaoxu	162
Africa	163
Armenian Revolutionary Federation	164
Sebastián Piñera	165
Exiles	166
University of Brasilia	167
Michal Hašek	168
Royal Thai Police	169
Brazilian Institute of Environment and Renewable Natural Resources	170
Joaquim Barbosa	171
David Clark	172
Maï Maï	173
Human Rights Activist	174
Rimbink Pato	175
Islamic Rebirth Party	176
World Bank	177
Nadine Heredia	178
Florence Parly	179
Democracy Watch	180
Shining Path	181
Tapas Pal	182
Susana Martinez	183
Jamal Khashoggi	184
Unidentified Forces	185
Tom Udall	186
Emmanuel Eweta Uduaghan	187
Rick Snyder	188
Vijay Kumar	189
Ministry of International Cooperation	190
Protesting Worker	191
Ona	192
Jeff Flake	193
Joselito Atienza	194
Bruce Rauner	195
Karu Jayasuriya	196
Buryatia	197
Mate Granic	198
Jonathan Smith	199
Epsy Campbell Barr	200
Crown Prince Haakon	201
Y. Sinha	202
Winnie Madikizela-Mandela	203
Donald Rumsfeld	204
Getulio Vargas Foundation	205
Gerrie Nel	206
Nicholas Haysom	207
Rodrigo Valdés	208
Democratic Party of Albanians	209
New Caledonia	210
Guatemala	211
Avinash Rai Khanna	212
Friends Of The Earth	213
Naval	214
Pedro Bordaberry	215
Swami Agnivesh	216
Mohammed S. Barkindo	217
Zimbabwe Lawyers for Human Rights	218
University of Zimbabwe	219
Jamshid Kuchkarov	220
Danilo Astori	221
Transnistria	222
Chaudhry Nisar Ali Khan	223
Agriculture / Fishing / Forestry Ministry	224
World Health Organization	225
Denis Manturov	226
Sergei Neverov	227
Bhagwant Mann	228
Kim Yo-jong	229
Abdel-Aziz bin Habtour	230
Turkish Kurds	231
David Michael Satterfield	232
Ruth Davidson	233
Reuven Rivlin	234
Central Bank of Norway	235
African Development Fund	236
Union of Pro Patria and Res Publica	237
Súmate	238
Boboye Oyeyemi	239
Thong Khom	240
Trade Official	241
Military Transport Plane	242
Fidel Castro	243
Taba	244
Adriano Maleiane	245
The Poor	246
Kwesi Amissah-Arthur	247
Michael P. Jackson	248
Vygaudas Ušackas	249
Masood Ahmed	250
Niger	251
Seychelles	252
M.S. Yadav	253
Rafizi Ramli	254
Atheel al-Nujaifi	255
Uri Ariel	256
TAITRA	257
Pavlo Petrenko	258
Communist Party of Cuba	259
Bulgaria	260
Denmark	261
Steelmaker	262
Public Works	263
Jide Idris	264
Mohamed Boussaid	265
Afe Babalola	266
Chris Van Hollen	267
Luis Antonio Tagle	268
Joseph Butore	269
Senate President Juan Ponce Enrile	270
Ahmad al-Tayyib	271
David Simango	272
Vojtěch Filip	273
Mohammed bin Salman	274
Jaime Campos	275
David Duke	276
Alejandro Gertz Manero	277
Charito B. Plaza	278
Abdul Hamid	279
Michelin	280
Svatopluk Nemecek	281
Senate Intelligence Committee	282
Anne Waiguru	283
Paul Stănescu	284
Asia-Pacific Economic Cooperation	285
Industrial Estate Authority of Thailand	286
Henri Falcón	287
Robert Godec	288
Jiří Drahoš	289
Oleg Sysuev	290
Pete Ricketts	291
Mikhail Viktorovich Babich	292
Union of South American Nations	293
M.K. Stalin	294
Congress of the Republic of Peru	295
Syed Sarwar Hussaini	296
Alicia Castro	297
Obert Mpofu	298
Paramilitary Police	299
Nomvula Mokonyane	300
Robert Ray	301
Civic Democratic Party	302
Communist Party of Spain	303
Yingluck Shinawatra	304
Stadler Rail AG	305
Bishop	306
Abdul Kafarati	307
Mark Rutte	308
Verónika Mendoza	309
John Hickenlooper	310
Timothy Harris	311
David Mark	312
Amy Klobuchar	313
Ministry of Agriculture and Forestry	314
Social Democrats	315
Christoforos Fokaides	316
José Blanco López	317
Hawaiian Airlines	318
Carlos Roberto Lupi	319
Randeep Surjewala	320
Hari Singh	321
The Liberal Democratic Party of Japan	322
American Chamber of Commerce	323
Swazi Observer	324
Raphael Trotman	325
J Jayalalithaa	326
South African Communist Party	327
Reporters Without Borders	328
Raman Singh	329
Local Media	330
Irkut	331
Theophilus Yakubu Danjuma	332
Hungary	333
Ahmed Mohamed Shafik	334
Islam Karimov	335
Thawat Suntrajarn	336
Communist Party of the Russian Federation	337
Klaus Johannis	338
Antoni Macierewicz	339
Valentinas Mazuronis	340
Marc Ouellet	341
Jaime Paz	342
Paramilitary	343
Muslim Militant	344
Thabo Mvuyelwa Mbeki	345
Pravind Kumar Jugnauth	346
Security Information Service	347
Fatah	348
Simon Khaya Moyo	349
Mujahideen	350
Sony	351
Felipe Harboe	352
Lok Dal	353
George Adwan	354
Mohammad-Reza Rahimi	355
Bassa	356
Kevin Andrews	357
Intelligence Chief	358
Johari Abdul Ghani	359
Der Spiegel	360
Henrique Meirelles	361
Dolby Laboratories	362
Choguel Kokalla Maïga	363
Hubertus Heil	364
Roads and Transport Authority	365
Fuad Masum	366
Emmanuel Nkosinathi Mthethwa	367
Hans G. Klemm	368
Su Chi	369
Andorra	370
Special Rapporteurs of the United Nations	371
Colleen Hanabusa	372
Canada	373
Claus Hjort Frederiksen	374
Straits Exchange Foundation	375
Hector Zambada	376
Anders Fogh Rasmussen	377
Northern Alliance	378
Roberta Pinotti	379
Rami Hamdallah	380
Akhbar Al Youm	381
Johannes Tomana	382
Amien Rais	383
Inter Service Intelligence	384
Jeannette Kagame	385
Armed Forces of the Islamic Republic of Iran	386
Micky Rosenfeld	387
Christian	388
Justin Trudeau	389
Council of Representatives	390
Zephirin Diabre	391
Dikgang Moseneke	392
Gina Haspel	393
Remigijus Šimašius	394
Margrethe Vestager	395
A.K. Sharma	396
Association of Combatant Clerics	397
Samir Sharifov	398
National Institute of Colonization and Agrarian Reform	399
Ján Figel	400
Taneti Maamau	401
Norwegian Nobel Committee	402
Carlos Fernando Chamorro	403
Liberal Democratic Party of Moldova	404
Islamic Organization	405
Welfare Party	406
Imee Marcos	407
Supreme Council for Family Affairs	408
Philip Hammond	409
Joint Chiefs of Staff	410
Sukhbir Singh Badal	411
Anthony Akhakon Anenih	412
Momodou Alieu Bah	413
Democratic Choice of Kazakhstan	414
Farzad Esma'ili	415
Scholar	416
Alex Salmond	417
Eli Yishai	418
Jorge Luis García Pérez	419
Páez	420
K. Chandrashekhar Rao	421
Justine Greening	422
Henrik	423
Pakistan People's Party	424
Arminio Fraga	425
Omar Zwak	426
Nkosazana Dlamini Zuma	427
Mina Andreeva	428
Plains All American Pipeline	429
Majid Takht Ravanchi	430
Movement for Socialism	431
Wazir Tribe in Afghanistan	432
Rally for Democracy and Progress	433
Senate of Paraguay	434
Hadi Al-Amiri	435
Kang Sok-Ju	436
James G. Stavridis	437
Economist	438
National Liberation Party	439
Abdul Kady Karim	440
M.S. Chaheru	441
Marco Minniti	442
Leila de Lima	443
E.S.L. Narasimhan	444
The Cape Times	445
Croatian Social Liberal Party	446
Bank of Sudan	447
U.S. Forces Korea	448
Federal Administration of Public Revenue	449
Bingu wa Mutharika	450
Partha Chatterjee	451
Thomas Shannon	452
Sex Trade	453
Ghana Police Service	454
Senate of Pakistan	455
Pierre de Vos	456
Yang Jiechi	457
Noor TV	458
Marius Fransman	459
Pro Democracy Group	460
Joao Baptista Borges	461
Organization for Economic Cooperation and Development	462
Yang Jing	463
Rebel Group	464
Alpha Barry	465
Michael Andrew Gove	466
Senior Intelligence Officer	467
Union of Forces for Change	468
Muammar al-Qaddafi	469
Arseniy Yatsenyuk	470
Easter Island	471
Sirichan Ngathong	472
Independent Electoral Commission	473
Ahn Cheol Soo	474
Anton Herashchenko	475
El Comercio	476
Imtiaz Sooliman	477
Mainland Affairs Council	478
Pakistan Tehreek-e-Insaf	479
Kang Kyung Wha	480
George J. Mitchell	481
Cameroon People's Democratic Movement	482
Harare International Airport	483
Syed A Hashmi	484
Vladimir Aleksandrovich Ryzhkov	485
Amos Chibaya	486
Flavio Dino	487
Gaidis Berzins	488
Rajinder Singh	489
Ahmed Issack Hassan	490
Mario Blejer	491
Mellanox Technologies	492
Mahavir Singh	493
David Davis	494
Sani Abacha	495
Georgian Armed Forces	496
Gabor Vona	497
Nihat Zeybekci	498
Lashkar-e-Islam	499
Kevin Hassett	500
Tsvetan Tsvetanov	501
Mongolia Communist Party	502
Stipe Mesic	503
Bolivarian Intelligence Service	504
Brazilian Socialist Party	505
Samuel Tweah	506
Rosalina Tuyuc	507
National Security and Defense Council	508
David Granger	509
Alex Ifeanyichukwu Ekwueme	510
Harsimrat Kaur Badal	511
Moussa Touati	512
Prudential Financial	513
Estonia	514
Congress Parliamentary Party	515
Gilmar Mendes	516
Sami Hafez Anan	517
Ju Kyu-chang	518
Aafia Siddiqui	519
Davorko Vidovic	520
Federal Assembly	521
Hisham Harraf Abdullah	522
Richard Nixon	523
Maud de Boer-Buquicchio	524
Ghanaian Times	525
Dal Khalsa	526
Communist Party	527
Dmitry Mezentsev	528
Maria Eugenia Vidal	529
Japan	530
Abdul Latif Ibrahimi	531
Riyad Mansour	532
Unspecified Actor	533
Democratic Republic of Congo	534
Petteri Orpo	535
La Prensa	536
Julian Francis	537
Department of Defense	538
Hakainde Hichilema	539
Hoy	540
Luis Bedoya Reyes	541
Fred Matiang'i	542
Trust Bank	543
Festus Keyamo	544
National Congress Party	545
Pahari Chhatra Parishad	546
Centro Cultural Islámico	547
Alawi	548
Chang Wanquan	549
Kundy Pahiama	550
Aam Aadmi Party	551
Joice Mujuru	552
Inder Mohan	553
Sinhalese	554
Ewald Nowotny	555
Penny Wong	556
Federation Council of Russia	557
Overseas Private Investment Corporation	558
Salzburg	559
Mahathir Mohamad	560
International Federation of Journalists	561
Bakytzhan Sagintayev	562
Herve Ladsous	563
Export Promotion Bureau of Bangladesh	564
Vladimir Chizhov	565
Indigenous People	566
Dubai Chamber of Commerce and Industry	567
Kroger Company	568
Honda	569
Hu Jintao	570
Mikhail Sergeyevich Gorbachev	571
Reinhard Bütikofer	572
Tanya Plibersek	573
United Nations Population Fund	574
Paul Gallagher	575
Lashkar-e-Jhangvi	576
Camilo Escalona	577
Doug Ford	578
Lambert Mende Omalanga	579
General Óscar Naranjo	580
Sven Mikser	581
Northern Ireland Human Rights Commission	582
Scottish National Party	583
Edappadi K. Palaniswami	584
Delta Air Lines	585
Worldwide Fund for Nature	586
Democratic Movement	587
Andrey Konstantinovich Lugovoy	588
Azerbaijan State University	589
Credit Suisse	590
Samak Sundaravej	591
Isselkou Ould Ahmed Izid Bih	592
Arun K. Singh	593
Daily Star	594
Jean Kalilani	595
Christopher Nelson	596
Garda Síochána	597
Elmar Brok	598
State Owned Business	599
Patrick Chinamasa	600
Kim Daejung	601
Mongolia	602
Hamzah	603
Shamshad TV	604
Masoud Karbasian	605
Baleka Mbete	606
Royal Bank of Scotland	607
Mansur Dan-Ali	608
Musa Hilal	609
Motorola	610
U Myint Swe	611
Marek Madaric	612
Jalaluddin Haqqani	613
Scott Walker	614
Raja Farooq Haider Khan	615
Rahm Israel Emanuel	616
Zhang Gaoli	617
United States Pacific Command	618
Department of Commerce	619
Togolese League of Human Rights	620
Antigua and Barbuda	621
Civic Coalition	622
National Assembly	623
Thai Airways	624
Bougainville	625
Maruping Dibotelo	626
Gani Adams	627
Statoil	628
Kulbhushan Jadhav	629
Tito Petkovski	630
Julio F Ribeiro	631
Corina Creţu	632
Azerbaijani Popular Front Party	633
Rights Activist	634
James Jeffrey	635
Necmettin Erbakan	636
Jackson Mthembu	637
Abdul Basir Salangi	638
Lien Thikeo	639
General Union of Algerian Workers	640
Ali Hammoud	641
York University	642
Dinka	643
Public Health Department	644
Vladimir Anatolyevich Shamanov	645
Osita Okechukwu	646
Kisii	647
Dilma Rousseff	648
Michael Hayden	649
Mauricio Macri	650
Insurgency	651
Boiko Borisov	652
United National Liberation Front	653
Vytautas Landsbergis	654
Julius Maada Bio	655
Francisco Sebastian Silva Fernandez	656
Makwana	657
Robert Jones Portman	658
Abby Binay	659
Chris Nwabueze Ngige	660
Malaysian Anti-Corruption Commission	661
R.K. Pachauri	662
Ousmane Tanor Dieng	663
Tawakel Karman	664
Office of the Attorney General	665
Yogendra Yadav	666
Varujan Vosganian	667
David Parradang	668
Ahmad Jarba	669
Francisco Madeira	670
Avi Dichter	671
Dianne Feinstein	672
Dacoit	673
Eduardo Rodríguez	674
Nitin Desai	675
Nepal Gurkha Soldiers	676
Sithembiso Nyoni	677
Roy Bennett	678
Asom Gana Parishad	679
Iranian Labour News Agency	680
Mohamed Merah	681
Bermuda	682
Sami Abu-Zuhri	683
RIA Novosti	684
Suheir Atassi	685
José Ángel Gurría	686
South African Air Force	687
Issam Fares	688
University of Tartu	689
Vasily Nebenzya	690
Supreme Court of Chile	691
Greek Parliament	692
Yasser Ali	693
Zambia Congress of Trade Unions	694
American Civil Liberties Union	695
Mohagher Iqbal	696
Reinaldo Pared Pérez	697
Bantubonke Harrington Holomisa	698
Ferdinand Marcos, Jr.	699
Paramjit Singh	700
Ricardo González	701
Mihály Varga	702
Imran Khan	703
Bola Ige	704
Rafael Ramírez	705
Miroslav Kalousek	706
Kenneth Ugwu Nnamani	707
Army of Islam	708
Isaac Herzog	709
Noam Chomsky	710
Joachim Gauck	711
Carlos Maldonado	712
University of Cape Town	713
Ayo Adebanjo	714
Sali Berisha	715
Nasir El-Rufai	716
Lewis Browne	717
Andrew Wilkie	718
Nelisiwe Mildred Oliphant	719
Blaise Compaoré	720
Christian Kern	721
Gulbuddin Hekmatyar	722
Leonel Fernández	723
Enkh Bold	724
Gerardo Morales	725
Demeke Mekonnen	726
Nepal	727
Andris Skele	728
Syed Salahuddin	729
Francis Jardeleza	730
Ousted Head of State	731
Syrian Arab Army	732
Botswana Congress Party	733
Tasnim news agency	734
Disasters Emergency Committee	735
Millenium Combination	736
Toru Hashimoto	737
Jemaah Islamiyah	738
South African Institute of Race Relations	739
Alvaro Colom Caballeros	740
Vjekoslav Bevanda	741
Gen Tanasak Patimapragorn	742
Davit Kezerashvili	743
Voice of America	744
Uqm Technologies	745
Grace Chiumia	746
K. Siddaramaiah	747
Bernard Makgabo Ngoepe	748
Daviz Simango	749
Company - Owner or Operator	750
Terrorist Leader	751
Antanas Valionis	752
Aliyu Magatakarda Wamakko	753
Lawyers Without Borders	754
Kotadiya	755
Foreign Correspondents' Club	756
Tobias Ellwood	757
Mohamed El-Amine Souef	758
Subaru	759
Julio Ribeiro	760
Roberto Ampuero	761
Pussy Riot	762
Sherali Mirzo	763
India	764
Itochu	765
Ennahda Movement	766
Roel Degamo	767
Sam Rainsy Party	768
USAID	769
Togo	770
Monaco	771
Mike Mulongoti	772
McHenry Venaani	773
Fortis	774
Ahmad Khatami	775
Miro Cerar	776
Space Agency	777
People's Congress	778
Soeharto	779
Iyad Ag Ghali	780
Shen Jinke	781
Mitsubishi	782
Andrés Velasco	783
Ramūnas Karbauskis	784
Brad Adams	785
Mark Rowley	786
Muslim	787
Óscar Nicanor Duarte Frutos	788
Harry Kalaba	789
Movement for Democratic Change	790
Hannah Tetteh	791
Libyan Armed Forces	792
Sabor	793
Philip Ruddock	794
Bin Ahmad Badawi	795
Cabinet / Council of Ministers / Advisors	796
Marxist Leninist Communist Party	797
Mukhtar Abbas Naqvi	798
Joseph Boakai	799
National Press	800
Islamic Courts Union	801
Armen Sarkisyan	802
Telecom Italia	803
Cheikh Tidiane Gadio	804
Paulo Sergio Pinheiro	805
Dunya Maumoon	806
Imad Jomaa	807
Rehman Malik	808
Leon Panetta	809
Sergey Shamba	810
Alstom	811
Behgjet Pacolli	812
Abhisit Vejjajiva	813
Bello H. Mohammed	814
Kim Yong-chol	815
Guido Girardi	816
David Hanson	817
Guangxi Zhuang	818
Menda Stoyanova	819
Viktor Medvedchuk	820
National Transitional Council	821
Zurab Chiaberashvili	822
Waldo Albarracín	823
Reynato Puno y Serrano	824
Wayne Swan	825
Xie Zhenhua	826
Han Guk Kong Goon	827
Fumio Kishida	828
Public Hospitals Authority	829
Alan Smith	830
Namibia National Students Organisation	831
Prem Tinsulanonda	832
Secretary of State for Foreign and Commonwealth Affairs	833
USS Ross	834
Claude Guéant	835
Akali Leader	836
Sergio Fajardo	837
Congo	838
Mohamed Omar Osman	839
Somalia	840
Attack Craft	841
Tehrik-i-Taliban Pakistan	842
Andres Velasquez	843
Marino Murillo	844
Joe Malanji	845
Mohammed Masoom Stanekzai	846
Rudolf Schuster	847
Halbe Zijlstra	848
Bangladesh Bank	849
Samir Geagea	850
Cvr Energy Inc	851
Tony Sithembiso Yengeni	852
Disney	853
Manuel De Jesus Barquin Duran	854
Vijay Mallya	855
Ivorian Popular Front	856
Michel Cadot	857
Yusuf al-Qaradawi	858
Mohamed Benmeradi	859
Inter-Services Intelligence	860
Sengnouane Xayalath	861
Ben Nwoye	862
Valeriya Hontareva	863
The New Times	864
Yuriko Koike	865
USS Donald Cook	866
Manuel Baldizon	867
Jorge Luis Quijano	868
Dusan Vujovic	869
Di Pertuan Agong	870
Carlos Dominguez III	871
Brendan Howlin	872
Oscar Temaru	873
Senate Finance Committee	874
Hindu	875
Rex Tillerson	876
Naxali	877
Sena Bhavan	878
Le Kha Phieu	879
Council of Ministers of Peru	880
Abdelouafi Laftit	881
Google	882
Marco Vinicio Cerezo Arévalo	883
Henrietta Holsman Fore	884
Meira Kumar	885
Kokhir Rasulzoda	886
Rena Dourou	887
Ginbot 7	888
University of Queensland	889
Suchinda Kraprayoon	890
Ethnic Group	891
Luis Fernando Ramírez	892
Ayuba Wabba	893
Black Sea Trade and Development Bank	894
Hilary Benn	895
Joao Pedro Stedile	896
Sadia SA	897
Sidiki N'fa Konaté	898
Somnath Bharti	899
Panfilio Lacson	900
Dilip Singh	901
airBaltic	902
Lou Jiwei	903
Henry Rabary Njaka	904
Éamon Ó Cuív	905
David Mabuza	906
Shaikh Ahmed bin Mohammed Al Khalifa	907
Sharad Yadav	908
Samujjal Bhattacharya	909
Prayuth Chan-ocha	910
Vanuatu	911
Zhang Yi	912
Party of the Democratic Centre	913
Federal Communications Commission	914
Grigory Alexeyevich Yavlinsky	915
Ruth Kelly	916
Houthis	917
Alleged Militants	918
Swraj Paul	919
Noh Kwang-il	920
Johan Coenraad Froneman	921
Christine Lagarde	922
Frédéric Bintsamou	923
Monica Xavier	924
Rebel Delegation	925
Government Commission	926
Office of the United States Trade Representative	927
Military Personnel	928
Armed Force	929
Honduras	930
Piotr Woźniak	931
Mothetjoa Metsing	932
Ananth Kumar	933
Teso	934
Angelo Sodano	935
Bhupendra Yadav	936
Roy Blunt	937
Uruguay	938
Russian Railways	939
Jessica Leon	940
Director General	941
Alfred Baphethuxolo Nzo	942
Social Christian Party	943
United Arab Emirates	944
Michel Barnier	945
Bidzina Ivanishvili	946
New Democracy	947
Monirul Islam	948
Hartwig Löger	949
Latin America	950
Salvador Allende	951
Central Bank of Libya	952
John Pombe Magufuli	953
Reginald Palmer	954
Taiwan Solidarity Union	955
Ahmad al-Khatib	956
Abdullahi Yusuf Ahmed	957
Militia	958
Ravina Shamdasani	959
Maroš Šefčovič	960
Unión Radio	961
Matías Walker	962
B. Prakash	963
Benjamin Abalos	964
Brazilian Labour Party	965
Welshman Ncube	966
Sandra Jovel	967
Modibo Sidibé	968
Joon Young Woo	969
Khin Myaung Myint	970
Pol Saroeun	971
Gabon	972
Edgar Gutierrez	973
Surjya Kanta Mishra	974
Stella Oduah	975
Zine El Abidine Ben Ali	976
Charles Schwab	977
Christian Priest	978
James B. Comey	979
Alexei Leonidovich Kudrin	980
High Commission	981
Howard Baker	982
Johannes Hahn	983
Dusko Markovic	984
Belapan	985
Mehdi Sanaei	986
Nacionalista Party	987
Bouthaina Shaaban	988
Thomas de Maizière	989
Mohammad Rafiq	990
Slovak National Party	991
Bob Ferguson	992
Tammam Salam	993
New Straits Times	994
Sergei Magnitsky	995
Panama	996
Inter-American Court of Human Rights	997
New Democracy Party	998
Ahmed Aqabat	999
Bakili Muluzi	1000
Gordana Jankulovska	1001
Bara	1002
Sam Collins	1003
Supreme Court of Judicature	1004
Zimbabwe Congress of Trade Unions	1005
Fatoumata Jallow-Tambajang	1006
Sanjay Dutt	1007
Air France	1008
Nomgcobo Jiba	1009
Sergey Yevgenyevich Naryshkin	1010
Food and Agriculture Organization	1011
Brian Sandoval	1012
Securities Exchange	1013
Público	1014
Julie Bishop	1015
Economic Community of Central African States	1016
Union Pacific	1017
Pascal Tsaty Mabiala	1018
Parliament of Georgia	1019
AIDS Healthcare Foundation	1020
Vagit Alekperov	1021
Alexander Panin	1022
Francois Molins	1023
Asian Development Bank	1024
Juli Minoves Triquell	1025
Central Reserve Police Force	1026
American Popular Revolutionary Alliance	1027
George Chaponda	1028
Aurélien Agbénonci	1029
Islamic School	1030
AK Singh	1031
Githu Muigai	1032
Ibrahima Soury Toure	1033
Nathan Deal	1034
Observers In	1035
Toomas Tõniste	1036
The Inquirer	1037
Reserve Bank of India	1038
Believer	1039
Kidnapper	1040
Stephen Davis	1041
Hadiza Bala Usman	1042
Cambodia National Rescue Party	1043
Jammu-Kashmir Liberation Front	1044
Colorado Party	1045
Fadil Novalic	1046
Hardik Patel	1047
Labour Party	1048
Michael Henry	1049
Omar Zakhilwal	1050
Khalid bin Mohammad Al Attiyah	1051
Vera Jourova	1052
Australia Greens	1053
Cooperation Ministry	1054
Richard Masenyani Baloyi	1055
Communist Party Mass Mobilisation Commission	1056
Godswill Obot Akpabio	1057
USS Milius	1058
Vishva Hindu Parishad	1059
Nguyen Van Linh	1060
Free Syrian Army	1061
Tofael Ahmed	1062
Nils Muiznieks	1063
Jack Guy Lafontant	1064
ROKN	1065
Democratic Party of Russia	1066
Fars News	1067
Alejandra Krauss	1068
Committee to Protect Journalists	1069
International Criminal Tribunal for Rwanda	1070
Farhan Haq	1071
Hossein Ali Amiri	1072
Abderrahmane Raouia	1073
Ricardo Lorenzetti	1074
Kamtapur Liberation Organisation	1075
Malkiat Singh	1076
Vietnam	1077
Noël Nelson Messone	1078
Terry Gou	1079
Central Bank of Tunisia	1080
Zaur Dadayev	1081
Mauro Medina	1082
Jay Inslee	1083
Lotfi Brahem	1084
Grant Robertson	1085
Efrain Rios Montt	1086
Protester	1087
Stabroek News	1088
Satur Ocampo	1089
Ruling Faction	1090
Olta Xhaçka	1091
Cisco Systems	1092
Sun Chanthol	1093
Bhairon Singh Shekhawat	1094
Ashok Singh	1095
North Ossetia-Alania	1096
Student	1097
Jonathan Pollard	1098
Khaled Mohamed Saeed	1099
Gates Foundation	1100
Bhagwant Singh	1101
Bodoland	1102
Sukhdev Singh	1103
Mullah Mohammad Hassan	1104
Omar Barboza	1105
Central Bureau of Investigation	1106
Catalonia	1107
Alexandria	1108
Enele Sopoaga	1109
Fikri Isik	1110
Sayyed Ali Khamenei	1111
R.K. Singh	1112
Jatuporn Prompan	1113
Ahmed Ouyahia	1114
Royal Cambodian Armed Forces	1115
James L. Jones	1116
Hussein Arab Isse	1117
Greg Clark	1118
Andriy Parubiy	1119
Treatment Action Campaign	1120
Germain Katanga	1121
Cecilia Malmstrom	1122
Franco Frattini	1123
Hamdan bin Mohammed bin Rashid al Maktoum	1124
Riyad Haddad	1125
José Guillermo Rodríguez	1126
Domestic Affairs	1127
Lisa Raitt	1128
Assembly of the Republic	1129
Trade Union Congress	1130
Women	1131
Sherif Ismail	1132
United Australia Party	1133
Communist Party of Venezuela	1134
Ofcom	1135
Croatian Democratic Union	1136
USKOK	1137
Confederation of Workers of Argentina	1138
James Onanefe Ibori	1139
Deve Gowda	1140
Presidential Majority	1141
Franjo Tudjman	1142
Julius Malombe	1143
Helsingin Sanomat	1144
Charles Pasqua	1145
International Medical Corps	1146
Feridun Sinirlioglu	1147
Mostafa Madbouly	1148
Israel Electric Corporation	1149
Intellectual	1150
Osita Chidoka	1151
Ollanta Humala	1152
United Liberation Force of Assam	1153
West African Development Bank	1154
Uganda Police Force	1155
Mohammad Shafi	1156
Military Police	1157
Wendy Chamberlin	1158
Daewoo	1159
Jacinda Ardern	1160
Hungarian Socialist Party	1161
Bhindranwale Tigers Force	1162
Serkan Demirtas	1163
Mohamed Ould Abdel Aziz	1164
Gilbert Houngbo	1165
Juan Napoleon Espinoza	1166
Tiéna Coulibaly	1167
Said Djinnit	1168
Adrian Hasler	1169
Bloc Québécois	1170
Religious Court	1171
Andrés Allamand	1172
Mauricio Domogan	1173
Alistair Burt	1174
Efrain Alegre	1175
Areva	1176
Francisco Rodriguez	1177
Didier Reynders	1178
Garo National Liberation Army	1179
Sudan News Agency	1180
Trade Unions Council	1181
National Renewal	1182
Mateusz Morawiecki	1183
Jayant Sinha	1184
Westminster Foundation for Democracy	1185
Michael Farrugia	1186
Ricardo Cabrisas	1187
Sergei Vadimovich Stepashin	1188
Naci Agbal	1189
Hukum Singh	1190
Legislative Yuan	1191
National Salvation Front	1192
Gloria Macapagal-Arroyo	1193
Ivan Vrdoljak	1194
Bal Thackeray	1195
Oslo Airport	1196
Nikos Michaloliakos	1197
Cote d'Ivoire	1198
Raúl Sendic	1199
Patrice Emery Trovoada	1200
Derek O'Brien	1201
Tomas Yarrington	1202
Cecilia Chazama	1203
Oluṣẹgun Ọbasanjọ	1204
Kim Jong-suk	1205
Gennady Andreyevich Zyuganov	1206
Barclays PLC	1207
Ali Ardashir Larijani	1208
Hardayal Singh	1209
Alistair Carmichael	1210
Libération	1211
Combatant	1212
Freedom Party	1213
Alfredo Moreno	1214
Public Establishment for Industrial Estate	1215
Hirofumi Nakasone	1216
Mohammad Ali Najafi	1217
Gwendolyn Garcia	1218
Death Squad	1219
Mikheil Janelidze	1220
Mahmoud Hashemi Shahroudi	1221
Kim Jong Un	1222
Alexander Zasypkin	1223
Eduardo Medina Mora	1224
Al-Watan	1225
Republic of Sierra Leone Armed Forces	1226
Zanzibar	1227
Nand Kumar Patel	1228
William Murray	1229
Bangko Sentral	1230
Jean-Claude Juncker	1231
Tsinghua University	1232
Army Personnel	1233
Bekir Bozdag	1234
Kristen Michal	1235
Ali Abdullah Saleh	1236
Jagadish Shettar	1237
Xu Qiliang	1238
Gennady Gagulia	1239
National Assembly of Cameroon	1240
Shimon Peres	1241
Rokas Masiulis	1242
Ricardo Solari	1243
Angel de Jesus Pacheco	1244
Herbert Kickl	1245
African Development Bank Group	1246
Ali Karimli	1247
Thorbjørn Jagland	1248
Mohammed V Airport	1249
Department of Justice	1250
Jaap de Hoop Scheffer	1251
Dame Patsy Reddy	1252
Aeroflot	1253
Tages-Anzeiger	1254
Oxford University	1255
Nikola Dimitrov	1256
Taizo Mikazuki	1257
Bruno Rodríguez Parrilla	1258
Ahmed Abukar Hassan	1259
Al-Quds	1260
Khan Said	1261
Prabowo Subianto	1262
Lubomír Galko	1263
Karim Khalili	1264
State Defense Council	1265
Usamah al-Nujayfi	1266
Fulani herdsmen	1267
Abdallah Bin-Khalid Al-Thani	1268
Manik Sarkar	1269
Morgan Stanley	1270
Yale University	1271
Kamwina Nsapu	1272
National Assembly of Ecuador	1273
Labor Union	1274
Hong Kong	1275
Julie Payette	1276
Sudanese Bar Association	1277
USS Carney	1278
Philip Mpango	1279
Benjamin William Mkapa	1280
Atomic Energy Commission	1281
Eritrea	1282
Ian Paisley	1283
Modibo Keita	1284
Sergey Viktorovich Lavrov	1285
Middle Belt Forum	1286
Juan Carlos I	1287
Idris Wada	1288
Aymara	1289
Joel Fitzgibbon	1290
Revolutionary Party	1291
Sergio Marchionne	1292
Party of Free Life of Kurdistan	1293
Ichiro Ozawa	1294
Ladies in White	1295
Junichiro Koizumi	1296
Camp Darapanan	1297
Party President	1298
Markus Ederer	1299
Stefanie Dekker	1300
Brendan O'Connor	1301
Cheristerfield Thangkhiew	1302
Sierra Club	1303
Development Bank of Southern Africa	1304
Ernest Bai Koroma	1305
Stephen M. Young	1306
Guinea-Bissau	1307
Republican Proposal	1308
Wal-mart Stores	1309
Sam Johnson	1310
Kiranmoy Nanda	1311
Norfolk Island	1312
Joseph Kony	1313
Lars Løkke Rasmussen	1314
Timor-Leste	1315
Zakiur Rehman Lakhvi	1316
Left Alliance	1317
Martine Aubry	1318
Semana	1319
Mac Thornberry	1320
United Democratic Party	1321
Saifuddin Soz	1322
Alberto Anaya	1323
Gopal Singh	1324
Soka Gakkai	1325
Rodrigo Duterte	1326
Clément Mouamba	1327
Senate Judiciary Committee	1328
Nestor Reverol	1329
Dele Momodu	1330
New Centre	1331
Orange Democratic Movement	1332
Sardar Patel	1333
Constitutional Court of Latvia	1334
Radio France Internationale	1335
Juan Ignacio Zoido	1336
Mohamed Ag Erlaf	1337
Andrew Gutti	1338
African Solidarity for Democracy and Independence	1339
News Station	1340
Matt Mead	1341
Diego Guelar	1342
Eugene Wamalwa	1343
John Skerritt	1344
Abdelkader Messahel	1345
Delyan Peevski	1346
Elections Cameroon	1347
Efkleidis Tsakalotos	1348
Federally Administered Tribal Areas	1349
Senate of Canada	1350
Seimas of the Lithuanian Republic	1351
Cato Institute	1352
Hellenic Broadcasting Corporation	1353
Balarabe Musa	1354
Malawi	1355
Korea Air	1356
Tzachi Hanegbi	1357
Bola Ahmed Tinubu	1358
Nassimah Dindar	1359
Ammar al-Hakim	1360
Carlos Alberto Baena	1361
Voice of Jihad	1362
Jim Molan	1363
International Parliament	1364
Sushil Kumar Modi	1365
National Police of Peru	1366
Moon Jae-in	1367
Armen Gevorgyan	1368
Scotland	1369
Valdis Dombrovskis	1370
Graciela Camaño	1371
Lungelo Dlamini	1372
Sandeep Kumar	1373
Karla Šlechtová	1374
Vietnam News Agency	1375
Amartya Sen	1376
Adjara	1377
Union of the Peoples of Cameroon	1378
Paya	1379
Central Criminal Court of Iraq	1380
Tigrayan People's Liberation Front	1381
Nikos Christodoulides	1382
Mohammad Nahavandian	1383
Nigerian Bar Association	1384
Jamie Dimon	1385
Richard Haass	1386
Martin Chungong	1387
East African Legislative Assembly	1388
Economic Cooperation Organization	1389
Revolutionary Socialist Party	1390
Dubai Internet City	1391
Rabobank	1392
Fang Fenghui	1393
Charles de Gaulle	1394
Vincent Cable	1395
Government Coalition	1396
Chung Dong-young	1397
Nils Usakovs	1398
Candice Bergen	1399
Transport Canada	1400
EgyptAir	1401
H.S. Dhillon	1402
P.K. Mahanta	1403
Chris Evans	1404
Anifah Aman	1405
S. R. Nathan	1406
Armed Opposition	1407
Eric A. Williams	1408
Jim Flaherty	1409
National Youth Service	1410
Wynn Resorts	1411
Esteban Lazo Hernández	1412
Tshering Tobgay	1413
George W. Bush	1414
Hennadiy Kernes	1415
Seoul Central District Court	1416
Finnish Broadcasting Company	1417
Sigrid Kaag	1418
Supreme Court of Liberia	1419
Saleumxay Kommasith	1420
Turan	1421
Sadhu	1422
Hanif Abbasi	1423
Doctors Without Borders	1424
Bharatiya Kisan	1425
George Radanovich	1426
China Earthquake Administration	1427
Reform Movement	1428
Senzeni Zokwana	1429
Kenneth Matambo	1430
Brahmin	1431
Clover Moore	1432
Ng Eng Hen	1433
Pan African Parliament	1434
Arif Alvi	1435
Commonwealth of Nations	1436
Taban Deng Gai	1437
Marjan Sarec	1438
Václav Havel	1439
Xinhua	1440
Vanessa Grazziotin	1441
Delcy Rodríguez	1442
Common Market for Eastern and Southern Africa	1443
Joseph James Mungai	1444
Ernesto Agazzi	1445
Tendai Mahwe	1446
Neri Colmenares	1447
Hlengiwe Buhle Mkhize	1448
Special Court	1449
Federal Judge	1450
Lin Yu-fang	1451
National Democratic Congress	1452
Bank of Ghana	1453
Heng Swee Keat	1454
Humberto Ortega	1455
Sombat Boonngamanong	1456
Commonwealth Parliamentary Association	1457
Civil Liberties Organisation	1458
Michael J. Scott	1459
Apirak Kosayodhin	1460
China Development Bank	1461
Dimeji Bankole	1462
Kema Chikwe	1463
Andrei Galbur	1464
CITIC Group	1465
Business Day Newspaper	1466
Indian Express	1467
Patricio Aylwin	1468
Guenther Oettinger	1469
Victoria Nuland	1470
Makhdoom Shah Mahmood Qureshi	1471
Sartaj Singh	1472
Target Corp	1473
Joginder Singh	1474
University of Waterloo	1475
Mike Pompeo	1476
Danish Refugee Council	1477
Uganda	1478
Harry K. Thomas	1479
Lotte Confectionery	1480
Central America	1481
Anies Baswedan	1482
Ernesto Cordero	1483
Gerry Brownlee	1484
Philip Morris	1485
Nitish Kumar	1486
Mladen Ivanic	1487
Jo Myong-rok	1488
Buba Galadima	1489
Emmanuel Issoze-Ngondet	1490
Black Sea Fleet	1491
Mushahidullah Khan	1492
Ange-Félix Patassé	1493
Minister Deo	1494
Mikhail Myasnikovich	1495
Ash Carter	1496
Ram Nath Kovind	1497
Narendra Modi	1498
Yuriy Borisov	1499
Unite	1500
Isidore Mvouba	1501
National Patriotic Party	1502
Pokhrel	1503
Aaron Mike Oquaye	1504
Nicos Anastasiades	1505
Juan Jiménez	1506
World Tourism Organization	1507
Joaquim Vieira Ferreira Levy	1508
Mohamed Sidati	1509
Joaquin Lavin	1510
Igor Garafulic	1511
Anicet Georges Dologuélé	1512
Jiang Zemin	1513
Steven Kay	1514
José Antonio González Anaya	1515
Edward Snowden	1516
Third Army Corps	1517
Patience Jonathan	1518
Francis J. Ricciardone	1519
Ting Shou-chung	1520
Devlet Bahçeli	1521
Vladimir Kolokoltsev	1522
Denis Zvizdić	1523
Norway	1524
Marta Lucía Ramírez	1525
Teodor Viorel Melescanu	1526
Mohamed Juldeh Jalloh	1527
Felix Mutati	1528
Karunakaran	1529
Harry Harris	1530
Prosperous Armenia	1531
Gwen Lister	1532
Viktor Uspaskich	1533
Valery Dmitrievich Zorkin	1534
Organization for the Prohibition of Chemical Weapons	1535
Intelligence and Security Committee	1536
VTB Bank	1537
Constantine Chiwenga	1538
Corsica	1539
La Jornada	1540
Israel Ramírez Pineda	1541
Tokyo Electric Power Company	1542
World Wrestling Entertainment	1543
Oscar Aguad	1544
Dana Perino	1545
International Energy Agency	1546
Vvips	1547
Bassma Kodmani	1548
Dutch Court	1549
Bornito de Sousa	1550
Chile	1551
Patricia Bullrich	1552
Meretz	1553
Adil Abdul-Mahdi	1554
Edwin Cameron	1555
Reuters	1556
Ogbonnaya Onu	1557
Peter Hain	1558
State Duma International Affairs Committee	1559
Serigne Mbaye Thiam	1560
Sina Weibo	1561
Zhou Qiang	1562
Venezuelan Prison Observatory	1563
B. Ramanath Rai	1564
Nur Misuari	1565
Kosovo Force	1566
Chen Quanguo	1567
Chuan Leekpai	1568
Rama Rao	1569
Muhammad VI	1570
San Marino	1571
María Fernanda Espinosa	1572
Office of the General Prosecutor	1573
La República	1574
Zimbabwe Broadcasting Corporation	1575
Shinzo Abe	1576
Vojislav Šešelj	1577
All India Student's Federation	1578
Union of Greens and Farmers	1579
Grand National Assembly of Turkey	1580
Hashmat Stanikzai	1581
Panagiotis Kouroumblis	1582
Hanan Ashrawi	1583
Russian News Channel Vesti	1584
Tom Koutsantonis	1585
Livia Klausová	1586
Benigno Aquino III	1587
La Prensa Gráfica	1588
National Prosecuting Authority	1589
Jerry John Rawlings	1590
Admiral	1591
Luis Caputo	1592
Baron Waqa	1593
Biram Dah Ebeid	1594
Hama Amadou	1595
European Party	1596
Nabeel Rajab	1597
Zoran Zaev	1598
Transportation Ministry/Department	1599
Marie Louise Coleiro Preca	1600
Ohanaeze Ndigbo	1601
Davit Tonoyan	1602
Aly Ngouille Ndiaye	1603
Judge Chandra	1604
Rutgers University	1605
Liberal Party of Canada	1606
Forces Nouvelles de Côte d'Ivoire	1607
Laos	1608
Deng Xiaoping	1609
Emmanuel Nahshon	1610
Islamic	1611
Ministry of Tourism	1612
Alliance for Justice and Democracy/Movement for Renewal	1613
Ministry of Health Care	1614
Supreme Court of Uganda	1615
Rustem Khamitov	1616
Philip Alston	1617
Middle East News Agency	1618
Steven Mnuchin	1619
Mariusz Blaszczak	1620
Walid Jumblatt	1621
Manuel Domingos Vicente	1622
Al Mezan Center for Human Rights	1623
Helmut Kohl	1624
Carles Puigdemont	1625
Sinn Féin	1626
Homeland Union – Lithuanian Christian Democrats	1627
David Thompson	1628
Elizabeth Warren	1629
Afghan Islamic Press	1630
Gary Herbert	1631
Enrico Letta	1632
France	1633
Pablo Rodriguez	1634
International Commission Against Impunity in Guatemala	1635
Cambodia Daily	1636
Ibrahim Mehleb	1637
Nur Bekri	1638
Les Échos	1639
Eric Ntabazalila	1640
Iain Duncan Smith	1641
Vivian Balakrishnan	1642
Tendai Biti	1643
Radical Party	1644
Ian Khama	1645
Chart Thai	1646
Nguyen Tan Dung	1647
Noureddine Bedoui	1648
David Scott	1649
Bradley Manning	1650
National Trade Union Congress	1651
Edmond Castro	1652
Sarah Palin	1653
Laurent Fabius	1654
UN General Assembly	1655
Belarus	1656
Hubert Weber	1657
Libya Investment Authority	1658
Wang Qishan	1659
Caritas	1660
Greg Hunt	1661
Jeffrey Thamsanqa Radebe	1662
Enrique Mendoza	1663
Rasa Juknevičienė	1664
Malusi Gigaba	1665
McKesson Corporation	1666
Wavel Ramkalawan	1667
David Hale	1668
Oodua Peoples Congress	1669
Harjit Singh	1670
Rodolfo Canicoba Corral	1671
Boko Haram	1672
Resham Singh	1673
Zimbabwe Independent	1674
Sovereign Military Hospitaller Order of Saint John of Jerusalem of Rhodes and of Malta	1675
Secretary of State for the Home Department	1676
Michel Samaha	1677
Sergey Stanishev	1678
John Campbell	1679
House of Representatives of Japan	1680
Wolfgang Schüssel	1681
Iyad Allawi	1682
Ronald E. Russell	1683
Tigran Sarkisyan	1684
Governing Party	1685
Adrienne Clarkson	1686
José Huerta	1687
Vajiralongkorn	1688
María Alejandra Vicuña	1689
Czech Radio	1690
Austria	1691
Daniel Martínez	1692
Bersatu	1693
Andrew Smith	1694
News 24	1695
National Union for Democracy and Development	1696
Ronald Lauder	1697
Ahmed Mohammed Haroun	1698
Gladys Berejiklian	1699
M.G. Ramachandran	1700
Norbert Lammert	1701
Center for International Policy	1702
Mohammad Baqer Nowbakht	1703
Atiku Abubakar	1704
Kashim Shettima	1705
Ana María Sánchez	1706
Minister Bhalakula	1707
Frans Kapofi	1708
Qabus ibn Sa`id	1709
Abdul Rauf Ibrahimi	1710
Swedish Air Force	1711
Adam Bandt	1712
Ahmed Mohammed Makarfi	1713
Miro Kovač	1714
Harmohan Dhawan	1715
Gustavo Petro	1716
José Daniel Ferrer García	1717
Russian Orthodox Church	1718
Alexander Grushko	1719
People's Union for Civil Liberties	1720
George Brandis	1721
Sydney Mufamadi	1722
Nauru	1723
Rafiq Hariri	1724
Philip Breedlove	1725
Joao Lourenco	1726
William Bratton	1727
Environmental Protection Agency	1728
Khalid Ali	1729
Empress Michiko	1730
Dewan Perwakilan Daerah	1731
Baljinder Kaur	1732
Sonthi Boonyaratglin	1733
Carla Del Ponte	1734
College of Cardinals	1735
BEPZA	1736
Fifth Third Bancorp	1737
Chen Chien-Jen	1738
USS Higgins	1739
Ali Mohsen al-Ahmar	1740
Darrell Issa	1741
Mehsud Tribe	1742
Ioan Mircea Pascu	1743
Baljinder Singh	1744
Cameroon Development Corporation	1745
Christopher R. Hill	1746
Andhra Pradesh Civil Liberties Committee	1747
Patriotic Union of Kurdistan	1748
Heydar Aliyev	1749
Mercedes Araoz	1750
Baltazar Porras	1751
Raila Odinga	1752
Kyrgyzstan	1753
Sanjay Singh	1754
Special Air Service	1755
Vilnius University	1756
Sharif Hassan Sheikh Aden	1757
Shas	1758
Parliament of Canada	1759
Tarun Gogoi	1760
Sabah Khaled Al-Hamad Al-Sabah	1761
Adam Wood	1762
J.P. Sharma	1763
Romani	1764
Royal Thai Air Force	1765
Cho Tae-yul	1766
Jalal Talabani	1767
Tawfik Tirawi	1768
Hafiz Mohammad Saeed	1769
Bashir Tofa	1770
Jussi Niinistö	1771
Solomon Arase	1772
Sheikh Hamad bin Isa al Khalifah	1773
Sovan Chatterjee	1774
Hua Guofeng	1775
Energy Corp	1776
Davor Bozinovic	1777
Luis Videgaray Caso	1778
Correo del Orinoco	1779
David Bakradze	1780
Concord Times	1781
Bolivia	1782
Morgan Tsvangirai	1783
Kate Brown	1784
Air Force	1785
Khaw Boon Wan	1786
U.S. Immigration and Customs Enforcement	1787
Democracy Activist	1788
Senate Foreign Relations Committee	1789
Giles Mutsekwa	1790
European Court of Justice	1791
Ajay Maken	1792
KazMunayGas	1793
Professor	1794
Geoff Regan	1795
King Sihamoni	1796
Richard Sulík	1797
Yehuda Glick	1798
Fula people	1799
Choi Soon-sil	1800
Găgăuzia	1801
Taavi Rõivas	1802
Mangala Samaraweera	1803
Lower House of Parliament	1804
Margaret Mwanakatwe	1805
Czech Statistical Office	1806
RTL radio	1807
Luis Almagro	1808
Zhou Xiaochuan	1809
Zeid Ra'ad Al Hussein	1810
Zhao Yanbo	1811
David Headley	1812
Constitutional Court of Ukraine	1813
Alain Juppe	1814
Ibrahim Hassan Dankwambo	1815
Richard Martínez	1816
Kuwait News Agency	1817
Raghuram Rajan	1818
Udi Adam	1819
Abd al-Rahim al-Nashiri	1820
Mike O'Brien	1821
Henning Rasmussen	1822
David Rath	1823
Cemex	1824
Jorge Viana	1825
East African Community	1826
Nabih Berri	1827
Sierra Leone	1828
John Odigie-Oyegun	1829
Étienne Tshisekedi	1830
Kamwina Nsapu Militia	1831
Guerrilla	1832
Nicola Sturgeon	1833
Progress Party	1834
Choe Tae Bok	1835
Ezéchiel Nibigira	1836
News Editor	1837
Tallis Obed Moses	1838
National Democratic Union	1839
Charlene Barshefsky	1840
Democractic Party of Cote d'Ivoire - African Democratic Rally	1841
Mohamed Abdullahi Mohamed	1842
Bankas Snoras AB	1843
Bill Shorten	1844
Forward Party	1845
WAM news agency	1846
Ángel Rozas	1847
Swaziland	1848
Tenzin Gyatso	1849
Miguel Rodríguez Torres	1850
Mokgweetsi Masisi	1851
Emmanuel Macron	1852
Sukhminder Singh	1853
Socialist Democratic Party	1854
United States	1855
Chamber of Accounts	1856
Suma Chakrabarti	1857
Prokopis Pavlopoulos	1858
Rajnath Singh	1859
Ministry for International Development	1860
Antarctica	1861
Caterpillar Inc.	1862
Hassan Joho	1863
Maigari Bello Bouba	1864
Paschal Donohoe	1865
Royal Caribbean	1866
Panos Skourletis	1867
Palau	1868
A.P. Pandey	1869
Mart Laar	1870
South Sudan	1871
Peter Cosgrove	1872
Tony Momoh	1873
Chris Davis	1874
OR Tambo International Airport	1875
Spanish Socialist Workers' Party	1876
George Krol	1877
European Bank for Reconstruction and Development	1878
Issa Aremu	1879
Union of Forces	1880
Étienne Schneider	1881
Islamic Cleric	1882
Tonga	1883
Ariana TV	1884
Mohamed Osman al-Rikabi	1885
Siyabonga Cyprian Cwele	1886
ABC Color	1887
Rassemblement du peuple de Guinée	1888
Singirok	1889
William Spindler	1890
Eklil Ahmad Hakimi	1891
Gabriel Oprea	1892
Shrikant Sharma	1893
Mount Athos	1894
Arya Samaj	1895
Islamic Salvation Army	1896
Kossuth Rádió	1897
Andres Anvelt	1898
Dáil Éireann	1899
Eladio Loizaga	1900
Abiy Ahmed	1901
Judicial Yuan	1902
Daily Nation	1903
Keidanren Group	1904
Roh Moo Hyun	1905
Sauli Niinistö	1906
Gaston Browne	1907
John Mutorwa	1908
Iranian Kurds	1909
Kenya Airways	1910
Ernesto Abella	1911
Warren Entsch	1912
Milorad Pupovac	1913
Vardan Vardanyan	1914
Monica Lewinsky	1915
Malaviya	1916
Commonwealth Secretariat	1917
Inguna Sudraba	1918
Kunal Ghosh	1919
Mazda	1920
Patrick Murphy	1921
Dukhtaran-e-Millat	1922
Ramalinga Reddy	1923
Demos	1924
Michael Ignatieff	1925
Chaudhry Ahmed Mukhtar	1926
Pope Tawadros II	1927
K. Ramakrishnan	1928
John Anderson	1929
Anti-Kidnapping Squad	1930
Muttahida Qaumi Movement	1931
Victor Ponta	1932
Chris Coons	1933
United Nations Human Rights Council	1934
Erna Solberg	1935
Ernest Moniz	1936
Civil Aviation Authority	1937
La Nacion	1938
Alaa Mubarak	1939
Communist Party Japan	1940
Mark Sanford	1941
Thokozani Khuphe	1942
Kathleen Stephens	1943
Directorate of Immigration	1944
Singtel	1945
Patricia Espinosa	1946
Peshmerga Ministry	1947
Brazilian Central News	1948
Nevsun Resources	1949
South African Municipal Workers Union	1950
Francisco Ou	1951
Anjem Choudary	1952
Nirmala Sitharaman	1953
Vitas Vasiliauskas	1954
Ernesto Augusto Santos Silva	1955
Hifikepunye Pohamba	1956
Shanti Devi	1957
Muhammad Hanif	1958
Philippine Long Distance Telephone Company	1959
Paul Kagame	1960
Nahas Angula	1961
American Institute in Taiwan	1962
Sam Nujoma	1963
Spanish Armed Forces	1964
Humberto Guatibonza	1965
Igor Giorgadze	1966
District Commissioner	1967
Khalid A. Al-Falih	1968
French Guiana	1969
Jawed Faisal	1970
Times of Swaziland	1971
Raif Badawi	1972
Yemeni Congregation for Reform	1973
Alie Kabba	1974
Karin Kneissl	1975
Mahamadou Issoufou	1976
Office of National Drug Control Policy	1977
Jean-Marie Le Pen	1978
Tama	1979
Olorogun O'tega Emerhor	1980
Stef Blok	1981
Álvaro García Linera	1982
Vladimir Konstantinov	1983
Phumla Williams	1984
PSA Peugeot Citroen	1985
Hudson Austin	1986
National Bank of Angola	1987
Khumbo Kachali	1988
Montenegro	1989
John Thune	1990
Hürriyet Daily News	1991
Duch	1992
Vladimir Voronin	1993
Perence Shiri	1994
Enterprise Estonia	1995
Ali Mamlouk	1996
Libertarian Movement Party	1997
Azerbaijan	1998
Mohammed Abubakar	1999
[truncated: 6,647 more rows]
