# Supplementary material for: A temporal knowledge graph reasoning model based on recurrent encoding and contrastive learning
Source: PeerJ Comput Sci. 2025 Jan 23;11:e2595. doi: 10.7717/peerj-cs.2595 (PMC11784877; doi:10.7717/peerj-cs.2595)
Supplement: Supplemental Information 3 [file peerj-cs-11-2595-s003.zip]

Archive with 16 entries (13 files):
- ICEWS05-15/
- ICEWS05-15/test.txt
- ICEWS05-15/train.txt
- ICEWS05-15/valid.txt
- ICEWS14s/
- ICEWS14s/test.txt
- ICEWS14s/train.txt
- ICEWS14s/valid.txt
- ICEWS18/
- ICEWS18/entity2id.json
- ICEWS18/relation2id.json
- ICEWS18/statistics.yaml
- ICEWS18/test.txt
- ICEWS18/train.txt
- ICEWS18/ts2id.json
- ICEWS18/valid.txt
