# Supplementary material for: A temporal knowledge graph reasoning model based on recurrent encoding and contrastive learning
Source: PeerJ Comput Sci. 2025 Jan 23;11:e2595. doi: 10.7717/peerj-cs.2595 (PMC11784877; doi:10.7717/peerj-cs.2595)
Supplement: Supplemental Information 3 [file peerj-cs-11-2595-s003.zip › ICEWS05-15/test.txt]

Mexico	Use conventional military force	Criminal (Mexico)	2008-02-27
Police (South Africa)	Arrest, detain, or charge with legal action	Men (South Africa)	2014-03-21
Xi Jinping	Express intent to meet or negotiate	China	2010-11-21
Ministry (Nigeria)	Make statement	Government (Nigeria)	2010-08-19
Ministry (Nigeria)	Make an appeal or request	Citizen (Nigeria)	2015-01-28
Bartholomew Ulufa'alu	Make statement	Legislature (Solomon Islands)	2005-02-09
Malaysia	Express intent to engage in diplomatic cooperation (such as policy support)	Thailand	2009-08-17
Citizen (Australia)	Criticize or denounce	Lawyer/Attorney (Australia)	2005-07-16
Criminal (Sudan)	Use unconventional violence	Sudan	2013-10-03
Sudan	Host a visit	Head of Government (Chad)	2011-05-23
Arseniy Yatsenyuk	Make statement	People Associated with the Opposition (Ukraine)	2013-11-08
Boko Haram	Threaten	Government (Nigeria)	2014-01-08
Cabinet / Council of Ministers / Advisors (United States)	Praise or endorse	Al Jazeera	2011-03-08
Nuri al-Maliki	Consult	Iraq	2014-07-12
Director General (Sudan)	Make statement	Police (Sudan)	2011-01-04
Gerhard Schröder	Consult	Businessperson (Turkey)	2005-08-26
NASA	Engage in diplomatic cooperation	Other Authorities / Officials (Romania)	2012-02-08
Japan	Halt negotiations	South Korea	2006-04-22
Malaysia	Consult	Thailand	2007-05-04
Court Judge (India)	Arrest, detain, or charge with legal action	Men (India)	2013-06-30
Tzipi Livni	Make optimistic comment	Israeli Defense Forces	2006-08-13
Mahmoud Ahmadinejad	Make statement	Iran	2012-01-22
Israeli Defense Forces	Investigate	Criminal (Palestinian Territory, Occupied)	2006-02-21
Defense / Security Ministry (New Zealand)	Express intent to meet or negotiate	Evangelos Meimarakis	2006-06-05
Franklin Drilon	Praise or endorse	Denr	2012-08-02
Police (Kenya)	Investigate	Men (Kenya)	2013-07-26
Media Personnel (Australia)	Make statement	Lawyer/Attorney (Australia)	2006-11-30
Military (Philippines)	Use conventional military force	Abu Sayyaf	2005-01-26
Iran	Consult	Iraq	2006-06-23
Iran	Consult	China	2015-07-22
Lawyer/Attorney (Luxembourg)	Make statement	Police (Luxembourg)	2013-07-30
China	Express intent to engage in diplomatic cooperation (such as policy support)	South Sudan	2012-04-25
Insurgent (Thailand)	Use unconventional violence	Citizen (Thailand)	2009-10-31
UN Security Council	Criticize or denounce	Boko Haram	2015-04-08
South Africa	Arrest, detain, or charge with legal action	Men (South Africa)	2005-01-29
Religion (Israel)	Physically assault	Police (Israel)	2009-09-28
Insurgent (Afghanistan)	Use unconventional violence	Women (Afghanistan)	2010-08-21
The Hague	Host a visit	Japan	2014-03-27
Guerrilla (Russia)	Use unconventional violence	Military (Russia)	2006-11-03
Gerhard Schröder	Make an appeal or request	People Associated with the Opposition (Germany)	2005-03-09
Iraq	Engage in diplomatic cooperation	Iran	2014-11-19
Iran	Praise or endorse	Vietnam	2015-04-23
Ministry (Iran)	Make statement	Iran	2011-03-10
Isaias Afewerki	Make a visit	Yemen	2010-11-23
Media Personnel (Australia)	Make statement	Police (Australia)	2006-09-08
Citizen (Thailand)	Demonstrate or rally	National United Front for Democracy Against Dictatorship	2009-08-25
Grand National Party	Make an appeal or request	Roh Moo Hyun	2007-01-27
Businessperson (United Kingdom)	Deny responsibility	Citizen (United Kingdom)	2010-12-10
Grigol Vashadze	Express intent to meet or negotiate	Head of Government (Germany)	2010-06-21
South Korea	Sign formal agreement	Association of Southeast Asian Nations	2009-06-02
Thailand	Host a visit	China	2012-01-28
Thailand	Express intent to meet or negotiate	Vietnam	2005-11-01
Miguel d' Escoto Brockmann	Express intent to meet or negotiate	Barack Obama	2009-06-30
Criminal (Sudan)	Sexually assault	Citizen (Sudan)	2013-02-18
Nathalie Kosciusko-Morizet	Praise or endorse	Government (France)	2012-02-22
Japan	Engage in diplomatic cooperation	South Korea	2015-11-01
Massoud Barzani	Praise or endorse	Combatant (Kurdistan Workers' Party)	2014-08-16
China	Host a visit	A.K. Antony	2013-07-09
Member of Parliament (Ukraine)	Make statement	Police (Ukraine)	2007-04-18
France	Consult	Djibouti	2006-07-25
Head of Government (Turkmenistan)	Make an appeal or request	Government Lawyer/Representative (Turkmenistan)	2010-03-15
Citizen (Nigeria)	Demand	Government (Nigeria)	2012-01-19
Colombia	Arrest, detain, or charge with legal action	Indigenous People (United States)	2005-05-04
China	Cooperate economically	Cambodia	2008-02-26
Police (Philippines)	Make statement	Thief (Philippines)	2011-11-25
Citizen (Nigeria)	Make an appeal or request	Government (Nigeria)	2014-01-30
Khalid bin Mohammad Al Attiyah	Make statement	Iran	2015-08-04
Colombia	Investigate	Guerrilla (Colombia)	2008-07-25
Police (Australia)	Consult	City Mayor (Australia)	2005-10-11
Foreign Affairs (France)	Make statement	France	2013-04-23
Mahmoud Abbas	Consult	Envoy (United States)	2011-09-08
Head of Government (Egypt)	Consult	Attorney General (Egypt)	2015-09-19
Ireland	Host a visit	Head of Government (India)	2015-09-22
Segolene Royal	Make a visit	Middle East	2006-12-01
Head of Government (Germany)	Engage in negotiation	Head of Government (India)	2015-10-05
Rioter (Uganda)	Physically assault	Police (Uganda)	2009-09-11
Citizen (Tanzania)	Physically assault	Party Member (Tanzania)	2012-02-27
Arjun Singh	Express intent to meet or negotiate	Meira Kumar	2006-10-13
High Commission for Refugees	Grant diplomatic recognition	Other Authorities / Officials (Libya)	2012-03-18
Vietnam	Express intent to meet or negotiate	Benedict XVI	2007-01-19
Fernando Gabeira	Make statement	Sérgio de Oliveira Cabral Santos Filho	2010-09-08
Okada Katsuya	Make a visit	South Korea	2010-02-08
Tesco	Grant diplomatic recognition	Samsung	2005-11-16
Media (Africa)	Express intent to engage in diplomatic cooperation (such as policy support)	Muhammadu Buhari	2015-05-25
Head of Government (Nigeria)	Make pessimistic comment	Citizen (Nigeria)	2015-02-18
Thailand	Sign formal agreement	Laos	2007-12-28
Member of Legislative (Govt) (South Korea)	Praise or endorse	Iran	2014-01-29
Joschka Fischer	Express intent to meet or negotiate	Jack Straw	2005-07-01
China	Make statement	South Korea	2006-10-11
Shaukat Aziz	Consult	Mikhail Yefimovich Fradkov	2005-10-26
South Korea	Express intent to meet or negotiate	Japan	2007-03-24
Republican Force	Use conventional military force	Government (Cote d'Ivoire)	2011-04-07
Antonis Samaras	Consult	Citizen (Greece)	2015-01-20
Seoul High Court	Make statement	Cho Hyun-ah	2015-05-21
Lawyer/Attorney (United Kingdom)	Make statement	Lawyer/Attorney (Sweden)	2011-02-08
Armed Gang (Denmark)	Use unconventional violence	Citizen (Denmark)	2015-02-14
Citizen (Nigeria)	Appeal for diplomatic cooperation (such as policy support)	Muslim (Nigeria)	2012-04-15
Islam Karimov	Consult	Eurasian Economic Community	2006-08-17
Head of Government (Brazil)	Make statement	Labor Union (Brazil)	2011-09-13
Citizen (Thailand)	Express intent to meet or negotiate	Abhisit Vejjajiva	2011-05-19
African Union	Make statement	Government (Sudan)	2005-12-01
Mexico	Host a visit	Special Rapporteurs of the United Nations	2010-09-29
Head of Government (Nigeria)	Make an appeal or request	Government (Nigeria)	2013-09-24
South Korea	Make statement	Japan	2012-04-13
Dmitry Anatolyevich Medvedev	Express intent to meet or negotiate	Angola	2009-06-22
Haider Al-Abadi	Make statement	Iraq	2015-10-18
Ireland	Host a visit	Barack Obama	2011-05-24
Citizen (Australia)	Use unconventional violence	Police (Australia)	2012-06-20
International Maritime Organization	Make statement	Iran	2015-05-07
Barack Obama	Express intent to meet or negotiate	Xi Jinping	2015-09-22
Association of Southeast Asian Nations	Appeal for diplomatic cooperation (such as policy support)	Japan	2005-07-28
Other Authorities / Officials (Nigeria)	Accuse	Ministry (Nigeria)	2014-05-19
Barack Obama	Express intent to meet or negotiate	Xi Jinping	2013-05-21
Domestic Affairs (Nigeria)	Praise or endorse	Ibrahim Hassan Dankwambo	2015-08-17
Nonaligned Movement	Praise or endorse	Iran	2006-09-14
Barack Obama	Make statement	China	2008-10-30
Media Personnel (China)	Make statement	China	2006-07-10
China	Engage in diplomatic cooperation	Iran	2009-08-02
Cambodia	Engage in diplomatic cooperation	Vietnam	2006-03-20
China	Grant diplomatic recognition	Japan	2007-08-20
South Korea	Reject plan, agreement to settle dispute	Envoy (United States)	2006-09-22
Bureaucrat (Japan)	Consult	Yasuo Fukuda	2007-09-27
Barack Obama	Praise or endorse	Ireland	2013-03-20
Association of Southeast Asian Nations	Express intent to engage in diplomatic cooperation (such as policy support)	Citizen (Thailand)	2006-06-15
South Korea	Host a visit	Nuri al-Maliki	2011-05-03
China	Engage in diplomatic cooperation	Iran	2009-05-11
Yemen	Expel or deport individuals	Immigrants (Ethiopia)	2013-04-14
Werner Faymann	Make statement	Alexis Tsipras	2015-06-19
Media (Austria)	Make statement	Iran	2014-09-06
Mexico	Arrest, detain, or charge with legal action	Criminal (Mexico)	2008-10-05
China	Express intent to meet or negotiate	South Korea	2007-03-31
Lawyer/Attorney (Sweden)	Make statement	Julian Paul Assange	2015-12-14
Al Jazeera	Make statement	Other Authorities / Officials (Libya)	2011-03-21
China	Express intent to cooperate	Japan	2007-05-04
Mir Hazar Khan Khoso	Express intent to release persons or property	Fishermen (India)	2013-05-24
Foreign Affairs (Namibia)	Consult	Antonio Paulo Kassoma	2008-11-04
Police (Australia)	Make statement	Medical Personnel (Australia)	2012-04-26
Professor (Turkey)	Make an appeal or request	Iran	2005-02-08
Togo	Host a visit	Cabinet / Council of Ministers / Advisors (United States)	2012-01-13
Ministry (Sri Lanka)	Make a visit	Head of Government (Cameroon)	2011-09-05
Barack Obama	Express intent to meet or negotiate	Shimon Peres	2009-05-02
Islamic Preacher (Iran)	Make an appeal or request	Iran	2010-08-30
South Africa	Express intent to meet or negotiate	Malawi	2006-03-10
Police (Australia)	Engage in material cooperation	Citizen (Australia)	2006-07-18
Boko Haram	Use conventional military force	Citizen (Nigeria)	2014-11-21
Foreign Affairs (Israel)	Make a visit	South Korea	2012-07-26
Iran	Reject	UN Security Council	2007-09-17
United Arab Emirates	Host a visit	Chuck Hagel	2013-04-25
China	Reject	Japan	2005-11-01
Lee Myung Bak	Make a visit	Japan	2010-11-29
China	Express intent to cooperate economically	Cambodia	2010-12-18
Jakaya Mrisho Kikwete	Express intent to meet or negotiate	Citizen (Uganda)	2006-03-21
Party Member (Turkey)	Make statement	Justice and Development Party	2006-08-07
Health Ministry (Zambia)	Make statement	Healthcare Facility (Zambia)	2015-11-06
Jakaya Mrisho Kikwete	Consult	Xi Jinping	2015-04-27
Wen Jiabao	Consult	China	2006-03-10
Ireland	Express intent to cooperate	Thailand	2006-09-15
Royal Administration (Saudi Arabia)	Make statement	Shura Council	2014-12-29
Ministry (Nigeria)	Make an appeal or request	Citizen (Nigeria)	2013-12-26
Barack Obama	Appeal for aid	China	2014-12-21
Health Ministry (China)	Make statement	China	2009-03-28
Media Personnel (China)	Make statement	China	2015-06-22
Protester (Thailand)	Impose restrictions on political freedoms	Thailand	2014-01-26
Abdullah Gül	Express intent to meet or negotiate	Barack Obama	2009-04-06
Mahmoud Ahmadinejad	Reject proposal to meet, discuss, or negotiate	Javier Solana	2008-03-09
Cabinet / Council of Ministers / Advisors (United States)	Consult	Mahmoud Abbas	2006-02-25
Mauritania	Meet at a 'third' location	Niger	2010-09-27
Cristina Fernández de Kirchner	Express intent to meet or negotiate	Angela Merkel	2009-09-25
Police (Kenya)	Arrest, detain, or charge with legal action	Women (Kenya)	2011-02-25
South Korea	Consult	Japan	2006-10-11
South Korea	Demand	Japan	2011-10-18
Evo Morales	Discuss by telephone	Daniel Ortega	2006-11-08
Citizen (Thailand)	Make pessimistic comment	Thailand	2005-02-24
Okada Katsuya	Consult	Treasury/Finance Ministry (Japan)	2012-04-13
Ministry (Cameroon)	Make an appeal or request	Senate (Cameroon)	2015-06-29
Police (Australia)	Confiscate property	Criminal (Australia)	2008-12-11
Information Ministry (Laos)	Make an appeal or request	Laos	2005-07-08
Information / Communication / Transparency Ministry (Iraq)	Deny responsibility	Cabinet / Council of Ministers / Advisors (United States)	2013-03-25
Wen Jiabao	Make statement	China	2008-05-07
Member of Parliament (Australia)	Express intent to engage in diplomatic cooperation (such as policy support)	Julia Gillard	2010-06-14
Government (Nigeria)	Make an appeal or request	Ministry (Nigeria)	2009-12-11
South Korea	Make an appeal or request	Japan	2015-04-27
A.P. Sharma	Make statement	Finance / Economy / Commerce / Trade Ministry (India)	2012-07-12
South Korea	Express intent to meet or negotiate	China	2008-11-24
Mahmoud Ahmadinejad	Express intent to meet or negotiate	Bolivia	2009-11-21
Head of Government (Turkmenistan)	Make an appeal or request	Dmitry Anatolyevich Medvedev	2009-12-01
China	Express intent to cooperate	Vietnam	2007-08-30
Opposition Supporter (Niger)	Make statement	People Associated with the Opposition (Niger)	2010-02-19
Chaudhry Nisar Ali Khan	Make statement	Government (Pakistan)	2014-04-06
Police (Australia)	Make an appeal or request	Citizen (Australia)	2006-06-13
Iraqi National List	Accuse	Nuri al-Maliki	2007-11-13
Rapid Action Battalion	Confiscate property	Citizen (Bangladesh)	2006-06-21
Yemen	Host a visit	Human Rights Watch	2015-05-31
Qatar	Reduce or break diplomatic relations	Foreign Affairs (Syria)	2012-02-08
Hugo Moyano	Make statement	Cristina Fernández de Kirchner	2012-05-30
Roberto Azevedo	Criticize or denounce	Mexico	2013-05-07
Party Member (Ireland)	Make statement	Bertie Ahern	2006-09-25
Armed Rebel (Russia)	Use unconventional violence	Military (Russia)	2010-08-05
Thailand	Ease administrative sanctions	Citizen (Thailand)	2013-03-25
Other Authorities / Officials (Africa)	Arrest, detain, or charge with legal action	Citizen (Africa)	2015-10-04
Abdullah Gül	Host a visit	Hashim Thaçi	2010-05-21
Mehmet Simsek	Make statement	Businessperson (Turkey)	2010-05-26
China	Criticize or denounce	South Korea	2011-03-24
Donald Rumsfeld	Make a visit	Iraq	2005-08-16
Yemen	Host a visit	Secretary of State for International Development	2006-11-09
Jakaya Mrisho Kikwete	Engage in negotiation	Ahmed Abdallah Sambi	2008-08-25
Media Personnel (Sierra Leone)	Appeal for easing of administrative sanctions	Member of the Judiciary (Sierra Leone)	2009-09-23
Tanzania	Host a visit	Jakaya Mrisho Kikwete	2005-09-30
Police (Australia)	Investigate	Citizen (Australia)	2015-04-08
Yannis Stournaras	Engage in negotiation	International Monetary Fund	2014-02-24
Information / Communication / Transparency Ministry (Russia)	Sign formal agreement	Russian Railways	2006-06-13
Mahmoud Ahmadinejad	Express intent to meet or negotiate	United Arab Emirates	2007-05-13
South Africa	Sign formal agreement	Oman	2006-11-21
Cabinet / Council of Ministers / Advisors (Australia)	Express intent to meet or negotiate	Citizen (Australia)	2011-02-28
Armed Gang (Saudi Arabia)	fight with small arms and light weapons	Police (Saudi Arabia)	2015-04-08
Aloysio Nunes Ferreira Filho	Criticize or denounce	Citizen (Brazil)	2011-10-01
Naval (United States)	Make statement	China	2009-04-21
Angela Merkel	Express intent to cooperate	Cristina Fernández de Kirchner	2013-01-27
China	Host a visit	Norodom Sihanouk	2012-03-20
Head of Government (Pakistan)	Make statement	Benazir Bhutto	2007-09-15
United Arab Emirates	Host a visit	Qatar	2009-01-22
Jakup Krasniqi	Host a visit	Sali Berisha	2009-10-07
France	Engage in diplomatic cooperation	China	2005-04-22
African Union	Praise or endorse	Sudan	2015-03-03
China	Sign formal agreement	Malaysia	2007-10-29
Amit Shah	Consult	Labor Union (India)	2014-11-03
Defense / Security Ministry (Yemen)	Make statement	Armed Gang (Al Qaeda)	2012-08-20
Michael Noonan	Appeal for intelligence	Citizen (Australia)	2013-07-18
Ibrahim Shehu Shema	Make statement	Government (Nigeria)	2015-01-15
High Commission for Refugees	Express intent to meet or negotiate	Ethiopia	2010-04-22
Iraq	Host a visit	Mahmoud Ahmadinejad	2008-01-21
Javier Solana	Make a visit	Middle East	2006-02-16
China	Host a visit	Janez Jansa	2007-11-10
Islamic Preacher (Iran)	Make statement	Iran	2013-05-18
Government (South Africa)	Praise or endorse	Xi Jinping	2013-03-24
Foreign Affairs (France)	Consult	Education Ministry (France)	2014-12-03
China	Express intent to engage in diplomatic cooperation (such as policy support)	South Africa	2013-03-17
Barack Obama	Express intent to meet or negotiate	Mahmoud Abbas	2011-09-22
Police (Australia)	Criticize or denounce	Citizen (Australia)	2014-10-28
Police (Rwanda)	Make statement	Rwanda National Police	2009-04-03
Children (Timor-Leste)	Physically assault	Timor-Leste	2006-06-29
Media (Africa)	Consult	Finance / Economy / Commerce / Trade Ministry (Namibia)	2005-09-14
Citizen (Nigeria)	Make an appeal or request	Government (Nigeria)	2005-07-05
China	Host a visit	Abhisit Vejjajiva	2010-11-12
Domestic Affairs (Spain)	Make statement	Ante Gotovina	2005-12-09
Lee Myung Bak	Express intent to meet or negotiate	Cabinet / Council of Ministers / Advisors (South Korea)	2010-03-27
Police (Philippines)	Make statement	Military Personnel - Special (Philippines)	2014-06-29
Police (Philippines)	Make statement	Criminal (Australia)	2006-04-01
Barack Obama	Make a visit	Japan	2010-11-14
Member of Parliament (Australia)	Make statement	Julia Gillard	2010-06-24
Head of Government (Pakistan)	Rally opposition against	Government (Pakistan)	2007-12-31
Abdullah Gül	Make statement	Romania	2005-03-29
Citizen (Nigeria)	Make an appeal or request	Government (Nigeria)	2015-05-07
African Union	Express intent to meet or negotiate	Sudan	2007-02-13
Jacob Oulanyah	Make an appeal or request	Constitutional Court (Uganda)	2008-06-16
Dmitry Anatolyevich Medvedev	Consult	Raúl Castro	2008-12-01
Transparency International	Decline comment	Citizen (Thailand)	2010-11-20
Iran	Defy norms, law	UN Security Council	2009-09-29
Newspaper (Nigeria)	Make pessimistic comment	Citizen (Nigeria)	2014-08-07
Dmitry Anatolyevich Medvedev	Threaten	Iran	2010-03-03
Foreign Affairs (Romania)	Make statement	Romania	2015-04-28
Police (Slovakia)	Accuse	Special Court (Slovakia)	2005-07-27
Iran	Consult	Magomedsalam Magomedov	2012-04-12
Alan Purisima	Praise or endorse	Police (Philippines)	2012-03-29
Appeals Court (Mauritania)	Arrest, detain, or charge with legal action	Citizen (Mauritania)	2015-08-21
Iran	Express intent to cooperate	France	2015-07-30
Citizen (Sudan)	Criticize or denounce	Government (Sudan)	2015-10-28
Company - Owner or Operator (Oman)	Consult	Ministry (Oman)	2015-08-10
Laos	Express intent to cooperate	Vietnam	2005-06-03
Police (Australia)	Accuse	Women (Australia)	2009-11-26
Uhuru Muigai Kenyatta	Make statement	Mwai Kibaki	2005-05-25
Police (Australia)	Arrest, detain, or charge with legal action	Citizen (Australia)	2008-04-10
Men (Philippines)	Use unconventional violence	Military (Philippines)	2009-03-17
A.K. Antony	Share intelligence or information	Rajya Sabha	2010-12-09
Court Judge (India)	Return, release person(s)	Head of Government (India)	2015-08-29
Foreign Affairs (Denmark)	Make statement	Iraq	2006-02-23
Thailand	Engage in diplomatic cooperation	China	2009-06-30
Media Personnel (Pakistan)	Make statement	Government (Pakistan)	2008-06-09
William Ruto	Make statement	Police (Kenya)	2005-12-08
France	Host a visit	Benjamin Netanyahu	2011-05-04
Tony Blair	Make an appeal or request	Iran	2006-07-17
Mikhail Yefimovich Fradkov	Express intent to meet or negotiate	Portugal	2005-10-18
Police (Egypt)	Make statement	Other Authorities / Officials (Egypt)	2013-10-15
The Hague	Host a visit	Bolivia	2015-05-02
New Party (Taiwan)	Consult	People First Party Korea	2006-01-25
Information Ministry (Lebanon)	Make statement	United Arab Emirates	2006-09-22
Moro National Liberation Front	Use conventional military force	Military (Philippines)	2007-02-26
Citizen (Australia)	Use unconventional violence	Police (Australia)	2011-03-12
Media Personnel (China)	Make statement	Fire Brigade (China)	2011-09-15
Agustín Carstens	Make statement	Mexico	2009-11-05
South Korea	Host a visit	Head of Government (India)	2006-02-08
Colombia	Consult	Head of Government (Colombia)	2008-03-30
Citizen (Zambia)	Make an appeal or request	Political Parties (Zambia)	2015-12-07
Labor Union (Nigeria)	Criticize or denounce	Citizen (Nigeria)	2011-10-03
Newspaper (United Kingdom)	Express intent to cooperate	Citizen (United Kingdom)	2012-06-01
China	Host a visit	Maumoon Abdul Gayoom	2007-07-08
Royal Administration (Nigeria)	Make an appeal or request	Government (Nigeria)	2014-10-08
Minister Nemwang	Consult	Prachanda	2007-10-26
Vietnam	Express intent to meet or negotiate	Thailand	2015-04-04
Japan	Express intent to meet or negotiate	China	2005-07-23
Kuomintang	Make a visit	China	2012-03-21
Lee Myung Bak	Make statement	South Korea	2009-01-13
Foreign Affairs (India)	Consult	Barack Obama	2013-10-25
Other Authorities / Officials (Mexico)	Provide economic aid	Mexico	2010-02-01
China	Express intent to meet or negotiate	Japan	2015-10-20
Isaias Afewerki	Make statement	Eritrea	2005-11-11
Newspaper (United Kingdom)	Consult	Tony Blair	2006-07-06
Islamic Militant (Philippines)	Use unconventional violence	Military (Philippines)	2007-08-18
Police (Uganda)	Make pessimistic comment	Citizen (Uganda)	2008-04-30
Nuri al-Maliki	Make statement	Iraq	2014-03-14
Georgios Papandreou	Express intent to meet or negotiate	Anna Diamantopoulou	2011-04-12
Lawyer/Attorney (Australia)	Arrest, detain, or charge with legal action	Citizen (Australia)	2010-11-01
Angola	Host a visit	Ricardo Alarcón de Quesada	2012-06-25
Kuwait	Host a visit	Nuri al-Maliki	2012-03-13
Wang Yi	Make statement	China	2015-06-25
Member of Parliament (Bangladesh)	Make an appeal or request	Citizen (Bangladesh)	2005-08-09
Government (Pakistan)	Make optimistic comment	Sheikh A. Aziz	2005-02-26
China	Engage in diplomatic cooperation	Madagascar	2008-07-14
Yoon Jeung Hyun	Consult	Yoon Jeung Hyun	2010-11-09
Court Judge (United Kingdom)	Demand	Citizen (United Kingdom)	2006-09-29
Abdullah Gül	Consult	Pedro Manuel Mamede Passos Coelho	2012-12-19
France	Host a visit	Head of Government (Ukraine)	2010-10-29
Xi Jinping	Express intent to meet or negotiate	South Africa	2014-07-15
Governor (Somalia)	Make statement	Militant (Somalia)	2015-02-16
Head of Government (Portugal)	Consult	Businessperson (Portugal)	2010-12-01
Nicos Anastasiades	Praise or endorse	Governor (Cyprus)	2014-03-10
South Korea	Express intent to meet or negotiate	China	2014-10-16
Philip Hammond	Make statement	UAE Armed Forces	2015-08-23
City Mayor (Philippines)	Make statement	Police (Philippines)	2006-01-11
Bolivia	Consult	Evo Morales	2009-05-22
Daniel Scioli	Make statement	Cristina Fernández de Kirchner	2013-04-03
Iran	Make optimistic comment	Mahmoud Ahmadinejad	2005-06-25
Police (Indonesia)	Investigate	Citizen (Australia)	2005-05-04
Dmitry Anatolyevich Medvedev	Express intent to cooperate	Barack Obama	2010-01-28
Police (Egypt)	Investigate	Citizen (United Kingdom)	2005-07-16
Thailand	Arrest, detain, or charge with legal action	Citizen (Thailand)	2011-09-21
Christine Lagarde	Make statement	France	2005-12-15
Yemen	Praise or endorse	Government (Germany)	2007-06-12
Court Judge (Malaysia)	Make pessimistic comment	Malaysia	2008-01-16
Mainland Affairs Council	Accuse	China	2005-05-17
Abdoulaye Wade	Make a visit	Ali Abdullah Saleh	2005-02-24
Mahmoud Ahmadinejad	Make an appeal or request	Ministry (Iran)	2009-09-15
Umaru Musa Yar'Adua	Make statement	Nigerian Bar Association	2010-01-12
Agricultural Bank of China	Make statement	China	2008-05-19
Oversight Court (Japan)	Arrest, detain, or charge with legal action	Men (Japan)	2011-05-18
Congress (Argentina)	Express intent to engage in diplomatic cooperation (such as policy support)	Cristina Fernández de Kirchner	2010-02-03
Georgios Papandreou	Express intent to meet or negotiate	Angela Merkel	2010-03-04
South Korea	Express intent to cooperate	China	2006-05-11
Japan	Express intent to cooperate	China	2010-08-22
China	Engage in negotiation	Japan	2005-11-25
Angola	Host a visit	Japan	2012-01-09
Cambodia	Consult	Thailand	2011-08-10
China	Reduce or break diplomatic relations	Japan	2010-10-13
Citizen (Africa)	Accuse	Iran	2012-01-11
South Korea	Consult	China	2007-07-05
Tanzania	Host a visit	Mwai Kibaki	2013-02-21
Police (New Zealand)	Arrest, detain, or charge with legal action	Children (New Zealand)	2007-01-10
Omar Suleiman	Express intent to meet or negotiate	Mahmoud Abbas	2006-06-29
Tsai Ming-hsien	Make statement	China	2005-09-01
Chishimba Kambwili	Threaten	Citizen (Zambia)	2011-12-07
Abdel Fattah Al-Sisi	Consult	Royal Administration (Spain)	2015-05-01
Abdulsalami Alhaji Abubakar	Make statement	Government (Nigeria)	2013-01-13
Foreign Affairs (Denmark)	Express intent to cooperate	Hashim Thaçi	2008-07-02
China	Criticize or denounce	Women (China)	2009-12-06
Benedict XVI	Make statement	Christian (Holy See (Vatican City State))	2006-05-15
Gulf Daily News	Make statement	Activist (Maldives)	2008-11-01
Other Authorities / Officials (Mauritania)	Provide humanitarian aid	Citizen (Mauritania)	2010-08-16
Dmitry Anatolyevich Medvedev	Make optimistic comment	Barack Obama	2008-11-16
Catherine Ashton	Praise or endorse	UN Security Council	2011-02-27
Ministry (Sri Lanka)	Make statement	Iran	2014-06-20
Police (Malaysia)	Make statement	Malaysia	2010-08-18
Malaysia	Provide humanitarian aid	Fishermen (Indonesia)	2010-10-08
Ali Abdullah Saleh	Engage in negotiation	Mahmoud Abbas	2006-08-07
China	Host a visit	Lien Chan	2005-04-15
Bukola Saraki	Criticize or denounce	Citizen (Nigeria)	2008-01-31
Ethiopia	Host a visit	African Union	2012-02-08
Committee for State Security	Use tactics of violent repression	Citizen (Belarus)	2011-06-22
Member of Parliament (Kyrgyzstan)	fight with small arms and light weapons	Citizen (Kyrgyzstan)	2005-10-21
Barack Obama	Criticize or denounce	Iran	2009-05-20
Professor (Australia)	Make statement	David Bartlett	2010-04-04
Military Personnel (Philippines)	Make statement	Military (Philippines)	2015-12-09
Okada Katsuya	Consult	Yoshihiko Noda	2012-04-13
Citizen (Croatia)	Make an appeal or request	UN Security Council	2005-05-10
Vietnam	Consult	Lisa Murkowski	2005-04-19
Iran	Praise or endorse	Iraq	2015-03-16
Ministry (South Korea)	Express intent to meet or negotiate	South Korea	2015-09-29
Member of the Judiciary (South Africa)	Make statement	South Africa	2014-08-07
Lawyer/Attorney (United States)	Make statement	Noorzai (Social Group)	2005-04-25
Barack Obama	Express intent to cooperate	Dmitry Anatolyevich Medvedev	2008-11-13
Daniel Ortega	Make a visit	Ireland	2013-08-12
Eritrea	Accuse	Ethiopia	2015-09-15
Citizen (Nigeria)	Make an appeal or request	Government (Nigeria)	2015-05-08
Ebrahim Yazdi	Make a visit	Iran	2013-06-14
Abdul Kalam	Make an appeal or request	Member of Parliament (India)	2006-02-16
Employee (Israel)	Criticize or denounce	Children (Israel)	2013-03-13
African Union	Use conventional military force	Al-Shabaab	2014-06-16
Laos	Make statement	Vietnam	2010-11-23
Foreign Affairs (Belarus)	Make statement	Vietnam	2009-07-06
Medical Personnel (Japan)	Make a visit	Ethiopia	2008-10-10
Tony Blair	Make a visit	Middle East	2006-12-19
Insurgent (Thailand)	Conduct suicide, car, or other non-military bombing	Thailand	2005-06-03
Barack Obama	Express intent to cooperate	Angela Merkel	2010-06-22
Lawyer/Attorney (Australia)	Make statement	Police (Australia)	2010-04-13
Employee (Bangladesh)	Physically assault	Jubo Dal	2006-10-26
Niger	Consider policy option	Citizen (Nigeria)	2009-04-17
Dmitry Anatolyevich Medvedev	Make statement	Barack Obama	2015-11-22
Ministry (Iran)	Express intent to meet or negotiate	Iran	2012-10-10
South Korea	Praise or endorse	Kim Hwang Sik	2012-01-18
China	Host a visit	Muhammad VI	2005-09-06
Nabih Berri	Consult	Derek Plumbly	2014-08-27
Human Rights Watch	Make an appeal or request	Angela Merkel	2014-03-18
Mahmoud Ahmadinejad	Praise or endorse	Abdoulaye Wade	2009-10-17
Mahmoud Abbas	Make optimistic comment	Benjamin Netanyahu	2013-09-30
Shaukat Aziz	Express intent to meet or negotiate	Islam Karimov	2007-03-12
Indigenous People (Kenya)	Host a visit	Mahmoud Ahmadinejad	2009-02-26
Iraq	Express intent to meet or negotiate	Kuwait	2010-09-20
China	Consult	Japan	2014-06-24
South Korea	Express intent to cooperate	Japan	2005-10-27
Media Personnel (International)	Consult	Wen Jiabao	2008-03-18
Iran	Make statement	Royal Administration (Iran)	2008-05-14
Education Ministry (Taiwan)	Criticize or denounce	Ma Ying Jeou	2007-12-10
China	Investigate	Maithripala Sirisena	2015-02-16
Other Authorities / Officials (Guatemala)	Provide humanitarian aid	Population (Guatemala)	2005-09-24
Member of Legislative (Govt) (Nigeria)	Investigate	Citizen (Nigeria)	2009-03-06
Angela Merkel	Consult	Dmitry Anatolyevich Medvedev	2008-08-18
Benjamin Netanyahu	Consult	Barack Obama	2009-11-25
Admiral (Iran)	Make statement	Iran	2014-10-10
Attacker (Afghanistan)	Use unconventional violence	Military Personnel - Special (Afghanistan)	2010-10-23
Media Personnel (Thailand)	Express intent to meet or negotiate	Citizen (Thailand)	2006-08-02
Armed Band (Brazil)	Return, release person(s)	Citizen (Brazil)	2013-02-13
Tariq Aziz	Accuse	Iraq	2008-05-21
Oman	Host a visit	Cabinet / Council of Ministers / Advisors (United States)	2014-11-09
Governor (Thailand)	Demand	Citizen (Thailand)	2013-11-21
South Sudan	Arrest, detain, or charge with legal action	Detainee (South Sudan)	2013-12-18
Barack Obama	Bring lawsuit against	China	2012-02-02
Edwin Lacierda	Make statement	Alan Purisima	2015-02-05
Al-Shabaab	Threaten with military force	Cabinet / Council of Ministers / Advisors (Somalia)	2010-11-16
Barack Obama	Express intent to engage in diplomatic cooperation (such as policy support)	Mahmoud Abbas	2010-08-31
Japan	Criticize or denounce	China	2013-06-29
Tony Blair	Make a visit	United Arab Emirates	2007-11-22
Haider Al-Abadi	Express intent to engage in diplomatic cooperation (such as policy support)	Iraq	2015-01-30
High Commission for Refugees	Provide aid	Indigenous People (Ecuador)	2012-08-02
Thailand	Express intent to cooperate	Cambodia	2005-12-19
Citizen (Venezuela)	Reject	Ministry (Venezuela)	2013-03-12
Citizen (Thailand)	Demand	Abhisit Vejjajiva	2009-07-09
Angola	Express intent to meet or negotiate	Media (Argentina)	2011-08-04
Dmitry Anatolyevich Medvedev	Engage in negotiation	Angela Merkel	2009-08-13
Other Authorities / Officials (Nigeria)	Sign formal agreement	Boko Haram	2014-10-19
Al Jazeera	Make statement	Abhisit Vejjajiva	2009-04-21
Sudan People's Liberation Army	Use conventional military force	Bishop (Sudan)	2008-01-12
Xi Jinping	Engage in symbolic act	Head of Government (Pakistan)	2014-09-13
Naval (Sri Lanka)	Use conventional military force	Fishermen (India)	2013-06-01
Bhutan	Consult	Maldives	2005-10-19
Police (Egypt)	Arrest, detain, or charge with legal action	Cairo University	2015-12-17
Military Personnel (Taiwan)	Make statement	Military (Taiwan)	2006-12-04
Police (Philippines)	Make statement	Military Personnel - Special (Philippines)	2009-04-17
Civil Service (Liberia)	Praise or endorse	Employee (Liberia)	2010-02-01
Barack Obama	Make statement	China	2009-11-18
Barack Obama	Praise or endorse	Benjamin Netanyahu	2009-05-19
National Front Malaysia	Make statement	Malaysia	2009-01-08
Iran	Host a visit	Gholamali Haddad Adel	2005-10-03
Swaziland	Host a visit	Ma Ying Jeou	2012-04-16
Iran	Express intent to meet or negotiate	Iraq	2012-04-21
Head of Government (Nigeria)	Make an appeal or request	Citizen (Nigeria)	2015-05-31
Senate Armed Services Committee	Express intent to meet or negotiate	Iraq	2005-11-22
Citizen (Tanzania)	Reject	Civic United Front	2010-09-19
Juan Carlos Pinzon	Make statement	Colombia	2014-09-27
Citizen (Australia)	Accuse	Police (Australia)	2013-08-27
Presidential Press Service (Nigeria)	Praise or endorse	Mallam Isa Yuguda	2012-03-19
Barack Obama	Praise or endorse	Northern Ireland	2009-03-17
Police (Croatia)	Criticize or denounce	Government (Croatia)	2014-04-04
Police (South Korea)	Investigate	South Korea	2009-10-05
Citizen (Thailand)	Threaten	Thailand	2010-04-20
Employee (Bangladesh)	Make pessimistic comment	Citizen (Bangladesh)	2015-12-24
Foreign Affairs (Syria)	Consult	Mahmoud Ahmadinejad	2009-11-05
Royal Administration (Spain)	Make a visit	Mexico	2015-06-29
Citizen (Nigeria)	Appeal for diplomatic cooperation (such as policy support)	Royal Administration (Nigeria)	2013-12-30
Police (Australia)	Arrest, detain, or charge with legal action	Citizen (Australia)	2015-06-08
Citizen (Nigeria)	Express intent to cooperate	Government (Nigeria)	2015-03-13
Sheikh Hamad bin Khalifa al-Thani	Make statement	Al Jazeera	2012-09-26
Oman	Mediate	Iran	2013-04-27
Mahmoud Ahmadinejad	Consult	Ali Abdullah Saleh	2009-12-08
Businessperson (Turkey)	Consult	Qatar	2005-11-22
Minister Kachornprasart	Make a visit	Chart Thai	2007-10-30
National United Front for Democracy Against Dictatorship	Make optimistic comment	Member of Parliament (Thailand)	2008-12-11
Ministry (Romania)	Make a visit	France	2011-04-07
Japan	Make a visit	China	2008-06-02
South Korea	Host a visit	Envoy (United States)	2011-05-18
Barack Obama	Express intent to meet or negotiate	Sudan	2005-10-10
Philipp Rösler	Make a visit	Vietnam	2012-09-18
Mahmoud Ahmadinejad	Make a visit	Iran	2010-10-19
Head of Government (Nigeria)	Demand	Government (Nigeria)	2014-05-26
Head of Government (Brazil)	Demand	Citizen (Brazil)	2012-11-30
Police (Philippines)	Arrest, detain, or charge with legal action	Men (Philippines)	2007-10-21
UN Security Council	Make an appeal or request	African Union	2006-04-25
China	Host a visit	Ashraf Ghani Ahmadzai	2014-10-27
Chuck Hagel	Praise or endorse	Japan	2014-05-31
Abdelilah Benkirane	Consult	Muhammad VI	2011-11-29
Sudan	Receive deployment of peacekeepers	African Union	2005-07-19
Abdul Kalam	Host a visit	Sheikh Hamad bin Khalifa al-Thani	2005-04-14
Iran	Engage in negotiation	Jack Straw	2005-06-25
Police (Australia)	Accuse	Criminal (Australia)	2015-07-29
Cambodia	Engage in judicial cooperation	China	2009-12-19
Umaru Musa Yar'Adua	Make statement	Government (Nigeria)	2009-07-29
Kazakhstan	Consult	Iran	2007-06-21
Director General (Thailand)	Make statement	Abhisit Vejjajiva	2013-06-18
Cristina Fernández de Kirchner	Consult	Benedict XVI	2009-11-27
Citizen (Nigeria)	Make an appeal or request	Adebisi Akande	2013-12-06
Bolivia	Praise or endorse	Evo Morales	2013-01-14
Sudan	Host a visit	Envoy (United States)	2009-04-14
Cabinet / Council of Ministers / Advisors (Thailand)	Praise or endorse	Director General (Thailand)	2009-03-11
Citizen (Nigeria)	Make an appeal or request	Education (Nigeria)	2013-11-11
Iraq	Yield	Nuri al-Maliki	2010-04-20
South Africa	Arrest, detain, or charge with legal action	Men (South Africa)	2006-06-21
Tony Blair	Make a visit	Ireland	2010-09-06
Rehman Malik	Make statement	Government (Pakistan)	2008-06-20
UAE Armed Forces	Make a visit	Kuwait	2006-01-17
Xi Jinping	Engage in negotiation	Ma Ying Jeou	2015-11-07
Progressive Party (Nigeria)	Reduce relations	Citizen (Nigeria)	2013-03-01
Kuomintang	Demonstrate or rally	China	2006-03-20
Sudan	Make a visit	Head of Government (Egypt)	2011-05-29
Muhammadu Buhari	Make an appeal or request	Government (Nigeria)	2015-06-30
National United Front for Democracy Against Dictatorship	Threaten with political dissent, protest	Abhisit Vejjajiva	2008-12-27
Abdul Aziz	Make a visit	Saudi Arabian Defence Forces	2006-02-02
Vietnam	Criticize or denounce	China	2009-06-27
Adil Abdul-Mahdi	Make statement	Iraq	2007-01-25
Thailand	Consult	Kuwait	2012-10-17
Police (Australia)	Arrest, detain, or charge with legal action	Tony Sithembiso Yengeni	2007-12-11
Prachanda	Appeal for diplomatic cooperation (such as policy support)	Political Parties (Nepal)	2005-02-12
Samuel J. Locklear	Make a visit	Japan	2012-04-11
Mahmoud Ahmadinejad	Express intent to meet or negotiate	Citizen (International)	2008-06-03
Scientist (China)	Express intent to provide material aid	China	2008-05-24
United Arab Emirates	Host a visit	Nurse (India)	2014-07-12
Police (South Africa)	Use conventional military force	Men (South Africa)	2008-10-16
Israeli Defense Forces	Use conventional military force	Children (Israel)	2008-09-13
Barack Obama	Express intent to meet or negotiate	Party Member (United Kingdom)	2009-03-10
Men (Malaysia)	Accuse	Police (Malaysia)	2005-06-06
Ethiopia	Consult	African Union	2007-06-15
Business (South Korea)	Express intent to cooperate economically	South Korea	2015-12-09
Sudan	Make an appeal or request	South Africa	2015-02-03
South Korea	Consult	China	2005-12-08
China	Sign formal agreement	Sudan	2007-12-08
Special Court (Bahrain)	Refuse to release persons or property	Opposition Activist (Bahrain)	2011-09-28
Insurgent (Thailand)	Conduct suicide, car, or other non-military bombing	Thailand	2010-06-21
Police (Australia)	Arrest, detain, or charge with legal action	Citizen (Australia)	2011-07-22
Citizen (Thailand)	Acknowledge or claim responsibility	Thailand	2015-05-14
Militant (Ukraine)	Use unconventional violence	Police (Ukraine)	2014-05-04
Army Personnel (Niger)	Make statement	Mahamadou Issoufou	2014-02-21
Philippe Couillard	Consult	Kathleen Wynne	2014-08-21
Malaysia	Sign formal agreement	Laos	2008-04-03
Media Personnel (Greece)	Make a visit	China	2007-10-17
Intelligence Officer (Somalia)	Investigate	Criminal (Somalia)	2013-02-06
Michael Sata	Make an appeal or request	Citizen (Zambia)	2013-02-27
China	Express intent to meet or negotiate	South Korea	2007-10-22
Cambodia	Consult	Laos	2013-10-28
China	Host a visit	Military (Russia)	2009-07-17
Iraq	Express intent to meet or negotiate	Kuwait	2006-09-21
Mahmoud Abbas	Make a visit	Cristina Fernández de Kirchner	2009-11-22
UN Security Council	Make an appeal or request	Iran	2006-04-17
Head of Government (India)	Praise or endorse	Social Worker (India)	2008-01-24
Government (Guatemala)	Appeal for intelligence	Mexico	2011-08-11
Thailand	Accuse	Malaysia	2007-03-02
Foreign Affairs (Portugal)	Make statement	Portugal	2013-09-13
Shaukat Aziz	Make statement	Government (Pakistan)	2007-05-27
Mob (Uganda)	Use unconventional violence	Citizen (Uganda)	2008-12-01
China	Host a visit	Cabinet / Council of Ministers / Advisors (United States)	2005-07-31
Ministry (Jordan)	Make statement	Medical Personnel (Jordan)	2015-08-26
Daniel Scioli	Make statement	Cristina Fernández de Kirchner	2013-11-15
Police (South Africa)	Impose blockade, restrict movement	South Africa	2012-10-10
Yoshihiko Noda	Consult	Barack Obama	2012-04-30
Richard Boucher	Consult	Pervez Musharraf	2007-06-23
Congress (United States)	Declare truce, ceasefire	Iran	2014-01-13
Japan	Host a visit	Envoy (United States)	2010-07-29
Citizen (Australia)	Reduce relations	Member of Parliament (Australia)	2008-06-09
China	Engage in negotiation	Vietnam	2007-07-28
Citizen (Nigeria)	Demand	Police (South Africa)	2010-08-20
Lee Myung Bak	Make statement	Lawmaker (Japan)	2011-11-28
Le Hong Anh	Make a visit	Laos	2015-04-15
Nabih Berri	Consult	Information Ministry (Lebanon)	2006-07-27
Justice Department/Ministery (Thailand)	Praise or endorse	Military Personnel (Thailand)	2006-09-19
Justicialist Party	Praise or endorse	Cristina Fernández de Kirchner	2011-07-28
Edgars Rinkevics	Consult	Cabinet / Council of Ministers / Advisors (Hungary)	2014-12-10
Rafael Correa	Investigate	Julian Paul Assange	2012-06-25
Government (Nigeria)	Provide humanitarian aid	Citizen (Nigeria)	2007-10-15
South Korea	Consult	Envoy (United States)	2010-02-25
Head of Government (Brazil)	Praise or endorse	Evo Morales	2013-07-29
Citizen (Uganda)	Express intent to cooperate	Indigenous People (Uganda)	2006-05-26
China	Arrest, detain, or charge with legal action	Citizen (North Korea)	2012-02-17
Arsen Avakov	Make statement	Military (Ukraine)	2014-06-14
Boko Haram	Use conventional military force	Citizen (Nigeria)	2011-02-03
China	Sign formal agreement	Laos	2015-10-07
João Baptista Kussumua	Express intent to meet or negotiate	Citizen (Brazil)	2009-05-22
South Korea	Consult	China	2009-12-11
Defense / Security Ministry (Nigeria)	Consult	Defense / Security Ministry (United States)	2008-02-18
Citizen (Thailand)	Use unconventional violence	Thailand	2012-02-18
Police (Australia)	Make an appeal or request	Citizen (Australia)	2011-03-20
Activist (Syria)	Make statement	Marxist Leninist Communist Party	2015-03-09
Lawyer/Attorney (Australia)	Make statement	Police (Australia)	2005-08-10
Nuri al-Maliki	Make statement	Iraq	2013-01-01
Citizen (United Kingdom)	Reject	Labor Party (United Kingdom)	2005-05-05
Abdullah ibn Husayn al-Ahmar	Make pessimistic comment	Yemen	2005-04-14
Thailand	Engage in negotiation	Japan	2005-06-30
Armed Gang (Thailand)	fight with small arms and light weapons	Student (Thailand)	2007-09-04
Legislature (Romania)	Consult	Senate (Romania)	2010-04-20
Xi Jinping	Make an appeal or request	China	2013-05-15
Head of Government (Brazil)	Express intent to meet or negotiate	China	2014-04-11
Emperor Akihito	Make statement	Japan	2012-03-12
Police (Malaysia)	Make statement	Malaysia	2005-04-07
Abdullah Gül	Make statement	Mexico	2013-12-18
Muslim (Nigeria)	Use conventional military force	Citizen (Nigeria)	2012-06-22
Solomon Arase	Appeal for diplomatic cooperation (such as policy support)	Citizen (Nigeria)	2015-09-29
Shaukat Aziz	Make statement	Pervez Musharraf	2005-09-12
Foreign Affairs (Hungary)	Praise or endorse	Iran	2011-07-10
Citizen (Nigeria)	Express intent to engage in diplomatic cooperation (such as policy support)	Government (Nigeria)	2012-10-17
Wang Yi	Host a visit	John Baird	2013-07-02
Uhuru Muigai Kenyatta	Make a visit	South Sudan	2014-02-27
Japan	Host a visit	Ma Ying Jeou	2007-11-23
Media Personnel (Thailand)	Investigate	Citizen (Thailand)	2005-12-22
Vietnam	Express intent to engage in diplomatic cooperation (such as policy support)	France	2011-11-23
Cambodia	Sign formal agreement	Thailand	2008-05-07
Boko Haram	Use conventional military force	Citizen (Nigeria)	2015-02-17
Treasury/Finance Ministry (Sudan)	Make an appeal or request	Government (Sudan)	2012-07-05
Police (Egypt)	Use tactics of violent repression	Protester (Egypt)	2012-02-09
Eritrea	Make a visit	Qatar	2009-04-19
Militant (Taliban)	Use unconventional violence	Armed Rebel (Afghanistan)	2009-06-11
Political Parties (Peru)	Praise or endorse	Alberto Fujimori	2006-01-12
Iran	Host a visit	Iraq	2009-03-01
Prem Tinsulanonda	Demonstrate or rally	Prem Tinsulanonda	2007-07-26
Head of Government (Nigeria)	Make statement	Government (Nigeria)	2012-10-17
Gilberto Kassab	Make statement	Military (Brazil)	2011-10-31
Citizen (Thailand)	Occupy territory	Thailand	2008-10-11
Dmitry Anatolyevich Medvedev	Express intent to meet or negotiate	Barack Obama	2010-06-11
Men (South Africa)	fight with small arms and light weapons	Police (South Africa)	2013-11-19
Vincent C. Siew	Consult	Ma Ying Jeou	2008-04-14
Japan	Make an appeal or request	China	2006-05-18
Armed Gang (Thailand)	fight with small arms and light weapons	Citizen (Thailand)	2005-03-08
Muhammad VI	Make empathetic comment	France	2015-11-14
Chevron	Sign formal agreement	USAID	2011-03-02
Eric Besson	Make statement	Government (France)	2010-10-14
Jakaya Mrisho Kikwete	Make statement	East African Community	2015-05-14
Governor (India)	Praise or endorse	Central Reserve Police Force	2014-03-07
Al Jazeera	Accuse	Citizen (Mauritania)	2012-09-26
Police (Kenya)	Discuss by telephone	Media (Africa)	2007-06-06
Mahmoud Ahmadinejad	Consult	Rafael Correa	2012-01-12
Wang Yi	Make statement	China	2013-11-23
Ministry (Afghanistan)	Make statement	Employee (Afghanistan)	2008-05-06
Thailand	Host a visit	China	2008-08-11
Governor (Thailand)	Make statement	Thailand	2005-03-09
Foreign Affairs (South Korea)	Make statement	South Korea	2008-04-01
Japan	Make an appeal or request	Iran	2005-08-05
France	Engage in negotiation	Other Authorities / Officials (Mali)	2015-02-10
Umaru Musa Yar'Adua	Consult	Dimeji Bankole	2008-10-09
Sadako Ogata	Consult	African Union	2008-02-22
Al Jazeera	Discuss by telephone	Company - Owner or Operator (Mali)	2015-11-20
Barack Obama	Express intent to meet or negotiate	Xi Jinping	2014-10-03
Elizabeth II	Make a visit	United Arab Emirates	2010-10-12
Iran	Engage in diplomatic cooperation	Iraq	2011-05-28
Ethiopia	Express intent to cooperate	Eritrea	2006-02-09
Governor (Thailand)	Make an appeal or request	Citizen (Thailand)	2013-06-11
Tsai Ing-wen	Accuse	Ma Ying Jeou	2009-05-17
Romania	Host a visit	Branko Crvenkovski	2006-02-28
Zurab Nogaideli	Express intent to meet or negotiate	Iran	2007-01-16
Armed Gang (Palestinian Territory, Occupied)	Use unconventional violence	Israeli Defense Forces	2012-06-01
Julia Gillard	Engage in symbolic act	Citizen (Australia)	2013-01-17
Police (Australia)	Investigate	Citizen (Australia)	2008-12-29
China	Consult	Japan	2006-11-14
Cambodia	Consult	Laos	2008-11-04
Labor Union (Kyrgyzstan)	Express intent to meet or negotiate	Citizen (Kyrgyzstan)	2009-05-18
Rafael Correa	Demand intelligence cooperation	Colombia	2008-05-23
Barack Obama	Consult	Dmitry Anatolyevich Medvedev	2014-12-10
Lawyer/Attorney (Indonesia)	Make statement	Police (Indonesia)	2015-11-11
Paulo Fernando da Costa Lacerda	Make statement	Ministry (Brazil)	2005-01-02
Ethiopia	Host a visit	Government (Sudan)	2013-11-05
Citizen (Nigeria)	Make an appeal or request	Muslim (Nigeria)	2012-08-23
Japan	Occupy territory	South Korea	2015-10-15
Naval (United States)	Occupy territory	Romania	2014-10-10
China	Arrest, detain, or charge with legal action	Criminal (China)	2013-05-25
Head of Government (Pakistan)	Consult	Chaudhry Nisar Ali Khan	2014-05-07
Citizen (Greece)	Express accord	Antonis Samaras	2015-06-25
Abdel Fattah Al-Sisi	Make a visit	Sergey Kuzhugetovich Shoygu	2015-11-24
Military Personnel (Philippines)	Reject	City Mayor (Philippines)	2009-03-09
China	Host a visit	Somsavat Lengsava	2008-09-26
Supreme Council (South Korea)	Consult	Grand National Party	2011-12-07
Iran	Host a visit	Javier Solana	2006-06-15
Foreign Affairs (France)	Make a visit	Middle East	2006-07-23
Cabinet / Council of Ministers / Advisors (United States)	Engage in negotiation	Pham Binh Minh	2014-05-22
Rosalinda Dimapilis-Baldoz	Make optimistic comment	Congress (Philippines)	2014-10-23
Sudan	Praise or endorse	Attack Helicopter (Sudan)	2007-04-16
Police (Egypt)	Use tactics of violent repression	Protester (Egypt)	2015-01-25
Lawyer/Attorney (United Kingdom)	Criticize or denounce	Citizen (United Kingdom)	2006-10-04
Wen Jiabao	Praise or endorse	Association of Southeast Asian Nations	2008-10-25
Shaukat Aziz	Make statement	Iran	2007-05-18
Police (Uganda)	Investigate	Women (Uganda)	2012-08-10
Niger	Arrest, detain, or charge with legal action	Men (Niger)	2010-06-18
Citizen (Zambia)	Express intent to engage in diplomatic cooperation (such as policy support)	Hakainde Hichilema	2014-11-26
Lawmaker (Argentina)	Make an appeal or request	Senate (Argentina)	2007-07-05
Police (Sudan)	Arrest, detain, or charge with legal action	Citizen (Sudan)	2010-04-11
Ethiopia	Arrest, detain, or charge with legal action	Ogaden National Liberation Front	2009-08-07
Sudan	Occupy territory	South Sudan	2012-04-23
Police (Indonesia)	Arrest, detain, or charge with legal action	Men (Indonesia)	2014-01-17
South Korea	Make statement	Iran	2015-08-24
Japan	Express intent to cooperate	China	2009-11-03
Citizen (Sudan)	Appeal for military protection or peacekeeping	UN Security Council	2006-12-11
Japan	Express intent to meet or negotiate	Yoshihiko Noda	2012-08-21
Xi Jinping	Express intent to meet or negotiate	France	2014-01-24
Citizen (Nigeria)	Accuse	Government (Nigeria)	2014-06-30
Citizen (United Kingdom)	Accuse	Actor (United Kingdom)	2007-04-27
Police (Philippines)	Use conventional military force	Men (Philippines)	2008-05-27
Jerzy Szmajdzinski	Express intent to de-escalate military engagement	Iraq	2005-04-25
Medical Personnel (India)	Consult	George Yeo	2008-08-28
Head of Government (Germany)	Make a visit	China	2014-07-07
City Mayor (Philippines)	Express intent to engage in diplomatic cooperation (such as policy support)	Police (Philippines)	2014-03-31
Japan	Make statement	South Korea	2006-04-21
Cabinet / Council of Ministers / Advisors (Japan)	Praise or endorse	China	2015-01-14
Umaru Musa Yar'Adua	Make an appeal or request	Citizen (Nigeria)	2008-10-27
China	Express intent to cooperate	Portugal	2009-05-06
Kazumi Matsui	Make statement	Japan	2015-06-18
France	Express intent to meet or negotiate	China	2015-04-02
Finance / Economy / Commerce / Trade Ministry (South Africa)	Consult	Finance / Economy / Commerce / Trade Ministry (India)	2011-04-13
Grand National Party	Criticize or denounce	Lee Myung Bak	2007-12-04
South Sudan	Engage in diplomatic cooperation	China	2012-04-09
Public Courts (Lebanon)	Arrest, detain, or charge with legal action	Rafiq Hariri	2010-11-18
Xi Jinping	Express intent to meet or negotiate	Malaysia	2013-09-26
Foreign Affairs (Macedonia)	Make a visit	Lulzim Basha	2007-06-01
Mahmoud Abbas	Make a visit	Ireland	2008-09-21
Kahinda Otafiire	Criticize or denounce	Political Parties (Uganda)	2008-11-03
Citizen (Nigeria)	Praise or endorse	Emmanuel Eweta Uduaghan	2014-09-01
Jian Yu	Make statement	China	2009-04-22
Mahmoud Ahmadinejad	Express intent to meet or negotiate	Kuwait	2006-02-25
Head of Government (Egypt)	Make a visit	Sergey Kuzhugetovich Shoygu	2015-08-27
Tsakhiagiyn Elbegdorj	Sign formal agreement	Lee Myung Bak	2011-08-22
Rafael Correa	Threaten to reduce or break relations	International Monetary Fund	2007-01-16
Ethiopia	Consult	Eritrea	2015-09-29
China	Host a visit	Envoy (United States)	2005-08-13
Mahmoud Abbas	Consult	Catherine Ashton	2011-12-14
Lawyer/Attorney (Australia)	Investigate	Citizen (Australia)	2010-03-17
Police (Australia)	Make an appeal or request	Cabinet / Council of Ministers / Advisors (Australia)	2015-03-27
Malaysia	Make a visit	Ali Abdullah Saleh	2005-05-25
City Mayor (New Zealand)	Make a visit	Japan	2010-02-27
Japan	Express intent to cooperate	China	2008-12-15
Ethiopia	Host a visit	China	2012-09-04
Vietnam	Reject	China	2012-03-23
Ed Royce	Make a visit	South Korea	2013-01-08
Franklin Drilon	Make statement	Denr	2012-08-02
Police (Israel)	Investigate	Criminal (Israel)	2014-12-29
Laos	Express intent to meet or negotiate	Association of Southeast Asian Nations	2013-11-20
Mainland Affairs Council	Consult	Kuomintang	2007-01-16
Education Ministry (Philippines)	Express intent to engage in diplomatic cooperation (such as policy support)	Military Advisor (Philippines)	2013-12-24
Human Rights Commission (Pakistan)	Make statement	Pervez Musharraf	2007-03-26
South Korea	Make statement	UN Security Council	2014-09-25
Other Authorities / Officials (Mexico)	Impose administrative sanctions	Mexico	2007-06-08
Middle East	Host a visit	Benjamin Netanyahu	2009-09-13
China	Make a visit	South Korea	2014-07-01
France	Host a visit	Cabinet / Council of Ministers / Advisors (United States)	2014-02-20
Lawyer/Attorney (Australia)	Make an appeal or request	Citizen (Australia)	2015-11-25
Boris Johnson	Criticize or denounce	Citizen (United Kingdom)	2007-10-01
Ramtane Lamamra	Meet at a 'third' location	Joyce Anelay	2015-03-03
UN Security Council	Make an appeal or request	Other Authorities / Officials (Burundi)	2015-06-04
Foreign Affairs (Israel)	Make statement	Middle East	2009-10-11
Undersecretary (United States)	Make a visit	Aceh	2005-10-23
Peace and Security Council	Make a visit	Sudan	2007-05-22
Alberto Fujimori	Make statement	Japan	2006-05-23
Police (Malaysia)	Arrest, detain, or charge with legal action	Men (Malaysia)	2006-03-03
Military Personnel - Special (Philippines)	Use conventional military force	Abu Solaiman	2007-02-13
Catherine Ashton	Meet at a 'third' location	Iran	2012-04-14
Japan	Express intent to cooperate economically	Vietnam	2009-12-14
China	Engage in diplomatic cooperation	Iran	2015-10-14
Children (France)	Express intent to meet or negotiate	France	2007-03-12
Media Personnel (Japan)	Make an appeal or request	Japan	2013-10-19
Reinhold Stephanes	Make statement	Ministry (Brazil)	2007-04-03
Syrian Observatory for Human Rights	Make statement	Iraq	2013-11-04
Legislature (Spain)	Accuse	Governor (Spain)	2005-05-21
Head of Government (Pakistan)	Consult	Barack Obama	2009-05-19
Saud bin Faisal bin Abdul-Aziz	Consult	Royal Administration (Egypt)	2007-07-30
Military Personnel - Special (Afghanistan)	Use conventional military force	Insurgent (Afghanistan)	2014-10-23
Gholamali Haddad Adel	Meet at a 'third' location	Javier Solana	2005-07-01
Cristina Fernández de Kirchner	Make statement	Foreign Affairs (Argentina)	2011-01-18
Media Personnel (China)	Make statement	Iran	2013-06-19
Police (Syria)	Use tactics of violent repression	Kamal al-Labwani	2005-11-10
Mario Monti	Make a visit	China	2012-11-30
Criminal (Pakistan)	Engage in diplomatic cooperation	Associated Press	2007-05-03
African Union	Provide military aid	Citizen (Sudan)	2005-10-25
Japan	Host a visit	Cabinet / Council of Ministers / Advisors (United States)	2015-06-17
Armed Gang (Saudi Arabia)	fight with small arms and light weapons	Citizen (Saudi Arabia)	2015-10-16
Nuri al-Maliki	Make an appeal or request	UN Security Council	2009-07-22
Middle East	Host a visit	Barack Obama	2010-03-08
Businessperson (China)	Express intent to meet or negotiate	Scientist (China)	2006-06-14
Mexico	Ease administrative sanctions	Other Authorities / Officials (Mexico)	2010-01-30
Barack Obama	Make a visit	Japan	2014-04-24
Japan	Sign formal agreement	South Korea	2009-03-06
Blogger (Iran)	Accuse	Mahmoud Ahmadinejad	2006-01-25
South Sudan	Sign formal agreement	Sudan	2012-10-14
Heinz Fischer	Express intent to meet or negotiate	Bolivia	2015-06-16
Ministry (Iran)	Make statement	Iran	2006-02-06
Envoy (United States)	Rally opposition against	China	2007-04-19
Protester (Tanzania)	Protest violently, riot	Police (Tanzania)	2012-06-05
South Korea	Consult	China	2010-10-28
Chiz Escudero	Demand	Moro Islamic Liberation Front	2008-08-19
People Associated with the Opposition (Brazil)	Investigate	Head of Government (Brazil)	2011-05-25
Romania	Host a visit	Veterans (Russia)	2012-05-02
Mahmoud Ahmadinejad	Make statement	Iran	2008-04-11
Student (Tanzania)	Consult	Citizen (Tanzania)	2011-10-04
Thailand	Express intent to cooperate	Cambodia	2011-05-25
France	Arrest, detain, or charge with legal action	Men (France)	2012-06-20
Member of Parliament (India)	Consult	Manik Sarkar	2010-08-17
Member of Parliament (Iraq)	Criticize or denounce	Iraq	2008-10-24
Roberto Azevedo	Consult	Finance / Economy / Commerce / Trade Ministry (India)	2014-02-24
Police (Uganda)	Arrest, detain, or charge with legal action	Citizen (Uganda)	2013-10-17
Islam Karimov	Express intent to cooperate	Xi Jinping	2014-08-21
South Korea	Make statement	Ministry (South Korea)	2012-12-01
Media Personnel (Lebanon)	Express intent to meet or negotiate	Nabih Berri	2006-07-16
Yen Ming	Make an appeal or request	Ma Ying Jeou	2013-08-16
Protester (Thailand)	Obstruct passage, block	Thailand	2009-04-11
Kazakhstan	Demand	Information / Communication / Transparency Ministry (Kazakhstan)	2005-12-12
Treasury/Finance Ministry (Germany)	Make statement	Lawyer/Attorney (Germany)	2008-03-08
South Korea	Consult	China	2006-12-27
Laos	Consult	Vietnam	2006-12-06
Party Member (Turkey)	Express intent to meet or negotiate	Mahmoud Ahmadinejad	2015-04-27
Media (Africa)	Consult	Police (Kenya)	2008-07-16
Military (Mexico)	Investigate	Other Authorities / Officials (Mexico)	2008-07-16
Devlet Bahçeli	Criticize or denounce	Justice and Development Party	2007-04-28
Head of Government (Pakistan)	Make statement	Pervez Musharraf	2007-11-04
Pech	Investigate	Citizen (United Kingdom)	2005-09-15
Citizen (Nigeria)	Make an appeal or request	Government (Nigeria)	2008-12-18
Democratic Party	Make an appeal or request	Grand National Party	2011-09-21
China	Express intent to cooperate	South Korea	2007-11-21
Barack Obama	Consult	Benjamin Netanyahu	2015-03-01
Mahmoud Ahmadinejad	Express intent to engage in diplomatic cooperation (such as policy support)	Iran	2006-08-01
Benazir Bhutto	Demand	Pervez Musharraf	2007-09-16
Philip Alston	Make statement	Sérgio de Oliveira Cabral Santos Filho	2007-11-09
Ashraf Ghani Ahmadzai	Consult	Associated Press	2014-07-14
Japan	Express intent to meet or negotiate	South Korea	2005-07-14
Military (Mali)	Use conventional military force	Armed Rebel (Mali)	2013-01-09
Foreign Affairs (France)	Make an appeal or request	Iran	2014-11-05
Envoy (United States)	Make a visit	China	2013-11-22
Head of Government (Pakistan)	Consult	Mahmoud Ahmadinejad	2013-03-02
Japan	Host a visit	Member of Legislative (Govt) (South Korea)	2008-01-15
Other Authorities / Officials (Nigeria)	Express intent to cooperate	Citizen (Nigeria)	2015-10-22
Pervez Musharraf	Criticize or denounce	Sindh High Court	2013-12-24
Court Judge (United Kingdom)	Accuse	Citizen (United Kingdom)	2013-01-25
Benjamin Netanyahu	Engage in negotiation	Barack Obama	2010-06-24
United Arab Emirates	Arrest, detain, or charge with legal action	Criminal (United Arab Emirates)	2009-04-03
Sheikh Mukhtar Robow	Accuse	Al-Shabaab	2013-08-05
Iran	Consult	Iraq	2007-08-14
China	Make statement	Criminal (China)	2010-12-12
Kazakhstan	Host a visit	Vietnam	2015-05-29
Nonaligned Movement	Express intent to meet or negotiate	Iran	2012-06-02
Kazakhstan	Host a visit	Mitsubishi	2013-08-12
Police (Australia)	Investigate	Citizen (Australia)	2008-01-04
Al Jazeera	Appeal for release of persons or property	Other Authorities / Officials (Nigeria)	2015-03-31
Ma Ying Jeou	Make an appeal or request	Civil Servant (Taiwan)	2009-09-17
Military (Russia)	Use conventional military force	Armed Rebel (Russia)	2005-04-19
Media Personnel (Colombia)	Make statement	Attorney General (Colombia)	2005-09-15
Mahmoud Abbas	Praise or endorse	Envoy (United States)	2012-04-21
Gerhard Schröder	Make statement	Mehr News Agency	2009-02-21
Thailand	Consult	South Korea	2011-12-05
Kaoru Yosano	Appeal for aid	International Government Organizations	2009-05-04
Eritrea	Make a visit	Sudan	2006-01-03
François Bozizé	Express intent to meet or negotiate	Sudan	2007-08-28
Ministry (Nigeria)	Make statement	Government (Nigeria)	2009-03-05
Emmanuel Eweta Uduaghan	Make an appeal or request	Citizen (Nigeria)	2008-08-11
Lawyer/Attorney (Kenya)	Make statement	Police (Kenya)	2013-04-04
Media (India)	Consult	Admiral (India)	2005-07-28
Mexico	Engage in diplomatic cooperation	Other Authorities / Officials (Mexico)	2005-09-12
Media Personnel (Thailand)	Praise or endorse	Abhisit Vejjajiva	2010-07-20
China	Express intent to engage in diplomatic cooperation (such as policy support)	South Korea	2005-07-22
Human Rights Watch	Make an appeal or request	UN Security Council	2009-04-09
Senate (Myanmar)	Make statement	Detainee (Myanmar)	2007-07-27
Military (Lebanon)	Physically assault	Men (Lebanon)	2013-07-18
Vietnam	Engage in diplomatic cooperation	Cambodia	2006-03-17
Thailand	Consult	Malaysia	2006-08-11
South Africa	Express intent to provide material aid	South Sudan	2015-08-26
Barack Obama	Make statement	South Korea	2009-11-19
Nigerian Red Cross Society	Make an appeal or request	Oluṣẹgun Ọbasanjọ	2005-04-06
Police (Philippines)	Make statement	Military Personnel (Philippines)	2008-11-08
France	Host a visit	International Monetary Fund	2013-05-23
Thailand	Arrest, detain, or charge with legal action	Citizen (Thailand)	2015-03-07
Yerlan Idrisov	Consult	Shinsuke Sugiyama	2014-03-12
Medical Personnel (India)	Make statement	Amit Kumar	2005-12-12
Foreign Affairs (Malaysia)	Express intent to meet or negotiate	Cambodia	2008-10-21
Iran	Reject	UN Security Council	2006-09-09
South Africa	Consult	Foreign Affairs (Israel)	2009-01-14
Benazir Bhutto	Make statement	Pakistan People's Party	2007-10-30
South Korea	Express intent to engage in diplomatic cooperation (such as policy support)	Japan	2011-05-22
Nurse (Botswana)	Praise or endorse	Government (Botswana)	2015-08-06
Envoy (United States)	Make a visit	Sheikh Hamad bin Isa al Khalifah	2009-04-21
Dmitry Anatolyevich Medvedev	Express intent to cooperate	Barack Obama	2010-05-18
Court Judge (Iraq)	Arrest, detain, or charge with legal action	Iraq	2006-01-19
Segolene Royal	Express intent to meet or negotiate	Nabih Berri	2006-11-29
Japan Self-Defense Forces	Provide military protection or peacekeeping	Sudan	2005-02-03
Progressives Action Coalition	Make an appeal or request	Government (Nigeria)	2015-06-03
Other Authorities / Officials (Nigeria)	Make statement	Government (Nigeria)	2008-07-22
Mahmoud Ahmadinejad	Make a visit	Iran	2006-07-21
Court Judge (United Kingdom)	Make an appeal or request	Citizen (United Kingdom)	2006-01-09
Jakaya Mrisho Kikwete	Make statement	John Pombe Magufuli	2015-09-07
Head of Government (Greece)	Make statement	Panhellenic Socialist Movement	2007-11-02
Nhial Deng Nhial	Make statement	Head of Government (Ethiopia)	2012-07-16
China	Express intent to engage in diplomatic cooperation (such as policy support)	Iran	2008-12-23
Hakainde Hichilema	Criticize or denounce	Michael Sata	2011-08-04
Police (South Africa)	Arrest, detain, or charge with legal action	Men (South Africa)	2013-03-18
Emmanuel Eweta Uduaghan	Make statement	Government (Nigeria)	2006-03-14
Xi Jinping	Make statement	China	2013-10-07
Envoy (Germany)	Appeal for diplomatic cooperation (such as policy support)	Business (Germany)	2006-06-26
Japan	Express intent to cooperate	China	2006-03-07
Pakistan People's Party	Consult	Tariq Aziz	2008-02-14
Cabinet / Council of Ministers / Advisors (United States)	Make a visit	Middle East	2012-11-21
Boko Haram	Use conventional military force	Citizen (Nigeria)	2012-01-10
China	Consult	Japan	2005-09-21
Mahmoud Ahmadinejad	Engage in diplomatic cooperation	Qatar	2008-02-28
Eritrea	Express intent to cooperate	Ethiopia	2006-02-08
Citizen (Brazil)	Make an appeal or request	Sérgio de Oliveira Cabral Santos Filho	2006-08-02
Mexico	Arrest, detain, or charge with legal action	Criminal (Mexico)	2010-02-09
Shimon Peres	Make statement	Middle East	2005-02-26
Barack Obama	Express intent to cooperate	Benjamin Netanyahu	2015-03-19
China	Consult	South Korea	2009-10-10
Iran	Host a visit	Angel Luis D'Elia	2010-03-12
Mahmoud Ahmadinejad	Make statement	Iran	2010-08-05
Cabinet / Council of Ministers / Advisors (United States)	Consult	Benjamin Netanyahu	2010-08-25
Jonah David Jang	Accuse	Umaru Musa Yar'Adua	2009-05-06
Julia Gillard	Praise or endorse	Cabinet / Council of Ministers / Advisors (Australia)	2012-08-26
Police (Australia)	Seize or damage property	Citizen (Australia)	2010-01-03
Ministry (Nigeria)	Make statement	Government (Nigeria)	2008-12-24
Wen Jiabao	Make an appeal or request	China	2007-07-14
China	Express intent to meet or negotiate	Japan	2015-03-17
Muslim (Nigeria)	Criticize or denounce	Citizen (Nigeria)	2006-02-22
Other Authorities / Officials (Nigeria)	Make statement	Government (Nigeria)	2013-06-13
Council of Representatives	Make statement	Member of Parliament (Iraq)	2014-01-25
Member of Parliament (Australia)	Praise or endorse	People Associated with the Opposition (Australia)	2015-07-30
South Africa	Consult	Tanzania	2010-02-02
Barack Obama	Make a visit	Northern Ireland	2013-06-24
Yemen	Make statement	Iran	2015-05-13
Lawyer/Attorney (United Kingdom)	Make an appeal or request	News Editor (United Kingdom)	2006-12-24
Democratic Party	Make an appeal or request	Police (Uganda)	2007-01-25
Mexico	Arrest, detain, or charge with legal action	Criminal (Mexico)	2014-07-26
Media Personnel (Australia)	Praise or endorse	Lawyer/Attorney (Australia)	2011-06-05
Álvaro García	Make statement	Bolivia	2007-11-24
Lawyer/Attorney (Australia)	Demand	Citizen (Australia)	2013-07-18
Citizen (United Kingdom)	Threaten	Businessperson (United Kingdom)	2006-07-20
Mahmoud Ahmadinejad	Make statement	Iran	2011-04-09
Iran	Ease administrative sanctions	Business (Iran)	2014-10-05
South Korea	Make statement	China	2005-08-02
Media (Russia)	Make statement	Barack Obama	2013-05-29
Citizen (Australia)	Make an appeal or request	Lawyer/Attorney (Australia)	2007-04-20
Ismaïl Omar Guelleh	Consult	Cabinet / Council of Ministers / Advisors (United States)	2011-02-03
Shivraj Patil	Consult	Member of Parliament (India)	2006-11-10
Media (Palestinian Territory, Occupied)	Make statement	Ziyad Abu-Ayn	2014-12-10
Head of Government (Grenada)	Make optimistic comment	Citizen (Africa)	2011-10-23
Benjamin Netanyahu	Praise or endorse	Likud	2014-05-29
Abhisit Vejjajiva	Accuse	Citizen (Thailand)	2010-05-23
Iran	Engage in negotiation	UN Security Council	2009-09-30
A.K. Antony	Engage in negotiation	United Progressive Alliance	2008-06-25
Barack Obama	Criticize or denounce	China	2015-11-20
Citizen (Saudi Arabia)	Express intent to meet or negotiate	Yemen	2015-08-07
Admiral (Iran)	Make statement	Iran	2013-12-07
Military (Philippines)	Use conventional military force	Abu Sayyaf	2008-11-15
Japan	Consult	China	2006-07-26
Court Judge (United Kingdom)	Arrest, detain, or charge with legal action	Citizen (United Kingdom)	2005-11-08
Mahmoud Ahmadinejad	Make statement	Ministry (Iran)	2005-08-24
Gholam Reza Aghazadeh	Make statement	Iran	2006-04-12
Sondhi Limthongkul	Make statement	Member of Parliament (Thailand)	2009-03-14
Criminal (Sudan)	Use unconventional violence	Employee (Sudan)	2008-04-10
International Monetary Fund	Make a visit	Japan	2006-05-24
Other Authorities / Officials (Russia)	Confiscate property	Boris Abramovich Berezovsky	2012-05-02
Lawmaker (United Kingdom)	Criticize or denounce	Citizen (United Kingdom)	2006-11-01
Mahmoud Abbas	Consult	Head of Government (Egypt)	2011-01-24
Sheikh Hamad bin Isa al Khalifah	Consult	Mahmoud Abbas	2005-06-14
A.P. Sharma	Consult	Secretary of State for International Development	2010-11-26
Kandahar Provincial Council	Consult	Toryalai Wesa	2011-09-21
Xi Jinping	Engage in negotiation	Ma Ying Jeou	2015-11-08
Gerhard Schröder	Reject	Iraq	2005-10-03
Malaysia	Make statement	France	2006-08-16
Bolivia	Host a visit	Vivianne Blanlot	2007-01-19
Boko Haram	Use conventional military force	Citizen (Nigeria)	2014-05-24
Head of Government (India)	Criticize or denounce	Labor Union (India)	2013-08-14
Cambodia	Arrest, detain, or charge with legal action	Indigenous People (Thailand)	2011-01-22
Police (Australia)	Investigate	Citizen (Australia)	2009-04-21
Police (New Zealand)	Arrest, detain, or charge with legal action	Children (New Zealand)	2007-05-15
Wen Jiabao	Make statement	China	2009-05-20
Vietnam	Make optimistic comment	Barack Obama	2009-10-10
Treasury/Finance Ministry (Japan)	Express intent to meet or negotiate	Middle East	2008-07-15
Roh Moo Hyun	Express intent to meet or negotiate	Presidential Candidate (South Korea)	2007-03-08
Klaus Johannis	Make statement	Romania	2015-06-17
International Monetary Fund	Make an appeal or request	Portugal	2009-12-03
Ministry (Iran)	Express intent to meet or negotiate	Kuwait	2014-10-23
Niger	Make statement	Employee (Niger)	2011-04-13
Tony Blair	Consult	Angela Merkel	2006-02-17
Lee Myung Bak	Express intent to engage in diplomatic cooperation (such as policy support)	Energy Department/Ministry (Brazil)	2008-11-19
Adrian Cioroianu	Make statement	Romania	2007-12-12
China	Express intent to cooperate	South Korea	2007-07-03
Military (Mexico)	Arrest, detain, or charge with legal action	Criminal (Mexico)	2011-11-10
Benjamin Netanyahu	Demand	Israeli Defense Forces	2014-08-08
Amir Syamsuddin	Consult	Police (Indonesia)	2015-06-03
Population (France)	Express intent to meet or negotiate	France	2006-11-05
South Africa	Arrest, detain, or charge with legal action	Police (South Africa)	2013-02-13
Japan	Sign formal agreement	Thailand	2005-08-10
Court Judge (Egypt)	Rally opposition against	Protester (Egypt)	2006-05-07
Police (Australia)	Accuse	Citizen (United Kingdom)	2012-04-10
Tsai Ing-wen	Make statement	Mainland Affairs Council	2015-09-10
Ma Ying Jeou	Halt negotiations	Daniel Ortega	2009-06-03
Police (South Africa)	Use conventional military force	Men (South Africa)	2008-04-09
Labor Union (Nigeria)	Engage in diplomatic cooperation	Head of Government (Nigeria)	2011-07-26
Luiz Gushiken	Make an appeal or request	Citizen (Brazil)	2005-09-14
Party President (Romania)	Consult	Klaus Johannis	2015-05-06
Cabinet / Council of Ministers / Advisors (United States)	Express intent to engage in diplomatic cooperation (such as policy support)	Citizen (International)	2011-12-21
Royal Administration (Saudi Arabia)	Host a visit	Foreign Affairs (Singapore)	2014-12-30
UAE Armed Forces	Express intent to cooperate	United Arab Emirates	2010-07-19
Royal Administration (Nigeria)	Praise or endorse	Ministry (Nigeria)	2014-10-10
China	Consult	Association of Southeast Asian Nations	2006-07-17
Citizen (Uganda)	Accuse of crime, corruption	Lawyer/Attorney (Uganda)	2005-01-10
Sudan	Reduce or break diplomatic relations	South Sudan	2012-03-27
Barack Obama	Impose embargo, boycott, or sanctions	Iran	2015-03-11
Lee Myung Bak	Make statement	South Korea	2012-01-12
Sudan	Threaten	South Sudan	2012-01-10
Vietnam	Praise or endorse	France	2009-11-12
Mahmoud Abbas	Discuss by telephone	Abdullah Gül	2013-05-13
Wang Yi	Make statement	China	2013-05-23
Military Personnel (Thailand)	Make an appeal or request	Citizen (Thailand)	2014-01-09
John Baird	Host a visit	Government Official (Japan)	2014-07-28
Iran	Accuse	Central Intelligence Agency	2012-09-25
Thailand	Express intent to meet or negotiate	Cambodia	2005-07-05
Citizen (United Kingdom)	Threaten with sanctions, boycott, embargo	Tesco	2010-06-09
Representatives (Poland)	Make statement	Government (Poland)	2005-09-27
Police (Australia)	Make an appeal or request	Citizen (Australia)	2015-12-25
Lawyer/Attorney (United States)	Make statement	Daily Monitor	2013-05-31
Citizen (Bangladesh)	Make empathetic comment	Party Member (Bangladesh)	2006-11-28
Agence France-Presse	Consult	Police (Kenya)	2006-11-05
France	Provide economic aid	Madagascar	2009-06-04
Iran	Arrest, detain, or charge with legal action	Head of Government (Germany)	2007-03-13
China	Make optimistic comment	Iran	2010-09-15
Mexico	Express intent to meet or negotiate	Barack Obama	2010-04-28
Barack Obama	Consult	Angela Merkel	2009-06-05
China	Host a visit	Sheikh Ahmed Abdullah	2007-04-30
Police (Malaysia)	Demand	Men (Malaysia)	2012-09-11
Foreign Affairs (Argentina)	Express intent to meet or negotiate	Angola	2005-01-12
China	Use conventional military force	Military (Philippines)	2011-06-23
Cambodia	Express intent to cooperate	Thailand	2011-07-21
Iran	Express intent to engage in diplomatic cooperation (such as policy support)	Iraq	2005-10-12
Barack Obama	Sign formal agreement	Xi Jinping	2015-04-01
Japan	Engage in negotiation	China	2006-12-06
François Bozizé	Sign formal agreement	Rebel Group (Central African Republic)	2013-01-11
China	Make an appeal or request	Japan	2014-08-30
Mahmoud Abbas	Make a visit	Iran	2012-09-04
Yemen	Accuse	Armed Rebel (Yemen)	2010-06-16
Citizen (Norway)	Express intent to engage in material cooperation	Jens Stoltenberg	2009-09-15
UN Security Council	Make an appeal or request	Other Authorities / Officials (Mali)	2014-10-07
Foreign Affairs (Italy)	Consult	Roh Moo Hyun	2007-02-12
Abdullah Gül	Make an appeal or request	Zillur Rahman	2012-12-31
Head of Government (Nigeria)	Make an appeal or request	Government (Nigeria)	2015-12-16
Malaysia	Arrest, detain, or charge with legal action	Men (Malaysia)	2015-01-16
Bolivia	Express intent to engage in diplomatic cooperation (such as policy support)	Evo Morales	2009-04-26
James Wani Igga	Consult	UN Mission in Sudan	2009-06-05
Cabinet / Council of Ministers / Advisors (United States)	Express intent to meet or negotiate	Citizen (Venezuela)	2013-06-05
Badr al-Din Mahmoud	Make a visit	China	2015-01-31
Bolivia	Provide aid	Iran	2009-07-25
Hunter (Nigeria)	Use unconventional violence	Boko Haram	2014-11-14
Criminal (Pakistan)	Conduct suicide, car, or other non-military bombing	Education (Pakistan)	2011-11-13
China	Express intent to cooperate	Vietnam	2008-06-23
South Korea	Make a visit	China	2013-11-13
Jens Stoltenberg	Consult	Nicolai Wammen	2015-04-20
Foreign Affairs (Belarus)	Make statement	Combatant (Poland)	2009-08-30
Middle East	Consult	Segolene Royal	2006-12-04
City Mayor (Philippines)	Demand	Police (Philippines)	2013-02-06
Jack Straw	Meet at a 'third' location	Abdullah Gül	2005-10-03
Kuwait	Consult	Oman	2008-12-30
Abdullah Gül	Consult	Jack Straw	2005-11-20
Government (Sudan)	Praise or endorse	South Sudan	2013-12-24
Saud bin Faisal bin Abdul-Aziz	Consult	Cabinet / Council of Ministers / Advisors (United States)	2011-09-21
Guerrilla (Kurdistan Workers' Party)	Use unconventional violence	Military Police (Turkey)	2010-06-21
Protester (Indonesia)	Demonstrate or rally	Police (Indonesia)	2005-05-10
Lawyer/Attorney (Australia)	Accuse	Police (Australia)	2010-05-27
China	Consult	South Korea	2008-11-09
Andrej Kiska	Consult	Daniela Svecová	2015-09-09
France	Host a visit	Admiral (Russia)	2005-06-22
Court Judge (United Kingdom)	Arrest, detain, or charge with legal action	Citizen (United Kingdom)	2006-04-12
Campbell Newman	Accuse of crime, corruption	Citizen (Australia)	2012-03-15
Main Opposition (Kuomintang)	Make a visit	China	2005-08-17
China	Make optimistic comment	Japan	2005-04-19
Miguel Treviño Morales	Use unconventional violence	Iván Velázquez-Caballero	2012-09-27
Military Personnel (Thailand)	Seize or damage property	Thailand	2005-11-10
Lawyer/Attorney (Jordan)	Consult	Al Sharq al Awsat	2006-03-18
Vietnam	Engage in diplomatic cooperation	South Korea	2009-02-20
Ahmed Abdallah Sambi	Host a visit	Mahmoud Ahmadinejad	2009-02-25
China	Express intent to engage in diplomatic cooperation (such as policy support)	Japan	2008-08-17
Thailand	Host a visit	Japan	2009-04-09
Head of Government (Egypt)	Make an appeal or request	Citizen (Australia)	2011-01-31
Portugal	Reduce or break diplomatic relations	Citizen (Guinea-Bissau)	2013-12-15
Police (Philippines)	Arrest, detain, or charge with legal action	Abu Sayyaf	2014-10-28
Thailand	Host a visit	Abhisit Vejjajiva	2009-10-13
Angela Merkel	Praise or endorse	Barack Obama	2008-11-05
Shivshankar Menon	Express intent to meet or negotiate	China	2010-11-16
Lawyer/Attorney (Kenya)	Make statement	Police (Kenya)	2006-02-01
China	Engage in negotiation	South Korea	2007-11-15
Militant (South Sudan)	Use unconventional violence	Military (South Sudan)	2012-11-21
Japan	Engage in diplomatic cooperation	South Korea	2006-12-27
Dmitry Anatolyevich Medvedev	Make a visit	Cambodia	2015-11-22
Mexico	Arrest, detain, or charge with legal action	Criminal (Mexico)	2007-12-24
Abdul Kalam	Make a visit	South Korea	2006-01-29
Armed Gang (Palestinian Territory, Occupied)	fight with small arms and light weapons	Israeli Defense Forces	2009-01-06
Vietnam	Consult	China	2014-07-12
Nasser Judeh	Make a visit	Mahmoud Abbas	2012-07-13
Ma Ying Jeou	Make statement	China	2006-02-11
Police (South Africa)	fight with small arms and light weapons	Men (South Africa)	2010-06-17
Geoff Gallop	Accuse	Peter Costello	2005-07-20
European Central Bank	Make an appeal or request	Bank (Greece)	2015-01-23
Jakaya Mrisho Kikwete	Accuse	Citizen (Tanzania)	2010-07-19
Malaysia	Engage in diplomatic cooperation	China	2015-04-24
Tony Tan Keng Yam	Make a visit	France	2015-05-22
Police (Saudi Arabia)	Arrest, detain, or charge with legal action	Citizen (Saudi Arabia)	2007-06-22
Oman	Consult	Iran	2014-03-13
Afonso Pedro Canga	Make statement	Angola	2013-07-02
Media Personnel (Uganda)	Make statement	Police (Uganda)	2009-06-02
Barack Obama	Make a visit	China	2008-11-05
Barack Obama	Consult	Yoshihiko Noda	2011-09-22
Military Personnel - Special (Afghanistan)	Use conventional military force	Militant (Taliban)	2007-08-13
Slovenian National Party	Praise or endorse	Police (Slovakia)	2008-08-13
Militant (Ukraine)	Use unconventional violence	Military (Ukraine)	2015-04-25
Citizen (Croatia)	Make an appeal or request	Business (Croatia)	2008-06-02
Thailand	Express intent to meet or negotiate	Cambodia	2008-08-06
Citizen (Sudan)	Accuse	Government (Sudan)	2010-09-30
Member of Parliament (Australia)	Make an appeal or request	Steven Marshall	2015-09-09
Yuriy Yekhanurov	Express intent to meet or negotiate	Military (Ukraine)	2006-04-19
Niger	Host a visit	Central Intelligence Agency	2006-07-12
Secretary of State for the Home Department	Consult	Director General (India)	2005-10-06
Police (Australia)	Return, release person(s)	Citizen (Australia)	2008-12-17
Iran	Praise or endorse	National Transitional Council	2011-10-25
South Korea	Sign formal agreement	Japan	2006-06-01
Foreign Affairs (Malaysia)	Make statement	Malaysia	2013-03-07
Resistance Movement (Sudan)	Abduct, hijack, or take hostage	Children (Sudan)	2013-04-26
Thailand	Host a visit	Oman	2015-06-18
Grand National Party	Make a visit	South Korea	2013-01-08
Ainars Slesers	Consult	Aigars Kalvitis	2006-03-15
Muhammadu Buhari	Engage in negotiation	Barack Obama	2015-06-26
Head of Government (Pakistan)	Praise or endorse	Barack Obama	2009-03-30
Opposition Supporter (Pakistan)	Make an appeal or request	Pervez Musharraf	2008-02-20
Business (South Korea)	Criticize or denounce	Lawyer/Attorney (South Korea)	2006-11-02
Benazir Bhutto	Sign formal agreement	Pervez Musharraf	2013-11-20
South Korea	Host a visit	Barack Obama	2014-05-02
Roh Moo Hyun	Make an appeal or request	Business (South Korea)	2005-10-13
Isaias Afewerki	Express intent to meet or negotiate	Sudan	2011-10-19
Trinidad and Tobago	Host a visit	Abdul Kadir	2007-06-05
France	Consult	Yemen	2006-07-25
Government Affiliated Bank (Pakistan)	Make an appeal or request	China	2013-09-04
Criminal (United Arab Emirates)	Use unconventional violence	United Arab Emirates	2014-04-26
China	Criticize or denounce	Japan	2010-12-17
George Yeo	Make statement	Industry (India)	2007-01-19
South Korea	Praise or endorse	Government (France)	2015-01-08
Xi Jinping	Make empathetic comment	China	2013-04-17
Mahmoud Ahmadinejad	Make a visit	Iran	2005-12-20
Yu Zhengsheng	Make a visit	Vietnam	2014-12-27
Business (Africa)	Use conventional military force	Insurgent (Africa)	2015-04-15
Military Personnel (Philippines)	Make statement	Military (Philippines)	2009-11-24
Foreign Affairs (Italy)	Make a visit	Madagascar	2015-09-28
UN Security Council	Express intent to meet or negotiate	China	2007-01-04
Vanuatu	Host a visit	Winston Peters	2006-06-07
Tony Blair	Make an appeal or request	Elizabeth II	2005-03-19
Ali Abdullah Saleh	Make an appeal or request	Military Personnel (Yemen)	2011-03-24
Police (Australia)	Make optimistic comment	Citizen (Australia)	2007-06-13
Criminal (Australia)	Use unconventional violence	Police (Australia)	2014-08-14
Japan	Reject proposal to meet, discuss, or negotiate	China	2013-01-11
Royal Administration (Brunei)	Express intent to meet or negotiate	Malaysia	2006-08-21
New Patriotic Party	Accuse	Betty Mould-Iddrisu	2010-04-08
Envoy (United States)	Make statement	Sudan	2012-07-09
Yuriy Lutsenko	Make statement	Police (Ukraine)	2006-08-11
Rafael Correa	Accuse	Colombia	2009-03-07
Iran	Host a visit	Gazprom Neft	2008-06-21
Employee (Tanzania)	Threaten	Jakaya Mrisho Kikwete	2008-07-24
Mexico	Consult	China	2008-04-23
China	Make a visit	Maldives	2008-06-26
Kuwait	Engage in negotiation	Iran	2012-05-20
China	Host a visit	Oluṣẹgun Ọbasanjọ	2005-05-29
Military Personnel - Special (Philippines)	Use conventional military force	Moro Islamic Liberation Front	2014-11-14
Labor Union (Nigeria)	Sign formal agreement	Government (Nigeria)	2015-01-19
Police (Australia)	Investigate	Women (Australia)	2008-08-30
Shimon Peres	Make statement	Mahmoud Abbas	2012-12-31
Police (Costa Rica)	Make statement	Criminal (Costa Rica)	2012-02-20
Ministry (Nigeria)	Threaten	Citizen (Nigeria)	2013-03-21
Police (Australia)	Impose administrative sanctions	Citizen (Australia)	2009-05-16
M.L. Khurana	Make statement	Pramod Mahajan	2006-04-26
South Africa	Host a visit	African Union	2015-06-25
Government (Cote d'Ivoire)	Make statement	Rebel Commander (Cote d'Ivoire)	2006-04-08
Iraq	Host a visit	Head of Government (Egypt)	2015-01-12
Romania	Host a visit	Foreign Affairs (Singapore)	2010-05-22
Benjamin Netanyahu	Reject proposal to meet, discuss, or negotiate	Dmitry Anatolyevich Medvedev	2009-09-09
Granma	Make statement	Pierre Richard Casimir	2014-05-21
Bolivia	Host a visit	José Miguel Insulza	2006-03-25
Shaukat Aziz	Make statement	Pervez Musharraf	2005-05-22
Cristina Fernández de Kirchner	Consult	UN Security Council	2013-08-07
Citizen (United Kingdom)	Threaten with military force	Barclays PLC	2014-01-30
Cape Verde	Express intent to meet or negotiate	China	2012-09-21
Djibouti	Make optimistic comment	Eritrea	2005-06-30
Iraq	Host a visit	Haider Al-Abadi	2015-03-04
Lawyer/Attorney (Kenya)	Arrest, detain, or charge with legal action	Businessperson (Kenya)	2015-03-12
France	Host a visit	Sérgio de Oliveira Cabral Santos Filho	2008-05-19
Military Personnel (Thailand)	Make statement	Thailand	2015-04-24
Jens Stoltenberg	Apologize	Shaukat Aziz	2006-02-15
South Africa	Host a visit	Barack Obama	2015-06-25
Japan	Express intent to meet or negotiate	China	2009-09-09
Macky Sall	Reduce or break diplomatic relations	South Africa	2012-08-29
Dmitry Anatolyevich Medvedev	Express intent to meet or negotiate	Barack Obama	2010-10-28
Media Personnel (Japan)	Make statement	Japan	2005-09-15
Japan	Praise or endorse	Association of Southeast Asian Nations	2014-05-12
Children (Israel)	Use unconventional violence	Israeli Defense Forces	2005-08-22
Sudan	Use conventional military force	South Sudan	2013-03-18
China	Criticize or denounce	Barack Obama	2010-10-12
Iran	Make statement	Business (Iran)	2005-01-31
Police (Australia)	Physically assault	Citizen (Australia)	2009-06-18
Barack Obama	Make statement	Sudan	2010-09-24
Al Bayan	Make an appeal or request	Iraq	2006-01-26
Police (Australia)	Make statement	Criminal (Australia)	2015-11-19
UN Security Council	Make a visit	China	2010-03-25
Ma Ying Jeou	Consult	Straits Exchange Foundation	2009-04-25
South Korea	Consult	China	2009-04-13
Iraq	Consult	Kuwait	2008-12-16
Vietnam	Engage in negotiation	Japan	2007-11-15
China	Consult	Japan	2009-06-01
China	Express intent to engage in diplomatic cooperation (such as policy support)	Government (Pakistan)	2009-05-29
Ma Ying Jeou	Make statement	Kuomintang	2006-06-22
Lee Myung Bak	Make statement	South Korea	2010-05-26
Yasuo Fukuda	Praise or endorse	Lee Myung Bak	2007-12-22
Japan	Provide economic aid	Vietnam	2009-09-10
Barack Obama	Consult	China	2015-06-25
Military (Philippines)	Use conventional military force	Abu Sayyaf	2010-03-25
Treasury/Finance Ministry (Sudan)	Make statement	International Monetary Fund	2013-09-12
Portugal	Make a visit	Iran	2014-01-25
Ethiopia	Express intent to meet or negotiate	Eritrea	2005-03-07
African Union	Make statement	Mauritania	2005-08-10
Citizen (Nigeria)	Make an appeal or request	Government (Nigeria)	2013-08-30
Lawyer/Attorney (Australia)	Refuse to release persons or property	Citizen (Australia)	2007-06-18
Citizen (Bangladesh)	Demand diplomatic cooperation (such as policy support)	Agriculture / Fishing / Forestry Ministry (Bangladesh)	2015-07-31
Dmitry Anatolyevich Medvedev	Grant diplomatic recognition	Republic of South Ossetia	2008-08-30
African Union	Make an appeal or request	Government (Sudan)	2006-05-17
Javier Solana	Express intent to meet or negotiate	Foreign Affairs (Italy)	2008-01-14
Other Authorities / Officials (Egypt)	Accuse	Al Jazeera	2014-03-25
Tony Blair	Make an appeal or request	Citizen (United Kingdom)	2006-04-06
Japan	Consult	China	2009-05-08
Sondhi Limthongkul	Bring lawsuit against	Jatuporn Prompan	2010-07-23
UN Security Council	Appeal for de-escalation of military engagement	Eritrea	2006-10-18
Kamalesh Sharma	Praise or endorse	Jakaya Mrisho Kikwete	2009-02-21
Citizen (International)	Express intent to meet or negotiate	France	2015-01-10
Iran	Praise or endorse	Iraq	2007-10-30
Police (Australia)	Arrest, detain, or charge with legal action	Citizen (Australia)	2005-12-02
Human Rights Watch	Make statement	African Union	2006-01-20
Ma Ying Jeou	Make statement	China	2014-06-04
Head of Government (Egypt)	Consult	Royal Administration (Spain)	2015-04-30
Roh Moo Hyun	Make statement	South Korea	2006-04-26
Japan	Make optimistic comment	China	2007-02-10
Vietnam	Engage in diplomatic cooperation	Laos	2009-01-08
Muslim (Nigeria)	Make an appeal or request	Citizen (Nigeria)	2015-09-24
Police (Suriname)	Arrest, detain, or charge with legal action	Citizen (Suriname)	2006-04-08
Police (Bulgaria)	Investigate	Citizen (Bulgaria)	2009-06-07
Police (South Korea)	Investigate	South Korea	2015-05-13
City Mayor (Philippines)	Make statement	Police (Philippines)	2008-10-11
Finance / Economy / Commerce / Trade Ministry (Trinidad and Tobago)	Engage in negotiation	Trinidad and Tobago	2015-11-06
Human Rights Watch	Make statement	Muslim (Nigeria)	2015-12-24
Ed Royce	Make optimistic comment	South Korea	2008-04-07
Wen Jiabao	Make statement	China	2010-05-31
Criminal (Australia)	Consult	Cabinet / Council of Ministers / Advisors (Australia)	2008-10-12
Barack Obama	Provide military aid	Iraq	2014-08-12
Peter O'Neill	Make a visit	Education Ministry (Philippines)	2015-11-16
China	Host a visit	Xi Jinping	2014-09-18
Prem Tinsulanonda	Consult	Military Personnel (Thailand)	2010-02-19
Police (Australia)	Express intent to meet or negotiate	Citizen (Australia)	2012-08-22
Police (Australia)	Arrest, detain, or charge with legal action	Citizen (Australia)	2015-04-10
Nelson Azevedo Jobim	Express intent to meet or negotiate	Bolivia	2008-05-06
Member of Parliament (Australia)	Appeal for change in leadership	Citizen (Australia)	2012-02-22
Energy Department/Ministry (Russia)	Express intent to meet or negotiate	Gazprom	2007-11-07
Julia Gillard	Make statement	Police (Australia)	2010-12-07
Citizen (Montenegro)	Demand	Governing Party (Montenegro)	2010-05-24
Defense / Security Ministry (Croatia)	Sign formal agreement	Business (Croatia)	2009-05-15
Barack Obama	Make optimistic comment	Citizen (Africa)	2006-08-20
Abu Bakr Abdullah al-Qirbi	Make optimistic comment	Yemen	2009-03-26
Cabinet / Council of Ministers / Advisors (United States)	Make optimistic comment	Government (Georgia)	2005-10-24
Citizen (Africa)	Physically assault	Citizen (Uganda)	2013-03-26
China	Praise or endorse	UN Security Council	2006-10-20
Yu Zhengsheng	Consult	Muhammad VI	2014-11-04
Donald Rumsfeld	Make a visit	China	2005-11-14
Men (United States)	Use unconventional violence	Women (China)	2010-08-27
Japan	Make pessimistic comment	Iran	2006-03-18
Envoy (United States)	Make a visit	China	2011-01-06
Japan	Praise or endorse	UN Security Council	2006-12-24
Xi Jinping	Consult	Wen Jiabao	2012-05-18
Jakaya Mrisho Kikwete	Demand	Citizen (Tanzania)	2014-10-13
Roh Moo Hyun	Praise or endorse	Justice Department/Ministery (South Korea)	2005-10-17
Inspector General (Uganda)	Investigate	Police (Uganda)	2006-08-08
Laos	Host a visit	China	2005-09-29
Macky Sall	Express intent to meet or negotiate	China	2014-02-17
Citizen (Australia)	Accuse	City Mayor (Australia)	2006-06-21
High Ranking Military Personnel (Syria)	Consult	Police (Syria)	2015-01-31
Angola	Consult	Lesotho	2005-08-01
Thailand	Host a visit	Alhaji Lai Mohammed	2015-12-06
Employee (Dominican Republic)	Accuse	Business (Dominican Republic)	2013-05-20
Oluṣẹgun Ọbasanjọ	Make a visit	Niger	2005-02-09
Vietnam	Host a visit	Head of Government (India)	2008-11-28
China	Sign formal agreement	Japan	2007-10-19
Marine Corp (Italy)	Use conventional military force	Fishermen (India)	2013-03-23
Xi Jinping	Consult	Eric Chu	2015-04-25
Lawyer/Attorney (South Korea)	Investigate	Business (South Korea)	2010-04-29
Mahmoud Ahmadinejad	Defy norms, law	UN Security Council	2008-04-18
Member of Parliament (Bangladesh)	Use conventional military force	Citizen (Bangladesh)	2013-08-13
Le Hong Anh	Make statement	Vietnam	2012-07-24
Government (Nigeria)	Make statement	Boko Haram	2014-10-27
Ministry (Brazil)	Reject proposal to meet, discuss, or negotiate	Citizen (Brazil)	2005-03-28
Antonis Samaras	Make an appeal or request	Citizen (Greece)	2013-05-13
Nguyen Xuan Phuc	Make statement	Vietnam	2014-06-11
Burchell Whiteman	Make statement	Health Ministry (Jamaica)	2005-07-20
Japan	Express intent to meet or negotiate	Vietnam	2005-01-05
Militant (Nigeria)	Abduct, hijack, or take hostage	Citizen (Nigeria)	2008-09-22
Israeli Defense Forces	Use conventional military force	Criminal (Palestinian Territory, Occupied)	2014-12-04
South Korea	Express intent to cooperate	China	2007-10-28
Iraq	Engage in negotiation	Abdullah Gül	2010-10-21
Aladdin Boroujerdi	Make statement	Iran	2013-12-10
Barack Obama	Make a visit	South Korea	2010-11-23
Daily Trust	Consult	African Union	2007-02-01
Mahmoud Ahmadinejad	Make statement	Iran	2010-12-10
Citizen (Australia)	Demand	Media Personnel (Australia)	2007-04-11
Cambodia	Consult	Vietnam	2008-03-26
Police (New Zealand)	Use conventional military force	Children (New Zealand)	2005-10-30
Barack Obama	Make statement	Japan	2014-12-17
Iran	Engage in negotiation	France	2006-09-20
China	Consult	South Korea	2011-05-03
Jens Stoltenberg	Rally support on behalf of	France	2015-11-19
Jammu-Kashmir Liberation Front	Make statement	Pakistan administered Kashmir	2007-01-22
Association of Southeast Asian Nations	Express intent to meet or negotiate	South Korea	2009-05-21
Japan	Make an appeal or request	Iran	2010-05-04
Lee Myung Bak	Discuss by telephone	Barack Obama	2012-11-15
Fred Gumo	Make an appeal or request	Head of Government (Kenya)	2006-02-06
Vietnam	Praise or endorse	Middle East	2009-10-19
Envoy (United States)	Engage in negotiation	Sudan	2009-07-20
Police (Israel)	Make statement	Criminal (Israel)	2005-11-08
Iran	Express intent to meet or negotiate	Ethiopian Investment Authority	2006-05-24
Chung Sye Kyun	Consult	Roh Moo Hyun	2007-02-22
Lawyer/Attorney (Australia)	Accuse	Citizen (Australia)	2008-12-15
Iraq	Express intent to cooperate	Iran	2012-04-23
City Mayor (United States)	Make a visit	Cambodia	2015-01-15
Abdel Fattah Al-Sisi	Make optimistic comment	Head of Government (Egypt)	2014-06-25
Wen Jiabao	Demand	China	2012-02-14
Donald Rumsfeld	Make a visit	Japan	2005-10-06
UN Security Council	Meet at a 'third' location	Iran	2009-10-09
Wen Jiabao	Make a visit	Japan	2010-06-08
Bolivia	Threaten with military force	Evo Morales	2008-06-21
Labor Union (Croatia)	Engage in negotiation	Government (Croatia)	2012-06-04
Iraq	Express intent to meet or negotiate	Iran	2010-09-20
Ma Ying Jeou	Consider policy option	Japan	2008-03-24
Iran	Provide military aid	Iraq	2014-07-09
Benazir Bhutto	Reject	Head of Government (Pakistan)	2007-09-14
Emmanuel Eweta Uduaghan	Make an appeal or request	Citizen (Nigeria)	2009-06-26
Algirdas Butkevičius	Express intent to meet or negotiate	Herman Van Rompuy	2013-01-28
Iran	Praise or endorse	Yemen	2015-02-18
Citizen (Croatia)	Engage in symbolic act	Education Ministry (Croatia)	2005-11-18
Foreign Affairs (Lebanon)	Engage in negotiation	Envoy (United States)	2005-02-16
Police (Hong Kong)	Arrest, detain, or charge with legal action	Women (Hong Kong)	2009-09-11
Police (Uganda)	Arrest, detain, or charge with legal action	Citizen (Uganda)	2007-09-17
Iraq	Host a visit	Donald Rumsfeld	2005-04-12
Iran	Praise or endorse	Government (Sudan)	2012-11-26
Foreign Affairs (South Korea)	Make an appeal or request	Japan	2014-11-12
Police (Philippines)	Investigate	City Mayor (Philippines)	2014-10-14
International Monetary Fund	Praise or endorse	Sudan	2012-09-27
National United Front for Democracy Against Dictatorship	Make statement	Party Member (Thailand)	2013-11-14
South Korea	Express intent to meet or negotiate	Japan	2015-11-10
Criminal (Pakistan)	Use unconventional violence	Education (Pakistan)	2011-11-19
Lawyer/Attorney (Australia)	Discuss by telephone	Businessperson (Australia)	2008-09-16
Military Personnel (Philippines)	Make statement	Military (Philippines)	2014-11-14
Police (Egypt)	Use tactics of violent repression	Protester (Egypt)	2011-11-28
Police (Australia)	Accuse	Citizen (Australia)	2008-01-29
Alexis Tsipras	Make statement	France	2014-02-05
Omar Suleiman	Make statement	Head of Government (Egypt)	2005-08-29
Lee Myung Bak	Consult	Yasuo Fukuda	2008-04-20
Lawmaker (Japan)	Make pessimistic comment	Japan	2009-01-28
City Mayor (China)	Make statement	China	2010-02-05
China	Express intent to cooperate	South Korea	2007-09-14
China	Express intent to meet or negotiate	South Korea	2010-08-25
Qin Gang	Make statement	China	2005-04-14
Iraq	Host a visit	Mahmoud Ahmadinejad	2008-06-29
China	Engage in diplomatic cooperation	Sudan	2009-11-19
Media Personnel (Australia)	Make statement	Julia Gillard	2008-12-22
South Sudan	Engage in symbolic act	John Garang	2005-09-27
Heinz Fischer	Host a visit	Head of Government (Mongolia)	2014-10-15
Yemen	Consult	Oman	2007-01-29
Foreign Affairs (India)	Engage in negotiation	Richard Boucher	2006-04-07
Police (Philippines)	Arrest, detain, or charge with legal action	Men (Philippines)	2015-01-19
Japan	Consult	South Korea	2011-11-19
Governor (India)	Consult	Minister Patnaik	2014-05-20
Qatar	Provide military aid	Kuwait	2011-06-15
Tzipi Livni	Make statement	ITAR TASS	2009-01-14
Cambodia	Express intent to meet or negotiate	Laos	2008-03-31
Robert Jones Portman	Engage in material cooperation	Japan	2005-12-15
Armed Gang (Thailand)	fight with small arms and light weapons	Muslim Cleric (Thailand)	2005-09-11
Evo Morales	Make statement	Bolivia	2006-02-07
France	Arrest, detain, or charge with legal action	Men (France)	2008-09-30
Sudan	Use conventional military force	Citizen (Sudan)	2007-10-09
Yemen	Host a visit	Tourist (South Korea)	2009-03-18
Police (Croatia)	Express intent to engage in diplomatic cooperation (such as policy support)	Government (Croatia)	2005-06-07
Cabinet / Council of Ministers / Advisors (United States)	Express intent to meet or negotiate	Daniel Mitov	2015-01-11
Rehman Malik	Make statement	China	2010-05-10
Naval (Sri Lanka)	Use conventional military force	Fishermen (India)	2011-09-08
China	Impose embargo, boycott, or sanctions	Iran	2007-11-16
South Korea	Express intent to cooperate	Japan	2007-06-03
Iran	Threaten to reduce or break relations	Refugee (Afghanistan)	2012-05-08
Israeli Defense Forces	fight with artillery and tanks	Employee (Israel)	2012-06-18
Indigenous People (Burkina Faso)	Consult	Head of Government (Burkina Faso)	2015-08-21
Laos	Engage in diplomatic cooperation	Vietnam	2012-05-18
Citizen (Australia)	Make an appeal or request	Liberal National Party	2014-08-11
Yerlan Idrisov	Make statement	Iran	2014-12-26
African Union	Use conventional military force	Armed Rebel (Somalia)	2010-09-08
Japan	Engage in diplomatic cooperation	Thailand	2006-05-15
Government (Nigeria)	Declare truce, ceasefire	Boko Haram	2014-10-19
Citizen (Australia)	Accuse	Police (Australia)	2007-03-01
Anders Breivik	Make an appeal or request	Citizen (Norway)	2011-07-30
Sudan	Criticize or denounce	Peacekeeping Troop (Sudan)	2006-08-29
Police (Egypt)	Coerce	Protester (Egypt)	2014-12-02
High Commission (United Kingdom)	Ease administrative sanctions	Citizen (United Kingdom)	2007-12-21
Activist (Australia)	Threaten	Citizen (Australia)	2014-12-03
Cabinet / Council of Ministers / Advisors (United States)	Make statement	UN Security Council	2013-09-27
Sudan	Express intent to meet or negotiate	Ethiopia	2015-01-15
Guatemala	Consult	Belize	2008-05-29
African Union	Make a visit	Ethiopia	2015-01-31
Vietnam	Express intent to cooperate on intelligence	Sudan	2010-11-04
China	Arrest, detain, or charge with legal action	Criminal (China)	2006-06-15
Mario Monti	Consult	Angela Merkel	2012-01-12
UN Security Council	Consult	High Commission for Refugees	2015-09-07
Jesse Chacón	Make statement	Colombia	2005-09-12
Colombia	Arrest, detain, or charge with legal action	Ingrid Betancourt Pulecio	2008-04-04
China	Host a visit	Mikhail Yefimovich Fradkov	2005-11-07
Iran	Criticize or denounce	Mahmoud Ahmadinejad	2006-12-29
Military (Mexico)	Arrest, detain, or charge with legal action	Criminal (Mexico)	2009-08-11
Portugal	Arrest, detain, or charge with legal action	Men (United Kingdom)	2012-08-03
Press Trust of India	Make statement	Iran	2006-04-18
Foreign Affairs (South Korea)	Make a visit	Middle East	2014-12-23
United Arab Emirates	Make an appeal or request	Iran	2012-06-30
Japan	Sign formal agreement	South Korea	2009-02-11
UN Security Council	Make statement	Burundi	2015-05-15
South Africa	Arrest, detain, or charge with legal action	Citizen (Nigeria)	2014-10-08
China	Express intent to meet or negotiate	Japan	2005-05-14
Mahmoud Abbas	Consult	Barack Obama	2014-03-10
Government (Burundi)	Express intent to mediate	Tanzania	2005-05-12
Trinidad and Tobago	Host a visit	Barack Obama	2009-04-12
Boris Vyacheslavovich Gryzlov	Consult	Zurab Nogaideli	2009-12-25
Armed Gang (Russia)	Use unconventional violence	Military (Russia)	2008-11-26
Shrien Dewani	Make a visit	Western Cape High Court	2014-04-08
Dmitry Anatolyevich Medvedev	Engage in symbolic act	Abdullah Gül	2010-05-12
Niger	Arrest, detain, or charge with legal action	Boko Haram	2012-01-28
Yasser Ali	Make statement	International Monetary Fund	2013-01-09
South Korea	Sign formal agreement	Mexico	2005-03-05
China	Host a visit	Wen Jiabao	2008-05-12
Member of Parliament (Australia)	Make an appeal or request	Citizen (Australia)	2012-08-09
Head of Government (Ukraine)	Express intent to meet or negotiate	Valdas Adamkus	2008-05-09
Employee (Philippines)	Make statement	Police (Philippines)	2013-02-12
Lawyer/Attorney (Uganda)	Accuse	Police (Uganda)	2008-01-28
Police (Indonesia)	Use conventional military force	Protester (Indonesia)	2012-10-11
Iran	Express intent to engage in diplomatic cooperation (such as policy support)	South Korea	2013-11-26
Citizen (Nigeria)	Make an appeal or request	Government (Nigeria)	2014-04-22
South Korea	Criticize or denounce	Japan	2014-03-06
Emperor Akihito	Consult	Juan Carlos I	2008-11-10
Dmitry Anatolyevich Medvedev	Express intent to cooperate	Barack Obama	2009-04-02
Boris Johnson	Express intent to cooperate	Jacqui Smith	2009-01-27
France	Host a visit	Dmitry Anatolyevich Medvedev	2010-03-04
Citizen (Brazil)	Make an appeal or request	Ministry (Brazil)	2011-01-13
Police (South Africa)	Return, release person(s)	Men (South Africa)	2007-07-05
UN Security Council	Make pessimistic comment	Sudan	2006-11-23
Gholamali Haddad Adel	Consult	Business (Iran)	2006-10-27
Agence France-Presse	Consult	Benjamin Netanyahu	2011-04-16
Wen Jiabao	Make a visit	Angola	2006-06-21
South Korea	Criticize or denounce	Japan	2006-07-12
Police (Kenya)	Arrest, detain, or charge with legal action	Men (Kenya)	2008-06-10
Chuck Hagel	Make a visit	Middle East	2013-04-24
Herman Van Rompuy	Consult	Jan Fischer	2010-01-30
Foreign Affairs (France)	Consult	UN Security Council	2005-11-15
Citizen (Nigeria)	Accuse	Government (Nigeria)	2009-10-06
Yemen	Consult	Ismaïl Omar Guelleh	2010-11-13
Legislature (Iraq)	Praise or endorse	Party Member (Iraq)	2006-06-08
Iraq	Host a visit	Agence France-Presse	2012-06-13
Barack Obama	Make a visit	Mexico	2010-10-22
Boris Vyacheslavovich Gryzlov	Express intent to cooperate	Media (Russia)	2007-08-20
China	Arrest, detain, or charge with legal action	Women (Australia)	2014-12-06
Pervez Musharraf	Make statement	Benazir Bhutto	2007-08-08
Government (Nigeria)	Provide humanitarian aid	Citizen (Nigeria)	2012-10-23
Secretariat (Nigeria)	Engage in diplomatic cooperation	Government (Nigeria)	2014-05-28
Julie Bishop	Make statement	UN Security Council	2015-07-28
Qin Gang	Make statement	China	2014-04-22
Pervez Musharraf	Coerce	Combatant (Taliban)	2006-03-02
Police (Australia)	Engage in material cooperation	Citizen (Australia)	2012-03-01
Jakaya Mrisho Kikwete	Make statement	Tanzania	2014-09-01
Justicialist Party	Praise or endorse	Lawmaker (Argentina)	2008-03-07
China	Yield	Thailand	2014-11-17
Citizen (Australia)	Reject	Lawyer/Attorney (Australia)	2006-11-06
Police (Australia)	Investigate	Medical Personnel (Australia)	2009-04-02
Benedict XVI	Make statement	Cabinet / Council of Ministers / Advisors (Holy See (Vatican City State))	2012-08-24
Swaziland	Accuse	South Africa	2012-11-05
Japan	Reject plan, agreement to settle dispute	China	2010-10-26
Citizen (Tanzania)	Criticize or denounce	Jakaya Mrisho Kikwete	2011-09-02
Mahmoud Abbas	Criticize or denounce	Benjamin Netanyahu	2012-06-26
Police (Egypt)	Use conventional military force	Protester (Egypt)	2013-07-03
Kim Kye Gwan	Consult	Envoy (United States)	2008-05-04
Mexico	Engage in diplomatic cooperation	France	2009-03-08
Police (Sudan)	Torture	Criminal (Sudan)	2006-01-28
Armed Gang (Palestinian Territory, Occupied)	Use unconventional violence	Israeli Defense Forces	2010-03-27
Issa Aremu	Make an appeal or request	Muhammadu Buhari	2015-04-24
Kuomintang	Make a visit	China	2005-04-19
Iran	Make optimistic comment	Head of Government (Ukraine)	2014-05-28
France	Make an appeal or request	Other Authorities / Officials (Somalia)	2012-10-01
Head of Government (Mongolia)	Consult	Rio Tinto	2007-08-23
South Sudan	Make a visit	Sudan	2011-01-04
Bolivia	Criticize or denounce	Portugal	2013-07-02
China	Sign formal agreement	Japan	2006-04-03
Abhisit Vejjajiva	Express intent to meet or negotiate	Thailand	2010-03-23
Bernard Makuza	Consult	Tony Blair	2008-11-13
Iran	Praise or endorse	Yemen	2013-01-13
Police (Sudan)	Arrest, detain, or charge with legal action	Criminal (Sudan)	2010-07-11
Barack Obama	Consult	Angela Merkel	2009-06-23
Mahmoud Ahmadinejad	Express intent to engage in diplomatic cooperation (such as policy support)	China	2007-12-23
Sher Bahadur Deuba	Accuse of human rights abuses	Insurgent (Nepal)	2005-01-24
Javier Solana	Make an appeal or request	Ministry (Belgium)	2009-01-27
Associated Press	Discuss by telephone	Media Personnel (Somalia)	2006-11-01
Police (Australia)	Arrest, detain, or charge with legal action	Citizen (Australia)	2012-02-13
Ethiopia	Arrest, detain, or charge with legal action	Men (Zimbabwe)	2014-06-09
Murtala Nyako	Criticize or denounce	Bala Abdulkadir Mohammed	2013-10-14
Envoy (United States)	Express intent to meet or negotiate	South Korea	2011-05-13
Slavko Linic	Make statement	Police (Croatia)	2010-10-01
Mahmoud Abbas	Engage in negotiation	Sheikh Hamad bin Isa al Khalifah	2006-09-04
Chris Evans	Make statement	Criminal (Australia)	2008-12-03
Prem Tinsulanonda	Make a visit	Thailand	2006-07-12
Ethiopia	Praise or endorse	African Union	2009-02-14
Media Personnel (Thailand)	Make statement	Cabinet / Council of Ministers / Advisors (Thailand)	2009-02-18
Sergey Vladilenovich Kiriyenko	Express intent to meet or negotiate	Iran	2006-02-19
Drugs Control Agency	Make statement	Dominican Republic	2007-12-13
José Miguel Insulza	Make an appeal or request	Media (Venezuela)	2014-02-18
Ministry (Nigeria)	Appeal for diplomatic cooperation (such as policy support)	Citizen (Nigeria)	2014-11-18
Citizen (Nigeria)	Make an appeal or request	Government (Nigeria)	2010-11-30
Settler (Israel)	Express intent to meet or negotiate	Israeli Defense Forces	2005-07-08
Rafael Correa	Make a visit	Evo Morales	2009-05-24
South Korea	Express intent to cooperate	Japan	2008-10-05
Member of Legislative (Govt) (Kenya)	Use conventional military force	Police (Kenya)	2014-11-10
Nonaligned Movement	Make a visit	Iran	2012-06-29
Citizen (Unidentified State Actor)	Express intent to engage in diplomatic cooperation (such as policy support)	Nuri al-Maliki	2014-01-22
South Africa	Express intent to meet or negotiate	China	2013-02-12
Japan	Make optimistic comment	China	2014-03-26
Education Ministry (Czech Republic)	Consult	Ministry (Social Democratic Party)	2015-09-23
Pedro Manuel Mamede Passos Coelho	Make statement	Portugal	2013-06-12
Iran	Make statement	Iraq	2008-02-17
Government (Nigeria)	Provide economic aid	Farm Worker (Nigeria)	2013-07-08
Foreign Affairs (India)	Make an appeal or request	Head of Government (India)	2005-09-19
Government (Croatia)	Express intent to provide material aid	Afghan National Army	2007-01-26
Barack Obama	Host a visit	Ismaïl Omar Guelleh	2014-05-25
China	Make an appeal or request	South Korea	2014-05-27
Abdel Fattah Al-Sisi	Make statement	Police (Egypt)	2014-01-11
Citizen (Australia)	Make an appeal or request	Member of Parliament (Australia)	2006-08-09
Japan	Express intent to engage in diplomatic cooperation (such as policy support)	South Korea	2011-01-03
Business (Germany)	Cooperate economically	Vietnam	2013-05-13
Japan	Host a visit	Lee Myung Bak	2007-10-03
John Garang	Reject	Government (Sudan)	2005-07-19
Sudan	Give ultimatum	African Union	2006-09-04
Congress (United States)	Praise or endorse	South Korea	2010-05-31
Iran	Make an appeal or request	Refugee (Afghanistan)	2006-05-11
Gjorge Ivanov	Praise or endorse	Ruling Party (Macedonia)	2015-12-28
Association of Southeast Asian Nations	Engage in negotiation	China	2012-08-25
Vietnam	Express intent to engage in diplomatic cooperation (such as policy support)	Laos	2007-11-05
Member of Parliament (Ukraine)	Demand diplomatic cooperation (such as policy support)	People Associated with the Opposition (Ukraine)	2013-12-12
Ali Abdullah Saleh	Engage in negotiation	Yemen	2007-07-06
Head of Government (Greece)	Make an appeal or request	Legislature (Greece)	2014-12-27
China	Host a visit	Head of Government (Mongolia)	2006-11-23
China	Host a visit	Mainland Affairs Council	2014-02-11
Japan	Engage in diplomatic cooperation	China	2012-09-28
Barack Obama	Make statement	China	2011-11-13
South Africa	Arrest, detain, or charge with legal action	Men (South Africa)	2008-07-16
Dmitry Anatolyevich Medvedev	Meet at a 'third' location	Barack Obama	2009-03-31
Iran	Engage in diplomatic cooperation	China	2006-04-17
Susana Villaran	Make statement	Company - Owner or Operator (Peru)	2012-11-11
Abdel Fattah Al-Sisi	Express intent to meet or negotiate	Antonis Samaras	2014-11-07
Mahmoud Abbas	Consult	Abu Bakr Abdullah al-Qirbi	2006-02-26
France	Engage in negotiation	United Arab Emirates	2009-05-25
Head of Government (Nigeria)	Criticize or denounce	Government (Nigeria)	2008-05-26
Lawyer/Attorney (Australia)	Make statement	Police (Australia)	2010-09-24
WAM news agency	Make statement	UAE Armed Forces	2015-09-04
Police (Ukraine)	Make an appeal or request	Women (Ukraine)	2014-02-19
Yoshihiko Noda	Praise or endorse	Japan Self-Defense Forces	2011-10-16
Tony Blair	Make pessimistic comment	Iran	2007-01-12
Andrius Kubilius	Make statement	Homeland Union – Lithuanian Christian Democrats	2010-11-19
High Ranking Military Personnel (United Kingdom)	Make statement	South Africa	2014-12-24
Mahmoud Ahmadinejad	Make statement	Iran	2006-04-14
Military (Brazil)	Use conventional military force	Citizen (Brazil)	2010-10-14
France	Express intent to engage in diplomatic cooperation (such as policy support)	Iraq	2008-10-09
Police (Australia)	Demand	Citizen (Australia)	2007-01-01
Police (Australia)	Make an appeal or request	Citizen (Australia)	2011-02-16
International Monetary Fund	Make a visit	Japan	2012-10-16
Association of Southeast Asian Nations	Express intent to settle dispute	China	2013-10-09
Other Authorities / Officials (Egypt)	Investigate	Court Judge (Egypt)	2006-03-17
Other Authorities / Officials (Brazil)	Make statement	Military (Brazil)	2012-02-11
Chief Engineer (Pakistan)	Consult	Agriculture / Fishing / Forestry Ministry (Pakistan)	2007-12-14
Japan	Engage in diplomatic cooperation	China	2005-06-25
Ministry (Brazil)	Make statement	Head of Government (Brazil)	2008-02-13
Barack Obama	Make statement	Iran	2010-02-11
France	Host a visit	Mohamed Ould Abdel Aziz	2014-10-03
Iran	Praise or endorse	Xi Jinping	2015-08-27
Head of Government (Sri Lanka)	Make optimistic comment	Iran	2010-09-16
Yasuo Fukuda	Express intent to engage in diplomatic cooperation (such as policy support)	Wen Jiabao	2007-12-28
Media Personnel (Australia)	Make statement	Member of Parliament (Australia)	2006-11-25
Mahmoud Ahmadinejad	Express intent to meet or negotiate	Iran	2011-12-15
Abhisit Vejjajiva	Express intent to meet or negotiate	Thailand	2009-11-03
Police (Australia)	Arrest, detain, or charge with legal action	Citizen (Australia)	2009-08-05
Evans Paul	Criticize or denounce	Dominican Republic	2015-06-26
Barack Obama	Consult	Dmitry Anatolyevich Medvedev	2010-02-02
Benjamin Netanyahu	Praise or endorse	Israeli Defense Forces	2012-03-14
Citizen (Nigeria)	Express intent to engage in diplomatic cooperation (such as policy support)	Government (Nigeria)	2013-04-18
Cabinet / Council of Ministers / Advisors (United States)	Make a visit	Mexico	2014-05-21
Police (Indonesia)	fight with small arms and light weapons	Men (Indonesia)	2007-04-05
Vietnam	Consult	Mekong River Commission	2014-04-05
China	Express intent to cooperate	Japan	2006-05-23
Associated Press	Make statement	Military (Lebanon)	2007-07-17
South Africa	Host a visit	Rupiah Banda	2013-02-14
Police (Uganda)	Arrest, detain, or charge with legal action	Citizen (Uganda)	2012-06-14
Citizen (Nigeria)	Make an appeal or request	Government (Nigeria)	2014-02-28
Barack Obama	Express intent to meet or negotiate	Iran	2013-10-02
Citizen (Nigeria)	Make an appeal or request	Government (Nigeria)	2009-08-12
Bukola Saraki	Make statement	Government (Nigeria)	2010-05-17
Georgios Papandreou	Host a visit	Benjamin Netanyahu	2010-07-22
Maithripala Sirisena	Appeal for diplomatic cooperation (such as policy support)	Ministry (Sri Lanka)	2015-09-04
China	Consult	South Korea	2007-01-17
Royal Administration (Nigeria)	Make statement	Government (Nigeria)	2008-10-27
South Korea	Host a visit	Lee Myung Bak	2010-03-05
High Ranking Military Personnel (Cuba)	Consult	Admiral (Cuba)	2013-06-04
Police (Australia)	Provide humanitarian aid	Citizen (Australia)	2012-08-18
Evan Bayh	Make statement	China	2005-04-27
Justice Department/Ministery (Vietnam)	Make statement	Vietnam	2013-09-19
Armed Gang (Thailand)	fight with small arms and light weapons	Citizen (Thailand)	2015-05-07
Lee Myung Bak	Express intent to meet or negotiate	Barack Obama	2010-11-05
Lawmaker (Argentina)	Reject	Cristina Fernández de Kirchner	2010-01-26
Qatar	Host a visit	Uhuru Muigai Kenyatta	2014-05-06
UN Security Council	Praise or endorse	France	2015-08-17
Israeli Defense Forces	Consult	Israeli Defense Forces	2005-11-16
Staffan de Mistura	Make a visit	Iran	2015-07-21
Rebel Group (Tanzania)	Consult	Government (Burundi)	2005-05-16
Chuck Hagel	Praise or endorse	Irakli Alasania	2014-05-08
Media Personnel (Iran)	Make statement	Business (Iran)	2015-08-06
Ministry (Iran)	Make statement	Iran	2015-08-11
Police (Israel)	Investigate	Criminal (Israel)	2014-11-18
Citizen (Australia)	Use unconventional violence	Police (Australia)	2009-08-24
Iran	Host a visit	Mehdi Karrubi	2010-06-13
China	Consult	Vietnam	2012-02-29
Head of Government (Egypt)	Express intent to meet or negotiate	Iran	2012-07-09
Head of Government (Pakistan)	Make a visit	China	2011-05-17
China	Express intent to meet or negotiate	Japan	2006-07-27
Mexico	Express accord	Military (Mexico)	2009-08-26
Armed Gang (Thailand)	fight with small arms and light weapons	Citizen (Thailand)	2009-09-24
Iran	Defy norms, law	Citizen (Unidentified State Actor)	2006-07-23
Police (South Africa)	Increase police alert status	South Africa	2014-01-17
Military Personnel (Philippines)	Make statement	Military (Philippines)	2014-11-11
France	Make statement	Military (Mali)	2013-01-17
Benjamin Netanyahu	Express intent to meet or negotiate	Barack Obama	2009-05-06
China	Sign formal agreement	Vietnam	2015-11-06
Thailand	Praise or endorse	Cambodia	2008-07-03
Iran	Sign formal agreement	France	2013-11-30
China	Engage in material cooperation	Japan	2008-03-02
Police (Costa Rica)	Make statement	Criminal (Costa Rica)	2012-05-25
China	Sign formal agreement	Ma Ying Jeou	2010-05-07
Military (Lebanon)	Use conventional military force	Terrorist (Fatah al-Islam)	2007-06-01
Citizen (Nigeria)	Threaten	Government (Nigeria)	2011-08-16
Bolivia	Criticize or denounce	Evo Morales	2006-10-03
Xi Jinping	Express intent to meet or negotiate	Kazakhstan	2013-08-20
Ma Ying Jeou	Praise or endorse	Indigenous People (Taiwan)	2009-12-17
Mahmoud Ahmadinejad	Make a visit	Niger	2013-04-15
Ken Calvert	Make a visit	Vietnam	2007-02-23
Thailand	Arrest, detain, or charge with legal action	Citizen (Thailand)	2014-12-09
Media (Argentina)	Make statement	Radio Mitre	2011-08-29
Mahmoud Abbas	Engage in negotiation	UN Security Council	2011-08-15
Attacker (Belarus)	Use unconventional violence	Party Member (Belarus)	2010-12-19
Criminal (Australia)	Engage in negotiation	Police (Australia)	2006-04-10
China	Grant diplomatic recognition	South Korea	2015-02-15
Protester (Egypt)	Demonstrate or rally	Police (Egypt)	2009-12-31
John Gormley	Accuse of human rights abuses	China	2008-04-13
Police (Austria)	Arrest, detain, or charge with legal action	Attacker (Austria)	2007-02-07
Media Personnel (International)	Consult	Media Personnel (Iran)	2007-06-17
Thailand	Consult	Cambodia	2008-07-23
Japan	Consult	China	2006-10-09
Wen Jiabao	Reduce or break diplomatic relations	France	2005-09-23
Julie Bishop	Make statement	Iran	2015-10-01
South Korea	Host a visit	Thailand	2005-10-17
African Union	Make a visit	Sudan	2013-01-18
Cambodia	Consult	Vietnam	2010-04-07
South Korea	Sign formal agreement	Japan	2009-08-28
Aguinaldo Jaime	Make a visit	South Africa	2005-06-10
Citizen (Nigeria)	Make an appeal or request	Muslim (Nigeria)	2014-07-17
Armed Gang (Thailand)	fight with small arms and light weapons	Company - Owner or Operator (Thailand)	2006-11-05
Rashid Gumarovich Nurgaliyev	Consult	Head of Government (Turkmenistan)	2009-10-20
Media Personnel (Australia)	Make statement	Police (Australia)	2006-12-24
Iran	Engage in negotiation	France	2006-01-19
Police (Australia)	Consult	Citizen (Australia)	2005-10-14
Vietnam	Express intent to cooperate	Laos	2007-11-08
China	Consult	Social Democratic Party (China)	2010-10-04
Media Personnel (Australia)	Make statement	Police (Australia)	2008-09-01
Cambodia	Praise or endorse	Thailand	2009-06-21
Other Authorities / Officials (Nigeria)	Make statement	Militant (Nigeria)	2014-02-25
Citizen (Thailand)	Reduce relations	Thailand	2012-01-09
Children (New Zealand)	Use unconventional violence	Police (New Zealand)	2013-03-26
Benjamin Netanyahu	Engage in negotiation	Barack Obama	2009-05-17
China	Express intent to cooperate	South Korea	2007-03-08
Military (South Sudan)	Accuse	Government (Sudan)	2015-05-22
Police (Australia)	Arrest, detain, or charge with legal action	Women (Australia)	2006-08-02
Citizen (Australia)	fight with small arms and light weapons	Police (Australia)	2015-10-02
Activist (United States)	Make statement	Carly Fiorina	2015-08-07
Majid Takht Ravanchi	Make statement	Iran	2014-08-10
Benjamin Netanyahu	Consult	Barack Obama	2008-12-04
Police (Indonesia)	Investigate	Women (Indonesia)	2007-12-05
Benedict XVI	Consult	Nuri al-Maliki	2008-07-25
Police (Philippines)	Make statement	Muslim Militant (Philippines)	2006-10-17
Lawyer/Attorney (Egypt)	Make statement	Head of Government (Egypt)	2013-04-15
Legislature (Bahrain)	Consult	Adil Abdul-Mahdi	2009-02-19
Foreign Affairs (Syria)	Praise or endorse	Iran	2012-09-17
Oluṣẹgun Ọbasanjọ	Engage in negotiation	Roh Moo Hyun	2006-11-06
Yemen	Engage in diplomatic cooperation	Ethiopia	2009-12-15
Malaysia	Sign formal agreement	Communist Party (Malaysia)	2013-09-17
Arseniy Yatsenyuk	Meet at a 'third' location	Christine Lagarde	2015-06-10
Royal Thai Police	Demand diplomatic cooperation (such as policy support)	Citizen (Thailand)	2006-08-11
Government (Nigeria)	Engage in negotiation	Boko Haram	2012-08-23
Laos	Consult	Vietnam	2008-07-29
African Union	Make an appeal or request	Government (Sudan)	2005-09-22
Associated Press	Discuss by telephone	Citizen (Mali)	2013-09-29
Head of Government (South Korea)	Engage in negotiation	Barack Obama	2011-12-19
Association of Southeast Asian Nations	Consult	Japan	2013-12-12
Kuwait	Host a visit	Detainee (United States)	2005-11-03
Philip Hammond	Consult	France	2015-03-11
Representative to the United Nations (Vietnam)	Make an appeal or request	Citizen (Unidentified State Actor)	2008-04-09
Laos	Make a visit	Malaysia	2008-10-24
Citizen (International)	Express intent to cooperate	Citizen (Mali)	2013-08-12
Eritrea	Demand	Sudan	2014-06-11
Foreign Affairs (India)	Express intent to meet or negotiate	China	2008-05-29
City Mayor (Australia)	Demand	Citizen (Australia)	2012-02-03
United Arab Emirates	Reduce or break diplomatic relations	Iran	2012-06-01
Muhammadu Buhari	Make statement	Media (Africa)	2015-04-27
Rioter (Ukraine)	fight with small arms and light weapons	Police (Ukraine)	2014-02-21
Citizen (Saudi Arabia)	Make pessimistic comment	Police (Saudi Arabia)	2015-08-11
Media (Russia)	Make statement	China	2014-11-09
Ministry (Iran)	Criticize or denounce	France	2011-05-11
Tony Blair	Engage in negotiation	Javier Solana	2006-07-13
Thailand	Meet at a 'third' location	Cambodia	2010-10-13
Governor (Thailand)	Demand	Student (Thailand)	2012-06-14
Military (Lebanon)	Use conventional military force	Fatah al-Islam	2007-06-19
Arman Dunayev	Make statement	Kazakhstan	2008-04-29
Barack Obama	Consider policy option	China	2012-02-17
France	Host a visit	Cristina Fernández de Kirchner	2011-09-12
Thailand	fight with small arms and light weapons	Military (Cambodia)	2010-04-19
Malaysia	Express intent to engage in diplomatic cooperation (such as policy support)	China	2007-04-06
Military (Mexico)	Mobilize or increase armed forces	Mexico	2009-12-24
Lawyer/Attorney (United Kingdom)	Impose administrative sanctions	Citizen (United Kingdom)	2008-10-08
Lawyer/Attorney (Australia)	Make an appeal or request	Citizen (Australia)	2006-06-19
Police (Egypt)	fight with small arms and light weapons	Protester (Egypt)	2013-07-19
Iraq	Impose restrictions on political freedoms	Party Member (Iraq)	2010-01-26
Citizen (United Kingdom)	Threaten with military force	Muslim (United Kingdom)	2009-08-07
Okada Katsuya	Express intent to meet or negotiate	Catherine Ashton	2010-04-24
Cambodia	Accuse	Thailand	2011-04-23
UN Security Council	Make an appeal or request	Iraq	2010-02-27
Armed Opposition (Nigeria)	Use unconventional violence	Citizen (Nigeria)	2015-04-05
Nuri al-Maliki	Make a visit	Iran	2007-08-03
Cardinal Health Inc.	Express intent to engage in diplomatic cooperation (such as policy support)	Drug Enforcement Administration	2007-12-01
Ethiopia	Host a visit	Barack Obama	2015-09-08
Sudan	Use conventional military force	South Sudan	2011-12-07
Naval (Sri Lanka)	Use conventional military force	Insurgent (Sri Lanka)	2005-12-23
Laos	Meet at a 'third' location	China	2005-05-19
Government (Italy)	Provide aid	Military (Lebanon)	2015-02-12
Protester (Egypt)	Reject	Head of Government (Egypt)	2011-11-28
South Sudan	Accuse	Government (Sudan)	2013-02-13
Benjamin Netanyahu	Make empathetic comment	Citizen (Norway)	2011-08-29
China	Make a visit	Japan	2013-07-22
Agence France-Presse	Make statement	Tony Blair	2006-03-24
John Faulkner	Make an appeal or request	Citizen (Australia)	2010-06-22
Shimon Peres	Host a visit	Benedict XVI	2012-12-04
Japan	Engage in diplomatic cooperation	South Korea	2005-12-22
South Korea	Criticize or denounce	Catholic Bishop (South Korea)	2010-03-24
Military (Russia)	Use conventional military force	Armed Rebel (Russia)	2010-02-12
Joschka Fischer	Make a visit	Thailand	2005-01-09
Juan Carlos I	Express intent to meet or negotiate	Gerhard Schröder	2005-02-22
Tony Snow	Make statement	Oluṣẹgun Ọbasanjọ	2006-05-26
Nasser Judeh	Express intent to meet or negotiate	Benjamin Netanyahu	2012-01-31
Government Official (Greece)	Make statement	Cabinet / Council of Ministers / Advisors (Greece)	2015-02-08
Medical Personnel (Australia)	Make statement	Agence France-Presse	2008-03-05
Government (Nigeria)	Accede to demands for rights	Citizen (Nigeria)	2015-01-22
Foreign Affairs (Israel)	Make statement	Catherine Ashton	2010-03-10
Foreign Affairs (India)	Consult	Wang Yi	2014-05-30
Citizen (Australia)	Use unconventional violence	Police (Australia)	2009-03-11
France	Make statement	Head of Government (Egypt)	2006-04-19
Main Opposition (United States)	Demand	Grand National Party	2008-06-17
Other Authorities / Officials (Mexico)	Make statement	Alberto Fujimori	2005-11-07
Angola	Engage in negotiation	Portugal	2009-03-05
Ministry (Brazil)	Make statement	José Dirceu de Oliveira e Silva	2007-08-28
People First Party Korea	Make statement	Kuomintang	2006-01-17
Head of Government (Nigeria)	Make an appeal or request	Citizen (Nigeria)	2008-06-18
China	Express intent to cooperate	France	2015-07-01
Associated Press	Discuss by telephone	Georgios Papandreou	2009-12-17
Ian Paisley	Make a visit	Bertie Ahern	2008-10-13
Police (Hong Kong)	Use tactics of violent repression	Protester (World Trade Organization)	2005-12-17
China	Arrest, detain, or charge with legal action	Criminal (China)	2014-07-11
South Korea	Engage in material cooperation	China	2005-05-05
Armed Gang (Somalia)	Abduct, hijack, or take hostage	Medical Personnel (Somalia)	2009-04-26
Court Judge (United Kingdom)	Express intent to release persons or property	Julian Paul Assange	2010-12-09
Nuri al-Maliki	Consult	Cabinet / Council of Ministers / Advisors (United States)	2009-04-26
South Korea	Host a visit	Robert Hill	2005-10-19
Police (Indonesia)	Investigate	Lawyer/Attorney (Indonesia)	2006-01-09
France	Make an appeal or request	UN Security Council	2011-06-09
Police (Australia)	fight with small arms and light weapons	Women (Australia)	2009-01-02
Xi Jinping	Make a visit	South Africa	2013-03-31
Court Judge (United Kingdom)	Return, release person(s)	Citizen (United Kingdom)	2011-02-17
Ireland	Host a visit	Elizabeth II	2011-05-21
Student (Iraq)	Make optimistic comment	Iraq	2005-01-12
Secretary of State for the Home Department	Consult	Media (India)	2014-10-23
National United Front for Democracy Against Dictatorship	Complain officially	Abhisit Vejjajiva	2012-06-11
Israeli Defense Forces	Consult	Military Personnel (France)	2006-11-23
Iraq	Host a visit	Nuri al-Maliki	2012-12-04
Police (Indonesia)	Confiscate property	Member of Parliament (Australia)	2007-03-30
Police (South Africa)	Arrest, detain, or charge with legal action	Men (South Africa)	2014-07-24
Pervez Musharraf	Express intent to release persons or property	Fishermen (India)	2005-03-07
Tanzania	Consult	East African Community	2009-04-29
Thief (South Korea)	Make statement	Police (South Korea)	2011-12-07
Cabinet / Council of Ministers / Advisors (Holy See (Vatican City State))	Make statement	Benedict XVI	2012-10-17
Cabinet / Council of Ministers / Advisors (United States)	Make statement	Iran	2010-02-16
South Africa	Host a visit	Bathabile Dlamini	2015-02-25
Lawyer/Attorney (Australia)	Demand	Police (Australia)	2014-02-10
Cambodia	Rally opposition against	Thailand	2008-07-23
Head of Government (Pakistan)	Make statement	Government (Pakistan)	2011-04-04
Iraq	Host a visit	Defense / Security Ministry (United States)	2005-02-11
Chuck Hagel	Criticize or denounce	Iran	2013-04-21
Mohammad Reza Naqdi	Make a visit	Iran	2015-01-14
Benjamin Netanyahu	Express intent to cooperate	Georgios Papandreou	2010-08-16
Evo Morales	Make statement	Bolivia	2007-01-05
Insurgent (Thailand)	Use unconventional violence	Citizen (Thailand)	2006-06-16
Alexander Valterovich Litvinenko	Consult	Businessperson (United Kingdom)	2006-12-13
Dražen Bošnjaković	Consult	Snežana Malović	2011-07-08
Armed Gang (Somalia)	Use unconventional violence	Intelligence Officer (Somalia)	2008-02-11
Lawrence Cannon	Consult	George Yeo	2009-11-11
Benjamin Netanyahu	Consult	Barack Obama	2010-06-01
Mike Ferguson	Praise or endorse	Iraq	2006-04-09
Activist (Iraq)	Criticize or denounce	Nuri al-Maliki	2014-11-16
Foreign Affairs (Belgium)	Make statement	Angola	2009-05-26
Military (Brazil)	Threaten	Citizen (Brazil)	2009-02-28
Qatar	Mediate	Moro Islamic Liberation Front	2008-12-16
Barack Obama	Consider policy option	China	2012-02-18
Thailand	Make statement	Member of Parliament (Thailand)	2011-01-24
Michael Sata	Accuse	Rupiah Banda	2009-07-28
USAID	Provide humanitarian aid	United Nations Children's Fund	2005-08-04
Prime Minister Chaudhry	Make statement	Prime Minister Qarase	2006-06-14
Lawyer/Attorney (Kenya)	Investigate	Police (Kenya)	2008-01-06
Criminal (Zambia)	fight with small arms and light weapons	Citizen (Zambia)	2007-01-17
Citizen (Brazil)	Criticize or denounce	Cabinet / Council of Ministers / Advisors (Brazil)	2013-01-27
Domestic Affairs (Mexico)	Make statement	Mexico	2009-09-23
Thailand	Sign formal agreement	Laos	2006-06-21
Barack Obama	Express intent to engage in diplomatic cooperation (such as policy support)	China	2009-06-02
Citizen (Australia)	Use unconventional violence	Police (Australia)	2012-04-26
Abhisit Vejjajiva	Make statement	Thailand	2010-08-28
Haider Al-Abadi	Ease curfew	Iraq	2015-02-05
Sudan	Express intent to cooperate	South Sudan	2008-01-22
Ethiopia	Host a visit	African Union	2010-01-29
South Sudan	Make statement	Armed Rebel (Lord's Resistance Army)	2007-12-10
Lee Myung Bak	Consult	Barack Obama	2010-08-28
Dmitry Anatolyevich Medvedev	Consult	Barack Obama	2009-12-18
France	Express intent to meet or negotiate	Qatar	2008-09-02
Head of Government (Nigeria)	Make an appeal or request	Government (Nigeria)	2009-09-18
Armed Gang (Thailand)	Use unconventional violence	Citizen (Thailand)	2007-10-23
Citizen (Australia)	Appeal for release of persons or property	Lawyer/Attorney (Australia)	2013-03-22
Police (Uganda)	Arrest, detain, or charge with legal action	Citizen (Uganda)	2008-03-25
Police (Tanzania)	Consult	Civic United Front	2005-01-26
Nigerian Bar Association	Make an appeal or request	Citizen (Nigeria)	2010-06-07
Japan	Engage in negotiation	Kazakhstan	2005-11-23
Mexico	Abduct, hijack, or take hostage	National Action Party (Mexico)	2006-04-07
Men (United States)	Physically assault	Stanley W. Lowe	2009-07-20
Police (Madagascar)	Investigate	Military (Madagascar)	2012-10-12
Member of Parliament (Bangladesh)	Threaten	Citizen (Bangladesh)	2007-06-26
People Associated with the Opposition (Australia)	Make statement	Police (Australia)	2006-06-25
Abdullah Gül	Make a visit	China	2009-06-24
Ireland	Accuse	Provisional Irish Republican Army	2005-03-11
Citizen (Thailand)	Host a visit	Abhisit Vejjajiva	2012-04-30
Police (Indonesia)	Investigate	Umar Patek	2011-08-12
Tran Dinh Hoan	Consult	Laos	2005-10-20
Media Personnel (Iran)	Make an appeal or request	Iran	2015-05-24
Government (Palestinian Territory, Occupied)	Make an appeal or request	Mahmoud Abbas	2008-02-19
Mahmoud Ahmadinejad	Engage in symbolic act	Islamic Preacher (Iran)	2005-06-25
Businessperson (Australia)	Reject	Citizen (Australia)	2005-06-23
Citizen (Nigeria)	Make an appeal or request	Other Authorities / Officials (Nigeria)	2010-07-29
Hellenic Armed Forces	Engage in symbolic act	Citizen (Greece)	2007-12-13
Other Authorities / Officials (Mexico)	Engage in negotiation	Barack Obama	2009-04-16
Lawyer/Attorney (Germany)	Make an appeal or request	Member of the Judiciary (United States)	2009-05-06
Pervez Musharraf	Make an appeal or request	Head of Government (Pakistan)	2007-06-21
Defense / Security Ministry (Slovakia)	Make a visit	Iraq	2006-11-11
Javier Solana	Engage in negotiation	Iran	2008-08-04
Dmitry Anatolyevich Medvedev	Sign formal agreement	Head of Government (Ukraine)	2010-04-21
Foreign Affairs (Malaysia)	Investigate	Malaysia	2008-09-02
Daniel Ortega	Grant diplomatic recognition	China	2006-11-11
Citizen (Norway)	Criticize or denounce	Men (United States)	2009-09-30
France	Host a visit	Barack Obama	2015-01-26
Barack Obama	Retreat or surrender militarily	Iraq	2010-08-31
Government (Sudan)	Arrest, detain, or charge with legal action	Popular Congress	2008-06-03
Media Personnel (Australia)	Make statement	Police (Australia)	2009-11-17
Industrial / Textiles / Mining Ministry (Vietnam)	Sign formal agreement	Finance / Economy / Commerce / Trade Ministry (Cambodia)	2008-01-17
South Korea	Sign formal agreement	France	2011-05-13
Citizen (Australia)	Accuse	Police (Australia)	2005-02-28
Dmitry Olegovich Rogozin	Make statement	Police (Belgium)	2008-04-28
African Union	Criticize or denounce	Government (Sudan)	2005-10-09
Terrorist (Syria)	Use unconventional violence	Media Personnel (Iran)	2013-08-23
China	Express intent to cooperate	South Korea	2009-04-12
Protester (Turkey)	Reject proposal to meet, discuss, or negotiate	Devlet Bahçeli	2014-11-28
Abu Sayyaf	Use conventional military force	Military (Philippines)	2009-06-13
Iran	Consult	South Africa	2006-01-19
Governor (Thailand)	Consult	Student (Thailand)	2005-03-07
al-Aqsa Martyrs' Brigades	Demonstrate or rally	Government (Palestinian Territory, Occupied)	2008-02-21
Secretariat (Mexico)	Make statement	Farm Worker (Mexico)	2011-11-08
Boko Haram	Abduct, hijack, or take hostage	Citizen (Nigeria)	2014-12-22
Rasa Juknevičienė	Express intent to engage in diplomatic cooperation (such as policy support)	Military (Lithuania)	2009-07-08
Iraq	Investigate	Iran	2013-08-20
Angela Merkel	Praise or endorse	Antonis Samaras	2013-01-08
China	Host a visit	Abdel Fattah Al-Sisi	2015-01-12
Bill English	Consult	Xi Jinping	2010-06-18
Japan	Express intent to cooperate	South Korea	2014-09-19
Islamic Preacher (Iran)	Make an appeal or request	Student (Iran)	2013-12-08
Men (Republic of South Ossetia)	Engage in symbolic act	Military (Republic of South Ossetia)	2009-08-08
Syed Akbaruddin	Make statement	Dmitry Olegovich Rogozin	2014-10-31
Police (Australia)	Accuse	Women (Australia)	2007-08-02
Iran	Investigate	Yemen	2012-07-24
Police (Peru)	Discuss by telephone	Associated Press	2006-07-02
Media Personnel (Japan)	Make statement	SoftBank	2007-12-17
Qatar	Consult	Sheikh Hamad bin Khalifa al-Thani	2013-02-15
Indigenous People (United Kingdom)	Criticize or denounce	National Party (United Kingdom)	2008-06-13
Criminal (Mexico)	fight with small arms and light weapons	Military (Mexico)	2014-04-23
Thailand	Praise or endorse	Cambodia	2008-06-09
Laos	Consult	Thailand	2007-08-22
Iran	Engage in diplomatic cooperation	Iraq	2015-09-12
Vietnam	Use conventional military force	China	2014-05-11
Labor Union (Croatia)	Reject plan, agreement to settle dispute	Government (Croatia)	2008-11-27
Head of Government (Kenya)	Engage in negotiation	William Ruto	2010-02-20
France	Make statement	Agence France-Presse	2005-02-21
Togo	Sign formal agreement	Iran	2005-07-21
Police (Australia)	Investigate	Women (Australia)	2007-07-06
Israeli Defense Forces	Use conventional military force	Combatant (Palestinian Territory, Occupied)	2008-04-08
Julia Gillard	Make a visit	South Korea	2010-11-11
South Africa	Arrest, detain, or charge with legal action	Men (South Africa)	2014-04-01
Adil Abdul-Mahdi	Consult	Member of Parliament (Iraq)	2010-06-16
Legislature (South Africa)	Consult	Elizabeth Dipuo Peters	2014-02-18
Shamsi Vuai Nahodha	Criticize or denounce	Zanzibar	2015-10-27
Cambodia	Reduce relations	Thailand	2008-07-23
Sudan	Grant diplomatic recognition	South Sudan	2011-07-08
Barack Obama	Express intent to meet or negotiate	Dmitry Anatolyevich Medvedev	2009-03-10
Sudan	Receive deployment of peacekeepers	African Union	2005-12-16
Citizen (Benin)	fight with small arms and light weapons	Police (Benin)	2014-09-28
Motherland Party	Make statement	Justice and Development Party	2007-01-12
Eastern Mindanao Command	Make statement	Military (Philippines)	2009-11-19
China	Express intent to engage in diplomatic cooperation (such as policy support)	Tanzania	2012-09-08
China	Criticize or denounce	Japan	2012-10-10
Abdel Fattah Al-Sisi	Consult	Angela Merkel	2015-03-19
Abhisit Vejjajiva	Make statement	Thailand	2010-11-09
Evo Morales	Reduce or break diplomatic relations	Bolivia	2008-05-25
Media Personnel (Iran)	Make statement	Iran	2015-11-27
Police (Australia)	Investigate	Citizen (Australia)	2015-07-12
Protester (Thailand)	Make an appeal or request	Royal Thai Police	2014-03-07
Lawyer/Attorney (Kenya)	Make statement	Head of Government (Kenya)	2009-09-01
Benjamin Netanyahu	Make statement	Likud	2005-12-21
Mexico	Engage in negotiation	South Korea	2011-01-26
Standard Chartered Bank	Praise or endorse	Head of Government (Bahrain)	2015-11-12
Militant (Middle East)	Use unconventional violence	Armed Rebel (Syria)	2014-09-19
UN Security Council	Express intent to meet or negotiate	Defense / Security Ministry (Taiwan)	2007-10-19
Military (Philippines)	Use conventional military force	Abu Sayyaf	2014-06-26
Swaziland	Host a visit	Ann Margaret Veneman	2005-05-25
Grand National Party	Criticize or denounce	Roh Moo Hyun	2006-02-20
South Korea	Sign formal agreement	China	2011-11-17
Veterans (Afghanistan)	Reject plan, agreement to settle dispute	Barack Obama	2014-09-18
Workers' Party (North Korea)	Make a visit	South Korea	2005-08-14
Media Personnel (Pakistan)	Make statement	Criminal (Pakistan)	2009-10-27
Lawmaker (Hong Kong)	Criticize or denounce	Japan	2005-05-04
China	Sign formal agreement	Ma Ying Jeou	2010-04-28
Georgios Papandreou	Consult	Cabinet / Council of Ministers / Advisors (Greece)	2011-09-19
Ram Paswan	Make statement	Labor Union (India)	2007-11-18
Iran	Consult	Representatives (Russia)	2014-06-12
United Arab Emirates	Arrest, detain, or charge with legal action	Citizen (Australia)	2015-07-16
Iran	Host a visit	Javier Solana	2008-07-07
Ministry (Iran)	Make statement	Iran	2012-12-09
Malaysia	Host a visit	Moro Islamic Liberation Front	2006-05-04
Lawyer/Attorney (Uganda)	Consult	Chirau Ali Mwakwere	2012-09-01
Head of Government (Egypt)	Consult	Mahmoud Abbas	2014-10-12
Ali Abdullah Saleh	Consult	Mahmoud Abbas	2009-07-15
Barack Obama	Make a visit	Mexico	2013-05-02
Cambodia	Consult	Thailand	2005-05-25
Iraq	Make statement	Combatant (Al Qaeda)	2012-07-05
Criminal (Australia)	Use unconventional violence	Citizen (Australia)	2008-02-05
Rafael Correa	Reduce or break diplomatic relations	Colombia	2008-03-03
Tony Blair	Make statement	Iraq	2010-02-07
Media Personnel (Pakistan)	Make statement	Head of Government (Pakistan)	2012-10-12
Military Personnel (France)	Make statement	France	2009-02-05
Head of Government (Nigeria)	Make statement	Anyim Pius Anyim	2014-10-13
Republic of South Ossetia	Sign formal agreement	Sergey Bagapsh	2008-09-02
Barack Obama	Express intent to meet or negotiate	Japan	2010-08-02
Police (Syria)	Consult	High Ranking Military Personnel (Syria)	2014-07-02
Israeli Defense Forces	Use conventional military force	Children (Palestinian Territory, Occupied)	2006-03-22
Yasuo Fukuda	Express intent to meet or negotiate	Japan	2008-04-18
Government Lawyer/Representative (Ukraine)	Consult	Aleksander Kwasniewski	2012-10-10
Muhammad VI	Consult	Sheikh Hamad bin Khalifa al-Thani	2011-09-11
Japan	Host a visit	Saud bin Faisal bin Abdul-Aziz	2006-04-04
South Africa	Arrest, detain, or charge with legal action	Men (South Africa)	2006-06-04
Foreign Affairs (Israel)	Criticize or denounce	Citizen (International)	2010-03-14
Police (Australia)	Investigate	Women (Australia)	2009-01-13
Mahmoud Ahmadinejad	Make statement	Iran	2010-06-22
Chief of Staff (Canada)	Express intent to meet or negotiate	Police (Canada)	2015-02-10
Iran	Consult	Philip Hammond	2015-08-29
Barack Obama	Make statement	UN Security Council	2011-03-21
Police (South Africa)	Use conventional military force	Men (South Africa)	2007-07-17
Wen Jiabao	Make statement	Japan	2010-09-23
[truncated: 44,159 more rows]
