# Supplementary material for: A temporal knowledge graph reasoning model based on recurrent encoding and contrastive learning
Source: PeerJ Comput Sci. 2025 Jan 23;11:e2595. doi: 10.7717/peerj-cs.2595 (PMC11784877; doi:10.7717/peerj-cs.2595)
Supplement: Supplemental Information 3 [file peerj-cs-11-2595-s003.zip › ICEWS05-15/train.txt]

Media Personnel (Pakistan)	Make statement	Chaudhry Nisar Ali Khan	2013-11-06
William Ruto	Make a visit	The Hague	2013-02-13
Catherine Ashton	Express intent to meet or negotiate	Grigol Vashadze	2010-07-14
Ronnie Shikapwasha	Make statement	Michael Sata	2009-03-16
Nuri al-Maliki	Criticize or denounce	Iraq	2011-11-16
Ministry (Nigeria)	Appeal for diplomatic cooperation (such as policy support)	Citizen (Nigeria)	2013-07-02
Arseniy Yatsenyuk	Consult	Cabinet / Council of Ministers / Advisors (United States)	2015-03-31
Xi Jinping	Express intent to meet or negotiate	Ma Ying Jeou	2015-11-04
Labor Union (Brazil)	Demand	Congress (Brazil)	2007-10-31
China	Engage in diplomatic cooperation	Japan	2005-07-07
Iraq	Host a visit	Defense / Security Ministry (United States)	2010-09-01
Militant (Taliban)	Conduct suicide, car, or other non-military bombing	Education (Pakistan)	2010-05-28
Chongwadai	Make statement	Islam Karimov	2010-02-02
Ministry (Nigeria)	Make statement	Government (Nigeria)	2014-07-08
Media Personnel (New Zealand)	Make statement	Police (New Zealand)	2006-05-25
South Africa	Arrest, detain, or charge with legal action	Men (South Africa)	2006-03-02
Education (Nigeria)	Reject	Citizen (Nigeria)	2015-07-31
Court Judge (Malaysia)	Engage in negotiation	Lawyer/Attorney (Malaysia)	2007-10-13
Mob (Kenya)	Protest violently, riot	Police (Kenya)	2005-10-31
He Yong	Make statement	China	2011-07-16
Media Personnel (China)	Make statement	Japan	2005-02-20
China	Threaten	Bank (China)	2008-05-19
Theresa May	Consult	Chaudhry Nisar Ali Khan	2015-08-27
Ministry (Sudan)	Make an appeal or request	Employee (Sudan)	2011-05-03
Yemen	Consult	Ethiopia	2005-01-02
Ministry (Nigeria)	Make statement	Umaru Musa Yar'Adua	2007-08-03
Royal Administration (Nigeria)	Accuse	Citizen (Nigeria)	2014-07-28
Member of Parliament (India)	Make statement	Preneet Kaur	2014-07-28
China	Arrest, detain, or charge with legal action	Citizen (North Korea)	2012-02-18
Police (Israel)	Make statement	Criminal (Israel)	2005-03-08
Mexico	Engage in symbolic act	John Paul II	2005-04-03
Civic Group (Kenya)	Accuse	Governor (Kenya)	2014-03-24
Police (Indonesia)	Arrest, detain, or charge with legal action	Men (Indonesia)	2012-07-12
Chuck Hagel	Make a visit	United Arab Emirates	2013-04-26
Business (Poland)	Make statement	Bank (Poland)	2015-08-06
Protester (Egypt)	Demonstrate or rally	Police (Egypt)	2008-12-31
Refugee (South Africa)	Use conventional military force	Police (South Africa)	2008-07-18
Qin Gang	Make statement	Japan	2005-07-28
Congress for Democratic Change	Host a visit	Winston Tubman	2011-11-10
Student (Cote d'Ivoire)	Criticize or denounce	Police (Cote d'Ivoire)	2014-02-27
Military (Niger)	Use chemical, biological, or radiological weapons	Armed Rebel (Niger)	2008-05-12
Shimon Peres	Consult	Benjamin Netanyahu	2006-06-18
Lawyer/Attorney (Australia)	Investigate	Citizen (Australia)	2009-10-30
Royal Thai Police	Make a visit	Thailand	2007-09-25
High Commission (United Kingdom)	Praise or endorse	Head of Government (Cyprus)	2008-02-26
Court Judge (United Kingdom)	Reject	Lawyer/Attorney (Sweden)	2011-12-05
Iran	Express intent to provide material aid	Iraq	2015-05-19
Barack Obama	Make an appeal or request	Citizen (Africa)	2010-01-18
Cambodia	Express intent to meet or negotiate	Vietnam	2012-07-06
Barack Obama	Make a visit	Japan	2009-10-19
Media Personnel (Australia)	Make statement	Police (Australia)	2006-03-09
Malaysia	Consult	Yerlan Idrisov	2014-05-05
Ministry (Nigeria)	Praise or endorse	Government (Nigeria)	2014-09-08
France	Engage in symbolic act	John Paul II	2005-04-03
France	Sign formal agreement	China	2015-11-03
Ethiopia	Consult	African Union	2013-01-27
Presidential Aide (Nigeria)	Make statement	Head of Government (Nigeria)	2010-09-01
Royal Administration (Romania)	Express intent to meet or negotiate	Romania	2008-05-06
Pervez Musharraf	Make statement	Government (Pakistan)	2005-10-27
Benedict XVI	Accuse	Police (Belgium)	2010-06-27
Police (Tanzania)	Arrest, detain, or charge with legal action	Businessperson (China)	2012-02-03
South Korea	Engage in negotiation	China	2006-12-23
Shimon Peres	Accuse	Benjamin Netanyahu	2012-04-23
Police (Australia)	Arrest, detain, or charge with legal action	Benjamin Netanyahu	2010-03-04
Mahmoud Alavi	Make statement	Iran	2015-11-18
Protester (Indonesia)	Protest violently, riot	Police (Indonesia)	2015-12-12
Malaysia	Host a visit	Cabinet / Council of Ministers / Advisors (United States)	2010-11-01
Dmitry Anatolyevich Medvedev	Express intent to meet or negotiate	Military (Russia)	2011-11-21
China	Express intent to cooperate	South Korea	2012-05-14
Democratic Party (Nigeria)	Make pessimistic comment	Citizen (Nigeria)	2014-05-02
Tony Tan Keng Yam	Make a visit	Liu Zhenmin	2015-06-29
Dmitry Anatolyevich Medvedev	Make statement	Iran	2009-09-23
Mahmoud Abbas	Express intent to cooperate	Benjamin Netanyahu	2010-10-02
James Kabarebe	Make a visit	Sudan	2009-10-26
Association of Southeast Asian Nations	Sign formal agreement	China	2015-11-22
Julia Gillard	Engage in negotiation	David Bartlett	2010-10-22
Juan Carlos I	Praise or endorse	Rafael Correa	2014-04-24
Raúl Castro	Host a visit	Jack Lang	2009-02-26
Japan	Engage in diplomatic cooperation	Vietnam	2015-03-31
Barack Obama	Consult	Mahmoud Abbas	2013-03-19
Sandinista National Liberation Front	Reject	Government (Nicaragua)	2005-03-22
Drug Enforcement Administration	Make statement	Cardinal Health Inc.	2008-10-03
High Commission for Refugees	Return, release person(s)	Refugee (Afghanistan)	2005-08-07
Barack Obama	Express intent to meet or negotiate	China	2009-10-11
Ministry (Nigeria)	Make statement	Government (Nigeria)	2015-02-14
Kim Kye Gwan	Consult	Jeong Se-hyun	2007-10-07
China	Express intent to cooperate	South Korea	2012-05-12
Other Authorities / Officials (Nigeria)	Make statement	Government (Nigeria)	2014-12-03
Israeli Defense Forces	fight with small arms and light weapons	Armed Gang (Palestinian Territory, Occupied)	2007-06-18
Yemen	Arrest, detain, or charge with legal action	Criminal (Somalia)	2009-07-02
Rupiah Banda	Make an appeal or request	Citizen (Zambia)	2011-09-15
Labaran Maku	Make an appeal or request	Citizen (Nigeria)	2014-02-17
Prime Minister Qarase	Express intent to meet or negotiate	Frank Bainimarama	2006-01-13
Military Personnel (Thailand)	Express intent to engage in diplomatic cooperation (such as policy support)	Citizen (Thailand)	2005-01-11
South Africa	Arrest, detain, or charge with legal action	Men (South Africa)	2010-04-28
Governor (Thailand)	Provide humanitarian aid	Citizen (Thailand)	2014-09-10
Yoshihiko Noda	Make optimistic comment	Japan	2012-01-27
Malaysia	Praise or endorse	China	2015-10-15
Bogdan Klich	Consult	Radoslaw Sikorski	2008-01-11
Other Authorities / Officials (Greece)	Consult	Head of Government (Greece)	2015-01-05
Mohammed Qasim Fahim	Appeal for diplomatic cooperation (such as policy support)	Royal Administration (Saudi Arabia)	2013-07-16
Al-Shabaab	Use conventional military force	China	2013-09-23
Malaysia	Express intent to engage in diplomatic cooperation (such as policy support)	Thailand	2009-08-18
Military (Philippines)	Use conventional military force	Criminal (Abu Sayyaf)	2007-01-07
Zanzibar	Express intent to engage in diplomatic cooperation (such as policy support)	Party Member (Tanzania)	2005-09-03
Congress (Philippines)	Provide aid	Military (Philippines)	2014-10-13
Foreign Affairs (Belarus)	Express intent to meet or negotiate	Javier Solana	2009-02-18
Thailand	Reject	Association of Southeast Asian Nations	2008-07-25
Government (Croatia)	Accede to demands for rights	Citizen (Croatia)	2015-04-02
Police (South Africa)	Express intent to meet or negotiate	South Africa	2010-11-05
Joon Young Woo	Consult	China	2006-10-10
Iran	Confiscate property	Shirin Ebadi	2009-11-26
South Korea	Express intent to cooperate	Japan	2015-03-22
Mahmoud Ahmadinejad	Criticize or denounce	Iran	2005-10-08
Evo Morales	Consult	Cristina Fernández de Kirchner	2008-01-25
Raheel Sharif	Make statement	Pakistan administered Kashmir	2015-09-07
Japan	Accuse	China	2005-04-19
Lee Myung Bak	Express intent to cooperate	Dmitry Anatolyevich Medvedev	2008-07-09
Qin Gang	Make statement	UN Security Council	2010-07-10
Samuel Sitta	Make statement	Ministry (Tanzania)	2012-02-20
Roh Moo Hyun	Engage in negotiation	African Union	2007-08-07
Sudan	Threaten with military force	South Sudan	2012-02-29
Dominican Republic	Engage in negotiation	Ma Ying Jeou	2010-01-25
Military (South Sudan)	Use conventional military force	Sudan	2012-04-30
Guatemala	Sign formal agreement	Mexico	2014-07-10
Armed Gang (Syria)	Use unconventional violence	Police (Syria)	2013-03-07
Bank (China)	Investigate	Local Media (China)	2012-06-17
Vietnam	Engage in negotiation	Ministry (Vietnam)	2006-10-16
Police (Australia)	Investigate crime, corruption	Citizen (Australia)	2014-06-17
Shaukat Aziz	Discuss by telephone	Pervez Musharraf	2006-01-09
Mwai Kibaki	Make an appeal or request	Governor (Kenya)	2013-04-04
Pavol Hrusovský	Express intent to meet or negotiate	Mikulas Dzurinda	2009-09-04
Iran	Praise or endorse	Military (Lebanon)	2008-06-22
Israeli Defense Forces	Praise or endorse	Benjamin Netanyahu	2011-10-18
Ministry (Afghanistan)	Praise or endorse	Iran	2011-01-30
Angela Merkel	Express intent to meet or negotiate	Barack Obama	2011-04-04
Thailand	Ease administrative sanctions	Citizen (Thailand)	2008-10-09
Brice Hortefeux	Express intent to cooperate	France	2010-05-06
Mohammad Ali Jafari	Make a visit	Iran	2012-05-31
Foreign Affairs (France)	Make statement	Togo	2005-02-06
Oodua Peoples Congress	Praise or endorse	Government (Nigeria)	2009-01-20
Majid Takht Ravanchi	Consult	Wendy Sherman	2015-07-12
Other Authorities / Officials (Nigeria)	Discuss by telephone	Daily Trust	2008-07-28
Iran	Criticize or denounce	Iraq	2007-05-12
Japan	Express intent to meet or negotiate	South Korea	2005-10-17
Brownie Samukai	Host a visit	Foreign Affairs (France)	2007-05-23
Defense Attorney (Bahrain)	Demand	Court Judge (Bahrain)	2012-01-14
South Korea	Host a visit	Defense / Security Ministry (United States)	2007-11-09
Legislature (Romania)	Consult	Senate (Romania)	2006-02-13
Lawyer/Attorney (Germany)	Confiscate property	Business (Germany)	2010-12-13
Special Rapporteurs of the United Nations	Make an appeal or request	Other Authorities / Officials (Madagascar)	2012-12-19
Sergey Kuzhugetovich Shoygu	Express intent to meet or negotiate	Emma Bonino	2013-08-05
Armed Gang (Al Qaeda)	Use unconventional violence	Iraq	2014-01-07
James Wani Igga	Make statement	Sudan People's Liberation Army	2005-04-05
Police (Uganda)	Arrest, detain, or charge with legal action	Citizen (Uganda)	2006-04-13
Segolene Royal	Make an appeal or request	Children (France)	2007-05-24
Protester (Thailand)	Protest violently, riot	Thailand	2008-11-29
Ismaïl Omar Guelleh	Make empathetic comment	Mahmoud Abbas	2006-11-09
Citizen (Nigeria)	Make an appeal or request	Government (Nigeria)	2013-06-18
China	Praise or endorse	Antonio Paulo Kassoma	2008-10-17
Settler (Mexico)	Sign formal agreement	Other Authorities / Officials (Mexico)	2007-10-16
Sudan	Express intent to allow international involvement (non-mediation)	African Union	2006-11-17
Grand National Party	Express intent to cooperate	Democratic Party	2014-01-06
Business (South Korea)	Make statement	Foreign Affairs (South Korea)	2005-07-14
Congress (Mexico)	Express intent to cooperate	Mexico	2009-10-27
Party Member (Iraq)	Yield	Nuri al-Maliki	2010-12-19
Barack Obama	Express intent to engage in diplomatic cooperation (such as policy support)	Macky Sall	2013-03-18
Sergei Ivanovich Shmatkó	Engage in negotiation	Lee Myung Bak	2008-09-29
Police (Israel)	Make statement	Criminal (Israel)	2007-09-11
Protester (Thailand)	Obstruct passage, block	Thailand	2014-01-14
Ministry (Senegal)	Consult	Special Rapporteurs of the United Nations	2009-08-26
Xi Jinping	Make a visit	Kazakhstan	2015-11-27
Nuri al-Maliki	Express intent to meet or negotiate	Iraq	2007-03-16
Business (Norway)	Express intent to engage in diplomatic cooperation (such as policy support)	Iran	2015-11-16
Cambodia	Host a visit	Association of Southeast Asian Nations	2012-04-02
Kuwait	Consult	Oman	2014-07-11
Boko Haram	Abduct, hijack, or take hostage	Citizen (Nigeria)	2014-10-30
South Korea	Criticize or denounce	Japan	2010-08-25
Oman	Host a visit	Jakaya Mrisho Kikwete	2012-10-19
China	Express intent to meet or negotiate	South Korea	2005-03-01
Police (Ukraine)	Make statement	Arseniy Yatsenyuk	2014-10-31
Lee Myung Bak	Make statement	South Korea	2009-09-30
Catherine Ashton	Consult	Mahmoud Abbas	2014-04-11
South Africa	Arrest, detain, or charge with legal action	Businessperson (China)	2013-02-16
Abhisit Vejjajiva	Express intent to cooperate economically	Thailand	2010-09-27
Branimir Glavas	Accuse of war crimes	Citizen (Croatia)	2007-09-25
Police (Indonesia)	Arrest, detain, or charge with legal action	Men (United Kingdom)	2011-11-08
Military (Brazil)	Cooperate militarily	Head of Government (Brazil)	2008-10-20
Medical Personnel (India)	Make statement	Head of Government (India)	2015-07-27
Roh Moo Hyun	Make statement	South Korea	2005-06-10
Gazprom	Consult	Mikhail Yefimovich Fradkov	2006-09-21
Human Rights Watch	Criticize or denounce	Special Court (Sudan)	2008-08-07
China	Engage in negotiation	Japan	2009-01-09
Tony Blair	Engage in negotiation	Benjamin Netanyahu	2010-09-14
South Korea	Express intent to meet or negotiate	Japan	2015-10-11
Seoul High Court	Arrest, detain, or charge with legal action	Heather Cho	2015-05-24
Government Official (South Africa)	Consult	Media (Africa)	2010-08-20
Catherine Ashton	Express intent to meet or negotiate	Ronald Kirk	2009-05-07
High Ranking Military Personnel (Tajikistan)	Engage in negotiation	Chen Bingde	2012-06-11
Iran	Host a visit	Mahmoud Ahmadinejad	2012-02-07
Government (Sudan)	Make statement	Sudan	2007-08-03
Head of Government (Pakistan)	Make statement	Angela Merkel	2015-08-31
Sérgio de Oliveira Cabral Santos Filho	Criticize or denounce	Anthony Garotinho	2012-10-19
Malawi	Express intent to meet or negotiate	China	2007-12-24
International Federation of Red Cross and Red Crescent Societies	Express intent to provide humanitarian aid	Citizen (Mongolia)	2010-03-28
Javier Solana	Make statement	Romania	2005-02-03
Ministry (Egypt)	Make a visit	Seyoum Mesfin	2010-03-30
Government (Ecuador)	Make statement	Colombia	2008-05-16
Iran	Host a visit	Abdullah Gül	2006-06-24
Head of Government (India)	Engage in negotiation	Dmitry Anatolyevich Medvedev	2009-09-03
Okada Katsuya	Demand	China	2010-05-06
China	Express intent to meet or negotiate	Angola	2008-06-16
Prachanda	Express intent to meet or negotiate	China	2008-08-18
Police (Uganda)	Arrest, detain, or charge with legal action	Citizen (Uganda)	2009-10-26
Labor Union (India)	Protest violently, riot	Head of Government (India)	2015-08-18
Military Personnel (Mali)	Make statement	Military (Mali)	2015-07-16
United Arab Emirates	Express intent to cooperate	UAE Armed Forces	2010-07-19
Rupiah Banda	Make an appeal or request	Men (Zambia)	2009-04-24
Police (South Africa)	Investigate	Men (South Africa)	2009-08-13
House of Representatives (Japan)	Consult	Ma Ying Jeou	2011-05-20
Iran	Make statement	Mahmoud Ahmadinejad	2012-02-06
Peter Esele	Threaten	Government (Nigeria)	2011-09-20
Citizen (Nigeria)	Use unconventional violence	Secretariat (Nigeria)	2015-01-06
Court Judge (India)	Make an appeal or request	Director General (India)	2011-05-05
Citizen (Bangladesh)	Express intent to meet or negotiate	Secretary of State for the Home Department	2006-05-10
Citizen (Thailand)	Defy norms, law	Thailand	2005-03-15
Xi Jinping	Make a visit	China	2013-06-11
Huang Ju	Consult	Samuel Schmid	2005-01-30
Japan	Express intent to meet or negotiate	South Korea	2005-05-06
Pervez Musharraf	Appeal for change in leadership	Iftikhar Muhammad Chaudhry	2008-05-02
China	Host a visit	Rupiah Banda	2010-02-26
Lisa Murkowski	Make a visit	Iraq	2007-03-17
Takeaki Matsumoto	Make a visit	China	2011-04-14
Armed Band (Macedonia)	Use unconventional violence	Police (Macedonia)	2015-05-18
Thailand	Praise or endorse	Cambodia	2008-07-07
Refugee (Afghanistan)	Make a visit	Iran	2014-12-01
Police (Philippines)	Confiscate property	Military (Philippines)	2010-01-21
Islam Karimov	Consult	Dmitry Anatolyevich Medvedev	2010-05-22
Karu Jayasuriya	Make statement	Sri Lanka United National Party	2005-06-09
South Sudan	Host a visit	Ethiopia	2013-12-20
Military (Philippines)	Use conventional military force	Abu Solaiman	2007-01-18
Citizen (Nigeria)	Make an appeal or request	Other Authorities / Officials (Nigeria)	2012-09-07
Kim Kye Gwan	Make a visit	China	2011-08-05
Ministry of Public Security (Canada)	Praise or endorse	Police (Canada)	2011-05-16
Mexico	Demand	Other Authorities / Officials (Mexico)	2014-12-05
Elizabeth II	Express intent to meet or negotiate	Citizen (United Kingdom)	2006-04-19
Barack Obama	Consult	Dmitry Anatolyevich Medvedev	2008-12-18
Citizen (Mali)	Abduct, hijack, or take hostage	Military Personnel (Mali)	2014-06-06
Governor (Thailand)	Make statement	Thailand	2009-04-27
Special Rapporteurs of the United Nations	Make an appeal or request	Cambodia	2010-06-17
Mexico	Host a visit	Criminal (Australia)	2011-11-29
Ruling Party (Yemen)	Accuse	Combatant (Yemen)	2011-06-06
Citizen (Nigeria)	Make an appeal or request	Other Authorities / Officials (Nigeria)	2015-06-02
Women (Australia)	Yield	Police (Australia)	2005-03-14
Simon Lalong	Make statement	Jonah David Jang	2015-06-03
Thailand	Make statement	Cambodia	2007-07-08
China	Coerce	Criminal (China)	2007-08-18
Chen Deming	Make statement	Association of Southeast Asian Nations	2010-08-26
Police (Uganda)	Arrest, detain, or charge with legal action	Women (Uganda)	2010-05-31
Police (Turkmenistan)	Consult	Gurbanguly Berdymukhammedov	2007-12-13
Okada Katsuya	Make statement	Japan	2010-07-25
Japan	Engage in diplomatic cooperation	South Korea	2011-01-11
Japan	Threaten	China	2015-06-17
Foreign Affairs (Slovakia)	Make statement	Vietnam	2014-03-27
Alexis Tsipras	Make statement	New Democracy	2012-05-17
Government (Nigeria)	fight with small arms and light weapons	Citizen (Nigeria)	2010-08-28
Thailand	Arrest, detain, or charge with legal action	Citizen (Thailand)	2015-08-10
National Congress (Sudan)	Make statement	Government (Sudan)	2005-11-05
Iran	Engage in diplomatic cooperation	Qatar	2014-11-24
Barack Obama	Consult	Xi Jinping	2015-04-19
Dmitry Anatolyevich Medvedev	Express intent to meet or negotiate	Wen Jiabao	2010-09-26
Shiv Sena	Consult	Head of Government (India)	2011-11-01
Police (Australia)	Arrest, detain, or charge with legal action	Citizen (Australia)	2009-11-07
Donald Rumsfeld	Make an appeal or request	Japan	2006-01-14
Serik Akhmetov	Make a visit	Kazakhstan	2013-09-07
Juan Carlos I	Make statement	Benedict XVI	2005-09-05
China	Host a visit	Wen Jiabao	2013-01-22
Human Rights Watch	Make optimistic comment	China	2006-05-03
Cabinet / Council of Ministers / Advisors (United States)	Consult	Xi Jinping	2015-11-02
Police (Australia)	Arrest, detain, or charge with legal action	Citizen (Australia)	2009-07-05
Medical Personnel (Australia)	Accuse	Citizen (Australia)	2006-08-03
Kuomintang	Rally support on behalf of	Ma Ying Jeou	2008-01-04
Mahmoud Ahmadinejad	Reject	UN Security Council	2008-11-24
City Mayor (Philippines)	Consult	Loren Legarda	2010-02-23
Micky Rosenfeld	Make statement	Police (Israel)	2015-01-20
Abdullah Gül	Consult	Head of Government (Finland)	2008-10-08
Burundi	Consult	Uhuru Muigai Kenyatta	2015-06-08
China	Sign formal agreement	France	2015-10-26
Military Personnel (Philippines)	Make statement	Military Personnel - Special (Philippines)	2012-10-01
Business (Canada)	Sign formal agreement	Iraq	2008-03-31
China	Make statement	Wen Jiabao	2007-01-26
Eric Matinenga	Make statement	Ministry (Zimbabwe)	2013-07-02
Armed Gang (India)	Use unconventional violence	Men (India)	2015-05-24
Ryoo Kihl-jae	Make statement	South Korea	2014-12-11
Mahamadou Issoufou	Praise or endorse	Mahmoud Ahmadinejad	2012-06-27
Police (Australia)	Make an appeal or request	Citizen (Australia)	2008-04-21
South Sudan	Consult	Sudan	2015-09-09
Wen Jiabao	Make a visit	China	2009-06-07
Iran	Provide military aid	Yemen	2015-04-18
South Africa	Arrest, detain, or charge with legal action	Men (South Africa)	2007-05-02
Mexico	Arrest, detain, or charge with legal action	Criminal (Mexico)	2010-02-23
Julia Gillard	Make statement	Peter Costello	2007-11-21
Democratic Party	Criticize or denounce	Citizen (Uganda)	2008-07-14
Citizen (Uganda)	Accuse	Police (Uganda)	2014-04-10
South Korea	Engage in negotiation	Japan	2015-12-15
South Korea	Cooperate economically	Iran	2012-01-17
Yasuo Fukuda	Express intent to meet or negotiate	Angela Merkel	2008-06-01
Mahmoud Ahmadinejad	Make a visit	Kazakhstan	2009-04-08
Ante Kotromanović	Make a visit	China	2012-08-29
Secretariat (Mexico)	Make statement	Military (Mexico)	2008-09-20
Media Personnel (Somalia)	Accuse	Al-Shabaab	2011-01-11
Philip Ruddock	Make pessimistic comment	Criminal (Australia)	2006-08-29
Police (Australia)	Express intent to meet or negotiate	Women (Australia)	2010-12-14
Ministry (Iran)	Make statement	Mahmoud Ahmadinejad	2013-02-04
Yemen	Sign formal agreement	Government (Djibouti)	2013-06-19
Kazakhstan	Cooperate economically	Iran	2005-10-01
Kazakhstan	Host a visit	Zalmai Rassoul	2011-11-14
Head of Government (Colombia)	Make statement	United Self-Defense Forces of Colombia	2007-12-20
Lawyer/Attorney (United States)	Make statement	Mexico	2013-11-15
Trade Union Congress	Make a visit	Swaziland	2015-03-02
Sudan	Reject	Iran	2014-05-30
Japan	Criticize or denounce	China	2010-10-02
Mexico	Make empathetic comment	Government (Pakistan)	2009-11-03
Timor-Leste	Host a visit	Angola	2012-10-18
Christine Lagarde	Consult	France	2013-04-17
Police (Australia)	Arrest, detain, or charge with legal action	Women (Australia)	2006-01-09
Abdoulaye Wade	Make a visit	Iran	2006-09-14
Police (Egypt)	Use tactics of violent repression	Protester (Egypt)	2011-11-26
Citizen (United Kingdom)	Accuse	Tony Blair	2006-09-07
Other Authorities / Officials (Ghana)	Make statement	John Dramani Mahama	2012-12-17
Klaus Johannis	Make an appeal or request	Lawyer/Attorney (Romania)	2015-05-19
Barack Obama	Make a visit	Air Force (Mexico)	2012-06-18
South Korea	Host a visit	Barack Obama	2009-11-20
Yemen	Host a visit	Ali Abdullah Saleh	2007-01-18
Sudan	Express intent to cooperate economically	Japan	2008-03-14
Al-Shabaab	Use conventional military force	Military (Burundi)	2011-03-01
Dora Akunyili	Make statement	Umaru Musa Yar'Adua	2009-12-17
Mahmoud Ahmadinejad	Make statement	Iran	2006-07-02
Military Personnel (India)	Engage in negotiation	High Ranking Military Personnel (India)	2007-10-11
China	Provide economic aid	Ethiopia	2007-09-02
Barack Obama	Make statement	China	2014-04-26
Nuri al-Maliki	Make a visit	Iran	2007-08-22
China	Make optimistic comment	Madagascar	2014-01-20
South Korea	Reduce or break diplomatic relations	Japan	2005-08-01
Democratic Party	Make statement	Congress (Uganda)	2006-05-15
Citizen (Sudan)	Make an appeal or request	UN Security Council	2005-04-06
Xi Jinping	Make statement	China	2009-03-27
Lawyer/Attorney (Cambodia)	Make statement	Cambodia	2009-07-16
Vietnam	Praise or endorse	Raúl Castro	2008-02-27
National Congress (Sudan)	Make statement	Government (Sudan)	2014-05-18
Anders Breivik	Use unconventional violence	Citizen (Norway)	2011-08-22
Vietnam	Host a visit	Henrietta Holsman Fore	2008-07-08
Governor (Kenya)	Demonstrate or rally	Uhuru Muigai Kenyatta	2015-05-11
Ethiopia	Use conventional military force	Secret Agent (Ethiopia)	2015-09-08
Police (Australia)	Make statement	Criminal (Australia)	2008-09-30
Business (Iran)	Cooperate economically	Iran	2007-06-26
Industrial / Textiles / Mining Ministry (China)	Consult	City Mayor (China)	2007-10-28
Daily Trust	Consult	Democratic Party (Nigeria)	2013-12-18
China	Express intent to cooperate	Japan	2005-10-24
Citizen (Nigeria)	Demand	Oluṣẹgun Ọbasanjọ	2006-02-03
Governor (Thailand)	Make statement	Thailand	2006-07-07
Eritrea	Host a visit	Tigrayan People's Liberation Front	2009-03-04
Military (Lebanon)	Use conventional military force	Armed Gang (Syria)	2014-08-31
Police (Sudan)	Arrest, detain, or charge with legal action	Citizen (Sudan)	2011-02-15
Tourist (Austria)	Make a visit	Thailand	2009-07-30
Head of Government (Kenya)	Consult	Daniel Arap Moi	2006-12-14
Rafael Correa	Make statement	Media Personnel (Colombia)	2012-12-01
Nasser Judeh	Consult	Cabinet / Council of Ministers / Advisors (United States)	2009-08-14
Northern Ireland	Arrest, detain, or charge with legal action	Men (United Kingdom)	2005-11-07
Yoon Jeung Hyun	Make statement	South Korea	2010-11-15
Islamic Coalition Party	Make statement	Barack Obama	2008-11-19
Javier Solana	Make statement	Iran	2006-09-12
Naval (United States)	Mobilize or increase armed forces	Japan	2007-07-03
Police (Australia)	Accuse	Citizen (Australia)	2007-03-27
Anders Breivik	Use unconventional violence	Citizen (Norway)	2012-03-20
Ministry (Kosovo)	Make statement	United Nations Interim Administration in Kosovo	2008-04-15
Police (Canada)	Arrest, detain, or charge with legal action	Business (Canada)	2015-07-07
Supreme Court of Nigeria	Make an appeal or request	Citizen (Nigeria)	2015-11-16
China	Host a visit	Head of Government (Lesotho)	2005-11-30
Elmar Mammadyarov	Make statement	Iran	2011-03-07
UN Security Council	Threaten with sanctions, boycott, embargo	Iran	2007-03-12
France	Host a visit	Georgios Papandreou	2010-03-07
Criminal (Brazil)	Return, release person(s)	Citizen (Brazil)	2006-12-20
Military (Ukraine)	Use conventional military force	Citizen (Croatia)	2015-02-12
Media Personnel (Bahrain)	Make statement	Al Wefaq National Islamic Society	2013-11-03
Dmitry Anatolyevich Medvedev	Consult	Media (Russia)	2009-10-21
Anti Defamation League	Criticize or denounce	Mahmoud Ahmadinejad	2008-09-24
Barack Obama	Express intent to meet or negotiate	China	2009-07-21
Yuriy Yekhanurov	Praise or endorse	Member of Parliament (Ukraine)	2005-09-22
Barack Obama	Threaten	Iran	2009-10-16
Burundi	Express intent to meet or negotiate	Tanzania	2009-04-21
Lulzim Basha	Consult	Foreign Affairs (Belgium)	2008-03-20
Abhisit Vejjajiva	Make empathetic comment	Citizen (Thailand)	2010-04-10
Media Personnel (Uganda)	Discuss by telephone	Daily Monitor	2006-08-12
Philip Hammond	Make a visit	United Arab Emirates	2014-06-24
Republic of South Ossetia	Make statement	Government (Georgia)	2008-03-12
Alexis Tsipras	Criticize or denounce	Antonis Samaras	2014-12-21
Police (South Africa)	Make statement	Jacob Sello Selebi	2010-08-02
Kuwait	Host a visit	Farouk al-Sharaa	2007-03-23
Abdullah Gül	Host a visit	Foreign Affairs (Syria)	2005-11-16
Barack Obama	Engage in negotiation	Xi Jinping	2015-11-18
Iran	Coerce	Terrorist Leader (Pakistan)	2010-06-20
Kazakhstan	Engage in diplomatic cooperation	Japan	2005-06-22
A.K. Antony	Make statement	China	2007-12-01
South Korea	Consult	Roh Moo Hyun	2007-01-08
Boko Haram	Use conventional military force	Citizen (Nigeria)	2014-12-18
Armed Rebel (Nigeria)	Accuse	Government (Nigeria)	2008-02-06
Islam Karimov	Make a visit	Zurab Nogaideli	2005-04-19
Olugbenga Ashiru	Engage in negotiation	Iran	2011-09-27
Ma Ying Jeou	Make statement	China	2008-03-22
Citizen (Greece)	Consult	Antonis Samaras	2015-01-05
Ministry (Nigeria)	Make statement	Oluṣẹgun Ọbasanjọ	2014-12-30
Cambodia	Arrest, detain, or charge with legal action	Men (Japan)	2010-10-13
Northern Ireland	Arrest, detain, or charge with legal action	Men (United Kingdom)	2009-08-05
Cristina Fernández de Kirchner	Praise or endorse	Juan Manuel Urtubey	2015-05-18
Japan	Engage in negotiation	China	2010-05-13
Fighter Bomber (China)	Increase military alert status	China	2009-10-01
Iran	Host a visit	Shaukat Aziz	2007-11-12
Ministry (Vietnam)	Make statement	Vietnam	2014-05-30
Lawyer/Attorney (Australia)	Make statement	Police (Australia)	2007-01-18
Israeli Defense Forces	Make statement	Israeli Defense Forces	2006-08-16
Barack Obama	Make statement	Iran	2014-01-14
Ismaïl Omar Guelleh	Praise or endorse	Barack Obama	2014-05-08
Citizen (Nigeria)	Make optimistic comment	Government (Nigeria)	2009-03-17
Business (Germany)	Criticize or denounce	Government (Germany)	2008-12-08
Citizen (Nigeria)	Demand	Government (Nigeria)	2015-04-02
Employee (Botswana)	Ease administrative sanctions	Citizen (Botswana)	2005-06-20
Police (Australia)	Make an appeal or request	Citizen (Australia)	2006-01-15
Iran	Express intent to cooperate	Representatives (Russia)	2012-07-18
Japan	Engage in negotiation	Association of Southeast Asian Nations	2006-04-10
Ireland	Praise or endorse	China	2005-01-22
Barack Obama	Make a visit	France	2009-06-22
Head of Government (Colombia)	Praise or endorse	UN Security Council	2010-09-03
Court Judge (Vanuatu)	Make statement	Activist (Papua New Guinea)	2006-04-17
Mahmoud Abbas	Express intent to meet or negotiate	Malaysia	2010-05-27
Police (Malaysia)	Make statement	Abdul Hamid	2005-11-17
Robert M. Kimmitt	Make statement	France	2006-08-01
Michael Cullen	Engage in negotiation	Peter Costello	2005-02-14
China	Host a visit	Dmitry Anatolyevich Medvedev	2015-04-05
Vietnam	Arrest, detain, or charge with legal action	Fishermen (Vietnam)	2010-10-06
Mahmoud Ahmadinejad	Make a visit	Bolivia	2009-11-22
Stephen Rapp	Make statement	Charles Taylor	2009-08-19
Yu Zhengsheng	Appeal for diplomatic cooperation (such as policy support)	Pakistan People's Party	2014-08-27
Foreign Affairs (Malaysia)	Express intent to meet or negotiate	Malaysia	2015-01-04
Ministry (Nigeria)	Express intent to meet or negotiate	Citizen (Nigeria)	2014-10-15
Thailand	Host a visit	Xi Jinping	2012-01-06
South Korea	Engage in diplomatic cooperation	China	2012-09-14
Lawyer/Attorney (Australia)	Demand	Citizen (Australia)	2013-03-13
Yemen	Return, release person(s)	Citizen (Saudi Arabia)	2006-05-03
Shimon Peres	Meet at a 'third' location	Mahmoud Abbas	2014-06-11
Daniel Scioli	Praise or endorse	Cristina Fernández de Kirchner	2011-09-06
Japan	Express intent to engage in diplomatic cooperation (such as policy support)	China	2006-09-29
Benjamin Netanyahu	Rally opposition against	Iran	2009-05-11
Iran	Accuse	France	2009-05-06
Men (Indonesia)	Threaten	Police (Indonesia)	2011-02-18
Government (Trinidad and Tobago)	Make statement	Trinidad and Tobago	2008-01-16
Lawyer/Attorney (Belgium)	Engage in material cooperation	Police (Belgium)	2007-02-21
Mahmoud Abbas	Consult	Javier Solana	2006-06-05
Angela Merkel	Make a visit	China	2010-07-16
Police (South Africa)	Arrest, detain, or charge with legal action	Armed Gang (South Africa)	2008-06-17
Iran	Praise or endorse	Ali Abdullah Saleh	2013-02-27
Member of Parliament (Iraq)	Make an appeal or request	Iraq	2009-01-21
Muhammadu Buhari	Make an appeal or request	Government (Nigeria)	2007-04-27
Presidential Family (United States)	Make a visit	China	2005-11-21
Muhammad VI	Make a visit	Head of Government (Gabon)	2015-06-12
Pervez Musharraf	Engage in negotiation	Kuwait	2005-12-03
China	Express intent to meet or negotiate	Japan	2007-05-03
Industry (China)	Make statement	China	2007-10-14
Media Personnel (Uganda)	Make statement	Police (Uganda)	2007-11-28
Middle East	Host a visit	Catherine Ashton	2011-02-14
Malawi	Express intent to settle dispute	Tanzania	2010-02-05
Rapid Action Battalion	Express intent to cooperate	Citizen (Bangladesh)	2011-10-29
Protester (Egypt)	Protest violently, riot	Police (Egypt)	2014-01-10
Macky Sall	Make statement	China	2006-04-28
Other Authorities / Officials (Mexico)	Arrest, detain, or charge with legal action	Citizen (Brazil)	2005-05-06
Muhammadiyah	Make a visit	Thailand	2007-07-28
Domestic Affairs (Mexico)	Express intent to engage in diplomatic cooperation (such as policy support)	Other Authorities / Officials (Mexico)	2010-06-28
Mahmoud Abbas	Make a visit	Yemen	2010-08-26
Mahmoud Ahmadinejad	Make statement	Iran	2013-07-30
Guy Scott	Demand	Bank (Zambia)	2012-10-26
Rashid Qureshi	Reject	Iftikhar Muhammad Chaudhry	2008-01-31
Catherine Ashton	Make a visit	Middle East	2010-07-16
Anatoly Antonov	Make statement	Military (Ukraine)	2014-05-08
Terrorist Leader (Syria)	Physically assault	Men (Syria)	2011-06-16
Treasury/Finance Ministry (Bangladesh)	Make statement	Employee (Bangladesh)	2014-09-27
Military Personnel (Philippines)	Make statement	Military (Philippines)	2008-05-26
Jens Stoltenberg	Discuss by telephone	Haider Al-Abadi	2015-12-08
Human Rights Watch	Praise or endorse	Government (Cote d'Ivoire)	2013-06-11
Laos	Express intent to meet or negotiate	Japan	2012-04-23
Wen Jiabao	Express intent to meet or negotiate	Japan	2007-03-27
Government (Sudan)	Provide humanitarian aid	Citizen (Sudan)	2005-05-02
Citizen (Sudan)	Express intent to meet or negotiate	Sudan	2006-05-13
Nonaligned Movement	Make a visit	Iran	2012-09-13
Iraq	Host a visit	Undersecretary (United States)	2010-10-07
Government (Palestinian Territory, Occupied)	Engage in symbolic act	Nabil Shaath	2006-01-03
Ali Abdullah Saleh	Host a visit	Abdoulaye Wade	2005-02-24
Iran	Consult	Sudan	2006-12-18
Nabil Shaath	Consult	UN Security Council	2005-01-11
Media Personnel (Uganda)	Make statement	Police (Uganda)	2013-07-03
Military (Mexico)	Use conventional military force	Criminal (Mexico)	2008-03-10
Kuomintang	Make an appeal or request	Tu Cheng-sheng	2007-08-24
Julia Gillard	Make statement	Peter O'Neill	2011-08-11
Mario Monti	Make optimistic comment	Iran	2012-04-09
Malaysia	Engage in diplomatic cooperation	Thailand	2006-02-20
Citizen (Mali)	Use unconventional violence	Military (Mali)	2012-02-10
Chris Evans	Meet at a 'third' location	Al Jazeera	2012-07-06
Thailand	Express intent to cooperate	China	2012-07-03
United Arab Emirates	Reduce or break diplomatic relations	Iran	2012-04-12
Police (Australia)	Sexually assault	Citizen (Australia)	2006-07-21
Shimon Peres	Make statement	Benjamin Netanyahu	2009-05-06
Energy Department/Ministry (Russia)	Make a visit	Iran	2015-10-16
Other Authorities / Officials (Nigeria)	Make statement	Government (Nigeria)	2009-01-29
Lee Myung Bak	Make statement	South Korea	2010-10-11
Iraq	Host a visit	Kuwait	2010-05-24
South Korea	Engage in diplomatic cooperation	Japan	2011-03-19
Citizen (Australia)	Criticize or denounce	Liberal National Party	2012-09-13
Police (Australia)	Arrest, detain, or charge with legal action	Men (United States)	2014-05-02
Cambodia	Consult	Vietnam	2005-08-09
Japan	Consult	China	2005-07-28
Dmitry Anatolyevich Medvedev	Make pessimistic comment	South Korea	2009-06-17
Armed Rebel (Syria)	Return, release person(s)	Iran	2013-01-10
Police (Egypt)	Use conventional military force	Protester (Egypt)	2014-01-25
Farouk al-Sharaa	Engage in negotiation	Saud bin Faisal bin Abdul-Aziz	2006-01-08
Ethiopia	Host a visit	South Sudan	2012-05-29
Iran	Make statement	Quds Force	2015-01-22
Julie Bishop	Make a visit	Middle East	2015-04-30
Yemen	Make a visit	Nasser Judeh	2008-06-13
Citizen (Nigeria)	Criticize or denounce	Joseph Mbu	2014-06-13
European Central Bank	Express intent to meet or negotiate	Ireland	2010-11-20
Gilberto Passos Gil Moreira	Criticize or denounce	Head of Government (Brazil)	2014-10-26
South Korea	Host a visit	Lee Myung Bak	2008-01-08
Mahmoud Ahmadinejad	Make an appeal or request	Economic Cooperation Organization	2009-03-11
Benjamin Netanyahu	Make statement	Israeli Defense Forces	2014-03-20
Umaru Musa Yar'Adua	Make an appeal or request	Citizen (Nigeria)	2008-12-25
Police (Kenya)	Consult	Head of Government (Kenya)	2005-05-21
Jack Lang	Make statement	France	2009-10-05
Cambodia	Engage in diplomatic cooperation	Vietnam	2009-03-18
Cabinet / Council of Ministers / Advisors (United States)	Make a visit	Ireland	2009-10-12
Public Works (Kenya)	Criticize or denounce	Kisii	2013-01-29
Military Personnel (Philippines)	Discuss by telephone	Inquirer	2008-12-31
Police (Philippines)	Arrest, detain, or charge with legal action	Military (Philippines)	2007-03-03
Barack Obama	Express intent to meet or negotiate	Ashraf Ghani Ahmadzai	2009-01-21
William J. Fallon	Praise or endorse	Pervez Musharraf	2007-06-17
Augusto Pinochet	Retreat or surrender militarily	Healthcare Facility (Chile)	2005-08-10
Business (Peru)	Protest violently, riot	Police (Peru)	2015-10-05
Education Ministry (Singapore)	Make statement	Education (Singapore)	2013-01-02
Abhisit Vejjajiva	Express intent to meet or negotiate	South Korea	2009-05-13
Head of Government (Nigeria)	Make statement	Government (Nigeria)	2009-08-25
China	Make statement	Japan	2005-05-01
Lee Myung Bak	Engage in negotiation	Yoshihiko Noda	2012-09-10
Uhuru Muigai Kenyatta	Consult	Xi Jinping	2013-04-11
Lawyer/Attorney (United Kingdom)	Appeal for intelligence	Citizen (United Kingdom)	2009-10-17
Haider Al-Abadi	Praise or endorse	Abdel Fattah Al-Sisi	2015-03-23
Sudan	Employ aerial weapons	South Sudan	2012-05-11
Qatar	Host a visit	Salim Idris	2013-12-13
Media Personnel (Japan)	Make statement	Japan	2005-11-22
Sudan	Host a visit	UN Security Council	2010-11-17
Military Personnel - Special (India)	Arrest, detain, or charge with legal action	Military Personnel (India)	2014-03-12
Lien Chan	Make a visit	China	2005-05-07
Yoani Sánchez	Make optimistic comment	Barack Obama	2008-06-04
Portugal	Expel or deport individuals	Abu Salem	2006-12-15
Head of Government (Germany)	Threaten	Government (Germany)	2009-05-29
Thailand	Arrest, detain, or charge with legal action	Citizen (Thailand)	2011-09-11
South Africa	Arrest, detain, or charge with legal action	Men (South Africa)	2010-03-23
Sudan	Engage in negotiation	Eritrea	2005-12-07
Nabih Berri	Make statement	International Government Organizations	2005-09-01
Abhisit Vejjajiva	Demand	Council for National Security	2006-11-22
Middle East	Host a visit	Abhisit Vejjajiva	2009-11-25
Alexander Vershbow	Host a visit	Evangelos Meimarakis	2009-04-27
France	Praise or endorse	Head of Government (Nigeria)	2015-06-09
Ed Royce	Make statement	Vietnam	2007-12-11
Liberals (Pakistan)	Demand	Government (Pakistan)	2007-04-19
Sudan	Host a visit	Eritrea	2006-11-05
Tsai Ing-wen	Express intent to cooperate	Ma Ying Jeou	2010-04-02
Military (South Sudan)	Occupy territory	Sudan	2012-04-13
Eduardo Rodríguez	Make statement	International Court of Justice	2013-04-30
Sergey Kuzhugetovich Shoygu	Investigate	Military (Russia)	2015-06-08
Citizen (Australia)	Praise or endorse	Barack Obama	2008-10-07
Jerry Brown	Appeal for diplomatic cooperation (such as policy support)	Vietnam	2015-10-26
Citizen (Thailand)	Bring lawsuit against	Thailand	2009-01-23
Media (Slovakia)	Accuse	Ivan Gasparovic	2009-11-27
South Africa	Consult	Malawi	2015-07-05
Iraq	Praise or endorse	Legislature (Iraq)	2006-04-23
Military (Ukraine)	Use conventional military force	Anatoly Klyan	2014-07-02
Member of Parliament (Australia)	Express intent to engage in diplomatic cooperation (such as policy support)	Citizen (Australia)	2006-10-19
Armed Rebel (Mali)	Use unconventional violence	Military (Mali)	2012-03-23
Government (Nigeria)	Expel or deport individuals	Citizen (Nigeria)	2013-07-29
Benedict XVI	Make a visit	Mexico	2012-04-09
Human Rights Watch	Make statement	Barack Obama	2014-02-20
Head of Government (Timor-Leste)	Defend verbally	Military (Timor-Leste)	2006-10-18
Portugal	Engage in diplomatic cooperation	Angola	2009-06-05
Foreign Affairs (Malaysia)	Make statement	Malaysia	2010-06-02
Lawrence Cannon	Make an appeal or request	Iran	2010-08-10
Presidential Aide (Nigeria)	Make statement	Ministry (Nigeria)	2015-05-06
Military (Philippines)	Make statement	Police (Philippines)	2009-12-11
Ministry (Nigeria)	Make an appeal or request	Citizen (Nigeria)	2013-03-26
Japan	Criticize or denounce	China	2012-12-17
Criminal (Sudan)	Physically assault	Citizen (Sudan)	2005-09-07
Citizen (Australia)	Express intent to meet or negotiate	Police (Australia)	2008-10-04
Police (Australia)	Make an appeal or request	Citizen (Australia)	2008-11-22
Wen Jiabao	Express intent to meet or negotiate	Herman Van Rompuy	2011-10-20
Ibrahim Boubacar Keïta	Make a visit	France	2013-09-30
Military Personnel (Thailand)	Make statement	National United Front for Democracy Against Dictatorship	2010-05-24
Congress (United States)	Express intent to meet or negotiate	South Korea	2005-11-15
Basile Ikouebe	Make statement	UN Security Council	2006-05-03
Al-Shabaab	Make statement	Peacekeeping Troop (Africa)	2015-09-01
Daniel Scioli	Consult	Angel Luis D'Elia	2012-08-13
George Yeo	Praise or endorse	Japan	2005-01-24
China	Provide economic aid	International Monetary Fund	2011-10-14
Court Judge (Egypt)	Make statement	Supreme Constitutional Court	2015-03-07
South Africa	Assassinate	Party President (South Africa)	2013-04-10
Member of Legislative (Govt) (United Kingdom)	Make an appeal or request	Ian Paisley	2006-05-11
City Mayor (China)	Make statement	Criminal (China)	2007-02-01
Other Authorities / Officials (Russia)	Engage in negotiation	Haider Al-Abadi	2015-05-22
Police (Australia)	Arrest, detain, or charge with legal action	Citizen (Australia)	2009-09-30
South Korea	Express intent to cooperate	Qatar	2007-02-01
Iran	Consult	Military (Lebanon)	2008-11-19
China	Express intent to engage in diplomatic cooperation (such as policy support)	Vietnam	2005-11-01
Benjamin William Mkapa	Demand	Citizen (Tanzania)	2005-10-08
Islam Karimov	Express intent to settle dispute	Xi Jinping	2013-09-22
Head of Government (Sierra Leone)	Make an appeal or request	Military Personnel - Special (Sierra Leone)	2014-07-31
Barack Obama	Express intent to meet or negotiate	Colombia	2012-04-11
Military (Philippines)	Make an appeal or request	Moro Islamic Liberation Front	2009-09-22
Sudan	Consult	Yemen	2008-11-21
Malaysia	Host a visit	Thailand	2005-12-02
Muhammad Sayyid Tantawy	Consult	Foreign Affairs (Denmark)	2006-02-06
Government (Germany)	Criticize or denounce	Militant (Ukraine)	2014-04-28
China	Engage in diplomatic cooperation	Japan	2006-09-16
Radoslaw Sikorski	Express intent to meet or negotiate	Iran	2014-02-28
China	Discuss by telephone	Barack Obama	2010-12-06
Royal Administration (Ireland)	Express intent to meet or negotiate	Ireland	2011-05-18
Benjamin Netanyahu	Consult	Federica Mogherini	2015-05-20
Military (Philippines)	Yield	Police (Philippines)	2014-07-15
Japan	Engage in negotiation	China	2008-11-23
Nuri al-Maliki	Consult	Abdullah Gül	2008-11-01
Thief (India)	Use unconventional violence	Men (India)	2015-11-13
Head of Government (Nigeria)	Make an appeal or request	Citizen (Nigeria)	2015-04-01
Ethiopia	Express intent to meet or negotiate	Sudan	2015-12-04
Ion Iliescu	Praise or endorse	Central Intelligence Agency	2015-04-27
Iran	Engage in diplomatic cooperation	Thailand	2014-02-17
Barack Obama	Consult	Dmitry Anatolyevich Medvedev	2009-10-21
Police (Philippines)	Make statement	Military Personnel - Special (Philippines)	2009-10-14
Wen Jiabao	Make statement	China	2006-09-16
Media Personnel (Pakistan)	Make statement	Pakistan People's Party	2010-11-26
Wen Jiabao	Express intent to engage in diplomatic cooperation (such as policy support)	Cambodia	2009-10-16
Vietnam	Engage in diplomatic cooperation	Angola	2008-11-06
Thailand	Use conventional military force	Cambodia	2011-04-28
Cabinet / Council of Ministers / Advisors (United States)	Make statement	Iran	2011-10-11
Citizen (Nigeria)	Demand	Government (Nigeria)	2015-08-17
Juan Carlos I	Make a visit	China	2007-06-27
Head of Government (Brazil)	Make statement	Ministry (Brazil)	2008-08-28
Ian Paisley	Make a visit	Ireland	2008-02-08
Oluṣẹgun Ọbasanjọ	Make optimistic comment	Citizen (Nigeria)	2013-01-03
Media Personnel (Thailand)	Make an appeal or request	Citizen (Thailand)	2011-09-01
Raúl Castro	Consult	Richard C. Shelby	2012-02-24
Lawmaker (Syria)	Deny responsibility	UN Security Council	2011-08-07
Protester (Thailand)	Reject proposal to meet, discuss, or negotiate	Abhisit Vejjajiva	2010-03-22
Protester (Egypt)	Demonstrate or rally	Head of Government (Egypt)	2011-01-29
China	Host a visit	Barack Obama	2009-11-10
Barack Obama	Consult	Raúl Castro	2015-04-11
Barack Obama	Make statement	Middle East	2014-10-01
Lawyer/Attorney (Uganda)	Make statement	Peter Nyombi	2013-06-28
Sheikh Hamad bin Isa al Khalifah	Praise or endorse	Ali Abdullah Saleh	2011-02-17
Citizen (Africa)	Praise or endorse	China	2006-08-15
Wolfgang Schüssel	Express intent to meet or negotiate	China	2005-04-19
Ministry (Nigeria)	Make statement	Health Ministry (Nigeria)	2009-06-30
United Arab Emirates	Arrest, detain, or charge with legal action	Intelligence Officer (Syria)	2009-04-20
Stephen Keim	Make statement	Dr. Mohamed Haneef	2007-07-15
Police (Australia)	Investigate	Citizen (Australia)	2009-04-20
Zhang Dejiang	Express intent to meet or negotiate	Branko Crvenkovski	2008-09-14
Lawyer/Attorney (United States)	Arrest, detain, or charge with legal action	Robert Hill	2010-03-09
George Yeo	Express intent to meet or negotiate	Qatar	2006-05-18
Head of Government (Nigeria)	Engage in diplomatic cooperation	Umaru Musa Yar'Adua	2010-02-26
Legislature (Greece)	Engage in diplomatic cooperation	Court of Audit	2014-11-11
Chishimba Kambwili	Make statement	Michael Sata	2011-12-01
Sheikh Hamad bin Khalifa al-Thani	Make empathetic comment	Sheikh Jabir al Ahmad al Jabir al Sabah	2006-01-16
The Juba Post	Discuss by telephone	South Sudan	2008-10-09
China	Express intent to meet or negotiate	Japan	2009-02-03
Ministry (South Korea)	Make statement	South Korea	2008-04-15
Daniel Scioli	Consult	Raúl Castro	2015-07-22
South Korea	Consult	China	2006-09-14
Comoros	Praise or endorse	Moussa Toybou	2008-07-01
Children (Philippines)	Make an appeal or request	Police (Philippines)	2008-09-04
UN Security Council	Praise or endorse	Bernardino Leon	2015-02-16
Insurgent (Thailand)	Use unconventional violence	Citizen (Thailand)	2009-12-25
Military (Burundi)	Increase military alert status	Burundi	2007-08-16
Court Judge (United Kingdom)	Arrest, detain, or charge with legal action	Citizen (United Kingdom)	2005-09-08
Director General (Australia)	Make an appeal or request	Police (Australia)	2007-12-24
China	Host a visit	Citizen (North Korea)	2012-01-08
UN Security Council	Sign formal agreement	Iran	2015-07-14
Ministry (Vietnam)	Make statement	Vietnam	2013-08-27
Syrian Observatory for Human Rights	Make statement	Defector (Syria)	2012-03-14
Media Personnel (Serbia)	Make statement	Democratic Party (Serbia)	2008-06-24
Mahmoud Ahmadinejad	Make statement	Iran	2009-07-01
Mahmoud Ahmadinejad	Make statement	Iran	2007-08-31
European Central Bank	Praise or endorse	France	2007-09-23
China	Arrest, detain, or charge with legal action	Citizen (Australia)	2009-07-13
Barack Obama	Reject proposal to meet, discuss, or negotiate	Benjamin Netanyahu	2012-10-24
Police (Australia)	Investigate	Women (Australia)	2006-03-20
Association of Southeast Asian Nations	Make statement	Vietnam	2011-11-16
Military (Lebanon)	Make statement	Armed Band (Lebanon)	2015-12-18
Oluṣẹgun Ọbasanjọ	Praise or endorse	Other Authorities / Officials (Nigeria)	2006-12-21
Ministry (Tanzania)	Make statement	Media (Africa)	2005-09-21
Barack Obama	Make a visit	France	2009-03-11
Malaysia	Praise or endorse	Japan	2013-12-12
Protester (Egypt)	Protest violently, riot	Police (Egypt)	2011-02-11
Separatist Leader (Kosovo)	Engage in negotiation	UN Security Council	2007-12-19
Thailand	Express intent to cooperate	Cambodia	2011-09-16
Evo Morales	Engage in negotiation	Raúl Castro	2008-05-22
Northern Ireland	Arrest, detain, or charge with legal action	Citizen (United Kingdom)	2008-05-30
Citizen (Nigeria)	Criticize or denounce	Oluṣẹgun Ọbasanjọ	2005-01-14
Lawyer/Attorney (Kenya)	Make statement	Police (Kenya)	2014-07-15
Israeli Defense Forces	fight with small arms and light weapons	Women (Palestinian Territory, Occupied)	2015-09-22
Foreign Affairs (France)	Make statement	Agence France-Presse	2010-11-22
Governor (Thailand)	Make an appeal or request	Citizen (Thailand)	2008-07-18
Legislature (Czech Republic)	Praise or endorse	Communist Party of Bohemia and Moravia	2010-05-30
Abdullah Gül	Make optimistic comment	Kazakhstan	2010-05-25
Association of Southeast Asian Nations	Engage in diplomatic cooperation	China	2014-04-21
China	Express intent to cooperate	Japan	2012-05-17
Criminal (Sudan)	Use unconventional violence	Reserve Personnel (Sudan)	2015-07-20
Police (Croatia)	Investigate	Citizen (Croatia)	2008-02-14
South Korea	Express intent to cooperate	China	2014-09-21
Thailand	Halt negotiations	Citizen (Thailand)	2009-04-13
Moro Islamic Liberation Front	Accuse	Military (Philippines)	2007-01-09
Congress (Argentina)	Make statement	The Poor (Argentina)	2013-04-17
Japan	Express intent to engage in diplomatic cooperation (such as policy support)	South Korea	2013-10-30
Japan	Praise or endorse	Ethiopia	2014-08-27
Military Personnel - Special (Tanzania)	Use conventional military force	Citizen (Tanzania)	2013-07-29
Criminal (Israel)	Make an appeal or request	Police (Israel)	2011-03-23
Mexico	Host a visit	Roh Moo Hyun	2005-09-13
Yemen	Consult	France	2010-11-23
Japan	Consult	Foreign Affairs (South Korea)	2009-02-09
African Union	Engage in negotiation	Ethiopia	2009-05-18
Cristina Fernández de Kirchner	Engage in diplomatic cooperation	Bolivia	2007-10-29
Andrius Kubilius	Praise or endorse	Valdis Dombrovskis	2010-10-05
Criminal (Australia)	Use unconventional violence	Citizen (Australia)	2015-11-17
United Arab Emirates	Host a visit	Mahmoud Abbas	2009-11-01
Japan	Host a visit	Barack Obama	2014-04-25
Military (Lebanon)	Use conventional military force	Islamic Militant (Palestinian Territory, Occupied)	2007-05-31
Marios Garoyian	Consult	Head of Government (Greece)	2009-04-22
Tony Blair	Consult	Hanan Ashrawi	2012-01-10
China	Engage in diplomatic cooperation	Iran	2013-10-12
France	Engage in diplomatic cooperation	Government (France)	2014-04-09
Armed Rebel (Yemen)	Use unconventional violence	Combatant (Yemen)	2015-07-20
Head of Government (Nigeria)	Praise or endorse	Government (Nigeria)	2008-04-21
George Yeo	Consult	Xu Zongheng	2007-10-13
Sergey Kuzhugetovich Shoygu	Express intent to cooperate	Chuck Hagel	2013-12-17
Hui Liangyu	Make statement	China	2012-08-02
Al-Shabaab	Arrest, detain, or charge with legal action	Men (Kenya)	2014-06-03
Cambodia	Sign formal agreement	Laos	2012-09-13
Islamic (Syria)	Make statement	Militant (Syria)	2014-03-01
Pervez Musharraf	Make statement	Congress (Philippines)	2005-04-18
Muhammadu Buhari	Make statement	Boko Haram	2015-06-22
China	Express intent to engage in diplomatic cooperation (such as policy support)	Sudan	2007-04-03
Police (Australia)	Use conventional military force	Women (Australia)	2005-11-23
China	Make statement	Japan	2011-08-02
Ronnie Mamoepa	Make statement	Cabinet / Council of Ministers / Advisors (United States)	2008-09-20
Muhammadu Buhari	Consult	Oluṣẹgun Ọbasanjọ	2015-08-10
Ministry (Sudan)	Make statement	Government (Sudan)	2008-03-14
Páez	Make statement	The Poor (Philippines)	2014-11-24
Member of Parliament (Kyrgyzstan)	Make an appeal or request	Citizen (Kyrgyzstan)	2005-04-08
Head of Government (Turkmenistan)	Express intent to meet or negotiate	Wen Jiabao	2007-11-03
People Associated with the Opposition (Brazil)	Express intent to engage in diplomatic cooperation (such as policy support)	Citizen (Brazil)	2012-05-17
Police (Australia)	Appeal for intelligence	Citizen (Australia)	2005-04-03
Japan	Express intent to meet or negotiate	China	2010-11-24
Tony Snow	Make statement	Roh Moo Hyun	2006-11-18
Police (Indonesia)	Use tactics of violent repression	Noordin M. Top	2006-04-29
Iran	Engage in diplomatic cooperation	Japan	2009-04-13
Ministry (Iran)	Make statement	Middle East	2011-03-03
Mahmoud Abbas	Consult	Omar Suleiman	2010-11-20
Media Personnel (Uganda)	Make statement	Police (Uganda)	2006-11-12
Government (Germany)	Make statement	Regulator (Germany)	2009-04-25
Daniel Arap Moi	Make a visit	Sudan	2007-08-11
Evo Morales	Make statement	Bolivia	2008-10-30
Police (Canada)	Make statement	Employee (Canada)	2010-10-09
China	Accede to demands for change in policy	Iran	2008-05-15
Austria Press Agency	Express intent to release persons or property	Ogaden National Liberation Front	2011-01-14
Yoshihiko Noda	Discuss by telephone	Wen Jiabao	2011-09-07
Thailand	Engage in diplomatic cooperation	Malaysia	2008-04-22
Abdullah Gül	Praise or endorse	Iran	2014-06-12
Citizen (Australia)	Physically assault	Police (Australia)	2005-02-28
Benjamin Netanyahu	Express intent to cooperate	Mahmoud Abbas	2014-07-03
Citizen (Nigeria)	Make an appeal or request	Government (Nigeria)	2008-08-11
Cao Duc Phat	Make statement	Vietnam	2008-11-18
Military (South Sudan)	Mobilize or increase armed forces	South Sudan	2011-08-26
Ashraf Ghani Ahmadzai	Praise or endorse	Zalmai Rassoul	2014-03-25
Wen Jiabao	Make statement	China	2009-05-26
Ministry (Sudan)	Make statement	Sudan	2012-03-03
City Mayor (Bangladesh)	Make an appeal or request	Citizen (Bangladesh)	2006-01-20
Election Commission (India)	Make statement	Head of Government (India)	2008-06-17
Abdullah Gül	Express intent to meet or negotiate	China	2009-06-28
Tanzania	Host a visit	National Resistance Movement	2012-07-04
Nuri al-Maliki	Make a visit	Iraq	2008-07-20
Abdullah Gül	Consult	Barack Obama	2009-04-04
Ethiopia	Make a visit	China	2011-11-22
Ishaq Dar	Make statement	Pakistan administered Kashmir	2007-05-25
Ministry (South Korea)	Make statement	Police (South Korea)	2010-02-23
Iran	Defy norms, law	UN Security Council	2006-04-29
Citizen (Brazil)	Criticize or denounce	Military Ruler (Brazil)	2015-08-17
France	Express intent to meet or negotiate	China	2013-09-11
Iran	Engage in diplomatic cooperation	Business (Croatia)	2012-04-17
Afghan National Army	Use conventional military force	Militant (Taliban)	2006-05-14
Police (Australia)	Make statement	Media Personnel (Australia)	2011-12-12
Barack Obama	Express intent to meet or negotiate	Uhuru Muigai Kenyatta	2015-04-20
China	Host a visit	Freundel Jerome Stuart	2011-11-10
Mahmoud Ahmadinejad	Make optimistic comment	Malaysia	2005-09-10
China	Make an appeal or request	Iran	2006-02-23
Winston Peters	Make statement	Frank Bainimarama	2008-07-16
City Manager (Egypt)	Make an appeal or request	Environment Department/Ministry (Egypt)	2013-05-08
Lee Myung Bak	Express intent to meet or negotiate	Barack Obama	2009-06-14
Mahmoud Ahmadinejad	Accuse	Media Personnel (International)	2010-10-13
France	Host a visit	Iran	2014-06-12
Mahmoud Ahmadinejad	Consult	Abdullah Gül	2009-03-17
Sudan	Provide humanitarian aid	China	2012-01-30
Japan	Praise or endorse	Vietnam	2009-12-11
Lee Myung Bak	Sign formal agreement	Wen Jiabao	2010-05-28
Islam Karimov	Consult	Media Personnel (International)	2007-12-25
Roberto Castelli	Engage in negotiation	Alberto Gonzales	2005-11-12
Sudan People's Liberation Army	Make statement	Sudan	2010-10-14
Education (Tanzania)	Make statement	Tanzania	2012-09-25
Barack Obama	Make an appeal or request	Mahmoud Abbas	2011-09-22
Police (South Korea)	Discuss by telephone	Agence France-Presse	2008-01-12
South Africa	Host a visit	Yasuo Fukuda	2013-12-10
Bala Abdulkadir Mohammed	Make statement	Government (Nigeria)	2010-06-23
Japan	Host a visit	Head of Government (Turkmenistan)	2015-03-16
Citizen (Brazil)	Reject	Jader Barbalho Fontenelle	2010-10-27
Franklin Drilon	Make statement	Congress (Philippines)	2006-06-06
France	Make a visit	China	2008-05-15
Muhammadu Buhari	Praise or endorse	Ibrahim Shehu Shema	2011-04-03
Government (Nigeria)	Impose restrictions on political freedoms	Citizen (Nigeria)	2013-09-23
Citizen (Uganda)	Appeal for intelligence	Police (Uganda)	2010-06-09
Rafael Correa	Express intent to meet or negotiate	Colombia	2008-03-05
Shimon Peres	Discuss by telephone	Dmitry Anatolyevich Medvedev	2008-12-18
City Mayor (Australia)	Make pessimistic comment	Citizen (Australia)	2014-10-26
Benazir Bhutto	Accuse	Militant (Taliban)	2007-10-19
Citizen (Thailand)	Express intent to meet or negotiate	National United Front for Democracy Against Dictatorship	2010-04-05
South Sudan	Engage in negotiation	Uhuru Muigai Kenyatta	2014-11-07
South Korea	Make statement	Ryoo Kihl-jae	2013-06-09
Yemen	Make statement	Indigenous People (Yemen)	2009-08-01
Associated Press	Consult	Iran	2007-04-30
Head of Government (Turkmenistan)	Make a visit	Qatar	2010-10-11
Vietnam	Engage in diplomatic cooperation	Laos	2006-09-08
Lawyer/Attorney (Malaysia)	Express intent to meet or negotiate	Malaysia	2009-07-30
China	Consult	Kazakhstan	2008-04-16
Military (Mexico)	Increase military alert status	Mexico	2007-03-20
Constitutional Court (Uganda)	Praise or endorse	Jacob Oulanyah	2008-06-16
Reserve Personnel (Philippines)	Make statement	Naval (United States)	2013-03-29
Finance / Economy / Commerce / Trade Ministry (Cambodia)	Sign formal agreement	Industrial / Textiles / Mining Ministry (Vietnam)	2008-01-16
William Kabogo	Host a visit	Japan	2014-07-04
Colombia	Host a visit	Mexico	2007-01-24
Isaias Afewerki	Engage in negotiation	Sheikh Hamad bin Khalifa al-Thani	2013-04-04
Pham Binh Minh	Make a visit	Thailand	2015-05-21
UN Security Council	Express intent to provide military protection or peacekeeping	Sudan	2008-05-01
Colombia	Meet at a 'third' location	Bolivia	2007-06-28
Japan	Demand	China	2006-03-01
Congress (Argentina)	Criticize or denounce	Cristina Fernández de Kirchner	2015-01-20
Governor (Kenya)	Make an appeal or request	Women (Kenya)	2014-06-16
Lee Myung Bak	Make a visit	South Korea	2012-08-10
Citizen (Thailand)	Express intent to meet or negotiate	Thailand	2009-08-04
Barack Obama	Make statement	Iran	2009-06-02
Kuomintang	Consult	People First Party Korea	2005-08-29
Wen Jiabao	Make statement	China	2011-05-14
China	Host a visit	National Transitional Council	2011-06-23
Member of Parliament (Brazil)	Criticize or denounce	Citizen (Brazil)	2006-08-24
Election Commission (Nepal)	Make statement	Party Member (Nepal)	2008-05-08
Michael D. Higgins	Make statement	Ireland	2014-06-18
Sudan	Express intent to cooperate	Eritrea	2010-08-10
Alliance for Democracy	Appeal for diplomatic cooperation (such as policy support)	Citizen (Nigeria)	2007-09-26
National Social Security Authority	Cooperate economically	Bank (Zimbabwe)	2014-02-25
Party Member (Czech Republic)	Criticize or denounce	Martin Bursík	2006-11-25
Sudan	Engage in symbolic act	John Garang	2005-08-05
Police (Australia)	Arrest, detain, or charge with legal action	Women (Australia)	2008-12-01
Gholamali Haddad Adel	Make statement	Defense / Security Ministry (United States)	2011-04-15
Citizen (Kyrgyzstan)	Express intent to meet or negotiate	Education (Kyrgyzstan)	2007-04-09
John Campbell	Consult	Afghan National Army	2014-12-24
Criminal (Somalia)	Abduct, hijack, or take hostage	Citizen (United Kingdom)	2009-11-20
Shimon Peres	Consult	Barack Obama	2009-05-13
Japan	Engage in diplomatic cooperation	South Africa	2010-04-27
Special Commission (European Parliament)	Consult	Gazeta Wyborcza	2006-11-09
Barack Obama	Consult	Benjamin Netanyahu	2009-05-04
South Korea	Express intent to meet or negotiate	Kazakhstan	2007-06-01
Benjamin Netanyahu	Make statement	Iran	2009-05-26
Candida Celeste da Silva	Make statement	Angola	2006-12-04
Joachim Gauck	Praise or endorse	Klaus Johannis	2015-02-26
Member of Parliament (India)	Rally opposition against	Head of Government (India)	2008-11-08
Valdis Dombrovskis	Praise or endorse	Party Member (Latvia)	2014-12-06
Rajya Sabha	Make an appeal or request	Labor Union (India)	2015-03-11
National Restoration Party	Make statement	Michael Sata	2014-05-13
Muhammadu Buhari	Make statement	Government (Nigeria)	2015-08-08
Iran	Make an appeal or request	Yemen	2013-09-26
Lien Chan	Express accord	China	2005-05-19
Mikhail Yefimovich Fradkov	Express intent to meet or negotiate	South Korea	2006-10-10
Laos	Sign formal agreement	Thailand	2007-06-21
Citizen (Mali)	Accuse	Police (Rwanda)	2015-04-02
Dmitry Anatolyevich Medvedev	Appeal for diplomatic cooperation (such as policy support)	United Russia	2011-12-17
Iran	Consult	Governor (United Arab Emirates)	2008-02-25
Police (Tanzania)	Use tactics of violent repression	Citizen (Tanzania)	2013-06-18
Radoslaw Sikorski	Make a visit	Iran	2014-03-01
Children (Thailand)	Use unconventional violence	Thailand	2007-01-24
South Sudan	Criticize or denounce	Sudan	2012-05-29
Cristina Fernández de Kirchner	Make a visit	Legislature (Spain)	2009-02-10
Cambodia	Reduce or break diplomatic relations	Thailand	2011-02-13
Japan	Express intent to meet or negotiate	China	2014-06-25
Radio France Internationale	Make statement	Foreign Affairs (France)	2011-04-11
Zillur Rahman	Consult	Army Personnel (Bangladesh)	2011-06-21
Government (Sudan)	Accuse	Peacekeeping Troop (Sudan)	2015-04-26
Media Personnel (China)	Express intent to meet or negotiate	Donald Rumsfeld	2005-10-18
Defense / Security Ministry (United States)	Make a visit	Abdullah Gül	2011-12-16
Citizen (Belgium)	Express intent to cooperate	Herman Van Rompuy	2009-07-17
News Editor (Russia)	Accuse	Other Authorities / Officials (Russia)	2009-08-22
Winston Peters	Make statement	New Zealand First	2008-04-08
Togo	Sign formal agreement	China	2011-02-15
Ministry (Nigeria)	Arrest, detain, or charge with legal action	Citizen (Nigeria)	2006-04-21
Aigars Kalvitis	Make an appeal or request	Dzintars Jaundzeikars	2006-07-23
High Ranking Military Personnel (Pakistan)	Express intent to meet or negotiate	Pervez Musharraf	2008-01-31
Citizen (Thailand)	Accuse	Insurgent (Thailand)	2007-06-15
Foreign Affairs (India)	Consult	Ali Abdullah Saleh	2009-01-15
Mexico	Host a visit	Wang Yi	2014-09-22
Police (Australia)	Arrest, detain, or charge with legal action	Citizen (Australia)	2009-04-13
Haider Al-Abadi	Consult	Massoud Barzani	2015-04-08
International Court of Justice	Make an appeal or request	Other Authorities / Officials (Serbia)	2007-02-26
Liu Yandong	Consult	Head of Government (Bangladesh)	2015-05-25
Northern Ireland	Make a visit	Iraq	2005-12-04
Wen Jiabao	Express intent to settle dispute	Tony Blair	2006-09-13
Police (Australia)	Investigate	Criminal (Australia)	2005-05-25
Head of Government (Pakistan)	Make statement	Pervez Musharraf	2014-04-04
Japan	Host a visit	Cabinet / Council of Ministers / Advisors (United States)	2010-05-22
Serik Akhmetov	Make statement	Iran	2008-09-29
China	Praise or endorse	Sudan	2015-01-15
Tony Blair	Consult	Pervez Musharraf	2006-11-20
South Korea	Host a visit	Catherine Ashton	2014-05-23
Angola	Sign formal agreement	South Africa	2006-09-02
Envoy (United States)	Make a visit	China	2009-06-06
Vietnam	Consult	Laos	2008-03-20
Men (Malaysia)	fight with small arms and light weapons	Malaysia	2013-03-30
Head of Government (Ukraine)	Consult	Tony Blair	2005-12-01
Thailand	Consult	Vietnam	2009-03-10
Children (Palestinian Territory, Occupied)	Physically assault	Israeli Defense Forces	2015-07-23
Moro National Liberation Front	Investigate	Abu Sayyaf	2015-10-07
Vietnam	Praise or endorse	China	2015-04-10
Foreign Affairs (Singapore)	Express intent to meet or negotiate	Ali Abdullah Saleh	2007-05-23
Military (Philippines)	Use conventional military force	Muslim Militant (Philippines)	2008-06-26
Yasuo Fukuda	Express intent to meet or negotiate	China	2007-11-14
Ho Nghia Dung	Express intent to meet or negotiate	Vietnam Investment Review	2008-12-02
Lawyer/Attorney (Australia)	Make statement	Police (Australia)	2006-12-20
Special Commission (Bolivia)	Praise or endorse	Evo Morales	2008-12-03
Malaysia	Praise or endorse	Thailand	2013-01-14
Qiangba Puncog	Reject	Media Personnel (China)	2007-07-17
Armed Gang (Palestinian Territory, Occupied)	fight with small arms and light weapons	Israeli Defense Forces	2007-06-18
Hayat Boumeddiene	Reject proposal to meet, discuss, or negotiate	Malaysia	2015-01-11
Police (Tanzania)	Arrest, detain, or charge with legal action	Citizen (Tanzania)	2006-12-24
John Odigie-Oyegun	Accuse	Government (Nigeria)	2014-12-08
Labor Union (Nigeria)	Consult	Daily Trust	2013-04-04
Angela Merkel	Consult	Barack Obama	2012-06-19
Foreign Affairs (Austria)	Make statement	Ethiopia	2013-12-18
Member of Parliament (Ukraine)	Make statement	Our Ukraine	2008-02-20
Xi Jinping	Make a visit	China	2012-04-02
China	Reject	Japan	2014-01-30
Mikulas Dzurinda	Express intent to cooperate	Wen Jiabao	2005-12-07
Governor (Kenya)	Consult	Media (Kenya)	2014-11-18
Julie Bishop	Make an appeal or request	Peter O'Neill	2014-02-06
Malaysia	Arrest, detain, or charge with legal action	Men (Malaysia)	2007-07-10
South Korea	Express intent to cooperate	China	2009-09-15
Al Jazeera	Make statement	Pilgrim (South Asia)	2006-01-12
Wen Jiabao	Consult	Scientist (China)	2010-08-07
Rafael Correa	Express intent to engage in diplomatic cooperation (such as policy support)	Governor (Dominican Republic)	2014-07-03
Military (Lebanon)	Use conventional military force	Extremist (Lebanon)	2007-06-05
Jakaya Mrisho Kikwete	Make statement	China	2007-06-11
Israeli Defense Forces	Make statement	Police (Israel)	2006-08-02
Barack Obama	Make a visit	Colombia	2015-12-23
High Commission (Australia)	Engage in diplomatic cooperation	Other Authorities / Officials (Solomon Islands)	2007-04-02
Police (Syria)	Use conventional military force	Armed Services Deserter (Syria)	2012-01-14
Azali Assouman	Make a visit	Tanzania	2006-03-30
Police (Australia)	Accuse	Women (Australia)	2012-10-18
Xi Jinping	Reject proposal to meet, discuss, or negotiate	Japan	2015-10-15
Police (Australia)	Impose administrative sanctions	Citizen (Australia)	2010-11-29
Elizabeth II	Praise or endorse	Businessperson (Malaysia)	2010-06-16
Angela Merkel	Express intent to meet or negotiate	Herman Van Rompuy	2011-11-01
Japan	Engage in negotiation	China	2006-09-25
France	Accuse	Benjamin Netanyahu	2009-05-22
Noppadon Pattama	Criticize or denounce	Abhisit Vejjajiva	2010-08-02
Sérgio de Oliveira Cabral Santos Filho	Accuse	Criminal (Brazil)	2007-10-20
Education (Nigeria)	Provide humanitarian aid	Citizen (Nigeria)	2014-11-10
Special Court for Sierra Leone	Arrest, detain, or charge with legal action	Charles Taylor	2005-11-28
Uhuru Muigai Kenyatta	Praise or endorse	Mwai Kibaki	2013-01-15
Protester (Thailand)	Protest violently, riot	Thailand	2008-09-04
China	Criticize or denounce	Japan	2015-08-29
Barack Obama	Make a visit	Iraq	2008-11-08
Envoy (Sudan)	Express intent to meet or negotiate	Sudan	2009-09-09
Iran	Make statement	Mahmoud Ahmadinejad	2005-09-15
Police (South Korea)	Confiscate property	South Korea	2013-09-26
National Democratic Party	Make statement	Court Judge (Egypt)	2010-09-28
Police (Australia)	Arrest, detain, or charge with legal action	Citizen (Australia)	2009-06-22
Barack Obama	Express intent to meet or negotiate	France	2009-05-08
Court Judge (India)	Arrest, detain, or charge with legal action	Drug Gang (India)	2009-08-20
Thailand	Host a visit	Joschka Fischer	2005-01-08
Meira Kumar	Make a visit	Trinidad and Tobago	2012-01-10
Military Personnel (France)	Consult	Foreign Affairs (Malaysia)	2005-06-10
Brice Hortefeux	Make statement	France	2010-10-19
South Korea	Express intent to engage in diplomatic cooperation (such as policy support)	Japan	2010-10-04
Foreign Affairs (South Korea)	Make a visit	Japan	2006-08-02
Benjamin Netanyahu	Consult	Barack Obama	2012-04-10
Hamrokhon Zarifi	Consult	Foreign Affairs (India)	2008-02-14
Ibrahim Shekarau	Make statement	Government (Nigeria)	2014-12-29
United Arab Emirates	Criticize or denounce	Iran	2011-10-14
Police (Australia)	Arrest, detain, or charge with legal action	Citizen (Australia)	2008-04-07
Kazakhstan	Engage in diplomatic cooperation	United Arab Emirates	2011-01-30
Lee Myung Bak	Make an appeal or request	Kazakhstan	2009-05-13
Rebel Group (Lebanon)	Return, release person(s)	Detainee (Lebanon)	2014-03-20
Emperor Akihito	Express intent to meet or negotiate	Royal Administration (Romania)	2009-05-15
Armed Rebel (Ukraine)	Use unconventional violence	Military (Ukraine)	2015-02-03
France	Engage in negotiation	Macky Sall	2013-04-09
Boko Haram	Use conventional military force	Citizen (Nigeria)	2014-12-19
Mikhail Sergeyevich Gorbachev	Express intent to meet or negotiate	South Korea	2008-09-26
Foreign Affairs (Israel)	Demand	France	2015-06-04
France	Host a visit	Head of Government (Gabon)	2007-05-31
France	Host a visit	Royal Administration (Spain)	2015-06-03
Military Personnel - Special (Afghanistan)	Use conventional military force	Combatant (Taliban)	2010-03-03
Wen Jiabao	Make statement	China	2005-06-14
Barack Obama	Consult	South Korea	2009-06-17
Wen Jiabao	Demand	China	2010-05-29
Mikhail Yefimovich Fradkov	Consult	Head of Government (South Korea)	2006-10-17
Police (Malaysia)	Confiscate property	Malaysia	2009-11-20
China	Express intent to cooperate	South Korea	2007-02-14
Thailand	Use conventional military force	Citizen (Thailand)	2012-03-31
Police (Ukraine)	Use conventional military force	Militant (Ukraine)	2015-07-13
Shaukat Aziz	Make statement	Pakistan administered Kashmir	2007-08-16
China	Express intent to cooperate	South Korea	2010-11-04
Police (South Africa)	Confiscate property	Men (South Africa)	2011-11-20
Vietnam	Sign formal agreement	Laos	2006-12-06
Algirdas Butkevičius	Make empathetic comment	Angela Merkel	2015-11-11
Drug Gang (Thailand)	Make statement	Military Personnel (Thailand)	2012-01-27
Mikulas Dzurinda	Make statement	Ivan Gasparovic	2009-04-15
Bishop (South Africa)	Express intent to meet or negotiate	South Africa	2009-03-21
Japan	Express intent to meet or negotiate	Thailand	2009-04-14
Murtala Nyako	Make an appeal or request	Citizen (Nigeria)	2009-01-02
Lawmaker (United Kingdom)	Demand	Citizen (United Kingdom)	2008-01-31
Dmitry Anatolyevich Medvedev	Consult	China	2013-03-24
Medical Personnel (Japan)	Make statement	Japan	2007-09-14
Aladdin Boroujerdi	Make statement	Iran	2009-04-09
Mexico	Express intent to cooperate	South Korea	2007-08-09
Wang Yi	Make statement	China	2015-08-18
Uhuru Muigai Kenyatta	Criticize or denounce	Francis Muthaura	2012-06-13
Ireland	Host a visit	Borys Tarasyuk	2006-02-07
Citizen (Thailand)	Make an appeal or request	Thailand	2006-04-11
Presidential Candidate (Afghanistan)	Accuse	Election Commission (Afghanistan)	2014-04-15
Citizen (Nigeria)	Express intent to engage in diplomatic cooperation (such as policy support)	Government (Nigeria)	2012-08-23
Militant (Boko Haram)	Use unconventional violence	Lafarge	2014-12-04
Bhutan	Sign formal agreement	Election Commission (India)	2006-07-05
Laos	Express intent to cooperate	Cambodia	2007-11-12
John Odigie-Oyegun	Reject	Citizen (Nigeria)	2015-07-30
Romania	Praise or endorse	Democratic Force	2011-02-02
Activist (France)	Demonstrate or rally	France	2015-11-19
Member of Parliament (India)	Make statement	Military Personnel (India)	2013-12-20
Mohamed Ould Abdel Aziz	Make an appeal or request	Citizen (Mauritania)	2013-08-08
Industrial / Textiles / Mining Ministry (Vietnam)	Consult	Ministry of Public Security (Vietnam)	2010-09-07
Ministry (Nigeria)	Express intent to engage in diplomatic cooperation (such as policy support)	Citizen (Nigeria)	2013-12-20
Cambodia	Engage in diplomatic cooperation	Vietnam	2008-01-30
Sudan	Express intent to cooperate	China	2009-11-19
Sergey Kuzhugetovich Shoygu	Express intent to meet or negotiate	Head of Government (Greece)	2013-12-02
Police (Australia)	fight with small arms and light weapons	Criminal (Australia)	2010-09-20
Ethiopia	Sign formal agreement	Tanzania	2010-11-19
Barack Obama	Engage in negotiation	Benjamin Netanyahu	2009-09-05
Iran	Sign formal agreement	China	2012-09-10
Domestic Affairs (Croatia)	Express intent to engage in diplomatic cooperation (such as policy support)	Ivica Kirin	2006-01-07
Media (Nigeria)	Praise or endorse	Umaru Musa Yar'Adua	2008-11-04
Irakli Alasania	Consult	Education (United States)	2013-08-23
Jack Straw	Express intent to meet or negotiate	Iran	2014-01-03
Cristina Fernández de Kirchner	Make a visit	Congress (Argentina)	2011-03-01
Bolivia	Confiscate property	Military (Bolivia)	2007-10-21
Ministry (Tanzania)	Express intent to meet or negotiate	Tanzania	2011-03-30
Abhisit Vejjajiva	Make statement	Progressive Movement	2009-07-24
Police (Philippines)	Investigate crime, corruption	Men (Philippines)	2009-07-20
Barack Obama	Express intent to de-escalate military engagement	Middle East	2014-09-10
Barack Obama	Consult	Benedict XVI	2009-07-13
Edwin Clark	Demand	Citizen (Nigeria)	2009-10-23
China	Consult	Japan	2005-06-06
Tanzania	Host a visit	Wen Jiabao	2006-06-26
Head of Government (Qatar)	Make statement	Qatar	2010-05-28
Motijheel Thana	Arrest, detain, or charge with legal action	Citizen (Bangladesh)	2012-02-27
Media Personnel (Thailand)	Make statement	Cabinet / Council of Ministers / Advisors (Thailand)	2011-12-13
Attorney General (Afghanistan)	Make statement	Ministry (Afghanistan)	2010-04-29
Aladdin Boroujerdi	Make statement	Iran	2011-01-18
Sudan	Arrest, detain, or charge with legal action	Ilich Ramírez Sánchez	2014-10-07
Mahmoud Ahmadinejad	Make a visit	Iran	2009-06-01
Lawyer/Attorney (United Kingdom)	Demand	Citizen (United Kingdom)	2007-12-04
Evo Morales	Make statement	Bolivia	2007-05-27
UN Security Council	Make an appeal or request	Iran	2007-02-22
Media Personnel (Pakistan)	Make statement	Head of Government (Pakistan)	2008-05-04
Head of Government (India)	Criticize or denounce	Associated Press	2008-03-31
Other Authorities / Officials (Nigeria)	Arrest, detain, or charge with legal action	Citizen (Nigeria)	2014-06-28
Wen Jiabao	Make statement	China	2010-03-16
Ali Abdullah Saleh	Engage in negotiation	Roh Moo Hyun	2005-04-28
Panhellenic Socialist Movement	Criticize or denounce	Alexis Tsipras	2014-05-16
China	Host a visit	Barack Obama	2009-09-14
Other Authorities / Officials (Nigeria)	Make statement	Government (Nigeria)	2012-03-07
Government (Georgia)	Express intent to meet or negotiate	Republic of South Ossetia	2007-03-26
Barack Obama	Make a visit	South Korea	2014-05-02
Tony Blair	Engage in negotiation	Wen Jiabao	2006-09-12
Iraq	Reject	Bank (Iraq)	2014-10-14
Toru Hashimoto	Make statement	House of Representatives (Japan)	2015-04-04
France	Make statement	Iran	2006-02-18
Media Personnel (Somalia)	Make statement	Combatant (Al-Shabaab)	2010-11-15
Police (Australia)	Make an appeal or request	Citizen (Australia)	2015-10-12
Citizen (Africa)	Threaten	François Bozizé	2012-12-19
Treasury/Finance Ministry (Japan)	Praise or endorse	China	2010-06-19
Raúl Castro	Sign formal agreement	Rafael Correa	2013-09-28
Gerhard Schröder	Praise or endorse	Angela Merkel	2005-11-15
Abdullah Gül	Make a visit	Japan	2008-06-04
Zyta Gilowska	Make statement	Civic Platform	2006-06-29
Citizen (Sudan)	Make an appeal or request	Government (Sudan)	2013-05-07
Police (Australia)	Make pessimistic comment	Citizen (Australia)	2012-11-13
Armed Rebel (Turkish Kurds)	Use unconventional violence	Iraq	2008-03-25
Armed Rebel (Mali)	Use unconventional violence	Military (Mali)	2006-05-31
Citizen (Nigeria)	Criticize or denounce	Education (Nigeria)	2011-10-28
Member of Legislative (Govt) (Lebanon)	Consult	Head of Government (Qatar)	2010-11-23
Cabinet / Council of Ministers / Advisors (United States)	Consult	Mahmoud Abbas	2014-03-17
Police (Cote d'Ivoire)	Use conventional military force	Student (Cote d'Ivoire)	2015-08-29
Attacker (Afghanistan)	Use unconventional violence	Employee (Afghanistan)	2007-04-23
Eid Kabalu	Make statement	Police (Philippines)	2007-01-08
Armed Gang (Palestinian Territory, Occupied)	Use unconventional violence	Argentine Naval Prefecture	2007-10-22
Media Personnel (Australia)	Make statement	Police (Australia)	2007-08-12
Police (Australia)	Provide humanitarian aid	Citizen (Australia)	2008-09-24
Military (Lebanon)	fight with small arms and light weapons	Media Personnel (Lebanon)	2010-08-05
Sudan	Express intent to cooperate	African Union	2006-03-14
Sudan	Sign formal agreement	Ethiopia	2015-03-09
Citizen (Nigeria)	Make pessimistic comment	Head of Government (Nigeria)	2010-04-19
Togo	Make a visit	Niger	2011-04-07
African Union	Engage in diplomatic cooperation	Mauritania	2011-02-01
Police (Costa Rica)	Use conventional military force	Men (Costa Rica)	2010-06-13
France	Express intent to meet or negotiate	Angela Merkel	2006-10-09
Military (Philippines)	Use conventional military force	Abu Sayyaf	2015-04-10
Military (Cambodia)	fight with small arms and light weapons	Citizen (Thailand)	2012-07-12
Angela Merkel	Engage in negotiation	Alexis Tsipras	2015-06-11
Air Force (Syria)	Use conventional military force	Terrorist (Syria)	2015-07-04
Shimon Peres	Express intent to meet or negotiate	Citizen (Greece)	2012-08-05
Human Rights Watch	Make statement	Armed Rebel (Russia)	2014-10-21
Government (Sudan)	Use conventional military force	Citizen (Sudan)	2012-03-15
Mahmoud Abbas	Express intent to meet or negotiate	James Wolfensohn	2005-10-07
Xu Caihou	Consult	Chen Bingde	2009-03-12
China	Express intent to cooperate	Thailand	2005-07-05
Presidential Press Service (Kenya)	Make statement	Head of Government (Kenya)	2006-04-03
Middle East	Make an appeal or request	China	2015-06-12
Angela Merkel	Make an appeal or request	Antonis Samaras	2012-06-21
Military Personnel - Special (India)	Use tactics of violent repression	Protester (India)	2010-10-28
Vietnam	Demand	China	2012-11-28
Inter-Services Intelligence	Appeal for intelligence	Central Intelligence Agency	2011-02-26
Foreign Affairs (Cape Verde)	Make statement	Government (Guinea-Bissau)	2012-04-11
UN Security Council	Demand	Iran	2007-03-21
Verkhovna Rada	Express intent to meet or negotiate	Police (Ukraine)	2013-06-11
Armed Rebel (Yemen)	Use unconventional violence	Yemen	2009-07-24
Audu Innocent Ogbeh	Consult	Daily Trust	2014-04-10
Malaysia	Consult	Thailand	2012-12-05
Armed Gang (Thailand)	fight with small arms and light weapons	Citizen (Thailand)	2011-08-03
Vietnam	Increase police alert status	Iraq	2010-11-08
Angela Merkel	Make statement	Dmitry Anatolyevich Medvedev	2008-09-01
Ali Abdullah Saleh	Praise or endorse	Shaukat Aziz	2006-12-12
Japan	Host a visit	Barack Obama	2014-04-19
Thailand	Host a visit	Association of Southeast Asian Nations	2008-05-30
Adebisi Akande	Accuse	Government (Nigeria)	2014-08-04
Agence France-Presse	Make statement	Eduardo Rodríguez	2005-06-10
Japan	Provide humanitarian aid	China	2008-06-02
Head of Government (Nigeria)	Make statement	Education (Nigeria)	2010-09-23
China	Reject proposal to meet, discuss, or negotiate	Japan	2006-05-31
Xu Zongheng	Express intent to engage in diplomatic cooperation (such as policy support)	Vietnam	2005-07-25
Thailand	Investigate	National United Front for Democracy Against Dictatorship	2010-06-04
Xi Jinping	Make a visit	China	2015-07-19
Military (Cambodia)	fight with small arms and light weapons	Cambodia	2010-03-11
Ministry (Iran)	Investigate	Media Personnel (International)	2009-06-16
Corsica	Arrest, detain, or charge with legal action	Men (France)	2007-01-08
Police (Australia)	Accuse	Citizen (Australia)	2009-06-17
China	Engage in negotiation	South Korea	2009-10-10
Citizen (Nigeria)	Make an appeal or request	Government (Nigeria)	2010-11-15
Cambodia	Engage in diplomatic cooperation	Vietnam	2007-01-16
Ministry (Sudan)	Make statement	Government (Sudan)	2006-03-08
Police (Israel)	Return, release person(s)	Israeli Defense Forces	2011-10-19
Nathaniel Barnes	Make optimistic comment	Liberian Destiny Party	2005-07-28
Ashraf Ghani Ahmadzai	Make a visit	China	2014-10-25
Police (Philippines)	Arrest, detain, or charge with legal action	Murderer (Philippines)	2008-08-30
Main Opposition (Canada)	Reject	Party Member (Canada)	2005-03-19
China	Consult	South Korea	2014-09-11
Tanzania	Host a visit	East African Community	2007-08-21
Wang Yi	Make optimistic comment	South Sudan	2015-01-12
Yemen	Host a visit	Saudi Arabian Defence Forces	2015-08-03
Passenger Jet (Nigeria)	Use unconventional violence	Citizen (Nigeria)	2008-02-13
Citizen (Brazil)	Criticize or denounce	Criminal (Brazil)	2008-07-25
Police (Australia)	Express intent to meet or negotiate	Women (Australia)	2009-12-12
Jayant Sinha	Host a visit	Ashraf Ghani Ahmadzai	2015-04-27
Police (Australia)	Accuse	Citizen (Australia)	2015-01-29
Citizen (Botswana)	Rally opposition against	Government (Botswana)	2011-09-01
Ali Abdullah Saleh	Make a visit	Malaysia	2005-04-27
Human Rights Watch	Make an appeal or request	China	2006-10-27
Xi Jinping	Consult	Ali Abdullah Saleh	2008-06-27
Envoy (United States)	Make a visit	Sudan	2005-11-10
China	Express intent to meet or negotiate	Association of Southeast Asian Nations	2013-07-25
Media Personnel (China)	Make statement	China	2014-03-31
Zhang Dejiang	Make a visit	Colombia	2014-11-24
Swaziland	Sign formal agreement	France	2008-03-06
Military Personnel (Thailand)	Make an appeal or request	Citizen (Thailand)	2006-08-15
Ministry (Iran)	Make statement	Iran	2006-01-16
Criminal (Australia)	Demonstrate military or police power	Police (Australia)	2009-02-24
Tanzania	Make statement	Vietnam	2006-09-05
National Security Advisor (Saudi Arabia)	Make a visit	China	2006-03-28
City Mayor (China)	Express intent to engage in diplomatic cooperation (such as policy support)	Yu Zhengsheng	2007-10-29
South Africa	Express intent to settle dispute	China	2009-07-08
Police (Australia)	Investigate	Member of Parliament (Australia)	2007-04-03
South Korea	Make an appeal or request	Japan	2006-02-22
South Korea	Express intent to cooperate	Japan	2010-12-08
Vlado Buckovski	Make statement	Police (Macedonia)	2005-07-12
Newspaper (Germany)	Make statement	Party President (Germany)	2013-06-30
Dmitry Anatolyevich Medvedev	Consult	UN Security Council	2008-08-09
Xi Jinping	Engage in negotiation	Eric Chu	2015-05-04
Presidential Press Service (Nigeria)	Make statement	Ministry (Nigeria)	2015-09-08
Lee Myung Bak	Express intent to cooperate	Yasuo Fukuda	2008-04-21
Boko Haram	Use conventional military force	Citizen (Nigeria)	2013-11-29
Criminal (Mexico)	Use unconventional violence	Military (Mexico)	2011-07-02
Citizen (Australia)	Make an appeal or request	Police (Australia)	2014-09-26
South Korea	Consult	China	2008-10-14
South Sudan	Express intent to meet or negotiate	Ethiopia	2012-03-28
UN Security Council	Impose embargo, boycott, or sanctions	Iran	2007-04-18
Vietnam	Engage in diplomatic cooperation	Laos	2010-05-28
Barack Obama	Express intent to cooperate	Mahmoud Abbas	2009-11-04
Court Judge (Mexico)	Make statement	Mexico	2013-02-21
Women (Chile)	Torture	Defense / Security Ministry (Chile)	2015-01-07
Peace and Security Council	Consult	African Union	2008-07-21
Police (New Zealand)	Make statement	Labor Union (New Zealand)	2007-04-30
Dmitry Anatolyevich Medvedev	Praise or endorse	Iran	2014-03-20
Military Personnel - Special (Sudan)	Arrest, detain, or charge with legal action	Citizen (Sudan)	2005-02-01
Dmitry Anatolyevich Medvedev	Express intent to meet or negotiate	Japan	2008-07-04
Association of Southeast Asian Nations	Make pessimistic comment	China	2014-05-10
Angela Merkel	Consult	Head of Government (Ukraine)	2015-01-08
Branko Crvenkovski	Consult	Legislature (United States)	2007-09-25
African Union	Provide military protection or peacekeeping	Sudan	2007-07-30
Lien Chan	Make a visit	China	2005-05-15
African Union	Make statement	Congress (United States)	2009-04-13
Other Authorities / Officials (Brazil)	Express intent to yield	Citizen (Brazil)	2006-03-23
Emmanuel Eweta Uduaghan	Praise or endorse	Ministry (Nigeria)	2013-09-01
Domestic Affairs (Vietnam)	Make a visit	Zhang Dejiang	2009-08-13
Barack Obama	Engage in negotiation	Iran	2010-12-07
Political Parties (Belgium)	Praise or endorse	Party Member (Belgium)	2013-07-05
Gordon Johndroe	Express intent to meet or negotiate	Lee Myung Bak	2008-11-20
Population (French Polynesia)	Make an appeal or request	Government (France)	2013-05-18
Ministry (Belarus)	Make statement	Government (Belarus)	2006-03-16
Police (Uganda)	Use conventional military force	Citizen (Uganda)	2010-08-24
Head of Government (Pakistan)	Yield	Legislature (Pakistan)	2012-10-09
Kamla Persad-Bissessar	Make statement	Trinidad and Tobago	2011-09-13
Iran	Express intent to engage in diplomatic cooperation (such as policy support)	Sudan	2013-05-10
Ethiopia	Consult	Sudan	2014-10-09
Public Courts (Mauritania)	Coerce	Citizen (Mauritania)	2014-12-26
Kennedy Sakeni	Make statement	Michael Sata	2013-02-04
Angela Merkel	Make a visit	Kuwait	2007-02-06
Governor (India)	Consult	Minister Patnaik	2009-03-09
Businessperson (Australia)	Make statement	Police (Australia)	2010-06-16
Japan	Consult	China	2015-07-23
China	Host a visit	Egyptian Railway Authority	2013-05-12
The Hague	Arrest, detain, or charge with legal action	Ante Gotovina	2005-10-03
African Union	Make a visit	South Africa	2015-06-16
Information / Communication / Transparency Ministry (Singapore)	Express intent to meet or negotiate	Professor (Hong Kong)	2012-09-16
Julia Gillard	Make statement	Congress (United States)	2011-01-10
Ernst & Young	Make statement	Middle East	2009-08-24
Media Personnel (Australia)	Make statement	Campbell Newman	2008-12-05
South Korea	Host a visit	Air Force Chief (Brazil)	2005-05-09
China	Express intent to meet or negotiate	South Africa	2015-07-09
Malaysia	Arrest, detain, or charge with legal action	Men (Singapore)	2012-04-26
Citizen (Southeast Asia)	Accuse	China	2010-03-30
Kimani Wamatangi	Consult	Media (Africa)	2014-09-12
High Commission for Refugees	Make an appeal or request	Mauritania	2007-02-08
Peter Pace	Express intent to meet or negotiate	South Korea	2006-02-01
China	Express intent to cooperate	South Korea	2006-10-13
Qin Gang	Make statement	China	2006-03-17
Police (Australia)	Appeal for intelligence	Citizen (Australia)	2011-06-18
Party Member (Thailand)	Complain officially	Protester (Thailand)	2013-12-23
Government (Belarus)	Make statement	Vietnam	2009-10-20
Heinz Fischer	Consult	Werner Faymann	2008-10-08
Police (Australia)	Investigate	Citizen (Australia)	2012-10-22
China	Consult	Japan	2007-05-05
Xi Jinping	Make statement	China	2014-09-26
Police (Australia)	Criticize or denounce	Lawyer/Attorney (Australia)	2013-09-16
Mallam Isa Yuguda	Make an appeal or request	Citizen (Nigeria)	2012-08-16
Mainland Affairs Council	Make statement	China	2005-11-26
Japan	Host a visit	Barack Obama	2014-04-16
Benjamin Netanyahu	Make statement	Mahmoud Abbas	2011-09-25
Professor (Australia)	Make statement	Political Parties (First Nations)	2010-12-03
Angela Merkel	Consult	Head of Government (Germany)	2006-06-30
Citizen (Australia)	Express intent to meet or negotiate	Police (Australia)	2014-08-06
Abhisit Vejjajiva	Engage in symbolic act	Citizen (Thailand)	2011-06-07
Labor Party (Norway)	Make a visit	Abdelkader Taleb Oumar	2014-10-09
African Union	Consult	Clergy (Somalia)	2005-02-16
Japan	Consult	South Korea	2014-10-17
Barack Obama	Mobilize or increase armed forces	Iraq	2014-11-07
Ivan Gasparovic	Express intent to meet or negotiate	János Áder	2013-02-12
China	Express intent to engage in diplomatic cooperation (such as policy support)	France	2011-09-15
Wen Jiabao	Express intent to meet or negotiate	Japan	2007-02-16
Mexico	Host a visit	Xi Jinping	2015-05-21
Boko Haram	fight with small arms and light weapons	Citizen (Nigeria)	2011-12-30
Eduardo Stein	Make statement	Evo Morales	2006-08-31
Head of Government (Nigeria)	Praise or endorse	Government (Nigeria)	2015-06-29
France	Sign formal agreement	Iran	2005-01-26
Romania	Consult	Foreign Affairs (Romania)	2010-05-28
China	Engage in diplomatic cooperation	Thailand	2012-05-11
Borys Tarasyuk	Make a visit	Portugal	2006-11-20
Admiral (China)	Make statement	China	2006-01-06
South Korea	Ease economic sanctions, boycott, embargo	Business (South Korea)	2015-06-03
Naval (Thailand)	Arrest, detain, or charge with legal action	Men (Indonesia)	2005-05-02
Police (Australia)	Investigate	Citizen (Australia)	2010-05-07
Party Member (Iraq)	Make optimistic comment	Iraq	2008-08-04
China	Host a visit	Pervez Musharraf	2008-04-19
Japan	Host a visit	Dmitry Anatolyevich Medvedev	2008-09-24
Hui Liangyu	Make an appeal or request	China	2007-03-19
Lawyer/Attorney (Australia)	Investigate	Citizen (Australia)	2007-11-12
Vietnam	Engage in diplomatic cooperation	Laos	2010-09-13
Muslim Rights Concern	Appeal for diplomatic cooperation (such as policy support)	Government (Nigeria)	2014-03-18
Ethiopia	Host a visit	Jakaya Mrisho Kikwete	2008-02-03
Jason Kenney	Make statement	Business (Canada)	2013-04-29
Foreign Affairs (Lebanon)	Make statement	Iran	2013-04-13
Association of Southeast Asian Nations	Engage in diplomatic cooperation	China	2006-10-30
African Union	Make a visit	South Africa	2015-08-31
House of Representatives (Bahrain)	Consult	Shura Council	2013-07-29
Japan	Engage in diplomatic cooperation	China	2005-11-05
Middle East	Host a visit	United Arab Emirates	2007-10-21
Citizen (Uganda)	Make an appeal or request	Court of Appeal of Uganda	2012-08-11
Islam Karimov	Consult	Lee Myung Bak	2009-05-11
Prachanda	Make statement	Interim Government (Nepal)	2006-06-17
Benjamin Netanyahu	Make statement	Iran	2013-10-25
Lawyer/Attorney (United Kingdom)	Make statement	Julian Paul Assange	2011-02-12
UN Security Council	Consult	China	2010-05-18
China	Consider policy option	Iran	2009-04-17
Muhammad VI	Make empathetic comment	Cristina Fernández de Kirchner	2013-04-05
Head of Government (Egypt)	Make statement	Iran	2012-09-25
Abu Sayyaf	fight with small arms and light weapons	Military (Philippines)	2005-01-29
Cabinet / Council of Ministers / Advisors (United States)	Make a visit	Japan	2005-07-04
Police (Sudan)	Arrest, detain, or charge with legal action	Citizen (Sudan)	2013-01-29
Benazir Bhutto	Express intent to meet or negotiate	Mir Zafarullah Khan Jamali	2005-11-13
Head of Government (India)	Make statement	Industry (India)	2015-09-04
Mexico	Host a visit	Ulises Ruiz Ortiz	2007-09-20
China	Consult	South Korea	2007-04-06
Citizen (Thailand)	Use unconventional violence	Thailand	2012-07-22
Citizen (Australia)	Physically assault	Member of Parliament (Australia)	2008-05-15
Citizen (Nigeria)	Accuse of crime, corruption	Oluṣẹgun Ọbasanjọ	2007-02-15
Citizen (Thailand)	Reject	Employee (Thailand)	2007-04-05
Dmitry Anatolyevich Medvedev	Make a visit	China	2008-06-27
Ministry (Iran)	Make statement	Iran	2013-01-27
Barack Obama	Host a visit	Benjamin Netanyahu	2009-11-09
Police (Australia)	Express intent to meet or negotiate	Women (Australia)	2009-08-10
Anti Defamation League	Make an appeal or request	Education (United States)	2013-04-18
Head of Government (South Korea)	Make a visit	China	2013-06-26
Iraq	Express intent to meet or negotiate	Iran	2006-06-12
Sudan	Arrest, detain, or charge with legal action	Citizen (Sudan)	2015-04-16
Children (Israel)	fight with small arms and light weapons	Police (Israel)	2014-10-09
Head of Government (Taiwan)	Make statement	Kuomintang	2011-09-26
Military (Philippines)	Make statement	Abu Sayyaf	2009-03-25
Haider Al-Abadi	Make statement	Iraq	2015-03-13
Member of the Judiciary (Kyrgyzstan)	Reject	Citizen (Kyrgyzstan)	2005-02-25
Oversight Court (Japan)	Arrest, detain, or charge with legal action	Men (Japan)	2010-03-24
Labor Union (Nigeria)	Make statement	Government (Nigeria)	2009-04-09
Criminal (China)	Threaten	Bank (China)	2013-04-11
Iran	Host a visit	Foreign Affairs (Malaysia)	2008-07-28
Iran	Sign formal agreement	France	2015-07-20
Government (Holy See (Vatican City State))	Reject proposal to meet, discuss, or negotiate	People Associated with the Opposition (Holy See (Vatican City State))	2015-01-29
Romania	Engage in diplomatic cooperation	Vietnam	2009-06-19
Xi Jinping	Express intent to engage in diplomatic cooperation (such as policy support)	South Korea	2015-10-10
Public Courts (Uganda)	Investigate	Citizen (Uganda)	2013-06-24
Mallam Isa Yuguda	Make statement	Government (Nigeria)	2014-01-09
Head of Government (Ukraine)	Express intent to settle dispute	Arseniy Yatsenyuk	2014-07-26
Okada Katsuya	Make a visit	Cabinet / Council of Ministers / Advisors (United States)	2010-03-05
Laos	Make statement	Vietnam	2006-10-17
Lawyer/Attorney (United Kingdom)	Make statement	News Editor (United Kingdom)	2013-04-25
Barack Obama	Express intent to meet or negotiate	Iran	2008-07-22
Algirdas Butkevičius	Make statement	Chevron	2013-10-09
Oman	Consult	Kuwait	2011-08-28
Sudan	Consult	Iran	2012-11-15
Mahmoud Abbas	Express intent to meet or negotiate	Cabinet / Council of Ministers / Advisors (United States)	2012-07-05
Men (South Africa)	fight with small arms and light weapons	Police (South Africa)	2012-10-11
France	Engage in diplomatic cooperation	Malaysia	2005-06-22
Middle East	Make a visit	France	2008-07-15
Head of Government (Ethiopia)	Praise or endorse	Sudan	2005-12-15
City Mayor (Australia)	Make pessimistic comment	Citizen (Australia)	2015-04-30
Wen Jiabao	Make a visit	Vietnam	2010-10-30
Citizen (Sudan)	Threaten	Sudan	2014-07-28
Police (Israel)	Arrest, detain, or charge with legal action	Criminal (Israel)	2012-11-21
Iran	Praise or endorse	Armed Rebel (Yemen)	2015-12-27
Militant (Nigeria)	Abduct, hijack, or take hostage	Citizen (Nigeria)	2009-05-06
Thailand	Host a visit	Mekong River Commission	2010-03-28
Sudan	Host a visit	African Union	2009-05-15
Mahmoud Abbas	Consult	Benjamin Netanyahu	2014-06-16
Citizen (Australia)	Consult	Media Personnel (Australia)	2011-03-04
Ministry (Nigeria)	Consult	Umaru Musa Yar'Adua	2008-06-10
Men (Philippines)	fight with small arms and light weapons	Police (Philippines)	2012-12-11
Barack Obama	Praise or endorse	Ibrahim Boubacar Keïta	2013-08-21
Pervez Musharraf	Engage in negotiation	Ali Abdullah Saleh	2005-12-06
Employee (Saudi Arabia)	Consult	Royal Administration (Saudi Arabia)	2015-09-24
Police (Australia)	Arrest, detain, or charge with legal action	Citizen (Australia)	2007-11-12
France	Threaten with military force	Islamic (Syria)	2015-09-08
Medical Personnel (India)	Make statement	Pramod Mahajan	2006-04-27
Evo Morales	Reduce relations	Drug Enforcement Administration	2008-11-20
China	Make a visit	Malaysia	2005-12-12
Israeli Defense Forces	Use conventional military force	Armed Gang (Palestinian Territory, Occupied)	2005-01-28
Other Authorities / Officials (Greece)	Accuse	Citizen (Greece)	2013-01-09
Armed Band (Lebanon)	Use unconventional violence	Military (Lebanon)	2014-10-26
Rashid Gumarovich Nurgaliyev	Consult	Magomedsalam Magomedov	2011-06-28
Other Authorities / Officials (Africa)	Investigate	Citizen (Africa)	2011-04-05
Citizen (Australia)	Bring lawsuit against	Medical Personnel (Australia)	2013-04-26
Other Authorities / Officials (Somalia)	Investigate	Criminal (Somalia)	2014-01-03
China	Praise or endorse	Industry (China)	2012-12-20
Mexico	Engage in diplomatic cooperation	Colombia	2008-03-08
Foreign Affairs (Portugal)	Make a visit	Angola	2014-12-02
Mainland Affairs Council	Make a visit	China	2007-02-02
Police (Egypt)	Use tactics of violent repression	Protester (Egypt)	2013-02-04
Prachanda	Consult	China	2009-09-17
Mahmoud Abbas	Make an appeal or request	Benjamin Netanyahu	2012-04-17
Sudan	Receive deployment of peacekeepers	Japan Self-Defense Forces	2008-02-26
Lawyer/Attorney (Australia)	Reject	Citizen (Australia)	2015-06-05
France	Arrest, detain, or charge with legal action	Criminal (Sudan)	2005-03-24
Foreign Affairs (South Korea)	Demand	South Korea	2005-11-02
Shrien Dewani	Make a visit	South Africa	2014-04-07
Rupiah Banda	Make an appeal or request	Citizen (Zambia)	2010-01-04
Dissident (China)	Make an appeal or request	Japan	2006-10-30
Xi Jinping	Engage in negotiation	Barack Obama	2015-09-29
Local Media (Senegal)	Make statement	Macky Sall	2012-08-29
Foreign Affairs (France)	Make statement	France	2015-11-16
Bishop (Uganda)	Use conventional military force	Citizen (Uganda)	2009-01-05
Citizen (Nigeria)	Threaten non-force	Government (Nigeria)	2009-01-26
Angela Merkel	Consult	Barack Obama	2010-04-13
South Sudan	Sign formal agreement	Sudan	2013-10-22
Zalmai Rassoul	Host a visit	Ashraf Ghani Ahmadzai	2014-04-14
Islam Karimov	Praise or endorse	Head of Government (South Korea)	2009-05-10
UN Security Council	Impose embargo, boycott, or sanctions	Iran	2010-06-13
Royal Administration (Jordan)	Make an appeal or request	Police (Jordan)	2015-01-06
Ibrahim Shekarau	Make statement	Government (Nigeria)	2015-03-23
Sudan	Make a visit	Ethiopia	2014-09-22
Foreign Affairs (Israel)	Make statement	Tzipi Livni	2006-03-17
Mihai Stanisoara	Make a visit	France	2009-03-09
France	Mobilize or increase armed forces	Iraq	2014-11-22
Health Ministry (Bangladesh)	Criticize or denounce	Citizen (Bangladesh)	2005-09-05
Reserve Personnel (Kyrgyzstan)	Use conventional military force	Citizen (Kyrgyzstan)	2008-11-14
Barack Obama	Make statement	Mexico	2009-03-25
Benazir Bhutto	Consult	Pervez Musharraf	2007-08-30
Kim Kye Gwan	Engage in negotiation	Joon Young Woo	2007-11-02
Japan	Sign formal agreement	Ethiopia	2007-05-25
Ma Ying Jeou	Consult	Kuomintang	2013-02-22
South Africa	Express intent to meet or negotiate	Head of Government (India)	2006-08-25
Colombia	Criticize or denounce	Citizen (Venezuela)	2007-11-22
Business (South Korea)	Confiscate property	South Korea	2007-08-23
Court Judge (Egypt)	Demand	Lawyer/Attorney (Egypt)	2006-03-14
Ronald Kirk	Make an appeal or request	China	2009-06-25
China	Make pessimistic comment	Middle East	2006-07-08
Citizen (Sudan)	Make an appeal or request	African Union	2005-09-07
Criminal (Somalia)	Abduct, hijack, or take hostage	Citizen (United Kingdom)	2009-10-28
Barack Obama	Express intent to yield	Iran	2015-08-12
Associated Press	Discuss by telephone	High Ranking Military Personnel (Sudan)	2009-04-05
Evo Morales	Praise or endorse	Japan	2007-03-07
Mallam Isa Yuguda	Make an appeal or request	Government (Nigeria)	2013-11-18
Media Personnel (Uganda)	Make statement	Police (Uganda)	2007-07-30
Barack Obama	Make statement	International Monetary Fund	2015-04-29
South Korea	Express intent to cooperate	Japan	2009-05-03
Media Personnel (Iran)	Make statement	Iran	2014-09-11
City Mayor (Philippines)	Make statement	Employee (Philippines)	2014-01-19
African Union	Make a visit	Sudan	2015-02-16
Kuwait	Express intent to meet or negotiate	Iran	2005-04-15
Mahmoud Ahmadinejad	Make statement	Ministry (Iran)	2005-08-21
Member of Parliament (Thailand)	Make an appeal or request	Citizen (Thailand)	2009-04-23
Business (Iran)	Express intent to meet or negotiate	Iran	2013-04-13
Lien Chan	Express intent to meet or negotiate	China	2008-04-29
Envoy (Costa Rica)	Reject	Citizen (Sudan)	2008-06-19
Afghan National Army	Use conventional military force	Militant (Taliban)	2014-11-11
Mahmoud Ahmadinejad	Make statement	Iran	2008-10-15
Malaysia	Arrest, detain, or charge with legal action	Muslim (Malaysia)	2011-02-15
South Korea	Reject proposal to meet, discuss, or negotiate	Japan	2009-01-07
Sergey Bagapsh	Consult	Yury Mikhaylovich Luzhkov	2008-09-05
National Coalition Government of the Union of Burma	Make optimistic comment	China	2006-05-31
Benjamin Netanyahu	Engage in negotiation	Barack Obama	2014-10-21
Ismaïl Omar Guelleh	Sign formal agreement	Isaias Afewerki	2010-06-11
Employee (Afghanistan)	Carry out suicide bombing	France	2014-12-15
Cabinet / Council of Ministers / Advisors (United States)	Express intent to meet or negotiate	Mexico	2011-01-24
Japan	Host a visit	South Korea	2008-08-15
Pervez Musharraf	Rally support on behalf of	Rafiq Hariri	2005-02-14
Nuri al-Maliki	Make statement	Iraq	2009-05-15
Thailand	Express intent to cooperate	Cambodia	2010-08-15
Shaukat Aziz	Make a visit	Pakistan administered Kashmir	2005-03-02
Police (South Africa)	Reject	Government (South Africa)	2010-07-29
Iraq	Host a visit	Mahmoud Ahmadinejad	2007-08-20
South Korea	Sign formal agreement	China	2014-11-21
Lee Myung Bak	Make optimistic comment	South Korea	2007-10-01
South Korea	Engage in diplomatic cooperation	Colombia	2010-06-18
Abhisit Vejjajiva	Make statement	Thailand	2010-11-16
Inspector General (Uganda)	Accuse	Citizen (Uganda)	2006-02-28
Criminal (Sudan)	Sexually assault	Children (Sudan)	2014-09-08
Nuri al-Maliki	Make an appeal or request	Legislature (Iraq)	2011-12-29
China	Express intent to engage in diplomatic cooperation (such as policy support)	South Korea	2005-04-07
Government (South Africa)	Express intent to engage in diplomatic cooperation (such as policy support)	Archbishop (South Africa)	2008-03-30
South Korea	Host a visit	Xi Jinping	2014-10-31
Police (Australia)	Investigate	Citizen (Australia)	2013-01-07
Cabinet / Council of Ministers / Advisors (United States)	Make an appeal or request	Al-Shabaab	2011-10-05
Japan	Express intent to engage in diplomatic cooperation (such as policy support)	South Korea	2006-11-02
Japan	Make statement	Vietnam	2014-08-01
Energy Department/Ministry (Iran)	Make statement	Iran	2007-12-22
Member of the Judiciary (Egypt)	Demand	Jacob Sello Selebi	2007-01-29
Police (Philippines)	Consult	Education Official (Philippines)	2010-06-08
Aladdin Boroujerdi	Make statement	Iran	2014-03-01
Nuri al-Maliki	Mobilize or increase armed forces	Iraq	2008-01-26
Vietnam	Make a visit	China	2008-10-23
UN Security Council	Consult	Envoy (France)	2006-04-26
France	Express intent to engage in diplomatic cooperation (such as policy support)	Iran	2005-05-12
Julie Bishop	Sign formal agreement	Tanya Plibersek	2015-02-12
Military Personnel (Taiwan)	Make statement	Military (Taiwan)	2013-07-23
Al Jazeera	Accuse	Other Authorities / Officials (Egypt)	2014-05-20
National Alliance (Iraq)	Reject	Iraq	2014-01-31
Liberal National Party	Make statement	Member of Parliament (Australia)	2011-03-26
Japan	Express intent to engage in diplomatic cooperation (such as policy support)	Citizen (Unidentified State Actor)	2011-07-23
The Hague	Host a visit	William Ruto	2010-11-08
Qin Gang	Make statement	China	2012-09-26
UN Security Council	Impose embargo, boycott, or sanctions	Iran	2007-02-17
Iran	Demand	UN Security Council	2008-02-22
Barack Obama	Make a visit	China	2010-09-20
Head of Government (Germany)	Praise or endorse	Antonis Samaras	2012-12-10
Mexico	Engage in negotiation	South Korea	2007-12-08
Pervez Musharraf	Consult	Javier Solana	2006-09-14
Foreign Affairs (South Korea)	Make statement	South Korea	2014-07-08
Iran	Arrest, detain, or charge with legal action	Indigenous People (United States)	2009-08-10
Police (Australia)	Make statement	Campbell Newman	2014-10-22
Vietnam	Make an appeal or request	UN Security Council	2008-08-01
Business (Iran)	Make statement	Business (Germany)	2010-01-20
South Africa	Cooperate economically	Angola	2013-07-14
Japan	Consult	China	2010-05-15
Military (Guinea)	Use conventional military force	Baciro Dabó	2009-06-07
Head of Government (Qatar)	Make statement	Qatar	2011-09-05
Pervez Musharraf	Make an appeal or request	Cabinet / Council of Ministers / Advisors (United States)	2007-11-18
Islamic Militant (Philippines)	Use unconventional violence	Military (Philippines)	2007-08-31
Vietnam	Express intent to cooperate	Cambodia	2010-08-26
WAM news agency	Make statement	UAE Armed Forces	2015-08-23
Georgios Papandreou	Make statement	Benazir Bhutto	2007-12-27
Women (Singapore)	Use unconventional violence	Citizen (Australia)	2013-11-08
Royal Administration (Japan)	Consult	Emperor Akihito	2005-03-07
South Korea	Accuse	China	2005-12-02
France	Engage in diplomatic cooperation	Yemen	2010-02-19
Barack Obama	Praise or endorse	Dmitry Anatolyevich Medvedev	2008-11-09
Japan	Praise or endorse	Iraq	2007-05-14
Okada Katsuya	Engage in negotiation	Yoshihiko Noda	2013-01-24
Abhisit Vejjajiva	Make a visit	Cambodia	2009-06-02
Shaukat Aziz	Make statement	Thailand	2007-03-01
Thailand	Express intent to cooperate	Cambodia	2008-08-19
Head of Government (Taiwan)	Express intent to meet or negotiate	China	2006-06-29
Grand National Party	Make statement	South Korea	2007-10-17
Bukola Saraki	Express intent to cooperate	Citizen (Nigeria)	2015-06-30
Military (Mexico)	Arrest, detain, or charge with legal action	Criminal (Mexico)	2011-04-15
City Mayor (Australia)	Make statement	Police (Australia)	2012-09-28
Human Rights Watch	Demand	Thailand	2009-01-02
Rafael Antonio Bielsa	Consult	Alberto Fernández	2005-12-07
South Africa	Host a visit	Malawi	2009-06-01
Armed Gang (Thailand)	Use unconventional violence	Citizen (Thailand)	2005-06-03
Thailand	Express intent to cooperate	Cambodia	2008-10-17
China	Praise or endorse	South Korea	2005-05-06
South Korea	Sign formal agreement	Mexico	2010-07-05
Vietnam	Engage in diplomatic cooperation	China	2007-07-30
Oman	Make a visit	Iran	2006-09-27
José Miguel Insulza	Consult	Daniel Ortega	2011-09-29
China	Arrest, detain, or charge with legal action	Citizen (North Korea)	2012-03-08
China	Make an appeal or request	Japan	2006-09-21
Al-Azhar University	Express intent to meet or negotiate	Thailand	2007-06-18
Winston Peters	Consult	Frank Bainimarama	2006-02-27
Japan	Make a visit	Laos	2012-09-28
City Mayor (Latvia)	Express intent to engage in diplomatic cooperation (such as policy support)	Military Personnel (Latvia)	2012-07-20
South Korea	Express intent to meet or negotiate	China	2010-03-25
Citizen (United Kingdom)	Make optimistic comment	Benedict XVI	2010-09-12
Other Authorities / Officials (Mexico)	Arrest, detain, or charge with legal action	Criminal (Mexico)	2009-06-02
Citizen (Brazil)	Make an appeal or request	Supreme Electoral Court	2008-09-10
Charles Taylor	Make statement	Central Intelligence Agency	2010-02-08
Japan	Express intent to meet or negotiate	China	2012-05-09
Benjamin Netanyahu	Consult	Mahmoud Abbas	2009-04-15
Isaias Afewerki	Engage in negotiation	African Union	2007-11-15
Uhuru Muigai Kenyatta	Rally support on behalf of	William Ruto	2015-05-11
Citizen (Thailand)	Make an appeal or request	Abhisit Vejjajiva	2009-10-15
Citizen (Nigeria)	Demand	Dimeji Bankole	2008-10-24
Court Judge (United Kingdom)	Criticize or denounce	Citizen (United Kingdom)	2012-03-24
City Mayor (Philippines)	Praise or endorse	Secret Agent (Philippines)	2010-07-28
Head of Government (Nigeria)	Make an appeal or request	Government (Nigeria)	2015-07-27
Barack Obama	Make a visit	Japan	2014-04-21
Koya Nishikawa	Consult	Andrew Robb	2014-03-17
Wang Yi	Make an appeal or request	UN Security Council	2013-09-25
Karl-Theodor zu Guttenberg	Make statement	Government (Germany)	2009-05-27
Police (South Korea)	Investigate	South Korea	2008-03-14
Japan	Express intent to cooperate	South Korea	2009-08-13
Jesse Chacón	Appeal for change in leadership	Citizen (Venezuela)	2006-11-03
Huang Ju	Make statement	China	2005-11-20
Lee Myung Bak	Demand diplomatic cooperation (such as policy support)	South Korea	2008-07-08
Xi Jinping	Consult	Henry M. Paulson	2010-04-10
Iran	Express intent to meet or negotiate	Nuri al-Maliki	2009-02-12
Cristina Fernández de Kirchner	Host a visit	Indigenous People (United States)	2006-09-09
China	Consult	South Korea	2005-08-02
Japan	Criticize or denounce	South Korea	2008-07-16
Milo Djukanovic	Consult	Vlado Buckovski	2005-05-10
Ma Ying Jeou	Make statement	Military (Taiwan)	2005-12-11
WAM news agency	Make statement	United Arab Emirates	2007-03-27
Miguel Ángel Osorio Chong	Make statement	Mexico	2014-05-13
Military (Lebanon)	Use conventional military force	Protester (Lebanon)	2008-01-27
Dominican Republic	Consult	Colombia	2005-12-13
South Korea	Express intent to engage in diplomatic cooperation (such as policy support)	United Arab Emirates	2010-05-12
Pervez Musharraf	Make an appeal or request	Shaukat Aziz	2006-04-22
Health Ministry (Iran)	Make statement	Iran	2014-07-17
Ministry (Brazil)	Sign formal agreement	Ministry (Venezuela)	2008-07-02
National Action Party	Host a visit	Ministry (Nigeria)	2010-08-16
Citizen (Australia)	Express intent to meet or negotiate	Foreign Affairs (India)	2010-02-03
Military (Philippines)	Use conventional military force	Abu Sayyaf	2009-06-06
Ian Macdonald	Accuse	Barack Obama	2014-11-17
Cabinet / Council of Ministers / Advisors (United States)	Make statement	China	2009-01-08
China	Make a visit	South Korea	2015-03-20
United Arab Emirates	Host a visit	Kazakhstan	2006-02-17
Mohammad Reza Naqdi	Make statement	Iran	2013-11-23
Vietnam	Express intent to engage in diplomatic cooperation (such as policy support)	Japan	2010-08-09
Jack Straw	Make pessimistic comment	Citizen (United Kingdom)	2007-12-01
Jusuf Kalla	Consult	Muhammadiyah	2006-08-11
Japan	Express intent to cooperate	South Korea	2010-10-30
Police (Australia)	Return, release person(s)	Citizen (Australia)	2008-07-09
China	Consult	Japan	2005-09-24
Protester (Indonesia)	Protest violently, riot	Police (Indonesia)	2005-09-21
Scottish Government	Make an appeal or request	Citizen (United Kingdom)	2009-04-28
Iran	Engage in negotiation	Mahmoud Ahmadinejad	2008-05-20
Gonzalo Marroquin	Demand	Other Authorities / Officials (Mexico)	2006-02-09
Edwin Clark	Make statement	Government (Nigeria)	2008-06-02
Barack Obama	Make a visit	Colombia	2012-05-22
Juan Carlos I	Engage in negotiation	Bill Richardson	2008-06-09
Foreign Affairs (France)	Make a visit	Mahamadou Issoufou	2015-02-23
Iran	Make an appeal or request	Student (Iran)	2009-06-17
Foreign Affairs (Lebanon)	Make statement	UN Security Council	2010-04-20
Head of Government (Greece)	Host a visit	Antonis Samaras	2012-05-07
Police (Costa Rica)	Arrest, detain, or charge with legal action	Criminal (Costa Rica)	2008-04-26
State Media (Zimbabwe)	Make statement	Finance / Economy / Commerce / Trade Ministry (Zimbabwe)	2007-07-01
Sudan	Sign formal agreement	South Sudan	2013-09-04
Catherine Ashton	Express intent to meet or negotiate	Iran	2012-09-16
Foreign Affairs (South Africa)	Make statement	UN Security Council	2008-04-23
Citizen (Bulgaria)	Return, release person(s)	Employee (Bulgaria)	2011-03-25
Angola	Express intent to meet or negotiate	Iran	2006-04-20
Congress (United States)	Consult	Pervez Musharraf	2008-02-21
Government (Pakistan)	Mobilize or increase armed forces	Sudan	2005-06-11
Terrorist Leader (Islamic State of Iraq and the Levant)	Use unconventional violence	Iraq	2015-05-31
Iran	Express intent to release persons or property	Refugee (Afghanistan)	2005-05-26
Sezgin Tanrıkulu	Make statement	Justice and Development Party	2014-05-19
Iran	Consult	Islamic Preacher (Iran)	2011-02-02
Lawyer/Attorney (Australia)	Ease administrative sanctions	Citizen (Australia)	2006-02-21
Yuriy Yekhanurov	Express intent to meet or negotiate	Citizen (Belarus)	2009-05-18
Military Personnel (Angola)	Increase military alert status	Angola	2007-09-04
Military Personnel - Special (Sudan)	Use conventional military force	Citizen (Sudan)	2005-01-29
Police (Indonesia)	Investigate crime, corruption	Lawyer/Attorney (Indonesia)	2006-08-02
Abdel Fattah Al-Sisi	Make a visit	China	2015-05-24
Envoy (United States)	Engage in negotiation	China	2006-11-08
Sergey Vladilenovich Kiriyenko	Make statement	Iran	2010-05-21
South Africa	Arrest, detain, or charge with legal action	Men (South Africa)	2014-01-23
Cabinet / Council of Ministers / Advisors (United States)	Express intent to meet or negotiate	Mexico	2012-05-14
Bolivia	Praise or endorse	Evo Morales	2006-01-23
Niger	Consult	Mauritania	2011-09-05
Benazir Bhutto	Engage in diplomatic cooperation	Pervez Musharraf	2007-11-07
Mahmoud Ahmadinejad	Consult	Iran	2007-10-30
Police (Australia)	Accuse	Citizen (Australia)	2008-01-22
Congress for Democratic Change	Make an appeal or request	Political Parties (Liberia)	2006-09-19
Citizen (United Kingdom)	Express intent to provide economic aid	International Monetary Fund	2009-04-02
South Africa	Arrest, detain, or charge with legal action	Tony Sithembiso Yengeni	2007-11-27
Emma Bonino	Make statement	Government (Italy)	2006-06-19
Kuwait	Host a visit	Adil Abdul-Mahdi	2007-09-10
Bolivia	Praise or endorse	Iran	2010-07-17
Citizen (Mongolia)	Criticize or denounce	Legislature (Mongolia)	2015-11-04
Foreign Affairs (Italy)	Sign formal agreement	Industry (Turkey)	2005-03-10
Ali Abdullah Saleh	Make statement	Mauritania	2007-03-30
Wen Jiabao	Consult	Pervez Musharraf	2006-02-21
Tony Tan Keng Yam	Express intent to meet or negotiate	Head of Government (Portugal)	2014-05-04
Trade Union Congress	Make an appeal or request	Government (Nigeria)	2012-05-29
China	Engage in negotiation	Japan	2011-11-03
Benjamin Netanyahu	Make optimistic comment	Middle East	2010-07-09
Iran	Provide military aid	Iraq	2011-07-02
Shimon Peres	Criticize or denounce	Iran	2009-05-04
Other Authorities / Officials (Egypt)	Arrest, detain, or charge with legal action	Citizen (Australia)	2009-04-18
Governor (Thailand)	Make an appeal or request	Citizen (Thailand)	2007-03-21
China	Reject	Japan	2009-04-24
China	Express intent to settle dispute	Japan	2007-12-28
Gurbanguly Berdymukhammedov	Consult	Islam Karimov	2008-03-11
Lee Myung Bak	Express intent to meet or negotiate	Cambodia	2012-11-15
Media Personnel (Pakistan)	Make statement	Government (Pakistan)	2011-01-04
Moro Islamic Liberation Front	Provide aid	Military (Philippines)	2005-03-11
Indigenous People (Ecuador)	Accuse	Rafael Correa	2009-06-22
William Ruto	Demand	Police (Kenya)	2015-08-19
Benjamin Netanyahu	Make statement	Iran	2011-01-11
Jian Yu	Make statement	Vietnam	2010-09-21
Chen Zhili	Make statement	China	2006-01-19
France	Engage in diplomatic cooperation	Mbhazima Samuel Shilowa	2007-06-28
Citizen (Nigeria)	Make an appeal or request	Other Authorities / Officials (Nigeria)	2008-06-05
Kazakhstan	Sign formal agreement	China	2008-03-27
Sudan	Consult	South Sudan	2012-02-14
Police (Australia)	Express intent to meet or negotiate	Citizen (Australia)	2011-09-30
Police (Malaysia)	Confiscate property	Malaysia	2010-05-28
Lawyer/Attorney (Australia)	Arrest, detain, or charge with legal action	Citizen (Australia)	2009-10-27
Secret Agent (Russia)	Consult	Alexander Valterovich Litvinenko	2006-12-14
Head of Government (Portugal)	Praise or endorse	Indigenous People (Portugal)	2012-11-07
Angela Merkel	Consult	Dmitry Anatolyevich Medvedev	2008-10-06
David Bakradze	Consult	UN Security Council	2008-04-24
Abdulla Yameen	Praise or endorse	Xi Jinping	2014-09-14
Malaysia	Host a visit	Moro Islamic Liberation Front	2011-12-21
Yemen	Consult	Oman	2006-12-19
Citizen (Croatia)	Demonstrate or rally	Police (Croatia)	2011-02-24
Henry M. Paulson	Make a visit	China	2013-06-08
Representatives (Cambodia)	Consult	Abhisit Vejjajiva	2009-11-13
Thailand	Sign formal agreement	Japan	2005-03-30
Pervez Musharraf	Make statement	Head of Government (Pakistan)	2006-03-04
Abu Sayyaf	Use conventional military force	Military (Philippines)	2015-03-05
Naval (Fiji)	Provide humanitarian aid	Citizen (Australia)	2006-11-01
Dmitry Anatolyevich Medvedev	Consult	Jens Stoltenberg	2010-04-27
Emmanuel Eweta Uduaghan	Make statement	Government (Nigeria)	2012-09-28
Conservative Party (Germany)	Make statement	Angela Merkel	2008-11-19
Citizen (Nigeria)	Demand diplomatic cooperation (such as policy support)	Ministry (Nigeria)	2011-07-06
Chaudhry Nisar Ali Khan	Make statement	Government (Pakistan)	2014-11-03
China	Express intent to meet or negotiate	Japan	2006-05-01
Japan	Express intent to meet or negotiate	France	2006-07-05
South Korea	Criticize or denounce	Japan	2013-08-14
Media Personnel (Australia)	Demand	Citizen (Australia)	2014-02-05
Head of Government (Togo)	Make statement	Togo	2015-08-17
Laos	Consult	Thailand	2005-02-25
South Korea	Consult	China	2007-06-15
Envoy (United States)	Make a visit	China	2008-01-10
Iran	Engage in diplomatic cooperation	Yemen	2013-06-16
Member of Legislative (Govt) (Lebanon)	Criticize or denounce	Jack Straw	2005-03-11
Xi Jinping	Make an appeal or request	Vietnam	2015-11-05
Iran	Reject	Benjamin Netanyahu	2015-03-18
China	Reject	Mexico	2007-09-01
Alexander Vasilyevich Bortnikov	Consult	Mikhail Yefimovich Fradkov	2015-11-13
Naftali Bennett	Consult	Benjamin Netanyahu	2015-04-30
Ministry (Iran)	Threaten	South Korea	2012-06-28
Lee Myung Bak	Appeal for diplomatic cooperation (such as policy support)	Police (South Korea)	2010-10-22
South Korea	Express intent to cooperate	Japan	2013-05-04
Foreign Affairs (South Korea)	Demand	South Korea	2009-04-29
Mahmoud Ahmadinejad	Make a visit	Iran	2010-06-14
Iraq	Host a visit	Claire McCaskill	2007-06-18
Yasuo Fukuda	Express intent to meet or negotiate	Lee Myung Bak	2008-03-12
Noppadon Pattama	Make a visit	Laos	2008-03-28
UN Security Council	Appeal for military aid	South Africa	2007-01-08
Lawyer/Attorney (Argentina)	Make an appeal or request	Guillermo Moreno	2013-03-06
Western Cape High Court	Demand	Police (South Africa)	2011-03-15
Foreign Affairs (Venezuela)	Reject	Colombia	2010-07-20
City Mayor (Australia)	Criticize or denounce	Police (Australia)	2006-03-14
Citizen (Sudan)	Use unconventional violence	Police (Sudan)	2008-08-27
Nuri al-Maliki	Make a visit	Iran	2015-08-19
Barack Obama	Express intent to meet or negotiate	Tzipi Livni	2013-08-03
Other Authorities / Officials (Jordan)	Arrest, detain, or charge with legal action	Women (Jordan)	2005-11-14
Police (Uganda)	Arrest, detain, or charge with legal action	Citizen (Uganda)	2005-11-16
Citizen (Australia)	Accuse	Police (Australia)	2015-07-15
Branko Crvenkovski	Praise or endorse	Ljubisa Georgievski	2009-05-12
Thailand	Engage in diplomatic cooperation	Sudan	2007-04-16
Noordin M. Top	Engage in diplomatic cooperation	Azahari Husin	2012-10-29
Valentin Sobolev	Engage in negotiation	Iran	2008-04-30
Cambodia	Arrest, detain, or charge with legal action	Men (United States)	2012-01-11
Chen Bingde	Express intent to meet or negotiate	Defense Industry (China)	2011-06-24
Mahmoud Ahmadinejad	Make statement	Iran	2006-03-11
Criminal (Mexico)	Use unconventional violence	Healthcare Facility (Mexico)	2007-04-18
Japan	Make statement	China	2013-02-08
Militia (Tora Bora)	Praise or endorse	Head of Government (Chad)	2008-06-19
China	Make an appeal or request	Bank (China)	2009-09-05
Mahmoud Ahmadinejad	Express intent to meet or negotiate	Abdullah Gül	2013-02-08
China	Host a visit	Envoy (United States)	2007-01-12
China	Sign formal agreement	France	2014-10-28
Iran	Criticize or denounce	UN Security Council	2006-12-27
UN Security Council	Criticize or denounce	Armed Rebel (Yemen)	2015-03-23
Japan	Host a visit	Thailand	2006-08-22
Barack Obama	Make statement	Mexico	2011-03-23
Zillur Rahman	Express intent to cooperate	Citizen (Bangladesh)	2009-02-24
Media Personnel (Belarus)	Make statement	Catherine Ashton	2010-02-18
Sali Berisha	Make a visit	Japan	2006-05-16
Citizen (Brazil)	Criticize or denounce	Gilberto Kassab	2012-10-08
Militant (Boko Haram)	Kill by physical assault	Citizen (Nigeria)	2015-03-29
Police (Australia)	Expel or deport individuals	Activist (Australia)	2009-05-04
Police (Senegal)	Confiscate property	Macky Sall	2009-01-28
Government (Nigeria)	Accuse	Citizen (Nigeria)	2012-12-21
Military (Philippines)	Use conventional military force	Abu Sayyaf	2006-08-09
Head of Government (Guatemala)	Make statement	Government (Guatemala)	2013-12-16
Other Authorities / Officials (Nigeria)	Arrest, detain, or charge with legal action	Citizen (Nigeria)	2009-03-23
Senate (Romania)	Consult	Legislature (Romania)	2015-09-29
Police (Philippines)	Arrest, detain, or charge with legal action	Militant (Philippines)	2011-03-15
News Editor (Sudan)	Make statement	Newspaper (Sudan)	2015-12-16
Laos	Consult	China	2009-09-19
Lawyer/Attorney (United States)	Make statement	Lawyer/Attorney (United Kingdom)	2008-12-25
Evo Morales	Express intent to meet or negotiate	France	2006-05-12
Sheikh Hamad bin Khalifa al-Thani	Express intent to meet or negotiate	Yemen	2007-05-09
Lawyer/Attorney (Indonesia)	Arrest, detain, or charge with legal action	Islamic (Indonesia)	2008-08-21
China	Consult	South Korea	2010-08-26
Japan	Express intent to engage in diplomatic cooperation (such as policy support)	South Korea	2007-05-10
Iran	Make statement	Mehr News Agency	2007-10-12
Police (Egypt)	Make statement	Islamic Militant (Egypt)	2015-05-31
Colombia	Express intent to meet or negotiate	María Ángela Holguín	2015-03-11
Shimon Peres	Host a visit	Mahmoud Abbas	2008-07-22
Media Personnel (International)	Make statement	Military Personnel - Special (Afghanistan)	2013-01-13
Dimeji Bankole	Express intent to meet or negotiate	Citizen (Nigeria)	2009-06-08
Mikhail Yefimovich Fradkov	Make statement	Health Ministry (Russia)	2007-04-04
Moussa Benhamadi	Consult	Representatives (Algeria)	2013-03-12
Farouk al-Sharaa	Make a visit	Mahmoud Abbas	2005-06-15
Barack Obama	Make statement	Kazakhstan	2008-11-05
Human Rights Commission (United States)	Praise or endorse	Dominican Republic	2013-12-09
Qatar	Express intent to cooperate economically	Sudan	2014-04-02
Police (Malaysia)	Make statement	Malaysia	2006-11-01
China	Engage in diplomatic cooperation	Japan	2006-03-14
Mahmoud Ahmadinejad	Make an appeal or request	Iran	2006-02-07
Rapid Action Battalion	Arrest, detain, or charge with legal action	Citizen (Bangladesh)	2007-11-24
Thailand	Criticize or denounce	Cambodia	2008-10-04
Communist Rebel (Sudan)	Use conventional military force	Sudan	2012-10-24
Police (Australia)	Investigate	Citizen (Australia)	2008-11-14
Scholar (Bahrain)	Consult	Cleric (Bahrain)	2006-03-22
Japan	Sign formal agreement	Association of Southeast Asian Nations	2006-08-25
South Korea	Consult	China	2012-06-20
Kaoru Yosano	Consult	Yoon Jeung Hyun	2009-06-27
Japan	Make a visit	Vietnam	2006-11-07
Business (Iran)	Make statement	Iran	2011-06-26
Police (Sudan)	Use tactics of violent repression	Citizen (Sudan)	2009-12-16
Police (Malaysia)	Arrest, detain, or charge with legal action	Businessperson (Malaysia)	2011-10-19
Iran	Sign formal agreement	Iraq	2011-06-24
Japan	Engage in negotiation	China	2005-02-11
Thailand	Make an appeal or request	Malaysia	2012-02-22
Thailand	Criticize or denounce	Citizen (Thailand)	2011-05-31
Foreign Affairs (Latin America)	Make statement	Raúl Castro	2007-01-16
Iran	Express intent to engage in diplomatic cooperation (such as policy support)	Iraq	2012-11-12
Police (South Korea)	Make statement	Criminal (South Korea)	2012-09-05
Iran	Engage in diplomatic cooperation	China	2006-06-16
France	Expel or deport individuals	Military (Russia)	2008-09-14
Iraq	Host a visit	Ministry (Iran)	2009-06-01
Military Personnel (Philippines)	Demand	Men (Philippines)	2007-06-13
Government (Nigeria)	Yield	Citizen (Nigeria)	2012-05-04
Ethiopia	Host a visit	African Union	2008-02-04
Citizen (Africa)	Express intent to cooperate on judicial matters	South Africa	2009-06-16
Member of the Judiciary (South Africa)	Arrest, detain, or charge with legal action	Men (South Africa)	2013-11-15
Rehman Malik	Make statement	Government (Pakistan)	2009-08-09
Islamic Preacher (Iran)	Make an appeal or request	Mahmoud Ahmadinejad	2009-07-31
Employee (Israel)	Sexually assault	Children (Israel)	2013-06-26
Shaukat Aziz	Consult	Head of Government (Pakistan)	2006-11-06
South Africa	Arrest, detain, or charge with legal action	Men (South Africa)	2007-11-07
Justice Department/Ministery (Tanzania)	Consult	Jakaya Mrisho Kikwete	2012-10-23
South Korea	Express intent to meet or negotiate	Japan	2008-12-24
Lawyer/Attorney (Romania)	Make an appeal or request	Klaus Johannis	2015-10-22
John Baird	Make an appeal or request	Other Authorities / Officials (Maldives)	2013-09-25
Health Ministry (Nigeria)	Consult	Media (Nigeria)	2014-05-20
Foreign Affairs (Romania)	Engage in diplomatic cooperation	Ministry (Romania)	2007-09-20
Guatemala	Accuse	Criminal (Guatemala)	2006-02-10
Antonis Samaras	Make a visit	China	2013-08-11
Cambodia	Express intent to engage in diplomatic cooperation (such as policy support)	Laos	2011-12-14
Head of Government (Bangladesh)	Threaten	Citizen (Bangladesh)	2005-02-08
South Sudan	Host a visit	African Union	2014-01-22
Alhaji Lai Mohammed	Make statement	Muhammadu Buhari	2015-06-21
Iran	Defy norms, law	UN Security Council	2007-05-17
Military (Russia)	Express intent to meet or negotiate	Japan	2014-04-20
Yoshihiko Noda	Make a visit	South Korea	2012-10-31
Shaukat Aziz	Make statement	Iran	2007-01-12
Other Authorities / Officials (Brazil)	Arrest, detain, or charge with legal action	Citizen (Brazil)	2013-04-30
Police (Mauritania)	Arrest, detain, or charge with legal action	Citizen (Mauritania)	2009-07-25
Police (Indonesia)	Consult	Lawyer/Attorney (Indonesia)	2006-07-14
Barack Obama	Express intent to de-escalate military engagement	Iraq	2008-07-19
Ali Bongo Ondimba	Praise or endorse	Niger	2014-10-13
Armed Rebel (Yemen)	Retreat or surrender militarily	Yemen	2015-04-20
Yoshihiko Noda	Make statement	Japan Self-Defense Forces	2012-01-07
Presidential Candidate (Mozambique)	Consult	Employee (Mozambique)	2014-09-18
Political Parties (Indonesia)	Praise or endorse	Prabowo Subianto	2014-05-10
Barack Obama	Make statement	Iran	2009-09-28
Police (Austria)	Arrest, detain, or charge with legal action	Criminal (Austria)	2005-08-07
Media Personnel (Pakistan)	Make statement	Government (Pakistan)	2008-01-04
Ministry (Nigeria)	Demand	Head of Government (Nigeria)	2012-04-06
China	Sign formal agreement	Kuwait	2009-05-11
Joint Chiefs of Staff (United States)	Make a visit	Iraq	2015-03-09
Wen Jiabao	Engage in negotiation	Yasuo Fukuda	2008-01-18
Police (Philippines)	Make statement	Military (Philippines)	2008-10-29
Envoy (United States)	Express intent to meet or negotiate	Citizen (United Kingdom)	2005-11-16
Department of Geologic Survey and its Mineral Exploration (Thailand)	Make statement	Thailand	2011-05-08
Elmar Mammadyarov	Express intent to meet or negotiate	Iran	2009-09-15
Head of Government (Nigeria)	Criticize or denounce	Royal Administration (Nigeria)	2015-12-08
Ministry (Brazil)	Accuse	Military (Brazil)	2005-06-18
Angela Merkel	Express intent to meet or negotiate	Arseniy Yatsenyuk	2014-08-22
Police (Philippines)	fight with small arms and light weapons	Thief (Philippines)	2008-12-22
Citizen (Australia)	Express intent to engage in diplomatic cooperation (such as policy support)	Police (Australia)	2008-03-07
Military Personnel (Philippines)	Make statement	Military (Philippines)	2008-04-26
South Korea	Make statement	Japan	2005-06-16
Police (Australia)	Demand	Citizen (Australia)	2015-06-16
China	Make statement	Lee Myung Bak	2009-04-06
China	Host a visit	Kuomintang	2005-04-14
China	Express intent to meet or negotiate	Businessperson (Taiwan)	2010-08-19
National Liberation Army	Use conventional military force	Police (Macedonia)	2015-05-12
Defense / Security Ministry (Colombia)	Make statement	Rastrojos	2012-11-15
Mexico	Make statement	Japan Self-Defense Forces	2014-01-27
Head of Government (Nigeria)	Make statement	Government (Nigeria)	2009-10-26
Legislature (Turkey)	Mobilize or increase armed forces	Iraq	2007-10-21
High Commission (United Kingdom)	Praise or endorse	Uhuru Muigai Kenyatta	2015-04-05
Mahmoud Abbas	Consult	Ali Abdullah Saleh	2006-02-06
Government (Nigeria)	Arrest, detain, or charge with legal action	Citizen (Nigeria)	2014-11-25
Ministry (Nigeria)	Criticize or denounce	Citizen (Nigeria)	2015-12-28
Boris Abramovich Berezovsky	Bring lawsuit against	Media (Russia)	2010-02-15
Ministry (Nigeria)	Make an appeal or request	Labor Union (Nigeria)	2013-06-11
Undersecretary (United Arab Emirates)	Make statement	United Arab Emirates	2011-03-06
Angola	Host a visit	Guilhermina Contreiras da Costa Prata	2012-01-23
United Arab Emirates	Engage in diplomatic cooperation	Thailand	2015-01-16
Inquirer	Discuss by telephone	Police (Philippines)	2007-06-28
Lawyer/Attorney (Uganda)	Demand	Police (Uganda)	2009-06-11
Citizen (North Korea)	Make an appeal or request	Roh Moo Hyun	2005-03-08
South Korea	Consult	Association of Southeast Asian Nations	2005-02-25
Iraq	Host a visit	Mahmoud Ahmadinejad	2008-06-21
Segolene Royal	Consult	Cristina Fernández de Kirchner	2007-10-28
Wang Yi	Consult	Macky Sall	2014-01-11
Interim Government (Iraq)	Engage in negotiation	China	2005-01-25
Japan	Sign formal agreement	China	2011-12-16
Leopoldo López	Make a visit	Colombia	2015-05-27
Iraq	Impose restrictions on political freedoms	Al Jazeera	2008-03-03
Activist (United States)	Criticize or denounce	Lawyer/Attorney (Palestinian Territory, Occupied)	2014-05-21
Newspaper (Poland)	Accuse	Employee (Poland)	2006-06-20
Christine Lagarde	Make statement	France	2009-01-30
Police (Benin)	Arrest, detain, or charge with legal action	Citizen (Benin)	2013-03-08
Lee Myung Bak	Discuss by telephone	Barack Obama	2008-11-11
Foreign Affairs (Mauritania)	Make statement	Mauritania	2005-09-25
Angela Merkel	Consult	Helmut Kohl	2012-09-28
Aladdin Boroujerdi	Make statement	Iran	2012-08-27
UN Security Council	Allow humanitarian access	Sudan	2012-02-17
Julie Bishop	Make an appeal or request	Citizen (Thailand)	2014-05-24
Government (Sudan)	Mobilize or increase armed forces	Sudan	2005-01-29
International Government Organizations	Express intent to meet or negotiate	The Hague	2014-03-17
Angola	Host a visit	Le Hong Anh	2013-08-31
Media Personnel (Australia)	Make an appeal or request	Citizen (Australia)	2009-12-29
Military (Philippines)	Use conventional military force	Islamic Rebel (Al Qaeda)	2007-10-18
Workers' Party (North Korea)	Make an appeal or request	Citizen (North Korea)	2009-09-21
Media Personnel (Australia)	Make statement	Naval (United States)	2008-04-09
UN Security Council	Consult	Barack Obama	2009-09-24
Ruling Coalition (Pakistan)	Accuse	Pervez Musharraf	2008-08-18
Government (Sudan)	Make optimistic comment	Sudan	2015-11-11
Barack Obama	Express intent to de-escalate military engagement	Iraq	2010-09-08
Richard Boucher	Consult	Prachanda	2009-02-12
Royal Administration (Saudi Arabia)	Rally opposition against	Iran	2010-11-28
Iftikhar Muhammad Chaudhry	Consult	Pakistan People's Party	2008-03-28
Media Personnel (Somalia)	Make statement	Armed Gang (Somalia)	2005-08-17
Iran	Provide military aid	Armed Rebel (Syria)	2013-04-01
Party Member (Belarus)	Make statement	Social Democratic Party (Belarus)	2006-03-02
Boko Haram	Use conventional military force	Citizen (Nigeria)	2012-10-16
Panhellenic Socialist Movement	Make an appeal or request	Antonis Samaras	2012-09-19
Court Judge (Mexico)	Make statement	Organized Crime (Mexico)	2007-08-30
Chen Zhili	Make statement	China	2006-06-22
Lawyer/Attorney (Uganda)	Make statement	Uganda Revenue Authority	2011-08-12
China	Engage in negotiation	Iran	2013-04-10
Police (South Africa)	Confiscate property	South Africa	2009-07-08
Sudan	Return, release person(s)	Al Jazeera	2008-05-03
South Korea	Express intent to meet or negotiate	China	2013-06-18
Barack Obama	Engage in negotiation	William Ruto	2015-07-25
Business (Zimbabwe)	Express intent to cooperate	Other Authorities / Officials (Zimbabwe)	2010-10-09
China	Praise or endorse	Islam Karimov	2005-05-25
Ministry (Brazil)	Investigate	Citizen (Brazil)	2007-06-15
Media Personnel (Colombia)	Make statement	Colombia	2008-12-30
Health Ministry (Nigeria)	Make an appeal or request	Protesting Worker (Nigeria)	2015-09-24
Australia Greens	Accuse	People Associated with the Opposition (Australia)	2009-10-29
Belize	Host a visit	Ma Ying Jeou	2009-06-03
Citizen (Australia)	Express intent to cooperate	Member of Parliament (Australia)	2013-09-08
Iran	Engage in diplomatic cooperation	Mahmoud Ahmadinejad	2006-04-27
Police (Croatia)	Investigate	Citizen (Croatia)	2011-01-04
Iran	Criticize or denounce	Kuwait	2006-01-03
Detainee (Myanmar)	Consult	Special Rapporteurs of the United Nations	2009-02-19
Japan	Discuss by telephone	Barack Obama	2009-05-26
Citizen (Sudan)	Express intent to meet or negotiate	Sudan	2008-05-20
Japan	Praise or endorse	UN Security Council	2006-10-06
Social Worker (Thailand)	Express intent to meet or negotiate	Citizen (Thailand)	2006-04-27
Viktor Orban	Make an appeal or request	Citizen (Hungary)	2006-10-01
Limpopo Police	Investigate	Men (South Africa)	2005-04-28
Iran	Sign formal agreement	UN Security Council	2013-11-30
Media (Nigeria)	Consult	Other Authorities / Officials (Nigeria)	2012-01-09
Citizen (International)	Demand	Barack Obama	2013-09-06
Tsai Ing-wen	Make statement	Ma Ying Jeou	2009-04-28
Colombia	Provide military aid	South Korea	2015-04-19
Ministry/Department of Technology (China)	Make statement	China	2012-05-04
Barack Obama	Engage in negotiation	Benjamin Netanyahu	2011-02-01
Isaias Afewerki	Make a visit	South Sudan	2011-07-08
Federica Mogherini	Express intent to engage in diplomatic cooperation (such as policy support)	Middle East	2015-03-02
Refugee (Afghanistan)	Make a visit	Iran	2013-05-19
Mohamed Ould Abdel Aziz	Consult	Ramtane Lamamra	2013-10-29
Barack Obama	Criticize or denounce	Mahmoud Abbas	2010-06-09
Vietnam	Express intent to meet or negotiate	China	2007-06-04
China	Host a visit	Treasury/Finance Ministry (Japan)	2006-02-23
Christine Lagarde	Make a visit	Mustapha Kamel Nabli	2012-02-02
Police (Sudan)	Impose administrative sanctions	Citizen (Sudan)	2005-04-07
Tawakel Karman	Criticize or denounce	Barack Obama	2012-02-02
Vietnam	Praise or endorse	South Africa	2007-05-28
Cabinet / Council of Ministers / Advisors (Thailand)	Make statement	Prem Tinsulanonda	2005-12-24
Lawyer/Attorney (Australia)	Impose administrative sanctions	Citizen (Australia)	2008-07-31
China	Express intent to meet or negotiate	Japan	2009-02-20
Xi Jinping	Make a visit	Ireland	2013-05-17
Lawyer/Attorney (Australia)	Criticize or denounce	Citizen (Australia)	2014-05-28
China	Host a visit	Jakaya Mrisho Kikwete	2014-10-27
Envoy (United States)	Make a visit	China	2013-11-19
Mahmoud Ahmadinejad	Criticize or denounce	Iran	2006-09-21
Lien Chan	Make a visit	China	2005-05-12
Vietnam	Engage in diplomatic cooperation	China	2012-10-31
China	Express intent to cooperate	Cambodia	2005-10-31
Iran	Consult	Energy Department/Ministry (Armenia)	2005-07-21
Military (Russia)	Make statement	ITAR TASS	2005-03-23
Mahmoud Ahmadinejad	Consult	Nuri al-Maliki	2009-01-06
Rosa Pacavira	Make statement	Angola	2014-06-30
Other Authorities / Officials (Mexico)	Reduce or stop material aid	Mexico	2006-05-06
Military Personnel - Special (Afghanistan)	Use conventional military force	Insurgent (Afghanistan)	2012-09-13
Citizen (Nigeria)	Demand	Government (Nigeria)	2015-02-04
Rafael Correa	Express intent to meet or negotiate	José Miguel Insulza	2009-07-04
South Korea	Demand	Japan	2014-10-21
Police (Australia)	Accuse	Women (Australia)	2011-08-19
Iran	Accuse	Royal Administration (Saudi Arabia)	2011-04-03
Yuriy Yekhanurov	Express intent to meet or negotiate	Mikhail Yefimovich Fradkov	2005-09-30
City Mayor (Philippines)	Consult	Manuel Villar	2010-03-13
Lawyer/Attorney (South Korea)	Confiscate property	South Korea	2013-06-20
Sato Kilman	Make a visit	China	2005-01-20
France	Express intent to cooperate	Japan	2009-02-14
[truncated: 366,868 more rows]
