# Supplementary material for: A temporal knowledge graph reasoning model based on recurrent encoding and contrastive learning
Source: PeerJ Comput Sci. 2025 Jan 23;11:e2595. doi: 10.7717/peerj-cs.2595 (PMC11784877; doi:10.7717/peerj-cs.2595)
Supplement: Supplemental Information 3 [file peerj-cs-11-2595-s003.zip › ICEWS05-15/valid.txt]

Police (South Korea)	Make statement	South Korea	2009-10-20
South Korea	Use conventional military force	Tourist (South Korea)	2009-03-19
Xi Jinping	Make a visit	South Korea	2014-08-27
Ângelo de Barros Veiga Tavares	Make a visit	Vietnam	2014-10-25
Ministry of Public Security (China)	Make statement	Criminal (China)	2015-01-13
Head of Government (South Korea)	Praise or endorse	Chung Dong-young	2007-08-30
Sudan	Sign formal agreement	Ethiopia	2015-10-31
Information / Communication / Transparency Ministry (South Africa)	Praise or endorse	Civil Aviation Authority	2009-12-15
Police (Australia)	Arrest, detain, or charge with legal action	Women (Australia)	2008-12-05
South Korea	Halt negotiations	Japan	2006-10-02
Thailand	Sign formal agreement	Japan	2015-05-03
Police (Australia)	Express intent to engage in diplomatic cooperation (such as policy support)	Citizen (Australia)	2007-01-31
Citizen (Nigeria)	Criticize or denounce	Government (Nigeria)	2008-07-07
Mahmoud Ahmadinejad	Make statement	Ministry (Iran)	2008-08-05
Dmitry Anatolyevich Medvedev	Express intent to engage in diplomatic cooperation (such as policy support)	Japan	2008-07-08
Nabil Shaath	Make statement	Mahmoud Abbas	2005-12-27
Japan	Engage in symbolic act	Royal Administration (Japan)	2014-02-22
Cabinet / Council of Ministers / Advisors (United States)	Express intent to meet or negotiate	Japan	2011-12-15
South Korea	Express intent to meet or negotiate	China	2007-03-19
Laos	Engage in diplomatic cooperation	Vietnam	2007-02-05
Police (Indonesia)	Consult	Lawyer/Attorney (Indonesia)	2006-04-08
International Monetary Fund	Consult	Protester (International Monetary Fund)	2006-09-04
Anupong Paochinda	Praise or endorse	Military Personnel (Thailand)	2010-06-09
Evo Morales	Criticize or denounce	Bolivia	2007-01-22
Protester (Thailand)	Demand	Abhisit Vejjajiva	2010-03-15
Ruling Party (South Korea)	Make an appeal or request	China	2010-03-27
Head of Government (Ukraine)	Consult	Rashid Meredov	2014-06-07
Pervez Musharraf	Make statement	Benazir Bhutto	2006-10-19
Cabinet / Council of Ministers / Advisors (United States)	Make a visit	Thailand	2005-07-04
France	Consider policy option	Iran	2005-04-05
Tony Blair	Provide military aid	Iraq	2006-02-01
Armed Rebel (Mali)	Return, release person(s)	Citizen (Mali)	2008-03-08
Tanzania	Host a visit	Joachim Gauck	2015-02-03
Roh Moo Hyun	Express intent to meet or negotiate	Islam Karimov	2006-03-23
Lawmaker (United Kingdom)	Accuse	Citizen (United Kingdom)	2009-06-18
Laos	Sign formal agreement	Vietnam	2009-01-12
Burundi	Host a visit	Rupiah Banda	2009-11-05
Portugal	Host a visit	José Bayardi	2008-04-07
Xi Jinping	Make a visit	South Africa	2013-03-29
Company - Owner or Operator (Iran)	Cooperate economically	Iran	2007-11-28
Xi Jinping	Make an appeal or request	Angola	2015-12-04
Mahmoud Abbas	Consult	Head of Government (Egypt)	2011-04-07
UN Security Council	Express intent to engage in diplomatic cooperation (such as policy support)	Iran	2006-07-23
South Korea	Express intent to meet or negotiate	Japan	2006-04-18
Head of Government (India)	Consult	Pervez Musharraf	2005-04-23
Nonaligned Movement	Meet at a 'third' location	Foreign Affairs (Venezuela)	2014-08-07
Muhammadu Buhari	Make an appeal or request	Citizen (Nigeria)	2011-04-25
Valdis Dombrovskis	Make optimistic comment	China	2010-08-26
National Action Party	Make optimistic comment	National Action Party (Mexico)	2008-03-31
Sudan	Use conventional military force	South Sudan	2012-03-27
Military (Myanmar)	Demand	United Wa State Army	2007-08-01
Valdemar Costa Neto	Demand	Head of Government (Brazil)	2015-01-01
China	Express intent to cooperate	Japan	2007-08-06
Police (Malaysia)	Arrest, detain, or charge with legal action	Men (Malaysia)	2011-03-17
Angola	Consult	China	2010-03-25
Tanzania	Host a visit	Angola	2012-11-22
Citizen (Australia)	Make an appeal or request	Criminal (Australia)	2008-12-23
Shivshankar Menon	Engage in symbolic act	Shaukat Aziz	2006-09-21
Thailand	Consult	High Commission for Refugees	2009-02-02
Inspector General of Police and Customs	Criticize or denounce	Ali Abdullah Saleh	2011-03-01
South Korea	Engage in diplomatic cooperation	Japan	2006-05-22
Muhammadu Buhari	Consult	Bukola Saraki	2015-02-23
Militant (Nigeria)	Use unconventional violence	Citizen (Nigeria)	2015-02-01
Citizen (Nigeria)	Criticize or denounce	Labor Union (Nigeria)	2009-08-20
Mexico	Consult	Barack Obama	2009-01-09
Yemen	Host a visit	Activist (United States)	2015-05-11
Education (Nigeria)	Make an appeal or request	Citizen (Nigeria)	2009-12-07
Citizen (Croatia)	Acknowledge or claim responsibility	International Court of Justice	2005-08-30
Bacar Dia	Make a visit	Maumoon Abdul Gayoom	2008-02-21
Japan	Consult	South Korea	2011-05-27
Dmitry Anatolyevich Medvedev	Consult	Representatives (Russia)	2011-12-18
Refat Chubarov	Make an appeal or request	Other Authorities / Officials (Russia)	2014-05-18
Police (Australia)	Arrest, detain, or charge with legal action	Citizen (Australia)	2015-09-24
Tsai Ing-wen	Make statement	China	2012-06-04
Japan	Host a visit	Barack Obama	2009-06-25
Vietnam	Sign formal agreement	Laos	2007-12-31
Member of the Judiciary (United States)	Make statement	International Court of Justice	2008-03-26
Qatar	Host a visit	Philip Hammond	2015-10-30
Lawmaker (Japan)	Make statement	Korean Workers Party	2010-04-05
Citizen (Brazil)	Accuse of crime, corruption	Head of Government (Brazil)	2015-12-10
Rodolfo Anibal Garcia	Make statement	Moro Islamic Liberation Front	2005-02-02
Oman	Praise or endorse	Iran	2015-12-23
Mahmoud Ahmadinejad	Meet at a 'third' location	Iran	2013-02-06
Iran	Host a visit	Iraq	2006-12-13
Barack Obama	Make pessimistic comment	Henrietta Holsman Fore	2005-06-24
Muhammadu Buhari	Engage in symbolic act	Citizen (Nigeria)	2014-09-22
China	Consult	France	2014-05-05
Activist (Algeria)	Make statement	Al Jazeera	2011-02-13
Murderer (Philippines)	Abduct, hijack, or take hostage	Children (Philippines)	2010-02-09
Citizen (Venezuela)	Criticize or denounce	RCTV International	2007-05-29
Citizen (Nigeria)	Use unconventional violence	Head of Government (Nigeria)	2011-06-29
Police (Ukraine)	Arrest, detain, or charge with legal action	Women (Ukraine)	2007-01-28
City Mayor (Philippines)	Make statement	Military Personnel (Philippines)	2011-03-07
Japan	Engage in diplomatic cooperation	South Korea	2015-06-20
Pervez Musharraf	Engage in negotiation	Rashid Qureshi	2010-05-23
Tony Blair	Consult	Benjamin Netanyahu	2011-02-06
South Korea	Host a visit	Chung Dong-young	2005-06-17
China	Make statement	Japan	2014-09-06
Military (Mali)	fight with small arms and light weapons	Citizen (Mauritania)	2012-09-10
Envoy (United States)	Express intent to meet or negotiate	Thailand	2010-07-14
Pervez Musharraf	Make a visit	Yemen	2005-12-07
USAID	Make a visit	Ethiopia	2008-01-03
Ethiopia	Provide humanitarian aid	Eritrea	2009-04-09
China	Consult	South Korea	2013-05-03
China	Praise or endorse	Kazakhstan	2006-12-20
Citizen (Singapore)	Demand	Other Authorities / Officials (Romania)	2010-04-01
Separatist Militant (China)	Threaten	China	2014-03-31
Portugal	Express intent to meet or negotiate	France	2006-08-15
Police (Australia)	Use conventional military force	Citizen (Australia)	2007-12-15
Mahmoud Ahmadinejad	Engage in symbolic act	Daniel Ortega	2012-01-11
Election Commission (Serbia)	Expel or withdraw peacekeepers	Citizen (United Kingdom)	2008-01-11
Foreign Affairs (Malaysia)	Make statement	Malaysia	2008-08-27
Wen Jiabao	Make statement	China	2006-12-30
Attacker (Lebanon)	Abduct, hijack, or take hostage	Men (Lebanon)	2011-05-24
Vietnam	Make statement	Raúl Castro	2015-06-19
Tzipi Livni	Criticize or denounce	Benjamin Netanyahu	2009-05-24
Evo Morales	Make a visit	France	2006-01-06
Military Personnel (Philippines)	Make statement	Military (Philippines)	2013-11-13
Associated Press	Discuss by telephone	Humberto Guatibonza	2013-07-04
Insurgent (Thailand)	Use unconventional violence	Citizen (Thailand)	2013-05-12
Civic United Front	Make an appeal or request	Jakaya Mrisho Kikwete	2006-09-23
Yemen	Engage in diplomatic cooperation	Iran	2006-09-01
Mainland Affairs Council	Criticize or denounce	China	2005-05-13
Police (Egypt)	Use tactics of violent repression	Protester (Egypt)	2011-11-22
Armed Gang (New People's Army)	Use unconventional violence	Military (Philippines)	2005-10-31
Military Personnel (Libya)	Consult	Police (Libya)	2015-07-15
Ministry (South Korea)	Make statement	Farm Worker (South Korea)	2005-10-13
Criminal (Australia)	Make statement	Police (Australia)	2009-06-21
Royal Administration (Saudi Arabia)	Make a visit	Malaysia	2006-01-31
Mauritania	Engage in negotiation	International Monetary Fund	2014-02-14
Mahmoud Ahmadinejad	Make statement	Iran	2009-02-17
Armed Gang (Cambodia)	Use unconventional violence	Police (Cambodia)	2007-09-10
Comoros	Criticize or denounce	France	2008-04-02
African Union	Criticize or denounce	Government (Sudan)	2005-10-08
Head of Government (India)	Make a visit	China	2015-02-13
Party Member (Iraq)	Engage in negotiation	Iraq	2008-03-17
Iraq	Praise or endorse	Barack Obama	2008-11-06
Police (Australia)	Engage in material cooperation	Citizen (Australia)	2010-11-30
Oversight Court (Japan)	Arrest, detain, or charge with legal action	Men (Japan)	2007-10-19
Wen Jiabao	Make statement	China	2010-10-28
Raúl Castro	Make a visit	Vietnam	2005-11-11
Ma Ying Jeou	Criticize or denounce	Kuomintang	2006-02-10
City Mayor (Australia)	Use conventional military force	Citizen (Australia)	2012-02-21
Police (Australia)	Make an appeal or request	Lawyer/Attorney (Australia)	2008-12-16
George Yeo	Make statement	Association of Southeast Asian Nations	2005-07-28
Julia Gillard	Make a visit	China	2013-04-11
Thailand	Arrest, detain, or charge with legal action	Immigrants (North Korea)	2006-08-23
Ethiopia	Host a visit	Envoy (United States)	2011-10-15
Pervez Musharraf	Consult	Media Personnel (International)	2008-01-11
Police (Australia)	Accuse	Citizen (Australia)	2013-01-06
Sali Berisha	Praise or endorse	Government (Croatia)	2007-05-12
Party Member (United Kingdom)	Express intent to cooperate	Children (United Kingdom)	2011-03-25
Ma Ying Jeou	Make an appeal or request	Business (Taiwan)	2008-12-14
Criminal (Tanzania)	Accuse	Citizen (Tanzania)	2010-11-04
Mahmoud Abbas	Host a visit	Omar Suleiman	2005-08-29
Media Personnel (China)	Make an appeal or request	Health Ministry (China)	2008-07-18
Iraq	Express intent to meet or negotiate	Iran	2012-11-06
Jesse Chacón	Make statement	Willian Lara	2006-07-13
Police (Malaysia)	Arrest, detain, or charge with legal action	Men (Malaysia)	2013-02-28
Armed Gang (Palestinian Territory, Occupied)	fight with small arms and light weapons	Israeli Defense Forces	2005-08-18
Citizen (Sudan)	Criticize or denounce	Citizen (United Kingdom)	2007-11-28
Government Affiliated Bank (Nigeria)	Accuse	Government (Nigeria)	2014-02-21
France	Express intent to meet or negotiate	China	2015-03-03
Donald Rumsfeld	Consult	Nuri al-Maliki	2006-07-12
Vietnam	Express intent to meet or negotiate	UN Security Council	2007-10-17
Foreign Affairs (France)	Consult	Catherine Ashton	2010-03-19
Citizen (Nigeria)	Make an appeal or request	Government (Nigeria)	2014-09-19
Xi Jinping	Make statement	China	2015-12-04
Villager (China)	Use unconventional violence	China	2015-10-16
Saud bin Faisal bin Abdul-Aziz	Host a visit	Foreign Affairs (Slovakia)	2007-05-08
Branko Crvenkovski	Host a visit	Nuri al-Maliki	2007-01-07
Ethiopia	Make an appeal or request	South Africa	2010-06-25
Party Member (Czech Republic)	Criticize or denounce	Petra Buzková	2005-08-30
Lawyer/Attorney (Portugal)	Express intent to meet or negotiate	Portugal	2009-09-23
Charles Taylor	Reject	Rebel Group (Revolutionary United Front)	2010-08-03
Timor-Leste	Praise or endorse	Head of Government (Timor-Leste)	2006-06-23
Police (Australia)	Provide humanitarian aid	Citizen (Australia)	2015-12-11
Tony Blair	Consult	Umaru Musa Yar'Adua	2007-06-06
Student (Swaziland)	Demonstrate or rally	Swaziland	2012-03-26
Secretariat (Argentina)	Rally support on behalf of	Daniel Giacomino	2006-09-02
Criminal (Mexico)	fight with small arms and light weapons	Military (Mexico)	2015-05-07
Police (Australia)	Make optimistic comment	Citizen (Australia)	2014-03-27
Police (South Africa)	Arrest, detain, or charge with legal action	Men (South Africa)	2006-09-13
Oman	Consult	South Korea	2005-09-24
Angel Luis D'Elia	Make an appeal or request	Congress (Argentina)	2006-09-13
Olisa Agbakoba	Make statement	Ministry (Nigeria)	2015-10-30
Uhuru Muigai Kenyatta	Make statement	African Union	2015-02-02
Barack Obama	Make statement	Qatar	2013-06-18
Police (Australia)	Arrest, detain, or charge with legal action	Government Lawmaker (Australia)	2013-01-31
Mexico	Arrest, detain, or charge with legal action	Criminal (Mexico)	2015-10-22
UN Security Council	Consult	Miguel Ángel Osorio Chong	2012-12-17
African Union	Make statement	Sudan	2007-06-13
Tony Tan Keng Yam	Express intent to meet or negotiate	Angela Merkel	2012-06-24
Activist (Iraq)	Physically assault	Bank (Iraq)	2006-12-31
Nabih Berri	Consult	Aladdin Boroujerdi	2013-09-02
Congress (United States)	Make an appeal or request	Japan	2012-08-22
Javier Solana	Make statement	Middle East	2007-06-28
Jonah David Jang	Accuse	Citizen (Nigeria)	2012-10-03
Member of Parliament (Australia)	Make statement	Liberal National Party	2009-04-01
South Korea	Express intent to cooperate	China	2011-12-26
Yoshihiko Noda	Make statement	Japan	2010-11-02
Thailand	Engage in negotiation	Japan	2005-04-09
Iraq	Investigate	Iran	2013-04-24
Citizen (Africa)	Deny responsibility	Transparency International	2009-07-09
Police (Rwanda)	Arrest, detain, or charge with legal action	Motol University Hospital	2007-10-02
Philip Ruddock	Make statement	Lawyer/Attorney (Australia)	2005-04-06
African Union	Make a visit	Ethiopia	2008-01-22
Police (Sudan)	Increase police alert status	Sudan	2010-10-08
Likud	Make statement	Shimon Peres	2009-02-19
Iran	Praise or endorse	Mahmoud Ahmadinejad	2008-08-26
Al Jazeera	Make statement	France	2010-05-16
Ethiopia	Host a visit	William J. Fallon	2007-05-11
Cabinet / Council of Ministers / Advisors (United States)	Consult	Julia Gillard	2010-06-25
China	Coerce	Women (China)	2011-12-09
Other Authorities / Officials (Egypt)	Arrest, detain, or charge with legal action	Citizen (Africa)	2008-03-08
Head of Government (Greece)	Consult	Mario Monti	2012-09-21
Military (Ecuador)	Use conventional military force	Colombia	2007-11-26
Military (Russia)	Mobilize or increase armed forces	Republic of South Ossetia	2009-04-03
Ministry (Nigeria)	Bring lawsuit against	Citizen (Nigeria)	2010-06-29
Head of Government (Germany)	Consult	Algirdas Butkevičius	2013-07-12
Cristina Fernández de Kirchner	Consult	Alberto Fernández	2007-12-26
Protester (Indonesia)	Protest violently, riot	Police (Indonesia)	2012-10-23
Barack Obama	Express intent to engage in diplomatic cooperation (such as policy support)	Mexico	2008-11-07
Ministry (Nigeria)	Make statement	Government (Nigeria)	2013-06-06
Irakli Alasania	Consult	U.S. Army Europe	2013-08-15
Armed Rebel (Yemen)	Sign formal agreement	Combatant (Yemen)	2014-09-21
Thailand	Express intent to engage in diplomatic cooperation (such as policy support)	Cambodia	2006-06-15
Police (Uganda)	Arrest, detain, or charge with legal action	Citizen (Uganda)	2015-04-09
Government Official (Mexico)	Make statement	Mexico	2015-02-25
Vietnam	Engage in diplomatic cooperation	Laos	2009-06-23
Tanzania	Host a visit	Student (Kenya)	2008-08-15
Armed Rebel (Lord's Resistance Army)	Make an appeal or request	South Africa	2006-08-19
Sergey Bagapsh	Consult	Republic of South Ossetia	2008-06-16
Government (Georgia)	Consult	Solomon Passy	2014-04-08
Ministry (Tunisia)	Consult	Public Prosecutor (Tunisia)	2015-08-04
Other Authorities / Officials (Nigeria)	Make statement	Government (Nigeria)	2013-03-07
Association of Southeast Asian Nations	Express intent to meet or negotiate	Thailand	2013-08-14
Police (Canada)	Sexually assault	Children (Canada)	2014-03-14
Alicia Castro	Praise or endorse	Labor Party (United Kingdom)	2015-09-14
Vietnam	Express intent to meet or negotiate	Malaysia	2006-07-13
Patricia Hewitt	Make statement	Party Member (United Kingdom)	2010-01-06
Julia Gillard	Express intent to cooperate	Barack Obama	2010-11-13
Bill Richardson	Make a visit	Colombia	2008-03-29
Royal Administration (Saudi Arabia)	Make statement	Saudi Arabian Defence Forces	2010-04-29
Javier Solana	Rally support on behalf of	Israeli Defense Forces	2006-07-19
Government (Germany)	Consult	Sabah Khaled Al-Hamad Al-Sabah	2014-05-21
Japan	Express intent to engage in diplomatic cooperation (such as policy support)	China	2007-02-13
Roh Moo Hyun	Criticize or denounce	Japan	2006-08-15
Israeli Defense Forces	Use conventional military force	Armed Gang (Palestinian Territory, Occupied)	2008-02-08
Angola	Make statement	China	2013-12-04
Police (Australia)	Appeal for diplomatic cooperation (such as policy support)	Citizen (Australia)	2010-09-15
Police (Australia)	Investigate	Member of Parliament (Australia)	2012-04-04
Nabih Berri	Praise or endorse	Iran	2014-05-04
Police (Malaysia)	Arrest, detain, or charge with legal action	Men (Malaysia)	2008-03-27
Yasuo Fukuda	Engage in diplomatic cooperation	China	2006-04-25
Iraq	Praise or endorse	Japan	2007-04-01
Muslim (Nigeria)	Demand	Citizen (Nigeria)	2015-08-31
Guerrilla (Colombia)	Abduct, hijack, or take hostage	Ingrid Betancourt Pulecio	2007-02-20
Lawyer/Attorney (Australia)	Make statement	Police (Australia)	2012-11-02
Head of Government (Pakistan)	Reject	Government (Pakistan)	2009-03-16
Benjamin Netanyahu	Reject proposal to meet, discuss, or negotiate	Barack Obama	2010-04-07
South Africa	Arrest, detain, or charge with legal action	Men (South Africa)	2011-06-12
Citizen (Australia)	Express intent to meet or negotiate	Thailand	2005-01-14
Abdullah Gül	Host a visit	Vuk Jeremić	2010-02-20
Fotis Kouvelis	Make statement	City Mayor (Greece)	2014-02-13
China	Express intent to cooperate	South Korea	2015-09-03
South Korea	Engage in negotiation	Japan	2015-05-15
Legislature (Swaziland)	Threaten	Treasury/Finance Ministry (Swaziland)	2012-03-19
Domestic Affairs (Mexico)	Make statement	Mexico	2010-02-26
Urmas Reinsalu	Make statement	Taavi Rõivas	2015-04-04
Citizen (Uganda)	Make an appeal or request	Political Parties (Uganda)	2007-10-18
Mahmoud Ahmadinejad	Accuse	Combatant (Palestinian Territory, Occupied)	2006-08-02
Japan	Express intent to provide material aid	International Government Organizations	2005-01-17
Illegal Immigrant (India)	Use unconventional violence	Citizen (United Kingdom)	2005-10-25
Jatuporn Prompan	Threaten	Thailand	2010-08-17
Tony Blair	Make statement	Nuri al-Maliki	2006-05-26
Gerhard Schröder	Consult	Helmut Schmidt	2012-04-23
China	Consult	South Korea	2009-09-30
House Speaker (Japan)	Make a visit	South Korea	2015-10-02
Citizen (Australia)	Express intent to meet or negotiate	Royal Administration (Australia)	2015-06-21
Shigeru Ishiba	Make statement	Japan	2014-05-02
Vietnam	Engage in diplomatic cooperation	Laos	2009-07-28
Ethiopia	Receive deployment of peacekeepers	UN Security Council	2006-04-13
Sudan	Host a visit	Envoy (United States)	2009-07-15
Chuck Hagel	Make a visit	China	2014-04-08
Sudan	Host a visit	UN Mission in Sudan	2007-06-19
Rajya Sabha	Reject	Head of Government (India)	2015-03-23
Wen Jiabao	Make statement	China	2009-04-16
Protester (Thailand)	Obstruct passage, block	Thailand	2013-03-14
Head of Government (Pakistan)	Make statement	Government (Pakistan)	2008-01-28
New Democracy	Consult	Head of Government (Greece)	2010-04-19
Margaret Hodge	Make statement	Business (Canada)	2013-07-15
Benjamin Netanyahu	Praise or endorse	Jew (Israel)	2011-01-10
Government (Nigeria)	Make an appeal or request	Citizen (Nigeria)	2011-01-27
Edward Natapei	Make statement	China	2009-09-11
France	Express intent to engage in diplomatic cooperation (such as policy support)	Thailand	2005-01-27
Police (Egypt)	Accuse	Protester (Egypt)	2013-12-13
Protester (Indonesia)	Protest violently, riot	Police (Indonesia)	2012-09-18
Ministry (Nigeria)	Make statement	Government (Nigeria)	2014-06-27
Campbell Newman	Make an appeal or request	Julia Gillard	2012-06-05
Ministry (Nigeria)	Make statement	Head of Government (Nigeria)	2015-11-18
Roh Moo Hyun	Make statement	South Korea	2006-12-08
Congress (United States)	Express intent to meet or negotiate	Special Rapporteurs of the United Nations	2012-05-04
Noppadon Pattama	Make statement	Thailand	2008-06-06
Yasuo Fukuda	Make a visit	China	2014-10-12
Alexander Stubb	Express intent to meet or negotiate	Catherine Ashton	2011-03-17
Tanya Plibersek	Make statement	People Associated with the Opposition (Australia)	2015-04-30
Islamic Preacher (Iran)	Make statement	Iran	2011-05-23
Government (Pakistan)	Reject plan, agreement to settle dispute	Cleric (Pakistan)	2007-07-06
UN Security Council	Criticize or denounce	Eritrea	2008-05-01
South Korea	Make statement	China	2007-03-20
Military Personnel (Thailand)	Make pessimistic comment	Thailand	2007-08-10
Abdullah Gül	Express intent to meet or negotiate	Fawzi Salloukh	2006-08-15
Cabinet / Council of Ministers / Advisors (United States)	Make statement	Benjamin Netanyahu	2013-04-23
Mexico	Host a visit	Barack Obama	2012-06-19
China	Host a visit	Mahmoud Abbas	2010-05-06
African Union	Consult	Sudan	2006-06-05
Citizen (Saudi Arabia)	Praise or endorse	Saudi Arabian Defence Forces	2015-09-30
Lee Myung Bak	Express intent to meet or negotiate	Wen Jiabao	2008-12-13
Government (Nigeria)	Express intent to cooperate	Citizen (Nigeria)	2011-08-24
Sule Lamido	Make statement	Oluṣẹgun Ọbasanjọ	2008-12-22
Foreign Affairs (Nepal)	Express intent to meet or negotiate	A.P. Sharma	2009-08-09
Kazakhstan	Sign formal agreement	Japan	2008-10-22
Gurbanguly Berdymukhammedov	Make a visit	Romania	2012-10-11
Shaukat Aziz	Meet at a 'third' location	Wen Jiabao	2005-10-27
South Africa	Host a visit	Barack Obama	2013-07-03
South Korea	Sign formal agreement	Kazakhstan	2009-05-14
Raúl Castro	Consult	Mahmoud Ahmadinejad	2006-09-17
Ali Abdullah Saleh	Investigate	Yemen	2005-08-30
Ma Ying Jeou	Express intent to meet or negotiate	Education (Burkina Faso)	2012-03-21
Iraqi Islamic Party	Praise or endorse	Party Member (Iraq)	2009-02-05
Japan	Host a visit	Nasser Judeh	2009-04-13
Boris Johnson	Accuse	Citizen (United Kingdom)	2014-06-13
Miguel Ángel Osorio Chong	Make statement	Military (Mexico)	2014-10-02
City Mayor (Philippines)	Express intent to meet or negotiate	China	2007-09-03
Police (Australia)	Arrest, detain, or charge with legal action	Citizen (Australia)	2014-05-03
Citizen (Thailand)	Defy norms, law	Thailand	2012-07-12
Javier Solana	Consult	Ministry (Iran)	2006-07-29
Citizen (Nigeria)	Make optimistic comment	Government (Nigeria)	2006-01-05
Tony Blair	Praise or endorse	France	2007-05-09
Shimon Peres	Consult	Juan Carlos I	2011-02-21
Citizen (Mali)	Make an appeal or request	UN Security Council	2015-08-16
Kazakhstan	Sign formal agreement	China	2006-11-17
Shaukat Aziz	Make statement	Government (Pakistan)	2007-07-07
Foreign Affairs (India)	Express intent to meet or negotiate	Dmitry Anatolyevich Medvedev	2009-08-26
Nuri al-Maliki	Consult	Emperor Akihito	2007-04-09
China	Express intent to engage in diplomatic cooperation (such as policy support)	Xi Jinping	2013-06-02
Federica Mogherini	Appeal for diplomatic cooperation (such as policy support)	UN Security Council	2015-05-11
Police (Tanzania)	Impose administrative sanctions	Citizen (Tanzania)	2008-08-11
Japan	Express intent to meet or negotiate	Representatives (Japan)	2011-04-15
Head of Government (Nigeria)	Make an appeal or request	Citizen (Nigeria)	2013-12-05
Citizen (United Kingdom)	Threaten	Newspaper (United Kingdom)	2005-02-17
Legislature (Romania)	Criticize or denounce	France	2010-09-22
Citizen (Thailand)	Express intent to meet or negotiate	Thailand	2012-11-27
Benjamin Netanyahu	Make an appeal or request	Barack Obama	2011-02-02
Police (New Zealand)	Abduct, hijack, or take hostage	Children (New Zealand)	2013-08-28
Police (Philippines)	Demand	Military Personnel (Philippines)	2011-01-26
Muhammad VI	Make a visit	Andrej Kiska	2014-04-02
Media Personnel (Pakistan)	Criticize or denounce	Ministry (United States)	2010-09-09
Medical Personnel (Nigeria)	Reject	Labor Union (Nigeria)	2014-11-19
Member of the Judiciary (Sri Lanka)	Arrest, detain, or charge with legal action	Sarath Fonseka	2011-11-18
François Bozizé	Express intent to meet or negotiate	Sudan	2006-12-05
Julian Paul Assange	Make statement	Barack Obama	2012-11-09
Media Personnel (International)	Express intent to meet or negotiate	Aceh	2005-11-29
Police (Uganda)	Arrest, detain, or charge with legal action	Citizen (Uganda)	2010-10-21
Tanzania	Praise or endorse	Malawi	2007-05-28
State Security Service	Make an appeal or request	Citizen (Nigeria)	2010-12-30
Media Personnel (Pakistan)	Make statement	Inter-Services Intelligence	2011-05-23
Head of Government (South Korea)	Make statement	Grand National Party	2007-01-10
Company - Owner or Operator (Thailand)	Praise or endorse	Employee (Thailand)	2005-11-14
Other Authorities / Officials (Somalia)	Arrest, detain, or charge with legal action	Criminal (Somalia)	2009-05-20
Education (Pakistan)	Host a visit	Ann Margaret Veneman	2005-10-30
China	Consult	Cabinet / Council of Ministers / Advisors (United States)	2007-03-03
Lawyer/Attorney (Kenya)	Reject	Police (Kenya)	2008-08-11
Citizen (Saudi Arabia)	Criticize or denounce	Royal Administration (Saudi Arabia)	2010-12-30
Benjamin Netanyahu	Make statement	Iran	2013-03-18
South African National Defence Force	Arrest, detain, or charge with legal action	Men (South Africa)	2007-03-08
Royal Administration (Saudi Arabia)	Make a visit	Malaysia	2006-02-01
Police (Australia)	Accuse	Citizen (Australia)	2007-08-30
Mahmoud Abbas	Engage in symbolic act	Tony Blair	2006-12-18
Lawmaker (Japan)	Praise or endorse	Yasuo Fukuda	2007-09-14
Citizen (Uganda)	Make an appeal or request	Constitutional Court (Uganda)	2006-05-18
Lawmaker (Japan)	Consult	Xi Jinping	2010-05-04
Education Ministry (Algeria)	Praise or endorse	Ministry (Iran)	2005-06-26
China	Make optimistic comment	Barack Obama	2010-02-05
Military (Ukraine)	Use conventional military force	Military (Russia)	2014-09-07
Police (Australia)	Arrest, detain, or charge with legal action	Women (Australia)	2015-01-13
Lawyer/Attorney (South Korea)	Arrest, detain, or charge with legal action	Criminal (Somalia)	2011-02-25
Military Personnel (Philippines)	Make statement	Medical Personnel (Philippines)	2013-07-08
China	Engage in diplomatic cooperation	Vietnam	2009-10-19
Xi Jinping	Express intent to cooperate	Cristina Fernández de Kirchner	2014-07-18
Ministry (Tanzania)	Make statement	Police (Tanzania)	2013-06-27
Tatarstan	Host a visit	Gurbanguly Berdymukhammedov	2008-05-31
Xi Jinping	Make statement	China	2015-04-27
Citizen (Nigeria)	Express intent to engage in diplomatic cooperation (such as policy support)	Government (Nigeria)	2008-07-21
Head of Government (South Korea)	Express intent to meet or negotiate	South Korea	2005-11-08
Police (Philippines)	Use conventional military force	Militant (Philippines)	2009-12-13
Foreign Affairs (Israel)	Consult	Yasser Ali	2012-11-14
Romania	Host a visit	Elmar Mammadyarov	2014-09-15
Government (Pakistan)	Threaten	Education (Pakistan)	2005-08-29
Xi Jinping	Make a visit	Trinidad and Tobago	2013-06-02
Andrew Robb	Make a visit	Japan	2014-03-17
Pervez Musharraf	Consult	Head of Government (India)	2005-08-08
Police (Australia)	Accuse	Citizen (Australia)	2005-01-26
State Oil Company of Azerbaijan Republic	Engage in diplomatic cooperation	Business (South Korea)	2007-08-29
Ivan Gasparovic	Express accord	Education Ministry (Slovakia)	2011-01-17
Cambodia	Express intent to cooperate	Thailand	2011-09-15
Mahmoud Ahmadinejad	Make a visit	Evo Morales	2012-06-22
South Korea	Demand diplomatic cooperation (such as policy support)	China	2011-12-13
Congress (Brazil)	Accuse	José Dirceu de Oliveira e Silva	2012-08-03
Abhisit Vejjajiva	Deny responsibility	Citizen (Thailand)	2008-12-23
Police (Australia)	Arrest, detain, or charge with legal action	Citizen (Australia)	2006-03-24
China	Make an appeal or request	Japan	2014-06-13
AvtoVAZ	Sign formal agreement	Business (Canada)	2007-05-23
Human Rights Watch	Make statement	Military (Philippines)	2012-09-29
Chuck Hagel	Threaten	China	2014-05-31
Defense / Security Ministry (United States)	Express intent to meet or negotiate	Government Official (Georgia)	2011-11-18
Men (Malaysia)	Acknowledge or claim responsibility	Malaysia	2008-10-16
Cambodia	Engage in diplomatic cooperation	Thailand	2008-06-30
Citizen (Saudi Arabia)	Criticize or denounce	Justice and Development Party	2015-09-26
Cabinet / Council of Ministers / Advisors (United States)	Express intent to meet or negotiate	Vietnam	2010-07-15
Jian Yu	Make statement	China	2006-11-21
Julie Bishop	Consult	Wang Yi	2013-12-07
Police (Malaysia)	Return, release person(s)	Women (Malaysia)	2007-08-11
Royal Administration (Australia)	Express intent to meet or negotiate	Citizen (Australia)	2009-10-26
Boko Haram	Use conventional military force	Citizen (Nigeria)	2013-07-01
Member of Parliament (Australia)	Reduce relations	Campbell Newman	2014-07-16
South Sudan	Accuse	Sudan	2012-05-28
Benedict XVI	Make a visit	Portugal	2010-05-12
Japan	Express intent to cooperate	China	2012-05-05
Police (Saudi Arabia)	Arrest, detain, or charge with legal action	Citizen (Saudi Arabia)	2011-09-28
Iran	Make statement	Nonaligned Movement	2012-06-19
Yoshihiko Noda	Engage in negotiation	Herman Van Rompuy	2011-09-22
Kuomintang	Make statement	China	2011-08-29
Raul Hernandez	Make statement	China	2013-02-21
Veterans (France)	Express intent to meet or negotiate	France	2014-03-02
Police (Philippines)	Arrest, detain, or charge with legal action	Men (Philippines)	2009-05-13
Foreign Affairs (India)	Consult	Foreign Affairs (Nepal)	2005-07-22
Government (Sudan)	Conduct suicide, car, or other non-military bombing	South Sudan	2011-11-11
Iran	Deny responsibility	United Arab Emirates	2015-11-30
Armed Rebel (Ukraine)	Use unconventional violence	Military (Ukraine)	2014-05-29
Guerrilla (Colombia)	Express intent to meet or negotiate	Colombia	2014-10-20
Prachanda	Engage in negotiation	Political Parties (Nepal)	2006-07-01
Thailand	Express intent to cooperate	Cambodia	2006-02-08
Iran	Accuse	UN Security Council	2006-12-23
Transparency International	Make statement	Dimeji Bankole	2010-08-27
Kuwait	Host a visit	Guy Ryder	2015-04-19
John Githongo	Criticize or denounce	Mwai Kibaki	2007-12-16
Abdullah Gül	Express intent to meet or negotiate	Iraq	2008-10-13
Police (Uganda)	Accuse	Media Personnel (Uganda)	2010-08-11
Barack Obama	Make a visit	Malaysia	2008-11-05
China	Express intent to cooperate	Thailand	2011-10-31
South Sudan	Engage in negotiation	Sudan	2012-07-28
Government (Nigeria)	Express intent to engage in diplomatic cooperation (such as policy support)	Citizen (Australia)	2013-09-09
Government Affiliated Bank (Nigeria)	Demand	Citizen (Nigeria)	2013-08-07
Court Judge (United Kingdom)	Arrest, detain, or charge with legal action	Citizen (United Kingdom)	2007-10-26
Oversight Court (Japan)	Arrest, detain, or charge with legal action	Men (Japan)	2006-07-21
Human Rights Watch	Make an appeal or request	Government (Pakistan)	2008-06-17
Media Personnel (Pakistan)	Make statement	Government (Pakistan)	2012-09-04
Colombia	Express intent to cooperate	Mexico	2015-06-27
Government (Nigeria)	Impose restrictions on political freedoms	Citizen (Nigeria)	2008-12-30
Mahmoud Abbas	Consult	Omar Suleiman	2009-03-02
Mikulas Dzurinda	Make a visit	Japan	2005-05-30
Mahmoud Ahmadinejad	Make optimistic comment	Iran	2008-12-23
Bertie Ahern	Discuss by telephone	Barack Obama	2008-03-17
European Central Bank	Consult	Nicos Anastasiades	2013-03-17
Mexico	Provide humanitarian aid	Guatemala	2010-06-04
Roh Moo Hyun	Reject proposal to meet, discuss, or negotiate	Japan	2005-11-19
Head of Government (India)	Engage in symbolic act	High Ranking Military Personnel (India)	2005-05-05
Domestic Affairs (Mexico)	Make statement	Mexico	2011-09-02
Japan	Consult	China	2010-02-15
Iran	Express intent to engage in diplomatic cooperation (such as policy support)	France	2015-11-10
Other Authorities / Officials (Mexico)	Investigate	Criminal (Mexico)	2011-03-17
Association of Southeast Asian Nations	Make a visit	Thailand	2009-10-25
El País	Make statement	Raúl Castro	2006-08-04
Syrian Observatory for Human Rights	Make statement	Air Force (Syria)	2015-08-23
Police (Australia)	Investigate	Citizen (Australia)	2010-05-18
United Arab Emirates	Consult	Foreign Affairs (Lebanon)	2015-01-15
France	Make optimistic comment	Iran	2009-08-19
Thailand	Engage in negotiation	Laos	2006-01-26
Mainland Affairs Council	Sign formal agreement	Civil Aviation Authority	2005-01-09
Committee for State Security	Make statement	Business (Belarus)	2015-11-30
Criminal (Australia)	Use unconventional violence	Citizen (Australia)	2014-09-03
Lawyer/Attorney (South Korea)	Make statement	Admiral (South Korea)	2015-03-19
Police (South Korea)	Express intent to meet or negotiate	Joint Chiefs of Staff (South Korea)	2009-05-26
Ali Abdullah Saleh	Reject	UN Security Council	2014-11-08
Citizen (Uganda)	Demonstrate or rally	National Resistance Movement	2008-08-04
Ashraf Ghani Ahmadzai	Demand	Attorney General (Afghanistan)	2014-10-12
Ministry (Morocco)	Make a visit	Yemen	2006-06-14
Media Personnel (Pakistan)	Make statement	UN Security Council	2007-10-23
Police (Sweden)	fight with small arms and light weapons	Men (Sweden)	2015-10-22
Japan	Express intent to meet or negotiate	South Korea	2005-09-12
Lawyer/Attorney (Australia)	Make an appeal or request	Citizen (Australia)	2005-12-06
Cambodia	Arrest, detain, or charge with legal action	Men (United Kingdom)	2005-06-14
Sudan	Praise or endorse	Police (Sudan)	2007-04-16
Thailand	Express intent to cooperate	Laos	2005-05-13
Lesotho	Consult	South Africa	2005-07-28
China	Host a visit	Shigeru Ishiba	2008-03-31
Wang Yi	Express intent to meet or negotiate	UN Security Council	2008-04-14
China	Meet at a 'third' location	France	2006-01-28
Sheikh Mukhtar Robow	Provide military protection or peacekeeping	African Union	2010-03-20
Vietnam	Host a visit	China	2008-09-11
Al Ekhbariya	Make statement	Detainee (Saudi Arabia)	2006-04-28
Pervez Musharraf	Express intent to meet or negotiate	Ali Abdullah Saleh	2005-12-07
Massoud Barzani	Make statement	Iraq	2014-03-20
Citizen (Nigeria)	Express intent to cooperate	Government (Nigeria)	2014-10-30
Lawyer/Attorney (Egypt)	Arrest, detain, or charge with legal action	Ministry (Egypt)	2010-08-25
Envoy (United States)	Make a visit	South Korea	2011-05-18
Japan	Engage in negotiation	China	2005-10-06
Japan	Host a visit	Head of Government (India)	2010-10-24
China	Refuse to yield	UN Security Council	2012-04-26
Tanzania	Expel or deport individuals	Citizen (Tanzania)	2012-01-30
Yair Lapid	Consult	Benjamin Netanyahu	2013-10-16
City Mayor (Philippines)	Make statement	Police (Philippines)	2009-02-10
Najem Gharsalli	Threaten	Criminal (Tunisia)	2015-03-10
Citizen (Nigeria)	Criticize or denounce	Muhammadu Buhari	2014-10-27
Japan	Mobilize or increase armed forces	Iraq	2005-08-16
Vietnam	Express intent to cooperate	China	2008-12-17
UN Security Council	Make an appeal or request	Eritrea	2005-11-24
Lee Myung Bak	Express intent to cooperate	Abhisit Vejjajiva	2009-06-01
International Monetary Fund	Reject	Swaziland	2011-08-27
Cabinet / Council of Ministers / Advisors (United States)	Express intent to meet or negotiate	China	2005-03-11
Men (Sweden)	Yield	Police (Sweden)	2005-05-30
Defense / Security Ministry (Venezuela)	Praise or endorse	Ministry (Venezuela)	2015-01-29
South Korea	Host a visit	Envoy (United States)	2013-09-09
Head of Government (India)	Make statement	Medical Personnel (India)	2005-03-10
France	Express intent to meet or negotiate	China	2006-12-04
Protester (Egypt)	Demonstrate or rally	Police (Egypt)	2011-07-23
Other Authorities / Officials (Nigeria)	Make statement	Government (Nigeria)	2008-05-22
Armed Gang (Thailand)	Use unconventional violence	Citizen (Thailand)	2007-05-26
Mahmoud Abbas	Reject proposal to meet, discuss, or negotiate	Benjamin Netanyahu	2009-09-06
Mahmoud Ahmadinejad	Engage in negotiation	Nuri al-Maliki	2006-09-12
Head of Government (Kenya)	Make statement	Police (Kenya)	2008-04-29
Thailand	Express intent to meet or negotiate	Laos	2011-05-10
Cabinet / Council of Ministers / Advisors (Thailand)	Impose state of emergency or martial law	Thailand	2005-07-20
Tanzania	Engage in diplomatic cooperation	Ethiopia	2015-10-23
Iraq	Sign formal agreement	Iran	2006-12-11
Business (Taiwan)	Cooperate economically	China	2006-05-19
Foreign Affairs (Belgium)	Make statement	Angola	2007-04-16
Police (Bosnia and Herzegovina)	Use tactics of violent repression	Protester (Bosnia and Herzegovina)	2008-02-26
Citizen (Brazil)	Ease administrative sanctions	João Paulo Cunha	2005-11-24
Police (Tanzania)	Confiscate property	Citizen (Tanzania)	2008-04-21
Iran	Express intent to meet or negotiate	China	2011-01-13
Vietnam	Host a visit	Cristina Fernández de Kirchner	2013-01-19
Raúl Castro	Engage in negotiation	Barack Obama	2015-09-30
Police (South Africa)	Demand economic aid	Men (South Africa)	2010-10-07
South Sudan	Sign formal agreement	Sudan	2010-10-05
Envoy (United States)	Consult	China	2009-05-27
Mexico	Make statement	Military (Mexico)	2007-01-10
Media Personnel (Australia)	Make statement	Police (Australia)	2006-11-16
Ma Ying Jeou	Demand de-escalation of military engagement	China	2008-05-10
Media Personnel (Australia)	Make statement	Criminal (Australia)	2007-12-27
Elizabeth II	Make a visit	NASA	2007-05-08
Japan	Express intent to provide humanitarian aid	Royal Administration (Japan)	2015-02-28
Shalva Natelashvili	Express intent to meet or negotiate	Congress (United States)	2005-05-13
Armed Rebel (Russia)	Use unconventional violence	Military (Russia)	2006-02-28
Xi Jinping	Appeal for diplomatic cooperation (such as policy support)	China	2014-09-13
Ali al-Dabbagh	Make statement	Iraq	2009-09-14
Government (Pakistan)	Return, release person(s)	Fishermen (India)	2014-05-25
Kazakhstan	Host a visit	Islam Karimov	2012-09-26
Government Delegation (China)	Make a visit	Angola	2010-07-12
Police (Uganda)	Express intent to engage in diplomatic cooperation (such as policy support)	Citizen (Uganda)	2008-03-13
Citizen (Saudi Arabia)	Use unconventional violence	Saudi Arabian Defence Forces	2015-09-26
Naval (Sri Lanka)	Arrest, detain, or charge with legal action	Fishermen (India)	2014-07-12
Ministry (Morocco)	Consult	France	2013-11-08
Boko Haram	Abduct, hijack, or take hostage	Citizen (Nigeria)	2014-08-15
Angela Merkel	Express intent to engage in diplomatic cooperation (such as policy support)	France	2005-11-27
Citizen (Nigeria)	Make optimistic comment	Boko Haram	2015-10-08
South Korea	Host a visit	Head of Government (Peru)	2005-11-17
Barack Obama	Consult	Benjamin Netanyahu	2011-03-25
Michael Sata	Demand	Citizen (Zambia)	2006-08-14
Police (Australia)	Arrest, detain, or charge with legal action	Citizen (Australia)	2010-08-05
Other Authorities / Officials (Senegal)	Make statement	Thief (Senegal)	2008-10-30
Scientist (Russia)	Make pessimistic comment	Opposition Coalition (Russia)	2010-09-16
Agence France-Presse	Make statement	Chuck Hagel	2014-05-13
Macky Sall	Consult	Governor (South Korea)	2015-06-04
China	Sign formal agreement	Maldives	2014-12-02
Governor (Kenya)	Demonstrate or rally	William Ruto	2015-01-06
Protester (Turkey)	Demonstrate for policy change	Justice and Development Party	2014-03-08
Media Personnel (Thailand)	Make statement	Employee (Thailand)	2014-06-12
Adil Abdul-Mahdi	Praise or endorse	Iran	2013-05-09
City Mayor (New Zealand)	Engage in material cooperation	Police (New Zealand)	2009-11-19
Dmitry Anatolyevich Medvedev	Make optimistic comment	Citizen (United Kingdom)	2009-03-10
Benjamin Netanyahu	Criticize or denounce	Iran	2015-02-22
Ministry (Nigeria)	Make statement	Government (Nigeria)	2013-05-20
China	Reject proposal to meet, discuss, or negotiate	Japan	2006-06-12
Armed Gang (Thailand)	Use unconventional violence	Citizen (Thailand)	2006-10-16
Macky Sall	Express intent to meet or negotiate	Citizen (Nigeria)	2015-09-22
South Korea	Consult	Japan	2005-07-30
Sudan	Host a visit	Military (Senegal)	2005-08-01
Member of Parliament (Thailand)	Consult	Pracha Prasopdee	2010-09-09
Thailand	Host a visit	M.R. Sharma	2009-08-17
Police (Australia)	Arrest, detain, or charge with legal action	Citizen (Australia)	2012-12-04
Military (Mexico)	Mobilize or increase armed forces	Mexico	2010-06-16
Vladimír Palko	Make statement	Police (Slovakia)	2005-10-26
Oluṣẹgun Ọbasanjọ	Make statement	Head of Government (Nigeria)	2015-08-06
Wang Yi	Make statement	Iran	2013-03-22
UN Security Council	Make statement	Police (Ethiopia)	2013-10-12
Jorge Brovetto	Consult	Pablo Mieres	2006-01-31
Vietnam	Consult	Nonaligned Movement	2010-06-16
Raul Alfonsin	Make statement	Cristina Fernández de Kirchner	2007-08-04
Media Personnel (Pakistan)	Make statement	Pervez Musharraf	2006-06-27
Anders Breivik	Use unconventional violence	Citizen (Norway)	2013-09-10
Military Personnel - Special (Afghanistan)	Use conventional military force	Insurgent (Afghanistan)	2011-07-22
Rosa Pacavira	Make a visit	Angola	2014-03-27
Armed Rebel (Mali)	Use unconventional violence	Military (Mali)	2012-04-02
Japan	Express intent to cooperate	South Korea	2005-05-26
Sri Lanka United National Party	Rally support on behalf of	Sarath Fonseka	2012-05-02
Vietnam	Express intent to settle dispute	China	2009-03-24
Zillur Rahman	Consult	Abdullah Gül	2010-02-12
Evo Morales	Make statement	Bolivia	2012-11-06
Police (Kenya)	Use tactics of violent repression	Mob (Kenya)	2014-12-04
China	Express intent to provide material aid	The Poor (China)	2005-03-05
Al Jazeera	Discuss by telephone	Government Official (Libya)	2014-06-19
Malaysia	Host a visit	Immigrants (Myanmar)	2015-05-15
Lawyer/Attorney (Romania)	Make statement	Romania	2010-11-06
Donald Rumsfeld	Express intent to meet or negotiate	China	2005-09-08
Police (South Africa)	Consult	National Intelligence Agency	2009-10-14
Aivis Ronis	Make statement	Valdis Dombrovskis	2013-01-15
Insurgent (Afghanistan)	Use unconventional violence	Employee (Afghanistan)	2015-01-09
Ministry (Iran)	Make statement	Iran	2008-02-25
Japan	Provide economic aid	Vietnam	2015-01-20
South Korea	Make an appeal or request	Thailand	2006-09-20
Media Personnel (Africa)	Make statement	Villager (Niger)	2010-08-14
Israeli Defense Forces	Use conventional military force	Children (Palestinian Territory, Occupied)	2011-07-04
Donald Rumsfeld	Praise or endorse	Iraq	2006-10-31
Lawyer/Attorney (Sweden)	Arrest, detain, or charge with legal action	Men (Sweden)	2008-10-06
Media Personnel (Australia)	Make statement	Police (Australia)	2012-09-19
Muhammadu Buhari	Praise or endorse	Oluṣẹgun Ọbasanjọ	2015-09-21
Angela Merkel	Discuss by telephone	Barack Obama	2012-02-21
China	Express intent to meet or negotiate	Thailand	2005-01-07
Yasuo Ichikawa	Make a visit	Japan	2011-10-15
Javier Solana	Express intent to meet or negotiate	Iran	2005-05-24
Israeli Defense Forces	Employ aerial weapons	Armed Gang (Palestinian Territory, Occupied)	2008-04-12
Lawyer/Attorney (Egypt)	Make statement	Head of Government (Egypt)	2011-07-17
South Korea	Host a visit	Henry M. Paulson	2007-02-22
Cambodia	Engage in material cooperation	Vietnam	2007-08-17
Moana Carcasses Kalosil	Make statement	Vanuatu	2005-03-09
OR Tambo International Airport	Arrest, detain, or charge with legal action	Children (Portugal)	2007-11-06
Mike Rann	Express intent to meet or negotiate	Cabinet / Council of Ministers / Advisors (Australia)	2006-03-20
Director General (India)	Consult	Daily Trust	2011-09-06
Benjamin Netanyahu	Express intent to meet or negotiate	Barack Obama	2015-08-05
Malaysia	Host a visit	Islam Karimov	2006-12-11
China	Arrest, detain, or charge with legal action	Citizen (North Korea)	2012-02-19
Pervez Musharraf	Praise or endorse	Head of Government (Portugal)	2005-11-26
Georgios Papandreou	Sign formal agreement	Antonis Samaras	2011-11-08
African Union	Host a visit	Head of Government (Ethiopia)	2007-01-29
Michael Sata	Demand	Bank (Zambia)	2013-02-20
South Korea	Express intent to meet or negotiate	Japan	2011-01-05
Police (Kenya)	Accuse	Women (Kenya)	2005-11-18
Angela Merkel	Criticize or denounce	Japan	2006-07-18
Cabinet / Council of Ministers / Advisors (United States)	Make statement	Daniel Ortega	2005-10-04
Police (Israel)	Investigate	Children (Israel)	2005-11-17
Heinz Fischer	Make an appeal or request	Werner Faymann	2008-10-08
José Dirceu de Oliveira e Silva	Make statement	France	2005-11-19
Laos	Host a visit	Xi Jinping	2010-06-16
Tony Blair	Express intent to meet or negotiate	Wen Jiabao	2005-09-04
Media (Azerbaijan)	Consult	Company - Owner or Operator (Azerbaijan)	2010-03-05
Citizen (North Korea)	Criticize or denounce	Military Advisor (North Korea)	2010-09-30
Military (Mexico)	Arrest, detain, or charge with legal action	Tijuana Cartel	2012-07-05
UN Security Council	Make an appeal or request	Iran	2007-04-10
UN Security Council	Give ultimatum	Iran	2007-05-30
Ministry (Sudan)	Make statement	Criminal (Sudan)	2007-08-15
Business (Taiwan)	Express intent to cooperate economically	China	2008-12-25
European Central Bank	Make empathetic comment	Citizen (United Kingdom)	2005-07-07
Member of Parliament (Australia)	Sexually assault	Women (Australia)	2009-06-29
Armed Rebel (Syria)	Occupy territory	Rebel Group (Al Qaeda)	2014-01-08
Ministry (Iran)	Arrest, detain, or charge with legal action	Secret Agent (Iran)	2010-10-03
Police (Sudan)	Arrest, detain, or charge with legal action	Criminal (Sudan)	2011-03-24
South Africa	Express intent to engage in diplomatic cooperation (such as policy support)	China	2010-03-31
Xi Jinping	Make an appeal or request	African Union	2015-12-03
Swaziland	Host a visit	Vincent C. Siew	2008-09-15
Citizen (Saudi Arabia)	fight with small arms and light weapons	Saudi Arabian Defence Forces	2014-12-20
Military Personnel (Benin)	Make an appeal or request	Citizen (Benin)	2011-06-14
Kuwait	Provide economic aid	Mauritania	2010-10-13
Police (Australia)	Investigate	David Bartlett	2008-08-14
Police (Jamaica)	Use conventional military force	Women (Jamaica)	2012-09-05
Pier Ferdinando Casini	Make statement	Iran	2014-01-05
South Korea	Express intent to meet or negotiate	Japan	2005-06-24
Armed Opposition (Sudan)	fight with small arms and light weapons	Citizen (Sudan)	2013-05-07
South Korea	Provide humanitarian aid	Japan	2011-03-19
South Korea	Express intent to meet or negotiate	China	2007-11-27
UN Security Council	Appeal for intelligence	Government (Sudan)	2014-01-02
Colombia	Consult	Guerrilla (Colombia)	2008-07-02
Benjamin Netanyahu	Meet at a 'third' location	Cabinet / Council of Ministers / Advisors (United States)	2014-12-15
Mohammad Mohaqiq	Accuse	Head of Government (Pakistan)	2015-03-06
Head of Government (Taiwan)	Express intent to yield	China	2005-01-26
Member of Legislative (Govt) (Algeria)	Make a visit	Iran	2013-10-14
Emperor Akihito	Consult	Nuri al-Maliki	2007-04-09
Peace and Security Council	Express intent to meet or negotiate	Sudan	2006-09-08
Abhisit Vejjajiva	Make a visit	Thailand	2010-10-11
Nuri al-Maliki	Accuse	Qatar	2014-03-10
Other Authorities / Officials (Nigeria)	Arrest, detain, or charge with legal action	Citizen (Nigeria)	2015-03-25
Rapid Action Battalion	Arrest, detain, or charge with legal action	Citizen (Bangladesh)	2011-11-16
Iran	Make a visit	Iraq	2012-05-25
China	Express intent to cooperate	South Korea	2015-02-10
Isaias Afewerki	Accuse	Ethiopia	2007-10-10
France	Arrest, detain, or charge with legal action	Men (United Kingdom)	2007-12-20
Police (Philippines)	Arrest, detain, or charge with legal action	Men (Philippines)	2008-12-12
China	Consult	South Korea	2012-06-20
Chuck Hagel	Criticize or denounce	Iraq	2013-01-07
Pervez Musharraf	Make statement	Government (Pakistan)	2007-10-31
Boko Haram	Use conventional military force	Citizen (Nigeria)	2015-04-28
Barack Obama	Engage in negotiation	Iran	2015-05-05
Head of Government (Pakistan)	Make a visit	China	2008-10-15
Jonathan Moyo	Consult	Foreign Affairs (Zambia)	2013-11-05
United Arab Emirates	Engage in diplomatic cooperation	Malaysia	2010-01-13
Cabinet / Council of Ministers / Advisors (Japan)	Make statement	Japan	2006-02-14
Evo Morales	Make statement	Bolivia	2010-11-02
Barack Obama	Make statement	Ali Abdullah Saleh	2011-05-25
Labor Party (United Kingdom)	Praise or endorse	Tony Blair	2005-04-10
Citizen (Australia)	Demand	Police (Australia)	2015-07-22
Niger	Host a visit	Mohamed Ibn Chambas	2015-09-11
Wen Jiabao	Make statement	Lee Myung Bak	2009-10-11
Kim Kye Gwan	Make statement	South Korea	2013-09-20
Military (Philippines)	Make statement	Abu Sayyaf	2015-02-03
Men (Kenya)	fight with small arms and light weapons	Police (Kenya)	2012-08-29
Northern Ireland	Consult	Party Member (United Kingdom)	2007-03-13
Insurgent (Thailand)	Use unconventional violence	Thailand	2007-02-21
Royal Administration (Jordan)	Accuse	Cabinet / Council of Ministers / Advisors (Jordan)	2005-04-07
Straits Exchange Foundation	Express intent to meet or negotiate	China	2009-01-06
China	Demand	Iran	2010-03-16
Dmitry Olegovich Rogozin	Make statement	China	2015-10-13
Police (Egypt)	Use tactics of violent repression	Protester (Egypt)	2011-01-03
Government (Ecuador)	Make a visit	Colombia	2007-03-13
Secretary of State for the Home Department	Make statement	Government (Pakistan)	2009-06-27
Police (Tanzania)	Mobilize or increase police power	Tanzania	2005-04-08
Armed Gang (Syria)	Abduct, hijack, or take hostage	Indigenous People (Syria)	2012-04-28
Citizen (United Kingdom)	Express intent to meet or negotiate	Foreign Affairs (Israel)	2005-03-07
Military (Mexico)	Mobilize or increase armed forces	Mexico	2007-01-11
Kuwait	Consult	Iraq	2010-09-19
Political Parties (Nepal)	Express intent to cooperate	Insurgent (Nepal)	2006-02-26
China	Make an appeal or request	Japan	2013-01-23
Police (Australia)	Arrest, detain, or charge with legal action	Citizen (Australia)	2007-06-12
Benjamin Netanyahu	Criticize or denounce	Yair Lapid	2014-12-03
Lawyer/Attorney (Malaysia)	Make statement	Chris Bowen	2011-08-31
Police (Egypt)	Use conventional military force	Protester (Egypt)	2005-06-26
Health Ministry (United Kingdom)	Make statement	Lawmaker (United Kingdom)	2008-09-07
Uhuru Muigai Kenyatta	Engage in negotiation	Detainee (South Sudan)	2014-05-09
Charles Taylor	Return, release person(s)	Peacekeeping Troop (Liberia)	2008-09-04
Media (Africa)	Consult	Defense / Security Ministry (South Africa)	2010-10-07
South Sudan	Accuse	Sudan	2012-02-21
Mahmoud Ahmadinejad	Make statement	Sheikh Hamad bin Isa al Khalifah	2007-11-17
Malik Agar	Praise or endorse	Government (Sudan)	2010-05-01
Mahmoud Abbas	Make statement	Government (Palestinian Territory, Occupied)	2014-05-28
Abhisit Vejjajiva	Make statement	National United Front for Democracy Against Dictatorship	2009-10-18
City Mayor (Haiti)	Discuss by telephone	Agence France-Presse	2010-11-28
Iraq	Express intent to engage in material cooperation	Sudan	2014-02-05
Tanzania	Host a visit	Stephen Rapp	2012-08-08
China	Consult	Japan	2009-04-27
Other Authorities / Officials (Guatemala)	Make statement	Mara Salvatrucha	2005-09-21
Chief Court Judge (Nigeria)	Make an appeal or request	Citizen (Nigeria)	2008-06-09
Juan Carlos I	Make a visit	Trinidad and Tobago	2009-02-16
Ireland	Host a visit	John O'Donoghue	2006-03-06
Police (Australia)	Appeal for aid	Citizen (Australia)	2005-04-18
High Commission for Refugees	Make statement	Employee (Sudan)	2006-11-10
Thailand	Make statement	Chart Thai	2008-09-12
Scholar (Somalia)	Praise or endorse	Al-Shabaab	2011-12-07
China	Express intent to cooperate	Iran	2007-10-18
Citizen (Thailand)	Make an appeal or request	Thailand	2014-04-13
Thailand	Express intent to cooperate	Malaysia	2009-11-17
Media Personnel (China)	Make statement	China	2012-05-14
Police (Sudan)	Arrest, detain, or charge with legal action	Employee (Jordan)	2010-08-31
Cambodia	Consult	Laos	2008-07-29
Citizen (United Kingdom)	Criticize or denounce	National Party (United Kingdom)	2005-05-06
Farouk al-Sharaa	Host a visit	Heinz Fischer	2007-12-16
Mahmoud Ahmadinejad	Make statement	Iran	2006-10-30
China	Arrest, detain, or charge with legal action	Criminal (China)	2011-02-10
Angola	Express intent to meet or negotiate	Legislature (Africa)	2015-06-18
Insurgent (Thailand)	fight with small arms and light weapons	Thailand	2010-09-24
Resistance Movement (Sudan)	Threaten	Children (Sudan)	2008-06-18
Foreign Affairs (South Korea)	Make a visit	Japan	2008-08-05
China	Arrest, detain, or charge with legal action	Criminal (China)	2005-06-26
Green Party (Mexico)	Consult	Manlio Fabio Beltrones	2010-08-24
African Union	Make an appeal or request	UN Security Council	2008-07-23
Government (France)	Make statement	Foreign Affairs (Syria)	2014-05-11
Niger	Engage in diplomatic cooperation	South Africa	2006-07-05
Citizen (Uganda)	Accuse	Police (Uganda)	2008-10-23
China	Express intent to meet or negotiate	Japan	2009-10-07
Abdel Fattah Al-Sisi	Express accord	Royal Administration (Saudi Arabia)	2014-10-28
Shaukat Aziz	Make an appeal or request	Pervez Musharraf	2007-10-06
Yen Ming	Demonstrate or rally	Head of Government (Taiwan)	2015-05-25
South Korea	Investigate	Japan	2010-03-14
Barack Obama	Make statement	Benjamin Netanyahu	2010-07-09
Tanzania	Arrest, detain, or charge with legal action	Citizen (Tanzania)	2005-10-26
Ashraf Ghani Ahmadzai	Praise or endorse	Iran	2015-07-15
Protester (Thailand)	Reduce relations	Abhisit Vejjajiva	2010-04-13
Conference of Nigerian Political Parties	Make statement	Oluṣẹgun Ọbasanjọ	2007-01-07
China	Sign formal agreement	Kazakhstan	2006-04-26
Japan	Host a visit	Lee Myung Bak	2008-04-24
Barack Obama	Make statement	Mahmoud Ahmadinejad	2008-11-07
Police (Tanzania)	Arrest, detain, or charge with legal action	Citizen (Tanzania)	2012-02-13
Justice Department/Ministery (Afghanistan)	Make statement	Political Parties (Afghanistan)	2007-09-19
Iran	Make a visit	Fawzi Salloukh	2006-08-29
Kamla Persad-Bissessar	Make statement	Trinidad and Tobago	2012-01-09
China	Make an appeal or request	Businessperson (Taiwan)	2014-12-16
Boko Haram	Use conventional military force	Education (Nigeria)	2014-03-18
Lawyer/Attorney (United Kingdom)	Make statement	News Editor (United Kingdom)	2005-08-03
Iran	Express intent to engage in diplomatic cooperation (such as policy support)	Iraq	2014-12-24
South Korea	Arrest, detain, or charge with legal action	Criminal (South Korea)	2008-03-30
Police (Uganda)	Arrest, detain, or charge with legal action	Women (Uganda)	2010-07-26
South Africa	Arrest, detain, or charge with legal action	Men (South Africa)	2007-07-27
Japan	Provide economic aid	China	2007-04-12
South Sudan	Express intent to de-escalate military engagement	Sudan	2011-09-17
Citizen (Africa)	Express intent to meet or negotiate	South Africa	2008-07-25
Media Personnel (Somalia)	Engage in symbolic act	Islamic Courts Union	2008-04-18
People Associated with the Opposition (Australia)	Make statement	Member of Parliament (Australia)	2011-08-12
Thailand	Express intent to engage in diplomatic cooperation (such as policy support)	Vietnam	2011-12-29
UN Security Council	Praise or endorse	Other Authorities / Officials (Nigeria)	2014-11-11
Jack Straw	Make a visit	Iran	2013-07-21
Benjamin Netanyahu	Praise or endorse	Yair Lapid	2013-05-09
Foreign Affairs (Israel)	Consult	Foreign Affairs (France)	2015-10-19
Police (Uganda)	Arrest, detain, or charge with legal action	Citizen (Uganda)	2009-05-11
Ministry (South Korea)	Make an appeal or request	Police (South Korea)	2013-03-24
Guillermo Garin	Make statement	Healthcare Facility (Chile)	2006-12-03
Japan	Host a visit	Yoshihiko Noda	2012-10-07
Information Ministry (Laos)	Make an appeal or request	Laos	2005-07-13
Xu Caihou	Make statement	China	2008-06-27
Dmitry Anatolyevich Medvedev	Make a visit	Kazakhstan	2008-07-06
Lawyer/Attorney (South Korea)	Arrest, detain, or charge with legal action	Criminal (South Korea)	2008-03-19
Police (Australia)	Make an appeal or request	Activist (Australia)	2009-01-12
Finance / Economy / Commerce / Trade Ministry (Vietnam)	Demand	Vietnam	2011-10-06
Barack Obama	Mobilize or increase armed forces	Iraq	2014-11-08
Ireland	Consult	Northern Ireland	2005-05-11
Citizen (United Kingdom)	Demand	Lawyer/Attorney (United Kingdom)	2015-01-27
Xi Jinping	Express intent to meet or negotiate	South Korea	2014-06-19
Military Personnel (Thailand)	Express intent to cooperate	Citizen (Thailand)	2010-12-31
Police (Tanzania)	Arrest, detain, or charge with legal action	Party Member (Tanzania)	2005-11-26
Malaysia	Engage in symbolic act	Muslim (Malaysia)	2014-06-05
China	Provide military aid	Citizen (Sudan)	2008-07-13
Seyoum Mesfin	Make statement	Eritrea	2007-09-10
Islam Karimov	Make a visit	South Korea	2012-09-21
Professor (Brazil)	Make a visit	Education (Myanmar)	2007-11-12
Farm Worker (Mexico)	Arrest, detain, or charge with legal action	Military (Mexico)	2015-03-12
Defense / Security Ministry (Nigeria)	Make statement	Head of Government (Nigeria)	2006-02-15
Susan Fennell	Threaten	Toronto Star	2014-09-19
South Korea	Arrest, detain, or charge with legal action	Criminal (China)	2005-02-15
Rafiq Hariri	Return, release person(s)	Citizen (Belgium)	2006-01-13
Protester (Indonesia)	Protest violently, riot	Police (Indonesia)	2007-05-31
Luis Pérez Ortiz	Make statement	Court Judge (Venezuela)	2005-05-06
Roh Moo Hyun	Consult	Wen Jiabao	2007-04-11
Barack Obama	Engage in negotiation	Xi Jinping	2015-10-14
Citizen (Africa)	Express intent to meet or negotiate	South Africa	2008-02-08
Citizen (Nigeria)	Give ultimatum	Government (Nigeria)	2012-08-16
Air Force (Syria)	Assassinate	Jaysh al-Islam	2015-12-25
France	Make optimistic comment	UN Security Council	2008-05-08
Ali Abdullah Saleh	Praise or endorse	Iraq	2009-03-31
China	Make statement	Iran	2007-10-26
Ronald Kirk	Make an appeal or request	China	2010-09-22
Dmitry Anatolyevich Medvedev	Express intent to meet or negotiate	Shimon Peres	2009-08-17
Abhisit Vejjajiva	Make an appeal or request	Citizen (Thailand)	2009-02-24
Sheikh Hamad bin Khalifa al-Thani	Engage in negotiation	Head of Government (Qatar)	2013-04-03
Lawyer/Attorney (Jordan)	Accuse	Men (Jordan)	2005-02-21
Iran	Arrest, detain, or charge with legal action	Central Intelligence Agency	2012-01-09
Grigol Vashadze	Express intent to meet or negotiate	Representatives (France)	2009-04-10
Islam Karimov	Engage in negotiation	Lee Myung Bak	2009-05-11
Royal Air Force	Provide aid	Party Member (United Kingdom)	2008-01-17
Jack Straw	Appeal for target to allow international involvement (non-mediation)	Islam Karimov	2005-05-18
Government Official (Mexico)	Make optimistic comment	Chamber of Senators of Urugay	2005-10-10
China	Express intent to meet or negotiate	Catherine Ashton	2012-05-23
Body of Scientific, Penal and Criminal Investigations	Arrest, detain, or charge with legal action	Citizen (Venezuela)	2010-08-01
Other Authorities / Officials (El Salvador)	Return, release person(s)	Antonio Guerrero Rodríguez	2014-09-30
Defense / Security Ministry (United States)	Consult	Elmar Mammadyarov	2010-05-31
Cambodia	Host a visit	Abhisit Vejjajiva	2009-08-04
Activist (Australia)	Accuse	Police (Australia)	2012-04-26
Evo Morales	Express intent to meet or negotiate	Cristina Fernández de Kirchner	2010-05-24
Colombia	Consult	Head of Government (Colombia)	2013-06-12
China	Host a visit	Lee Myung Bak	2012-01-08
Barack Obama	Praise or endorse	Ethiopia	2015-07-27
Roh Moo Hyun	Halt negotiations	Japan	2008-04-13
Opposition Supporter (Venezuela)	Make an appeal or request	Member of the Judiciary (Venezuela)	2013-01-08
Admiral (China)	Make an appeal or request	China	2009-12-30
Combatant (Taliban)	Make an appeal or request	Villager (Pakistan)	2010-05-22
Government (Sudan)	Consult	Representatives (Sudan)	2006-02-12
Police (South Africa)	Use conventional military force	South Africa	2010-03-11
Ali Awad Asiri	Make a visit	Ashraf Rifi	2014-06-19
Mahmoud Ahmadinejad	Make a visit	Iran	2007-09-26
Government (Nigeria)	Praise or endorse	Citizen (Nigeria)	2015-04-04
Mahmoud Ahmadinejad	Make a visit	Bolivia	2007-09-28
Mahmoud Abbas	Make a visit	Barack Obama	2010-09-03
Nuri al-Maliki	Reduce or break diplomatic relations	Iran	2008-12-29
China	Express intent to cooperate	South Korea	2007-12-12
Foreign Affairs (Italy)	Make statement	Iran	2007-06-25
Dmitry Anatolyevich Medvedev	Express intent to meet or negotiate	Barack Obama	2009-03-10
Lee Myung Bak	Express intent to meet or negotiate	Head of Government (South Korea)	2009-05-20
Police (South Africa)	Mobilize or increase police power	South Africa	2009-06-15
Japan	Grant diplomatic recognition	China	2011-05-05
Armed Gang (Benin)	Abduct, hijack, or take hostage	Citizen (Benin)	2011-08-11
Finance / Economy / Commerce / Trade Ministry (Vietnam)	Engage in negotiation	Representatives (Cambodia)	2006-12-09
Thailand	Arrest, detain, or charge with legal action	Citizen (Thailand)	2014-07-23
Police (Australia)	Make an appeal or request	Citizen (Australia)	2008-12-13
James Wani Igga	Appeal for diplomatic cooperation (such as policy support)	South Sudan	2009-05-16
Head of Government (South Korea)	Make statement	Japan	2014-06-12
Military Personnel (Thailand)	Cooperate militarily	Governor (Thailand)	2010-05-14
China	Arrest, detain, or charge with legal action	City Mayor (China)	2008-02-14
China	Engage in negotiation	Association of Southeast Asian Nations	2012-08-25
Vietnam	Engage in diplomatic cooperation	Cambodia	2008-03-26
Colombia	Express intent to engage in diplomatic cooperation (such as policy support)	Mexico	2011-07-23
Iran	Express intent to engage in diplomatic cooperation (such as policy support)	Thailand	2006-11-13
Citizen (Zambia)	Make an appeal or request	Political Parties (Zambia)	2006-10-03
Malaysia	Express intent to engage in diplomatic cooperation (such as policy support)	High Commission for Refugees	2010-02-09
Vietnam	Sign formal agreement	Laos	2008-04-04
Media Personnel (Mali)	Discuss by telephone	Agence France-Presse	2015-03-30
Terrorist (Hamas)	Abduct, hijack, or take hostage	Children (Palestinian Territory, Occupied)	2014-06-26
Sudan	Engage in negotiation	South Sudan	2012-06-25
Japan	Engage in negotiation	China	2014-11-10
Police (Kenya)	Arrest, detain, or charge with legal action	Men (Kenya)	2014-08-21
Dmitry Anatolyevich Medvedev	Sign formal agreement	Angela Merkel	2010-07-14
Settler (Israel)	Abduct, hijack, or take hostage	Children (Palestinian Territory, Occupied)	2006-04-01
Head of Government (Portugal)	Make a visit	South Korea	2014-07-21
Government (Nigeria)	Express intent to engage in diplomatic cooperation (such as policy support)	Other Authorities / Officials (Nigeria)	2005-12-29
Bank (China)	Make statement	Charles Rabemananjara	2007-09-26
Ministry (Morocco)	Sign formal agreement	Consultative Assembly (Morocco)	2010-09-14
Dmitry Anatolyevich Medvedev	Express intent to meet or negotiate	Cristina Fernández de Kirchner	2010-04-14
Kuwait	Engage in negotiation	Nuri al-Maliki	2011-02-17
Police (Australia)	Investigate	Citizen (Australia)	2006-02-21
China	Host a visit	Foreign Affairs (India)	2008-06-03
China	Sign formal agreement	Mexico	2006-02-15
Japan	Investigate	Citizen (North Korea)	2014-10-30
Armed Gang (United Arab Emirates)	fight with small arms and light weapons	Military Personnel - Special (United Arab Emirates)	2007-08-11
Ma Ying Jeou	Consult	Kuomintang	2013-09-20
Citizen (Australia)	Demonstrate or rally	City Mayor (Australia)	2013-06-14
Association of Southeast Asian Nations	Make pessimistic comment	Middle East	2006-07-25
Abdul Kalam	Make a visit	South Korea	2006-02-06
Ali Abdullah Saleh	Make a visit	United Arab Emirates	2009-10-19
ITAR TASS	Make statement	Head of Government (Ukraine)	2006-01-03
Business (Taiwan)	Cooperate economically	Ma Ying Jeou	2009-01-19
Richard Boucher	Make an appeal or request	Pervez Musharraf	2006-04-05
Military Personnel - Special (India)	fight with small arms and light weapons	Protester (India)	2015-08-11
Sudan	Host a visit	Envoy (United States)	2015-08-26
Xi Jinping	Make a visit	South Korea	2014-06-30
Lawmaker (Japan)	Make a visit	China	2014-05-05
Presidential Press Service (Department of Defense)	Make statement	Congress (Singapore)	2011-06-02
Georgios Papandreou	Make a visit	France	2011-05-28
Tzipi Livni	Make a visit	Japan	2007-01-18
Foreign Affairs (Romania)	Make statement	Romania	2010-11-08
Mahmoud Abbas	Praise or endorse	Barack Obama	2010-09-02
China	Criticize or denounce	Head of Government (Taiwan)	2006-03-02
South Africa	Arrest, detain, or charge with legal action	Men (South Africa)	2014-10-28
Xi Jinping	Make statement	China	2007-11-16
Mexico	Express intent to meet or negotiate	Iran	2014-01-09
Abhisit Vejjajiva	Make optimistic comment	Citizen (Thailand)	2010-06-09
Alhaji Lai Mohammed	Demand	Government (Nigeria)	2012-08-09
Ministry (Nigeria)	Praise or endorse	Mallam Isa Yuguda	2012-08-14
France	Make an appeal or request	Iran	2006-03-07
Student (Iran)	Criticize or denounce	International Government Organizations	2010-05-04
South Sudan	Engage in negotiation	Sudan	2012-02-18
France	Demand	Iran	2007-03-26
Nicos Anastasiades	Make statement	Business (Cyprus)	2013-03-17
Court Judge (United Kingdom)	Reject	Lawyer/Attorney (United Kingdom)	2014-07-05
Head of Government (Portugal)	Consult	Aigars Kalvitis	2006-01-26
Israeli Defense Forces	fight with small arms and light weapons	Children (Palestinian Territory, Occupied)	2013-12-08
Ed Royce	Make statement	South Korea	2014-12-09
Vietnam	Express intent to cooperate	Cambodia	2005-12-23
Thailand	Arrest, detain, or charge with legal action	Citizen (Thailand)	2015-03-11
Iraq	Host a visit	Eshaq Jahangiri	2015-12-02
Thailand	Express intent to engage in diplomatic cooperation (such as policy support)	Citizen (Thailand)	2011-12-07
Citizen (Nigeria)	Criticize or denounce	Government (Nigeria)	2013-08-09
Foreign Affairs (Zambia)	Express intent to engage in diplomatic cooperation (such as policy support)	China	2015-12-04
Citizen (Belgium)	Threaten	France	2011-01-24
Ministry (Nigeria)	Make statement	Government (Nigeria)	2015-01-16
Andrej Kiska	Consult	Heinz Fischer	2015-07-13
Political Parties (Slovakia)	Rally opposition against	Police (Slovakia)	2009-04-08
Women (Kenya)	Express intent to meet or negotiate	Lucy Kibaki	2007-06-25
Iran	Engage in negotiation	Barack Obama	2015-06-18
Member of the Judiciary (South Africa)	Reject	Men (South Africa)	2011-03-26
Angela Merkel	Make statement	Dmitry Anatolyevich Medvedev	2010-07-15
Xu Caihou	Praise or endorse	Sudan	2005-10-25
Benjamin Netanyahu	Reject	Opposition Supporter (Israel)	2015-09-06
Evo Morales	Make statement	Bolivia	2011-03-21
Alliance for Democracy	Make an appeal or request	Oluṣẹgun Ọbasanjọ	2005-01-05
Javier Solana	Make statement	Iran	2006-07-11
Citizen (Nigeria)	Appeal for change in leadership	Muhammadu Buhari	2008-09-24
Cristina Fernández de Kirchner	Make an appeal or request	Education (Argentina)	2008-03-01
UN Security Council	Appeal for target to allow international involvement (non-mediation)	Iran	2006-03-30
Oluṣẹgun Ọbasanjọ	Make statement	Boko Haram	2012-12-20
Election Commission (Belarus)	Consult	Head of Government (Belarus)	2008-01-28
Modou Diagne Fada	Make statement	Healthcare Facility (Senegal)	2010-02-15
Cambodia	Express intent to cooperate	Thailand	2008-11-11
Representatives (Vietnam)	Make optimistic comment	Ethnic Group (Vietnam)	2013-02-20
Ethiopia	Praise or endorse	South Korea	2015-03-20
Military (Philippines)	Accuse	Moro Islamic Liberation Front	2008-12-31
Ashraf Ghani Ahmadzai	Express intent to meet or negotiate	Cabinet / Council of Ministers / Advisors (United States)	2015-03-22
Lee Myung Bak	Make statement	South Korea	2012-06-11
Laos	Express intent to engage in diplomatic cooperation (such as policy support)	Vietnam	2012-02-17
Military Personnel - Special (India)	Arrest, detain, or charge with legal action	Lashkar-e-Taiba	2007-02-13
Mexico	Host a visit	Heinz Fischer	2005-05-30
Nicholas "Nick" Xenophon	Criticize or denounce	Mike Rann	2009-06-12
Shaukat Aziz	Make optimistic comment	China	2006-05-23
Protester (Egypt)	Demonstrate or rally	Police (Egypt)	2009-01-09
Military Personnel - Special (Afghanistan)	Use conventional military force	Insurgent (Afghanistan)	2009-02-07
Citizen (Bangladesh)	Protest violently, riot	Military Personnel - Special (Bangladesh)	2013-12-29
Minister Bogollagama	Make statement	Foreign Affairs (India)	2008-10-24
Chen Bingde	Host a visit	Head of Government (Peru)	2010-11-23
Robert Hill	Physically assault	Women (Australia)	2015-12-14
Laos	Host a visit	Communist Party (France)	2006-10-17
Cabinet / Council of Ministers / Advisors (United States)	Consult	Catherine Ashton	2013-05-22
Villager (Namibia)	Make an appeal or request	Government (Namibia)	2011-11-03
Cambodia	Make an appeal or request	International Court of Justice	2011-05-03
China	Host a visit	Defense / Security Ministry (United States)	2009-06-23
Armed Gang (Thailand)	Use unconventional violence	Citizen (Thailand)	2007-11-23
Taavi Rõivas	Make empathetic comment	France	2015-01-07
Police (Uganda)	fight with small arms and light weapons	Citizen (Uganda)	2009-09-16
Police (South Korea)	Sexually assault	Criminal (South Korea)	2006-05-18
Police (Philippines)	Demand	Men (Philippines)	2006-03-21
Citizen (United Kingdom)	Acknowledge or claim responsibility	Lawyer/Attorney (United Kingdom)	2012-10-18
Lawyer/Attorney (United States)	Accuse	Sergio Peña Mendoza	2015-03-31
Sheikh Hamad bin Isa al Khalifah	Make a visit	Iran	2009-02-27
Catherine Ashton	Express intent to meet or negotiate	Iran	2010-12-10
Chuck Hagel	Make statement	Iran	2013-04-21
Farm Worker (South Korea)	Cooperate economically	Japan	2007-04-12
Business (Belgium)	Express intent to provide economic aid	Citizen (Belgium)	2007-08-02
Israeli Defense Forces	Arrest, detain, or charge with legal action	Citizen (Australia)	2010-02-08
South Sudan	Host a visit	UN Security Council	2008-06-03
Government (Nigeria)	Provide humanitarian aid	Citizen (Nigeria)	2015-10-06
Guerrilla (Chechnya)	Use unconventional violence	Military (Russia)	2005-02-19
Tony Tan Keng Yam	Engage in negotiation	Abdel Fattah Al-Sisi	2015-08-31
Media (India)	Consult	Head of Government (India)	2014-01-12
Malaysia	Express intent to engage in diplomatic cooperation (such as policy support)	Thailand	2005-02-16
Francis J. Harvey	Make a visit	Japan	2006-03-23
Police (Kenya)	Accuse	Media (Africa)	2008-08-15
Associated Press	Express intent to meet or negotiate	Iraq	2007-08-15
City Mayor (Philippines)	Make statement	Police (Philippines)	2014-05-07
Court Judge (United Kingdom)	Demand	Citizen (United Kingdom)	2005-12-01
Umaru Musa Yar'Adua	Express intent to ease administrative sanctions	Citizen (Nigeria)	2009-06-24
Lawyer/Attorney (Argentina)	Criticize or denounce	Cristina Fernández de Kirchner	2015-01-30
Sergey Kuzhugetovich Shoygu	Make statement	Military (Russia)	2014-04-30
Refugee (Afghanistan)	Make a visit	Head of Government (Pakistan)	2005-05-04
African Union	Use conventional military force	Militant (Somalia)	2012-08-28
Police (Egypt)	Make statement	Arab Israelis	2006-08-22
China	Make optimistic comment	Japan	2006-04-24
Police (Australia)	Arrest, detain, or charge with legal action	Women (Australia)	2011-05-18
Human Rights Watch	Make an appeal or request	Mahmoud Abbas	2005-06-12
John Dramani Mahama	Make a visit	Colombia	2014-04-08
Japan	Host a visit	Foreign Affairs (France)	2008-06-11
Ministry (Nigeria)	Make statement	Government (Nigeria)	2014-11-21
South Africa	Consult	China	2014-07-04
Daniel Arap Moi	Praise or endorse	Head of Government (Kenya)	2007-09-11
Member of Parliament (Thailand)	Express intent to engage in diplomatic cooperation (such as policy support)	Citizen (Thailand)	2010-06-10
Laos	Consult	Cambodia	2008-07-25
Attacker (Afghanistan)	Use unconventional violence	Women (Afghanistan)	2006-09-20
Other Authorities / Officials (Nigeria)	Make statement	Boko Haram	2011-06-26
Citizen (Australia)	Physically assault	Police (Australia)	2011-07-05
Djibouti	Consult	Eritrea	2009-10-19
Police (Uganda)	Use conventional military force	Citizen (Uganda)	2008-08-27
Aleksander Kwasniewski	Consult	France	2005-03-02
Wen Jiabao	Make statement	China	2005-09-14
Police (Uganda)	Provide humanitarian aid	Citizen (Uganda)	2013-12-23
Jack Straw	Make statement	African Union	2006-02-13
Prachanda	Make statement	Political Parties (Nepal)	2006-10-07
Taavi Rõivas	Make pessimistic comment	France	2014-07-08
Iran	Express intent to cooperate militarily	Oman	2015-12-19
Police (Malaysia)	Arrest, detain, or charge with legal action	Women (Malaysia)	2010-01-17
Police (Egypt)	Use tactics of violent repression	Protester (Egypt)	2013-12-09
Foreign Affairs (Mauritania)	Make optimistic comment	Sabah Khaled Al-Hamad Al-Sabah	2014-10-21
Member of Parliament (Australia)	Praise or endorse	Professor (Australia)	2014-06-16
Japan	Demand	China	2005-05-12
Government Lawyer/Representative (Ukraine)	Make statement	Military (Ukraine)	2015-03-27
Iran	Consult	Abdullah Gül	2009-03-11
Iran	Engage in diplomatic cooperation	International Government Organizations	2007-06-09
Israeli Defense Forces	Use conventional military force	Children (Palestinian Territory, Occupied)	2015-12-26
Barack Obama	Reject proposal to meet, discuss, or negotiate	Japan	2010-10-29
Nadine Heredia	Make statement	Martin Belaunde Lossio	2015-05-31
Lawyer/Attorney (Indonesia)	Express intent to engage in diplomatic cooperation (such as policy support)	Police (Indonesia)	2010-10-08
Cabinet / Council of Ministers / Advisors (Australia)	Make statement	Police (Australia)	2015-08-28
Citizen (Uganda)	Use unconventional violence	Police (Uganda)	2009-09-22
Member of Parliament (Australia)	Criticize or denounce	Citizen (Australia)	2010-08-30
Philip Ruddock	Make statement	Dr. Mohamed Haneef	2007-07-09
Umaru Musa Yar'Adua	Make an appeal or request	Citizen (Nigeria)	2007-06-14
Zeng Jinyan	Consult	Agence France-Presse	2008-10-10
Government Affiliated Bank (Nigeria)	Make statement	Government (Nigeria)	2015-11-09
Foreign Affairs (South Korea)	Praise or endorse	Malaysia	2005-12-13
Military (Philippines)	Use conventional military force	Abu Sayyaf	2011-01-09
Nigerian Bar Association	Criticize or denounce	Citizen (Nigeria)	2007-05-29
Citizen (Brazil)	fight with small arms and light weapons	Criminal (Brazil)	2009-05-22
Laos	Meet at a 'third' location	Vietnam	2012-07-26
Boko Haram	Use conventional military force	Citizen (Nigeria)	2014-05-09
Nonaligned Movement	Praise or endorse	Iran	2014-05-23
Iran	Expel or deport individuals	Refugee (Afghanistan)	2013-06-09
Iraq	Praise or endorse	Barack Obama	2014-06-19
Militant (Nigeria)	Abduct, hijack, or take hostage	Citizen (Nigeria)	2006-02-22
African Union	Use conventional military force	Sudan	2006-07-30
Party President (Cyprus)	Discuss by telephone	Nicos Anastasiades	2015-07-13
France	Make statement	Iran	2014-01-21
Iran	Express intent to engage in diplomatic cooperation (such as policy support)	Government (Palestinian Territory, Occupied)	2011-12-19
Thailand	Host a visit	Anand Panyarachun	2005-05-06
Japan	Make statement	Wen Jiabao	2007-01-14
Envoy (United States)	Express intent to meet or negotiate	Japan	2015-05-22
Oluṣẹgun Ọbasanjọ	Make statement	Muhammadu Buhari	2015-07-20
Military Personnel (Philippines)	Make statement	Military (Philippines)	2011-09-19
Head of Government (Nigeria)	Demand	Government (Nigeria)	2012-01-20
South Korea	Express intent to cooperate	China	2005-09-14
Government (Sudan)	Return, release person(s)	Citizen (Sudan)	2005-06-30
Citizen (Nigeria)	Accuse	Government (Nigeria)	2014-03-26
Government (Pakistan)	Expel or deport individuals	Refugee (Afghanistan)	2015-02-26
Lee Myung Bak	Express intent to cooperate	Dmitry Anatolyevich Medvedev	2010-11-10
Main Opposition (Canada)	Make an appeal or request	Governor General (Canada)	2008-12-01
United Arab Emirates	Host a visit	Wen Jiabao	2012-01-17
Guatemala	Host a visit	Cyril Svoboda	2005-07-12
Julie Bishop	Accuse	Julia Gillard	2012-03-01
African Union	Make an appeal or request	Sudan	2013-10-10
Engineer (Canada)	Make statement	Business (Canada)	2013-07-10
Eritrea	Accuse	Ethiopia	2007-04-16
Police (Israel)	Impose administrative sanctions	Religion (Israel)	2009-10-05
Mahmoud Abbas	Express intent to meet or negotiate	Abdullah Gül	2007-11-11
Lien Chan	Make a visit	China	2005-06-23
Media Personnel (Somalia)	Make statement	Al-Shabaab	2010-09-10
Governor (Thailand)	Make statement	Insurgent (Thailand)	2007-03-16
Zillur Rahman	Make empathetic comment	Citizen (Bangladesh)	2011-02-04
Ministry (Nigeria)	Appeal for diplomatic cooperation (such as policy support)	Citizen (Nigeria)	2011-07-28
Police (Croatia)	Arrest, detain, or charge with legal action	Business (Croatia)	2010-08-10
Head of Government (Ukraine)	Consult	Joschka Fischer	2005-03-08
Head of Government (Egypt)	Make statement	Police (Egypt)	2011-07-10
Human Rights Watch	Make an appeal or request	Ruling Party (Cambodia)	2009-06-16
Laos	Sign formal agreement	Japan	2006-04-27
Benjamin Netanyahu	Make an appeal or request	Yair Lapid	2013-01-24
Romania	Sign formal agreement	International Monetary Fund	2009-11-06
Citizen (Australia)	Use unconventional violence	Police (Australia)	2007-08-08
Ireland	Express intent to cooperate	France	2010-01-19
Vietnam	Make a visit	Laos	2010-05-21
UN Security Council	Consult	Gurbanguly Berdymukhammedov	2009-08-31
Foreign Affairs (Romania)	Express intent to cooperate	Citizen (Bulgaria)	2013-10-11
Varsha Mahender Sabhnani	Torture	Women (Indonesia)	2007-06-01
Wang Yi	Make an appeal or request	China	2013-04-16
Okada Katsuya	Consult	John Faulkner	2010-02-21
Shimon Peres	Engage in negotiation	Head of Government (Sri Lanka)	2008-03-27
Shaukat Aziz	Make statement	Pervez Musharraf	2007-09-18
Barack Obama	Retreat or surrender militarily	Iraq	2012-11-10
Ali Abdullah Saleh	Consult	Mahmoud Abbas	2010-08-26
Henry M. Paulson	Make statement	International Monetary Fund	2007-10-23
Police (Tanzania)	Arrest, detain, or charge with legal action	Criminal (Tanzania)	2013-05-14
Gholamali Haddad Adel	Make statement	China	2007-10-01
Colombia	Accuse	Rafael Correa	2009-03-07
Dmitry Anatolyevich Medvedev	Make statement	South Korea	2010-11-10
South Korea	Express intent to meet or negotiate	Iran	2015-06-04
China	Consult	Japan	2005-03-03
Benjamin Netanyahu	Consult	Naftali Bennett	2014-05-16
Tanzania	Express intent to cooperate	Burundi	2007-08-22
Armed Gang (India)	fight with small arms and light weapons	Military Personnel - Special (India)	2015-10-15
Police (Jamaica)	fight with small arms and light weapons	Criminal (Jamaica)	2013-12-23
South Korea	Express intent to engage in diplomatic cooperation (such as policy support)	Japan	2008-11-06
Iran	Engage in diplomatic cooperation	Iraq	2013-09-25
Romania	Host a visit	Christine Lagarde	2013-07-15
Abdullah Gül	Make statement	Iraq	2007-02-10
Mohamed Ould Abdel Aziz	Make statement	Mauritania	2014-04-24
Barack Obama	Express intent to meet or negotiate	Japan	2008-11-26
Separatist Militant (Thailand)	Use conventional military force	Citizen (Thailand)	2005-05-28
Navtej Sarna	Make statement	Government (France)	2005-10-22
China	Express intent to cooperate	Thailand	2015-12-17
Julia Gillard	Praise or endorse	Antony Harold Curties "Tony" Windsor	2010-09-08
Cambodia	Sign formal agreement	Thailand	2009-10-31
Chuck Hagel	Make a visit	United Arab Emirates	2013-04-21
Cabinet / Council of Ministers / Advisors (United States)	Engage in negotiation	Pervez Musharraf	2007-11-17
United Arab Emirates	Make statement	Kuwait	2014-11-18
Cambodia	Host a visit	Head of Government (South Korea)	2009-10-22
Armed Gang (United States)	fight with small arms and light weapons	Citizen (Africa)	2015-06-18
Children (Palestinian Territory, Occupied)	Physically assault	Police (Israel)	2014-11-21
Sudan	Express intent to cooperate	South Sudan	2012-05-24
Citizen (Australia)	Use unconventional violence	Police (Australia)	2008-08-11
France	Engage in negotiation	Iran	2005-04-30
Congress (Philippines)	Make statement	City Mayor (Philippines)	2015-11-04
Xi Jinping	Make an appeal or request	Citizen (International)	2015-09-30
Yoshihiko Noda	Express intent to meet or negotiate	China	2011-12-26
Tony Blair	Make statement	Charles Haughey	2006-06-14
Abdelilah Benkirane	Host a visit	Royal Administration (Spain)	2014-07-16
Citizen (Nigeria)	Criticize or denounce	Chimaroke Nnamani	2007-08-16
Citizen (Nigeria)	Make an appeal or request	Government (Nigeria)	2009-08-04
Police (Egypt)	Use conventional military force	Education (Egypt)	2015-12-17
Xi Jinping	Make optimistic comment	China	2015-10-18
France	Express intent to cooperate	Vietnam	2007-10-03
Abhisit Vejjajiva	Make optimistic comment	National United Front for Democracy Against Dictatorship	2010-03-31
Media Personnel (Japan)	Make statement	Japan	2014-01-30
Criminal (Australia)	Reject	Citizen (Australia)	2006-04-11
Citizen (Australia)	Use unconventional violence	Police (Australia)	2006-12-25
Elmar Mammadyarov	Make a visit	Mahmoud Ahmadinejad	2011-03-07
Militant (Ukraine)	fight with artillery and tanks	Military (Ukraine)	2014-07-23
Cristina Fernández de Kirchner	Express intent to meet or negotiate	Business (Argentina)	2008-06-22
Yemen	Engage in diplomatic cooperation	Kuwait	2009-02-08
China	Express intent to cooperate	Japan	2006-05-25
China	Appeal for diplomatic cooperation (such as policy support)	Government (Palestinian Territory, Occupied)	2006-05-31
Head of Government (Egypt)	Appeal for diplomatic cooperation (such as policy support)	Abdel Fattah Al-Sisi	2014-03-02
Citizen (Australia)	Threaten	Lawyer/Attorney (Australia)	2009-07-02
Military (Philippines)	Make statement	Moro Islamic Liberation Front	2009-10-30
Military (Mexico)	Use conventional military force	Mexico	2008-05-28
Abhisit Vejjajiva	Make statement	Noppadon Pattama	2008-07-14
Shivraj Patil	Consult	Justice Department/Ministery (India)	2005-03-11
Abdul Kalam	Engage in symbolic act	Pramod Mahajan	2006-05-04
Foreign Affairs (France)	Praise or endorse	Agence France-Presse	2014-08-07
Hisham Qandil	Make a visit	Iraq	2013-03-06
China	Consult	France	2008-07-24
Activist (Middle East)	Demonstrate or rally	Middle East	2011-05-22
Japan	Host a visit	Barack Obama	2014-04-15
Citizen (Nigeria)	Criticize or denounce	Government (Nigeria)	2013-05-15
Barack Obama	Criticize or denounce	Iraq	2008-02-01
Foreign Affairs (South Korea)	Make statement	South Korea	2005-03-15
Radoslaw Sikorski	Make statement	Government (Poland)	2008-09-03
Tony Blair	Accuse	Lawmaker (United Kingdom)	2005-11-11
Government (Nigeria)	Praise or endorse	Chief Court Judge (Nigeria)	2013-07-02
Abu Sayyaf	Kill by physical assault	Military (Philippines)	2007-07-11
Police (Australia)	Arrest, detain, or charge with legal action	Criminal (Australia)	2015-12-28
Ashraf Ghani Ahmadzai	Meet at a 'third' location	Jens Stoltenberg	2014-12-02
Dora Akunyili	Make statement	Government (Nigeria)	2010-07-21
Umaru Musa Yar'Adua	Accuse	Citizen (Nigeria)	2007-01-05
Information / Communication / Transparency Ministry (Syria)	Consult	Mahmoud Ahmadinejad	2007-01-22
Angola	Sign formal agreement	Portugal	2010-05-05
Yoshihiko Noda	Express intent to meet or negotiate	Barack Obama	2011-11-12
Grand National Party	Demand	Roh Moo Hyun	2007-01-10
Tony Blair	Criticize or denounce	Jack Straw	2005-11-21
Mahmoud Ahmadinejad	Make statement	Iran	2005-08-25
Japan	Meet at a 'third' location	China	2006-10-26
Japan	Host a visit	Roh Moo Hyun	2005-10-18
South Sudan	Make optimistic comment	Sudan	2012-06-04
Wang Yi	Make a visit	Japan	2010-03-17
Envoy (Sudan)	Express intent to meet or negotiate	Sudan	2010-02-16
Tzipi Livni	Consult	Shimon Peres	2008-10-27
Guatemala	Arrest, detain, or charge with legal action	Criminal (Guatemala)	2006-08-28
Thailand	Consult	South Korea	2013-05-21
South Africa	Express intent to meet or negotiate	China	2008-07-07
Police (Bulgaria)	Provide humanitarian aid	Citizen (Bulgaria)	2008-02-29
China	Criticize or denounce	South Korea	2014-12-23
Police (Australia)	Investigate	Women (Australia)	2010-05-14
Police (Israel)	fight with small arms and light weapons	Children (Palestinian Territory, Occupied)	2015-10-25
China	Consult	Japan	2013-11-29
Boko Haram	Use conventional military force	Citizen (Nigeria)	2014-07-07
Police (New Zealand)	Arrest, detain, or charge with legal action	Children (New Zealand)	2006-07-27
Villager (Somalia)	Consult	Shabelle Media Network	2015-09-28
Prince Harding	Make statement	Ministry (Sierra Leone)	2005-03-16
Media Personnel (Lebanon)	Make statement	Barack Obama	2009-06-05
Ministry (Brazil)	Make an appeal or request	Citizen (Brazil)	2007-07-25
UN Mission in Sudan	Criticize or denounce	African Union	2005-10-13
Jonah David Jang	Make an appeal or request	Citizen (Nigeria)	2010-03-08
Mahmoud Abbas	Consult	Javier Solana	2007-05-24
Japan	Consult	China	2005-04-04
Barack Obama	Express intent to meet or negotiate	China	2014-10-19
Nuri al-Maliki	Express intent to meet or negotiate	Angela Merkel	2008-07-18
Police (Australia)	Make statement	Criminal (Australia)	2006-06-10
Xi Jinping	Express intent to cooperate	Barack Obama	2013-06-11
M.R. Sharma	Praise or endorse	Citizen (Nigeria)	2011-05-30
Niger	Sign formal agreement	China	2008-06-09
China	Host a visit	Scholar (United States)	2009-07-24
Lawyer/Attorney (South Korea)	Confiscate property	Business (South Korea)	2005-08-31
Justice and Development Party	Make statement	Head of Government (Germany)	2008-09-27
Police (Ukraine)	Arrest, detain, or charge with legal action	Illegal Immigrant (India)	2008-11-01
Foreign Affairs (Israel)	Make a visit	Ethiopia	2014-06-17
Ministry (Iran)	Praise or endorse	Iraq	2013-07-22
Mikhail Sergeyevich Gorbachev	Make statement	News Editor (Russia)	2006-10-08
South Sudan	Express intent to cooperate	Sudan	2014-01-06
Foreign Affairs (Italy)	Make a visit	Tanzania	2014-01-22
Extremist (Norway)	Use conventional military force	Citizen (Norway)	2011-07-30
Sheikh Ahmed Abdullah	Consult	Tony Blair	2007-07-25
China	Engage in diplomatic cooperation	Japan	2014-05-07
Air Force (Syria)	Use conventional military force	Militant (Syria)	2015-05-26
Georgios Papandreou	Express intent to meet or negotiate	France	2011-05-24
Miguel Ángel Osorio Chong	Engage in negotiation	Pemex	2009-07-23
China	Consult	Chen Deming	2008-01-11
Police (Indonesia)	Arrest, detain, or charge with legal action	Women (Indonesia)	2006-02-22
Government (Sudan)	Criticize or denounce	Sudan	2005-05-30
Government (Nigeria)	Sign formal agreement	Labor Union (Nigeria)	2009-06-29
Lee Myung Bak	Sign formal agreement	Tsakhiagiyn Elbegdorj	2011-08-22
Japan Self-Defense Forces	Make a visit	Aceh	2005-01-16
Mahmoud Abbas	Make statement	Iraq	2009-04-06
Citizen (Nigeria)	Make an appeal or request	Solomon Arase	2015-12-14
Human Rights Watch	Appeal for target to allow international involvement (non-mediation)	UN Security Council	2012-03-03
Barack Obama	Make a visit	South Africa	2013-06-28
Foreign Affairs (South Korea)	Make an appeal or request	China	2006-06-27
Villager (Thailand)	Criticize or denounce	Media Personnel (Thailand)	2005-09-23
Umaru Musa Yar'Adua	Make statement	African Union	2007-12-18
Defense / Security Ministry (Nigeria)	Praise or endorse	Government (Nigeria)	2014-08-25
Citizen (Australia)	Accuse	Police (Australia)	2005-04-27
Undersecretary (United States)	Make a visit	South Korea	2014-02-10
South Korea	Consult	Lee Myung Bak	2008-08-21
Sabah Khaled Al-Hamad Al-Sabah	Make a visit	Head of Government (Greece)	2014-06-13
Gurbanguly Berdymukhammedov	Make a visit	Tatarstan	2008-07-01
Ministry (Nigeria)	Make optimistic comment	Government (Nigeria)	2013-02-13
Domestic Affairs (Kenya)	Make statement	Military Personnel - Special (Kenya)	2015-04-03
Armed Band (Lebanon)	fight with small arms and light weapons	Israeli Defense Forces	2005-11-21
Mahmoud Ahmadinejad	Make statement	Barack Obama	2011-05-26
Lawyer/Attorney (Australia)	Reject	Citizen (Australia)	2006-03-07
China	Host a visit	Kuomintang	2005-04-08
Police (Philippines)	Arrest, detain, or charge with legal action	Men (Philippines)	2008-11-21
Al Jazeera	Make statement	Protester (Thailand)	2010-04-12
Citizen (Thailand)	Make an appeal or request	Company - Owner or Operator (Thailand)	2007-06-15
Democratic Force	Praise or endorse	Head of Government (Nigeria)	2015-09-07
Mustafa Mkulo	Make statement	Ministry (Tanzania)	2009-06-01
South Korea	Complain officially	Japan	2005-03-16
Thailand	Consult	Laos	2011-12-01
High Ranking Military Personnel (Syria)	Make statement	Air Force (Syria)	2007-11-03
Sudan	Receive deployment of peacekeepers	African Union	2006-12-29
Umaru Musa Yar'Adua	Make statement	Ministry (Nigeria)	2008-12-23
Foreign Affairs (South Korea)	Make an appeal or request	Japan	2007-10-28
Michael Sata	Accuse	Citizen (Zambia)	2008-11-02
Iran	Praise or endorse	Iraq	2008-05-29
Agence France-Presse	Make statement	Chief of Staff (Afghan National Army)	2005-02-07
Dmitry Anatolyevich Medvedev	Make statement	Kazakhstan	2010-12-10
Pervez Musharraf	Make statement	Portugal	2005-04-12
Mexico	Make optimistic comment	Congress (United States)	2006-03-28
Benazir Bhutto	Make statement	Pervez Musharraf	2007-08-06
Thailand	Arrest, detain, or charge with legal action	Citizen (Thailand)	2010-10-14
Association of Southeast Asian Nations	Make a visit	Malaysia	2006-08-09
Foreign Affairs (Malaysia)	Express intent to meet or negotiate	Malaysia	2010-08-03
Aladdin Boroujerdi	Make statement	Iran	2014-02-27
Police (Peru)	Discuss by telephone	Associated Press	2009-09-15
Thailand	Express intent to engage in diplomatic cooperation (such as policy support)	Cambodia	2011-08-10
Lawmaker (Japan)	Make statement	Japan	2010-06-14
UN Security Council	Consult	China	2005-07-28
Police (Philippines)	Make statement	Moro Islamic Liberation Front	2009-02-06
Police (Australia)	Coerce	Citizen (Australia)	2013-05-10
Ethiopia	Sign formal agreement	Sudan	2007-02-26
Citizen (United Kingdom)	Criticize or denounce	Tony Blair	2005-04-19
Pavol Hrusovský	Consult	Rick Santorum	2005-04-21
UN Security Council	Engage in negotiation	Iran	2011-08-17
Oluṣẹgun Ọbasanjọ	Consult	Head of Government (Nigeria)	2005-12-02
Police (South Africa)	fight with small arms and light weapons	Men (South Africa)	2011-01-03
Cabinet / Council of Ministers / Advisors (Thailand)	Express intent to meet or negotiate	Citizen (Thailand)	2013-04-22
Amir Hossain Amu	Make statement	Party Member (Bangladesh)	2008-07-11
Nabil Shaath	Reduce relations	Government (Palestinian Territory, Occupied)	2015-04-17
Kim Kye Gwan	Make a visit	China	2010-02-22
Cabinet / Council of Ministers / Advisors (United States)	Consult	Grigol Vashadze	2009-04-14
Government (Pakistan)	Make pessimistic comment	Pervez Musharraf	2008-05-17
Portugal	Host a visit	Álvaro García	2009-02-28
Angela Merkel	Consult	Abdel Fattah Al-Sisi	2015-01-23
Sudan	Use conventional military force	South Sudan	2012-04-12
Police (Malaysia)	Arrest, detain, or charge with legal action	Businessperson (Malaysia)	2007-08-13
Ahmad Chalabi	Consult	Supreme Council (Iraq)	2010-07-21
Government (Nigeria)	Praise or endorse	Education (Nigeria)	2010-10-22
Abdoulaye Wade	Consult	Sidi Ould Cheikh Abdallahi	2009-05-14
Ali Abdullah Saleh	Consult	Barack Obama	2010-05-21
Head of Government (Egypt)	Consult	Abdel Fattah Al-Sisi	2013-07-02
Iran	Reject	UN Security Council	2007-01-31
China	Express intent to engage in diplomatic cooperation (such as policy support)	Thailand	2008-03-31
Cambodia	Make optimistic comment	Thailand	2006-09-22
Nuri al-Maliki	Make statement	Iraq	2009-03-02
Congress (Brazil)	Investigate	Marcos "Marcola" Willians Herbas Camacho	2006-06-09
Japan	Express intent to cooperate	China	2007-11-08
Agence France-Presse	Discuss by telephone	Syrian Observatory for Human Rights	2011-09-17
Philip Ruddock	Make statement	Lawyer/Attorney (Australia)	2006-06-23
Media Personnel (Lebanon)	Make statement	Military (Lebanon)	2007-09-02
Japan	Make an appeal or request	Japan Self-Defense Forces	2008-08-28
Police (Australia)	Arrest, detain, or charge with legal action	Women (Australia)	2007-12-22
Muhammadu Buhari	Make an appeal or request	Royal Administration (Nigeria)	2015-12-14
Citizen (Tanzania)	Reduce relations	Jakaya Mrisho Kikwete	2012-02-10
South Africa	Arrest, detain, or charge with legal action	Men (South Africa)	2007-08-30
Foreign Affairs (France)	Make statement	France	2013-01-03
Insurgent (Yemen)	Use unconventional violence	Armed Rebel (Yemen)	2014-09-27
John Campbell	Consult	Ashraf Ghani Ahmadzai	2015-04-27
Medical Personnel (Central African Republic)	Consult	Agence France-Presse	2015-09-27
China	Host a visit	Shaukat Aziz	2011-06-29
Abdul Kalam	Express intent to meet or negotiate	University of the Philippines	2006-02-03
Japan	Express intent to cooperate	Vietnam	2005-12-12
Citizen (Nigeria)	Appeal for change in leadership	Umaru Musa Yar'Adua	2009-12-03
Men (United Kingdom)	Acknowledge or claim responsibility	Member of the Judiciary (United States)	2012-11-09
Insurgent (Yemen)	Conduct suicide, car, or other non-military bombing	Yemen	2012-04-27
Lee Myung Bak	Make an appeal or request	Business (South Korea)	2008-11-04
Ministry (Sudan)	Host a visit	Head of Government (Egypt)	2011-03-30
Tony Blair	Engage in symbolic act	Citizen (United Kingdom)	2005-11-01
Police (Australia)	Express intent to meet or negotiate	Citizen (Australia)	2007-09-19
Liberal National Party	Make an appeal or request	Election Commission (Australia)	2009-04-27
Al-Shabaab	Use conventional military force	Peacekeeping Troop (Africa)	2014-02-21
Police (Australia)	Make optimistic comment	Citizen (Australia)	2009-11-13
Head of Government (Colombia)	Accuse	Guerrilla (Colombia)	2007-06-28
Thailand	Express intent to meet or negotiate	Vietnam	2007-07-24
Police (South Africa)	Use conventional military force	South Africa	2011-03-20
Japan	Consult	Wen Jiabao	2005-09-26
South Korea	Cooperate economically	China	2007-11-13
Japan	Engage in negotiation	South Korea	2013-07-01
Donald Rumsfeld	Accuse	Al Jazeera	2005-09-29
Lawyer/Attorney (Australia)	Make an appeal or request	Citizen (Australia)	2007-10-17
Mahmoud Abbas	Make a visit	South Africa	2006-04-03
Yu Zhengsheng	Make statement	China	2015-05-08
Boediono	Consult	Iran	2012-08-30
China	Express intent to meet or negotiate	Japan	2010-05-28
Insurgent (Thailand)	Use unconventional violence	Thailand	2005-06-17
Naledi Pandor	Express intent to meet or negotiate	South Africa	2012-12-24
Citizen (Kyrgyzstan)	Physically assault	Foreign Affairs (Belarus)	2012-08-29
Japan	Express intent to engage in diplomatic cooperation (such as policy support)	China	2007-08-30
Mahmoud Abbas	Consult	Zine El Abidine Ben Ali	2011-01-04
Malawi	Consult	South Africa	2006-10-23
Royal Thai Police	Arrest, detain, or charge with legal action	Citizen (Thailand)	2014-02-05
Saudi Arabian Defence Forces	fight with small arms and light weapons	Citizen (Saudi Arabia)	2007-04-19
Lee Myung Bak	Engage in negotiation	Barack Obama	2009-06-01
China	Host a visit	Yoshihiko Noda	2011-12-29
Citizen (Thailand)	Express intent to meet or negotiate	Japan	2011-04-22
China	Praise or endorse	Sudan	2006-05-31
Thief (Hungary)	Abduct, hijack, or take hostage	Citizen (Hungary)	2009-01-13
China	Express intent to meet or negotiate	Lien Chan	2005-04-09
Police (Malaysia)	Arrest, detain, or charge with legal action	Men (Malaysia)	2008-06-14
Cabinet / Council of Ministers / Advisors (United States)	Discuss by telephone	China	2012-02-14
Militant (Nigeria)	Threaten	Citizen (Nigeria)	2009-05-14
Lawyer/Attorney (United Kingdom)	Make an appeal or request	Citizen (United Kingdom)	2010-12-21
South Korea	Accuse	Japan	2005-04-06
Donald Rumsfeld	Investigate	Iraq	2005-02-11
Office of the Attorney General	Arrest, detain, or charge with legal action	Citizen (Nigeria)	2009-05-18
China	Criticize or denounce	Iran	2010-09-09
Evo Morales	Make a visit	China	2011-08-14
Head of Government (Portugal)	Consult	Barack Obama	2010-11-19
Iran	Express intent to meet or negotiate	UN Security Council	2007-03-19
Education (Nigeria)	Criticize or denounce	Citizen (Nigeria)	2013-04-22
France	Make an appeal or request	Malaysia	2009-10-07
Rudy Giuliani	Praise or endorse	France	2007-09-19
Japan	Host a visit	Kuomintang	2008-12-07
Armed Gang (Thailand)	fight with small arms and light weapons	Thailand	2009-04-13
Hashim Thaçi	Reject plan, agreement to settle dispute	Vuk Jeremić	2008-10-17
Mexico	Arrest, detain, or charge with legal action	Men (United States)	2008-11-08
Al-Shabaab	Retreat or surrender militarily	Ethiopia	2015-01-29
China	Make statement	Iran	2010-05-05
Laos	Make a visit	Vietnam	2008-08-18
Treasury/Finance Ministry (Japan)	Express intent to meet or negotiate	Japan	2012-05-14
Iran	Engage in negotiation	Benjamin Netanyahu	2015-07-16
Hassan Tukur	Host a visit	Muhammadu Buhari	2015-04-27
Citizen (Nigeria)	Make an appeal or request	Government (Nigeria)	2010-09-07
Women (Australia)	Yield	Police (Australia)	2005-03-15
High Ranking Military Personnel (Pakistan)	Make statement	Pervez Musharraf	2005-09-30
Japan	Engage in negotiation	China	2013-08-20
Arab Israelis	Threaten	Jew (Israel)	2012-10-04
Separatist Militant (Thailand)	Conduct suicide, car, or other non-military bombing	Thailand	2011-04-30
Lien Chan	Express intent to meet or negotiate	China	2005-06-17
Citizen (Nigeria)	Appeal to others to meet or negotiate	Government (Nigeria)	2015-05-04
South Africa	Arrest, detain, or charge with legal action	Men (South Africa)	2005-09-22
China	Reduce relations	Japan	2010-10-18
Women (Australia)	Use unconventional violence	Subaru	2014-05-18
Lee Myung Bak	Make statement	South Korea	2010-05-19
Alexis Tsipras	Consult	Head of Government (Greece)	2015-07-23
Iran	Host a visit	Pervez Musharraf	2005-02-13
Cristina Fernández de Kirchner	Criticize or denounce	Justicialist Party	2012-02-29
France	Demand	Ireland	2011-07-05
France	Arrest, detain, or charge with legal action	Rebel Commander (Cote d'Ivoire)	2008-06-05
Vietnam	Sign formal agreement	Cambodia	2006-03-09
Iran	Engage in diplomatic cooperation	Bolivia	2006-01-04
Air Force (Iran)	Make statement	Iran	2015-01-07
Mikulas Dzurinda	Make a visit	France	2006-05-02
Media Personnel (Iran)	Make statement	Iran	2006-05-24
Laos	Express intent to engage in diplomatic cooperation (such as policy support)	Vietnam	2005-11-10
Barack Obama	Impose embargo, boycott, or sanctions	Iran	2015-09-12
Congress (Philippines)	Make statement	City Mayor (Philippines)	2013-09-20
Naval (United States)	Make statement	Iraq	2005-06-28
Milo Djukanovic	Consult	Defense / Security Ministry (United States)	2006-10-03
Shigeru Ishiba	Make statement	Japan	2007-11-09
South Korea	Meet at a 'third' location	Japan	2006-10-26
China	Sign formal agreement	Tanzania	2013-03-29
Raúl Castro	Express intent to meet or negotiate	Mikhail Yefimovich Fradkov	2006-09-27
Somsavat Lengsava	Express intent to meet or negotiate	China	2007-06-05
Mwai Kibaki	Make an appeal or request	Indigenous People (Kenya)	2012-11-22
South Sudan	Use conventional military force	Sudan	2015-05-18
Mayotte	Engage in diplomatic cooperation	Comoros	2015-11-06
Japan	Consult	China	2005-01-15
Catherine Ashton	Express intent to meet or negotiate	Romania	2010-02-12
Burundi	Make a visit	China	2006-06-14
Military (Mexico)	Increase military alert status	Mexico	2008-02-10
Iran	Host a visit	Ministry (Brazil)	2010-04-15
Other Authorities / Officials (Egypt)	Return, release person(s)	Al Jazeera	2015-06-23
Japan	Engage in negotiation	China	2008-07-12
Chen Deming	Make statement	China	2009-10-31
China	Consult	South Korea	2007-05-05
France	Criticize or denounce	Iraq	2009-02-05
Royal Administration (Saudi Arabia)	Express intent to meet or negotiate	Malawi	2006-06-03
Congress (Uganda)	Refuse to yield	Citizen (Uganda)	2009-06-29
Boris Vyacheslavovich Gryzlov	Express intent to meet or negotiate	Sergey Bagapsh	2009-05-18
Vietnam	Host a visit	Raúl Castro	2012-07-02
Armed Rebel (Mali)	Use unconventional violence	Military (Mali)	2006-05-28
Lawyer/Attorney (Australia)	Make statement	Police (Australia)	2014-11-25
Malaysia	Provide humanitarian aid	Citizen (Thailand)	2005-09-14
Lawyer/Attorney (Australia)	Make pessimistic comment	Citizen (Australia)	2006-07-13
Barack Obama	Make an appeal or request	Iran	2015-03-20
Ingrid Betancourt Pulecio	Make an appeal or request	Citizen (International)	2008-09-09
Jitan Ram Manjhi	Make statement	Media (India)	2014-05-30
China	Host a visit	Sali Berisha	2008-08-12
China	Engage in negotiation	South Korea	2005-02-10
China	Express intent to meet or negotiate	Japan	2005-07-06
Office of the United Nations High Commissioner for Human Rights	Express intent to engage in diplomatic cooperation (such as policy support)	Cambodia	2014-04-29
Police (South Korea)	Use conventional military force	Chung Dong-young	2007-10-08
Pervez Musharraf	Consult	Media Personnel (Pakistan)	2013-03-24
Barack Obama	Consult	Benjamin Netanyahu	2009-05-13
Police (Kenya)	Arrest, detain, or charge with legal action	Women (Kenya)	2012-04-17
Islamic Rebel (BRN Coordinate)	Express intent to cooperate	Thailand	2013-07-16
Police (Indonesia)	Sign formal agreement	Ministry of Public Security (Vietnam)	2009-08-10
Japan	Express intent to cooperate	South Korea	2012-05-13
Police (Australia)	Appeal for intelligence	Citizen (Australia)	2005-07-14
Rafael Correa	Consult	Barack Obama	2010-10-08
Xi Jinping	Make statement	China	2014-07-11
Scholar (Nigeria)	Make statement	Education (Nigeria)	2011-10-12
Head of Government (Qatar)	Make an appeal or request	UN Security Council	2012-01-31
Laos	Express intent to meet or negotiate	China	2011-12-16
Head of Government (Kenya)	Consult	William Ruto	2010-02-14
Criminal (Mexico)	Use unconventional violence	Military (Mexico)	2008-01-11
Emmanuel Eweta Uduaghan	Criticize or denounce	Citizen (Nigeria)	2014-07-07
UN Security Council	Make pessimistic comment	Yemen	2015-06-03
South Korea	Engage in diplomatic cooperation	Japan	2011-01-14
Xi Jinping	Express intent to meet or negotiate	China	2014-03-24
Australia Greens	Appeal to engage in or accept mediation	Julia Gillard	2012-06-20
Special Court (Sudan)	Coerce	Citizen (Sudan)	2013-02-25
Cambodia	Consult	Thailand	2008-07-30
Internal Security Operations Command	Make statement	Insurgent (Thailand)	2015-04-11
Military Personnel (Libya)	Make statement	Police (Libya)	2013-04-23
Eshaq Jahangiri	Make statement	Iran	2015-10-21
Citizen (Cook Islands)	Consult	Jim Marurai	2006-06-21
Barack Obama	Consult	Shimon Peres	2009-05-06
Criminal (Mexico)	Threaten	Mexico	2011-02-05
Muhammadu Buhari	Make empathetic comment	Citizen (Nigeria)	2015-07-04
Media Personnel (Australia)	Make statement	Police (Australia)	2006-08-04
China	Make optimistic comment	Iran	2014-05-20
Cambodia	Host a visit	Japan	2005-12-14
Wen Jiabao	Engage in negotiation	Lee Myung Bak	2011-11-18
Nuri al-Maliki	Express intent to meet or negotiate	Mahmoud Ahmadinejad	2006-09-12
Government (Nigeria)	Express intent to cooperate	Citizen (Nigeria)	2013-08-30
Ângelo de Barros Veiga Tavares	Express intent to meet or negotiate	Angola	2013-06-18
Mahmoud Ahmadinejad	Make a visit	Iran	2012-10-29
Government (Germany)	Make optimistic comment	Iran	2014-10-16
Women (China)	Acknowledge or claim responsibility	South Africa	2011-11-11
UN Security Council	Engage in negotiation	Nuri al-Maliki	2009-07-22
Vietnam	Make pessimistic comment	Sudan	2008-01-14
Yemen	Engage in negotiation	Sudan	2006-07-22
Roh Moo Hyun	Express intent to engage in diplomatic cooperation (such as policy support)	Lee Myung Bak	2007-12-28
Cambodia	Sign formal agreement	China	2014-12-24
Ian Paisley	Engage in negotiation	Tony Blair	2005-08-05
Head of Government (Chile)	Consult	Angela Merkel	2013-01-27
Geir H. Haarde	Make statement	Associated Press	2009-01-27
Daniel Scioli	Make a visit	China	2006-10-25
Japan	Engage in diplomatic cooperation	China	2013-02-15
Mahmoud Abbas	Express intent to meet or negotiate	Intelligence Chief (Egypt)	2013-01-08
Barack Obama	Praise or endorse	Xi Jinping	2015-09-24
Xi Jinping	Make a visit	Ireland	2012-02-15
Envoy (United States)	Make a visit	Sudan	2010-09-15
Cabinet / Council of Ministers / Advisors (United States)	Meet at a 'third' location	Benjamin Netanyahu	2014-12-14
Thailand	Consult	Cabinet / Council of Ministers / Advisors (Thailand)	2009-04-08
Iran	Praise or endorse	Nonaligned Movement	2013-01-28
Mahmoud Abbas	Criticize or denounce	Barack Obama	2010-07-25
Abdullah Gül	Host a visit	Sali Berisha	2009-12-11
Togo	Host a visit	Ange-Félix Patassé	2008-12-07
Legislature (Pakistan)	Consult	Pervez Musharraf	2007-08-19
Javier Solana	Threaten	Iran	2007-03-30
Gustavo Márquez	Reject	Guerrilla (Colombia)	2009-07-10
Foreign Affairs (Lebanon)	Consult	Kostyantyn Gryshchenko	2010-10-18
Nuri al-Maliki	Consider policy option	Mahmoud Abbas	2009-04-06
Iran	Consult	Islamic Preacher (Iran)	2011-07-24
Foreign Affairs (Syria)	Make statement	Iran	2007-09-02
Jonah David Jang	Consult	UN Security Council	2011-02-02
Kamalesh Sharma	Make an appeal or request	Citizen (Australia)	2011-07-12
Vincent C. Siew	Consult	Xi Jinping	2013-04-09
Police (Australia)	Investigate	Women (Australia)	2008-01-03
Bill Richardson	Make a visit	Sudan	2007-01-07
Wang Yi	Make a visit	South Korea	2008-01-14
Lawyer/Attorney (United Kingdom)	Demand	Citizen (United Kingdom)	2011-10-12
Lawyer/Attorney (Australia)	Threaten	Citizen (Australia)	2005-06-24
South Africa	Arrest, detain, or charge with legal action	Men (South Africa)	2010-03-11
Other Authorities / Officials (Nigeria)	Investigate	Ahmad Sani Yerima	2010-05-01
Dina Kawar	Make optimistic comment	UN Security Council	2014-12-17
China	Cooperate militarily	Thailand	2013-03-08
Xi Jinping	Engage in negotiation	Ma Ying Jeou	2015-11-06
Angela Merkel	Praise or endorse	European Central Bank	2011-09-09
Hashim Thaçi	Engage in negotiation	Vlado Buckovski	2006-06-27
Yemen	Host a visit	Human Rights Watch	2015-07-29
Japan	Consult	China	2007-05-23
Trinidad and Tobago	Consult	Portia Simpson Miller	2006-04-24
Guilhermina Contreiras da Costa Prata	Consult	Lawyer/Attorney (Angola)	2012-01-20
Jakaya Mrisho Kikwete	Make a visit	Hui Liangyu	2012-09-06
City Mayor (Philippines)	Express intent to meet or negotiate	Police (Philippines)	2008-10-11
Citizen (Nigeria)	Demonstrate or rally	France	2014-07-21
Children (Palestinian Territory, Occupied)	Use unconventional violence	Israeli Defense Forces	2015-10-24
Consultative Assembly (Oman)	Make statement	Oman	2013-04-16
Protester (Egypt)	Protest violently, riot	Other Authorities / Officials (Egypt)	2014-09-16
Japan	Express intent to cooperate	South Korea	2008-10-30
Austria Press Agency	Ease administrative sanctions	Citizen (Nigeria)	2014-06-19
Iraq	Express intent to meet or negotiate	South Korea	2007-04-05
Mahmoud Abbas	Accuse	Benjamin Netanyahu	2013-04-02
Lee Myung Bak	Make statement	South Korea	2008-10-29
Cambodia	Host a visit	Barack Obama	2012-11-22
Iraq	Reduce relations	Terrorist Organization (Iraq)	2008-03-02
Military Personnel (Thailand)	Make statement	Thailand	2014-02-25
China	Host a visit	Foreign Affairs (Israel)	2010-10-11
Claude Guéant	Make statement	France	2011-12-04
Other Authorities / Officials (Egypt)	Impose administrative sanctions	Kuwait	2014-08-14
Police (Egypt)	Use tactics of violent repression	Protester (Egypt)	2014-02-28
Head of Government (Greece)	Discuss by telephone	Angela Merkel	2012-05-18
Military (Singapore)	Make statement	The Sunday Times	2005-01-16
South Sudan	Make statement	Sudan	2012-06-05
South Korea	Arrest, detain, or charge with legal action	Professor (South Korea)	2007-10-11
Pietro Parolin	Engage in symbolic act	Citizen (Singapore)	2015-08-17
Envoy (United States)	Consult	Kim Kye Gwan	2011-10-26
Ministry (Nigeria)	Make statement	Government (Nigeria)	2011-05-11
China	Express intent to meet or negotiate	Japan	2005-10-28
Iran	Criticize or denounce	France	2009-02-22
Ali Roba	Consult	Uhuru Muigai Kenyatta	2014-12-04
Head of Government (Nigeria)	Consult	Godwin Osagie Abbe	2009-09-29
UN Security Council	Criticize or denounce	Iran	2006-05-08
Tasnim news agency	Make statement	Media Personnel (International)	2015-11-21
Shimon Peres	Consult	Tzipi Livni	2012-10-23
Dmitry Anatolyevich Medvedev	Discuss by telephone	Abdullah Gül	2008-03-05
Ruling Party (South Korea)	Express intent to engage in diplomatic cooperation (such as policy support)	Lee Myung Bak	2011-01-11
Senate (Madagascar)	Make statement	Gilberto Kassab	2012-07-17
Kim Hwang Sik	Consult	Wen Jiabao	2011-04-13
Roh Moo Hyun	Make statement	South Korea	2006-09-28
Citizen (Nigeria)	Make pessimistic comment	Murtala Nyako	2014-07-21
National Party (India)	Consult	Election Commission (India)	2013-08-13
Catherine Ashton	Make an appeal or request	UN Security Council	2012-09-05
Shirin Ebadi	Criticize or denounce	Iran	2005-01-05
Member of Legislative (Govt) (Zambia)	Demand	Guy Scott	2014-07-21
Benjamin Netanyahu	Make statement	Iran	2013-11-07
Lawyer/Attorney (Australia)	Make statement	Police (Australia)	2008-07-15
Royal Administration (Saudi Arabia)	Host a visit	Xi Jinping	2008-06-22
Japan	Sign formal agreement	Cambodia	2010-10-01
Citizen (Brazil)	Criticize or denounce	Military (Brazil)	2006-08-10
Iran	Host a visit	Yemen	2006-06-15
Police (Indonesia)	fight with small arms and light weapons	Protester (Indonesia)	2006-05-18
Citizen (Thailand)	Use unconventional violence	Military (Cambodia)	2011-04-25
Representatives (Cambodia)	Express intent to cooperate	Thailand	2012-07-02
Student (Kenya)	Appeal for judicial cooperation	Police (Kenya)	2012-05-17
Foreign Affairs (Malaysia)	Express intent to meet or negotiate	Cabinet / Council of Ministers / Advisors (United States)	2014-10-20
Protester (Egypt)	Deny responsibility	Omar Suleiman	2011-02-09
South Sudan	Host a visit	Ruhakana Rugunda	2008-04-17
United States Senate	Express intent to cooperate economically	South Korea	2011-10-11
France	Expel or deport individuals	Children (France)	2013-10-19
France	Host a visit	Rafael Correa	2013-11-02
Police (Uganda)	Investigate	Citizen (Uganda)	2010-04-08
Gerhard Schröder	Consult	Mikulas Dzurinda	2005-11-03
Head of Government (Colombia)	Make statement	Colombia	2011-08-12
Police (Australia)	Arrest, detain, or charge with legal action	Citizen (Australia)	2012-05-16
Security Council of the Russian Federation	Make statement	Representatives (Russia)	2012-06-07
Anyim Pius Anyim	Express intent to cooperate	Citizen (Nigeria)	2011-06-30
Malaysia	Reduce relations	Faroe Islands	2007-07-25
Thailand	Threaten	Citizen (Thailand)	2007-01-10
Thailand	Make statement	Japan	2009-01-06
Citizen (Nigeria)	Appeal for diplomatic cooperation (such as policy support)	Government (Nigeria)	2012-08-21
Uhuru Muigai Kenyatta	Make a visit	Ethiopia	2014-03-13
Government (Nigeria)	Use conventional military force	Boko Haram	2011-08-31
Government (Sudan)	Accuse	Sudan People's Liberation Army	2011-06-13
China	Consult	Macky Sall	2006-04-28
High Commission for Refugees	Sign formal agreement	Cambodia	2005-01-25
Mahmoud Ahmadinejad	Make a visit	Education (Iran)	2013-09-08
Director General (India)	Discuss by telephone	Indo Asian News Service	2010-05-08
Lawmaker (Hong Kong)	Appeal for diplomatic cooperation (such as policy support)	China	2008-06-01
National United Front for Democracy Against Dictatorship	Make statement	Jatuporn Prompan	2010-12-09
Mikhail Yefimovich Fradkov	Express intent to meet or negotiate	Yuriy Yekhanurov	2005-11-22
China	Express intent to meet or negotiate	Abdullah Gül	2010-10-08
Israeli Defense Forces	fight with small arms and light weapons	Children (Palestinian Territory, Occupied)	2005-10-05
Benjamin Netanyahu	Criticize or denounce	Yair Lapid	2013-02-19
Jack Straw	Make statement	Iran	2006-04-19
Iraq	Host a visit	Massoud Barzani	2015-02-18
Government (Nigeria)	Make an appeal or request	Citizen (Nigeria)	2015-03-13
China	Sign formal agreement	Japan	2009-05-03
Xi Jinping	Make statement	China	2008-06-24
Abhisit Vejjajiva	Make an appeal or request	Media (Thailand)	2007-03-26
China	Make pessimistic comment	Citizen (Mali)	2015-02-17
Bala Abdulkadir Mohammed	Make statement	Ministry (Nigeria)	2014-09-11
Wang Yi	Make statement	China	2014-11-25
François Bozizé	Accuse	Sudan	2006-12-07
Iraq	Sign formal agreement	France	2006-08-17
Benedict XVI	Make statement	Christian (Holy See (Vatican City State))	2005-06-19
Police (Kenya)	Make statement	Media (Africa)	2015-10-26
Armed Rebel (Syria)	Make statement	Combatant (Islamic State of Iraq and the Levant)	2014-01-03
Japan	Host a visit	Vietnam	2005-07-22
Iraq	Cooperate economically	Iran	2015-09-23
Benjamin Netanyahu	Sign formal agreement	Jerry Brown	2014-03-07
Police (Australia)	Return, release person(s)	Lawyer/Attorney (Australia)	2008-01-09
Police (Australia)	Accuse	Citizen (Australia)	2010-07-08
Mahmoud Abbas	Host a visit	Benedict XVI	2009-05-13
Envoy (Finland)	Make a visit	Yemen	2010-01-27
Xi Jinping	Express intent to engage in diplomatic cooperation (such as policy support)	South Korea	2012-11-08
Governor (Thailand)	Make statement	Thailand	2009-12-22
Special Court for Sierra Leone	Arrest, detain, or charge with legal action	Charles Taylor	2007-07-05
Pro Democracy Group (Nigeria)	Make an appeal or request	Muhammadu Buhari	2015-07-15
Men (South Africa)	Use unconventional violence	National Union Party (South Africa)	2014-11-18
France	Engage in negotiation	China	2013-10-21
Head of Government (Brazil)	Criticize or denounce	Congress (Brazil)	2006-04-19
Protester (India)	Protest violently, riot	Military Personnel - Special (India)	2010-10-26
Education (Nigeria)	Make an appeal or request	Government (Nigeria)	2009-09-18
Angela Merkel	Praise or endorse	Barack Obama	2015-10-16
Barack Obama	Discuss by telephone	Foreign Affairs (India)	2008-11-28
Frank Bainimarama	Express intent to meet or negotiate	France	2015-10-22
Cabinet / Council of Ministers / Advisors (United States)	Consult	Tzipi Livni	2009-03-03
China	Host a visit	Angela Merkel	2015-10-31
Tony Blair	Consult	Al Jazeera	2006-11-17
Elmar Mammadyarov	Make a visit	Military Personnel (Azerbaijan)	2008-11-18
Benjamin Netanyahu	Reject plan, agreement to settle dispute	Likud	2007-12-27
Association of Southeast Asian Nations	Express intent to engage in diplomatic cooperation (such as policy support)	Japan	2012-08-20
Iraq	Consult	Iran	2006-05-01
Eritrea	Engage in diplomatic cooperation	Djibouti	2005-08-04
Citizen (Nigeria)	Accuse	State Security Service	2015-07-20
Lawyer/Attorney (Australia)	Make statement	Police (Australia)	2014-08-18
South Africa	Make an appeal or request	Member of the Judiciary (South Africa)	2013-05-30
Jack Straw	Make statement	Iran	2006-01-14
Guatemala	Consult	Priest (Guatemala)	2006-03-16
Member of Parliament (Australia)	Praise or endorse	Julia Gillard	2005-01-26
Military Personnel - Special (Afghanistan)	Use conventional military force	Militant (Taliban)	2010-12-14
Citizen (Thailand)	Use unconventional violence	Thailand	2006-06-20
Ismaïl Omar Guelleh	Make statement	Djibouti	2010-06-27
Abdullah Gül	Make a visit	South Korea	2010-06-13
Military Personnel (Philippines)	Make statement	Military (Philippines)	2013-10-24
Kazakhstan	Host a visit	Head of Government (Turkmenistan)	2007-06-01
Police (Tanzania)	Appeal for intelligence	Citizen (Tanzania)	2006-03-08
Police (Australia)	Criticize or denounce	Citizen (Australia)	2005-06-01
Qin Gang	Make statement	South Korea	2008-05-27
Citizen (Uganda)	Defy norms, law	Constitutional Court (Uganda)	2006-02-16
Naval (Sri Lanka)	Impose restrictions on political freedoms	Fishermen (Sri Lanka)	2007-03-13
Media Personnel (China)	Make statement	China	2005-10-12
Boris Vyacheslavovich Gryzlov	Make statement	Tatarstan	2008-06-20
Citizen (Mali)	Praise or endorse	Military (Mali)	2015-04-30
Citizen (Kyrgyzstan)	Make a visit	China	2011-09-05
Vincent C. Siew	Make a visit	China	2005-04-22
Attack Craft (United States)	Employ aerial weapons	Iraq	2015-03-10
Ministry (South Korea)	Make statement	Yoon Jeung Hyun	2010-10-30
Congress (United States)	Consult	Roberto Micheletti	2009-09-02
African Union	Make statement	UN Security Council	2005-10-31
Isaias Afewerki	Make a visit	Qatar	2008-08-25
Christian Democratic Movement	Make an appeal or request	Mikulas Dzurinda	2005-08-22
Marcel Granier	Make an appeal or request	Member of the Judiciary (Venezuela)	2007-05-19
Rafael Correa	Express intent to meet or negotiate	Dominican Republic	2008-03-03
Member of Parliament (Australia)	Make pessimistic comment	Citizen (Australia)	2005-07-30
Court Judge (India)	Make statement	Labor Union (India)	2014-08-12
Ali Abdullah Saleh	Make a visit	Yemen	2005-08-23
Ministry (South Korea)	Make statement	South Korea	2011-12-12
Barack Obama	Make an appeal or request	Saud bin Faisal bin Abdul-Aziz	2012-01-10
Human Rights Watch	Make an appeal or request	Barack Obama	2015-12-02
Armed Gang (Benin)	Abduct, hijack, or take hostage	Citizen (Benin)	2009-04-06
China	Host a visit	Lien Chan	2013-03-01
Bolivia	Accuse	Colombia	2009-06-14
Economic Cooperation Organization	Meet at a 'third' location	Ministry (Iran)	2011-03-13
Laos	Consult	Vietnam	2005-12-27
Thailand	Express intent to cooperate	China	2006-03-08
Military (Cambodia)	fight with small arms and light weapons	Thailand	2011-04-30
China	Express intent to engage in diplomatic cooperation (such as policy support)	Tanzania	2006-10-24
Japan	Express intent to engage in diplomatic cooperation (such as policy support)	Thailand	2009-02-07
Wen Jiabao	Consult	Yoshihiko Noda	2012-11-07
Chuck Hagel	Make a visit	Qatar	2014-01-14
Ali Abdullah Saleh	Make statement	Yemen	2005-05-01
Mexico	Consult	Guatemala	2014-11-01
Student (Nepal)	Demonstrate or rally	Political Parties (Nepal)	2006-05-02
Member of Parliament (Australia)	Make statement	People Associated with the Opposition (Australia)	2005-05-09
Thailand	Make statement	Chart Thai	2006-09-12
Foreign Affairs (Portugal)	Make statement	African Union	2007-10-31
Police (Malaysia)	Confiscate property	Malaysia	2013-09-11
Oman	Express intent to cooperate	United Arab Emirates	2009-01-15
United Arab Emirates	Sign formal agreement	France	2008-03-24
Sudan	Expel or withdraw	Media Personnel (International)	2009-02-09
Cabinet / Council of Ministers / Advisors (United States)	Consult	Arseniy Yatsenyuk	2015-06-06
South Korea	Express intent to engage in diplomatic cooperation (such as policy support)	Japan	2015-04-16
Iran	Host a visit	Gholamali Haddad Adel	2013-05-31
Military Personnel (Philippines)	Express intent to engage in diplomatic cooperation (such as policy support)	Medical Personnel (Philippines)	2009-04-02
Alfredo Lim	Demand	Inquirer	2011-03-10
Michael Sata	Accuse	China	2006-09-01
Iran	Engage in diplomatic cooperation	Malaysia	2011-01-02
Election Commission (Tonga)	Make an appeal or request	Citizen (Tonga)	2010-08-17
Legislature (Pakistan)	Consult	Bilawal Bhutto Zardari	2008-03-23
Ministry (Nigeria)	Make an appeal or request	Citizen (Nigeria)	2008-12-01
Lawmaker (United Kingdom)	Investigate	Citizen (United Kingdom)	2011-08-02
Ministry (Egypt)	Make statement	Hisham Barakat	2015-06-29
Vietnam	Engage in diplomatic cooperation	Laos	2011-07-21
Amanullah Khan	Make statement	Pakistan administered Kashmir	2006-04-02
Foreign Affairs (Singapore)	Consult	Foreign Affairs (Malaysia)	2013-11-27
Ministry (Sudan)	Make statement	Sudan	2013-03-12
Banharn Silpa-archa	Host a visit	Chart Thai	2006-11-20
Army Chief of Staff (United States)	Make a visit	China	2009-10-24
Madrid	Arrest, detain, or charge with legal action	Murderer (Spain)	2005-03-10
African Union	Appeal to others to settle dispute	South Sudan	2013-12-22
Jakaya Mrisho Kikwete	Express intent to meet or negotiate	Mwai Kibaki	2006-04-04
China	Reject proposal to meet, discuss, or negotiate	Japan	2006-09-26
Police (Macedonia)	Consult	Foreign Affairs (Macedonia)	2011-08-16
Foreign Affairs (South Korea)	Make statement	Iraq	2005-11-23
South Korea	Express intent to meet or negotiate	Japan	2008-10-30
Envoy (United States)	Make a visit	Japan	2008-11-28
Don McKinnon	Make statement	Pervez Musharraf	2007-09-19
Citizen (Australia)	Criticize or denounce	Police (Australia)	2009-02-24
Sally de Beer	Make statement	South African National Defence Force	2008-05-22
Kuomintang	Yield	China	2015-12-17
Farouk al-Sharaa	Host a visit	Abdullah Gül	2006-08-22
Police (Indonesia)	Make statement	Malaysia	2009-09-17
Roh Moo Hyun	Express intent to meet or negotiate	Japan	2007-01-05
Moussa Toybou	Make statement	Party Member (Comoros)	2007-06-15
Sudan	Sign formal agreement	Head of Government (Egypt)	2007-05-08
Iran	Host a visit	Head of Government (Egypt)	2013-03-30
Thailand	Host a visit	Abhisit Vejjajiva	2011-07-02
Kazakhstan	Host a visit	Abdullah Gül	2010-07-06
Japan	Host a visit	Donald Rumsfeld	2005-10-02
Djibouti	Host a visit	Islamic Courts Union	2006-09-26
Ministry (Nigeria)	Threaten	Citizen (Nigeria)	2014-08-01
Sudan	Host a visit	High Commission for Refugees	2005-08-25
China	Host a visit	Special Rapporteurs of the United Nations	2010-12-23
Thanong Bidaya	Engage in negotiation	Governor (Thailand)	2005-12-28
Citizen (Nigeria)	Make an appeal or request	Government (Nigeria)	2009-09-28
Police (South Korea)	Use tactics of violent repression	South Korea	2009-05-29
Member of Parliament (India)	Accuse	Bhupinder Singh Hooda	2014-09-05
Muslim (United Kingdom)	Make a visit	Sudan	2008-12-18
Middle East	Host a visit	Japan	2006-07-11
South Korea	Make statement	Transport (South Korea)	2008-09-11
Head of Government (Brazil)	Express intent to meet or negotiate	Citizen (Brazil)	2007-01-09
Member of Legislative (Govt) (Nigeria)	Accuse	Dimeji Bankole	2011-05-17
Other Authorities / Officials (Turkey)	Return, release person(s)	Agence France-Presse	2011-12-23
Islamic Republic of Iran Broadcasting	Consult	Mahmoud Ahmadinejad	2006-11-21
Herman Van Rompuy	Make optimistic comment	Barack Obama	2010-08-24
Foreign Affairs (Syria)	Discuss by telephone	Associated Press	2005-08-15
China	Praise or endorse	Barack Obama	2009-04-02
Government (Nigeria)	Make statement	Militant (Nigeria)	2015-03-10
Police (Kenya)	Return, release person(s)	Men (Kenya)	2014-11-11
Assemblies (Cambodia)	Engage in diplomatic cooperation	Japan	2006-07-31
Mohamed Hassad	Consult	Jan Jambon	2015-03-26
Government Official (Greece)	Make statement	Head of Government (Greece)	2011-09-15
Police (Uganda)	Arrest, detain, or charge with legal action	Women (Uganda)	2014-12-03
Laos	Arrest, detain, or charge with legal action	Citizen (North Korea)	2007-04-24
Dmitry Olegovich Rogozin	Consult	Dmitry Anatolyevich Medvedev	2013-04-16
Micky Rosenfeld	Make statement	Police (Israel)	2014-02-26
Japan	Express intent to cooperate	South Korea	2015-11-02
Barack Obama	Make statement	Iran	2012-03-02
Christine Lagarde	Discuss by telephone	Alexis Tsipras	2015-03-26
Justice Department/Ministery (Vietnam)	Express intent to provide material aid	Vietnam	2008-10-07
China	Express intent to cooperate	South Africa	2013-03-28
Northern Ireland	Host a visit	Valdas Adamkus	2008-02-14
Cabinet / Council of Ministers / Advisors (United States)	Consult	Head of Government (Portugal)	2006-05-12
Court Judge (India)	Make an appeal or request	Director General (India)	2012-02-01
Japan	Provide economic aid	High Commission for Refugees	2006-08-04
Other Authorities / Officials (Madagascar)	Investigate	Andrianafidisoa	2006-11-19
Citizen (Nigeria)	Return, release person(s)	Other Authorities / Officials (Nigeria)	2012-01-18
Iran Khodro Company	Demand	Business (Iran)	2005-04-23
House of Representatives (Indonesia)	Consult	Trisakti University	2010-05-12
Virtue Party	Make optimistic comment	National Alliance (Iraq)	2014-05-20
Kema Chikwe	Make an appeal or request	Government (Nigeria)	2014-02-04
Government (Nigeria)	Arrest, detain, or charge with legal action	Citizen (Nigeria)	2005-08-16
Police (South Korea)	Use conventional military force	Samsung	2008-01-26
Abdel Fattah Al-Sisi	Consult	Barack Obama	2014-06-10
Barack Obama	Make a visit	Colombia	2012-04-16
China	Express intent to cooperate	Japan	2008-07-11
Ruling Party (Yemen)	Make an appeal or request	Ali Abdullah Saleh	2011-09-07
Aigars Kalvitis	Make an appeal or request	Party Member (Latvia)	2006-03-01
Iraq	Accuse	Iran	2005-04-07
Muhammadu Buhari	Express intent to cooperate	Citizen (Nigeria)	2015-05-07
Citizen (Nigeria)	Accuse	Royal Administration (Nigeria)	2015-04-09
Maldives	Sign formal agreement	Djibouti	2009-01-29
Alexis Tsipras	Make an appeal or request	Citizen (Greece)	2015-01-22
Catherine Ashton	Consult	Mahmoud Abbas	2010-03-17
Police (Israel)	Impose administrative sanctions	Children (Palestinian Territory, Occupied)	2005-05-09
Defense / Security Ministry (Slovakia)	Make statement	Court Judge (Slovakia)	2011-05-12
Iran	Discuss by telephone	Javier Solana	2008-07-04
Police (Australia)	Investigate	Citizen (Australia)	2006-10-31
Pervez Musharraf	Criticize or denounce	Sindh High Court	2014-02-07
Angela Merkel	Make an appeal or request	Antonis Samaras	2010-03-17
Alexis Tsipras	Demand	Cabinet / Council of Ministers / Advisors (Greece)	2012-05-08
Social Democratic Party (Ukraine)	Sign formal agreement	Reforms and Order Party	2007-04-11
Chuck Hagel	Make statement	Iraq	2014-12-10
Alexis Tsipras	Accuse	New Democracy	2015-11-30
Niger	Consult	Sudan	2014-05-30
Head of Government (Pakistan)	Make statement	Education (Pakistan)	2012-08-06
France	Engage in diplomatic cooperation	China	2009-01-31
Catherine Ashton	Make statement	Iran	2012-04-16
Agence France-Presse	Make an appeal or request	Police (Indonesia)	2005-11-07
Trinidad and Tobago	Host a visit	Oluṣẹgun Ọbasanjọ	2005-08-02
Ethiopia	Host a visit	Company - Owner or Operator (Iran)	2008-12-25
Vietnam	Express intent to meet or negotiate	China	2008-03-30
Police (Australia)	Accuse	Citizen (Australia)	2006-08-08
Benny Gantz	Praise or endorse	Benjamin Netanyahu	2013-03-25
Ministry (Iran)	Express intent to meet or negotiate	Sergei Ivanovich Shmatkó	2010-07-12
Iran	Defy norms, law	Barack Obama	2010-01-05
Barack Obama	Make a visit	Romania	2010-10-10
Dmitry Anatolyevich Medvedev	Praise or endorse	Iran	2008-07-18
Javier Solana	Express intent to meet or negotiate	Tony Blair	2007-07-16
Daily Monitor	Investigate	Lower House of Parliament (Afghanistan)	2005-09-06
Terrorist Organization (Iraq)	Threaten with military force	Iraq	2015-02-25
Turkish Industrialists' and Businessmen's Association	Express intent to meet or negotiate	Citizen (Belgium)	2007-04-19
Citizen (Nigeria)	Make an appeal or request	Government (Nigeria)	2015-11-16
Police (Austria)	Arrest, detain, or charge with legal action	Citizen (Hungary)	2007-02-16
Cristina Fernández de Kirchner	Praise or endorse	Daniel Scioli	2015-11-23
Sondhi Limthongkul	Consult	Citizen (Thailand)	2006-08-12
Defense / Security Ministry (Taiwan)	Make statement	Military (Taiwan)	2015-03-15
Military (Lebanon)	fight with small arms and light weapons	Israeli Defense Forces	2010-08-03
Ma Ying Jeou	Express intent to meet or negotiate	Governor (Japan)	2006-06-15
Japan	Express intent to engage in diplomatic cooperation (such as policy support)	France	2013-06-07
Congress (Argentina)	Make statement	Hugo Moyano	2013-12-16
Lee Myung Bak	Express intent to meet or negotiate	Yasuo Fukuda	2007-12-21
Police (Australia)	fight with small arms and light weapons	Citizen (Australia)	2014-03-05
Citizen (Bulgaria)	Express intent to engage in diplomatic cooperation (such as policy support)	Ekaterina Zaharieva	2015-12-17
South Korea	Express intent to meet or negotiate	Aladdin Boroujerdi	2013-11-07
China	Sign formal agreement	Malawi	2008-01-11
Citizen (Thailand)	Express intent to meet or negotiate	Thailand	2005-07-05
Thailand	Engage in diplomatic cooperation	Malaysia	2005-06-02
Chirau Ali Mwakwere	Make statement	Lawyer/Attorney (Kenya)	2010-02-09
Herman Van Rompuy	Consult	Antonis Samaras	2012-09-07
Other Authorities / Officials (New Zealand)	Engage in negotiation	China	2007-09-19
Pakistan administered Kashmir	Host a visit	Medical Personnel (India)	2015-05-08
South Korea	Engage in negotiation	Insurgent (Afghanistan)	2007-08-16
Protester (Thailand)	Reject plan, agreement to settle dispute	Abhisit Vejjajiva	2010-04-01
Other Authorities / Officials (Nigeria)	Make statement	Ministry (Nigeria)	2014-06-27
Political Parties (Nepal)	Engage in negotiation	Election Commission (Nepal)	2005-12-05
Public Prosecutor (Belgium)	Accuse	Men (Belgium)	2012-08-23
Mahmoud Ahmadinejad	Express intent to meet or negotiate	Barack Obama	2009-09-14
Evo Morales	Consult	Emperor Akihito	2007-03-08
Dmitry Anatolyevich Medvedev	Express intent to meet or negotiate	China	2010-09-01
Viktor Orban	Host a visit	Abdel Fattah Al-Sisi	2015-06-08
Military (Cambodia)	Use conventional military force	Thailand	2010-01-27
Citizen (Nigeria)	Make an appeal or request	Umaru Musa Yar'Adua	2008-05-29
Julian Paul Assange	Discuss by telephone	Agence France-Presse	2012-11-07
Party Member (United Kingdom)	Threaten	Citizen (United Kingdom)	2012-01-19
Ivan Gasparovic	Make pessimistic comment	Vladimir Meciar	2006-03-23
Kōichirō Genba	Express intent to meet or negotiate	China	2011-10-08
Government (Jamaica)	Make statement	Police (Jamaica)	2007-11-17
Daniel Ortega	Criticize or denounce	Colombia	2008-03-07
Citizen (Thailand)	Acknowledge or claim responsibility	Thailand	2011-12-08
Alhaji Lai Mohammed	Express intent to cooperate	Citizen (Nigeria)	2015-06-01
China	Express intent to cooperate	Japan	2009-06-25
Comoros	Demand change in institutions, regime	France	2007-08-13
Abdullah Gül	Make statement	Iraq	2005-11-01
Barack Obama	Engage in negotiation	Angela Merkel	2014-07-19
Police (Australia)	Arrest, detain, or charge with legal action	Citizen (Australia)	2005-05-29
Party Member (Brazil)	Appeal for change in leadership	Citizen (Brazil)	2008-07-31
Japan	Make an appeal or request	China	2005-05-28
Chishimba Kambwili	Demand	Citizen (Zambia)	2015-07-08
Patricio Rosende	Engage in symbolic act	Women (Chile)	2010-03-05
Sunil Kumar	Make statement	Medical Personnel (India)	2014-04-27
Media Personnel (Australia)	Make statement	Criminal (Australia)	2014-03-06
China	Arrest, detain, or charge with legal action	Citizen (Australia)	2011-06-15
Police (Cambodia)	Return, release person(s)	Citizen (Thailand)	2011-06-14
Israeli Defense Forces	Host a visit	Benjamin Netanyahu	2014-07-22
Government Official (South Africa)	Make statement	South Africa	2010-09-03
Wen Jiabao	Make statement	China	2006-09-15
African Union	Engage in symbolic act	Abdullah Gül	2005-11-22
Kazakhstan	Host a visit	Xi Jinping	2013-10-16
Citizen (Thailand)	Bring lawsuit against	Media Personnel (Thailand)	2006-06-02
Head of Government (Egypt)	Make a visit	South Sudan	2008-11-15
Citizen (Nigeria)	Make an appeal or request	Government (Nigeria)	2015-07-08
South Korea	Express intent to meet or negotiate	China	2006-07-27
Xi Jinping	Make statement	China	2012-06-11
Mahmoud Abbas	Praise or endorse	Government (Palestinian Territory, Occupied)	2005-12-15
The Chronicle	Make statement	Obert Mpofu	2015-04-17
Kazakhstan	Demonstrate military or police power	China	2012-04-24
Sani Abacha	Consult	Head of Government (Nigeria)	2009-11-03
Philippe Couillard	Host a visit	Joachim Gauck	2014-09-27
Iran	Engage in negotiation	South Africa	2014-06-18
Military (Mexico)	Use conventional military force	Mexico	2010-11-27
Economist (Poland)	Make statement	Civic Platform	2005-10-20
Association of Southeast Asian Nations	Express intent to meet or negotiate	Representatives (International)	2010-07-23
Gurbanguly Berdymukhammedov	Make a visit	South Korea	2015-04-09
Johnson & Johnson	Consult	Barack Obama	2014-06-23
China	Host a visit	Japan	2007-10-14
Police (Philippines)	Make an appeal or request	Citizen (Australia)	2007-07-16
Israeli Defense Forces	Make statement	Armed Gang (Palestinian Territory, Occupied)	2005-12-29
Citizen (Greece)	Bring lawsuit against	Georgios Papandreou	2013-10-11
Agence France-Presse	Make statement	Guatemala	2009-04-12
Mohammad Hosseini	Make statement	Iraq	2008-12-30
Bathabile Dlamini	Investigate	South Africa	2015-05-27
Colombia	Express intent to meet or negotiate	South Korea	2009-07-05
Iran	Express intent to cooperate	China	2007-02-25
Ministry (Nigeria)	Make an appeal or request	Citizen (Nigeria)	2013-06-28
Yoshihiko Noda	Express intent to meet or negotiate	China	2011-11-04
Liu Yandong	Consult	Benjamin Netanyahu	2014-05-20
South Korea	Express intent to cooperate	Colombia	2009-09-04
Xi Jinping	Make a visit	China	2012-02-15
Media Personnel (Pakistan)	Make statement	Inter-Services Intelligence	2009-11-14
Oluṣẹgun Ọbasanjọ	Express intent to meet or negotiate	Head of Government (Nigeria)	2006-12-10
United Arab Emirates	Sign formal agreement	Iran	2014-12-26
Police (Uganda)	Investigate	Citizen (Uganda)	2009-09-07
South Africa	Host a visit	Benjamin William Mkapa	2005-09-25
Member of Parliament (Australia)	Criticize or denounce	Women (Australia)	2015-03-30
Media Personnel (China)	Make statement	China	2010-07-31
Police (Australia)	Investigate	Citizen (Australia)	2009-04-05
Zanzibar	Express intent to engage in diplomatic cooperation (such as policy support)	Party Member (Tanzania)	2012-01-16
Citizen (Bulgaria)	Express intent to cooperate militarily	Naval (Romania)	2011-09-13
Thailand	Arrest, detain, or charge with legal action	Asylum Seeker (Myanmar)	2013-08-10
Ethiopia	Consult	Sudan	2015-07-23
Pervez Musharraf	Make a visit	Yemen	2008-05-07
Muhammad VI	Consult	Ali Abdullah Saleh	2010-05-29
France	Engage in diplomatic cooperation	Iraq	2011-07-14
Government Lawyer/Representative (Ukraine)	Make statement	Police (Ukraine)	2015-04-10
Criminal (Brazil)	Abduct, hijack, or take hostage	Citizen (Brazil)	2006-08-15
Militant (Taliban)	Use unconventional violence	Employee (Afghanistan)	2014-12-13
Romania	Sign formal agreement	International Monetary Fund	2009-08-29
Abdullah Gül	Express intent to meet or negotiate	Iran	2011-02-05
George Yeo	Consult	John Faulkner	2010-06-07
Pham Binh Minh	Make statement	Vietnam	2014-08-03
Peter Costello	Make pessimistic comment	Citizen (Australia)	2006-02-25
Shaukat Aziz	Make statement	Government (Pakistan)	2007-07-20
Government (Nigeria)	Reduce relations	Citizen (Nigeria)	2007-03-21
Protester (Thailand)	Engage in negotiation	Military Personnel (Thailand)	2006-02-12
France	Consult	Portugal	2008-01-21
Mahmoud Ahmadinejad	Make a visit	Iran	2013-07-11
Communist Party (Russia)	Consult	Vyacheslav Victorovich Volodin	2013-03-21
Sim Daepyung	Express intent to meet or negotiate	South Korea	2007-04-23
Aladdin Boroujerdi	Make statement	Head of Government (Egypt)	2012-08-31
Thailand	Engage in diplomatic cooperation	Malaysia	2007-08-23
Citizen (Nigeria)	Make an appeal or request	Government (Nigeria)	2012-08-08
Police (Belgium)	Arrest, detain, or charge with legal action	Citizen (Belgium)	2010-11-24
Saudi Arabian Defence Forces	Seize or damage property	Citizen (Saudi Arabia)	2015-08-05
Congress (United States)	Sign formal agreement	Iran	2015-09-17
Raúl Castro	Consult	Evo Morales	2009-06-10
Children (Sudan)	Demonstrate or rally	Government (Sudan)	2013-09-26
Citizen (Thailand)	Reject	Thailand	2005-02-04
Police (Australia)	Arrest, detain, or charge with legal action	Women (Australia)	2008-11-10
Tony Blair	Make statement	Lawmaker (United Kingdom)	2007-02-28
Citizen (Tanzania)	Make optimistic comment	Tanzania Investment Centre	2011-04-21
Colombia	Consult	Mexico	2012-08-01
Head of Government (Nigeria)	Make an appeal or request	Ibrahim Shekarau	2010-01-27
Lawyer/Attorney (Kenya)	Make statement	Daniel Arap Moi	2006-02-03
Iraq	Sign formal agreement	China	2015-12-22
South Korea	Express intent to meet or negotiate	China	2010-09-27
Ali Abdullah Saleh	Make an appeal or request	Scholar (Yemen)	2010-04-13
Armed Gang (Fula people)	fight with small arms and light weapons	Citizen (Nigeria)	2011-12-29
China	Make an appeal or request	Japan	2008-05-08
Head of Government (Cyprus)	Make optimistic comment	Abdullah Gül	2007-09-14
Israeli Defense Forces	fight with small arms and light weapons	Armed Gang (Palestinian Territory, Occupied)	2008-01-15
Women (Australia)	Use unconventional violence	Police (Australia)	2014-04-03
Wen Jiabao	Consult	Prime Minister Qarase	2006-04-05
Eritrea	Reject	UN Security Council	2009-04-07
Businessperson (Turkey)	Consult	Abdullah Gül	2009-02-12
Police (Indonesia)	Use conventional military force	Men (Indonesia)	2009-09-20
Medical Personnel (Philippines)	Make statement	Police (Philippines)	2012-10-01
[truncated: 44,302 more rows]
