# Supplementary material for: A temporal knowledge graph reasoning model based on recurrent encoding and contrastive learning
Source: PeerJ Comput Sci. 2025 Jan 23;11:e2595. doi: 10.7717/peerj-cs.2595 (PMC11784877; doi:10.7717/peerj-cs.2595)
Supplement: Supplemental Information 3 [file peerj-cs-11-2595-s003.zip › ICEWS14s/test.txt]

Philip Hammond	Consult	John Kerry	2014-11-18
Foreign Affairs (Russia)	Express intent to provide humanitarian aid	North Korea	2014-12-25
Amit Shah	Engage in negotiation	Lal Singh	2014-07-25
Nabih Berri	Consult	David Hale	2014-12-23
Head of Government (Pakistan)	Make statement	Pervez Musharraf	2014-04-03
Foreign Affairs (Belarus)	Criticize or denounce	Foreign Affairs (Ukraine)	2014-06-17
France	Engage in negotiation	Iran	2014-11-20
Citizen (Yemen)	Use unconventional violence	Armed Rebel (Yemen)	2014-06-28
Citizen (India)	Accuse	Media (India)	2014-03-13
Qin Gang	Express intent to engage in diplomatic cooperation (such as policy support)	Barack Obama	2014-01-23
Company - Owner or Operator (India)	Demand	Citizen (India)	2014-01-26
Angela Merkel	Make a visit	Barack Obama	2014-05-02
Sergey Viktorovich Lavrov	Make statement	Medical Personnel (Russia)	2014-02-17
Legislature (South Africa)	Consult	Elizabeth Dipuo Peters	2014-02-18
France	Consult	Canada	2014-09-16
Police (Australia)	Make an appeal or request	Citizen (Australia)	2014-02-21
Iran	Consult	Iraq	2014-12-09
Government (Nigeria)	Impose restrictions on political freedoms	Citizen (Nigeria)	2014-05-26
Military Personnel - Special (Afghanistan)	Use conventional military force	Militant (Taliban)	2014-05-23
Foreign Affairs (United States)	Make an appeal or request	China	2014-03-18
Mallam Isa Yuguda	Make an appeal or request	Muslim (Nigeria)	2014-12-29
Police (Peru)	Praise or endorse	Villager (Peru)	2014-01-21
Communist Party of India	Make an appeal or request	Barack Obama	2014-11-30
Iran	Host a visit	Haider Al-Abadi	2014-10-25
Associated Press	Make statement	Military (Russia)	2014-11-10
Abdullah Abdullah	Make statement	Military Personnel - Special (Afghanistan)	2014-05-04
Militant (Iraq)	Threaten with military force	Iraq	2014-06-12
Senate (Argentina)	Accuse	City Mayor (Argentina)	2014-02-11
Rights Activist (China)	Make an appeal or request	East Turkistan Islamic Movement	2014-12-01
Member of Parliament (Ukraine)	Reduce relations	Ruling Party (Ukraine)	2014-02-20
Kuwait	Host a visit	Progressive Socialist Party	2014-06-25
Evangelos Venizelos	Consult	Antonis Samaras	2014-01-25
Protester (Egypt)	Protest violently, riot	Police (Egypt)	2014-01-21
Iran	Engage in diplomatic cooperation	Oman	2014-01-29
Student Dissident (Hong Kong)	Demonstrate or rally	Police (Hong Kong)	2014-10-06
Mahinda Rajapaksa	Consult	Party Member (Sri Lanka)	2014-12-01
Japan	Make statement	International Court of Justice	2014-04-18
Nguyen Phu Trong	Express intent to meet or negotiate	South Korea	2014-10-02
Police (Philippines)	Arrest, detain, or charge with legal action	Men (Philippines)	2014-10-09
Iraq	Engage in negotiation	John Kerry	2014-06-23
Barack Obama	Praise or endorse	Fuad Masum	2014-08-11
Raheel Sharif	Express intent to meet or negotiate	Abdullah Abdullah	2014-11-05
Japan	Consult	South Korea	2014-03-20
Criminal (Brazil)	Use unconventional violence	Citizen (Brazil)	2014-12-09
Benjamin Netanyahu	Consult	John Kerry	2014-06-17
Hamas	Express intent to engage in diplomatic cooperation (such as policy support)	Iran	2014-12-15
Member of Parliament (Libya)	Make statement	Police (Libya)	2014-05-04
Ministry of Arts and Culture (Cameroon)	Consult	Business (Cameroon)	2014-01-23
Boko Haram	Make statement	Militant (Boko Haram)	2014-05-13
Costco	Host a visit	Barack Obama	2014-01-27
Legislature (Turkey)	Use conventional military force	Iraq	2014-10-07
Ministry (Iran)	Make statement	Iran	2014-08-26
Militant (Iraq)	Conduct suicide, car, or other non-military bombing	Iraq	2014-04-27
Kuwait	Engage in diplomatic cooperation	Japan	2014-03-11
Government (Sudan)	Accuse	South Sudan	2014-02-16
Employee (India)	Consult	Head of Government (India)	2014-11-26
Government (United States)	Express intent to engage in diplomatic cooperation (such as policy support)	Government (Nigeria)	2014-08-21
Mexico	Engage in diplomatic cooperation	Iran	2014-09-13
Head of Government (Ukraine)	Consult	People Associated with the Opposition (Ukraine)	2014-01-27
China	Praise or endorse	Angola	2014-05-09
Patricia de Lille	Make statement	Secretariat (South Africa)	2014-10-03
Militant (Kurdistan Workers' Party)	Abduct, hijack, or take hostage	Citizen (Turkey)	2014-09-01
Lien Chan	Make a visit	China	2014-02-19
Fumio Kishida	Demand	North Korea	2014-09-24
Sergey Viktorovich Lavrov	Make statement	Afghanistan	2014-08-04
Foreign Affairs (Ethiopia)	Make statement	Ethiopia	2014-05-29
Police (Kenya)	Confiscate property	Citizen (Kenya)	2014-11-18
Foreign Affairs (Latvia)	Express intent to meet or negotiate	Iran	2014-04-25
Foreign Affairs (South Korea)	Make statement	South Korea	2014-11-14
Militant (Yemen)	Give ultimatum	Citizen (Yemen)	2014-07-22
Ireland	Host a visit	Xi Jinping	2014-12-10
Government (Nigeria)	Halt mediation	Citizen (Nigeria)	2014-01-29
Fumio Kishida	Consult	Hu Deping	2014-04-10
Court Judge (India)	Arrest, detain, or charge with legal action	Citizen (India)	2014-04-13
Philippines	Express intent to cooperate	China	2014-12-06
Barnaba Marial Benjamin	Make statement	South Sudan	2014-03-11
William Ruto	Praise or endorse	South Africa	2014-04-15
Thongsing Thammavong	Consult	Tony Tan Keng Yam	2014-02-21
Police (Qatar)	Consult	Iran	2014-04-17
Citizen (Lithuania)	Praise or endorse	Naglis Puteikis	2014-03-03
Massoud Barzani	Consult	Joseph Robinette Biden	2014-06-20
Japan	Express intent to meet or negotiate	South Korea	2014-03-16
City Mayor (Philippines)	Make optimistic comment	Philippines	2014-04-22
Citizen (Nigeria)	Appeal for diplomatic cooperation (such as policy support)	Ministry (Nigeria)	2014-03-27
National Union Party (South Africa)	Appeal for change in leadership	Ministry (South Africa)	2014-05-16
Police (Kenya)	Make an appeal or request	Uhuru	2014-11-06
Miroslav Lajcak	Express intent to meet or negotiate	Vietnam	2014-11-01
Police (Australia)	Use conventional military force	Detainee (Australia)	2014-01-22
Xi Jinping	Demand	China	2014-11-07
Party Member (Taiwan)	Make an appeal or request	China	2014-06-26
Governor (Thailand)	Discuss by telephone	Agence France-Presse	2014-08-12
Military (United Kingdom)	Provide humanitarian aid	Citizen (United Kingdom)	2014-02-15
Afghanistan	Make an appeal or request	Election Commission (Afghanistan)	2014-07-05
Head of Government (India)	Make statement	Ramesh Chennithala	2014-09-14
Government (Kenya)	Reject	Citizen (Kenya)	2014-12-08
Military Personnel - Special (Mexico)	Mobilize or increase armed forces	Mexico	2014-05-25
Government (Nigeria)	Make an appeal or request	Citizen (Nigeria)	2014-09-01
Other Authorities / Officials (Russia)	Investigate	Armed Gang (Russia)	2014-01-23
Iran	Engage in diplomatic cooperation	Business (Iran)	2014-10-11
Sergey Viktorovich Lavrov	Consult	Pham Binh Minh	2014-05-16
Julio Cobos	Express intent to meet or negotiate	Senate (Argentina)	2014-01-13
Reuben Theodore Sindac	Make statement	Military (Philippines)	2014-06-29
Xi Jinping	Express intent to meet or negotiate	The Hague	2014-03-18
Citizen (Nigeria)	Criticize or denounce	Government (Nigeria)	2014-12-22
Angela Merkel	Consult	Barack Obama	2014-07-03
Marziyeh Afkham	Make statement	France	2014-05-06
Afghanistan	Express intent to engage in diplomatic cooperation (such as policy support)	Veterans (Afghanistan)	2014-10-05
Head of Government (Bahrain)	Praise or endorse	Sheikh Hamad bin Isa al Khalifah	2014-06-12
North Korea	Express intent to meet or negotiate	Japan	2014-08-04
South Africa	Arrest, detain, or charge with legal action	Men (South Africa)	2014-09-13
Company - Owner or Operator (Austria)	Express intent to engage in diplomatic cooperation (such as policy support)	Iran	2014-10-27
Abdulsalami Alhaji Abubakar	Consult	Oluṣẹgun Ọbasanjọ	2014-07-09
Thief (India)	Use unconventional violence	Citizen (India)	2014-11-09
France	Consult	Poland	2014-09-02
All India Sikh Students Federation	Make an appeal or request	Citizen (India)	2014-10-29
Sherry Rehman	Consult	Ashraf Ghani Ahmadzai	2014-11-16
Foreign Affairs (Russia)	Make an appeal or request	France	2014-04-16
Boko Haram	Use conventional military force	Citizen (Nigeria)	2014-11-26
Cambodia	Make statement	Bahrain	2014-09-28
Foreign Affairs (Hungary)	Engage in symbolic act	Director General (North Korea)	2014-04-08
Citizen (Australia)	Use unconventional violence	Police (Australia)	2014-01-31
Police (Indonesia)	Arrest, detain, or charge with legal action	Men (Indonesia)	2014-08-16
Lawyer/Attorney (South Korea)	Accuse	Citizen (South Korea)	2014-08-21
Head of Government (India)	Consult	Member of Parliament (India)	2014-08-27
Protester (Thailand)	Appeal for diplomatic cooperation (such as policy support)	Citizen (Thailand)	2014-01-15
Mzukisi Fatyela	Make statement	Police (South Africa)	2014-08-05
Presidential Candidate (Bolivia)	Consult	Evo Morales	2014-03-12
Abdiweli Sheikh Ahmed	Meet at a 'third' location	Amina Mohamed	2014-03-31
Citizen (India)	Express intent to cooperate	Citizen (Turkey)	2014-11-14
Azam Khan	Criticize or denounce	Election Commission (India)	2014-05-12
Protester (Ukraine)	Protest violently, riot	Police (Ukraine)	2014-01-13
Governor (Kenya)	Accuse	Uhuru	2014-09-02
China	Appeal for de-escalation of military engagement	North Korea	2014-04-10
China	Make optimistic comment	Japan	2014-01-24
South Africa	Arrest, detain, or charge with legal action	Men (South Africa)	2014-03-05
Cabinet / Council of Ministers / Advisors (United States)	Make a visit	Afghanistan	2014-07-17
Armed Band (Lebanon)	Abduct, hijack, or take hostage	Military (Lebanon)	2014-08-22
China	Host a visit	Defense / Security Ministry (Russia)	2014-11-17
Ministry (Nigeria)	Make statement	Government (Nigeria)	2014-12-30
Ministry (Iran)	Make statement	Iran	2014-06-03
Armed Gang (Al Qaeda)	Use unconventional violence	Police (Yemen)	2014-01-17
Military (Lebanon)	Use conventional military force	Terrorist (Syria)	2014-12-05
Japan	Provide aid	Ethiopia	2014-04-22
Vladimir Chizhov	Discuss by telephone	Interfax	2014-09-02
Hezbollah	Criticize or denounce	Citizen (International)	2014-07-21
Head of Government (Afghanistan)	Praise or endorse	Party Member (Afghanistan)	2014-03-20
South Korea	Express intent to cooperate	Democratic Party	2014-03-03
Citizen (Nigeria)	Praise or endorse	Member of the Judiciary (Nigeria)	2014-04-28
Viktor Orban	Express intent to engage in diplomatic cooperation (such as policy support)	Poland	2014-05-06
Abdullah Abdullah	Consult	Barack Obama	2014-07-08
Company - Owner or Operator (Nigeria)	Demand	Government (Nigeria)	2014-06-16
Chris Olukolade	Discuss by telephone	Media (Nigeria)	2014-06-09
Foreign Affairs (South Korea)	Make an appeal or request	Japan	2014-10-17
Thailand	Express intent to cooperate	Vietnam	2014-12-22
Agence France-Presse	Discuss by telephone	Gwangju District Court	2014-11-21
Military (Mexico)	Make statement	Criminal (Mexico)	2014-10-03
Abu Sayyaf	Threaten with military force	Citizen (Germany)	2014-10-16
Iraq	Host a visit	China	2014-03-04
South Korea	Accuse	North Korea	2014-05-16
Director General (Thailand)	Make statement	Ministry (Thailand)	2014-03-12
Trust Bank	Sign formal agreement	Kisii	2014-05-07
Criminal (Australia)	Use unconventional violence	Police (Australia)	2014-09-26
Police (Japan)	Investigate	Men (Japan)	2014-09-25
Cabinet / Council of Ministers / Advisors (United States)	Consult	Catherine Ashton	2014-11-12
Iran	Engage in diplomatic cooperation	Malaysia	2014-02-18
Labor Department (India)	Provide humanitarian aid	Employee (India)	2014-01-18
Haider Al-Abadi	Appeal for diplomatic cooperation (such as policy support)	Iraq	2014-12-28
Head of Government (Pakistan)	Consult	Government (Slovakia)	2014-06-09
Activist (Syria)	Make statement	Opposition Force (Syria)	2014-04-08
Military (Philippines)	Cooperate militarily	Philippines	2014-05-01
Citizen (Kenya)	Make an appeal or request	Uhuru	2014-09-24
Thailand	Make statement	Protester (Thailand)	2014-02-07
John Kerry	Discuss by telephone	Sergey Viktorovich Lavrov	2014-03-14
Citizen (Turkey)	Occupy territory	Iran	2014-04-16
Police (Ukraine)	Arrest, detain, or charge with legal action	Rioter (Ukraine)	2014-10-14
Afghanistan	Praise or endorse	Party Member (Afghanistan)	2014-03-21
Yogendra Yadav	Make statement	Aam Aadmi Party	2014-01-17
France	Make a visit	Iran	2014-02-04
Iraq	Provide military aid	Citizen (Turkey)	2014-10-29
Ministry (Russia)	Make statement	Company - Owner or Operator (Azerbaijan)	2014-06-24
John Kerry	Meet at a 'third' location	Foreign Affairs (Russia)	2014-03-15
Rauf Aregbesola	Make an appeal or request	Public Courts (Nigeria)	2014-09-26
Nuri al-Maliki	Make statement	Iraq	2014-08-11
Foreign Affairs (Ukraine)	Praise or endorse	European Parliament	2014-03-13
Military Personnel (Afghanistan)	Cooperate militarily	Militant (Taliban)	2014-02-05
Government (Syria)	Express intent to meet or negotiate	Representatives (Russia)	2014-12-30
János Martonyi	Consult	Elmar Mammadyarov	2014-04-29
Louise Mushikiwabo	Make pessimistic comment	Democratic Forces for the Liberation of Rwanda	2014-12-26
Peter Szijjarto	Express intent to meet or negotiate	Government (Georgia)	2014-11-07
Barack Obama	Consult	Royal Administration (Jordan)	2014-02-14
Boko Haram	Use conventional military force	Citizen (Nigeria)	2014-05-01
Vietnam	Host a visit	Fumio Kishida	2014-08-01
Chibuike Rotimi Amaechi	Make an appeal or request	Health Ministry (Nigeria)	2014-04-18
Student (Bangladesh)	Protest violently, riot	Benjamin Netanyahu	2014-07-21
Mainland Affairs Council	Express intent to meet or negotiate	China	2014-02-07
National United Front for Democracy Against Dictatorship	Engage in negotiation	Thailand	2014-03-21
Maxon Mbendera	Make statement	Malawi	2014-05-08
Council of Representatives	Make statement	Police (Jordan)	2014-06-04
Amnesty International	Make an appeal or request	John Baird	2014-07-24
Government (Argentina)	Sign formal agreement	Paris Club	2014-05-29
Head of Government (Greece)	Engage in symbolic act	Antonis Samaras	2014-11-13
Cabinet / Council of Ministers / Advisors (United States)	Consult	Sergey Viktorovich Lavrov	2014-11-23
Governor (Kenya)	Demand	Citizen (Kenya)	2014-03-17
Citizen (Yemen)	Use unconventional violence	Combatant (Houthis)	2014-11-11
Angela Merkel	Express intent to meet or negotiate	Barack Obama	2014-05-02
Court Judge (India)	Make an appeal or request	Citizen (India)	2014-12-21
Police (South Africa)	Deny responsibility	Elizabeth Dipuo Peters	2014-10-15
Fiji	Host a visit	China	2014-11-25
China	Make statement	Fighter Bomber (China)	2014-09-11
Iran	Express intent to engage in diplomatic cooperation (such as policy support)	China	2014-11-17
Legislature (Greece)	Make statement	Head of Government (Greece)	2014-12-14
Lawyer/Attorney (South Korea)	Make statement	Police (South Korea)	2014-04-18
Political Parties (Malawi)	Criticize or denounce	Malawi	2014-05-21
Chris Alexander	Make a visit	China	2014-03-24
Christine Milne	Make an appeal or request	United Arab Emirates	2014-09-14
Cabinet / Council of Ministers / Advisors (United States)	Make an appeal or request	Massoud Barzani	2014-06-27
Association of Southeast Asian Nations	Consult	Sergey Viktorovich Lavrov	2014-07-01
Militant (Iraq)	Occupy territory	Iraq	2014-06-22
Retired (India)	Complain officially	Amit Kumar	2014-01-07
Iran	Engage in diplomatic cooperation	Afghanistan	2014-09-08
Barack Obama	Demand diplomatic cooperation (such as policy support)	Citizen (International)	2014-09-26
Business (Bahrain)	Consult	Student (Bahrain)	2014-02-17
Barack Obama	Meet at a 'third' location	Head of Government (Ukraine)	2014-03-13
Foreign Affairs (United States)	Make statement	Al-Shabaab	2014-03-25
Ministry (Russia)	Consult	Vietnam	2014-11-20
Labor Union (Canada)	Make an appeal or request	Population (Canada)	2014-10-31
Angola	Host a visit	Head of Government (Chad)	2014-04-16
Paul Kagame	Express intent to cooperate	Uhuru Muigai Kenyatta	2014-09-23
Kuwait	Make statement	United Arab Emirates	2014-10-12
Head of Government (Mexico)	Praise or endorse	Military Personnel - Special (Mexico)	2014-02-23
Zhang Dejiang	Make statement	China	2014-10-15
Ashraf Ghani Ahmadzai	Make a visit	China	2014-11-11
Militant (Ukraine)	Use unconventional violence	Reserve Personnel (Ukraine)	2014-09-12
Lawyer/Attorney (Egypt)	Accuse	Al Jazeera	2014-01-17
Alfred Romualdez	Make statement	Philippines	2014-11-08
Citizen (Kenya)	Reject	Media (Africa)	2014-10-08
Citizen (Nigeria)	Praise or endorse	Government (Nigeria)	2014-02-21
Angela Merkel	Consult	Head of Government (Qatar)	2014-09-17
Citizen (Kenya)	Threaten	Lawyer/Attorney (Kenya)	2014-05-09
Lawyer/Attorney (Australia)	Consult	Domestic Affairs (Australia)	2014-03-02
Mohammad Javad Zarif	Make a visit	Oman	2014-08-07
Mohammad Javad Zarif	Express intent to meet or negotiate	Oman	2014-11-03
Government (Argentina)	Sign formal agreement	Iran	2014-05-15
Barack Obama	Make an appeal or request	North Atlantic Treaty Organization	2014-09-05
Head of Government (Bulgaria)	Make statement	Business (Bulgaria)	2014-09-29
Vietnam	Sign formal agreement	Barack Obama	2014-02-25
Police (Australia)	Accuse	Citizen (Australia)	2014-11-19
France	Use conventional military force	Citizen (Mali)	2014-01-25
Media (Africa)	Consult	Hassan Abshir Farah	2014-06-26
Nicos Anastasiades	Consult	Party President (Cyprus)	2014-02-07
Lawyer/Attorney (Philippines)	Make statement	Justice Department/Ministery (Philippines)	2014-08-04
Sabah Khaled Al-Hamad Al-Sabah	Make a visit	Head of Government (China)	2014-01-17
Anson Chan	Make an appeal or request	China	2014-08-18
Interfax	Make statement	Military (Russia)	2014-08-08
Majid Takht Ravanchi	Consult	Simon Gass	2014-04-08
Benjamin Netanyahu	Consult	Cabinet / Council of Ministers / Advisors (United States)	2014-01-05
Zalmai Rassoul	Make a visit	Afghanistan	2014-03-30
Tony Tan Keng Yam	Express intent to meet or negotiate	Citizen (Singapore)	2014-04-01
Daniel Mitov	Consult	Center for Strategic and International Studies	2014-09-29
Philippines	Host a visit	Philip Goldberg	2014-06-07
Abdel Fattah Al-Sisi	Consult	Middle East	2014-06-09
South Korea	Engage in diplomatic cooperation	China	2014-01-08
France	Praise or endorse	Iran	2014-01-08
Rajya Sabha	Make an appeal or request	Citizen (India)	2014-03-02
Ed Royce	Consult	Pavlo Klimkin	2014-07-31
Abdel Fattah Al-Sisi	Engage in negotiation	Foreign Affairs (Norway)	2014-09-09
Ministry (Egypt)	Consult	Foreign Affairs (Liberia)	2014-06-11
France	Express intent to engage in diplomatic cooperation (such as policy support)	China	2014-10-20
France	Consult	China	2014-03-24
Other Authorities / Officials (Philippines)	Make statement	Philippines	2014-06-18
Ministry (Nigeria)	Make an appeal or request	Citizen (Nigeria)	2014-10-03
Shozaburo Nakamura	Make a visit	North Korea	2014-08-22
European Parliament	Criticize or denounce	Government (Venezuela)	2014-12-20
High Ranking Military Personnel (Peru)	Make statement	Military Personnel (Peru)	2014-09-04
Umar al Bashir	Praise or endorse	Eritrea	2014-04-08
National Liberal Party	Make statement	Victor Ponta	2014-05-22
Angela Merkel	Express intent to cooperate	François Hollande	2014-05-10
Gen Prayut Chan-o-cha	Make pessimistic comment	Citizen (Thailand)	2014-12-29
Foreign Affairs (India)	Make a visit	Sudan	2014-02-03
Abdel Fattah Al-Sisi	Make a visit	United Arab Emirates	2014-03-11
China	Accuse	Vietnam	2014-05-30
Police (Australia)	Arrest, detain, or charge with legal action	Citizen (Australia)	2014-09-17
Poland	Host a visit	Aleksander Kwasniewski	2014-05-30
Police (Kenya)	Provide humanitarian aid	Citizen (Kenya)	2014-08-29
International Federation of Journalists	Make an appeal or request	Other Authorities / Officials (Ethiopia)	2014-03-12
Vitali Klitschko	Consult	Arseniy Yatsenyuk	2014-01-26
Barack Obama	Make an appeal or request	China	2014-06-05
Military (South Sudan)	Increase military alert status	South Sudan	2014-01-03
Riek Machar	Use unconventional violence	Uganda People's Defence Force	2014-01-16
Antonis Samaras	Engage in negotiation	Joseph Robinette Biden	2014-04-03
Western Cape High Court	Host a visit	Shrien Dewani	2014-04-09
Xi Jinping	Host a visit	Barack Obama	2014-11-13
UN Security Council	Make statement	Military (Russia)	2014-07-21
Iran	Cooperate economically	South Korea	2014-02-19
Children (South Sudan)	Reject	Nuer	2014-04-21
China	Use tactics of violent repression	Rights Activist (China)	2014-05-06
North Korea	Make an appeal or request	Association of Southeast Asian Nations	2014-10-10
Foreign Affairs (Ukraine)	Consult	John Kerry	2014-03-25
Men (Japan)	Protest violently, riot	Japan	2014-11-12
China	Praise or endorse	Sheikh Hasina Wajed	2014-01-15
Bhupinder Singh Hooda	Investigate	Citizen (India)	2014-10-28
John Kerry	Make statement	South Korea	2014-02-10
Umar al Bashir	Praise or endorse	Citizen (Sudan)	2014-10-04
Military Personnel (Sweden)	Make statement	Military (Sweden)	2014-10-17
Joanne Liu	Make statement	Government (Africa)	2014-09-03
UN Security Council	Appeal for diplomatic cooperation (such as policy support)	Iraq	2014-05-21
Mohammad Javad Zarif	Make statement	Iran	2014-11-25
Vietnam	Host a visit	Head of Government (Bulgaria)	2014-04-06
Foreign Affairs (Georgia)	Consult	Gurbanguly Berdymukhammedov	2014-06-17
Sudan	Meet at a 'third' location	Umar al Bashir	2014-01-06
Mohammad Javad Zarif	Make statement	Iran	2014-12-30
Benjamin Netanyahu	Make statement	Yair Lapid	2014-12-02
Citizen (Kenya)	Demand	James Ongwae	2014-01-28
Businessperson (Kenya)	Make an appeal or request	Government (Kenya)	2014-05-06
Citizen (Nigeria)	Criticize or denounce	Government (Nigeria)	2014-08-27
Farm Worker (Nigeria)	Express intent to engage in diplomatic cooperation (such as policy support)	Muhammadu Buhari	2014-12-31
Shimon Peres	Criticize or denounce	Benjamin Netanyahu	2014-12-03
North Korea	Host a visit	China	2014-07-01
Royal Administration (Nigeria)	Make an appeal or request	Citizen (Nigeria)	2014-10-14
Foreign Affairs (Italy)	Make a visit	Iran	2014-02-02
Court Judge (United Kingdom)	Arrest, detain, or charge with legal action	Muslim (United Kingdom)	2014-03-14
City Mayor (Philippines)	Make statement	Philippines	2014-09-06
Imran Khan	Demonstrate or rally	Government (Pakistan)	2014-09-01
UN Security Council	Engage in negotiation	Barisan Revolusi Nasional	2014-11-13
Chuck Hagel	Accuse	China	2014-06-11
Sergey Viktorovich Lavrov	Make an appeal or request	UN Security Council	2014-02-11
Catherine Ashton	Make optimistic comment	Other Authorities / Officials (Egypt)	2014-01-21
Government (Nicaragua)	Engage in diplomatic cooperation	South Korea	2014-07-27
Justin Trudeau	Make a visit	Canada	2014-08-07
Andrej Kiska	Make an appeal or request	Government (Slovakia)	2014-11-26
Mohammad Javad Zarif	Praise or endorse	Romania	2014-12-26
UN Security Council	Express intent to cooperate	Iran	2014-07-19
Vietnam	Engage in diplomatic cooperation	Japan	2014-05-16
Police (Mauritius)	fight with small arms and light weapons	Citizen (Mauritius)	2014-05-26
Military Personnel - Special (Afghanistan)	Use conventional military force	Attacker (Afghanistan)	2014-03-21
Other Authorities / Officials (Philippines)	Arrest, detain, or charge with legal action	Men (Philippines)	2014-11-12
Hassan Joho	Criticize or denounce	Citizen (Kenya)	2014-07-11
Lawyer/Attorney (United States)	Express intent to meet or negotiate	Canada	2014-07-22
Government (Ecuador)	Make an appeal or request	Foreign Affairs (United States)	2014-04-26
Pope Francis	Make a visit	Middle East	2014-05-26
National Directorate of Security	Arrest, detain, or charge with legal action	Kidnapper (Afghanistan)	2014-01-13
Josh Earnest	Make statement	Hamas	2014-08-08
Council of Representatives	Host a visit	Nuri al-Maliki	2014-07-15
Kapil Sibal	Criticize or denounce	Citizen (India)	2014-04-18
South Africa	Express intent to meet or negotiate	Angola	2014-03-23
Education (New Zealand)	Reduce relations	Children (New Zealand)	2014-02-20
Iraq	Mediate	Iran	2014-09-24
Portugal	Consult	European Central Bank	2014-10-24
Sauli Niinistö	Consult	Sergey Viktorovich Lavrov	2014-06-14
South Korea	Make an appeal or request	North Korea	2014-09-15
Military (Thailand)	Make an appeal or request	Protester (Thailand)	2014-01-29
Barack Obama	Engage in negotiation	Royal Administration (Saudi Arabia)	2014-02-03
France	Use conventional military force	Terrorist (Islamic State of Iraq and the Levant)	2014-10-15
Barack Obama	Mobilize or increase armed forces	Iraq	2014-06-19
Amnesty International	Accuse	Iraq	2014-03-11
Envoy (United States)	Express intent to meet or negotiate	China	2014-01-24
Angela Merkel	Engage in negotiation	François Hollande	2014-07-03
Isaac Kiprono Ruto	Make statement	Governor (Kenya)	2014-09-05
Police (United States)	Investigate	Ahmed Abu Khatallah	2014-06-18
Foreign Affairs (Mongolia)	Consult	Radoslaw Sikorski	2014-01-30
Barack Obama	Express intent to provide military aid	North Atlantic Treaty Organization	2014-06-09
Protester (Thailand)	Defy norms, law	National Council for Peace and Order of Thailand	2014-06-02
Japan	Meet at a 'third' location	South Korea	2014-11-16
Citizen (India)	Reject	Separatist (India)	2014-12-23
Oleh Lyashko	Make statement	Armed Rebel (Ukraine)	2014-05-09
Afghanistan	Arrest, detain, or charge with legal action	Military Personnel (Afghanistan)	2014-12-15
Court Judge (Egypt)	Make statement	Al Jazeera	2014-07-24
Armed Gang (Egypt)	Use unconventional violence	Police (Egypt)	2014-12-28
University of the Philippines	Make an appeal or request	Other Authorities / Officials (Philippines)	2014-12-15
Angela Merkel	Express intent to cooperate	Barack Obama	2014-03-19
Military Personnel - Special (Mexico)	Increase military alert status	Mexico	2014-07-04
Police (Australia)	Arrest, detain, or charge with legal action	Women (Australia)	2014-12-04
Media Personnel (Iran)	Make statement	Iran	2014-07-11
Muhammadu Buhari	Make statement	Rauf Aregbesola	2014-11-28
Finance / Economy / Commerce / Trade Ministry (Sudan)	Consult	Ministry (Egypt)	2014-08-13
China	Consult	Japan	2014-04-29
Iran	Host a visit	Ministry (Turkey)	2014-04-16
Citizen (Nigeria)	Use unconventional violence	Head of Government (Nigeria)	2014-06-02
Senate (Egypt)	Make an appeal or request	Other Authorities / Officials (Egypt)	2014-09-05
Philippines	Host a visit	City Mayor (United States)	2014-02-11
Dunya Maumoon	Make statement	Maldives	2014-01-30
Barack Obama	Discuss by telephone	Benjamin Netanyahu	2014-07-30
Amnesty International	Make an appeal or request	Qatar	2014-04-23
Cabinet / Council of Ministers / Advisors (United States)	Consult	Abdel Fattah Al-Sisi	2014-06-26
China	Express intent to engage in diplomatic cooperation (such as policy support)	Trinidad and Tobago	2014-02-26
Efkan Ala	Criticize or denounce	Citizen (Turkey)	2014-01-29
Xi Jinping	Make a visit	Jacob J. Lew	2014-07-12
North Korea	Make an appeal or request	Chongwadai	2014-09-22
Sergey Viktorovich Lavrov	Make statement	UN Security Council	2014-07-29
South Korea	Host a visit	China	2014-07-03
Macky Sall	Make an appeal or request	Head of Government (Senegal)	2014-10-02
Abdel Fattah Al-Sisi	Sign formal agreement	Army Personnel (Egypt)	2014-06-09
Cabinet / Council of Ministers / Advisors (United States)	Discuss by telephone	Sergey Viktorovich Lavrov	2014-11-23
Philippines	Use conventional military force	Children (Philippines)	2014-06-02
Mexico	Consult	Foreign Affairs (Uruguay)	2014-11-23
South Korea	Express intent to cooperate	Association of Southeast Asian Nations	2014-12-12
Lawyer/Attorney (Philippines)	Make statement	Businessperson (Philippines)	2014-09-02
Likud	Demand material cooperation	Benjamin Netanyahu	2014-12-25
Lawyer/Attorney (Kenya)	Make an appeal or request	Police (Kenya)	2014-12-01
Government Official (Russia)	Consult	Dmitry Anatolyevich Medvedev	2014-10-17
Kyriakos Gerontopoulos	Make a visit	Military (Cyprus)	2014-08-25
Lawmaker (Lithuania)	Express intent to meet or negotiate	Iran	2014-08-11
Yulia Tymoshenko	Consult	Government Official (United States)	2014-10-07
China	Arrest, detain, or charge with legal action	Children (China)	2014-07-03
Police (United States)	Make statement	Dzhokhar Tsarnaev	2014-08-27
Israeli Defense Forces	Use conventional military force	Secret Agent (Palestinian Territory, Occupied)	2014-08-10
Arseniy Yatsenyuk	Consult	Jacob J. Lew	2014-02-24
Sergey Viktorovich Lavrov	Discuss by telephone	Cabinet / Council of Ministers / Advisors (United States)	2014-04-11
Mohammad Javad Zarif	Make statement	Iran	2014-10-30
Citizen (Thailand)	Accuse	Citizen (Australia)	2014-08-13
Vladimir Konstantinov	Consult	Sergey Kuzhugetovich Shoygu	2014-03-24
Military (Philippines)	Use conventional military force	Islamic Rebel (Philippines)	2014-04-11
Court Judge (Nigeria)	Return, release person(s)	Citizen (Nigeria)	2014-09-12
Defense / Security Ministry (Ukraine)	Demand	Protester (Ukraine)	2014-02-18
Ed Royce	Consult	Fumio Kishida	2014-02-17
Chang Wanquan	Make an appeal or request	Military (China)	2014-07-15
Insurgent (Thailand)	Engage in negotiation	National Council for Peace and Order of Thailand	2014-07-10
Angela Merkel	Make statement	France	2014-05-11
Military (Senegal)	Use conventional military force	Student (Senegal)	2014-01-17
François Hollande	Consult	Angela Merkel	2014-02-20
Head of Government (Qatar)	Meet at a 'third' location	Envoy (Saudi Arabia)	2014-08-27
Cambodia	Threaten	Lawyer/Attorney (Cambodia)	2014-11-18
Thailand	Arrest, detain, or charge with legal action	Illegal Immigrant (Xinjiang Uyghur)	2014-09-15
Police (Australia)	Confiscate property	Citizen (Australia)	2014-07-30
Xi Jinping	Make a visit	Maldives	2014-09-15
Labor Union (Nigeria)	Make an appeal or request	Citizen (Nigeria)	2014-03-27
South Africa	Arrest, detain, or charge with legal action	Police (South Africa)	2014-07-04
Ministry (Angola)	Make statement	Angolan Armed Forces	2014-10-27
Defense / Security Ministry (United States)	Demonstrate military or police power	Japan	2014-03-05
Military Personnel (Burkina Faso)	Make statement	Head of Government (Burkina Faso)	2014-11-19
France	Arrest, detain, or charge with legal action	Men (France)	2014-02-04
Raheel Sharif	Consult	John Kerry	2014-12-07
Armed Band (Lebanon)	Use unconventional violence	Military (Lebanon)	2014-10-26
Xi Jinping	Make an appeal or request	Other Authorities / Officials (China)	2014-12-29
Media Personnel (Zimbabwe)	Consult	Army Personnel (Zimbabwe)	2014-02-22
Abdullah Abdullah	Accuse	Election Commission (Afghanistan)	2014-06-18
Benjamin Netanyahu	Express intent to meet or negotiate	Tzipi Livni	2014-12-02
Police (Egypt)	Use tactics of violent repression	Protester (Egypt)	2014-07-03
Milos Zeman	Criticize or denounce	Party Member (Czech Republic)	2014-02-01
Barack Obama	Express intent to meet or negotiate	Xi Jinping	2014-11-06
Police (Australia)	Investigate	Citizen (Australia)	2014-11-23
Catherine Ashton	Consult	Mohammad Javad Zarif	2014-11-29
Lawyer/Attorney (Kenya)	Arrest, detain, or charge with legal action	Women (Kenya)	2014-07-17
Jack Dempsey	Express intent to meet or negotiate	Citizen (Australia)	2014-07-30
Ministry (South Korea)	Express intent to meet or negotiate	Citizen (South Korea)	2014-11-17
Irakli Alasania	Consult	Congress (United States)	2014-05-07
Terrorist (Yemen)	Use unconventional violence	Citizen (Yemen)	2014-05-11
Barack Obama	Consult	Angela Merkel	2014-07-04
Refugee (Jordan)	Praise or endorse	High Commission for Refugees	2014-07-08
Husam Mughazi	Make an appeal or request	Sudan	2014-09-23
Court Judge (India)	Arrest, detain, or charge with legal action	Citizen (India)	2014-10-18
Other Authorities / Officials (Romania)	Make statement	Romania	2014-05-17
Federica Mogherini	Discuss by telephone	Foreign Affairs (Russia)	2014-09-01
Gareth Evans	Make a visit	Malaysia	2014-10-20
Head of Government (Afghanistan)	Consult	Ministry (Afghanistan)	2014-12-09
Sergey Viktorovich Lavrov	Make an appeal or request	Government (United States)	2014-07-29
Doctors Without Borders	Make statement	Sudan	2014-06-17
Guatemala	Consult	Carlos Raúl Morales	2014-11-01
Member of Legislative (Govt) (Myanmar)	Make a visit	Vietnam	2014-08-11
Police (Australia)	Engage in material cooperation	Citizen (Australia)	2014-01-21
Catherine Ashton	Consult	Mohammad Javad Zarif	2014-07-12
Iran	Praise or endorse	Iraq	2014-08-28
Colombia	Engage in material cooperation	Japan	2014-07-30
Citizen (India)	Make an appeal or request	Election Commission (India)	2014-05-09
Bala Ngilari	Appeal for military aid	Government (Nigeria)	2014-11-07
Haider Al-Abadi	Make statement	National Alliance (Iraq)	2014-08-11
Militant (Syria)	Use unconventional violence	Military (Lebanon)	2014-08-09
Barack Obama	Make a visit	Japan	2014-02-19
City Mayor (Namibia)	Make an appeal or request	Citizen (Namibia)	2014-07-01
Abu Bakr al-Baghdadi	Make an appeal or request	Citizen (Saudi Arabia)	2014-11-25
China	Consult	Tajikistan	2014-05-20
Emmanuel Eweta Uduaghan	Criticize or denounce	Nigerian Bar Association	2014-09-12
Citizen (Nigeria)	Make an appeal or request	Member of the Judiciary (Nigeria)	2014-05-19
South Korea	Impose embargo, boycott, or sanctions	North Korea	2014-04-13
Interfax	Make statement	Sergey Kuzhugetovich Shoygu	2014-07-09
Associated Press	Consult	Ashraf Ghani Ahmadzai	2014-04-03
Citizen (India)	Use unconventional violence	Court Judge (India)	2014-07-27
Lawyer/Attorney (Philippines)	Accuse	Military Personnel (Philippines)	2014-10-10
Citizen (India)	Make an appeal or request	Medical Personnel (India)	2014-03-31
Bill Haslam	Make a visit	Afghanistan	2014-09-29
Sudan	Demand	Iran	2014-09-02
Boko Haram	Abduct, hijack, or take hostage	Citizen (Nigeria)	2014-12-19
Citizen (Nigeria)	Accuse	Daily Trust	2014-06-20
Envoy (United States)	Consult	Foreign Affairs (Hungary)	2014-12-03
Insurgent (Islamic State of Iraq and the Levant)	Occupy territory	Iraq	2014-06-11
Abdullah Abdullah	Impose embargo, boycott, or sanctions	Election Commission (Afghanistan)	2014-06-25
Media (Africa)	Discuss by telephone	Citizen (Nigeria)	2014-02-14
Envoy (Afghanistan)	Make statement	Afghanistan	2014-06-24
Iran	Host a visit	Rashid Meredov	2014-02-15
South Korea	Make an appeal or request	Japan	2014-02-11
Citizen (Yemen)	Criticize or denounce	Mohammad Javad Zarif	2014-01-20
Ministry (Angola)	Express intent to meet or negotiate	Government (Angola)	2014-03-21
Paul Kagame	Criticize or denounce	France	2014-04-07
Uhuru Muigai Kenyatta	Make statement	High Ranking Military Personnel (Kenya)	2014-06-18
Israeli Defense Forces	fight with small arms and light weapons	Children (Palestinian Territory, Occupied)	2014-03-24
China	Express intent to engage in diplomatic cooperation (such as policy support)	Togo	2014-02-11
Police (Japan)	Arrest, detain, or charge with legal action	Women (China)	2014-11-13
Citizen (Thailand)	Appeal for judicial cooperation	Thailand	2014-01-24
China	Host a visit	Mainland Affairs Council	2014-02-05
Barack Obama	Express intent to meet or negotiate	Malaysia	2014-02-01
Silvio Berlusconi	Consult	Giorgio Napolitano	2014-02-15
Angela Merkel	Consult	Head of Government (Ukraine)	2014-12-14
Benjamin Netanyahu	Make statement	Iran	2014-10-01
Umar al Bashir	Make statement	Sudan	2014-10-19
Cabinet / Council of Ministers / Advisors (Israel)	Make statement	Benjamin Netanyahu	2014-03-03
Japan	Express intent to ease economic sanctions, boycott, or embargo	North Korea	2014-06-18
Other Authorities / Officials (Venezuela)	Accuse	Opposition Supporter (Venezuela)	2014-02-17
UN Security Council	Consult	Keiji Furuya	2014-06-30
Eda Rivas	Consult	Sergey Viktorovich Lavrov	2014-05-01
South Korea	Express intent to engage in diplomatic cooperation (such as policy support)	China	2014-05-26
Jackson Mandago	Make statement	Governor (Kenya)	2014-08-06
China	Host a visit	Shamshad Akhtar	2014-06-09
Fishermen (India)	Provide humanitarian aid	Citizen (India)	2014-01-12
Jack Straw	Consult	Iran	2014-01-09
Citizen (International)	Engage in symbolic act	Sheikh Hasina Wajed	2014-09-24
Citizen (Kenya)	Express intent to cooperate	Alfred Mutua	2014-08-19
Foreign Affairs (Latvia)	Consult	Refat Chubarov	2014-07-23
Kisii	Host a visit	Uhuru Muigai Kenyatta	2014-06-11
Hezbollah	Make an appeal or request	Iran	2014-05-07
Other Authorities / Officials (Mexico)	Make statement	Criminal (Mexico)	2014-03-28
Nuri al-Maliki	Make statement	China	2014-07-08
Iraq	Provide humanitarian aid	China	2014-07-01
France	Host a visit	Tajikistan	2014-06-09
Student (Sudan)	Criticize or denounce	Government (Sudan)	2014-03-11
Martin Lidegaard	Make a visit	Iran	2014-09-08
Military Personnel (Kenya)	Make statement	Police (Kenya)	2014-12-05
Sergey Kuzhugetovich Shoygu	Make statement	Interfax	2014-12-02
Foreign Affairs (India)	Express intent to meet or negotiate	Prayuth Chan-ocha	2014-06-17
Iran	Express intent to meet or negotiate	Oman	2014-03-13
Iran	Host a visit	Martin Lidegaard	2014-09-06
Government (Argentina)	Express intent to cooperate	Education (Argentina)	2014-08-11
Laos	Express intent to engage in diplomatic cooperation (such as policy support)	China	2014-09-01
William Ruto	Make statement	Court Judge (Kenya)	2014-06-06
Mauricio Domogan	Make statement	Philippines	2014-03-02
Joseph Ole Lenku	Make statement	Tanzania	2014-03-31
Iran	Engage in diplomatic cooperation	Armenia	2014-05-12
Militant (Iraq)	Use unconventional violence	Villager (Iraq)	2014-07-08
Laos	Express intent to engage in diplomatic cooperation (such as policy support)	Vietnam	2014-11-17
Mohammad Javad Zarif	Express intent to meet or negotiate	Catherine Ashton	2014-03-07
Member of Legislative (Govt) (Somalia)	Express intent to meet or negotiate	Indigenous People (Somalia)	2014-04-14
Associated Press	Consult	Activist (Nigeria)	2014-05-27
Iran	Provide economic aid	Afghanistan	2014-09-04
Representatives (United States)	Consult	Iran	2014-01-09
Malawi	Host a visit	International Monetary Fund	2014-12-19
Japan	Consult	North Korea	2014-03-04
Citizen (Nigeria)	Rally support on behalf of	Kayode Fayemi	2014-06-09
Government Affiliated Bank (Bahrain)	Consult	Representatives (Bahrain)	2014-12-02
South Korea	Consult	Japan	2014-12-29
Police (Hong Kong)	Use tactics of violent repression	Protester (Hong Kong)	2014-12-26
Seyran Ohanyan	Make statement	Armed Forces of the Republic of Armenia	2014-07-31
Citizen (Nigeria)	Appeal for diplomatic cooperation (such as policy support)	Government (Nigeria)	2014-06-03
Citizen (South Korea)	Engage in symbolic act	Student (South Korea)	2014-04-24
Vladimir Voronin	Make statement	Member of Parliament (Moldova)	2014-07-15
Vitali Klitschko	Make an appeal or request	Yulia Tymoshenko	2014-03-29
Military Personnel (Yemen)	Use conventional military force	Citizen (Yemen)	2014-04-21
Iraq	Make an appeal or request	Natik Abbas Hasan al-Bayati	2014-11-17
Foreign Affairs (United States)	Consult	François Bozizé	2014-01-09
Military Personnel (Philippines)	Make statement	Military (Philippines)	2014-04-27
Edgars Rinkevics	Consult	North Atlantic Treaty Organization	2014-12-03
Morgan Tsvangirai	Demand political reform	Media (Zimbabwe)	2014-11-03
Dimitrios Avramopoulos	Make an appeal or request	European Parliament	2014-12-05
Military (Thailand)	Investigate crime, corruption	Armed Gang (Thailand)	2014-07-12
Thailand	Engage in diplomatic cooperation	China	2014-07-14
Iran	Praise or endorse	Government (Syria)	2014-12-18
Barack Obama	Consult	Milos Zeman	2014-06-04
North Korea	Criticize or denounce	Japan	2014-05-23
Citizen (Thailand)	Demand	Media (Thailand)	2014-06-16
Cabinet / Council of Ministers / Advisors (United States)	Express intent to meet or negotiate	Mohammad Javad Zarif	2014-11-21
Xi Jinping	Make statement	China	2014-07-11
Cabinet / Council of Ministers / Advisors (United States)	Consult	Catherine Ashton	2014-10-18
Yemi Osinbajo	Consult	Company - Owner or Operator (Nigeria)	2014-12-29
Citizen (Kenya)	Reject	William Ruto	2014-03-31
Other Authorities / Officials (United States)	Arrest, detain, or charge with legal action	Fernando Gonzalez	2014-02-27
Citizen (Australia)	Physically assault	Police (Australia)	2014-03-18
Police (Namibia)	Arrest, detain, or charge with legal action	Children (Namibia)	2014-02-06
Mohammad Javad Zarif	Express intent to meet or negotiate	Foreign Affairs (Italy)	2014-09-02
Military (Thailand)	Make statement	Thailand	2014-05-24
Abdel Fattah Al-Sisi	Make statement	Army Personnel (Egypt)	2014-03-27
Citizen (India)	Demand change in leadership	Head of Government (India)	2014-09-19
Milliyet	Provide humanitarian aid	Iraq	2014-06-24
Chen Deming	Express intent to meet or negotiate	China	2014-02-23
Police (United States)	Arrest, detain, or charge with legal action	Citizen (United Kingdom)	2014-07-09
Medha Patkar	Make an appeal or request	Men (India)	2014-11-22
Lawmaker (Japan)	Express intent to meet or negotiate	China	2014-03-21
Employee (Afghanistan)	Use conventional military force	Military Personnel - Special (Afghanistan)	2014-09-29
Cabinet / Council of Ministers / Advisors (United States)	Meet at a 'third' location	Saud bin Faisal bin Abdul-Aziz	2014-11-24
John Kerry	Meet at a 'third' location	Foreign Affairs (Russia)	2014-01-14
Military Personnel (Thailand)	Make statement	Insurgent (Thailand)	2014-06-30
District Commissioner (Tanzania)	Make an appeal or request	Citizen (Tanzania)	2014-05-09
Israeli Defense Forces	Arrest, detain, or charge with legal action	Children (Israel)	2014-05-15
High Commission (United Kingdom)	Make statement	Military (United Kingdom)	2014-07-03
Greenpeace	Express intent to meet or negotiate	Philippines	2014-12-07
Foreign Affairs (United States)	Make statement	Military (Russia)	2014-03-13
William Kabogo	Make statement	Government (Kenya)	2014-04-29
Citizen (Nigeria)	Criticize or denounce	Member of the Judiciary (Nigeria)	2014-10-27
Insurgent (Afghanistan)	Use unconventional violence	Military Personnel - Special (Afghanistan)	2014-08-30
Police (Swaziland)	fight with small arms and light weapons	Men (Swaziland)	2014-02-12
Philippines	Criticize or denounce	China	2014-11-13
Abdullah Abdullah	Consult	Raheel Sharif	2014-11-06
UN Security Council	Demand	Armed Rebel (Ukraine)	2014-07-22
Canada	Praise or endorse	Ethiopia	2014-06-24
Armed Gang (Fula people)	Use unconventional violence	Citizen (Nigeria)	2014-09-18
Haider Al-Abadi	Make a visit	Ministry (Iran)	2014-10-21
UN Security Council	Reduce relations	Boko Haram	2014-05-23
Citizen (Nigeria)	Accede to demands for change in leadership	Ministry (Nigeria)	2014-10-23
Iran	Engage in diplomatic cooperation	China	2014-07-11
Amnesty International	Make statement	United Arab Emirates	2014-11-25
Guy Scott	Make statement	Michael Sata	2014-08-28
Benjamin Netanyahu	Express intent to meet or negotiate	John Kerry	2014-11-14
Nuri al-Maliki	Praise or endorse	Iran	2014-07-18
Mevlut Cavusoglu	Discuss by telephone	John Kerry	2014-11-06
John Kerry	Make a visit	France	2014-12-15
Barack Obama	Engage in symbolic act	Citizen (Malaysia)	2014-03-20
Hunter (Nigeria)	Use unconventional violence	Boko Haram	2014-11-14
Police (Philippines)	Make statement	Criminal (Philippines)	2014-12-27
Ma Ying Jeou	Praise or endorse	Protester (United Kingdom)	2014-10-15
Legislature (Iraq)	Make statement	Nuri al-Maliki	2014-01-19
China	Make a visit	North Korea	2014-07-21
Defense / Security Ministry (Romania)	Make statement	Romania	2014-05-05
Foreign Affairs (Hungary)	Make statement	Peter Szijjarto	2014-10-29
Government (Nigeria)	Sign formal agreement	Academic Staff Union of Universities	2014-04-11
Luis Alberto Lacalle	Express intent to cooperate	Pablo Mieres	2014-08-20
Antonio Saca	Praise or endorse	Salvador Sánchez Cerén	2014-02-03
Prayuth Chan-ocha	Make statement	Thailand	2014-10-20
Tanzania	Host a visit	Samuel Sitta	2014-01-18
Peter Foster	Investigate	Criminal (Australia)	2014-11-02
Mohammad Javad Zarif	Meet at a 'third' location	Catherine Ashton	2014-06-17
Indigenous People (Nigeria)	Consult	Vanguard	2014-01-13
National United Front for Democracy Against Dictatorship	Make an appeal or request	Activist (Thailand)	2014-04-04
Barack Obama	Praise or endorse	Sheikh Hasina Wajed	2014-09-24
Lawyer/Attorney (South Korea)	Arrest, detain, or charge with legal action	Business (South Korea)	2014-05-08
Vietnam	Express intent to engage in diplomatic cooperation (such as policy support)	Mexico	2014-10-23
Medical Personnel (India)	Criticize or denounce	Citizen (India)	2014-09-18
Barack Obama	Demand	North Korea	2014-11-10
Men (India)	Threaten	Company - Owner or Operator (India)	2014-11-01
Assemblies (Nigeria)	Praise or endorse	Government (Nigeria)	2014-11-12
North Korea	Engage in negotiation	Japan	2014-04-04
Kofi Annan	Make a visit	Iran	2014-01-27
Israeli Defense Forces	Confiscate property	Iran	2014-03-06
Court Judge (India)	Make an appeal or request	Citizen (India)	2014-07-10
Iran	Engage in diplomatic cooperation	Kuwait	2014-06-02
Government (United States)	Make statement	Iran	2014-03-15
Muhammadu Buhari	Criticize or denounce	Citizen (Nigeria)	2014-12-29
François Hollande	Express intent to meet or negotiate	Serge Lazarevic	2014-12-09
France	Host a visit	Veterans (United States)	2014-08-31
Protester (Pakistan)	Demonstrate or rally	Legislature (Pakistan)	2014-08-19
Jean Qahwaji	Praise or endorse	Military (Lebanon)	2014-08-19
Xi Jinping	Make statement	China	2014-03-24
Umar al Bashir	Make statement	Government (Sudan)	2014-02-08
Philippines	Criticize or denounce	China	2014-01-11
Nigerian Navy	Express intent to engage in diplomatic cooperation (such as policy support)	Nigerian National Petroleum Corporation	2014-09-03
Chris Patten	Make optimistic comment	China	2014-10-02
Abdel Fattah Al-Sisi	Express intent to cooperate	Umar al Bashir	2014-10-19
Lawmaker (United Kingdom)	Reduce relations	Radical Party (United Kingdom)	2014-11-21
Cabinet / Council of Ministers / Advisors (Thailand)	Consult	Prayuth Chan-ocha	2014-08-30
Myanmar	Host a visit	Barack Obama	2014-11-14
Criminal (South Korea)	Sexually assault	Citizen (South Korea)	2014-08-10
Naval (Sri Lanka)	Arrest, detain, or charge with legal action	Fishermen (India)	2014-01-31
Mahinda Rajapaksa	Express intent to cooperate	Xi Jinping	2014-09-16
Ministry (Croatia)	Consult	Business (Croatia)	2014-03-25
Jose Mario Vaz	Make a visit	Gambia	2014-06-04
Joseph Robinette Biden	Consult	Irakli Alasania	2014-05-08
Military Personnel (Nigeria)	Declare truce, ceasefire	Boko Haram	2014-10-18
John Kerry	Express intent to meet or negotiate	Benjamin Netanyahu	2014-12-13
Benjamin Netanyahu	Rally support on behalf of	Yariv Levin	2014-06-06
Lawyer/Attorney (Australia)	Arrest, detain, or charge with legal action	Citizen (Australia)	2014-10-07
Supreme Electoral Court	Make statement	New Party (Brazil)	2014-03-25
Other Authorities / Officials (Nigeria)	Demand	Education (Nigeria)	2014-08-28
Algirdas Butkevičius	Consult	China	2014-01-28
Police (Canada)	Make statement	Canada	2014-02-04
Sheikh Abdiaziz abu Mus'ab	Make statement	Al-Shabaab	2014-04-20
Head of Government (Nigeria)	Consult	Ministry (Nigeria)	2014-05-19
South Korea	Arrest, detain, or charge with legal action	Defector (North Korea)	2014-12-08
UN Security Council	Make statement	Legislature (Iraq)	2014-09-16
China	Express intent to meet or negotiate	Japan	2014-11-08
Governor (Angola)	Make statement	Government (Angola)	2014-01-09
Raúl Castro	Engage in negotiation	Xi Jinping	2014-07-24
Lawyer/Attorney (Senegal)	Criticize or denounce	Political Parties (Senegal)	2014-04-18
Military Personnel - Special (Nigeria)	Use conventional military force	Citizen (Nigeria)	2014-03-10
Iran	Engage in diplomatic cooperation	Mexico	2014-12-03
Government (Nigeria)	Sign formal agreement	Boko Haram	2014-10-27
Cabinet / Council of Ministers / Advisors (United States)	Express intent to cooperate	Foreign Affairs (Russia)	2014-11-08
Phung Quang Thanh	Engage in negotiation	Military (China)	2014-10-18
Military (Turkey)	Use conventional military force	Protester (Turkey)	2014-03-13
Morocco	Engage in diplomatic cooperation	France	2014-05-24
Mohammad Javad Zarif	Consult	China	2014-11-01
Miroslav Lajcak	Express intent to meet or negotiate	Mohammad Javad Zarif	2014-08-30
Association of Southeast Asian Nations	Make a visit	Myanmar	2014-10-08
Imran Khan	Make a visit	Afghanistan	2014-12-17
Northern Ireland	Arrest, detain, or charge with legal action	Men (United Kingdom)	2014-10-03
Le Luong Minh	Consult	Sergey Viktorovich Lavrov	2014-07-04
Guinea	Engage in diplomatic cooperation	Morocco	2014-02-04
South Africa	Sign formal agreement	Mexico	2014-10-21
Inter-Services Intelligence	Consult	John Campbell	2014-12-22
Arseniy Yatsenyuk	Make statement	Interfax	2014-12-16
Military Personnel (Philippines)	Make statement	Philippines	2014-12-10
Massoud Barzani	Make statement	Angela Merkel	2014-08-16
Foreign Affairs (Russia)	Make statement	RIA Novosti	2014-08-23
Agence France-Presse	Discuss by telephone	Riek Machar	2014-01-10
Head of Government (Palestinian Territory, Occupied)	Make statement	Government (Palestinian Territory, Occupied)	2014-06-10
Israeli Defense Forces	Make statement	Hamas	2014-08-06
North Atlantic Treaty Organization	Sign formal agreement	Afghanistan	2014-10-02
Head of Government (Pakistan)	Make statement	Afghanistan	2014-02-28
Barack Obama	Make a visit	China	2014-10-02
Barack Obama	Consult	Toomas Hendrik Ilves	2014-02-21
Joseph Robinette Biden	Consult	Head of Government (Latvia)	2014-04-30
Chuck Hagel	Consult	Julie Bishop	2014-08-19
Drug Enforcement Administration	Engage in diplomatic cooperation	Bahamas	2014-11-13
Al-Shabaab	Make statement	Combatant (Kenya)	2014-06-18
Government (United Arab Emirates)	Make an appeal or request	High Ranking Military Personnel (United Arab Emirates)	2014-07-07
Gjorge Ivanov	Consult	Tomislav Nikolić	2014-07-15
Mauritania	Coerce	Citizen (Mauritania)	2014-05-13
Protester (Macedonia)	Demonstrate or rally	Police (Macedonia)	2014-07-06
Company - Owner or Operator (India)	Make an appeal or request	Citizen (India)	2014-08-29
City Mayor (Iraq)	Make statement	Iraq	2014-02-22
Main Opposition (Turkey)	Express intent to meet or negotiate	Legislature (Turkey)	2014-03-12
Military (South Sudan)	Mobilize or increase armed forces	South Sudan	2014-01-03
Salvador Sánchez Cerén	Consult	Joseph Robinette Biden	2014-07-26
Afghanistan	Host a visit	John Kerry	2014-08-14
North Korea	Make a visit	South Korea	2014-09-17
Police (Croatia)	Arrest, detain, or charge with legal action	Citizen (Croatia)	2014-11-17
Olugbenga Ashiru	Make empathetic comment	Citizen (Nigeria)	2014-12-01
Rights Activist (Belarus)	Provide aid	Citizen (Belarus)	2014-06-23
Pokot	Yield	Police (Kenya)	2014-11-05
Criminal (Philippines)	Use unconventional violence	Military Personnel (Philippines)	2014-07-09
Riek Machar	Engage in negotiation	Umar al Bashir	2014-08-10
Other Authorities / Officials (Libya)	Make statement	Ansar al-Sharia in Libya	2014-05-14
Association of Southeast Asian Nations	Sign formal agreement	Japan	2014-11-12
Kazakhstan	Host a visit	François Hollande	2014-12-09
City Mayor (Venezuela)	Make statement	Government (Venezuela)	2014-03-09
Citizen (India)	Make an appeal or request	Media (India)	2014-03-12
France	Express intent to meet or negotiate	China	2014-11-24
Kivutha Kibwana	Consult	Citizen (Kenya)	2014-02-20
China	Sign formal agreement	Malaysia	2014-05-24
Maldives	Express intent to cooperate	Japan	2014-04-16
National Council for Peace and Order of Thailand	Engage in diplomatic cooperation	China	2014-07-02
Member of Parliament (India)	Appeal for diplomatic cooperation (such as policy support)	Citizen (India)	2014-08-04
Foreign Affairs (Norway)	Express intent to engage in diplomatic cooperation (such as policy support)	Angola	2014-05-29
Portugal	Engage in diplomatic cooperation	Iran	2014-10-08
Austria Press Agency	Reject	Boko Haram	2014-05-12
Ethiopia	Host a visit	Head of Government (China)	2014-05-04
Tim Nicholls	Demand	Campbell Newman	2014-10-05
Fumio Kishida	Make statement	North Korea	2014-10-21
Armenia	Consult	Iran	2014-10-22
Paul Kagame	Make a visit	William Ruto	2014-12-12
Xi Jinping	Express intent to cooperate	Islam Karimov	2014-08-19
Head of Government (Ukraine)	Halt negotiations	International Monetary Fund	2014-03-23
Police (Philippines)	Make statement	Secret Agent (Philippines)	2014-06-13
Cabinet / Council of Ministers / Advisors (United States)	Express intent to meet or negotiate	Afghanistan	2014-08-06
Guenther Oettinger	Engage in negotiation	Alexei Miller	2014-08-30
Government (Angola)	Criticize or denounce	Angola	2014-02-12
Citizen (Nigeria)	Accuse	Government (Nigeria)	2014-01-07
China	Make an appeal or request	Angola	2014-12-23
Congress (Argentina)	Accuse	Government (Argentina)	2014-12-02
Catherine Ashton	Express intent to meet or negotiate	Sergey Viktorovich Lavrov	2014-03-03
Foreign Affairs (Romania)	Make an appeal or request	Foreign Affairs (Russia)	2014-05-10
Barack Obama	Mobilize or increase police power	Iraq	2014-11-15
Iran	Make an appeal or request	Other Authorities / Officials (Turkey)	2014-10-08
Court Judge (Egypt)	Make an appeal or request	Lawyer/Attorney (Egypt)	2014-03-22
Police (Australia)	Appeal for intelligence	Citizen (Australia)	2014-09-19
John Kerry	Demand	Nuri al-Maliki	2014-06-13
Guerrilla (Colombia)	Abduct, hijack, or take hostage	Colombia	2014-12-22
Foreign Affairs (United States)	Make statement	Government (Nigeria)	2014-12-05
Media Personnel (France)	Make statement	France	2014-09-04
Businessperson (South Africa)	Make statement	Religion (South Africa)	2014-04-26
Senate (Romania)	Praise or endorse	Florin Georgescu	2014-06-17
John Kerry	Mediate	Middle East	2014-01-30
Elio Di Rupo	Make an appeal or request	Citizen (Belgium)	2014-09-14
Legislature (Argentina)	Investigate	Government (Argentina)	2014-06-28
Aladdin Boroujerdi	Make statement	Iran	2014-06-26
Labor Union (Bulgaria)	Sign formal agreement	Business (Bulgaria)	2014-10-10
Other Authorities / Officials (Turkey)	Impose restrictions on political freedoms	Citizen (Turkey)	2014-03-31
Canada	Provide humanitarian aid	Vietnam	2014-11-15
Iran	Engage in negotiation	Bertie Ahern	2014-02-04
Antonis Samaras	Express intent to meet or negotiate	Evangelos Venizelos	2014-11-17
Boko Haram	Criticize or denounce	Citizen (Unidentified State Actor)	2014-02-15
Burundi	Host a visit	Mary Robinson	2014-02-18
Government (Nigeria)	Accuse	Citizen (Nigeria)	2014-10-13
Manish Sisodia	Make an appeal or request	Election Commission (India)	2014-05-07
Paul Kagame	Make statement	UN Security Council	2014-09-25
South Africa	Arrest, detain, or charge with legal action	Men (South Africa)	2014-05-07
Jens Stoltenberg	Express intent to meet or negotiate	Government (Poland)	2014-10-06
Police (Egypt)	Make statement	Criminal (Egypt)	2014-08-16
Lawyer/Attorney (Australia)	Make an appeal or request	Citizen (Australia)	2014-03-11
Civil Guard	Arrest, detain, or charge with legal action	Women (Spain)	2014-11-13
Vesna Pusić	Consult	North Atlantic Treaty Organization	2014-12-01
Sergey Kuzhugetovich Shoygu	Make a visit	Tajikistan	2014-03-31
Armed Gang (Egypt)	Carry out suicide bombing	Police (Egypt)	2014-05-05
Victor Ponta	Make a visit	China	2014-08-31
Citizen (Australia)	Use unconventional violence	Criminal (Australia)	2014-02-18
Boko Haram	Use conventional military force	Citizen (Nigeria)	2014-06-02
Mohammad Javad Zarif	Make statement	Iran	2014-04-15
Ashraf Ghani Ahmadzai	Sign formal agreement	China	2014-11-01
María Ángela Holguín	Make a visit	Kuwait	2014-11-12
Senate (Italy)	Praise or endorse	Military (Lebanon)	2014-09-02
Ibrahim Hassan Dankwambo	Make statement	National Economic Council (Nigeria)	2014-06-25
Head of Government (Ukraine)	Express intent to cooperate	John Kerry	2014-12-05
Border Security Force	Arrest, detain, or charge with legal action	Fishermen (India)	2014-11-30
Governor (Kenya)	Make statement	William Ruto	2014-03-31
Villager (India)	Demand	Citizen (India)	2014-07-11
Tomislav Nikolić	Make statement	Serbia	2014-06-12
Iraq	Make statement	Iran	2014-06-18
Governor (Kenya)	Consult	Media (Africa)	2014-10-01
Foreign Affairs (Yemen)	Make statement	International Government Organizations	2014-04-27
Governor (India)	Provide economic aid	Head of Government (India)	2014-10-08
Citizen (Thailand)	Make an appeal or request	UN Security Council	2014-03-13
Joseph Robinette Biden	Express intent to meet or negotiate	Romania	2014-05-20
Civil Aviation Authority	Make statement	Malaysia	2014-03-08
Activist (Syria)	Make statement	Armed Rebel (Syria)	2014-05-26
Militia (Iraq)	Use unconventional violence	Militant (Iraq)	2014-12-28
Citizen (Indonesia)	Express intent to meet or negotiate	Legislature (Indonesia)	2014-10-15
Julie Bishop	Engage in negotiation	John Kerry	2014-08-11
Citizen (Tanzania)	Consult	Jakaya Mrisho Kikwete	2014-09-02
Iran	Host a visit	Organisation of Islamic Cooperation	2014-03-02
Sergey Viktorovich Lavrov	Make an appeal or request	Council of Europe	2014-01-25
Member of the Judiciary (Georgia)	Make statement	Bachana Akhalaia	2014-10-23
Police (South Korea)	Investigate	South Korea	2014-05-06
Member of the Judiciary (Bangladesh)	Make an appeal or request	Citizen (Bangladesh)	2014-11-14
Armenia	Express intent to engage in diplomatic cooperation (such as policy support)	Iran	2014-10-20
Governor (Thailand)	Make optimistic comment	Thailand	2014-09-12
Government (Nigeria)	Investigate	Defense / Security Ministry (Nigeria)	2014-05-23
Mauritania	Praise or endorse	Head of Government (Mauritania)	2014-06-21
Police (Namibia)	Arrest, detain, or charge with legal action	Men (Namibia)	2014-12-17
Head of Government (Pakistan)	Make an appeal or request	Businessperson (Turkey)	2014-02-14
Fumio Kishida	Criticize or denounce	Xi Jinping	2014-04-02
Citizen (Thailand)	Accuse	Citizen (Australia)	2014-08-12
Sabah Khaled Al-Hamad Al-Sabah	Consult	Foreign Affairs (Kuwait)	2014-03-25
Ministry (Egypt)	Make statement	Police (Egypt)	2014-11-26
Member of Parliament (Iran)	Make statement	Iran	2014-10-27
Rafael Ramírez	Consult	Dmitry Olegovich Rogozin	2014-12-15
Victor Ponta	Make an appeal or request	Ministry (Romania)	2014-05-28
Police (Philippines)	Accuse	Criminal (Philippines)	2014-10-31
Police (Ukraine)	Make an appeal or request	Women (Ukraine)	2014-02-19
Media Personnel (Poland)	Make statement	Head of Government (Poland)	2014-05-28
Iran	Host a visit	Foreign Affairs (Luxembourg)	2014-06-03
Police (Philippines)	Make statement	Criminal (Philippines)	2014-02-24
High Commission for Refugees	Criticize or denounce	Malaysia	2014-05-28
Coalition of the Radical Left	Make statement	Antonis Samaras	2014-10-28
Islamic Preacher (Iran)	Make an appeal or request	International Government Organizations	2014-03-05
Emma Bonino	Express intent to meet or negotiate	Nabih Berri	2014-02-04
Annick Girardin	Express intent to meet or negotiate	Guinea	2014-09-11
Iraq	Host a visit	Foreign Affairs (Norway)	2014-08-25
Victor Ponta	Make statement	Gazprom	2014-07-25
Iran	Refuse to yield	Terrorist (Islamic State of Iraq and the Levant)	2014-09-18
Labor and Employment Ministry (Palestinian Territory, Occupied)	Consult	Ahmad Majdalani	2014-03-20
James Ongwae	Make an appeal or request	Indigenous People (Kenya)	2014-01-03
Malaysia	Consult	Thailand	2014-12-03
South Africa	Host a visit	Xi Jinping	2014-07-15
Lawmaker (Hong Kong)	Make statement	Employee (Hong Kong)	2014-12-09
Hamas	Make statement	Israeli Defense Forces	2014-07-21
Lawmaker (Iraq)	Reject	Nuri al-Maliki	2014-07-13
Nuri al-Maliki	Consult	Iran	2014-05-19
Alexei Pushkov	Make statement	Iran	2014-11-18
Tanya Plibersek	Express intent to meet or negotiate	John Kerry	2014-08-11
Militant (Nigeria)	Make an appeal or request	Member of the Judiciary (Nigeria)	2014-04-14
Foreign Affairs (United States)	Consult	Al Wefaq National Islamic Society	2014-07-11
Ministry (Egypt)	Express intent to meet or negotiate	Civil Aviation Authority	2014-03-12
Ministry (Tanzania)	Bring lawsuit against	Citizen (Tanzania)	2014-10-24
Militant (Boko Haram)	Use unconventional violence	Citizen (Nigeria)	2014-06-06
Angola	Host a visit	Kundy Pahiama	2014-03-16
Amit Shah	Make an appeal or request	Citizen (India)	2014-09-29
Ministry (Nigeria)	Criticize or denounce	Government (Nigeria)	2014-05-28
China	Host a visit	Military Personnel (Thailand)	2014-06-11
Umar al Bashir	Make statement	Sudan	2014-02-18
Citizen (Kosovo)	Conduct suicide, car, or other non-military bombing	Ireland	2014-05-28
Philip Hammond	Consult	Haider Al-Abadi	2014-10-13
Kuwait	Host a visit	Ministry (Turkey)	2014-01-17
John Kerry	Make a visit	Middle East	2014-06-23
Police (Philippines)	Arrest, detain, or charge with legal action	Children (Philippines)	2014-12-30
Lawyer/Attorney (United States)	Make statement	Dzhokhar Tsarnaev	2014-10-20
János Áder	Engage in diplomatic cooperation	South Korea	2014-01-29
Thief (India)	Use unconventional violence	Company - Owner or Operator (India)	2014-02-06
Ri Su Yong	Make statement	North Korea	2014-08-28
Lawyer/Attorney (Australia)	Accuse	Citizen (Australia)	2014-07-02
John Kerry	Consult	Benjamin Netanyahu	2014-04-10
Xi Jinping	Make statement	China	2014-04-26
Ministry (Taiwan Affairs Office)	Express intent to meet or negotiate	China	2014-06-24
Konstantin Dolgov	Make statement	RIA Novosti	2014-06-19
Government Official (Japan)	Praise or endorse	Government (United States)	2014-12-22
Yemeni Congregation for Reform	Make an appeal or request	Citizen (Yemen)	2014-09-19
Anupong Paochinda	Make statement	Interim Government (Thailand)	2014-11-16
Jean-Yves Le Drian	Make a visit	United Arab Emirates	2014-09-15
Police (Australia)	Accuse	Women (Australia)	2014-07-11
Yoani Sánchez	Criticize or denounce	Raúl Castro	2014-05-22
Terrorist (Islamic State of Iraq and the Levant)	Threaten	Iraq	2014-11-27
Aladdin Boroujerdi	Make statement	Middle East	2014-10-20
Foreign Affairs (Ukraine)	Appeal for aid	Congress (United States)	2014-07-10
Afghanistan	Express intent to meet or negotiate	Jens Stoltenberg	2014-11-30
Ali Tayyebnia	Make statement	Iran	2014-08-01
China	Threaten	Japan	2014-05-23
Armed Gang (Thailand)	fight with small arms and light weapons	Student (Thailand)	2014-11-05
Iraq	Employ aerial weapons	Terrorist (Islamic State of Iraq and the Levant)	2014-10-29
John Kerry	Host a visit	Abdel Fattah Al-Sisi	2014-09-13
Chris Olukolade	Criticize or denounce	Boko Haram	2014-03-15
Special Rapporteurs of the United Nations	Express intent to meet or negotiate	Mauritania	2014-02-20
Cable News Network	Make statement	China	2014-09-30
Indigenous People (United Kingdom)	Make a visit	Iraq	2014-11-25
Saud bin Faisal bin Abdul-Aziz	Meet at a 'third' location	Mohammad Javad Zarif	2014-09-22
Julie Bishop	Make statement	Medical Personnel (Australia)	2014-10-02
China	Express intent to engage in diplomatic cooperation (such as policy support)	Thailand	2014-12-23
Nigerian Navy	Criticize or denounce	Citizen (Nigeria)	2014-08-29
Iran	Consult	Tajikistan	2014-03-26
Citizen (South Korea)	Accuse	Head of Government (South Korea)	2014-12-23
China	Engage in diplomatic cooperation	Malaysia	2014-10-08
UN Security Council	Make an appeal or request	Sudan	2014-11-20
United Arab Emirates	Arrest, detain, or charge with legal action	Citizen (United Arab Emirates)	2014-07-08
Military (Thailand)	Arrest, detain, or charge with legal action	Cabinet / Council of Ministers / Advisors (Thailand)	2014-05-27
Japan	Make statement	Airman (Japan)	2014-10-05
South Korea	Make an appeal or request	Japan	2014-03-18
Imran Khan	Consult	Protester (Pakistan)	2014-08-14
Benjamin Netanyahu	Consult	Cabinet / Council of Ministers / Advisors (United States)	2014-01-08
Other Authorities / Officials (China)	Make statement	China	2014-10-13
Foreign Affairs (United States)	Consult	Davit Usupashvili	2014-12-05
Benjamin Netanyahu	Make statement	Israeli Defense Forces	2014-06-20
Ministry (Iran)	Criticize or denounce	Citizen (International)	2014-08-14
Armed Gang (Mexico)	Use unconventional violence	Student (Mexico)	2014-09-30
Sergey Viktorovich Lavrov	Consult	Foreign Affairs (Ukraine)	2014-03-26
Andrea Orlando	Consult	Robert Cazanciuc	2014-05-16
Member of Parliament (Ukraine)	Praise or endorse	Vitaliy Yarema	2014-06-19
Sergey Viktorovich Lavrov	Express intent to meet or negotiate	John Kerry	2014-03-12
Police (Albania)	Use conventional military force	Criminal (Albania)	2014-06-18
China	Host a visit	Barnaby Joyce	2014-09-16
Hans Blix	Praise or endorse	Iran	2014-05-12
Citizen (Croatia)	Criticize or denounce	Government (Croatia)	2014-11-15
Japan	Engage in negotiation	North Korea	2014-05-30
Kashim Shettima	Make statement	Suleiman Abba	2014-10-10
Shimon Peres	Make statement	Barack Obama	2014-06-25
Secretariat of Foreign Affairs	Make statement	Mexico	2014-12-18
China	Praise or endorse	South Africa	2014-05-12
Intelligence (India)	Investigate	Citizen (India)	2014-12-31
New Zealand	Sign formal agreement	South Korea	2014-12-22
Armenpress	Sign formal agreement	Director General (Armenia)	2014-11-28
John Kerry	Consult	Mohammad Javad Zarif	2014-09-27
Oman	Engage in diplomatic cooperation	Iran	2014-11-30
Martin Stropnický	Make statement	North Atlantic Treaty Organization	2014-08-23
Chuck Hagel	Praise or endorse	Japan	2014-04-07
Media (Africa)	Make statement	Sierra Leone	2014-10-21
Brownie Samukai	Consult	Defense / Security Ministry (United States)	2014-09-09
China	Express intent to cooperate	Japan	2014-11-12
Danjuma Goje	Appeal for diplomatic cooperation (such as policy support)	Citizen (Nigeria)	2014-04-14
France	Engage in diplomatic cooperation	Iran	2014-02-07
Japan Self-Defense Forces	Express intent to provide military aid	Mexico	2014-01-30
Government (United States)	Provide aid	Liberian Coast Guard	2014-02-17
China	Make a visit	South Korea	2014-06-28
Citizen (Namibia)	Demand	Government (Namibia)	2014-09-04
Lawyer/Attorney (Kenya)	Express intent to ease administrative sanctions	Uhuru Muigai Kenyatta	2014-09-11
Barack Obama	Make statement	Afghanistan	2014-02-26
Police (Australia)	Consult	Cabinet / Council of Ministers / Advisors (Australia)	2014-12-23
Cleric (Iraq)	Praise or endorse	Iran	2014-12-23
Police (Philippines)	Arrest, detain, or charge with legal action	Criminal (Philippines)	2014-09-18
John Kerry	Make statement	Iraq	2014-10-19
Barack Obama	Consult	Xi Jinping	2014-06-06
Mainland Affairs Council	Express intent to meet or negotiate	China	2014-02-10
Citizen (Nigeria)	Accuse	Government (Nigeria)	2014-03-21
Citizen (India)	Make an appeal or request	Defense / Security Ministry (India)	2014-01-03
Head of Government (Bangladesh)	Consult	Mohammad Javad Zarif	2014-08-05
Foreign Affairs (South Africa)	Make statement	Thailand	2014-05-31
Gabriel Torwua Suswam	Consult	Head of Government (Nigeria)	2014-02-04
South Africa	Arrest, detain, or charge with legal action	Citizen (Nigeria)	2014-10-06
Emmanuel Eweta Uduaghan	Make pessimistic comment	Citizen (Nigeria)	2014-04-01
Police (Greece)	Investigate	Citizen (Greece)	2014-04-18
Armed Gang (Libya)	Use unconventional violence	Legislature (Libya)	2014-05-01
Military Personnel - Special (India)	Arrest, detain, or charge with legal action	Citizen (India)	2014-12-21
François Hollande	Make an appeal or request	Head of Government (Ukraine)	2014-06-29
Court Judge (Kenya)	Ease administrative sanctions	Head of Government (Kenya)	2014-12-04
Pietro Parolin	Consult	Ma Ying Jeou	2014-10-22
Chibuike Rotimi Amaechi	Make statement	Nigerian Governors Forum	2014-02-17
Elizabeth Dipuo Peters	Express intent to meet or negotiate	Citizen (Lesotho)	2014-06-19
Taiwan Affairs Office	Host a visit	Vincent C. Siew	2014-11-11
Government (Nigeria)	Return, release person(s)	Citizen (Nigeria)	2014-05-18
Julie Bishop	Make an appeal or request	Hun Sen	2014-04-29
Military Personnel - Special (Afghanistan)	Use conventional military force	Militant (Taliban)	2014-10-13
Northern Ireland	Investigate	Citizen (United Kingdom)	2014-11-21
Chris Olukolade	Investigate	Other Authorities / Officials (Nigeria)	2014-04-18
Military Personnel - Special (Brazil)	Arrest, detain, or charge with legal action	Citizen (Brazil)	2014-09-17
Terrorist (Yemen)	fight with small arms and light weapons	Citizen (Yemen)	2014-02-13
Amit Shah	Make an appeal or request	Employee (India)	2014-12-30
Lawyer/Attorney (South Korea)	Investigate crime, corruption	Citizen (South Korea)	2014-10-07
Presidential Candidate (Indonesia)	Make an appeal or request	Citizen (Indonesia)	2014-06-27
Armed Gang (Palestinian Territory, Occupied)	fight with small arms and light weapons	Israeli Defense Forces	2014-06-03
Human Rights Watch	Make an appeal or request	Julie Bishop	2014-02-24
Government (Nigeria)	Praise or endorse	Rauf Aregbesola	2014-01-29
People Associated with the Opposition (Lithuania)	Consult	Andrius Kubilius	2014-01-15
China	Praise or endorse	Afghanistan	2014-10-31
Japan	Consult	South Korea	2014-11-13
Boko Haram	Abduct, hijack, or take hostage	Citizen (Nigeria)	2014-05-15
Head of Government (Pakistan)	Reject	Criminal (Pakistan)	2014-12-22
Tony Tan Keng Yam	Make statement	Ministry (Singapore)	2014-02-28
Human Rights Commission (South Africa)	Make an appeal or request	Police (South Africa)	2014-02-18
Mamnoon Hussain	Consult	Head of Government (Afghanistan)	2014-10-17
Ministry (Croatia)	Sign formal agreement	Business (Croatia)	2014-11-21
Vietnam	Express intent to cooperate	China	2014-12-26
Terrorist (Boko Haram)	Use unconventional violence	Citizen (Nigeria)	2014-08-19
Medha Patkar	Deny responsibility	Citizen (India)	2014-05-08
Citizen (Mauritius)	Express intent to meet or negotiate	Businessperson (Africa)	2014-11-21
Gareth Evans	Make statement	Cambodia	2014-03-02
John Kerry	Express intent to meet or negotiate	Benjamin Netanyahu	2014-07-23
Other Authorities / Officials (Nigeria)	Make statement	Education (Nigeria)	2014-11-28
Zalmai Rassoul	Make a visit	Afghanistan	2014-03-16
Foreign Affairs (Russia)	Consult	Foreign Affairs (Syria)	2014-10-17
Kazakhstan	Consult	Iraq	2014-04-11
Member of the Judiciary (South Africa)	Demand	Police (South Africa)	2014-12-24
Citizen (India)	Accuse	Employee (India)	2014-03-14
Foreign Affairs (India)	Make statement	Employee (India)	2014-06-18
Police (Australia)	Investigate	Women (Australia)	2014-01-08
John Kerry	Declare truce, ceasefire	Qatar	2014-07-27
Ron Dermer	Make statement	Iran	2014-05-04
Xi Jinping	Praise or endorse	Cambodia	2014-09-25
Sheikh Hasina Wajed	Express intent to meet or negotiate	Royal Administration (Japan)	2014-05-16
Head of Government (Nigeria)	Praise or endorse	Government (Nigeria)	2014-09-22
Kyriakos Gerontopoulos	Provide aid	Portugal	2014-07-25
Military (Thailand)	fight with artillery and tanks	Thailand	2014-01-08
Citizen (Zambia)	Accuse	Michael Sata	2014-03-16
Boko Haram	Use conventional military force	Education (Nigeria)	2014-05-01
Mexican Army	Use conventional military force	Criminal (Mexico)	2014-10-01
Herve Ladsous	Consult	UN Security Council	2014-03-07
Court Judge (Namibia)	Arrest, detain, or charge with legal action	Citizen (Namibia)	2014-08-07
Massoud Barzani	Make statement	Foreign Affairs (United States)	2014-06-22
Algirdas Butkevičius	Praise or endorse	Arseniy Yatsenyuk	2014-02-27
Cambodia	Occupy territory	Vietnam	2014-08-07
Serbia	Host a visit	Tomislav Nikolić	2014-03-25
John Kerry	Meet at a 'third' location	Benjamin Netanyahu	2014-12-16
François Hollande	Host a visit	China	2014-03-26
Undersecretary (Sudan)	Make pessimistic comment	Sudan	2014-11-14
Lawyer/Attorney (Benin)	Make statement	Police (Benin)	2014-03-27
Labor Union (India)	Make statement	Employee (India)	2014-06-17
International Monetary Fund	Meet at a 'third' location	Anders Borg	2014-04-14
National Unity Party (Somalia)	Consult	Indigenous People (Somalia)	2014-12-01
Qassim Atta	Make statement	Iraq	2014-03-12
Citizen (Zambia)	Criticize or denounce	Chishimba Kambwili	2014-10-21
Cabinet / Council of Ministers / Advisors (United States)	Consult	Ashraf Ghani Ahmadzai	2014-08-11
Angela Merkel	Make a visit	Barack Obama	2014-05-05
National Liberal Party (Romania)	Appeal for change in leadership	Victor Ponta	2014-02-25
Xi Jinping	Make statement	China	2014-12-04
Poland	Host a visit	Defense / Security Ministry (Ukraine)	2014-09-15
Armed Band (Afghanistan)	Use unconventional violence	Afghanistan	2014-11-28
Tom Frieden	Make statement	Congress for Democratic Change	2014-10-07
Vanguard	Consult	Other Authorities / Officials (Nigeria)	2014-06-17
François Hollande	Praise or endorse	Barack Obama	2014-08-09
Other Authorities / Officials (Brazil)	Arrest, detain, or charge with legal action	Drug Gang (Colombia)	2014-10-23
Barack Obama	Consult	Benjamin Netanyahu	2014-07-18
Armed Gang (Mexico)	Abduct, hijack, or take hostage	Medical Personnel (Mexico)	2014-10-17
Ashraf Ghani Ahmadzai	Accuse	Abdullah Abdullah	2014-09-27
Ashraf Ghani Ahmadzai	Express intent to meet or negotiate	Zhang Dejiang	2014-10-27
North Korea	Threaten	South Korea	2014-10-09
Citizen (India)	Threaten	Employee (India)	2014-04-25
Barack Obama	Express accord	Xi Jinping	2014-11-12
Manuel Garrido	Make an appeal or request	Legislature (Argentina)	2014-10-09
Senate (Argentina)	Consult	Sergio Massa	2014-11-15
China	Express intent to meet or negotiate	Foreign Affairs (South Korea)	2014-09-05
Barack Obama	Consult	Angela Merkel	2014-03-05
Vietnam	Express intent to settle dispute	China	2014-02-25
Criminal (Brazil)	Kill by physical assault	Citizen (Brazil)	2014-08-24
Thailand	Expel or deport individuals	Citizen (Australia)	2014-01-13
Congress (Argentina)	Accuse	Government (Argentina)	2014-05-31
Head of Government (Sierra Leone)	Express intent to engage in diplomatic cooperation (such as policy support)	Police (Sierra Leone)	2014-07-31
Prayuth Chan-ocha	Make statement	Military Personnel (Thailand)	2014-06-16
Comoros	Make a visit	Mayotte	2014-03-06
Abdullah Abdullah	Make statement	Election Commission (Afghanistan)	2014-06-26
Rafael Correa	Consult	Guatemala	2014-08-19
Robin Dhowan	Make a visit	Canada	2014-08-04
Michael Sata	Express intent to meet or negotiate	Shimon Peres	2014-07-04
Customs Official (India)	Arrest, detain, or charge with legal action	Citizen (India)	2014-12-30
China	Consult	France	2014-03-19
Ministry (Egypt)	Express intent to cooperate	Senate (Egypt)	2014-09-01
Citizen (Nigeria)	Make an appeal or request	Nurse (Nigeria)	2014-09-01
Member of Parliament (India)	Make statement	Akhilesh Yadav	2014-11-09
Ministry (Malaysia)	Make an appeal or request	Citizen (Malaysia)	2014-10-02
Barack Obama	Express intent to meet or negotiate	Malaysia	2014-02-14
Amnesty International	Praise or endorse	Pussy Riot	2014-11-14
Sergey Viktorovich Lavrov	Make a visit	Iran	2014-01-04
New Zealand	Sign formal agreement	China	2014-11-17
John Kerry	Make statement	Benjamin Netanyahu	2014-01-10
Head of Government (Bahrain)	Make statement	Party Member (Bahrain)	2014-01-10
Member of the Judiciary (Nigeria)	Impose administrative sanctions	Representatives (Nigeria)	2014-05-27
North Korea	Halt negotiations	Japan	2014-09-08
Military (Turkey)	Arrest, detain, or charge with legal action	Citizen (Turkey)	2014-09-25
Joseph Robinette Biden	Accuse	United Arab Emirates	2014-10-08
Sudan	Declare truce, ceasefire	South Sudan	2014-04-11
Citizen (India)	Reduce relations	Employee (India)	2014-11-07
Marziyeh Afkham	Make statement	Iran	2014-09-23
Chibuike Rotimi Amaechi	Make statement	Government (Nigeria)	2014-08-25
Iraq	Criticize or denounce	Nuri al-Maliki	2014-06-13
Barack Obama	Appeal for diplomatic cooperation (such as policy support)	Japan	2014-03-07
Austria Press Agency	Consider policy option	Government (Nigeria)	2014-09-16
China	Host a visit	Japan	2014-05-29
Protester (Pakistan)	Demonstrate or rally	Government (Pakistan)	2014-08-15
Uhuru Muigai Kenyatta	Threaten	Citizen (Kenya)	2014-06-17
Cabinet / Council of Ministers / Advisors (United States)	Express intent to meet or negotiate	Catherine Ashton	2014-10-16
John Kerry	Praise or endorse	China	2014-11-09
Canada	Praise or endorse	Iraq	2014-05-04
Criminal (Australia)	Consult	Police (Australia)	2014-09-23
Police (Hong Kong)	Arrest, detain, or charge with legal action	Employee (Hong Kong)	2014-08-15
Citizen (India)	Threaten	Ruling Party (India)	2014-01-10
Police (Philippines)	Use conventional military force	Men (Philippines)	2014-04-25
Citizen (Nigeria)	Engage in diplomatic cooperation	Government (Nigeria)	2014-10-31
Head of Government (India)	Express intent to meet or negotiate	Citizen (India)	2014-12-16
Mohammad Javad Zarif	Criticize or denounce	Iran	2014-02-21
Iran	Host a visit	Staffan de Mistura	2014-10-27
Drug Gang (Mexico)	Use unconventional violence	Mexico	2014-01-23
Head of Government (Pakistan)	Make statement	Government (Pakistan)	2014-03-11
Arseniy Yatsenyuk	Consult	John Kerry	2014-02-01
Insurgent (Afghanistan)	Use unconventional violence	Party Member (Afghanistan)	2014-04-03
Benjamin Netanyahu	Make an appeal or request	Police (Israel)	2014-07-02
Envoy (United States)	Express intent to meet or negotiate	South Korea	2014-12-03
Head of Government (Djibouti)	Praise or endorse	Abdiweli Sheikh Ahmed	2014-02-17
Protester (Thailand)	Protest violently, riot	Thailand	2014-01-20
John Kerry	Make an appeal or request	China	2014-08-09
Foreign Affairs (Russia)	Make statement	North Atlantic Treaty Organization	2014-11-19
South Korea	Criticize or denounce	North Korea	2014-01-29
China	Host a visit	Envoy (Vietnam)	2014-08-27
Government (Syria)	Make statement	Armed Rebel (Syria)	2014-05-24
Joe Oliver	Express intent to meet or negotiate	Economist (Canada)	2014-10-14
China	Consult	South Africa	2014-07-23
Fuad Masum	Express intent to meet or negotiate	France	2014-09-09
Iraq	Host a visit	Sabah Khaled Al-Hamad Al-Sabah	2014-12-29
Iran	Host a visit	Iraq	2014-10-21
Company - Owner or Operator (India)	Consult	Shahid Khan	2014-11-02
North Korea	Accuse	UN Security Council	2014-08-02
Royal Administration (Saudi Arabia)	Consult	Xi Jinping	2014-03-15
Morteza Sarmadi	Consult	Legislature (Spain)	2014-07-16
Yu Zhengsheng	Make an appeal or request	Religion (China)	2014-01-26
Civil Aviation Department (Thailand)	Express intent to provide material aid	Citizen (Malaysia)	2014-03-09
China	Make optimistic comment	Afghanistan	2014-04-06
Vietnam	Host a visit	Nguyen Phu Trong	2014-08-29
Citizen (Greece)	Accuse	Main Opposition (Greece)	2014-12-18
Slovenia	Host a visit	Wang Yang	2014-11-20
Rebel Group (Pakistan)	Abduct, hijack, or take hostage	Reserve Personnel (Iran)	2014-04-07
Abhisit Vejjajiva	Appeal for change in leadership	Cabinet / Council of Ministers / Advisors (Thailand)	2014-05-03
Ethiopia	Host a visit	South Sudan	2014-02-11
Military (South Sudan)	Use conventional military force	South Sudan	2014-10-30
Heraldo Muñoz	Consult	Sergey Viktorovich Lavrov	2014-04-30
Toomas Hendrik Ilves	Make statement	Poland	2014-03-19
North Korea	Express intent to meet or negotiate	China	2014-03-21
Foreign Affairs (United States)	Reduce or break diplomatic relations	Sergey Viktorovich Lavrov	2014-03-05
Tony Blair	Make statement	Mexico	2014-10-22
Abdullah Abdullah	Halt negotiations	Ashraf Ghani Ahmadzai	2014-09-10
Angela Merkel	Make statement	Barack Obama	2014-07-19
Police (Australia)	Express intent to meet or negotiate	Citizen (Australia)	2014-01-05
Victor Ponta	Demand	North Atlantic Treaty Organization	2014-05-16
Japan	Make a visit	China	2014-09-24
Philippines	Investigate	Government Affiliated Bank (Philippines)	2014-01-28
Mexico	Host a visit	Head of Government (Cuba)	2014-12-09
Raj Thackeray	Criticize or denounce	Shiv Sena	2014-09-29
Adebisi Akande	Praise or endorse	Canada	2014-05-12
John Kerry	Express intent to meet or negotiate	Kuwait	2014-01-13
Julie Bishop	Make statement	Nicholas Hugh Minchin	2014-02-14
Pervez Musharraf	Consult	Special Court (Pakistan)	2014-02-11
Sudan	Make statement	South Sudan	2014-01-07
Citizen (India)	Praise or endorse	S.P. Singh	2014-08-21
Government (Sudan)	Make an appeal or request	Citizen (Sudan)	2014-08-25
Japan	Engage in negotiation	South Korea	2014-07-28
Citizen (Nigeria)	Make an appeal or request	Assemblies (Nigeria)	2014-09-22
North Atlantic Treaty Organization	Use conventional military force	Serbia	2014-02-05
Aam Aadmi Party	Criticize or denounce	Employee (India)	2014-04-12
Antonis Samaras	Express intent to meet or negotiate	Evangelos Venizelos	2014-05-26
Military (Lebanon)	Cooperate militarily	Resistance Group (Hezbollah)	2014-10-20
Protester (Ukraine)	Make an appeal or request	Women (Ukraine)	2014-02-18
Abdullah Abdullah	Demand	Election Commission (Afghanistan)	2014-07-09
Governor (Angola)	Demand diplomatic cooperation (such as policy support)	Bank (Angola)	2014-07-09
Citizen (Nigeria)	Criticize or denounce	Chibuike Rotimi Amaechi	2014-10-23
Medical Personnel (Philippines)	Appeal for easing of administrative sanctions	Justice Department/Ministery (Philippines)	2014-04-28
Akhilesh Yadav	Make empathetic comment	Citizen (India)	2014-09-13
Massoud Barzani	Make statement	Iran	2014-08-28
Thailand	Arrest, detain, or charge with legal action	Citizen (Thailand)	2014-08-04
Police (South Korea)	Use conventional military force	Labor Union (South Korea)	2014-07-16
Mohammad Javad Zarif	Halt negotiations	Catherine Ashton	2014-03-23
Muhammadu Buhari	Make statement	Government (Nigeria)	2014-12-09
Colombia	Sign formal agreement	South Korea	2014-04-30
Government (Nigeria)	Engage in diplomatic cooperation	Assemblies (Nigeria)	2014-09-29
Other Authorities / Officials (United States)	Accuse	Citizen (Georgia)	2014-06-10
Militant (Iraq)	fight with small arms and light weapons	Iraq	2014-06-15
Foreign Affairs (Syria)	Make statement	Government (Syria)	2014-09-29
Xi Jinping	Express intent to meet or negotiate	South Korea	2014-07-02
Middle East	Host a visit	John Kerry	2014-09-15
Barack Obama	Sign formal agreement	Afghanistan	2014-01-27
Ministry (Angola)	Praise or endorse	Government (Angola)	2014-12-15
Cleric (Nigeria)	Make statement	Government (Nigeria)	2014-10-27
Pavlo Klimkin	Consult	John Kerry	2014-07-29
Women (Kenya)	Criticize or denounce	Amason Kingi	2014-09-15
Head of Government (Ecuador)	Make statement	National Liberation Army	2014-06-10
Head of Government (China)	Express intent to meet or negotiate	Angola	2014-05-13
Martin Stropnický	Make statement	Afghanistan	2014-10-31
Main Opposition (Bahrain)	Make statement	Bahrain	2014-10-29
Children (Israel)	Use unconventional violence	Police (Israel)	2014-10-31
Government (United States)	Reject	Veterans (Philippines)	2014-04-30
Police (Sudan)	Make statement	Student (Sudan)	2014-03-17
Paolo Gentiloni	Express intent to meet or negotiate	Edgars Rinkevics	2014-12-19
Zhang Dejiang	Demand	China	2014-09-12
Police (South Korea)	Investigate	Lawyer/Attorney (South Korea)	2014-08-21
Imran Khan	Demonstrate or rally	Ruling Party (Pakistan)	2014-12-08
Foreign Affairs (Latvia)	Consult	Pope Francis	2014-01-15
Employee (Bangladesh)	Make a visit	Iraq	2014-07-09
John Kerry	Demand	Sergey Viktorovich Lavrov	2014-03-15
Foreign Affairs (Russia)	Provide military aid	Iraq	2014-10-17
Malaysia	Consult	Barack Obama	2014-04-28
Lawyer/Attorney (Kenya)	Return, release person(s)	Citizen (Kenya)	2014-10-28
Citizen (Nigeria)	Make an appeal or request	Member of the Judiciary (Nigeria)	2014-10-20
Head of Government (Germany)	Express intent to meet or negotiate	Barack Obama	2014-04-28
Police (Belgium)	Arrest, detain, or charge with legal action	Criminal (Belgium)	2014-05-24
China	Host a visit	Evo Morales	2014-10-14
City Mayor (Philippines)	Make statement	Lawyer/Attorney (Philippines)	2014-08-26
Ryoo Kihl-jae	Demand	South Korea	2014-12-11
John Kerry	Make statement	Israeli Defense Forces	2014-07-31
Japan	Express intent to meet or negotiate	South Korea	2014-04-03
Chuck Hagel	Express intent to meet or negotiate	Ismet Yilmaz	2014-01-10
François Hollande	Discuss by telephone	Massoud Barzani	2014-08-07
Military Personnel (Philippines)	Make statement	Military (Philippines)	2014-09-09
Foreign Affairs (United States)	Consult	Head of Government (Burundi)	2014-04-09
Iran	Express intent to engage in diplomatic cooperation (such as policy support)	United Arab Emirates	2014-04-14
Governor (Thailand)	Make an appeal or request	Citizen (Thailand)	2014-12-22
France	Sign formal agreement	Poland	2014-03-03
Afghanistan	Consult	Kazakhstan	2014-04-11
France	Host a visit	Cabinet / Council of Ministers / Advisors (United States)	2014-02-18
Citizen (Kenya)	Threaten	Government (Kenya)	2014-04-13
Grand National Party	Make an appeal or request	Legislature (South Korea)	2014-07-15
Foreign Affairs (Cameroon)	Make statement	Cameroon	2014-03-06
Japan	Express intent to engage in diplomatic cooperation (such as policy support)	Association of Southeast Asian Nations	2014-10-08
Moazzam Begg	Deny responsibility	John Brennan	2014-12-13
Peacekeeping Troop (Africa)	Declare truce, ceasefire	Military (France)	2014-01-28
Cabinet / Council of Ministers / Advisors (United States)	Express intent to meet or negotiate	France	2014-07-25
Ministry (Croatia)	Consult	Labor Union (Croatia)	2014-03-25
Lawyer/Attorney (South Korea)	Demand	Citizen (South Korea)	2014-05-17
China	Host a visit	Bratislav Gasic	2014-11-21
Police (New Zealand)	Discuss by telephone	Maurice Williamson	2014-05-02
John Kerry	Express intent to meet or negotiate	Citizen (South Korea)	2014-02-11
North Atlantic Treaty Organization	Consult	Taavi Rõivas	2014-11-20
Pakistan Tehreek-e-Insaf	Express intent to meet or negotiate	Government (Pakistan)	2014-08-20
Sindh High Court	Consult	Pervez Musharraf	2014-03-12
Newspaper (India)	Threaten	Citizen (India)	2014-05-02
China	Appeal to others to meet or negotiate	North Korea	2014-12-23
Manish Sisodia	Accuse	Yogendra Yadav	2014-06-08
Xi Jinping	Express intent to meet or negotiate	Member of Legislative (Govt) (South Korea)	2014-07-03
High Commission for Refugees	Make an appeal or request	Government (Kenya)	2014-03-29
Natalya Timakova	Make statement	Dmitry Anatolyevich Medvedev	2014-03-11
Abdullah Abdullah	Sign formal agreement	Ashraf Ghani Ahmadzai	2014-09-29
Agriculture / Fishing / Forestry Ministry (Pakistan)	Make statement	Government (Pakistan)	2014-08-16
Eastern Mindanao Command	Arrest, detain, or charge with legal action	Military (Philippines)	2014-05-09
John Kerry	Express intent to meet or negotiate	South Korea	2014-02-03
Sharad Pawar	Make an appeal or request	Citizen (India)	2014-05-10
Lawmaker (Japan)	Make statement	Japan	2014-10-21
Japan	Express intent to engage in diplomatic cooperation (such as policy support)	China	2014-09-10
Angela Merkel	Make an appeal or request	Ashraf Ghani Ahmadzai	2014-09-23
Xi Jinping	Sign formal agreement	Barack Obama	2014-12-09
Chief Court Judge (Tanzania)	Make statement	Member of the Judiciary (Tanzania)	2014-01-30
Citizen (Georgia)	Engage in symbolic act	Eduard Shevardnadze	2014-07-14
Arseniy Yatsenyuk	Consult	Joseph Robinette Biden	2014-03-01
Military (Philippines)	Use conventional military force	Islamic Rebel (Philippines)	2014-02-01
Police (Australia)	Arrest, detain, or charge with legal action	Criminal (Australia)	2014-07-23
South Africa	Arrest, detain, or charge with legal action	Men (South Africa)	2014-07-13
Philippines	Make statement	Alan Peter Cayetano	2014-03-08
Media (Nigeria)	Accuse	Gabriel Torwua Suswam	2014-06-16
Aladdin Boroujerdi	Make statement	Iran	2014-04-11
Other Authorities / Officials (Nigeria)	Make statement	Government (Nigeria)	2014-06-05
Foreign Affairs (Ethiopia)	Make statement	Ethiopia	2014-11-07
Settler (Israel)	Use unconventional violence	Women (Israel)	2014-07-18
Member of the Judiciary (Nigeria)	Ease administrative sanctions	Citizen (Nigeria)	2014-01-28
North Korea	Return, release person(s)	Men (United States)	2014-10-21
International Monetary Fund	Make an appeal or request	China	2014-06-07
France	Make pessimistic comment	European Parliament	2014-11-27
Citizen (Nigeria)	Appeal for change in leadership	Government (Nigeria)	2014-05-19
Morteza Sarmadi	Consult	Foreign Affairs (Norway)	2014-04-08
John Odigie-Oyegun	Make statement	Government (Nigeria)	2014-10-07
Julie Bishop	Consult	China	2014-11-06
Member of Legislative (Govt) (Afghanistan)	Praise or endorse	Presidential Candidate (Afghanistan)	2014-02-04
Armed Gang (Afghanistan)	Use unconventional violence	Foreign Affairs (India)	2014-05-23
Extremist (Norway)	Praise or endorse	Militant (Iraq)	2014-08-25
Japan Restoration Party	Praise or endorse	Party Member (Japan)	2014-01-24
Legislature (Belarus)	Make a visit	Armenia	2014-09-16
National Security Advisor (South Korea)	Make an appeal or request	Japan	2014-10-21
Sudan	Express intent to cooperate	Vietnam	2014-04-17
Maithripala Sirisena	Accuse	Mahinda Rajapaksa	2014-11-21
Citizen (Nigeria)	Accuse	George Akume	2014-01-31
Iurie Leanca	Make a visit	Victor Ponta	2014-04-29
Angela Merkel	Engage in symbolic act	Head of Government (Qatar)	2014-09-17
Myanmar	Cooperate economically	Cambodia	2014-12-15
China	Make statement	Peter Humphrey	2014-08-08
Sergey Viktorovich Lavrov	Discuss by telephone	John Kerry	2014-05-31
Sudan	Host a visit	Domestic Affairs (South Sudan)	2014-06-22
John Kerry	Discuss by telephone	Sergey Viktorovich Lavrov	2014-03-08
Election Commission (Afghanistan)	Make statement	Employee (Afghanistan)	2014-06-03
Thailand	Arrest, detain, or charge with legal action	Children (Thailand)	2014-09-04
Josh Earnest	Make statement	Iran	2014-11-12
Benjamin Netanyahu	Make statement	Israeli Defense Forces	2014-03-20
Militant (Yemen)	Impose administrative sanctions	Employee (Yemen)	2014-12-18
Hamas	Use as human shield	Children (Palestinian Territory, Occupied)	2014-07-31
Pope Francis	Express intent to meet or negotiate	Philippines	2014-12-05
Iraq	Appeal for change in leadership	Nuri al-Maliki	2014-02-26
Ireland	Engage in symbolic act	Albert Reynolds	2014-08-25
European Parliament	Criticize or denounce	Vojislav Šešelj	2014-11-27
Terrorist Leader (Pakistan)	Use unconventional violence	Reserve Personnel (Iran)	2014-04-02
Student (Hong Kong)	Engage in negotiation	Carrie Lam	2014-10-07
Representatives (United States)	Consult	Paul Kagame	2014-01-26
China	Host a visit	Abdul Aziz	2014-03-13
Military Personnel (Philippines)	Make statement	Police (Philippines)	2014-06-09
Head of Government (Ukraine)	Express intent to cooperate	North Atlantic Treaty Organization	2014-09-04
Canada	Impose administrative sanctions	Business (Russia)	2014-08-06
Cabinet / Council of Ministers / Advisors (United States)	Make statement	UN Security Council	2014-02-02
South Korea	Express intent to meet or negotiate	Japan	2014-02-25
France	Consult	Poland	2014-02-24
Giorgio Napolitano	Express intent to engage in diplomatic cooperation (such as policy support)	Giuseppe Morabito	2014-01-30
China	Engage in diplomatic cooperation	Ethiopia	2014-05-09
Court Judge (India)	Arrest, detain, or charge with legal action	Citizen (India)	2014-09-13
Terrorist (Boko Haram)	Use unconventional violence	Citizen (Nigeria)	2014-01-09
Hazrat Hossayn Mashreqiwal	Make statement	North Atlantic Treaty Organization	2014-11-13
Citizen (Nigeria)	Make an appeal or request	Other Authorities / Officials (Nigeria)	2014-11-10
Lawyer/Attorney (United Kingdom)	Acknowledge or claim responsibility	Citizen (United Kingdom)	2014-07-12
Xi Jinping	Express intent to cooperate	Mahinda Rajapaksa	2014-09-17
Detainee (South Sudan)	Mediate	Ethiopia	2014-02-15
France	Host a visit	Youssef Boutros Ghali	2014-04-16
Edgars Rinkevics	Consult	Foreign Affairs (Belarus)	2014-02-28
Abdullah Abdullah	Accuse	Election Commission (Afghanistan)	2014-07-08
UN Security Council	Make empathetic comment	Education (Pakistan)	2014-12-17
Other Authorities / Officials (Egypt)	Make statement	Police (Egypt)	2014-10-27
Tajikistan	Arrest, detain, or charge with legal action	Men (Tajikistan)	2014-05-13
Boko Haram	Abduct, hijack, or take hostage	Citizen (Nigeria)	2014-05-17
Boko Haram	Use conventional military force	Citizen (Nigeria)	2014-09-30
Mladen Bajić	Arrest, detain, or charge with legal action	Citizen (Croatia)	2014-02-05
Other Authorities / Officials (China)	Consult	Japan	2014-06-27
Xi Jinping	Engage in negotiation	Fiji	2014-11-22
Abdullah Abdullah	Reduce or break diplomatic relations	Election Commission (Afghanistan)	2014-06-27
Anupong Paochinda	Demand	Thailand	2014-11-24
Court Judge (Portugal)	Demand	Portugal	2014-11-26
Terrorist (Boko Haram)	Use unconventional violence	Citizen (Nigeria)	2014-04-30
Philippines	Host a visit	Barack Obama	2014-04-21
Police (Australia)	Sexually assault	Citizen (Australia)	2014-11-26
Head of Government (India)	Make an appeal or request	Citizen (India)	2014-03-28
Mohammad Javad Zarif	Make an appeal or request	Wendy Sherman	2014-02-05
Japan	Make a visit	North Korea	2014-10-30
Jean-Yves Le Drian	Make statement	Military (France)	2014-03-14
Lawyer/Attorney (Australia)	Make statement	Professor (Australia)	2014-05-22
Hashim Thaçi	Express intent to meet or negotiate	Political Parties (Kosovo)	2014-05-02
Citizen (Lithuania)	Reduce relations	Homeland Union – Lithuanian Christian Democrats	2014-01-13
South Korea	Express intent to meet or negotiate	China	2014-09-11
Akitaka Saiki	Make a visit	South Korea	2014-12-29
Lawmaker (United States)	Demonstrate or rally	Japan	2014-06-28
Lawyer/Attorney (South Korea)	Accuse	Criminal (South Korea)	2014-07-02
Yannis Stournaras	Consult	Evangelos Venizelos	2014-01-24
Police (Slovakia)	Accuse	Criminal (Slovakia)	2014-01-30
North Korea	Express intent to meet or negotiate	South Korea	2014-02-03
Chris Alexander	Make statement	Canada	2014-09-30
John Baird	Express intent to meet or negotiate	Canada	2014-10-27
China	Host a visit	John Kerry	2014-02-15
Uahekua Herunga	Make statement	Government (Namibia)	2014-07-06
Head of Government (Egypt)	Consult	News Editor (Egypt)	2014-08-24
Attacker (Libya)	fight with small arms and light weapons	Fawaz al-Itan	2014-04-15
Algirdas Butkevičius	Praise or endorse	Joseph Robinette Biden	2014-07-04
Iran	Engage in negotiation	Barack Obama	2014-05-25
Pdea	Make statement	Criminal (Philippines)	2014-04-14
Fiji	Host a visit	Julie Bishop	2014-03-03
John Kerry	Consult	France	2014-05-15
North Korea	Return, release person(s)	Detainee (United States)	2014-11-08
Shivraj Singh Chouhan	Reduce relations	Citizen (India)	2014-06-22
Citizen (Nigeria)	Deny responsibility	Member of the Judiciary (Nigeria)	2014-11-17
Riaz Ahmed	Threaten	Citizen (India)	2014-06-30
Ravi Shankar Prasad	Express intent to meet or negotiate	Citizen (India)	2014-07-27
Police (Saudi Arabia)	Investigate	Citizen (Saudi Arabia)	2014-02-03
Nuri al-Maliki	Make a visit	Iraq	2014-06-15
Joseph Robinette Biden	Make a visit	Poland	2014-03-29
Ministry (Poland)	Make statement	Poland	2014-04-15
Iran	Mobilize or increase armed forces	Iraq	2014-06-24
Olga Lavrova	Sign formal agreement	Fumio Kishida	2014-07-16
Morocco	Meet at a 'third' location	France	2014-11-21
Daniel Mitov	Consult	Foreign Affairs (United States)	2014-08-21
Fiona Woolf	Consult	Governor (Kenya)	2014-09-22
Thailand	Arrest, detain, or charge with legal action	Citizen (Thailand)	2014-03-27
Police (Kenya)	Accuse	Citizen (Kenya)	2014-09-17
Herve Ladsous	Make a visit	South Sudan	2014-02-04
Pier Ferdinando Casini	Praise or endorse	Iran	2014-01-06
Oluṣẹgun Ọbasanjọ	Accuse of crime, corruption	Assemblies (Nigeria)	2014-11-27
Court Judge (India)	Investigate	Citizen (India)	2014-01-22
North Korea	Engage in negotiation	Japan	2014-06-19
Head of Government (Cyprus)	Consult	Attorney General (Cyprus)	2014-09-03
Semana	Make statement	Sergio Jaramillo	2014-02-04
Head of Government (Pakistan)	Make statement	Government (Pakistan)	2014-02-04
Liu Zhenmin	Express intent to meet or negotiate	Citizen (South Korea)	2014-02-20
Court Judge (Kenya)	Consult	Lawyer/Attorney (Kenya)	2014-10-17
Mohammad Javad Zarif	Consult	Patrick Dewael	2014-09-02
Sierra Leone	Express intent to provide economic aid	Business (Iran)	2014-05-03
Governor (India)	Engage in symbolic act	Citizen (India)	2014-05-13
Agence France-Presse	Sign formal agreement	Abdullah Abdullah	2014-09-21
Georgian Party	Engage in diplomatic cooperation	South Korea	2014-10-22
Chuck Hagel	Discuss by telephone	Defense / Security Ministry (Russia)	2014-04-28
Citizen (Yemen)	fight with small arms and light weapons	Military Personnel (Yemen)	2014-04-22
Citizen (Nigeria)	Express intent to cooperate	Mukhtar Ramalan Yero	2014-11-19
Foreign Affairs (Russia)	Consult	Sergey Viktorovich Lavrov	2014-03-03
Defense / Security Ministry (Cambodia)	Praise or endorse	Malaysia	2014-03-19
Alhaji Lai Mohammed	Make an appeal or request	Citizen (Nigeria)	2014-12-15
South Korea	Arrest, detain, or charge with legal action	Criminal (South Korea)	2014-08-01
Armed Rebel (Yemen)	Use unconventional violence	Citizen (Yemen)	2014-10-17
Catherine Ashton	Express intent to meet or negotiate	Qatar	2014-01-16
Branko Grcic	Make statement	Government (Croatia)	2014-10-16
South Korea	Reject	North Korea	2014-02-13
Citizen (Venezuela)	Make an appeal or request	Government (Venezuela)	2014-08-13
House of Representatives (Bahrain)	Demand	European Parliament	2014-02-12
Ashraf Ghani Ahmadzai	Consult	Foreign Affairs (Russia)	2014-12-29
Protester (Egypt)	Protest violently, riot	Police (Egypt)	2014-01-12
Election Commission (India)	Criticize or denounce	Azam Khan	2014-04-16
China	Engage in negotiation	Japan	2014-10-21
Military (South Sudan)	Make statement	Riek Machar	2014-01-04
Xi Jinping	Consult	Barack Obama	2014-11-16
Tajikistan	Host a visit	Igor Ivanovich Shuvalov	2014-01-24
Mohammad Javad Zarif	Consult	Catherine Ashton	2014-02-20
Barack Obama	Consult	African Union	2014-08-07
Sergey Viktorovich Lavrov	Consult	Mohammad Javad Zarif	2014-04-23
Economist (Philippines)	Make statement	Philippines	2014-03-28
Noh Kwang-il	Make statement	South Korea	2014-06-17
Philippines	Threaten with military force	Citizen (Germany)	2014-10-02
Middle East	Make statement	Nicos Anastasiades	2014-11-07
François Hollande	Express intent to meet or negotiate	Armenia	2014-04-25
Hossein Ali Amiri	Make statement	Iran	2014-03-04
Jackson Mandago	Consult	Media (Africa)	2014-05-07
Police (Israel)	Make statement	Criminal (Israel)	2014-02-05
Security Service of Ukraine	Arrest, detain, or charge with legal action	Police (Ukraine)	2014-06-08
Ethiopia	Praise or endorse	Peacekeeping Troop (Africa)	2014-02-01
Citizen (Kenya)	Express intent to meet or negotiate	Head of Government (Kenya)	2014-01-20
Court Judge (India)	Arrest, detain, or charge with legal action	Citizen (India)	2014-03-07
Barack Obama	Make statement	Military (Russia)	2014-08-22
Progressive Party (Nigeria)	Make an appeal or request	Rauf Aregbesola	2014-08-14
Police (Indonesia)	Arrest, detain, or charge with legal action	Citizen (Indonesia)	2014-07-19
Cabinet / Council of Ministers / Advisors (United States)	Consult	Sergey Viktorovich Lavrov	2014-11-24
Thief (India)	Use unconventional violence	Men (India)	2014-09-17
Police (Hong Kong)	Use tactics of violent repression	Protester (Hong Kong)	2014-11-29
Chuck Hagel	Make a visit	China	2014-04-12
Extremist (Yemen)	Use conventional military force	Armed Gang (Al Qaeda)	2014-08-31
Citizen (India)	Criticize or denounce	Company - Owner or Operator (India)	2014-06-13
Lawmaker (Iraq)	Make statement	Militia (Iraq)	2014-10-20
Ministry (Nigeria)	Provide humanitarian aid	Citizen (Nigeria)	2014-08-28
John Kerry	Make a visit	Myanmar	2014-08-05
Xi Jinping	Make statement	China	2014-08-28
Military (Philippines)	Mobilize or increase armed forces	Philippines	2014-10-03
Victor Ponta	Make statement	Klaus Johannis	2014-05-26
France	Consult	Foreign Affairs (Israel)	2014-01-16
Iran	Return, release person(s)	Media Personnel (Iran)	2014-10-06
Sheikh Ali Salman	Demonstrate or rally	Bahrain	2014-12-29
Lawyer/Attorney (Dominican Republic)	Consult	Lawyer/Attorney (Holy See (Vatican City State))	2014-12-03
Foreign Affairs (Russia)	Accuse	Milo Djukanovic	2014-04-22
Other Authorities / Officials (Brazil)	Arrest, detain, or charge with legal action	Criminal (Brazil)	2014-12-10
Armed Gang (Thailand)	Use unconventional violence	Citizen (Thailand)	2014-05-27
Other Authorities / Officials (Nigeria)	Make statement	Government (Nigeria)	2014-12-05
Evangelos Venizelos	Express intent to meet or negotiate	Foreign Affairs (Israel)	2014-10-31
Christopher Mutsvangwa	Criticize or denounce	Simbarashe Mumbengegwi	2014-04-03
Member of Parliament (India)	Rally opposition against	Citizen (India)	2014-12-09
South Africa	Express intent to cooperate economically	Iran	2014-05-19
South Korea	Express intent to engage in diplomatic cooperation (such as policy support)	North Korea	2014-10-07
Special Court (Pakistan)	Reject	Pervez Musharraf	2014-03-07
Central Bank (Albania)	Make statement	Bank (Albania)	2014-08-01
Member of Legislative (Govt) (Nigeria)	Threaten	Government (Nigeria)	2014-03-17
Citizen (Nigeria)	Threaten	Education (Nigeria)	2014-05-20
Foreign Affairs (Russia)	Make statement	Afghanistan	2014-12-23
African Union	Make a visit	Ethiopia	2014-02-03
Andrew Robb	Express intent to engage in diplomatic cooperation (such as policy support)	Japan	2014-02-25
Transparency International	Make an appeal or request	Government (Nepal)	2014-05-21
Ismet Yilmaz	Consult	Irakli Alasania	2014-08-18
Citizen (India)	Criticize or denounce	Akhilesh Yadav	2014-05-05
Mohamed Ould Abdel Aziz	Express intent to cooperate	Ibrahim Boubacar Keïta	2014-01-12
Ministry (Turkey)	Demonstrate or rally	People Associated with the Opposition (Turkey)	2014-06-18
Sharad Pawar	Make an appeal or request	Employee (India)	2014-04-09
Abdullah Abdullah	Accuse	Head of Government (Afghanistan)	2014-10-02
Media Personnel (Thailand)	Make statement	Abhisit Vejjajiva	2014-04-15
Marziyeh Afkham	Make statement	Iran	2014-10-11
Governor (Thailand)	Demand	Citizen (Thailand)	2014-01-09
South Korea	Host a visit	Xi Jinping	2014-07-02
Balwinder Singh	Express intent to engage in diplomatic cooperation (such as policy support)	Citizen (India)	2014-03-23
Other Authorities / Officials (Egypt)	Engage in negotiation	International Monetary Fund	2014-06-07
Court Judge (Namibia)	Arrest, detain, or charge with legal action	Citizen (Namibia)	2014-08-06
Japan	Express intent to ease economic sanctions, boycott, or embargo	North Korea	2014-06-12
Didier Burkhalter	Make statement	Catherine Ashton	2014-08-02
Activist (Cuba)	Consult	Protester (Cuba)	2014-12-10
Iran	Host a visit	Mohammad Javad Zarif	2014-03-09
Alexander Lukashevich	Make statement	Representatives (Iraq)	2014-07-11
Barack Obama	Consult	Mohamed Ould Abdel Aziz	2014-08-07
Police (Philippines)	Arrest, detain, or charge with legal action	Men (Philippines)	2014-01-06
Oluṣẹgun Ọbasanjọ	Make an appeal or request	Citizen (Nigeria)	2014-06-30
Klaus Johannis	Make statement	National Liberal Party (Romania)	2014-02-07
Ministry (Brazil)	Make statement	Congo	2014-03-25
Armed Rebel (Syria)	Protest violently, riot	Police (Syria)	2014-02-06
Attacker (Palestinian Territory, Occupied)	Use unconventional violence	Religion (Israel)	2014-11-18
United Arab Emirates	Engage in diplomatic cooperation	Serbia	2014-09-12
Hisham Zaazou	Appeal for diplomatic cooperation (such as policy support)	Citizen (Germany)	2014-03-06
Gabriel Torwua Suswam	Make statement	Government (Nigeria)	2014-10-21
Barack Obama	Consult	Haider Al-Abadi	2014-09-25
Armed Rebel (Mali)	Use unconventional violence	Military (Mali)	2014-05-20
Verkhovna Rada	Praise or endorse	Head of Government (Ukraine)	2014-10-07
African Union	Meet at a 'third' location	Michael Sata	2014-02-03
Police (Japan)	Demand	Military Police (Japan)	2014-08-08
Other Authorities / Officials (Egypt)	Consult	Hamas	2014-07-09
Alpha Condé	Praise or endorse	Morocco	2014-11-20
Men (Yemen)	fight with small arms and light weapons	Protester (Yemen)	2014-09-08
John Kerry	Express intent to meet or negotiate	Morocco	2014-03-27
House Armed Services Committee	Consult	Yen Ming	2014-08-07
Micky Rosenfeld	Make statement	Criminal (Israel)	2014-02-23
Member of the Judiciary (Slovakia)	Reject	Citizen (Slovakia)	2014-04-16
David Shear	Make a visit	Japan	2014-10-06
Police (Hong Kong)	Physically assault	Protester (Hong Kong)	2014-10-18
Business (Indonesia)	Make statement	Iran	2014-02-12
Other Authorities / Officials (Nigeria)	Engage in judicial cooperation	Other Authorities / Officials (Libya)	2014-02-15
Attacker (Afghanistan)	Use unconventional violence	Afghanistan	2014-06-19
South Africa	Arrest, detain, or charge with legal action	Men (South Africa)	2014-01-18
North Korea	Praise or endorse	Sheikh Hasina Wajed	2014-01-18
High Ranking Military Personnel (Tanzania)	Arrest, detain, or charge with legal action	Citizen (Tanzania)	2014-11-16
Tahirul Qadri	Consult	Al Jazeera	2014-08-14
Foreign Affairs (Syria)	Praise or endorse	Government (Syria)	2014-03-25
Islam Karimov	Make a visit	China	2014-08-20
Domestic Affairs (Tanzania)	Make statement	Police (Tanzania)	2014-06-27
Economic Community of Central African States	Engage in diplomatic cooperation	African Union	2014-02-18
Armed Band (Afghanistan)	Arrest, detain, or charge with legal action	Employee (Afghanistan)	2014-08-16
Mohammad Javad Zarif	Express intent to meet or negotiate	John Kerry	2014-11-07
South Korea	Engage in diplomatic cooperation	Japan	2014-12-29
John Kerry	Discuss by telephone	Sergey Viktorovich Lavrov	2014-01-20
National Council for Peace and Order of Thailand	Threaten	Military (Thailand)	2014-07-13
Bahrain	Reduce or break diplomatic relations	Qatar	2014-03-23
Sergey Viktorovich Lavrov	Make statement	Foreign Affairs (Ukraine)	2014-04-21
Police (Yemen)	Assassinate	Citizen (Yemen)	2014-04-23
Member of Parliament (Nepal)	Make statement	Sushil Koirala	2014-06-13
Sergey Viktorovich Lavrov	Express intent to cooperate	Cabinet / Council of Ministers / Advisors (United States)	2014-02-28
Thief (India)	Use unconventional violence	Citizen (India)	2014-05-21
François Hollande	Meet at a 'third' location	Barack Obama	2014-05-18
Prayuth Chan-ocha	Demand	Military Personnel (Thailand)	2014-08-29
Djibouti	Express intent to provide humanitarian aid	Ethiopia	2014-06-11
International Federation of Journalists	Make an appeal or request	Other Authorities / Officials (Ethiopia)	2014-03-13
Armed Band (Iran)	Assassinate	Iran	2014-12-29
Head of Government (India)	Make statement	Vasundhara Raje	2014-10-01
Police (Cambodia)	Return, release person(s)	Activist (Cambodia)	2014-07-02
Cristina Fernández de Kirchner	Express intent to meet or negotiate	Paraguay	2014-07-02
Foreign Affairs (Nepal)	Consult	Fumio Kishida	2014-10-08
Aladdin Boroujerdi	Make statement	France	2014-11-10
Pakistan Tehreek-e-Insaf	Criticize or denounce	Government (Pakistan)	2014-11-17
Police (South Africa)	Investigate	Citizen (Czech Republic)	2014-02-05
Thailand	Praise or endorse	Cabinet / Council of Ministers / Advisors (Thailand)	2014-12-23
Leopoldo López	Demonstrate or rally	Government (Venezuela)	2014-02-19
Abdel Fattah Al-Sisi	Reduce relations	Head of Government (Egypt)	2014-05-23
Mohammad Javad Zarif	Praise or endorse	Romania	2014-09-13
Militant (Iraq)	Conduct suicide, car, or other non-military bombing	Iraq	2014-09-17
Vitali Klitschko	Make a visit	Angela Merkel	2014-02-18
Iran	Provide military aid	Military (Lebanon)	2014-10-06
Mohammad Javad Zarif	Impose embargo, boycott, or sanctions	Iran	2014-02-07
France	Make statement	Military (Mali)	2014-03-21
North Korea	Demonstrate military or police power	Middle East	2014-08-15
Citizen (Tanzania)	Demonstrate or rally	Tanzania	2014-10-06
Foreign Affairs (Russia)	Make statement	Maldives	2014-07-08
Armed Gang (Al Qaeda)	Conduct suicide, car, or other non-military bombing	Bank (Yemen)	2014-08-07
Fiji	Praise or endorse	Frank Bainimarama	2014-09-18
Iran	Arrest, detain, or charge with legal action	Secret Agent (Iran)	2014-10-21
Iraq	Host a visit	Foreign Affairs (United States)	2014-12-05
David Narmania	Make a visit	Ireland	2014-12-09
Nurse (United States)	Make statement	Kaci Hickox	2014-10-29
John Baird	Make statement	Canada	2014-07-15
Military (Lebanon)	Use conventional military force	Armed Gang (Syria)	2014-08-26
Citizen (Saudi Arabia)	Yield	Police (Saudi Arabia)	2014-02-02
Men (Japan)	Make an appeal or request	Police (Japan)	2014-02-17
Mevlut Cavusoglu	Host a visit	Foreign Affairs (United States)	2014-01-23
Alfred Mutua	Express intent to engage in diplomatic cooperation (such as policy support)	Citizen (Kenya)	2014-06-18
Police (Kenya)	Use conventional military force	Mob (Kenya)	2014-05-07
Nuri al-Maliki	Consult	Ahmad Khalaf al-Dulaimi	2014-01-14
Tony Tan Keng Yam	Make optimistic comment	Philippines	2014-04-08
Citizen (Zambia)	Criticize or denounce	Michael Sata	2014-03-24
Johnny Araya Monge	Make statement	Head of Government (Costa Rica)	2014-01-30
Head of Government (Bahrain)	Make statement	Bahrain	2014-04-13
Chiz Escudero	Make statement	Justice Department/Ministery (Philippines)	2014-10-19
Court Judge (Nigeria)	Make statement	Government (Nigeria)	2014-02-20
Massoud Barzani	Make statement	Member of Legislative (Govt) (Iran)	2014-12-27
Sudan	Host a visit	Kuol Manyang Juuk	2014-03-20
National Liberation Army	Express intent to cooperate	Government Delegation (Colombia)	2014-09-05
John Kerry	Make an appeal or request	Sudan	2014-06-16
Armed Rebel (Yemen)	Reject	Citizen (Yemen)	2014-09-03
Iran	Sign formal agreement	Armenia	2014-11-17
Pokot	Use conventional military force	Citizen (Kenya)	2014-06-20
Citizen (Nigeria)	Accuse	Labor Union (Nigeria)	2014-09-09
Lawmaker (South Korea)	Make a visit	China	2014-10-14
Government (Nigeria)	Rally support on behalf of	Citizen (Nigeria)	2014-01-08
Police (Australia)	Accuse	Citizen (Australia)	2014-07-10
Iran	Engage in negotiation	France	2014-11-21
China	Engage in diplomatic cooperation	Fiji	2014-11-13
Japan	Make statement	South Korea	2014-10-02
Business (Iran)	Engage in negotiation	Iran	2014-05-09
Børge Brende	Engage in negotiation	John Dramani Mahama	2014-11-03
Patricia de Lille	Consult	Lindiwe Nonceba Sisulu	2014-06-11
Iran	Express intent to meet or negotiate	Kazakhstan	2014-04-01
Lawyer/Attorney (Philippines)	Make statement	Police (Philippines)	2014-08-05
Citizen (Turkey)	Demonstrate or rally	Main Opposition (Turkey)	2014-04-18
Government (Nigeria)	Express intent to engage in diplomatic cooperation (such as policy support)	Citizen (Nigeria)	2014-04-22
Amnesty International	Make statement	Malaysia	2014-02-07
Government (Nigeria)	Threaten with military force	Citizen (Nigeria)	2014-11-24
Labor Union (Nigeria)	Make an appeal or request	Government (Nigeria)	2014-10-06
Ministry (Venezuela)	Express intent to meet or negotiate	Iran	2014-11-10
Amnesty International	Make an appeal or request	Other Authorities / Officials (Brazil)	2014-06-06
Foreign Affairs (Ukraine)	Praise or endorse	Iran	2014-01-15
Boko Haram	Use conventional military force	Citizen (Nigeria)	2014-12-15
Israeli Defense Forces	Make statement	Hamas	2014-01-20
South Korea	Engage in symbolic act	Citizen (South Korea)	2014-05-02
Police (Sudan)	Make an appeal or request	Citizen (Sudan)	2014-10-02
Serbia	Make statement	North Atlantic Treaty Organization	2014-05-22
Milos Zeman	Praise or endorse	Civic Democratic Party	2014-01-23
Archbishop (Australia)	Make statement	Clergy (Holy See (Vatican City State))	2014-06-25
Chuck Hagel	Criticize or denounce	China	2014-04-11
Police (Ukraine)	Use conventional military force	Protester (Ukraine)	2014-02-20
Military (Myanmar)	Make statement	Media Personnel (Myanmar)	2014-10-29
Election Commission (India)	Criticize or denounce	Citizen (India)	2014-12-23
Police (Canada)	Accuse	Chief of Staff (Canada)	2014-06-14
Defense / Security Ministry (United States)	Make a visit	Kuwait	2014-12-08
Antonis Samaras	Praise or endorse	Police (Greece)	2014-04-10
Amit Shah	Express intent to meet or negotiate	Employee (India)	2014-12-30
Court Judge (India)	Give ultimatum	Citizen (India)	2014-12-11
Ethiopia	Consult	John Kerry	2014-05-05
Militant (Iraq)	Conduct suicide, car, or other non-military bombing	Iraq	2014-05-29
Xi Jinping	Make a visit	New Zealand	2014-11-26
Arsen Avakov	Accuse	Military (Russia)	2014-02-28
Riyaz Bhatkal	Arrest, detain, or charge with legal action	Yasin Bhatkal	2014-10-06
Israeli Defense Forces	Make statement	Benny Gantz	2014-05-20
China	Engage in diplomatic cooperation	Association of Southeast Asian Nations	2014-04-21
Citizen (Kenya)	Accuse	Governor (Kenya)	2014-08-18
Xi Jinping	Consult	Barack Obama	2014-07-17
Sergey Viktorovich Lavrov	Make statement	Media (Russia)	2014-08-18
Police (South Korea)	Arrest, detain, or charge with legal action	Military Personnel (South Korea)	2014-04-19
Tanzania	Impose restrictions on political freedoms	Citizen (Tanzania)	2014-10-03
Abu Bakr al-Baghdadi	Make statement	Iraq	2014-07-04
Foreign Affairs (Belarus)	Engage in negotiation	Sergey Viktorovich Lavrov	2014-11-19
Lawyer/Attorney (Argentina)	Investigate	Jeremy Clarkson	2014-10-10
François Hollande	Engage in negotiation	Barack Obama	2014-02-11
Jeffrey Fowle	Engage in negotiation	North Korea	2014-10-22
Police (United States)	Make statement	Brad Adams	2014-11-28
Boko Haram	Use conventional military force	Education (Nigeria)	2014-09-17
China	Express intent to engage in diplomatic cooperation (such as policy support)	Tajikistan	2014-04-01
Maxwell Gicheru	Return, release person(s)	Citizen (Kenya)	2014-12-09
Liu Zhenmin	Consult	North Korea	2014-02-21
Ishaq Dar	Make a visit	China	2014-10-28
Foreign Affairs (United States)	Make an appeal or request	South Sudan	2014-02-19
Nigerian Bar Association	Make statement	Member of the Judiciary (Nigeria)	2014-09-22
Tehrik-i-Taliban Pakistan	Use conventional military force	Education (Pakistan)	2014-12-20
Thailand	Make an appeal or request	Farm Worker (Thailand)	2014-03-14
Court Judge (India)	Arrest, detain, or charge with legal action	Citizen (India)	2014-12-11
Head of Government (India)	Demand	Citizen (India)	2014-12-18
Iran	Engage in diplomatic cooperation	Iraq	2014-11-19
Military Personnel (Thailand)	Consult	Jatuporn Prompan	2014-05-29
South Korea	Host a visit	Xi Jinping	2014-07-05
Chuck Hagel	Consult	Jean-Yves Le Drian	2014-07-16
Armed Gang (Russia)	fight with small arms and light weapons	Men (Russia)	2014-02-03
Police (South Sudan)	Consult	Kuol Manyang Juuk	2014-02-05
Campbell Newman	Make statement	Police (Australia)	2014-11-27
Head of Government (India)	Accuse	Citizen (India)	2014-05-30
Government (Kenya)	Express intent to cooperate	Businessperson (Kenya)	2014-02-07
Other Authorities / Officials (United States)	Arrest, detain, or charge with legal action	William Chandler	2014-03-10
Antonis Samaras	Make statement	Evangelos Venizelos	2014-03-23
Other Authorities / Officials (China)	Impose administrative sanctions	China	2014-07-18
National Council for Peace and Order of Thailand	Make a visit	Myanmar	2014-09-25
Efkan Ala	Make statement	Iranian Kurds	2014-10-10
Head of Government (India)	Make a visit	Japan	2014-09-01
Member of Legislative (Govt) (Afghanistan)	Make statement	Election Commission (Afghanistan)	2014-11-03
Luiz Inacio Lula Da Silva	Consult	Roberto Amaral	2014-08-15
Hamas	Abduct, hijack, or take hostage	Children (Palestinian Territory, Occupied)	2014-07-25
Royal Administration (Nigeria)	Make an appeal or request	Scholar (Nigeria)	2014-08-11
Militant (Ukraine)	fight with small arms and light weapons	Reserve Personnel (Ukraine)	2014-06-02
Activist (Syria)	Make statement	Government (Syria)	2014-02-09
Imran Khan	Make statement	Legislature (Pakistan)	2014-01-27
Citizen (Georgia)	Make optimistic comment	Court Judge (Georgia)	2014-11-19
Iran	Express intent to cooperate	United Arab Emirates	2014-04-15
Police (Malaysia)	Arrest, detain, or charge with legal action	Citizen (Indonesia)	2014-09-16
Joe Oliver	Make statement	Justin Trudeau	2014-11-13
Middle East	Threaten	Benjamin Netanyahu	2014-01-22
Militant (Iraq)	Abduct, hijack, or take hostage	Student (Iraq)	2014-06-07
Pierre Laurent	Praise or endorse	Vietnam	2014-09-12
Media Personnel (Somalia)	Make statement	Cabinet / Council of Ministers / Advisors (Somalia)	2014-09-14
Sadayuki Sakakibara	Make statement	Japan	2014-10-24
Police (Yemen)	Use tactics of violent repression	Protester (Yemen)	2014-12-08
Mohammad Javad Zarif	Consult	Foreign Affairs (Singapore)	2014-02-25
Media Personnel (Thailand)	Make statement	Military Personnel (Thailand)	2014-02-05
Ministry (Belarus)	Make statement	Business (Belarus)	2014-12-07
Police (Malaysia)	Arrest, detain, or charge with legal action	Citizen (Malaysia)	2014-09-16
Iraq	Sign formal agreement	Iran	2014-05-18
Amit Shah	Make optimistic comment	Shiv Sena	2014-09-20
Police (Kenya)	Make statement	Jakaya Mrisho Kikwete	2014-04-19
Education Ministry (France)	Criticize or denounce	François Hollande	2014-08-25
Nuri al-Maliki	Make statement	Iraq	2014-03-11
Court Judge (India)	Arrest, detain, or charge with legal action	Citizen (India)	2014-10-02
Police (Philippines)	Make statement	Philippines	2014-12-06
France	Ease administrative sanctions	Activist (France)	2014-09-10
France	Express intent to engage in diplomatic cooperation (such as policy support)	Japan	2014-07-29
Taavi Rõivas	Consult	Valdis Dombrovskis	2014-12-22
Mohammad Javad Zarif	Make statement	China	2014-11-02
Sergey Viktorovich Lavrov	Express intent to meet or negotiate	Citizen (Germany)	2014-11-13
Men (Yemen)	fight with small arms and light weapons	Police (Yemen)	2014-06-22
Ethiopia	Express intent to cooperate	Eritrea	2014-06-02
Thailand	Express intent to engage in diplomatic cooperation (such as policy support)	National Council for Peace and Order of Thailand	2014-08-25
Foreign Affairs (United States)	Make a visit	Afghanistan	2014-01-15
Kazakhstan	Grant diplomatic recognition	Vietnam	2014-06-09
Combatant (Al Qaeda)	Use unconventional violence	Citizen (Yemen)	2014-04-04
Behrouz Kamalvandi	Make statement	Iran	2014-11-22
Sergey Viktorovich Lavrov	Host a visit	Xi Jinping	2014-04-15
Mulatu Teshome	Make statement	Ethiopia	2014-08-27
Barack Obama	Make a visit	Canada	2014-11-22
Angola	Host a visit	South Korea	2014-07-17
Militant (Iraq)	Use unconventional violence	Iraq	2014-10-19
Criminal (Sudan)	Use unconventional violence	Police (Sudan)	2014-02-24
Nguyen Xuan Phuc	Make statement	Other Authorities / Officials (Vietnam)	2014-11-16
Police (Greece)	Criticize or denounce	Citizen (Greece)	2014-11-17
Herve Ladsous	Make statement	China	2014-06-03
Valdis Dombrovskis	Make statement	Head of Government (Latvia)	2014-06-26
Verkhovna Rada	Express intent to release persons or property	Yulia Tymoshenko	2014-02-25
Serbia	Host a visit	Head of Government (China)	2014-12-16
Uhuru Muigai Kenyatta	Make statement	Government (United States)	2014-05-26
Umar al Bashir	Express intent to meet or negotiate	Sudan	2014-01-06
John Kerry	Accuse	Hamas	2014-07-20
Malaysia	Express intent to meet or negotiate	Thailand	2014-12-08
Abdel Fattah Al-Sisi	Express intent to cooperate	Umar al Bashir	2014-10-20
Police (Philippines)	Arrest, detain, or charge with legal action	Criminal (Philippines)	2014-09-01
Dmitry Anatolyevich Medvedev	Make statement	Interfax	2014-04-18
South Korea	Demand	Japan	2014-05-15
Thief (India)	Sexually assault	Citizen (India)	2014-02-03
Julian Paul Assange	Make statement	Serbia	2014-04-07
South Africa	Make statement	Iran	2014-09-10
Police (Canada)	Investigate	Canada	2014-10-23
Royal Administration (Spain)	Make a visit	United Arab Emirates	2014-04-24
Head of Government (Ethiopia)	Praise or endorse	Somali National Army	2014-03-28
South Korea	Host a visit	Xi Jinping	2014-07-03
Attacker (Afghanistan)	Carry out suicide bombing	National Directorate of Security	2014-09-04
Protester (Thailand)	Reject proposal to meet, discuss, or negotiate	Interim Government (Thailand)	2014-01-27
China	Make statement	Defense / Security Ministry (China)	2014-07-31
Labor Union (Nigeria)	Make an appeal or request	Citizen (Nigeria)	2014-10-27
Jeroen Dijsselbloem	Make statement	Bank (Netherlands)	2014-07-12
Militant (ETA)	Consult	Daily Monitor	2014-02-23
Congo	Host a visit	Umar al Bashir	2014-02-25
North Korea	Host a visit	Japan	2014-10-15
Afghan National Army	Cooperate militarily	National Directorate of Security	2014-09-15
Academic Staff Union of Universities	Sign formal agreement	Government (Nigeria)	2014-12-10
France	Host a visit	Xi Jinping	2014-09-16
Mohammad Javad Zarif	Engage in negotiation	Iran	2014-03-19
Shimon Peres	Express intent to meet or negotiate	Pope Francis	2014-06-06
Uhuru Muigai Kenyatta	Make a visit	The Hague	2014-10-16
Defector (North Korea)	Criticize or denounce	North Korea	2014-03-25
UN Security Council	Make empathetic comment	Government (Nigeria)	2014-04-16
Philippines	Consult	Pham Binh Minh	2014-10-17
Laos	Make a visit	Vietnam	2014-02-28
Bahrain	Criticize or denounce	United Arab Emirates	2014-03-05
Sergey Viktorovich Lavrov	Meet at a 'third' location	Cabinet / Council of Ministers / Advisors (United States)	2014-12-03
Protester (Hong Kong)	Protest violently, riot	Police (Hong Kong)	2014-11-18
Citizen (Nigeria)	Make an appeal or request	Muslim (Nigeria)	2014-09-29
High Ranking Military Personnel (United Kingdom)	Praise or endorse	Military (United Kingdom)	2014-09-20
Government (United States)	Accuse	Military (China)	2014-05-22
Daniel Scioli	Praise or endorse	Eduardo Buzzi	2014-07-26
Romania	Host a visit	Victoria Nuland	2014-01-11
Legislature (Greece)	Reject	Citizen (Greece)	2014-12-30
Joseph Robinette Biden	Consult	Head of Government (Ukraine)	2014-04-22
Foreign Affairs (Latvia)	Host a visit	Foreign Affairs (Russia)	2014-12-19
Uhuru Muigai Kenyatta	Make statement	Government (Kenya)	2014-06-11
Citizen (India)	Protest violently, riot	Military Personnel (India)	2014-09-02
Ministry (Nigeria)	Make statement	Defense / Security Ministry (Nigeria)	2014-06-12
Agence France-Presse	Discuss by telephone	Media Personnel (Japan)	2014-02-23
Hossein Salami	Make statement	Iran	2014-12-19
Attacker (Indonesia)	Threaten with military force	Citizen (Indonesia)	2014-06-09
Police (Tanzania)	fight with small arms and light weapons	Citizen (Tanzania)	2014-06-26
Criminal (Bangladesh)	Sexually assault	Citizen (Bangladesh)	2014-01-10
Armed Gang (Afghanistan)	Carry out suicide bombing	Attacker (Afghanistan)	2014-07-09
Elmar Mammadyarov	Express intent to provide material aid	Iraq	2014-02-11
Nuri al-Maliki	Accuse	Fuad Masum	2014-08-11
Iran	Engage in diplomatic cooperation	United Arab Emirates	2014-04-18
China	Criticize or denounce	Philippines	2014-06-09
Interfax	Make statement	Armed Rebel (Ukraine)	2014-10-01
Emmanuel Eweta Uduaghan	Make an appeal or request	Citizen (Nigeria)	2014-05-19
Mexico	Engage in negotiation	Angola	2014-10-20
Kathleen Wynne	Use conventional military force	Canada	2014-02-12
Detainee (Venezuela)	Criticize or denounce	Other Authorities / Officials (Venezuela)	2014-05-08
Citizen (India)	Physically assault	Company - Owner or Operator (India)	2014-08-24
Secretary of State for the Home Department	Consult	Media (India)	2014-10-23
Al-Shabaab	Acknowledge or claim responsibility	Militant (Somalia)	2014-04-22
Jean-Yves Le Drian	Mobilize or increase armed forces	Iraq	2014-11-19
Chris Olukolade	Appeal to engage in or accept mediation	Citizen (Nigeria)	2014-08-11
Police (Australia)	Make an appeal or request	Citizen (Australia)	2014-07-25
Military Personnel (Philippines)	Make statement	Ustadz Habier Malik	2014-01-07
Ministry (France)	Consult	François Hollande	2014-03-26
Court Judge (Nigeria)	Make statement	Member of the Judiciary (Nigeria)	2014-03-20
Citizen (Kenya)	Demand	Police (Kenya)	2014-10-06
Media Personnel (Argentina)	Make statement	Armed Band (Argentina)	2014-11-11
Muhammadu Buhari	Accuse of crime, corruption	Government (Nigeria)	2014-12-09
Iran	Engage in diplomatic cooperation	Kuwait	2014-11-27
Lawyer/Attorney (Germany)	Criticize or denounce	Citizen (Germany)	2014-05-02
Citizen (Kenya)	Make an appeal or request	Government (Kenya)	2014-10-01
Protester (Thailand)	Demand	Interim Government (Thailand)	2014-01-02
Vytenis Povilas Andriukaitis	Express intent to meet or negotiate	Guinea	2014-11-06
Boko Haram	Make an appeal or request	Government (Nigeria)	2014-04-09
China	Sign formal agreement	South Korea	2014-11-10
China	Provide humanitarian aid	Sierra Leone	2014-11-04
Milos Zeman	Make statement	Ministry (Czech Republic)	2014-01-14
Terrorist (Boko Haram)	Use unconventional violence	Citizen (Nigeria)	2014-05-28
John Odigie-Oyegun	Appeal for diplomatic cooperation (such as policy support)	Citizen (Nigeria)	2014-10-24
Hun Sen	Make statement	Kem Sokha	2014-04-10
Combatant (Islamic State of Iraq and the Levant)	Use unconventional violence	Iraq	2014-07-14
Frank Mba	Make statement	Military Personnel - Special (Nigeria)	2014-08-01
Kazakhstan	Host a visit	UN Security Council	2014-09-17
Thailand	Make a visit	Cambodia	2014-12-24
China	Host a visit	Envoy (Vietnam)	2014-08-28
Vietnam	Make statement	China	2014-05-12
Iran	Host a visit	Catherine Ashton	2014-03-15
Military Personnel (Philippines)	Make statement	Criminal (Philippines)	2014-11-17
Military (South Sudan)	Destroy property	South Sudan	2014-02-02
Media (Bahrain)	Praise or endorse	Military Personnel (Bahrain)	2014-08-11
Terry McAuliffe	Engage in diplomatic cooperation	China	2014-06-19
Cabinet / Council of Ministers / Advisors (Australia)	Mobilize or increase police power	Iraq	2014-10-03
Foreign Affairs (Malaysia)	Make statement	Thailand	2014-12-30
Michael Sata	Demand	Citizen (Zambia)	2014-04-09
Afghanistan	Express intent to release persons or property	Detainee (Afghanistan)	2014-02-13
Military Personnel (Nigeria)	Make an appeal or request	Citizen (Nigeria)	2014-07-28
Alexis Tsipras	Make a visit	Serbia	2014-12-06
Student (Mexico)	Obstruct passage, block	Mexico	2014-10-10
Middle East	Host a visit	John Kerry	2014-06-26
Legislature (Argentina)	Make statement	Cristina Fernández de Kirchner	2014-05-06
Election Commission (Afghanistan)	Make statement	Afghanistan	2014-04-23
Hossein Salami	Make statement	Government (United States)	2014-08-28
John Kerry	Meet at a 'third' location	Abdel Fattah Al-Sisi	2014-09-13
Sudan	Arrest, detain, or charge with legal action	Citizen (Sudan)	2014-11-20
Canada	Engage in diplomatic cooperation	Haiti	2014-12-09
Head of Government (India)	Criticize or denounce	Citizen (India)	2014-12-11
Joseph Kabila	Consult	François Hollande	2014-05-22
Business (Iraq)	Make statement	Iraq	2014-03-19
Royal Administration (Saudi Arabia)	Host a visit	Barack Obama	2014-03-29
Israeli Defense Forces	Arrest, detain, or charge with legal action	Women (Israel)	2014-11-03
Citizen (Nigeria)	Accuse	Chibuike Rotimi Amaechi	2014-01-09
Protester (Ukraine)	Demonstrate or rally	City Mayor (Ukraine)	2014-02-16
Children (Palestinian Territory, Occupied)	Use unconventional violence	Police (Israel)	2014-10-31
Protester (Thailand)	Make an appeal or request	Royal Thai Police	2014-03-07
Barack Obama	Mobilize or increase police power	Iraq	2014-06-27
Philippines	Host a visit	Tony Tan Keng Yam	2014-04-05
Bangladesh Nationalist Party	Make statement	Sheikh Hasina Wajed	2014-08-25
Government (Mexico)	Criticize or denounce	Other Authorities / Officials (United States)	2014-07-22
Guatemala	Host a visit	Chuck Hagel	2014-04-23
Iranian Parliament	Make statement	Iran	2014-05-09
Militant (Iraq)	Use unconventional violence	Iraq	2014-11-05
Citizen (Sudan)	Accuse	Other Authorities / Officials (Chad)	2014-09-11
Iran	Host a visit	France	2014-02-05
Government (Bahamas)	Reject	Amnesty International	2014-11-18
Party Member (Afghanistan)	Consult	Election Commission (Afghanistan)	2014-05-06
Member of Legislative (Govt) (Kenya)	Make statement	Governor (Kenya)	2014-01-24
Tanzania	Praise or endorse	East African Community	2014-07-01
Military Personnel - Special (India)	Arrest, detain, or charge with legal action	Military Personnel (India)	2014-06-02
Foreign Affairs (Belarus)	Make statement	Government (Belarus)	2014-10-27
Al-Shabaab	Make statement	Combatant (Al-Shabaab)	2014-04-15
Police (Indonesia)	Arrest, detain, or charge with legal action	Citizen (Indonesia)	2014-08-11
Ashraf Ghani Ahmadzai	Consult	Sherry Rehman	2014-11-16
Iraq	Sign formal agreement	Iran	2014-11-26
Main Opposition (South Africa)	Make statement	Faith Pansy Tlakula	2014-05-02
Police (Australia)	Arrest, detain, or charge with legal action	Citizen (Australia)	2014-02-22
Citizen (Tanzania)	Criticize or denounce	Indigenous People (Tanzania)	2014-01-10
Health Ministry (Egypt)	Use conventional military force	Protester (Egypt)	2014-01-04
Philippines	Arrest, detain, or charge with legal action	Secret Agent (Philippines)	2014-08-02
Protester (Thailand)	Demand	Citizen (Thailand)	2014-02-03
Pope Francis	Host a visit	Gjorge Ivanov	2014-05-21
Shimon Peres	Express intent to meet or negotiate	Barack Obama	2014-06-19
Foreign Affairs (Russia)	Make statement	Office of the United Nations High Commissioner for Human Rights	2014-01-17
Barack Obama	Make statement	Japan	2014-04-22
China	Consult	Xi Jinping	2014-11-23
Military (Vietnam)	Consult	Other Authorities / Officials (Vietnam)	2014-07-09
Civic Group (Taiwan)	Reject	Party Member (Taiwan)	2014-12-27
Protester (Ukraine)	Protest violently, riot	Police (Ukraine)	2014-03-17
Rafael Correa	Host a visit	Head of Government (Mexico)	2014-03-10
Caroline Kennedy	Make a visit	Japan	2014-02-12
Citizen (Nigeria)	Accuse	Education (Nigeria)	2014-10-13
Boko Haram	Threaten with military force	Citizen (Germany)	2014-11-02
China	Host a visit	Barack Obama	2014-09-09
Uhuru Muigai Kenyatta	Make statement	Government (Kenya)	2014-06-27
Citizen (Cote d'Ivoire)	Consider policy option	Domestic Affairs (Cote d'Ivoire)	2014-05-08
Aladdin Boroujerdi	Make statement	Iran	2014-01-05
Middle East	Consult	Ministry (South Africa)	2014-11-13
Xi Jinping	Express intent to meet or negotiate	Fiji	2014-11-12
Sergey Viktorovich Lavrov	Consult	John Kerry	2014-12-14
Police (South Africa)	Arrest, detain, or charge with legal action	Men (South Africa)	2014-08-14
Mohammad Javad Zarif	Consult	Hezbollah	2014-07-27
Police (Saudi Arabia)	Arrest, detain, or charge with legal action	Citizen (Saudi Arabia)	2014-11-05
Sergey Viktorovich Lavrov	Express intent to meet or negotiate	Mulatu Teshome	2014-08-25
China	Express intent to meet or negotiate	South Korea	2014-09-06
Indigenous People (Turkey)	Express intent to meet or negotiate	Mevlut Cavusoglu	2014-12-06
Kuwait	Engage in diplomatic cooperation	Canada	2014-12-11
Ruhakana Rugunda	Make statement	Employee (Uganda)	2014-02-26
Foreign Affairs (Israel)	Accuse	Hezbollah	2014-06-13
Member of the Judiciary (United States)	Arrest, detain, or charge with legal action	Citizen (Indonesia)	2014-08-14
Aladdin Boroujerdi	Make statement	Iran	2014-06-11
Police (Kenya)	Arrest, detain, or charge with legal action	Citizen (Kenya)	2014-03-31
Umar al Bashir	Make a visit	South Sudan	2014-01-07
Lawyer/Attorney (Turkey)	Make statement	Republican People's Party	2014-05-22
Iran	Engage in diplomatic cooperation	Nonaligned Movement	2014-06-07
Head of Government (Madagascar)	Praise or endorse	Ministry (Madagascar)	2014-04-26
Wendy Sherman	Praise or endorse	Military (Vietnam)	2014-03-04
Benjamin Netanyahu	Criticize or denounce	Iran	2014-02-10
Ministry (Nigeria)	Make statement	Congress (Nigeria)	2014-08-27
Victor Ponta	Make optimistic comment	Klaus Johannis	2014-11-05
Defense / Security Ministry (Iraq)	Consult	Information Ministry (Iraq)	2014-11-16
Mevlut Cavusoglu	Consult	Sergey Viktorovich Lavrov	2014-12-02
China	Express intent to cooperate	Japan	2014-09-03
Barack Obama	Mobilize or increase armed forces	Iraq	2014-09-16
Businessperson (United Kingdom)	Consult	The Standard	2014-06-16
Abdel Fattah Al-Sisi	Engage in negotiation	Envoy (Saudi Arabia)	2014-12-21
Terrorist Leader (Syria)	Host a visit	Militant (International)	2014-03-14
Gulbuddin Hekmatyar	Make an appeal or request	Military Personnel (Afghanistan)	2014-01-13
Combatant (Iraqi Kurds)	Occupy territory	Iraq	2014-06-14
Raúl Castro	Make optimistic comment	Barack Obama	2014-12-20
Cabinet / Council of Ministers / Advisors (Israel)	Reject plan, agreement to settle dispute	John Kerry	2014-07-31
Aladdin Boroujerdi	Make a visit	Mexico	2014-12-02
Police (Australia)	Arrest, detain, or charge with legal action	Women (Australia)	2014-11-14
Congress of South African Trade Unions	Criticize or denounce	Education (Pakistan)	2014-12-17
Employee (India)	Make statement	Thief (India)	2014-04-12
Cabinet / Council of Ministers / Advisors (United States)	Express intent to meet or negotiate	Sergey Viktorovich Lavrov	2014-12-02
Office of the United Nations High Commissioner for Human Rights	Make a visit	South Sudan	2014-05-06
Information / Communication / Transparency Ministry (France)	Make statement	Air France	2014-09-24
Member of Parliament (South Africa)	Demand	Ministry (South Africa)	2014-09-02
Governor (Chile)	Sign formal agreement	Juan del Granado	2014-03-01
Armed Band (Afghanistan)	Abduct, hijack, or take hostage	Employee (Afghanistan)	2014-07-01
Canada	Meet at a 'third' location	Barack Obama	2014-02-20
Foreign Affairs (United States)	Make a visit	Morocco	2014-12-06
Fula people	Appeal for diplomatic cooperation (such as policy support)	Other Authorities / Officials (Nigeria)	2014-04-28
Paolo Gentiloni	Consult	Sergey Viktorovich Lavrov	2014-11-12
John Kerry	Make a visit	North Korea	2014-02-12
Angela Merkel	Consult	Barack Obama	2014-06-23
Mohamed Ould Abdel Aziz	Consult	Barack Obama	2014-08-07
Japan	Consult	South Korea	2014-07-27
Terry McAuliffe	Make statement	China	2014-03-19
Other Authorities / Officials (China)	Investigate	China	2014-03-19
Boko Haram	Abduct, hijack, or take hostage	Citizen (Nigeria)	2014-05-14
City Mayor (Philippines)	Make statement	Philippines	2014-01-23
John Kerry	Praise or endorse	Iran	2014-05-13
Cabinet / Council of Ministers / Advisors (United States)	Consult	Benjamin Netanyahu	2014-07-23
Ministry (Belgium)	Make empathetic comment	Government (Belgium)	2014-07-24
Iran	Engage in negotiation	Armenia	2014-05-06
Member of the Judiciary (Nigeria)	Arrest, detain, or charge with legal action	Citizen (Nigeria)	2014-06-03
Cambodia	Praise or endorse	Barack Obama	2014-09-18
South Korea	Express intent to meet or negotiate	Iran	2014-01-11
Bahamas	Grant diplomatic recognition	Kazakhstan	2014-12-11
Main Opposition (Greece)	Demand	Citizen (Greece)	2014-01-10
Sergey Viktorovich Lavrov	Discuss by telephone	John Kerry	2014-06-22
Malaysia	Express intent to provide material aid	Vietnam	2014-11-25
Head of Government (India)	Accuse	Media (India)	2014-12-06
Milos Zeman	Investigate	Ministry (Czech Republic)	2014-02-05
Ministry (Iran)	Consult	Business (Austria)	2014-01-27
Citizen (Bangladesh)	Criticize or denounce	Bangladesh Nationalist Party	2014-03-04
Court Judge (India)	Reject	High Ranking Military Personnel (India)	2014-09-03
Dmitry Olegovich Rogozin	Engage in negotiation	Wang Yang	2014-05-19
Criminal (Somalia)	Return, release person(s)	Citizen (India)	2014-11-01
Ministry (Iran)	Make statement	Iran	2014-07-02
Head of Government (India)	Make an appeal or request	Citizen (India)	2014-02-19
Treasury/Finance Ministry (Greece)	Make statement	European Central Bank	2014-09-12
Foreign Affairs (United States)	Appeal for diplomatic cooperation (such as policy support)	South Korea	2014-03-06
Umar al Bashir	Make a visit	Sudan	2014-05-08
Hezbollah	Cooperate militarily	Abbas Medlej	2014-09-07
Juan Carlos I	Make statement	Felipe de Borbon	2014-06-03
Guy Scott	Make an appeal or request	Citizen (Zambia)	2014-11-10
European Parliament	Praise or endorse	Algirdas Butkevičius	2014-06-16
Other Authorities / Officials (Mexico)	Arrest, detain, or charge with legal action	Criminal (Mexico)	2014-06-07
Police (Malaysia)	Investigate	Malaysia	2014-03-17
Dmitry Anatolyevich Medvedev	Consult	Arseniy Yatsenyuk	2014-03-01
Ireland	Host a visit	Iranian Parliament	2014-09-24
Paolo Gentiloni	Express intent to meet or negotiate	Foreign Affairs (Italy)	2014-12-19
Shimon Peres	Make a visit	China	2014-04-08
Doctors Without Borders	Accuse	Sudan	2014-06-20
Najam Sethi	Bring lawsuit against	Imran Khan	2014-11-01
Randeep Surjewala	Accuse	Citizen (India)	2014-04-28
Militant (Iraq)	Assassinate	Employee (Iraq)	2014-08-04
Police (Israel)	Arrest, detain, or charge with legal action	Criminal (Israel)	2014-06-11
Franklin Drilon	Demand	Philippines	2014-05-08
Boko Haram	Use conventional military force	Citizen (Nigeria)	2014-10-19
Police (Australia)	Return, release person(s)	Citizen (Australia)	2014-05-21
François Hollande	Make statement	France	2014-04-01
China	Make an appeal or request	Japan	2014-05-06
Boko Haram	Abduct, hijack, or take hostage	Citizen (Nigeria)	2014-07-27
Liu Yandong	Consult	Benjamin Netanyahu	2014-05-20
Iran	Host a visit	Business (New Zealand)	2014-02-19
Benjamin Netanyahu	Consult	Likud	2014-11-12
Barack Obama	Make a visit	South Korea	2014-04-23
Kazakhstan	Grant diplomatic recognition	South Africa	2014-11-04
Head of Government (Ukraine)	Consult	Joseph Robinette Biden	2014-11-21
United Arab Emirates	Investigate crime, corruption	Criminal (United Arab Emirates)	2014-06-26
Kashim Shettima	Make statement	Military Personnel - Special (Nigeria)	2014-11-19
Media Personnel (Argentina)	Make statement	Government (Argentina)	2014-07-24
Police (Canada)	Investigate	Organized Crime (Brazil)	2014-02-06
Omar Abdullah	Make statement	Farooq Abdullah	2014-07-22
Citizen (India)	Defy norms, law	Head of Government (India)	2014-04-03
Japan	Engage in diplomatic cooperation	China	2014-03-08
Indigenous People (India)	Use unconventional violence	Citizen (India)	2014-08-24
Catherine Ashton	Express intent to meet or negotiate	Sergey Viktorovich Lavrov	2014-02-27
Police (Malaysia)	Arrest, detain, or charge with legal action	Inter-Services Intelligence	2014-05-28
Information Ministry (Zambia)	Make statement	Guy Scott	2014-11-06
Citizen (Yemen)	Use unconventional violence	Militant (Yemen)	2014-09-19
South Korea	Make a visit	North Korea	2014-07-02
Catherine Ashton	Consult	Mohammad Javad Zarif	2014-02-01
Paolo Gentiloni	Express intent to meet or negotiate	Foreign Affairs (Italy)	2014-12-22
Arseniy Yatsenyuk	Make statement	Ukrinform	2014-06-04
Barack Obama	Demand	North Korea	2014-04-24
North Korea	Make pessimistic comment	Citizen (North Korea)	2014-05-29
Ashraf Ghani Ahmadzai	Make statement	China	2014-11-01
Afghanistan	Host a visit	Barack Obama	2014-05-25
Marziyeh Afkham	Make empathetic comment	Citizen (Malaysia)	2014-07-21
Citizen (Tanzania)	Express intent to engage in diplomatic cooperation (such as policy support)	Police (Tanzania)	2014-03-24
Ashraf Ghani Ahmadzai	Meet at a 'third' location	Abdullah Abdullah	2014-12-01
Police (Cambodia)	Arrest, detain, or charge with legal action	Men (Cambodia)	2014-10-23
Government (France)	Express intent to cooperate	Information / Communication / Transparency Ministry (Egypt)	2014-05-17
Ministry (Russia)	Express intent to meet or negotiate	Serbia	2014-05-16
Court Judge (India)	Ease administrative sanctions	Citizen (India)	2014-01-28
Toomas Hendrik Ilves	Express intent to meet or negotiate	Jyrki Katainen	2014-05-02
Member of Parliament (India)	Make an appeal or request	Shivraj Patil	2014-06-20
Chuck Hagel	Meet at a 'third' location	North Atlantic Treaty Organization	2014-03-06
Japan	Express intent to engage in diplomatic cooperation (such as policy support)	Iran	2014-04-03
Serbia	Host a visit	Victor Ponta	2014-07-16
China	Make an appeal or request	Japan	2014-04-17
[truncated: 5,371 more rows]
