# Supplementary material for: A temporal knowledge graph reasoning model based on recurrent encoding and contrastive learning
Source: PeerJ Comput Sci. 2025 Jan 23;11:e2595. doi: 10.7717/peerj-cs.2595 (PMC11784877; doi:10.7717/peerj-cs.2595)
Supplement: Supplemental Information 3 [file peerj-cs-11-2595-s003.zip › ICEWS14s/train.txt]

South Korea	Criticize or denounce	North Korea	2014-05-13
Iran	Express intent to meet or negotiate	China	2014-02-02
Xi Jinping	Consult	Le Hong Anh	2014-08-28
Civic Group (Kenya)	Make an appeal or request	Joseph Ole Lenku	2014-05-13
Criminal (Somalia)	Abduct, hijack, or take hostage	Citizen (India)	2014-10-31
Member of Legislative (Govt) (South Korea)	Praise or endorse	Iran	2014-01-30
Angela Merkel	Engage in negotiation	Head of Government (Ukraine)	2014-11-07
Citizen (Nigeria)	Make an appeal or request	Member of the Judiciary (Nigeria)	2014-05-17
Combatant (Al Qaeda)	Use unconventional violence	Armed Rebel (Syria)	2014-01-05
Head of Government (Qatar)	Make statement	Qatar	2014-06-14
South Korea	Arrest, detain, or charge with legal action	Citizen (South Korea)	2014-11-05
Royal Bank of Scotland	Make statement	Barclays PLC	2014-07-21
Police (Australia)	Use conventional military force	Citizen (Australia)	2014-08-21
Afghanistan	Praise or endorse	Ashraf Ghani Ahmadzai	2014-05-31
Fumio Kishida	Express intent to meet or negotiate	Pham Binh Minh	2014-07-31
Police (Jamaica)	Arrest, detain, or charge with legal action	Children (Jamaica)	2014-05-23
Yi Xianliang	Make statement	China	2014-08-04
South Sudan	Praise or endorse	François Bozizé	2014-04-25
High Ranking Military Personnel (Pakistan)	Make statement	Militant (Taliban)	2014-09-12
Lawyer/Attorney (Turkey)	Complain officially	Citizen (Turkey)	2014-06-24
Police (Australia)	Arrest, detain, or charge with legal action	Women (Australia)	2014-08-18
Fula people	Criticize or denounce	Citizen (Nigeria)	2014-02-10
Ayatollah Seyyed Ahmad Alamolhoda	Make statement	Iran	2014-07-13
Boko Haram	Use conventional military force	Citizen (Nigeria)	2014-04-12
Head of Government (Croatia)	Make statement	Veterans (Croatia)	2014-10-30
Bureaucrat (India)	Impose administrative sanctions	Citizen (India)	2014-09-28
Media (Africa)	Consult	Ministry (South Africa)	2014-11-27
South Sudan	Express intent to cooperate	Sudan	2014-03-20
UN Security Council	Make a visit	Kazakhstan	2014-09-17
North Atlantic Treaty Organization	Praise or endorse	Poland	2014-10-06
Head of Government (India)	Make statement	China	2014-06-28
Cabinet / Council of Ministers / Advisors (United States)	Appeal for de-escalation of military engagement	Hamas	2014-07-26
Iraq	Make statement	Iran	2014-12-29
South Korea	Sign formal agreement	North Korea	2014-04-09
Police (Philippines)	Make statement	Military (Philippines)	2014-03-12
Business (Russia)	Consult	Head of Government (Pakistan)	2014-12-10
Abdullah Abdullah	Sign formal agreement	Ashraf Ghani Ahmadzai	2014-12-01
Central Intelligence Agency	Attempt to assassinate	Kim Jong-Un	2014-12-12
Romania	Host a visit	Evangelos Venizelos	2014-02-20
Sergey Viktorovich Lavrov	Express intent to meet or negotiate	John Kerry	2014-11-21
Japan	Praise or endorse	House of Representatives (Japan)	2014-11-04
Ministry (Iran)	Make statement	Morocco	2014-02-06
Ibrahim Shehu Shema	Make statement	Farm Worker (Nigeria)	2014-07-09
Caitlin Hayden	Make statement	Imad Mugniyah	2014-01-14
Canadian Armed Forces	Increase military alert status	Canada	2014-10-28
Stefan Harabin	Criticize or denounce	Member of the Judiciary (Slovakia)	2014-04-23
Afghanistan	Arrest, detain, or charge with legal action	Indigenous People (Pakistan)	2014-08-28
Iran	Host a visit	Sebastian Kurz	2014-04-28
Herve Ladsous	Consult	Nabih Berri	2014-06-25
Islamic Rebirth Party	Make a visit	Tatarstan	2014-03-21
Media (India)	Consult	Head of Government (India)	2014-12-31
Al Jazeera	Make statement	Qatar	2014-08-18
Student (Yemen)	Consult	Mohammad Javad Zarif	2014-05-31
Sharad Pawar	Make statement	Employee (India)	2014-11-20
Barack Obama	Consult	Xi Jinping	2014-08-25
Rodrigo Londoño-Echeverry	Sign formal agreement	National Liberation Army	2014-05-16
Media (Russia)	Make statement	Education (Russia)	2014-12-24
Insurgent (Afghanistan)	Use unconventional violence	Afghanistan	2014-03-21
Muhammadu Buhari	Make an appeal or request	Citizen (Nigeria)	2014-10-23
Martin Lidegaard	Make a visit	Iran	2014-09-09
Other Authorities / Officials (United States)	Impose embargo, boycott, or sanctions	Business (Russia)	2014-07-17
Doctors Without Borders	Provide economic aid	Myanmar	2014-07-24
John Kerry	Consult	Catherine Ashton	2014-11-04
Romania	Host a visit	Joseph Robinette Biden	2014-05-22
Olisa Agbakoba	Make statement	Government (Nigeria)	2014-09-15
Massoud Barzani	Host a visit	John Baird	2014-09-04
Melissa Fleming	Make statement	Asylum Seeker (Sudan)	2014-07-07
Main Opposition (Greece)	Demonstrate or rally	Police (Greece)	2014-07-11
Police (Kenya)	Express intent to cooperate	Citizen (Kenya)	2014-07-03
Xi Jinping	Consult	Sergey Viktorovich Lavrov	2014-03-25
Citizen (Sudan)	Criticize or denounce	News Editor (Sudan)	2014-07-24
John Kerry	Make an appeal or request	Haider Al-Abadi	2014-08-12
Ministry (Nigeria)	Make statement	Government (Nigeria)	2014-09-30
Philippe Couillard	Express intent to engage in diplomatic cooperation (such as policy support)	Kathleen Wynne	2014-11-21
Uighur (China)	Make statement	China	2014-12-08
Joseph Ole Lenku	Make statement	High Commission for Refugees	2014-02-12
Political Parties (Palestinian Territory, Occupied)	Consult	Head of Government (Palestinian Territory, Occupied)	2014-07-25
Militant (Somalia)	Use unconventional violence	Al-Shabaab	2014-09-02
Japan	Express intent to engage in diplomatic cooperation (such as policy support)	China	2014-11-27
Head of Government (Bahamas)	Make statement	Government (Bahamas)	2014-12-03
Undersecretary (South Sudan)	Express intent to meet or negotiate	Women (South Sudan)	2014-03-08
Iran	Praise or endorse	Iraq	2014-08-13
Citizen (Nigeria)	Criticize or denounce	Government (Nigeria)	2014-11-03
Morgan Tsvangirai	Make statement	Movement for Democratic Change	2014-04-29
William Ruto	Make statement	Government (Kenya)	2014-11-07
M.K. Narayanan	Appeal for intelligence	Election Commission (India)	2014-05-24
Mauritius	Arrest, detain, or charge with legal action	Criminal (Mauritius)	2014-04-09
Qassim Atta	Make statement	Air Force (Iraq)	2014-08-04
Sudan	Host a visit	Isaias Afewerki	2014-05-08
Citizen (Nigeria)	Make an appeal or request	Government (Nigeria)	2014-08-06
Zhang Dejiang	Express intent to meet or negotiate	Mexico	2014-11-15
Lawyer/Attorney (Kenya)	Demand	Citizen (Kenya)	2014-03-26
Militant (Iraq)	Carry out suicide bombing	Iraq	2014-05-22
Government (France)	Threaten	Ministry (France)	2014-03-12
Lower House of Parliament (Germany)	Praise or endorse	Government (Germany)	2014-11-28
Umaru Tanko Al-Makura	Make statement	Azores	2014-01-13
Micky Rosenfeld	Make statement	Police (Israel)	2014-11-26
Ma Xiaoguang	Make statement	China	2014-05-28
Tom Fletcher	Criticize or denounce	Foreign Affairs (United States)	2014-02-22
Iran	Express intent to provide material aid	Iraq	2014-09-21
Paolo Gentiloni	Make statement	Iran	2014-11-26
John Kerry	Make an appeal or request	Government (Palestinian Territory, Occupied)	2014-07-02
Frank Bainimarama	Make a visit	Fiji	2014-11-17
Pakistan Tehreek-e-Insaf	Grant diplomatic recognition	Legislature (Pakistan)	2014-09-04
Uhuru Muigai Kenyatta	Express intent to engage in diplomatic cooperation (such as policy support)	Citizen (Kenya)	2014-11-17
Protester (Indonesia)	Demonstrate or rally	Police (Indonesia)	2014-06-26
Main Opposition (Turkey)	Consult	Abdullah Gül	2014-01-14
John Kerry	Meet at a 'third' location	Sergey Viktorovich Lavrov	2014-03-07
France	Express intent to meet or negotiate	Iran	2014-09-03
Rafiq Hariri	Make a visit	Student (Lebanon)	2014-04-13
Citizen (Malaysia)	Criticize or denounce	National Front Malaysia	2014-02-25
China	Accuse	Japan	2014-08-06
Victor Ponta	Consult	Victoria Nuland	2014-01-14
John Kerry	Make statement	China	2014-10-27
Police (Kosovo)	Investigate	Citizen (Kosovo)	2014-01-28
China	Host a visit	Employee (Myanmar)	2014-07-10
Imran Khan	Consult	Tahirul Qadri	2014-08-28
Federica Mogherini	Express intent to engage in diplomatic cooperation (such as policy support)	Fumio Kishida	2014-09-22
Vitali Klitschko	Make an appeal or request	Head of Government (Ukraine)	2014-02-18
Media (Africa)	Consult	Citizen (Sudan)	2014-08-25
Defense / Security Ministry (United States)	Make statement	North Korea	2014-07-10
Member of Legislative (Govt) (Nigeria)	Reject	Democratic Party (Nigeria)	2014-10-21
UN Security Council	Make statement	Sudan	2014-05-29
City Mayor (Venezuela)	Make an appeal or request	Citizen (Venezuela)	2014-05-25
Imran Khan	Make statement	Public Courts (Pakistan)	2014-12-06
Sergey Viktorovich Lavrov	Accuse	Head of Government (Ukraine)	2014-07-01
Amr Mohammed Moussa	Make statement	Abdel Fattah Al-Sisi	2014-03-23
Police (Kenya)	Accuse	Citizen (Kenya)	2014-12-17
Jens Stoltenberg	Express intent to meet or negotiate	Arseniy Yatsenyuk	2014-12-13
Citizen (Nigeria)	Appeal for diplomatic cooperation (such as policy support)	Government (Nigeria)	2014-10-21
Medical Personnel (India)	Praise or endorse	Medical Association (India)	2014-11-19
Police (Kosovo)	Make statement	Criminal (Kosovo)	2014-05-23
Suleiman Abba	Engage in symbolic act	Citizen (Nigeria)	2014-08-06
John Kerry	Make a visit	Middle East	2014-09-11
Akitaka Saiki	Engage in negotiation	Cho Tai-young	2014-03-12
Sheikh Hasina Wajed	Make a visit	China	2014-06-12
Member of the Judiciary (Venezuela)	Praise or endorse	Government (Venezuela)	2014-04-02
Foreign Affairs (Malaysia)	Make statement	Iran	2014-09-08
Protester (Ukraine)	Defy norms, law	Police (Ukraine)	2014-01-21
Citizen (Turkey)	Use unconventional violence	Nationalist Movement Party	2014-01-27
Amnesty International	Make a visit	Iraq	2014-07-14
Armed Gang (Russia)	Make statement	Media Personnel (United States)	2014-04-23
Mohammed Qasim Fahim	Consult	Ashraf Ghani Ahmadzai	2014-02-26
Prayuth Chan-ocha	Make a visit	Malaysia	2014-09-09
Afghanistan	Engage in negotiation	Sayed Fazlollah Wahidi	2014-04-18
UN Security Council	Appeal for diplomatic cooperation (such as policy support)	Legislature (Lebanon)	2014-08-04
Government (Mexico)	Make statement	Criminal (Mexico)	2014-10-22
Military (Lebanon)	Make statement	Armed Gang (Benin)	2014-05-20
Xi Jinping	Make a visit	Tajikistan	2014-11-07
Likud	Criticize or denounce	Police (Israel)	2014-09-14
Member of Legislative (Govt) (Azerbaijan)	Consider policy option	Iran	2014-02-06
Sheikh Hasina Wajed	Express intent to meet or negotiate	Japan	2014-05-26
Military (Lebanon)	Make statement	Armed Band (Lebanon)	2014-08-02
Business (Bahrain)	Consult	Labor and Employment Ministry (Bahrain)	2014-04-05
Afghanistan	Consult	Iran	2014-03-29
Military (South Sudan)	Use conventional military force	South Sudan	2014-01-09
Davies Ibiamu Ikanya	Make statement	Chibuike Rotimi Amaechi	2014-01-27
Fumio Kishida	Consult	Ri Su Yong	2014-08-12
Barack Obama	Make statement	Military (Russia)	2014-03-28
Prayuth Chan-ocha	Engage in symbolic act	Xi Jinping	2014-12-24
Guy Scott	Make statement	Freedom Fighter (Zambia)	2014-09-17
Armed Band (Syria)	Use unconventional violence	Activist (Syria)	2014-09-12
Kim Jong-Un	Make a visit	North Korea	2014-11-15
Benjamin Netanyahu	Praise or endorse	Reuven Rivlin	2014-06-10
Police (Australia)	Arrest, detain, or charge with legal action	Citizen (Australia)	2014-05-31
Caroline Kennedy	Engage in negotiation	Keiji Furuya	2014-01-30
Military (Argentina)	Sign formal agreement	City Mayor (Argentina)	2014-11-19
Student (Bahrain)	Consult	Business (Bahrain)	2014-04-08
Government (Burundi)	Praise or endorse	UN Security Council	2014-04-10
Government (Nigeria)	Provide aid	Citizen (Nigeria)	2014-03-14
John Kerry	Make a visit	Angola	2014-05-04
Police (Israel)	Investigate	Criminal (Israel)	2014-04-24
Ertharin Cousin	Make a visit	Iran	2014-01-22
Chuck Hagel	Consult	Chang Wanquan	2014-04-11
Police (Tanzania)	Accuse	Criminal (Tanzania)	2014-10-14
Barack Obama	Make a visit	South Korea	2014-02-18
Court Judge (India)	Make statement	Medical Personnel (India)	2014-07-13
Edgars Rinkevics	Consult	Foreign Affairs (Hungary)	2014-07-31
Ministry (South Africa)	Praise or endorse	Government (South Africa)	2014-11-17
Criminal (Sudan)	Sexually assault	Children (Sudan)	2014-04-08
Iraq	Host a visit	John Kerry	2014-06-23
Militant (Iraq)	Abduct, hijack, or take hostage	Hezbollah	2014-05-18
Media (India)	Consult	Member of Parliament (India)	2014-01-10
Frank Bainimarama	Make a visit	New Zealand	2014-08-21
Yogendra Yadav	Criticize or denounce	Minister Patnaik	2014-02-15
Foreign Affairs (Ethiopia)	Make statement	Al Arabiya	2014-12-12
Murtala Nyako	Accuse	Government (Nigeria)	2014-10-13
Government (Pakistan)	Threaten	Imran Khan	2014-08-08
Citizen (Nigeria)	Make an appeal or request	Government (Nigeria)	2014-01-27
Le Hong Anh	Consult	Xi Jinping	2014-08-28
Citizen (Nigeria)	Make empathetic comment	Government (Nigeria)	2014-04-15
Citizen (United Kingdom)	Bring lawsuit against	Shrien Dewani	2014-12-11
Police (Sudan)	Impose blockade, restrict movement	Sudan	2014-06-06
Haider Al-Abadi	Meet at a 'third' location	Middle East	2014-12-04
Police (Kenya)	Arrest, detain, or charge with legal action	Citizen (Kenya)	2014-11-19
Boko Haram	Make pessimistic comment	Citizen (Nigeria)	2014-05-22
Tzipi Livni	Consult	Martin Indyk	2014-04-08
Government (Nigeria)	Make statement	Ogbeni Rauf Aregbesola	2014-07-29
Other Authorities / Officials (Brazil)	Express intent to engage in diplomatic cooperation (such as policy support)	Portugal	2014-05-15
Citizen (Nigeria)	Make an appeal or request	Member of the Judiciary (Nigeria)	2014-02-19
China	Consult	Japan	2014-12-28
South Korea	Make an appeal or request	North Korea	2014-12-22
Protester (Vietnam)	Demonstrate or rally	China	2014-05-14
Court Judge (Zambia)	Make statement	Chief Court Judge (Zambia)	2014-12-18
Sergey Viktorovich Lavrov	Consult	Sergey Kuzhugetovich Shoygu	2014-03-13
Extremist (Boko Haram)	Abduct, hijack, or take hostage	Citizen (Nigeria)	2014-05-10
Tahirul Qadri	Protest violently, riot	Government (Pakistan)	2014-08-09
Military Personnel (Philippines)	Make statement	Military (Philippines)	2014-11-18
Police (Australia)	Accuse	Citizen (Australia)	2014-06-03
Mohammad Javad Zarif	Consult	Cabinet / Council of Ministers / Advisors (United States)	2014-02-05
Secretariat (Nigeria)	Accuse	Citizen (Nigeria)	2014-10-30
John Kerry	Express intent to meet or negotiate	Mohamed al-Dairi	2014-10-14
United Aircraft Corporation	Impose embargo, boycott, or sanctions	Business (Russia)	2014-09-12
Daniela Bobeva	Consult	Bulgarian National Radio	2014-02-14
Andrej Kiska	Make an appeal or request	Lawmaker (Slovakia)	2014-11-26
Aladdin Boroujerdi	Accuse	Foreign Affairs (Austria)	2014-03-11
Kim Jong-Un	Accuse	South Korea	2014-04-08
Armed Gang (Afghanistan)	Use unconventional violence	Military Personnel - Special (Afghanistan)	2014-11-29
Canada	Make an appeal or request	Foreign Affairs (Russia)	2014-04-09
Citizen (Nigeria)	Reduce or break diplomatic relations	Murtala Nyako	2014-07-11
Haider Al-Abadi	Consult	Iran	2014-10-24
Aladdin Boroujerdi	Make statement	Iran	2014-11-11
South Korea	Make an appeal or request	North Korea	2014-10-12
Police (Hong Kong)	Arrest, detain, or charge with legal action	Women (Hong Kong)	2014-01-20
Foreign Affairs (Ecuador)	Grant asylum	Citizen (Australia)	2014-11-21
Lawmaker (Japan)	Engage in negotiation	Iran	2014-12-21
Activist (Colombia)	Make statement	Lawyer/Attorney (Colombia)	2014-07-24
Barack Obama	Demand	Iran	2014-07-17
Other Authorities / Officials (Nigeria)	Make statement	Farm Worker (Nigeria)	2014-02-27
Government (United States)	Make statement	Civic Group (Kenya)	2014-05-02
Afghanistan	Engage in diplomatic cooperation	Iran	2014-04-23
Iran	Consider policy option	Militant (Syria)	2014-02-12
Algirdas Butkevičius	Make optimistic comment	Citizen (Lithuania)	2014-05-11
Police (Belgium)	Make statement	Lawyer/Attorney (Belgium)	2014-05-24
Barnaba Marial Benjamin	Make statement	Defense / Security Ministry (South Sudan)	2014-03-26
Police (Israel)	Impose administrative sanctions	Women (Palestinian Territory, Occupied)	2014-08-15
Henry Kissinger	Consult	Abdel Fattah Al-Sisi	2014-09-23
Military (Thailand)	Torture	Activist (Thailand)	2014-08-09
Royal Administration (Saudi Arabia)	Consult	Head of Government (Gambia)	2014-03-18
Government (Kenya)	Refuse to yield	Citizen (Kenya)	2014-10-10
Thailand	Express intent to cooperate	Bahrain	2014-10-21
John Kerry	Consult	Sergey Viktorovich Lavrov	2014-10-15
Federica Mogherini	Make a visit	Poland	2014-11-06
Commando (India)	Express intent to meet or negotiate	Citizen (India)	2014-10-15
Head of Government (Palestinian Territory, Occupied)	Make statement	Argentine Naval Prefecture	2014-10-14
Thief (India)	Use unconventional violence	Men (India)	2014-11-30
Imran Khan	Make statement	Tahirul Qadri	2014-09-22
France	Consult	Canada	2014-10-23
Victor Ponta	Engage in negotiation	Klaus Johannis	2014-11-11
Police (Australia)	Demand	Citizen (Australia)	2014-05-27
Mohammad Javad Zarif	Make statement	Iran	2014-03-10
Police (Indonesia)	Abduct, hijack, or take hostage	Citizen (Indonesia)	2014-04-01
Eugene Wamalwa	Appeal for change in leadership	Citizen (Kenya)	2014-08-27
Gilles Jaron	Make statement	Military (France)	2014-05-24
Augustine Alegeh	Make statement	Okey Wali	2014-10-14
Benjamin Netanyahu	Cooperate militarily	Police (Israel)	2014-11-09
Rights Activist (China)	Make statement	China	2014-05-16
Military Personnel - Special (Philippines)	Use conventional military force	Moro Islamic Liberation Front	2014-11-14
Algirdas Butkevičius	Make statement	Social Democratic Party (Lithuania)	2014-12-02
Julius Malema	Mobilize or increase armed forces	South Africa	2014-09-24
Aliyu Mohammed Gusau	Make statement	Government (Nigeria)	2014-08-11
Police (Philippines)	Arrest, detain, or charge with legal action	Foreign Affairs (Italy)	2014-04-07
Citizen (Nigeria)	Make an appeal or request	Government (Nigeria)	2014-08-18
Border Security Force	fight with small arms and light weapons	Criminal (Pakistan)	2014-01-22
Kamalesh Sharma	Meet at a 'third' location	Salil Shetty	2014-02-05
Company - Owner or Operator (Nigeria)	Arrest, detain, or charge with legal action	Criminal (Boko Haram)	2014-09-25
Court Judge (Namibia)	Demand	Citizen (Namibia)	2014-06-02
North Korea	Host a visit	Kim Jong-Un	2014-06-02
Media Personnel (Somalia)	Make statement	Media (Africa)	2014-02-28
Police (Indonesia)	Arrest, detain, or charge with legal action	Citizen (Indonesia)	2014-08-02
Citizen (Kenya)	Make an appeal or request	Government (Kenya)	2014-07-25
Armed Gang (Libya)	Use unconventional violence	Military (Lebanon)	2014-03-27
Ronnie Mamoepa	Express intent to meet or negotiate	Tom Motsoahae Thabane	2014-10-01
Barack Obama	Express intent to meet or negotiate	Pope Francis	2014-01-24
China	Praise or endorse	Iraq	2014-02-23
United Democratic Movement	Make an appeal or request	African Union	2014-05-16
Citizen (Australia)	fight with small arms and light weapons	Police (Australia)	2014-11-26
Associated Press	Make an appeal or request	Government (United Arab Emirates)	2014-02-24
City Mayor (New Zealand)	Consult	Holding Company (New Zealand)	2014-07-08
Citizen (South Korea)	Ease administrative sanctions	South Korea	2014-07-01
Angela Merkel	Appeal for political reform	France	2014-12-11
Japan	Engage in negotiation	North Korea	2014-03-05
Party President (Telugu Desam Party)	Criticize or denounce	Citizen (India)	2014-08-30
Police (Kenya)	Impose administrative sanctions	Citizen (Kenya)	2014-05-29
Military Personnel (Libya)	Make statement	Legislature (Libya)	2014-05-18
Jens Stoltenberg	Host a visit	Ashraf Ghani Ahmadzai	2014-11-06
Tajikistan	Meet at a 'third' location	Tatarstan	2014-12-19
Men (India)	Express intent to meet or negotiate	Labor Union (India)	2014-09-02
Raúl Castro	Consult	Barack Obama	2014-12-18
John Kerry	Make statement	Haider Al-Abadi	2014-09-10
Angela Merkel	Express intent to cooperate	Barack Obama	2014-08-29
Antonis Samaras	Express intent to meet or negotiate	Alexis Tsipras	2014-11-19
Nationalist Movement Party	Use conventional military force	Citizen (Turkey)	2014-06-18
Police (Australia)	Make an appeal or request	Citizen (Australia)	2014-07-13
Xi Jinping	Make statement	Military (China)	2014-08-31
Hamas	Make statement	Benjamin Netanyahu	2014-08-02
Sergey Viktorovich Lavrov	Express intent to meet or negotiate	North Atlantic Treaty Organization	2014-01-28
Gazprom	Express intent to engage in diplomatic cooperation (such as policy support)	China	2014-09-17
Member of the Judiciary (Swaziland)	Return, release person(s)	Men (Swaziland)	2014-04-11
William Ruto	Make statement	Government (Kenya)	2014-06-03
John Kerry	Praise or endorse	Japan	2014-07-29
Pakistan Tehreek-e-Insaf	Express intent to meet or negotiate	Government (Pakistan)	2014-09-03
Somali National Army	Use conventional military force	Al-Shabaab	2014-10-31
China	Engage in diplomatic cooperation	Myanmar	2014-03-14
Election Commission (India)	Investigate	Member of Parliament (India)	2014-03-28
Xi Jinping	Consult	Yasuo Fukuda	2014-08-04
Foreign Affairs (Syria)	Meet at a 'third' location	Iraq	2014-12-09
Uganda People's Defence Force	Arrest, detain, or charge with legal action	Al-Shabaab	2014-05-29
North Atlantic Treaty Organization	Consult	John Kerry	2014-12-02
Cabinet / Council of Ministers / Advisors (United States)	Praise or endorse	Fiji	2014-09-29
Bhutan	Host a visit	Finance / Economy / Commerce / Trade Ministry (India)	2014-08-04
Anupong Paochinda	Make an appeal or request	Governor (Thailand)	2014-11-24
Police (Libya)	Make statement	Mustafa Abu Shagur	2014-07-30
Lawyer/Attorney (Kenya)	Make statement	Uhuru	2014-02-06
Sabah Khaled Al-Hamad Al-Sabah	Consult	Abdel Fattah Al-Sisi	2014-02-24
John Kerry	Consult	Sergey Viktorovich Lavrov	2014-03-24
Royal Administration (Saudi Arabia)	Make a visit	France	2014-08-31
Vietnam	Engage in diplomatic cooperation	Thailand	2014-11-05
Federica Mogherini	Consult	Ministry (Belgium)	2014-11-17
Angela Merkel	Discuss by telephone	François Hollande	2014-06-21
Al Wefaq National Islamic Society	Consult	Foreign Affairs (United States)	2014-07-15
Prayuth Chan-ocha	Consult	Prajin Jantong	2014-01-24
Jean-Yves Le Drian	Express intent to meet or negotiate	France	2014-05-19
Philippines	Engage in diplomatic cooperation	New Zealand	2014-08-08
Afghanistan	Host a visit	Ashraf Ghani Ahmadzai	2014-12-16
Court Judge (United Kingdom)	Arrest, detain, or charge with legal action	Citizen (United Kingdom)	2014-09-29
Maxon Mbendera	Make statement	Party Member (Malawi)	2014-09-10
Sergey Viktorovich Lavrov	Consult	Børge Brende	2014-10-25
Citizen (India)	Appeal for diplomatic cooperation (such as policy support)	Employee (India)	2014-10-27
Political Parties (Haiti)	Demonstrate for leadership change	Head of Government (Haiti)	2014-06-08
Other Authorities / Officials (China)	Impose restrictions on political freedoms	China	2014-02-16
Kuwait	Meet at a 'third' location	Oman	2014-12-10
Citizen (United Kingdom)	Use unconventional violence	Iraq	2014-10-03
Guatemala	Express intent to cooperate	Mexico	2014-09-09
Barack Obama	Consult	Benjamin Netanyahu	2014-03-02
Naoki Inose	Reduce relations	Japan	2014-03-28
Refugee (India)	Consult	Governor (India)	2014-08-24
Lawyer/Attorney (South Korea)	Investigate crime, corruption	Citizen (South Korea)	2014-08-18
Human Rights Watch	Criticize or denounce	Other Authorities / Officials (Oman)	2014-12-19
Mohammad Javad Zarif	Consult	Head of Government (Bangladesh)	2014-08-05
Foreign Affairs (Russia)	Make an appeal or request	Canada	2014-05-30
Reserve Personnel (Philippines)	Consult	City Mayor (Philippines)	2014-10-29
China	Criticize or denounce	Kim Jong-Un	2014-06-30
Citizen (Mauritania)	Criticize or denounce	Government (Mauritania)	2014-03-21
Preneet Kaur	Make statement	Aam Aadmi Party	2014-06-15
Naval (United States)	Express intent to meet or negotiate	Maldives	2014-10-07
Police (Australia)	Accuse	Citizen (Australia)	2014-10-12
Catherine Ashton	Engage in negotiation	Mohammad Javad Zarif	2014-07-11
Mehmet Simsek	Host a visit	Abdullah bin Nasser bin Khalifa Al-Thani	2014-04-30
Protester (Hong Kong)	Engage in material cooperation	Student (Hong Kong)	2014-12-03
Citizen (Thailand)	Use unconventional violence	Protester (Thailand)	2014-02-01
China	Sign formal agreement	Abdel Fattah Al-Sisi	2014-12-24
Attacker (Palestinian Territory, Occupied)	fight with small arms and light weapons	Israeli Defense Forces	2014-01-10
Mohammad Javad Zarif	Make statement	Iran	2014-09-29
Envoy (United States)	Make statement	Iran	2014-03-05
South Africa	Ease administrative sanctions	Julius Malema	2014-02-28
Iran	Sign formal agreement	Iraq	2014-05-19
Court Judge (Nigeria)	Make an appeal or request	Citizen (Nigeria)	2014-11-12
Barack Obama	Express intent to meet or negotiate	Mexico	2014-02-19
China	Consult	Japan	2014-10-27
Lawyer/Attorney (South Korea)	Accuse	Citizen (South Korea)	2014-06-16
Member of Legislative (Govt) (Iran)	Express intent to meet or negotiate	Wael al-Halki	2014-12-23
Norman Quijano	Make statement	Salvador Sánchez Cerén	2014-03-08
Member of the Judiciary (South Africa)	Make statement	South Africa	2014-08-07
France	Praise or endorse	Military (Lebanon)	2014-11-04
Combatant (Al-Shabaab)	Use unconventional violence	Somali National Army	2014-04-09
Military (Thailand)	Mobilize or increase armed forces	Thailand	2014-01-13
Anifah Aman	Make statement	Government (New Zealand)	2014-07-03
Citizen (India)	Threaten	Employee (India)	2014-07-02
Boko Haram	Use conventional military force	Citizen (Nigeria)	2014-02-24
Alex Salmond	Make an appeal or request	Citizen (United Kingdom)	2014-04-12
Cabinet / Council of Ministers / Advisors (United States)	Sign formal agreement	Benjamin Netanyahu	2014-01-01
Shimon Peres	Consult	Tony Blair	2014-08-01
Defense / Security Ministry (Armenia)	Make statement	Defense / Security Ministry (Azerbaijan)	2014-08-06
Abdullah Gül	Engage in diplomatic cooperation	Kuwait	2014-03-31
Iran	Express intent to engage in diplomatic cooperation (such as policy support)	Afghanistan	2014-07-03
Cheng Yonghua	Make statement	China	2014-10-16
Xi Jinping	Consult	Barack Obama	2014-07-15
China	Make optimistic comment	Thailand	2014-07-11
Japan	Make a visit	North Korea	2014-09-15
Ashraf Ghani Ahmadzai	Accuse	Abdullah Abdullah	2014-07-03
Yulia Tymoshenko	Make an appeal or request	Elmar Brok	2014-04-18
Xi Jinping	Consult	Head of Government (China)	2014-11-10
Human Rights Watch	Appeal to others to meet or negotiate	Barack Obama	2014-04-25
Malaysia	Provide humanitarian aid	Citizen (Malaysia)	2014-11-06
Armed Band (Argentina)	Threaten	Media Personnel (Argentina)	2014-06-09
Lawyer/Attorney (Colombia)	Arrest, detain, or charge with legal action	Justice Department/Ministery (Colombia)	2014-08-26
Adama Dieng	Make a visit	Burundi	2014-04-13
China	Express intent to meet or negotiate	South Korea	2014-02-20
Media Personnel (United States)	Make statement	Police (Jamaica)	2014-11-11
Party President (Congress Party)	Consult	Employee (India)	2014-01-19
Police (Australia)	Use conventional military force	Citizen (Australia)	2014-05-14
Government (Nigeria)	Make statement	Medical Personnel (Nigeria)	2014-08-06
Presidential Majority	Accuse	Madagascar	2014-02-25
Police (Indonesia)	Arrest, detain, or charge with legal action	Citizen (Indonesia)	2014-07-20
Armed Gang (Afghanistan)	Use unconventional violence	Afghanistan	2014-02-21
Sergey Viktorovich Lavrov	Discuss by telephone	John Kerry	2014-06-26
Canada	Express intent to engage in diplomatic cooperation (such as policy support)	Business (Canada)	2014-09-16
Viktor Orban	Make an appeal or request	Citizen (Hungary)	2014-03-15
Head of Government (Nigeria)	Praise or endorse	Government (Nigeria)	2014-03-17
Citizen (Nigeria)	Engage in symbolic act	Dora Akunyili	2014-08-29
North Korea	Engage in negotiation	Japan	2014-03-31
Sharad Pawar	Make an appeal or request	Citizen (India)	2014-05-01
Israeli Defense Forces	Arrest, detain, or charge with legal action	Children (Israel)	2014-05-19
Algirdas Butkevičius	Express intent to meet or negotiate	Head of Government (Belarus)	2014-11-04
Head of Government (India)	Make an appeal or request	Citizen (India)	2014-12-29
Nuri al-Maliki	Make statement	Iraq	2014-01-13
Men (India)	Use unconventional violence	Women (Denmark)	2014-01-15
South Africa	Arrest, detain, or charge with legal action	Men (South Africa)	2014-09-29
International Monetary Fund	Provide humanitarian aid	Portugal	2014-05-16
Mevlut Cavusoglu	Express intent to meet or negotiate	Efkan Ala	2014-09-17
Civic Group (Afghanistan)	Make statement	Election Commission (Afghanistan)	2014-02-14
Ministry of Public Security (China)	Engage in negotiation	Defense / Security Ministry (China)	2014-01-22
Foreign Affairs (United States)	Express intent to engage in diplomatic cooperation (such as policy support)	Business (Uruguay)	2014-02-20
Military Personnel (Thailand)	Make an appeal or request	Citizen (Thailand)	2014-07-02
Abdel Fattah Al-Sisi	Host a visit	Congress (United States)	2014-01-20
Foreign Affairs (United States)	Express intent to meet or negotiate	United Arab Emirates	2014-02-09
United Arab Emirates	Engage in diplomatic cooperation	Qatar	2014-11-18
United Democratic Movement	Appeal for change in leadership	Faith Pansy Tlakula	2014-04-25
Behrouz Kamalvandi	Make optimistic comment	Iran	2014-10-06
Xi Jinping	Consult	Barack Obama	2014-03-11
China	Engage in symbolic act	Eduard Shevardnadze	2014-07-09
Kathleen Wynne	Make a visit	Canada	2014-05-20
Foreign Affairs (Israel)	Consult	Benjamin Netanyahu	2014-07-22
Envoy (United Kingdom)	Praise or endorse	Sukhumbhand Paribatra	2014-09-10
Military (Turkey)	Use tactics of violent repression	Protester (Turkey)	2014-06-04
Military (South Sudan)	Occupy territory	South Sudan	2014-01-21
North Korea	Return, release person(s)	Jeffrey Fowle	2014-10-23
Imran Khan	Consult	Tahirul Qadri	2014-08-29
John Kerry	Make statement	Foreign Affairs (Honduras)	2014-07-09
Party President (Zimbabwe)	Accuse	Morgan Tsvangirai	2014-06-15
Victor Ponta	Make statement	Romania	2014-10-12
Defense / Security Ministry (United States)	Consult	Benjamin Netanyahu	2014-05-19
Citizen (Thailand)	Demand humanitarian aid	Military (Thailand)	2014-12-06
John Kerry	Make a visit	South Korea	2014-05-26
South Korea	Express intent to cooperate	China	2014-04-12
Police (Cote d'Ivoire)	Reject	Citizen (Cote d'Ivoire)	2014-09-11
William Ruto	Threaten non-force	Citizen (Kenya)	2014-10-27
Prayuth Chan-ocha	Make statement	Government (Qatar)	2014-07-12
Jakaya Mrisho Kikwete	Make statement	Tanzania	2014-08-05
Legislature (Pakistan)	Reject	Tahirul Qadri	2014-08-21
Jens Stoltenberg	Consult	Mevlut Cavusoglu	2014-10-10
Government (Pakistan)	Consult	Tehrik-i-Taliban Pakistan	2014-04-24
Barack Obama	Express intent to cooperate economically	Vietnam	2014-02-24
Other Authorities / Officials (Mexico)	Make statement	Criminal (Mexico)	2014-10-14
Barack Obama	Express intent to cooperate	Angela Merkel	2014-03-08
France	Sign formal agreement	Iran	2014-03-03
Protester (Thailand)	Impose restrictions on political freedoms	Thailand	2014-01-26
Armenia	Host a visit	Seyran Ohanyan	2014-12-11
Foreign Affairs (United States)	Sign formal agreement	Julie Bishop	2014-08-26
Protester (Hong Kong)	Consult	Agence France-Presse	2014-10-18
Armed Gang (Afghanistan)	Conduct suicide, car, or other non-military bombing	Afghanistan	2014-12-18
Umar al Bashir	Consult	Abdel Fattah Al-Sisi	2014-10-19
Phongthep Thepkanjana	Make statement	Cabinet / Council of Ministers / Advisors (Thailand)	2014-05-09
Raheel Sharif	Make a visit	Afghanistan	2014-12-18
Abdullah Gül	Consult	Industry (Turkey)	2014-04-21
High Ranking Military Personnel (Malaysia)	Consult	Police (Malaysia)	2014-02-14
Military Personnel (Yemen)	Praise or endorse	Governor (Yemen)	2014-04-12
Citizen (Yemen)	Accuse	Armed Rebel (Yemen)	2014-02-06
Mohammad Javad Zarif	Consult	Catherine Ashton	2014-05-12
China	Consult	Malaysia	2014-05-06
Barack Obama	Make a visit	Malaysia	2014-04-25
Iraq	Arrest, detain, or charge with legal action	Militant (Iraq)	2014-05-06
Ministry (Nigeria)	Make statement	Media (Africa)	2014-06-26
Police (Kenya)	Return, release person(s)	Men (Kenya)	2014-11-11
Aleksandre Chikaidze	Consult	Gideon Sa'ar	2014-04-24
Villager (India)	Criticize or denounce	Citizen (India)	2014-03-14
Police (Ukraine)	Praise or endorse	Volodymyr Konstantynov	2014-03-03
Foreign Affairs (Argentina)	Consult	Foreign Affairs (United States)	2014-09-19
France	Sign formal agreement	China	2014-04-29
Myanmar	Host a visit	Association of Southeast Asian Nations	2014-11-15
Abdullah Abdullah	Make a visit	Ashraf Ghani Ahmadzai	2014-07-16
Treasury/Finance Ministry (Kyrgyzstan)	Sign formal agreement	Sergei Anatolievich Storchak	2014-11-24
Citizen (Nigeria)	Appeal for diplomatic cooperation (such as policy support)	Government (Nigeria)	2014-06-17
Governor (Sweden)	Make an appeal or request	Government (Sweden)	2014-11-27
Mohammad Javad Zarif	Consult	Catherine Ashton	2014-09-17
Fumio Kishida	Express intent to engage in diplomatic cooperation (such as policy support)	John Kerry	2014-08-09
Carlos Kuschel Silva	Impose administrative sanctions	Paraguay	2014-06-28
Sergey Viktorovich Lavrov	Make statement	RIA Novosti	2014-09-17
Japan	Make a visit	China	2014-05-29
Oman	Consult	Kuwait	2014-07-11
William Ruto	Demand diplomatic cooperation (such as policy support)	Kamba	2014-09-01
Police (Egypt)	Use tactics of violent repression	Protester (Egypt)	2014-04-04
Ministry (Croatia)	Make an appeal or request	Veterans (Croatia)	2014-12-19
Iran	Praise or endorse	Hamas	2014-08-09
Government Official (Thailand)	Make statement	Thailand	2014-03-06
North Korea	fight with small arms and light weapons	South Korea	2014-07-14
Ministry (Nigeria)	Demand meeting, negotiation	Citizen (Nigeria)	2014-03-21
Antonis Samaras	Consult	Dimitrios Avramopoulos	2014-07-14
Citizen (Greece)	Criticize or denounce	Alexis Tsipras	2014-09-17
Police (Israel)	Use conventional military force	Armed Gang (Palestinian Territory, Occupied)	2014-10-30
Ashraf Ghani Ahmadzai	Consult	Mamnoon Hussain	2014-11-15
Court Judge (United Kingdom)	Criticize or denounce	Citizen (United Kingdom)	2014-07-05
Cabinet / Council of Ministers / Advisors (Angola)	Make statement	Angola	2014-06-17
Umar al Bashir	Make statement	Sudan	2014-04-02
Mauricio Domogan	Make statement	Philippines	2014-08-15
Zeid Ra'ad Al Hussein	Make an appeal or request	Other Authorities / Officials (Venezuela)	2014-10-20
Barack Obama	Discuss by telephone	Mexico	2014-06-20
City Mayor (United States)	Make a visit	Philippines	2014-02-11
Cabinet / Council of Ministers / Advisors (United States)	Make a visit	Myanmar	2014-08-10
Military (United Kingdom)	Use conventional military force	Armed Rebel (Ireland)	2014-12-16
Ministry (Nigeria)	Make statement	Government (Nigeria)	2014-04-14
Citizen (Kenya)	Accuse	Government (Kenya)	2014-11-24
Sergey Viktorovich Lavrov	Consult	John Kerry	2014-02-04
Amr Mohammed Moussa	Consult	Abdel Fattah Al-Sisi	2014-02-12
Communist Party of India	Accuse	Employee (India)	2014-05-15
Angela Merkel	Make statement	Madeleine Albright	2014-03-07
Police (Kenya)	Reject	Citizen (Kenya)	2014-02-11
Xi Jinping	Engage in negotiation	Envoy (Vietnam)	2014-08-27
Military (Niger)	Cooperate militarily	France	2014-04-21
France	Criticize or denounce	François Hollande	2014-01-06
Cabinet / Council of Ministers / Advisors (United States)	Consult	Sergey Viktorovich Lavrov	2014-03-13
Men (United Kingdom)	Use unconventional violence	Lawmaker (United Kingdom)	2014-08-30
Farm Worker (Nigeria)	Make an appeal or request	Government (Nigeria)	2014-10-27
Dmitry Anatolyevich Medvedev	Consult	Djoomart Otorbaev	2014-12-01
Dharamvira Gandhi	Make statement	Aam Aadmi Party	2014-09-14
Angela Merkel	Demand	Yulia Tymoshenko	2014-02-23
Akif Hamzaçebi	Accuse	Justice and Development Party	2014-04-10
Sudan	Consult	Representatives (Sudan)	2014-09-02
Boko Haram	Use conventional military force	Military Personnel - Special (Nigeria)	2014-05-28
China	Express intent to provide material aid	Sierra Leone	2014-09-29
North Korea	Deny responsibility	South Korea	2014-04-25
Thief (India)	fight with small arms and light weapons	Citizen (India)	2014-06-15
Governor (Kenya)	Make statement	Government (Kenya)	2014-03-17
Lawyer/Attorney (Turkey)	Make an appeal or request	Other Authorities / Officials (Turkey)	2014-12-12
Chuck Hagel	Make statement	Iraq	2014-11-14
Tony Blair	Express intent to meet or negotiate	Guinea	2014-11-13
Chibuike Rotimi Amaechi	Make an appeal or request	Citizen (Nigeria)	2014-06-30
Militant (Iraq)	Occupy territory	Iraq	2014-08-15
Foreign Affairs (Russia)	Host a visit	Foreign Affairs (United States)	2014-09-08
North Korea	Reject	Japan	2014-06-04
Caroline Kennedy	Appeal for diplomatic cooperation (such as policy support)	Japan	2014-03-07
Party Member (Iraq)	Make statement	National Alliance (Iraq)	2014-07-25
Tajikistan	Host a visit	Xi Jinping	2014-09-12
Member of Parliament (Iran)	Make an appeal or request	International Government Organizations	2014-11-09
Citizen (Brazil)	Criticize or denounce	Gilberto Kassab	2014-06-05
Qatar	Host a visit	Head of Government (Gambia)	2014-11-19
Mohammad Javad Zarif	Make statement	Cabinet / Council of Ministers / Advisors (United States)	2014-02-05
Iran	Express intent to change institutions, regime	Iraq	2014-08-06
Legislature (Romania)	Praise or endorse	Victor Ponta	2014-12-15
Refat Chubarov	Give ultimatum	Party of Regions	2014-02-23
Military (Lebanon)	Use conventional military force	Militant (Syria)	2014-08-04
Government (Nigeria)	Accuse	Chibuike Rotimi Amaechi	2014-01-09
Government (Nigeria)	Arrest, detain, or charge with legal action	Militant (Boko Haram)	2014-07-14
Klaus Johannis	Consult	Victor Ponta	2014-12-29
China	Express intent to engage in diplomatic cooperation (such as policy support)	Malaysia	2014-05-30
Cabinet / Council of Ministers / Advisors (United States)	Consult	Foreign Affairs (Russia)	2014-03-15
Defense / Security Ministry (Azerbaijan)	Consult	Media (Azerbaijan)	2014-08-19
Cristina Fernández de Kirchner	Make a visit	Mexico	2014-05-06
Envoy (United States)	Consult	Riek Machar	2014-01-12
Justice Department/Ministery (Thailand)	Make statement	Protester (Thailand)	2014-01-07
Reserve Personnel (Japan)	Threaten	Reserve Personnel (China)	2014-02-16
Bratislav Gasic	Consult	Defense / Security Ministry (Cyprus)	2014-08-25
Tharit Pengdit	Make statement	Protester (Thailand)	2014-02-18
Xi Jinping	Praise or endorse	Barack Obama	2014-11-04
Police (Australia)	Arrest, detain, or charge with legal action	Citizen (India)	2014-08-04
Police (Malaysia)	Make statement	Malaysia	2014-01-25
Cabinet / Council of Ministers / Advisors (United States)	Make a visit	Afghanistan	2014-08-03
Iran	Make a visit	Ireland	2014-09-21
New Zealand	Host a visit	Xi Jinping	2014-11-10
Head of Government (Egypt)	Make statement	Boko Haram	2014-12-23
Iurie Leanca	Consult	Carlos Pascual	2014-03-24
Ministry (Jordan)	Reject	International Monetary Fund	2014-11-10
Bratislav Gasic	Consult	Foreign Affairs (Russia)	2014-05-19
China	Express intent to engage in diplomatic cooperation (such as policy support)	Portugal	2014-05-15
Emrullah Isler	Make statement	Turkish Airlines	2014-03-14
Massoud Barzani	Consult	Legislature (Iraq)	2014-07-04
South Korea	Express intent to cooperate	Japan	2014-10-11
Vesna Pusić	Discuss by telephone	Simonetta Sommaruga	2014-02-16
Criminal (Brazil)	Return, release person(s)	Citizen (Brazil)	2014-05-18
Abdel Fattah Al-Sisi	Make a visit	France	2014-11-22
Member of Parliament (Jordan)	Praise or endorse	Police (Jordan)	2014-01-16
Bank (Poland)	Provide humanitarian aid	Government (Poland)	2014-06-14
Sudan	Arrest, detain, or charge with legal action	Amin Makki Madani	2014-12-23
Citizen (Thailand)	Criticize or denounce	Thief (Thailand)	2014-06-27
Bismillah Khan Mohammadi	Make statement	Afghanistan	2014-10-04
China	Host a visit	Abdel Fattah Al-Sisi	2014-12-20
China	Make optimistic comment	Iran	2014-05-20
Legislature (Spain)	Make empathetic comment	Armenia	2014-02-08
Member of the Judiciary (Nigeria)	Make pessimistic comment	Citizen (Nigeria)	2014-09-29
Zaheerul Islam	Consult	John Brennan	2014-02-25
Congress of South African Trade Unions	Make pessimistic comment	Nurse (Africa)	2014-08-06
Ashraf Ghani Ahmadzai	Express intent to meet or negotiate	Abdullah Abdullah	2014-07-14
Imran Khan	Threaten	Government (Pakistan)	2014-08-17
Martin Lidegaard	Express intent to meet or negotiate	Mohammad Javad Zarif	2014-09-01
Foreign Affairs (South Korea)	Appeal for judicial cooperation	Foreign Affairs (United States)	2014-06-02
Vitali Klitschko	Make statement	Protester (Ukraine)	2014-01-25
Vesna Pusić	Engage in negotiation	Miroslav Lajcak	2014-07-11
China	Host a visit	Head of Government (Turkmenistan)	2014-05-11
Frank Bainimarama	Make statement	Fiji	2014-08-29
Middle East	Consult	John Kerry	2014-06-27
François Hollande	Praise or endorse	Japan	2014-09-24
South Korea	Express intent to cooperate	China	2014-07-04
Pedro Manuel Mamede Passos Coelho	Make statement	Portugal	2014-09-09
Police (Indonesia)	Provide humanitarian aid	Women (Indonesia)	2014-05-04
Frank Bainimarama	Engage in negotiation	Julie Bishop	2014-11-02
Raj Thackeray	Make an appeal or request	Citizen (India)	2014-03-05
Protester (Hong Kong)	Demonstrate or rally	Other Authorities / Officials (Hong Kong)	2014-11-28
Nurse (United States)	Make a visit	Sierra Leone	2014-10-28
Lawyer/Attorney (Sierra Leone)	Make statement	Member of the Judiciary (Sierra Leone)	2014-02-05
Police (Sudan)	fight with small arms and light weapons	Citizen (Sudan)	2014-01-16
Head of Government (Ukraine)	Consult	Angela Merkel	2014-10-17
Ma Ying Jeou	Rally support on behalf of	Party Member (Taiwan)	2014-10-17
Media (Africa)	Consult	Bathabile Dlamini	2014-09-12
Japan	Sign formal agreement	China	2014-11-09
Liyel Imoke	Praise or endorse	Citizen (Nigeria)	2014-01-23
Haider Al-Abadi	Praise or endorse	Iran	2014-12-03
Manohar Lal Khattar	Make an appeal or request	Citizen (India)	2014-11-08
Alfred Mutua	Make statement	Government (Kenya)	2014-11-05
Police (Ukraine)	Make statement	Arseniy Yatsenyuk	2014-10-31
Abdullah Abdullah	Make statement	Afghanistan	2014-11-21
Citizen (Thailand)	Criticize or denounce	Protester (Thailand)	2014-01-22
Helena Valkova	Make statement	Lawyer/Attorney (Czech Republic)	2014-02-13
Foreign Affairs (Argentina)	Consult	Cristina Fernández de Kirchner	2014-02-27
Botswana	Consult	Angola	2014-07-23
Sergey Viktorovich Lavrov	Consult	Paolo Gentiloni	2014-12-04
Catherine Ashton	Make a visit	South Korea	2014-02-25
Ministry (South Africa)	Make statement	South Africa	2014-09-09
Rafael Ramírez	Express intent to meet or negotiate	Pedro Joaquin Coldwell	2014-11-07
Bangladesh Nationalist Party	Make statement	Awami (People's) League	2014-02-02
Customs Official (India)	Arrest, detain, or charge with legal action	Citizen (India)	2014-09-24
France	Arrest, detain, or charge with legal action	Men (France)	2014-03-28
People Associated with the Opposition (Mauritania)	Make statement	Government (Mauritania)	2014-10-18
Iran	Host a visit	Nuri al-Maliki	2014-11-11
Student Dissident (Taiwan)	Obstruct passage, block	Ruling Party (Taiwan)	2014-03-24
Abdullah Gül	Make optimistic comment	China	2014-07-11
Lawyer/Attorney (Australia)	Praise or endorse	Kevin Rudd	2014-02-08
Catherine Ashton	Consult	Vitali Klitschko	2014-02-06
Iran	Consult	Oman	2014-08-11
Lawyer/Attorney (South Korea)	Accuse	Citizen (South Korea)	2014-08-20
Catherine Ashton	Meet at a 'third' location	John Kerry	2014-11-09
Lawyer/Attorney (Egypt)	Share intelligence or information	Other Authorities / Officials (Egypt)	2014-04-14
Arseniy Yatsenyuk	Demonstrate or rally	Other Authorities / Officials (Russia)	2014-03-10
Military (Mozambique)	Use conventional military force	Armed Gang (RENAMO)	2014-05-18
John Kerry	Express intent to meet or negotiate	Sergey Viktorovich Lavrov	2014-12-04
Court Judge (Nigeria)	Demand	Government (Nigeria)	2014-04-07
Governor (India)	Praise or endorse	Tarun Gogoi	2014-07-23
Juan Carlos Pinzon	Accuse	National Liberation Army	2014-06-03
Jitan Ram Manjhi	Make an appeal or request	Citizen (India)	2014-11-25
Poland	Reduce relations	Foreign Affairs (Belarus)	2014-03-14
Foreign Affairs (Libya)	Consult	Abdelkader Messahel	2014-11-01
Citizen (Thailand)	Use unconventional violence	Thailand	2014-07-03
Coalition of the Radical Left	Accuse	Panhellenic Socialist Movement	2014-05-07
Militant (Nigeria)	Abduct, hijack, or take hostage	Citizen (Nigeria)	2014-04-16
Yalcin Akdogan	Consult	Legislature (Turkey)	2014-12-23
Somen Mitra	Make statement	United Progressive Alliance	2014-02-25
María Ángela Holguín	Host a visit	John Kerry	2014-02-28
Xi Jinping	Make statement	China	2014-05-21
National Hurricane Center	Make an appeal or request	Haiti	2014-08-01
Rioter (India)	Use unconventional violence	Citizen (India)	2014-10-31
Alexis Tsipras	Express intent to meet or negotiate	Member of Legislative (Govt) (Serbia)	2014-12-04
Police (Malaysia)	Arrest, detain, or charge with legal action	Men (Malaysia)	2014-06-29
China	Criticize or denounce	Philippines	2014-02-28
Bureaucrat (Australia)	Share intelligence or information	Campbell Newman	2014-12-19
Madagascar	Express intent to meet or negotiate	International Monetary Fund	2014-03-14
Newspaper (Japan)	Praise or endorse	North Korea	2014-07-31
Monastery (Thailand)	fight with small arms and light weapons	Children (Thailand)	2014-10-20
Foreign Affairs (United States)	Make an appeal or request	Vietnam	2014-06-18
Armed Gang (Egypt)	Use unconventional violence	Police (Egypt)	2014-01-31
Insurgent (Thailand)	fight with small arms and light weapons	Citizen (Thailand)	2014-04-20
Evangelos Venizelos	Make an appeal or request	Citizen (Greece)	2014-05-18
Mexico	Arrest, detain, or charge with legal action	Criminal (Mexico)	2014-12-08
Abdullah Abdullah	Consult	John Kerry	2014-08-08
Extremist (Boko Haram)	Abduct, hijack, or take hostage	Citizen (Nigeria)	2014-04-17
Sergey Viktorovich Lavrov	Make a visit	Ethiopia	2014-09-01
Chuck Hagel	Consult	Sergey Viktorovich Lavrov	2014-10-17
Central Intelligence Agency	Arrest, detain, or charge with legal action	Citizen (India)	2014-01-18
Academic Staff Union of Universities	Sign formal agreement	Government (Nigeria)	2014-04-11
Foreign Affairs (Latvia)	Make statement	Edgars Rinkevics	2014-02-20
Foreign Affairs (Russia)	Praise or endorse	Other Authorities / Officials (Libya)	2014-05-27
Thailand	Expel or deport individuals	Immigrants (Cambodia)	2014-06-15
Angela Merkel	Praise or endorse	Head of Government (Qatar)	2014-09-17
Student (Mexico)	Demonstrate or rally	Mexico	2014-11-11
Canada	Engage in symbolic act	Canadian Armed Forces	2014-10-25
Massoud Barzani	Consult	François Hollande	2014-08-09
Barack Obama	Make a visit	North Korea	2014-04-25
City Mayor (Philippines)	Make statement	Philippines	2014-08-03
Boko Haram	Use unconventional violence	Citizen (Nigeria)	2014-09-16
Member of Parliament (Venezuela)	Criticize or denounce	Government (Venezuela)	2014-11-26
Foreign Affairs (United States)	Make a visit	France	2014-11-04
Citizen (India)	Make an appeal or request	Oommen Chandy	2014-09-06
Barack Obama	Consult	Xi Jinping	2014-06-10
Police (South Korea)	Confiscate property	Citizen (South Korea)	2014-12-28
Benjamin Netanyahu	Accuse of aggression	Hamas	2014-07-28
Kamalesh Sharma	Make statement	Hubert Alexander Ingraham	2014-10-07
Citizen (United Kingdom)	Reject	Conservative Party (United Kingdom)	2014-01-20
John Kerry	Consult	Benjamin Netanyahu	2014-12-12
John Kerry	Express intent to meet or negotiate	Federica Mogherini	2014-12-03
Vietnam	Criticize or denounce	China	2014-05-22
Steven Chu	Make statement	New Zealand	2014-12-16
Main Opposition (Greece)	Criticize or denounce	Antonis Samaras	2014-04-15
Philippines	Provide aid	Children (Philippines)	2014-12-06
Police (Australia)	Criticize or denounce	Citizen (Australia)	2014-12-01
Armed Rebel (Ukraine)	Sign formal agreement	Malaysia	2014-07-30
Defense / Security Ministry (Nigeria)	Make statement	Government (Nigeria)	2014-10-27
Business (Iran)	Express intent to cooperate	Iran	2014-01-07
Philip Hammond	Threaten	North Atlantic Treaty Organization	2014-10-02
Legislature (Italy)	Express intent to engage in diplomatic cooperation (such as policy support)	Angola	2014-11-21
Holy See	Host a visit	Cabinet / Council of Ministers / Advisors (United States)	2014-01-14
Military Personnel - Special (Afghanistan)	Use conventional military force	Armed Rebel (Afghanistan)	2014-03-08
Ministry (Nigeria)	Make statement	Government (Nigeria)	2014-11-13
Israeli Defense Forces	Make statement	Hamas	2014-08-03
Nuri al-Maliki	Make statement	Air Force (Iraq)	2014-08-04
Election Commission (India)	Criticize or denounce	Citizen (India)	2014-04-24
Abdullah Abdullah	Reduce relations	Election Commission (Afghanistan)	2014-07-05
Media Personnel (Angola)	Consult	Manuel Augusto	2014-08-19
Japan	Express intent to cooperate economically	Myanmar	2014-03-25
Head of Government (Peru)	Consult	Xi Jinping	2014-11-20
Agence France-Presse	Make statement	Abdel Fattah Al-Sisi	2014-06-27
City Mayor (Namibia)	Make an appeal or request	Citizen (Namibia)	2014-07-23
Ministry (Nigeria)	Make statement	Government (Nigeria)	2014-08-27
Military (Thailand)	Mobilize or increase armed forces	Thailand	2014-02-02
Prayuth Chan-ocha	Demand	Ministry (Thailand)	2014-10-27
François Hollande	Praise or endorse	Abdel Fattah Al-Sisi	2014-09-17
Member of Parliament (India)	Accuse	Citizen (India)	2014-09-15
Sergey Viktorovich Lavrov	Express intent to cooperate	John Kerry	2014-10-14
Police (Israel)	Arrest, detain, or charge with legal action	Israeli Defense Forces	2014-04-14
Arnaud Montebourg	Criticize or denounce	Government (France)	2014-08-26
Sheikh Hasina Wajed	Consult	Xi Jinping	2014-06-10
China	Engage in diplomatic cooperation	Japan	2014-05-09
Shiv Sena	Physically assault	Citizen (India)	2014-11-23
Alfred Mutua	Criticize or denounce	Citizen (Kenya)	2014-11-03
Jakaya Mrisho Kikwete	Consult	William Ruto	2014-01-24
Main Opposition (Turkey)	Criticize or denounce	Justice and Development Party	2014-01-11
Armed Gang (Thailand)	Use unconventional violence	Villager (Thailand)	2014-05-23
Serbia	Host a visit	Pope Francis	2014-06-27
Protester (Egypt)	Demonstrate or rally	Police (Egypt)	2014-03-17
Abdul Aziz	Host a visit	Royal Administration (Saudi Arabia)	2014-07-26
Police (Philippines)	Arrest, detain, or charge with legal action	Employee (Philippines)	2014-10-29
Sergey Viktorovich Lavrov	Consult	Mevlut Cavusoglu	2014-12-02
Military (Philippines)	Express intent to engage in diplomatic cooperation (such as policy support)	Philippines	2014-12-04
Intelligence (India)	Investigate	Citizen (India)	2014-06-18
John Kerry	Make a visit	China	2014-02-10
Antonis Samaras	Consult	Evangelos Venizelos	2014-12-23
Benjamin Netanyahu	Discuss by telephone	John Kerry	2014-03-27
South Korea	Criticize or denounce	North Korea	2014-07-03
Foreign Affairs (Romania)	Make statement	Romania	2014-12-17
François Hollande	Host a visit	Angela Merkel	2014-05-11
Citizen (India)	Appeal for diplomatic cooperation (such as policy support)	Employee (India)	2014-01-21
Iraq	Make statement	National Alliance (Iraq)	2014-06-07
Militant (Mali)	fight with small arms and light weapons	Military (Mali)	2014-05-21
Isaac Kiprono Ruto	Make statement	Uhuru Muigai Kenyatta	2014-05-16
Organisation of Islamic Cooperation	Make a visit	Morocco	2014-01-21
Public Works (India)	Engage in negotiation	Ramalinga Reddy	2014-01-10
Citizen (Kenya)	Consult	Alfred Mutua	2014-11-05
Ministry (Nigeria)	Make an appeal or request	Labor Union (Nigeria)	2014-04-25
Antonis Samaras	Express intent to meet or negotiate	Head of Government (Greece)	2014-11-27
Radoslaw Sikorski	Consult	Didier Burkhalter	2014-04-30
Amr Mohammed Moussa	Make statement	Hamdeen Sabahi	2014-02-10
Citizen (India)	Criticize or denounce	Head of Government (India)	2014-10-22
Samuel J. Locklear	Make statement	China	2014-01-16
Afghanistan	Make statement	Abdullah Abdullah	2014-09-30
Combatant (Iraqi Kurds)	Occupy territory	Iraq	2014-06-13
Arsen Avakov	Make statement	Police (Ukraine)	2014-03-21
Japan	Host a visit	Barack Obama	2014-02-27
Boko Haram	Abduct, hijack, or take hostage	Citizen (Nigeria)	2014-04-16
Chuck Hagel	Make statement	Iran	2014-03-21
Police (Australia)	fight with small arms and light weapons	Citizen (Australia)	2014-02-14
Armed Rebel (Yemen)	Retreat or surrender militarily	Citizen (Yemen)	2014-03-13
Alexander Grushko	Discuss by telephone	Interfax	2014-12-23
Ministry (Afghanistan)	Make statement	Military Personnel - Special (Afghanistan)	2014-03-21
South Sudan	Accuse	Government (Sudan)	2014-03-06
Police (Philippines)	Make statement	Criminal (Philippines)	2014-01-16
Iran	Make statement	Mohammad Javad Zarif	2014-05-11
Governor (Kenya)	Consult	Media (Africa)	2014-04-22
Police (Ethiopia)	Arrest, detain, or charge with legal action	Indigenous People (Ethiopia)	2014-12-07
Qatar	Engage in diplomatic cooperation	Iran	2014-06-01
Citizen (Nigeria)	Make an appeal or request	Assemblies (Nigeria)	2014-05-15
Military Personnel (Nigeria)	Use conventional military force	Citizen (Nigeria)	2014-06-18
Media (China)	Make an appeal or request	North Korea	2014-10-08
Head of Government (Nigeria)	Criticize or denounce	Citizen (Nigeria)	2014-12-03
Border Security Force	Arrest, detain, or charge with legal action	Citizen (India)	2014-08-12
Head of Government (India)	Praise or endorse	Japan	2014-01-07
Sergey Viktorovich Lavrov	Express intent to meet or negotiate	Citizen (Bulgaria)	2014-07-07
Ministry (Egypt)	Make a visit	Ethiopia	2014-02-11
Mohammad Javad Zarif	Consult	Catherine Ashton	2014-10-20
Barack Obama	Make statement	Combatant (Islamic State of Iraq and the Levant)	2014-08-08
Other Authorities / Officials (Mexico)	Make statement	Héctor Beltrán Leyva	2014-10-07
Villager (Thailand)	Demonstrate or rally	Thailand	2014-02-18
Thailand	Engage in symbolic act	Citizen (Thailand)	2014-12-26
Police (Tanzania)	fight with small arms and light weapons	Citizen (Tanzania)	2014-10-20
John Kerry	Engage in negotiation	John Baird	2014-01-17
Benjamin Netanyahu	Consult	Joseph Robinette Biden	2014-03-05
China	Host a visit	Chuck Hagel	2014-04-09
Amnesty International	Make statement	Scientist (Tajikistan)	2014-07-24
Malaysia	Praise or endorse	Thailand	2014-06-05
Citizen (Tanzania)	Express intent to meet or negotiate	Tanzania	2014-06-03
Police (Kenya)	fight with small arms and light weapons	Indigenous People (Kenya)	2014-07-31
Customs Official (India)	Arrest, detain, or charge with legal action	Citizen (India)	2014-07-19
Antonis Samaras	Consult	Angela Merkel	2014-09-24
Police (Egypt)	Use tactics of violent repression	Protester (Egypt)	2014-01-04
South Korea	Host a visit	Xi Jinping	2014-06-09
Shimon Peres	Consult	Xi Jinping	2014-04-09
Julie Bishop	Consult	Kevin Rudd	2014-11-23
Member of Parliament (Kazakhstan)	Make an appeal or request	Kazakhstan	2014-05-15
François Hollande	Express intent to meet or negotiate	Kazakhstan	2014-06-11
Citizen (Nigeria)	Make an appeal or request	Government (Nigeria)	2014-05-16
Iran	Engage in diplomatic cooperation	Oman	2014-12-03
Party Member (Tanzania)	Make a visit	Angola	2014-05-11
Evangelos Venizelos	Consult	Dimitrios Avramopoulos	2014-09-04
Court Judge (Nigeria)	Reject	Citizen (Nigeria)	2014-03-20
Medical Personnel (India)	Consult	Medical Association (India)	2014-03-03
Media Personnel (International)	Consult	Head of Government (Ethiopia)	2014-07-19
Domestic Affairs (Yemen)	Praise or endorse	International Government Organizations	2014-03-15
Raj Thackeray	Demand diplomatic cooperation (such as policy support)	Citizen (India)	2014-11-10
Student (Iran)	Protest violently, riot	Foreign Affairs (United States)	2014-04-12
Nurse (Venezuela)	Demonstrate or rally	Healthcare Facility (Venezuela)	2014-01-28
Bahrain	Demand	Foreign Affairs (United States)	2014-07-07
Fiji	Host a visit	Head of Government (India)	2014-11-18
Sergey Viktorovich Lavrov	Discuss by telephone	Cabinet / Council of Ministers / Advisors (United States)	2014-03-08
Paul Kagame	Consult	Anders Borg	2014-02-27
Secretary of State for the Home Department	Accuse	Citizen (United Kingdom)	2014-02-10
Police (Kenya)	Make statement	The Standard	2014-10-13
Vietnam	Make statement	China	2014-06-11
Sergey Kuzhugetovich Shoygu	Make a visit	China	2014-11-17
Foreign Affairs (Russia)	Make statement	Iraq	2014-08-06
Abdullah Abdullah	Express intent to engage in diplomatic cooperation (such as policy support)	Afghanistan	2014-11-20
Congress (Nigeria)	Accuse	Citizen (Nigeria)	2014-04-28
Colombia	Host a visit	Zhang Dejiang	2014-11-28
Xi Jinping	Make an appeal or request	Other Authorities / Officials (China)	2014-06-25
South Africa	Reduce or break diplomatic relations	Foreign Affairs (Rwanda)	2014-03-16
Alfred Romualdez	Make statement	Philippines	2014-11-10
Defense / Security Ministry (United States)	Make statement	Malaysia	2014-03-22
Governor (Kenya)	Express intent to cooperate	Employee (Kenya)	2014-10-15
Laos	Host a visit	North Korea	2014-08-02
China	Sign formal agreement	Japan	2014-11-10
Police (Yemen)	Use conventional military force	Armed Rebel (Yemen)	2014-09-10
Dmitry Anatolyevich Medvedev	Accuse	Government Official (Russia)	2014-11-17
John Kerry	Make optimistic comment	Other Authorities / Officials (Hong Kong)	2014-10-01
Nuri al-Maliki	Consult	Government Delegation (Iraq)	2014-03-03
Oluṣẹgun Ọbasanjọ	Make statement	Sule Lamido	2014-05-13
Foreign Affairs (Austria)	Praise or endorse	Iran	2014-03-21
Military Personnel (Kenya)	Make statement	Police (Kenya)	2014-11-05
Emal Faizi	Make statement	Afghanistan	2014-05-11
Tsai Ing-wen	Criticize or denounce	Ma Ying Jeou	2014-04-24
China	Veto	UN Security Council	2014-10-16
Government (United States)	Provide aid	Government (Nigeria)	2014-06-25
Foreign Affairs (South Korea)	Make empathetic comment	Akitaka Saiki	2014-12-29
John Kerry	Make statement	North Korea	2014-02-14
Citizen (Mongolia)	Make pessimistic comment	Head of Government (Mongolia)	2014-11-05
Insurgent (Thailand)	Use unconventional violence	Military (Thailand)	2014-07-08
Sergey Viktorovich Lavrov	Express intent to meet or negotiate	Børge Brende	2014-01-20
Philippines	Arrest, detain, or charge with legal action	Chief of Staff (Sandiganbayan)	2014-06-25
Romania	Host a visit	China	2014-01-21
Iran	Engage in diplomatic cooperation	Middle East	2014-12-26
Thief (India)	Kill by physical assault	Citizen (India)	2014-04-30
Company - Owner or Operator (Thailand)	Make an appeal or request	Party Member (Thailand)	2014-02-24
Bureaucrat (India)	Consult	Anandiben Patel	2014-10-27
Foreign Affairs (Ukraine)	Criticize or denounce	Military (Russia)	2014-03-23
Japan	Host a visit	Toomas Hendrik Ilves	2014-03-07
Military (South Sudan)	Praise or endorse	Riek Machar	2014-05-28
Police (South Korea)	Investigate	Citizen (South Korea)	2014-05-20
Other Authorities / Officials (Nigeria)	Make statement	Government (Nigeria)	2014-11-11
Combatant (Taliban)	Use unconventional violence	Afghanistan	2014-06-25
Police (Philippines)	Arrest, detain, or charge with legal action	Criminal (Philippines)	2014-02-05
Party Member (Iraq)	Make statement	National Alliance (Iraq)	2014-08-11
Niger	Express intent to meet or negotiate	UN Security Council	2014-04-22
Morocco	Arrest, detain, or charge with legal action	Men (Morocco)	2014-05-05
Other Authorities / Officials (Philippines)	Investigate	Police (Philippines)	2014-11-03
China	Express intent to cooperate	Japan	2014-09-11
Defense / Security Ministry (China)	Make statement	Military (China)	2014-11-21
Adams Oshiomhole	Praise or endorse	Military Personnel (Benin)	2014-12-11
Sawarmi Khaled Saad	Make statement	Sudan	2014-05-01
Businessperson (United Kingdom)	Use conventional military force	Citizen (United Kingdom)	2014-12-06
Military (Lebanon)	fight with small arms and light weapons	Armed Gang (Lebanon)	2014-10-26
John Kerry	Engage in negotiation	Abdel Fattah Al-Sisi	2014-06-22
Iran	Make statement	Edgars Rinkevics	2014-08-11
Canada	Express intent to cooperate	Japan	2014-11-09
Edwin Kanguatjivi	Make statement	Police (Namibia)	2014-08-29
Citizen (Nigeria)	Make an appeal or request	Member of the Judiciary (Nigeria)	2014-07-30
Member of the Judiciary (Nigeria)	Arrest, detain, or charge with legal action	Boko Haram	2014-10-01
Joseph Ole Lenku	Make statement	Police (Kenya)	2014-04-23
Health Ministry (Namibia)	Express intent to meet or negotiate	Other Authorities / Officials (Namibia)	2014-01-23
Civic Group (Taiwan)	Consult	Tsai Ing-wen	2014-04-17
Scholar (Nigeria)	Make statement	Government (Nigeria)	2014-06-13
United Arab Emirates	Sign formal agreement	Japan	2014-11-10
Police (Malaysia)	Investigate	Engineer (Malaysia)	2014-03-17
Israeli Defense Forces	Arrest, detain, or charge with legal action	Student (Palestinian Territory, Occupied)	2014-09-23
Iraq	Investigate	Health Ministry (Iraq)	2014-10-02
Amina Mohamed	Make a visit	Iran	2014-08-28
Iran	Express intent to engage in diplomatic cooperation (such as policy support)	Afghanistan	2014-09-12
Citizen (Nigeria)	Make an appeal or request	Government (Nigeria)	2014-08-08
Police (Philippines)	Make statement	Military (Philippines)	2014-07-29
Ministry (Sudan)	Sign formal agreement	Treasury/Finance Ministry (Sudan)	2014-09-08
Ministry of Public Security (Canada)	Make statement	Business (Canada)	2014-02-03
Uighur (China)	Make statement	China	2014-01-17
Foreign Affairs (Venezuela)	Reject	Citizen (Venezuela)	2014-07-01
Thailand	Impose administrative sanctions	Citizen (Thailand)	2014-03-15
Shalva Natelashvili	Reduce relations	Georgian Labour Party	2014-05-02
Costco	Investigate	Thailand	2014-07-31
Islamic Rebel (Syria)	Use unconventional violence	Hezbollah	2014-02-25
François Hollande	Consult	Angela Merkel	2014-10-17
Abdullah Gül	Consult	People Associated with the Opposition (Turkey)	2014-01-16
Company - Owner or Operator (Brazil)	Investigate	Luiz Inacio Lula Da Silva	2014-07-03
Toru Hashimoto	Make statement	Newspaper (Japan)	2014-04-08
Adams Oshiomhole	Make an appeal or request	Citizen (Benin)	2014-04-07
Islamic Rebel (Philippines)	Use unconventional violence	Military (Philippines)	2014-01-27
Jean Qahwaji	Consult	Nabih Berri	2014-06-20
Militant (Iraq)	Occupy territory	Iraq	2014-10-30
Citizen (Germany)	Demand	Head of Government (Germany)	2014-12-12
Middle East	Use conventional military force	Morocco	2014-08-19
John Kerry	Make optimistic comment	Legislature (Lebanon)	2014-06-04
Militant (Iraq)	Occupy territory	Iraq	2014-06-23
Police (Uganda)	Arrest, detain, or charge with legal action	Children (Uganda)	2014-05-05
William Kabogo	Make statement	Government (Kenya)	2014-11-11
Pavlo Klimkin	Consult	Sergey Viktorovich Lavrov	2014-07-03
Dmitry Anatolyevich Medvedev	Demand	Gazprom	2014-05-15
City Mayor (United States)	Sign formal agreement	Japan	2014-08-30
Militant (Boko Haram)	Abduct, hijack, or take hostage	Citizen (Nigeria)	2014-12-22
France	Retreat or surrender militarily	Afghanistan	2014-12-30
Sunil Kumar	Express intent to cooperate	Citizen (India)	2014-06-16
Vincent C. Siew	Make an appeal or request	Party Member (Taiwan)	2014-01-06
North Korea	Reject	South Korea	2014-10-30
Kashim Shettima	Make statement	Indigenous People (Nigeria)	2014-04-22
International Federation of Red Cross and Red Crescent Societies	Praise or endorse	Refugee (Ethiopia)	2014-04-29
Police (Indonesia)	Investigate	Citizen (Indonesia)	2014-06-06
Citizen (India)	Accuse	Akali Leader	2014-06-14
Protester (Yemen)	Demonstrate or rally	Police (Yemen)	2014-02-22
Michael Sata	Praise or endorse	Chishimba Kambwili	2014-02-10
Barack Obama	Make statement	Iran	2014-03-03
Citizen (Kenya)	Criticize or denounce	Government (Kenya)	2014-11-11
Association of Southeast Asian Nations	Make pessimistic comment	Vietnam	2014-05-10
Uhuru	Express intent to meet or negotiate	The Hague	2014-10-06
Ministry (Nigeria)	Make statement	Other Authorities / Officials (Nigeria)	2014-11-27
China	Arrest, detain, or charge with legal action	Women (China)	2014-08-28
Malala Yousafzai	Appeal for de-escalation of military engagement	Boko Haram	2014-07-15
Armed Band (Benin)	Assassinate	Oodua Peoples Congress	2014-12-23
China	Praise or endorse	Middle East	2014-06-05
Foreign Affairs (South Korea)	Express intent to engage in diplomatic cooperation (such as policy support)	Other Authorities / Officials (Egypt)	2014-02-20
Sergio Massa	Criticize or denounce	Daniel Scioli	2014-11-12
Ashraf Ghani Ahmadzai	Express intent to cooperate	Abdullah Abdullah	2014-09-08
Japan	Express intent to cooperate	North Korea	2014-05-28
Protester (Ukraine)	Protest violently, riot	Police (Ukraine)	2014-02-11
Royal Thai Police	Arrest, detain, or charge with legal action	Citizen (Thailand)	2014-06-20
South Korea	Make an appeal or request	China	2014-06-25
Cabinet / Council of Ministers / Advisors (United States)	Make a visit	China	2014-02-16
Police (Costa Rica)	Arrest, detain, or charge with legal action	Criminal (Costa Rica)	2014-10-21
Sudan	Host a visit	Iraq	2014-01-19
Citizen (India)	Make an appeal or request	Medical Personnel (India)	2014-06-13
Benjamin Netanyahu	Accuse	Hamas	2014-08-07
Thief (India)	Physically assault	Citizen (India)	2014-09-19
Media (Lebanon)	Make statement	Military (Lebanon)	2014-09-25
Education Ministry (United Arab Emirates)	Engage in diplomatic cooperation	Abu Dhabi Education Council	2014-10-03
Citizen (Turkey)	Protest violently, riot	Military (Turkey)	2014-10-10
Iran	Consult	Catherine Ashton	2014-06-16
Jatuporn Prompan	Appeal for diplomatic cooperation (such as policy support)	Citizen (Thailand)	2014-05-20
Legislature (Russia)	Investigate	Election Commission (Syria)	2014-06-03
China	Express intent to meet or negotiate	Vietnam	2014-06-18
Foreign Affairs (United States)	Make statement	South Sudan	2014-05-02
Communist Party of India	Make an appeal or request	Akhilesh Yadav	2014-09-08
Police (Australia)	Arrest, detain, or charge with legal action	Citizen (Australia)	2014-11-06
Military Personnel (Nigeria)	Make statement	Militant (Boko Haram)	2014-09-01
Interim Government (Thailand)	Make an appeal or request	Citizen (Thailand)	2014-12-24
Ministry (Nigeria)	Express intent to cooperate	Citizen (Nigeria)	2014-05-16
Abdullah Abdullah	Express intent to cooperate	Ashraf Ghani Ahmadzai	2014-07-12
Sue-Ellen Kovack	Make a visit	Sierra Leone	2014-10-14
Head of Government (India)	Make statement	Indigenous People (India)	2014-05-16
Naval (United States)	Reduce or break diplomatic relations	Philippines	2014-11-03
China	Express intent to meet or negotiate	South Korea	2014-11-23
Barack Obama	Consult	Benjamin Netanyahu	2014-07-27
Angola	Make statement	Congo	2014-03-25
Member of Parliament (Iran)	Make an appeal or request	Abdolreza Rahmani-Fazli	2014-08-23
Citizen (Nigeria)	Make an appeal or request	Government (Nigeria)	2014-11-25
Oversight Court (South Korea)	Ease administrative sanctions	Lawmaker (South Korea)	2014-08-29
Barack Obama	Consult	North Atlantic Treaty Organization	2014-09-06
Mohammad Javad Zarif	Express intent to meet or negotiate	Catherine Ashton	2014-11-23
Media Personnel (Argentina)	Consult	Justicialist Party	2014-03-21
China	Consult	Malaysia	2014-05-19
James Ongwae	Make statement	Kisii	2014-10-22
Security Service of Ukraine	Make statement	Military (Russia)	2014-08-27
France	Host a visit	Antonis Samaras	2014-02-25
Military Personnel (Sao Tome and Principe)	Make an appeal or request	Armed Forces of Sao Tome and Principe	2014-02-19
Sergey Viktorovich Lavrov	Make statement	Iran	2014-01-16
Doctors Without Borders	Make a visit	Sudan	2014-07-03
Armed Gang (Egypt)	Use unconventional violence	Police (Egypt)	2014-06-28
Militia (Kenya)	Use unconventional violence	Police (Kenya)	2014-07-21
Angola	Host a visit	Ministry (United States)	2014-01-03
Edgars Rinkevics	Praise or endorse	Foreign Affairs (Norway)	2014-07-30
Citizen (India)	Accuse	Naval (Sri Lanka)	2014-12-11
North Korea	Express intent to meet or negotiate	South Korea	2014-07-12
China	Make an appeal or request	Angola	2014-12-22
John Kerry	Engage in negotiation	Benjamin Netanyahu	2014-04-01
Royal Administration (Saudi Arabia)	Host a visit	Middle East	2014-04-19
Foreign Affairs (Taiwan)	Make statement	European Parliament	2014-05-29
Police (Kenya)	Abduct, hijack, or take hostage	Member of Legislative (Govt) (Kenya)	2014-05-22
Benjamin Netanyahu	Express intent to cooperate	Yair Lapid	2014-09-22
Benjamin Netanyahu	Accuse	Iran	2014-09-21
John Kerry	Appeal for change in institutions, regime	Iraq	2014-06-15
Andrej Kiska	Consult	Milos Zeman	2014-06-23
Emal Faizi	Make statement	Ministry (Afghanistan)	2014-09-01
Sergey Viktorovich Lavrov	Discuss by telephone	John Kerry	2014-12-29
Shkelqim Cani	Consult	International Monetary Fund	2014-05-06
Serik Akhmetov	Make statement	Cabinet / Council of Ministers / Advisors (Kazakhstan)	2014-04-02
Men (India)	Criticize or denounce	Court Judge (India)	2014-08-03
Xi Jinping	Host a visit	Head of Government (South Korea)	2014-12-19
Alexis Tsipras	Praise or endorse	Serbia	2014-12-06
The Hague	Host a visit	William Ruto	2014-05-12
Xi Jinping	Express intent to cooperate	Head of Government (South Korea)	2014-03-24
Other Authorities / Officials (Mali)	Consult	International Government Organizations	2014-07-18
Lawyer/Attorney (Senegal)	Make statement	Police (Senegal)	2014-08-26
Abdoulaye Bathily	Praise or endorse	Actor (Gabon)	2014-11-18
Court Judge (Kenya)	Demand	Governor (Kenya)	2014-02-21
John Kerry	Consult	Sergey Viktorovich Lavrov	2014-01-07
Willem-Alexander	Consult	Teshome Togo	2014-03-07
Protester (Bosnia and Herzegovina)	Protest violently, riot	Police (Bosnia and Herzegovina)	2014-02-05
Police (Australia)	Investigate	Citizen (Australia)	2014-01-23
David Shear	Make a visit	Japan	2014-10-04
Umaru Musa Yar'Adua	Forgive	Militant (Nigeria)	2014-06-02
Media Personnel (International)	Accuse	Iran	2014-12-05
Head of Government (India)	Make an appeal or request	Bureaucrat (India)	2014-09-02
Abdul Aziz	Host a visit	China	2014-03-13
Armed Gang (Saudi Arabia)	Abduct, hijack, or take hostage	Citizen (Saudi Arabia)	2014-07-26
Ministry (Angola)	Consult	Governor (Angola)	2014-11-26
North Korea	Reject proposal to meet, discuss, or negotiate	South Korea	2014-06-13
Angela Merkel	Make statement	Iran	2014-02-25
Dmitry Anatolyevich Medvedev	Make statement	Government Official (Russia)	2014-12-19
South Korea	Host a visit	Xi Jinping	2014-07-19
Louise Mushikiwabo	Make statement	Other Authorities / Officials (Africa)	2014-03-16
R.S. Naik	Make an appeal or request	Member of Parliament (India)	2014-08-02
Militant (Boko Haram)	Abduct, hijack, or take hostage	Citizen (Nigeria)	2014-11-11
Barack Obama	Express intent to meet or negotiate	Iran	2014-06-16
Tajikistan	Consult	Afghanistan	2014-05-08
Citizen (Namibia)	Make an appeal or request	Election Commission (Namibia)	2014-02-19
Vietnam	Express intent to engage in diplomatic cooperation (such as policy support)	Malaysia	2014-03-13
South Korea	Express intent to provide humanitarian aid	North Korea	2014-03-26
Iraq	Express intent to cooperate	Iran	2014-11-14
Federica Mogherini	Consult	Sergey Viktorovich Lavrov	2014-12-04
Police (Philippines)	Use conventional military force	Criminal (Philippines)	2014-04-08
Massoud Barzani	Demand	Nuri al-Maliki	2014-07-11
International Monetary Fund	Consult	Angola	2014-04-10
Al Jazeera	Make statement	Government Official (Afghanistan)	2014-11-29
Lawyer/Attorney (Colombia)	Discuss by telephone	Associated Press	2014-04-23
Police (Ukraine)	Use conventional military force	Protester (Ukraine)	2014-01-25
Citizen (Nigeria)	Make optimistic comment	Head of Government (Nigeria)	2014-06-16
South Africa	Arrest, detain, or charge with legal action	Men (South Africa)	2014-11-28
Salman Khurshid	Consult	John Kerry	2014-01-26
Evo Morales	Make optimistic comment	Party Member (Bolivia)	2014-10-19
Thief (India)	Use unconventional violence	Citizen (India)	2014-09-15
Governor (Angola)	Make an appeal or request	Government (Angola)	2014-09-01
Pramod Mahajan	Use conventional military force	Member of Parliament (India)	2014-03-14
Government (Syria)	Use conventional military force	Militant (Syria)	2014-07-21
National Assembly of Pakistan	Make optimistic comment	Legislature (Pakistan)	2014-12-03
Rafael Correa	Make statement	Mexico	2014-08-13
Student (Thailand)	Criticize or denounce	Thailand	2014-01-13
Head of Government (China)	Consult	Xi Jinping	2014-05-31
Pakistan People's Party	Sign formal agreement	Pervez Musharraf	2014-07-14
Tajikistan	Consult	Kazakhstan	2014-07-11
Chuck Hagel	Mobilize or increase armed forces	Iraq	2014-12-19
Congress (Nigeria)	Make an appeal or request	Scholar (Nigeria)	2014-10-28
China	Engage in diplomatic cooperation	Cape Verde	2014-01-31
Police (Indonesia)	Make statement	New Zealand	2014-12-11
Peter Szijjarto	Discuss by telephone	Sergey Viktorovich Lavrov	2014-12-15
Labor Union (Nigeria)	Criticize or denounce	Other Authorities / Officials (Nigeria)	2014-10-08
Sabah Khaled Al-Hamad Al-Sabah	Make statement	Kuwait	2014-12-04
Xi Jinping	Consult	Kim Jong-Un	2014-11-13
Bangladesh Nationalist Party	Make an appeal or request	Citizen (Bangladesh)	2014-01-07
Council of States	Consult	Election Commission (India)	2014-01-25
Ashraf Ghani Ahmadzai	Praise or endorse	China	2014-10-28
Le Hong Anh	Engage in symbolic act	Laos	2014-05-19
South Korea	Host a visit	Barack Obama	2014-02-15
Nicos Anastasiades	Consult	Party President (Cyprus)	2014-08-25
Middle East	Make a visit	Afghanistan	2014-06-14
Grand National Party	Express intent to meet or negotiate	Xi Jinping	2014-10-13
Barack Obama	Appeal for release of persons or property	Other Authorities / Officials (Venezuela)	2014-02-20
Benjamin Netanyahu	Make statement	Hamas	2014-08-17
Angela Merkel	Discuss by telephone	Afghanistan	2014-09-23
Citizen (Australia)	Acknowledge or claim responsibility	Member of the Judiciary (United States)	2014-09-05
Lawyer/Attorney (Malaysia)	Arrest, detain, or charge with legal action	Citizen (Malaysia)	2014-05-01
Yogendra Yadav	Make statement	Aam Aadmi Party	2014-04-25
Bala Abdulkadir Mohammed	Engage in symbolic act	Citizen (Nigeria)	2014-06-27
Mohammad Javad Zarif	Consult	Sergey Viktorovich Lavrov	2014-01-20
Cabinet / Council of Ministers / Advisors (Japan)	Ease economic sanctions, boycott, embargo	North Korea	2014-07-07
Catherine Ashton	Meet at a 'third' location	John Kerry	2014-04-07
William Ruto	Praise or endorse	Police (Kenya)	2014-03-31
Police (Egypt)	Provide aid	Women (Egypt)	2014-06-10
Rosoboronexport	Make statement	Afghanistan	2014-08-13
Xi Jinping	Make statement	Henry M. Paulson	2014-07-04
Micky Rosenfeld	Make statement	Police (Israel)	2014-02-10
Dimitrios Avramopoulos	Praise or endorse	Hellenic Navy	2014-10-30
Dzhokhar Tsarnaev	Make an appeal or request	Member of the Judiciary (United States)	2014-05-07
Pope Francis	Make a visit	South Korea	2014-05-21
High Commission for Refugees	Make statement	Iran	2014-07-18
Benjamin Netanyahu	Make statement	Angela Merkel	2014-02-24
Head of Government (India)	Make an appeal or request	Citizen (India)	2014-02-08
Military (Central African Republic)	Use conventional military force	Armed Band (Central African Republic)	2014-03-24
Foreign Affairs (Mongolia)	Express intent to meet or negotiate	China	2014-01-13
Police (Philippines)	Arrest, detain, or charge with legal action	Criminal (Philippines)	2014-10-08
Human Rights Watch	Make an appeal or request	Morocco	2014-02-10
Xi Jinping	Make optimistic comment	China	2014-06-08
Barack Obama	Make statement	Xi Jinping	2014-11-13
Citizen (Uganda)	Use unconventional violence	Police (Uganda)	2014-11-28
Boko Haram	Use conventional military force	Citizen (Nigeria)	2014-06-25
Marziyeh Afkham	Make optimistic comment	Legislature (Iraq)	2014-07-17
Lawyer/Attorney (Kenya)	Demand	Citizen (Kenya)	2014-10-29
New Zealand	Host a visit	Xi Jinping	2014-11-18
Kim Jong-Un	Make an appeal or request	Citizen (North Korea)	2014-11-26
William Ruto	Make statement	Government (Kenya)	2014-08-04
China	Criticize or denounce	Japan	2014-01-08
Citizen (Belgium)	Make an appeal or request	European Parliament	2014-04-22
South Korea	Express intent to meet or negotiate	North Korea	2014-08-11
John Kerry	Make a visit	Morocco	2014-04-07
Head of Government (India)	Express intent to meet or negotiate	Citizen (India)	2014-12-14
Head of Government (Nigeria)	Make statement	Ministry (Nigeria)	2014-02-07
Bukola Saraki	Accuse	Citizen (Nigeria)	2014-03-06
Japan	Demand	North Korea	2014-07-14
Qatar	Express intent to cooperate militarily	Iran	2014-07-16
UN Security Council	Appeal for change in institutions, regime	Iraq	2014-05-02
Future Movement	Engage in negotiation	François Hollande	2014-10-07
Hamas	Accuse	Benjamin Netanyahu	2014-07-02
Radoslaw Sikorski	Make statement	Mustafa Dzhemilev	2014-05-07
Government (Nigeria)	Provide humanitarian aid	Citizen (Nigeria)	2014-03-03
Men (India)	Sexually assault	Women (Nepal)	2014-03-26
Citizen (Australia)	Bring lawsuit against	Lawyer/Attorney (Australia)	2014-11-21
George Solo	Make statement	Ministry (Liberia)	2014-05-22
Student (Hong Kong)	Consult	Carrie Lam	2014-10-09
China	Consult	Majid Takht Ravanchi	2014-11-21
Evangelos Venizelos	Make statement	North Atlantic Treaty Organization	2014-06-26
Government Official (Mali)	Make statement	Military (Mali)	2014-05-23
China	Cooperate economically	France	2014-03-26
Japan	Express intent to provide economic aid	Myanmar	2014-08-09
Police (South Africa)	Use conventional military force	Men (South Africa)	2014-01-22
Police (South Korea)	Arrest, detain, or charge with legal action	Criminal (South Korea)	2014-03-07
Government (United States)	Impose embargo, boycott, or sanctions	Rostec	2014-07-17
Xi Jinping	Consult	China	2014-07-15
Terrorist Leader (Pakistan)	Return, release person(s)	Reserve Personnel (Iran)	2014-04-10
Japan	Meet at a 'third' location	China	2014-11-16
Nestor Kirchner	Make statement	Civic Group (Argentina)	2014-11-14
Israeli Defense Forces	Make statement	Hamas	2014-07-11
Vesna Pusić	Make statement	China	2014-12-14
Government (United States)	Sign formal agreement	Afghanistan	2014-01-25
Bala Abdulkadir Mohammed	Make an appeal or request	Citizen (Nigeria)	2014-12-15
Other Authorities / Officials (Egypt)	Accuse	Hamas	2014-03-05
South Africa	Accuse	Foreign Affairs (Rwanda)	2014-03-13
Barack Obama	Appeal for political reform	International Monetary Fund	2014-03-21
Japan	Engage in symbolic act	Royal Administration (Japan)	2014-02-22
Representatives (Iraq)	Consult	Massoud Barzani	2014-05-19
Citizen (India)	Make an appeal or request	Employee (India)	2014-05-21
Liu Yandong	Make statement	China	2014-09-20
Lawmaker (Lebanon)	Consult	Legislature (Lebanon)	2014-04-24
Citizen (India)	Express intent to cooperate	Court Judge (India)	2014-02-26
China	Engage in diplomatic cooperation	New Zealand	2014-06-24
Foreign Affairs (United States)	Praise or endorse	Angola	2014-12-31
North Atlantic Treaty Organization	Make a visit	Curacao	2014-09-16
Police (Ukraine)	Make statement	Protester (Ukraine)	2014-02-18
Employee (Kenya)	Make statement	Police (Kenya)	2014-12-23
Kayode Fayemi	Make empathetic comment	High Ranking Military Personnel (Nigeria)	2014-09-15
China	Criticize or denounce	Japan	2014-03-31
China	Consider policy option	Japan	2014-09-26
Health Ministry (Cuba)	Praise or endorse	Margaret Chan	2014-07-14
Miroslav Lajcak	Express intent to meet or negotiate	Iran	2014-09-08
Justin Trudeau	Make statement	Liberals (Canada)	2014-08-21
Other Authorities / Officials (Turkey)	Provide humanitarian aid	Iraq	2014-06-16
William Kabogo	Make statement	Government (Kenya)	2014-01-08
Police (Canada)	Mobilize or increase police power	Canada	2014-01-11
Lin Chia-lung	Make statement	Jason C. Hu	2014-03-16
Protester (Pakistan)	Demonstrate for leadership change	Head of Government (Pakistan)	2014-09-02
Aggrey Tisa Sabuni	Make a visit	Sudan	2014-09-08
Citizen (Kenya)	Criticize or denounce	Uhuru	2014-09-25
Chief of Staff (Vietnam)	Make statement	Vietnam	2014-03-12
Department of Transportation	Make statement	South Korea	2014-02-25
Citizen (Nigeria)	Make an appeal or request	Member of the Judiciary (Nigeria)	2014-02-13
Djibouti	Arrest, detain, or charge with legal action	Citizen (Djibouti)	2014-05-03
Military Personnel (Philippines)	Make statement	Police (Philippines)	2014-01-29
Obaid Humaid Al Tayer	Make statement	United Arab Emirates	2014-06-11
Chuck Hagel	Consult	Victor Ponta	2014-06-05
Xi Jinping	Praise or endorse	Abdel Fattah Al-Sisi	2014-06-06
Military (Italy)	Praise or endorse	Defense / Security Ministry (Italy)	2014-04-19
China	Use tactics of violent repression	News Editor (China)	2014-05-10
Nabih Berri	Consult	Council of Representatives	2014-04-14
Islam Karimov	Make statement	Afghanistan	2014-11-29
Other Authorities / Officials (Nigeria)	Consult	Vanguard	2014-06-17
Jakaya Mrisho Kikwete	Express intent to cooperate	Citizen (Tanzania)	2014-02-04
Iran	Consult	UN Security Council	2014-06-12
Japan	Express intent to cooperate	China	2014-11-20
Citizen (Belgium)	Demonstrate or rally	Government (Belgium)	2014-11-06
Human Rights Commission (Nigeria)	Criticize or denounce	Citizen (Nigeria)	2014-10-13
Member of Parliament (India)	Defy norms, law	Citizen (India)	2014-11-01
Iran	Engage in diplomatic cooperation	Iraq	2014-01-07
Jens Stoltenberg	Make statement	North Atlantic Treaty Organization	2014-11-27
Tajikistan	Consult	Kazakhstan	2014-06-16
Malta	Host a visit	Kamalesh Sharma	2014-11-25
Police (Ukraine)	Criticize or denounce	Protester (Ukraine)	2014-01-24
Head of Government (Egypt)	Consult	Energy Department/Ministry (Egypt)	2014-12-08
Citizen (Zambia)	Make an appeal or request	Political Parties (Zambia)	2014-02-28
Ministry (Nigeria)	Make statement	Government (Nigeria)	2014-02-24
Japan	Make an appeal or request	North Korea	2014-10-16
City Mayor (Philippines)	Make statement	Employee (Philippines)	2014-01-19
Mohammad Javad Zarif	Express intent to meet or negotiate	John Kerry	2014-10-16
John Kerry	Express intent to meet or negotiate	Mohammad Javad Zarif	2014-02-02
South Korea	Express intent to meet or negotiate	Japan	2014-06-24
French Communist Party	Make a visit	Religion (France)	2014-03-25
Israeli Defense Forces	fight with small arms and light weapons	Criminal (Israel)	2014-12-26
Police (New Zealand)	Engage in material cooperation	Other Authorities / Officials (Switzerland)	2014-08-26
South Korea	Criticize or denounce	Lawmaker (Japan)	2014-04-22
John Kerry	Meet at a 'third' location	Sergey Viktorovich Lavrov	2014-12-13
Tehrik-i-Taliban Pakistan	Use conventional military force	Education (Pakistan)	2014-12-16
Iran	Arrest, detain, or charge with legal action	Blogger (Iran)	2014-06-04
Senate (Ireland)	Make pessimistic comment	Ireland	2014-11-21
Arnaud Montebourg	Make statement	Education Ministry (France)	2014-08-24
Citizen (Thailand)	Make an appeal or request	Gen Prayut Chan-o-cha	2014-12-25
Oman	Consult	Iran	2014-08-11
Citizen (Nigeria)	Make an appeal or request	Defense / Security Ministry (Nigeria)	2014-04-22
China	Cooperate economically	Iran	2014-11-24
Lawmaker (Turkey)	Make a visit	Iran	2014-02-17
France	Arrest, detain, or charge with legal action	Pascal Simbikangwa	2014-03-17
Other Authorities / Officials (Mexico)	Investigate	Military Personnel - Special (Mexico)	2014-02-27
Other Authorities / Officials (South Africa)	Impose administrative sanctions	South Africa	2014-09-02
Member of Parliament (India)	Sexually assault	Employee (India)	2014-05-21
Member of the Judiciary (South Africa)	Ease administrative sanctions	Men (South Africa)	2014-08-02
Envoy (United Kingdom)	Make a visit	South Sudan	2014-02-25
Sergey Viktorovich Lavrov	Discuss by telephone	Pavlo Klimkin	2014-08-15
Evo Morales	Make statement	Vietnam	2014-06-15
Court Judge (Nigeria)	Make an appeal or request	Member of the Judiciary (Nigeria)	2014-05-16
United Democratic Movement	Appeal for change in leadership	Faith Pansy Tlakula	2014-04-29
Lawyer/Attorney (United Kingdom)	Demand	Citizen (United Kingdom)	2014-08-01
Iran	Express intent to meet or negotiate	Philippines	2014-01-30
Citizen (North Korea)	Reject	Japan	2014-09-29
Park Won-soon	Make an appeal or request	Citizen (South Korea)	2014-11-10
Citizen (Namibia)	Accuse	Police (Namibia)	2014-11-04
Francisco de Narvaez Steuer	Make statement	Cristina Fernández de Kirchner	2014-10-04
Madagascar	Host a visit	Julie Bishop	2014-09-12
Salman Khurshid	Make statement	Election Commission (India)	2014-03-15
Laos	Consult	Cambodia	2014-08-31
United States Senate	Consult	Martin Stropnický	2014-05-01
South Korea	Consult	Japan	2014-06-01
Iraq	Host a visit	Mohammad Javad Zarif	2014-09-21
Armenia	Express intent to engage in diplomatic cooperation (such as policy support)	Iran	2014-10-21
Vitaliy Yarema	Make statement	Defense / Security Ministry (Ukraine)	2014-04-16
John Kerry	Make statement	Iran	2014-06-23
Aladdin Boroujerdi	Criticize or denounce	Canada	2014-11-22
Labor and Employment Ministry (Nigeria)	Make statement	Labor Union (Nigeria)	2014-09-09
Sergey Viktorovich Lavrov	Make statement	Victoria Nuland	2014-10-09
Government (Pakistan)	Reject	Pervez Musharraf	2014-05-07
United Arab Emirates	Express intent to cooperate	Ethiopia	2014-06-24
Foreign Affairs (Latvia)	Express intent to meet or negotiate	Iran	2014-04-18
Blogger (Iran)	Consult	Party Member (Iran)	2014-07-08
Armed Gang (Djibouti)	Carry out suicide bombing	Djibouti	2014-06-10
Cabinet / Council of Ministers / Advisors (United States)	Meet at a 'third' location	Sergey Viktorovich Lavrov	2014-03-06
Frank Mba	Make statement	Military Personnel - Special (Nigeria)	2014-03-14
Citizen (Nigeria)	Accuse	Government (Nigeria)	2014-09-25
Tehrik-i-Taliban Pakistan	Abduct, hijack, or take hostage	Head of Government (Pakistan)	2014-09-01
Women (Rwanda)	Use unconventional violence	Police (Rwanda)	2014-04-29
Citizen (Hungary)	Demand	Viktor Orban	2014-10-28
Royal Administration (Saudi Arabia)	Accuse	Nuri al-Maliki	2014-06-26
Military Personnel (United States)	Employ aerial weapons	Combatant (Islamic State of Iraq and the Levant)	2014-08-12
Government (Nigeria)	Make an appeal or request	Member of the Judiciary (Nigeria)	2014-12-06
Reserve Personnel (Kyrgyzstan)	Arrest, detain, or charge with legal action	Citizen (Kyrgyzstan)	2014-01-20
Military (Mexico)	Mobilize or increase armed forces	Mexico	2014-01-24
South Korea	Express intent to meet or negotiate	North Korea	2014-09-23
Tajikistan	Express intent to meet or negotiate	Islam Karimov	2014-09-11
Information Ministry (India)	Praise or endorse	Media (India)	2014-03-13
Xi Jinping	Meet at a 'third' location	China	2014-07-21
France	Engage in negotiation	Iran	2014-09-11
Stephane Le Foll	Make statement	France	2014-09-26
Hashmat Stanikzai	Make statement	Military Personnel - Special (Afghanistan)	2014-11-30
Barack Obama	Praise or endorse	Military Personnel - Special (Afghanistan)	2014-04-06
Mohammad Javad Zarif	Make statement	Iran	2014-08-24
Indigenous People (Nigeria)	Consult	Vanguard	2014-03-14
Foreign Affairs (Russia)	Engage in negotiation	Foreign Affairs (Syria)	2014-06-27
China	Express intent to meet or negotiate	Xi Jinping	2014-12-16
Barack Obama	Accuse	Benjamin Netanyahu	2014-03-10
Foreign Affairs (Middle East)	Consult	John Kerry	2014-06-25
Mzukisi Fatyela	Make statement	Police (South Africa)	2014-12-19
Citizen (India)	Use unconventional violence	Aam Aadmi Party	2014-01-09
Joao Lourenco	Consult	Foreign Affairs (United States)	2014-09-16
South Africa	Appeal for diplomatic cooperation (such as policy support)	Hamas	2014-07-20
Human Rights Watch	Accuse of human rights abuses	Peacekeeping Troop (Uganda)	2014-09-26
Barack Obama	Express intent to meet or negotiate	Mexico	2014-02-18
Court Judge (India)	Accuse	Medical Personnel (India)	2014-10-14
Portia Simpson Miller	Consult	Legislature (Jamaica)	2014-10-15
Cambodia	Host a visit	Veera Somkwamkid	2014-07-22
Boko Haram	fight with small arms and light weapons	Cameroon	2014-05-19
Carlo Calenda	Make statement	Bernd Lange	2014-11-22
North Atlantic Treaty Organization	Make pessimistic comment	Catherine Ashton	2014-02-18
Malaysia	Host a visit	Barack Obama	2014-02-14
Blogger (Uganda)	Make an appeal or request	Keriako Tobiko	2014-04-16
Abdel Fattah Al-Sisi	Consult	Henry Kissinger	2014-09-23
Foreign Affairs (South Korea)	Make statement	South Korea	2014-07-11
Abdullah Abdullah	Consult	Envoy (United States)	2014-06-28
Iraq	Make statement	Militant (Iraq)	2014-10-08
Iran	Host a visit	Catherine Ashton	2014-03-19
Special Rapporteurs of the United Nations	Praise or endorse	Barack Obama	2014-12-09
Benjamin Netanyahu	Make statement	Hamas	2014-07-13
Bangladesh Nationalist Party	Conduct strike or boycott	Awami (People's) League	2014-03-19
Military Personnel (Thailand)	Demand diplomatic cooperation (such as policy support)	Government Official (Thailand)	2014-05-21
Citizen (United Kingdom)	Bring lawsuit against	Scientist (United Kingdom)	2014-01-09
Fighter Bomber (Sudan)	Employ aerial weapons	Sudan	2014-04-30
Japan Self-Defense Forces	Use tactics of violent repression	Simon Ostrovsky	2014-04-23
Court Judge (Nigeria)	Accuse	Citizen (Nigeria)	2014-01-14
Ministry (Malaysia)	Make an appeal or request	Citizen (Malaysia)	2014-03-12
Milos Zeman	Make a visit	China	2014-08-18
Police (Australia)	Make an appeal or request	Criminal (Australia)	2014-12-15
Armed Gang (Fula people)	Use unconventional violence	Citizen (Nigeria)	2014-06-26
Court Judge (India)	Make an appeal or request	Citizen (India)	2014-12-02
Abdullah Abdullah	Make an appeal or request	Election Commission (Iran)	2014-06-20
John Kerry	Express intent to meet or negotiate	Middle East	2014-06-20
Citizen (Australia)	Use unconventional violence	Campbell Newman	2014-07-25
Member of Legislative (Govt) (Iran)	Make statement	Iran	2014-05-07
Sheikh Hasina Wajed	Consult	Fumio Kishida	2014-03-14
Military (Lebanon)	Make statement	Detainee (Lebanon)	2014-01-03
Naval (United States)	Make statement	China	2014-07-21
Fessehaye Yohannes	Reject proposal to meet, discuss, or negotiate	South Africa	2014-09-24
Northern Ireland	Ease administrative sanctions	Men (United Kingdom)	2014-07-01
Media (Pakistan)	Consult	Ishaq Dar	2014-08-23
Citizen (Nigeria)	Bring lawsuit against	Government (Nigeria)	2014-01-30
Philippines	Bring lawsuit against	China	2014-05-10
South Korea	Make statement	North Korea	2014-03-18
Militant (Boko Haram)	Make an appeal or request	Citizen (Nigeria)	2014-11-05
Militia (Iraq)	Occupy territory	Iraq	2014-11-08
South Korea	Express intent to cooperate	China	2014-07-23
Akhilesh Yadav	Make an appeal or request	Citizen (India)	2014-04-21
Militant (Jaish-e-Mohammad)	Use unconventional violence	Employee (India)	2014-11-14
Zhang Dejiang	Express intent to meet or negotiate	Angela Merkel	2014-06-30
Government (Pakistan)	Use conventional military force	Tehrik-i-Taliban Pakistan	2014-12-27
South Korea	Express intent to cooperate	China	2014-11-12
Head of Government (Turkmenistan)	Host a visit	Consultative Assembly of Oman	2014-06-10
Head of Government (Poland)	Make statement	Poland	2014-12-17
Lawyer/Attorney (Australia)	Make statement	Member of Parliament (Australia)	2014-11-23
Benjamin Netanyahu	Make an appeal or request	John Kerry	2014-07-22
Head of Government (Bahrain)	Make statement	Business (Bahrain)	2014-06-12
Ethiopia	Host a visit	John Kerry	2014-04-30
South Korea	Engage in diplomatic cooperation	North Korea	2014-01-03
Leopoldo López	Demand	Citizen (Venezuela)	2014-03-06
Citizen (India)	Criticize or denounce	Ruling Party (India)	2014-09-27
Lapo Pistelli	Host a visit	Majid Takht Ravanchi	2014-12-02
Mohammad Javad Zarif	Make statement	Afghanistan	2014-12-10
Abdel Fattah Al-Sisi	Express intent to meet or negotiate	Company - Owner or Operator (Italy)	2014-11-24
Gen Prayut Chan-o-cha	Make statement	Ministry (Thailand)	2014-09-25
Liu Yandong	Appeal for policy change	Other Authorities / Officials (China)	2014-01-02
Mohammad Javad Zarif	Express intent to meet or negotiate	John Kerry	2014-11-08
Gazprom	Make statement	Interfax	2014-10-10
South Sudan	Host a visit	Office of the United Nations High Commissioner for Human Rights	2014-04-28
National Coalition for Syrian Revolutionary and Opposition Forces	Reject	Iran	2014-01-06
France	Consult	Iran	2014-06-17
China	Host a visit	Ashraf Ghani Ahmadzai	2014-10-21
Party Member (Iraq)	Make statement	Iraq	2014-06-24
Didmus Noel Edwin Mutasa	Make a visit	Angola	2014-10-11
James Wani Igga	Accuse	Riek Machar	2014-05-05
Ministry (Morocco)	Make statement	Morocco	2014-04-10
Citizen (Greece)	Demonstrate or rally	Foreign Affairs (Russia)	2014-03-05
Government (Nigeria)	Make statement	Education (Nigeria)	2014-08-26
China	Demonstrate military or police power	Japan	2014-12-23
Police (Philippines)	Arrest, detain, or charge with legal action	Men (Philippines)	2014-04-07
Police (Australia)	Investigate	Citizen (Australia)	2014-10-08
Ministry (Iran)	Make statement	Iran	2014-01-14
Uhuru Muigai Kenyatta	Engage in negotiation	Police (Kenya)	2014-12-03
Mauritania	Consult	Cameroon	2014-11-27
Terrorist (Yemen)	Use unconventional violence	Citizen (Yemen)	2014-03-06
Citizen (India)	Engage in symbolic act	Jawaharlal Nehru	2014-11-12
Tharman Shanmugaratnam	Express intent to meet or negotiate	International Monetary Fund	2014-10-03
Armed Gang (Afghanistan)	Carry out suicide bombing	Military Personnel - Special (Afghanistan)	2014-03-26
France	Host a visit	Abdel Fattah Al-Sisi	2014-11-24
Military Personnel - Special (Afghanistan)	Increase military alert status	Afghanistan	2014-04-05
Hezbollah	Make statement	Armed Rebel (Syria)	2014-11-27
South Africa	Engage in diplomatic cooperation	Iran	2014-06-15
Islamic Rebel (Philippines)	Use unconventional violence	Military (Philippines)	2014-04-11
Government (Georgia)	Express intent to engage in diplomatic cooperation (such as policy support)	Citizen (Georgia)	2014-07-29
Barack Obama	Express intent to cooperate economically	Iran	2014-03-01
Lawyer/Attorney (Peru)	Investigate	Head of Government (Peru)	2014-08-27
Militant (Syria)	Accuse	Government (Syria)	2014-11-21
Denis Napthine	Express intent to engage in diplomatic cooperation (such as policy support)	Citizen (Australia)	2014-08-25
Paul Kagame	Demand	Citizen (Kenya)	2014-10-20
Rafael Ramírez	Make statement	Other Authorities / Officials (Venezuela)	2014-08-21
Armed Band (Afghanistan)	Use unconventional violence	North Atlantic Treaty Organization	2014-09-10
Shura Council	Consult	Foreign Affairs (Ethiopia)	2014-05-13
Cristina Fernández de Kirchner	Praise or endorse	Legislature (Argentina)	2014-09-24
Head of Government (Turkmenistan)	Make statement	Armenia	2014-07-02
Court Judge (Nigeria)	Investigate	Murtala Nyako	2014-10-20
Fiji	Host a visit	Xi Jinping	2014-12-18
Vietnam	Consult	Myanmar	2014-08-31
Medical Personnel (Zimbabwe)	Make statement	Ministry (Zimbabwe)	2014-04-09
Police (Namibia)	Torture	Citizen (Namibia)	2014-03-07
Other Authorities / Officials (Egypt)	Make an appeal or request	Government (United States)	2014-06-17
France	Engage in diplomatic cooperation	Other Authorities / Officials (Mali)	2014-05-24
Member of the Judiciary (Nigeria)	Arrest, detain, or charge with legal action	Citizen (Nigeria)	2014-04-15
Police (Philippines)	Investigate	Men (Philippines)	2014-07-27
Foreign Affairs (Senegal)	Consult	Sergey Viktorovich Lavrov	2014-09-08
Vincent Cable	Make statement	Party Member (United Kingdom)	2014-10-06
China	Praise or endorse	Cabinet / Council of Ministers / Advisors (United States)	2014-02-14
Ministry (Nigeria)	Make statement	Government (Nigeria)	2014-06-09
Other Authorities / Officials (Nigeria)	Criticize or denounce	Citizen (Nigeria)	2014-10-07
Media Personnel (United States)	Make statement	AT&T	2014-02-11
Myanmar	Praise or endorse	China	2014-06-28
Manuel Monteiro de Castro	Make statement	Police (Dominican Republic)	2014-05-14
Mexico	Host a visit	Japan Self-Defense Forces	2014-01-05
John Kerry	Make a visit	Middle East	2014-09-10
Massoud Barzani	Make statement	Iraq	2014-01-14
North Korea	Criticize or denounce	UN Security Council	2014-08-09
John Kerry	Make statement	Angola	2014-12-18
Mohammad Nahavandian	Make a visit	Iran	2014-11-19
South Korea	Engage in diplomatic cooperation	China	2014-05-27
Member of Legislative (Govt) (Kenya)	Make statement	Government (Kenya)	2014-04-10
Student (Iran)	Demonstrate or rally	Terrorist (Islamic State of Iraq and the Levant)	2014-10-12
UN Security Council	Make pessimistic comment	Military Personnel - Special (Afghanistan)	2014-12-12
Barack Obama	Host a visit	Benjamin Netanyahu	2014-03-03
South Africa	Arrest, detain, or charge with legal action	Men (South Africa)	2014-01-26
Other Authorities / Officials (Romania)	Express intent to cooperate	International Monetary Fund	2014-12-09
Al-Shabaab	Use conventional military force	Militant (Somalia)	2014-04-22
Attacker (Al Qaeda)	Use unconventional violence	Police (Yemen)	2014-10-08
Citizen (India)	Criticize or denounce	Thief (India)	2014-08-14
Government (Kenya)	Make an appeal or request	Tenants (Kenya)	2014-06-13
Nuri al-Maliki	Make statement	Iraq	2014-01-07
Barack Obama	Make an appeal or request	Abdullah Abdullah	2014-07-09
Catherine Ashton	Make statement	Iran	2014-03-12
South Korea	Accuse	North Korea	2014-04-17
Fan Changlong	Engage in symbolic act	Military (China)	2014-04-02
Human Rights Watch	Make statement	Cambodia	2014-09-25
Children (Palestinian Territory, Occupied)	Use unconventional violence	Police (Israel)	2014-07-03
China	Host a visit	Ashraf Ghani Ahmadzai	2014-10-31
Japan	Express intent to cooperate	Foreign Affairs (United States)	2014-01-30
Jonah David Jang	Make statement	Government (Nigeria)	2014-08-27
North Atlantic Treaty Organization	Make pessimistic comment	Military (Russia)	2014-11-07
Human Rights Watch	Make statement	China	2014-07-17
Catherine Ashton	Engage in negotiation	Wendy Sherman	2014-01-09
Other Authorities / Officials (Namibia)	Reject	Citizen (Namibia)	2014-10-29
Boko Haram	Use conventional military force	Indigenous People (Nigeria)	2014-07-22
China	Provide military aid	Japan	2014-07-17
Guinea	Engage in diplomatic cooperation	Angola	2014-05-28
Japan	Engage in negotiation	China	2014-03-16
Member of Parliament (India)	Investigate	Citizen (India)	2014-01-29
Denis Napthine	Expel or deport individuals	Member of Parliament (Australia)	2014-09-03
William Ruto	Make a visit	The Hague	2014-05-12
Mouloud Hamrouche	Consult	Political Parties (Algeria)	2014-04-22
Rauf Aregbesola	Make an appeal or request	Citizen (Nigeria)	2014-09-09
Chuck Hagel	Express intent to engage in diplomatic cooperation (such as policy support)	Japan	2014-09-25
Amit Shah	Accuse	Bhupinder Singh Hooda	2014-10-01
William Ruto	Express intent to meet or negotiate	The Hague	2014-05-14
Citizen (Georgia)	Make optimistic comment	North Atlantic Treaty Organization	2014-03-26
Energy Corp (Russia)	Make statement	Iran	2014-03-06
Lawyer/Attorney (Australia)	Make statement	Police (Australia)	2014-08-20
North Korea	Reject proposal to meet, discuss, or negotiate	South Korea	2014-09-15
Police (Kenya)	fight with small arms and light weapons	Citizen (Kenya)	2014-09-29
Didier Burkhalter	Consult	Angela Merkel	2014-05-05
Militant (Iraq)	Use unconventional violence	Iraq	2014-01-15
Police (Japan)	Investigate	Citizen (Thailand)	2014-08-19
National Health and Family Planning Commission	Express intent to meet or negotiate	Sierra Leone	2014-08-10
Syed Akbaruddin	Demand	Nurse (India)	2014-07-03
Police (Ukraine)	Make statement	Protester (Ukraine)	2014-02-23
France	Arrest, detain, or charge with legal action	Women (France)	2014-11-05
Lawyer/Attorney (Kenya)	Make statement	William Ruto	2014-12-02
Pervez Musharraf	Express intent to meet or negotiate	Militant (Taliban)	2014-03-07
Military (France)	Express intent to cooperate militarily	Military (Mali)	2014-12-15
Military (Thailand)	Mobilize or increase armed forces	Thailand	2014-05-29
Combatant (Iraqi Kurds)	Occupy territory	Iraq	2014-06-19
Citizen (Australia)	Use unconventional violence	Terrorist (Islamic State of Iraq and the Levant)	2014-09-03
Ministry (Nigeria)	Make statement	Government (Nigeria)	2014-03-18
Military (China)	Make statement	Iran	2014-05-07
Pope Francis	Reject	Paraguay	2014-09-25
Klaus Johannis	Make an appeal or request	Victor Ponta	2014-10-14
Xi Jinping	Express intent to meet or negotiate	Citizen (Brazil)	2014-07-11
North Korea	Criticize or denounce	South Korea	2014-07-14
Ministry (Iran)	Express intent to meet or negotiate	Abu Bakr Abdullah al-Qirbi	2014-05-31
Vietnam	Return, release person(s)	Dissident (Vietnam)	2014-10-22
Ministry (Nigeria)	Host a visit	Attahiru Dalhatu Bafarawa	2014-02-10
Fiona Woolf	Consult	Uhuru Muigai Kenyatta	2014-09-22
Pham Binh Minh	Make statement	Ri Su Yong	2014-08-07
Ashraf Ghani Ahmadzai	Sign formal agreement	Defense / Security Ministry (United States)	2014-12-10
Abdelilah Benkirane	Make statement	Independence Party	2014-01-04
Ethiopia	Make a visit	Canada	2014-09-16
France	Engage in negotiation	Iran	2014-06-16
North Korea	Demand	Iran	2014-02-24
Liu Zhenmin	Appeal for diplomatic cooperation (such as policy support)	North Korea	2014-02-20
Vietnam	Engage in diplomatic cooperation	China	2014-05-15
Iran	Make statement	Barack Obama	2014-06-05
Awami (People's) League	Accuse	Bangladesh Nationalist Party	2014-09-27
Police (South Africa)	fight with small arms and light weapons	Men (South Africa)	2014-06-02
Member of Legislative (Govt) (Nigeria)	Reject	Citizen (Nigeria)	2014-02-10
Afghanistan	Praise or endorse	Romania	2014-01-11
Børge Brende	Consult	Benjamin Netanyahu	2014-09-09
Caroline Kennedy	Engage in symbolic act	Fumio Kishida	2014-07-29
Iraq	Sign formal agreement	Iran	2014-03-05
Citizen (Namibia)	Criticize or denounce	Government (Namibia)	2014-02-10
Police (Indonesia)	Arrest, detain, or charge with legal action	Men (Indonesia)	2014-08-28
Transport (Canada)	Express intent to meet or negotiate	Canada	2014-10-18
Militant (Nigeria)	fight with small arms and light weapons	Company - Owner or Operator (Nigeria)	2014-11-25
Citizen (North Korea)	Express intent to engage in diplomatic cooperation (such as policy support)	North Korea	2014-01-22
Attacker (Afghanistan)	Use unconventional violence	Military Personnel - Special (Afghanistan)	2014-03-29
Portugal	Consult	Cape Verde	2014-05-21
Angela Merkel	Consult	Xi Jinping	2014-03-10
Police (South Africa)	Investigate	Men (South Africa)	2014-03-27
North Korea	Host a visit	China	2014-12-17
Jose Mario Vaz	Appeal for diplomatic cooperation (such as policy support)	Guinea	2014-05-22
John Kerry	Express intent to meet or negotiate	Catherine Ashton	2014-10-15
Head of Government (China)	Appeal for diplomatic cooperation (such as policy support)	Ethiopia	2014-05-04
Armed Band (Syrian Kurds)	Use unconventional violence	Combatant (Islamic State of Iraq and the Levant)	2014-09-27
Vanguard	Consult	Christiana Anyanwu	2014-01-02
Mamnoon Hussain	Make statement	Afghanistan	2014-09-22
Abdullah Gül	Reject plan, agreement to settle dispute	Devlet Bahçeli	2014-05-29
Police (Israel)	Make statement	Attacker (Palestinian Territory, Occupied)	2014-11-18
Protester (Vietnam)	Protest violently, riot	China	2014-05-17
Verkhovna Rada	Praise or endorse	Arseniy Yatsenyuk	2014-03-19
Sabah Khaled Al-Hamad Al-Sabah	Sign formal agreement	Mohammad Javad Zarif	2014-06-05
Environment Department/Ministry (Bangladesh)	Make statement	Oil Tanker (Bangladesh)	2014-12-11
Militant (Libya)	Use unconventional violence	Military (Lebanon)	2014-10-27
Foreign Affairs (Singapore)	Consult	Envoy (Vietnam)	2014-05-14
Xi Jinping	Engage in negotiation	Tsakhiagiyn Elbegdorj	2014-08-21
John Kerry	Make an appeal or request	Other Authorities / Officials (Egypt)	2014-01-19
Military (Thailand)	Return, release person(s)	Citizen (Thailand)	2014-05-26
Party of Regions	Make statement	City Mayor (Ukraine)	2014-05-13
Party Member (Japan)	Make an appeal or request	Your Party	2014-04-09
Yoani Sánchez	Make statement	Government (United States)	2014-04-05
China	Host a visit	Xi Jinping	2014-05-20
Citizen (Zambia)	Accuse	Citizen (Kenya)	2014-01-06
Militant (Taliban)	Use unconventional violence	Military (United Kingdom)	2014-10-27
Tajikistan	Host a visit	Xi Jinping	2014-09-13
Member of Legislative (Govt) (South Korea)	Make statement	South Korea	2014-01-24
Militant (Yemen)	fight with small arms and light weapons	Police (Yemen)	2014-06-07
Royal Administration (Nigeria)	Make an appeal or request	Government (Nigeria)	2014-08-06
Angola	Express intent to engage in diplomatic cooperation (such as policy support)	Legislature (Italy)	2014-11-21
North Korea	Criticize or denounce	South Korea	2014-06-13
Armed Gang (Libya)	Abduct, hijack, or take hostage	Central Bank of Libya	2014-03-27
Military (Turkey)	Provide military aid	Combatant (Iraqi Kurds)	2014-11-22
Citizen (India)	Use unconventional violence	Company - Owner or Operator (India)	2014-02-08
Shah Mehmood Qureshi	Reject proposal to meet, discuss, or negotiate	Media (Pakistan)	2014-08-20
Police (Australia)	Use conventional military force	Women (Australia)	2014-12-10
François Hollande	Demand	European Central Bank	2014-08-13
Joseph Robinette Biden	Discuss by telephone	Haider Al-Abadi	2014-08-27
UN Security Council	Impose embargo, boycott, or sanctions	Ali Abdullah Saleh	2014-11-07
Qatar	Praise or endorse	National Coalition for Syrian Revolutionary and Opposition Forces	2014-01-24
State Media (China)	Make statement	China	2014-08-09
United Arab Emirates	Reduce or break diplomatic relations	Qatar	2014-03-18
Nagorno-Karabakh Republic	Host a visit	Armed Forces of the Republic of Armenia	2014-08-11
Citizen (India)	Criticize or denounce	Jitan Ram Manjhi	2014-11-14
Sebastian Kurz	Consult	Benjamin Netanyahu	2014-04-23
Lawyer/Attorney (United States)	Make statement	Police (Jordan)	2014-08-30
Cho Tai-young	Make statement	South Korea	2014-06-23
Student (Kosovo)	Use unconventional violence	Police (Kosovo)	2014-02-07
Nicos Anastasiades	Consult	Antonis Samaras	2014-10-23
Sekai Holland	Reject	Morgan Tsvangirai	2014-05-25
North Korea	Criticize or denounce	Japan	2014-05-20
Citizen (India)	Make pessimistic comment	Barack Obama	2014-09-09
Police (Yemen)	Make statement	Armed Rebel (Yemen)	2014-07-06
Agence France-Presse	Make statement	Hamas	2014-04-13
Jean-Yves Le Drian	Make statement	France	2014-12-05
Police (Egypt)	Confiscate property	Women (Egypt)	2014-05-30
China	Engage in diplomatic cooperation	South Korea	2014-07-07
China	Reject	Philippines	2014-06-05
China	Consult	Foreign Affairs (United States)	2014-05-20
High Commission for Refugees	Make an appeal or request	Citizen (Sudan)	2014-12-11
Ertharin Cousin	Make statement	South Sudan	2014-08-04
Uhuru	Make an appeal or request	Citizen (Kenya)	2014-12-08
China	Express intent to meet or negotiate	South Africa	2014-04-26
China	Sign formal agreement	Andrew Robb	2014-11-18
France	Host a visit	Foreign Affairs (United States)	2014-10-14
Military (Mexico)	Mobilize or increase armed forces	Mexico	2014-01-23
Citizen (Australia)	Use unconventional violence	Police (Australia)	2014-04-05
Serik Akhmetov	Make statement	Kazakhstan	2014-09-22
Gjorge Ivanov	Praise or endorse	Canada	2014-09-02
Police (South Africa)	Investigate	South Africa	2014-02-17
Gambia	Praise or endorse	Police (Gambia)	2014-04-04
Ministry (Egypt)	Consult	Abdel Fattah Al-Sisi	2014-09-02
Police (Greece)	Make statement	Education (Greece)	2014-02-08
Veterans (Croatia)	Criticize or denounce	Government (Croatia)	2014-11-01
UN Security Council	Make statement	Other Authorities / Officials (Russia)	2014-05-17
Citizen (Nigeria)	Use unconventional violence	Company - Owner or Operator (Nigeria)	2014-12-11
European Parliament	Consult	Head of Government (Latvia)	2014-12-17
Prabowo Subianto	Accuse	Citizen (Indonesia)	2014-07-23
Armenia	Praise or endorse	Government (Syria)	2014-03-27
Daniel Scioli	Make statement	Cristina Fernández de Kirchner	2014-09-24
Fumio Kishida	Make statement	Japan	2014-10-01
China	Make an appeal or request	Malaysia	2014-09-06
Defense / Security Ministry (Malaysia)	Make statement	China	2014-03-25
Military (Thailand)	Use conventional military force	Thailand	2014-05-28
Citizen (India)	Make an appeal or request	Oommen Chandy	2014-04-02
Myanmar	Express intent to engage in diplomatic cooperation (such as policy support)	Thailand	2014-10-09
Foreign Affairs (Georgia)	Consult	Jens Stoltenberg	2014-12-04
Japan	Host a visit	Chuck Hagel	2014-04-04
Militant (Iraq)	Conduct suicide, car, or other non-military bombing	Iraq	2014-01-25
Cristina Fernández de Kirchner	Express intent to cooperate	Justicialist Party	2014-04-17
Head of Government (Nigeria)	Criticize or denounce	Citizen (Nigeria)	2014-01-08
John Kerry	Demand	Iran	2014-07-03
UN Security Council	Consult	Barack Obama	2014-09-30
Sergey Viktorovich Lavrov	Consult	John Kerry	2014-02-02
Police (Ukraine)	Make statement	Armed Rebel (Ukraine)	2014-05-01
China	Express intent to engage in diplomatic cooperation (such as policy support)	Tanzania	2014-02-26
Bukola Saraki	Make a visit	Head of Government (Nigeria)	2014-03-10
Head of Government (Ukraine)	Make statement	Verkhovna Rada	2014-02-22
Military (Cote d'Ivoire)	Make an appeal or request	Employee (Cote d'Ivoire)	2014-11-18
Romania	Host a visit	Victoria Nuland	2014-01-13
Evangelos Venizelos	Make statement	Iran	2014-03-18
Citizen (Kenya)	Make an appeal or request	Governor (Kenya)	2014-08-19
People Associated with the Opposition (Argentina)	Criticize or denounce	Cristina Fernández de Kirchner	2014-07-08
United Arab Emirates	Reduce or break diplomatic relations	Qatar	2014-03-07
Protester (Hong Kong)	Demonstrate or rally	China	2014-07-01
Business (Croatia)	Consult	Ministry (Croatia)	2014-03-25
Police (Australia)	Make an appeal or request	Citizen (Australia)	2014-03-20
China	Engage in negotiation	France	2014-07-19
Waiter (India)	Use conventional military force	Citizen (India)	2014-07-03
Barnaby Joyce	Demand	Citizen (Australia)	2014-01-09
Ministry (Malaysia)	Make an appeal or request	Citizen (Malaysia)	2014-03-05
North Korea	Criticize or denounce	South Korea	2014-06-30
Police (Saudi Arabia)	Use conventional military force	Citizen (Saudi Arabia)	2014-03-03
Xi Jinping	Make a visit	China	2014-07-23
Japan	Host a visit	Sheikh Hasina Wajed	2014-09-26
Kim Jong-Un	Praise or endorse	Military (North Korea)	2014-01-12
Citizen (Nigeria)	Make optimistic comment	Foreign Affairs (United States)	2014-08-13
France	Arrest, detain, or charge with legal action	Citizen (Belgium)	2014-12-14
Uganda People's Defence Force	Provide humanitarian aid	Women (Uganda)	2014-08-13
Government Official (Syria)	Accuse	Armed Rebel (Syria)	2014-02-10
Undersecretary (Kuwait)	Make statement	Kuwait	2014-03-30
Bangladesh Nationalist Party	Threaten	Awami (People's) League	2014-03-19
China	Express intent to cooperate	South Korea	2014-09-17
Foreign Affairs (United States)	Make a visit	Japan	2014-02-12
China	Host a visit	Jakaya Mrisho Kikwete	2014-08-27
Protester (Egypt)	Demonstrate or rally	Police (Egypt)	2014-03-30
China	Reject	France	2014-02-10
Vietnam	Host a visit	China	2014-10-27
Envoy (Kazakhstan)	Praise or endorse	Iran	2014-05-19
UN Security Council	Make a visit	Riek Machar	2014-08-12
Luiz Inacio Lula Da Silva	Make statement	Fernando Henrique Cardoso	2014-06-16
Opposition Supporter (India)	Accuse	Media (India)	2014-04-16
Party President (Congress Party)	Make an appeal or request	Citizen (India)	2014-11-17
President of the Senate (Jordan)	Make a visit	China	2014-11-06
Party President (Romania)	Make statement	Klaus Johannis	2014-11-13
Court Judge (Kenya)	Express intent to cooperate	Lawyer/Attorney (Kenya)	2014-06-18
Hun Sen	Consult	Xi Jinping	2014-11-07
Sergey Viktorovich Lavrov	Make statement	UN Security Council	2014-08-11
Citizen (India)	Accuse	Military Personnel (India)	2014-08-11
Marziyeh Afkham	Praise or endorse	Cleric (Iraq)	2014-08-26
Citizen (Thailand)	Demonstrate or rally	Student (Thailand)	2014-01-22
Thailand	Provide humanitarian aid	Citizen (Thailand)	2014-12-29
Umar al Bashir	Consult	Royal Administration (Saudi Arabia)	2014-10-01
Vietnam	Make statement	Military (Vietnam)	2014-03-12
Military (Mexico)	Arrest, detain, or charge with legal action	Mexico	2014-05-20
Iurie Leanca	Praise or endorse	Romania	2014-01-08
Royal Administration (Nigeria)	Make an appeal or request	Government (Nigeria)	2014-06-18
Media Personnel (Thailand)	Make empathetic comment	Citizen (Thailand)	2014-08-28
Head of Government (India)	Make an appeal or request	Employee (India)	2014-04-10
Ministry (Brazil)	Criticize or denounce	Citizen (Brazil)	2014-12-03
Afghanistan	Host a visit	Ashraf Ghani Ahmadzai	2014-10-20
Legislature (Turkey)	Mobilize or increase armed forces	Iraq	2014-10-03
Ministry (Iran)	Make statement	Iran	2014-03-09
Iran	Use conventional military force	Iraq	2014-12-02
Abdel Fattah Al-Sisi	Consult	Sergey Kuzhugetovich Shoygu	2014-02-13
South Africa	Reduce or break diplomatic relations	Foreign Affairs (Rwanda)	2014-03-12
Yevhen Perebyinis	Make statement	Secret Agent (Russia)	2014-04-09
Head of Government (India)	Make statement	Employee (India)	2014-11-09
Citizen (Mali)	Use unconventional violence	Military (Mali)	2014-10-06
Benjamin Netanyahu	Praise or endorse	John Kerry	2014-08-07
Member of the Judiciary (South Africa)	Yield	South Africa	2014-02-25
Kashim Shettima	Make statement	Government (Nigeria)	2014-05-21
New Azerbaijan Party	Demand	Education (Azerbaijan)	2014-05-05
James Ongwae	Make statement	Media (Africa)	2014-02-18
Bolivarian National Guard	Arrest, detain, or charge with legal action	Citizen (Venezuela)	2014-04-29
Government (Pakistan)	Accuse	Protester (Pakistan)	2014-08-20
Royal Administration (Egypt)	Praise or endorse	Head of Government (Egypt)	2014-02-04
Majid Takht Ravanchi	Make a visit	Iran	2014-01-15
Pakistan Tehreek-e-Insaf	Make statement	Imran Khan	2014-09-09
UN Security Council	Engage in diplomatic cooperation	Other Authorities / Officials (Somalia)	2014-05-06
Olagunsoye Oyinlola	Consult	Daily Trust	2014-12-11
François Hollande	Demand	Barack Obama	2014-06-29
City Mayor (Djibouti)	Criticize or denounce	Djibouti	2014-08-27
Philippines	Host a visit	Pope Francis	2014-12-18
Lawyer/Attorney (Kenya)	Ease administrative sanctions	Uhuru Muigai Kenyatta	2014-12-05
Thailand	Arrest, detain, or charge with legal action	Citizen (Thailand)	2014-08-09
Citizen (Nigeria)	Accuse	Muhammadu Buhari	2014-10-15
Tzipi Livni	Criticize or denounce	Benjamin Netanyahu	2014-12-02
China	Consult	Labor Union (China)	2014-09-16
Afghanistan	Make statement	Armed Band (Afghanistan)	2014-08-17
Citizen (Nigeria)	Make an appeal or request	Public Courts (Nigeria)	2014-09-19
Citizen (United Kingdom)	Make an appeal or request	Theresa May	2014-02-13
North Korea	Make an appeal or request	Japan	2014-09-15
Member of the Judiciary (South Africa)	Reject	Men (South Africa)	2014-01-08
Japan	Express intent to meet or negotiate	North Korea	2014-06-01
Head of Government (India)	Express intent to meet or negotiate	Japan	2014-06-06
Qatar	Engage in diplomatic cooperation	Iran	2014-04-15
Benjamin Netanyahu	Discuss by telephone	John Kerry	2014-07-13
Hamas	Use conventional military force	Israeli Defense Forces	2014-07-19
Combatant (Yemen)	Use unconventional violence	Militant (Yemen)	2014-02-02
Kathleen Wynne	Bring lawsuit against	Tim Hudak	2014-04-16
Didier Burkhalter	Consult	Sergey Viktorovich Lavrov	2014-05-03
Barack Obama	Appeal for diplomatic cooperation (such as policy support)	International Monetary Fund	2014-03-26
Sudan	Express intent to engage in diplomatic cooperation (such as policy support)	Ethiopia	2014-03-03
Dmitry Olegovich Rogozin	Engage in negotiation	UN Security Council	2014-04-09
Evangelos Meimarakis	Consult	Laura Boldrini	2014-03-13
Iran	Arrest, detain, or charge with legal action	Hunter (Spain)	2014-05-06
Mohammad Javad Zarif	Make statement	France	2014-04-07
Japan	Express intent to cooperate	Government (United States)	2014-12-10
North Korea	Criticize or denounce	Barack Obama	2014-04-21
Murderer (Nigeria)	fight with small arms and light weapons	Citizen (Nigeria)	2014-11-10
Nuri al-Maliki	Make statement	China	2014-07-07
Abdullah Gül	Criticize or denounce	Police (Syria)	2014-03-30
Civic Group (Morocco)	Appeal for easing of administrative sanctions	Morocco	2014-05-20
Military Personnel (Philippines)	Make statement	Military (Philippines)	2014-05-05
Citizen (Thailand)	Obstruct passage, block	Thailand	2014-01-31
Police (Kenya)	Arrest, detain, or charge with legal action	Businessperson (Kenya)	2014-06-04
United Party for National Development	Deny responsibility	Citizen (Zambia)	2014-08-19
Yu Zhengsheng	Engage in symbolic act	Religion (China)	2014-01-27
France	Express intent to cooperate	Japan	2014-01-09
Kevin Rudd	Engage in symbolic act	Citizen (Australia)	2014-11-10
Defense / Security Ministry (Russia)	Make statement	Military (Russia)	2014-04-03
Barack Obama	Make statement	Government (Syria)	2014-09-12
Head of Government (Kenya)	Make statement	Uhuru Muigai Kenyatta	2014-10-15
Legislature (Argentina)	Demand	Government (Argentina)	2014-06-24
Tea Banh	Express intent to meet or negotiate	Prayuth Chan-ocha	2014-07-28
Government (Singapore)	Consult	Military (China)	2014-10-28
Cabinet / Council of Ministers / Advisors (United States)	Make a visit	Middle East	2014-09-17
Myanmar	Express intent to cooperate	Thailand	2014-10-20
Niger	Express intent to cooperate	Citizen (Nigeria)	2014-05-19
Armed Band (Afghanistan)	Use unconventional violence	Employee (Afghanistan)	2014-07-10
Armed Rebel (Syria)	Use unconventional violence	Government (Syria)	2014-05-08
South Korea	Express intent to cooperate	China	2014-07-20
Mukhtar Ramalan Yero	Make statement	Government (Nigeria)	2014-12-24
Government (Syria)	Accuse	Armed Rebel (Syria)	2014-02-09
Guinea	Engage in diplomatic cooperation	France	2014-12-01
Canada	Make a visit	South Korea	2014-02-09
Farm Worker (Nigeria)	Use conventional military force	Citizen (Nigeria)	2014-01-15
Citizen (Kenya)	Accuse	Government (Kenya)	2014-02-13
Canada	Mobilize or increase armed forces	Romania	2014-04-30
Horacio Cartes	Praise or endorse	Government (Venezuela)	2014-07-30
Police (Indonesia)	Use conventional military force	Citizen (Indonesia)	2014-12-23
Governor (Kenya)	Threaten	Citizen (Kenya)	2014-06-04
Ashraf Ghani Ahmadzai	Consult	Foreign Affairs (Denmark)	2014-11-14
Criminal (Argentina)	Use unconventional violence	Men (Argentina)	2014-06-11
Federica Mogherini	Make statement	Algirdas Butkevičius	2014-07-23
Lawyer/Attorney (Turkey)	Ease administrative sanctions	Protester (Turkey)	2014-01-16
Benjamin Netanyahu	Express intent to cooperate	Yair Lapid	2014-04-11
Mexico	Arrest, detain, or charge with legal action	Drug Gang (Mexico)	2014-02-21
Military (Jordan)	Praise or endorse	Terrorist Organization (Syria)	2014-12-07
Benjamin Netanyahu	Accuse	Hamas	2014-07-28
Police (Mauritania)	Arrest, detain, or charge with legal action	Head of Government (Mauritania)	2014-11-12
Head of Government (Palestinian Territory, Occupied)	Make statement	Government (Palestinian Territory, Occupied)	2014-12-01
Foreign Affairs (Russia)	Make a visit	Ethiopia	2014-09-17
Dino Bouterse	Acknowledge or claim responsibility	Member of the Judiciary (United States)	2014-09-26
Mohamed Ould Abdel Aziz	Make an appeal or request	Head of Government (Mauritania)	2014-02-04
Ziad al-Karbouly	Engage in diplomatic cooperation	Abu Musab al-Zarqawi	2014-12-26
François Hollande	Make statement	France	2014-04-14
Wang Yang	Consult	Dmitry Olegovich Rogozin	2014-04-18
Mohamed al-Dairi	Praise or endorse	Other Authorities / Officials (Egypt)	2014-11-30
Republican People's Party	Express intent to meet or negotiate	Nationalist Movement Party	2014-02-18
Court Judge (Nigeria)	Make statement	Oversight Court (Nigeria)	2014-11-26
Milos Zeman	Make a visit	China	2014-10-17
Kazakhstan	Express intent to meet or negotiate	Tajikistan	2014-07-14
Thailand	Cooperate economically	Laos	2014-12-15
Michael Fahy	Make statement	Canada	2014-04-07
Afghanistan	Mediate	Presidential Candidate (Afghanistan)	2014-07-11
Afghanistan	Consult	Ashraf Ghani Ahmadzai	2014-10-19
North Korea	Express intent to meet or negotiate	Japan	2014-05-19
Ministry (Iran)	Make optimistic comment	Business (Iran)	2014-06-22
Iran	Mobilize or increase armed forces	Iraq	2014-06-18
Police (Hong Kong)	Make statement	Protester (Hong Kong)	2014-11-29
Foreign Affairs (South Korea)	Make a visit	Khalid bin Ali Al Khalifa	2014-06-06
Central Intelligence Agency	Arrest, detain, or charge with legal action	Citizen (India)	2014-06-28
Chaudhry Nisar Ali Khan	Praise or endorse	Imran Khan	2014-12-17
Alpha Condé	Host a visit	Ibrahim Boubacar Keïta	2014-11-01
Member of the Judiciary (United States)	Reject	Government (Argentina)	2014-06-17
Ethiopia	Make statement	Al-Shabaab	2014-05-12
China	Express intent to engage in diplomatic cooperation (such as policy support)	Thailand	2014-12-25
China	Host a visit	Japan	2014-12-04
Rafiq Hariri	Make statement	Court Judge (Lebanon)	2014-01-13
Xi Jinping	Make a visit	South Korea	2014-11-03
Main Opposition (Slovakia)	Praise or endorse	Pavol Hrusovský	2014-09-06
Campbell Newman	Apologize	Citizen (Australia)	2014-07-21
Malaysia	Arrest, detain, or charge with legal action	Men (Indonesia)	2014-12-17
South Africa	Arrest, detain, or charge with legal action	Men (South Africa)	2014-04-22
Militant (Iraq)	Conduct suicide, car, or other non-military bombing	Iraq	2014-02-03
Lawmaker (Vietnam)	Express intent to meet or negotiate	Iran	2014-08-01
Citizen (Nigeria)	Make an appeal or request	Media (Africa)	2014-12-15
John Kerry	Express intent to meet or negotiate	Mohammad Javad Zarif	2014-11-07
Catherine Ashton	Consult	Iran	2014-06-17
Loren Legarda	Make statement	Philippines	2014-06-20
Colombia	Express intent to meet or negotiate	Rafael Ramírez	2014-11-18
Shrien Dewani	Make a visit	Western Cape High Court	2014-06-20
Harsimrat Kaur Badal	Make statement	Sikh (India)	2014-11-02
John Kerry	Engage in negotiation	Presidential Candidate (Afghanistan)	2014-08-08
Tsai Ing-wen	Make an appeal or request	Party Member (Taiwan)	2014-10-30
Men (Russia)	Acknowledge or claim responsibility	Member of the Judiciary (United States)	2014-07-10
John Kerry	Make a visit	Iraq	2014-06-25
Catherine Ashton	Consult	John Kerry	2014-10-15
United Arab Emirates	Express intent to release persons or property	Qatar	2014-11-18
Citizen (India)	Physically assault	Election Commission (India)	2014-04-11
Herve Ladsous	Express intent to meet or negotiate	Sheikh Hasina Wajed	2014-07-22
Court Judge (India)	Arrest, detain, or charge with legal action	Indigenous People (India)	2014-10-14
Canada	Make pessimistic comment	Military (Russia)	2014-11-14
Other Authorities / Officials (United States)	Make an appeal or request	Citizen (Kyrgyzstan)	2014-04-04
Lungelo Dlamini	Accuse	Citizen (Germany)	2014-07-29
Barack Obama	Express intent to de-escalate military engagement	Afghanistan	2014-06-19
Combatant (Iraqi Kurds)	Occupy territory	Iraq	2014-06-20
Legislature (Germany)	Engage in symbolic act	Citizen (Germany)	2014-04-05
Armed Gang (Al Qaeda)	Occupy territory	Iraq	2014-01-09
Barack Obama	Express intent to provide material aid	South Korea	2014-04-17
Macky Sall	Make a visit	China	2014-02-19
Philippines	Host a visit	Jonathan Greenert	2014-02-12
Viktor Orban	Engage in negotiation	Erste Bank	2014-12-18
Government (Kenya)	Accede to demands for rights	Citizen (Kenya)	2014-11-17
Citizen (Nigeria)	Engage in symbolic act	Head of Government (Nigeria)	2014-06-08
Police (Rwanda)	Arrest, detain, or charge with legal action	Director General (Rwanda)	2014-09-14
Hau Lung-pin	Make a visit	China	2014-06-24
Vanguard	Discuss by telephone	Olagunsoye Oyinlola	2014-08-05
Cabinet / Council of Ministers / Advisors (United States)	Express intent to cooperate	Philippines	2014-02-09
Foreign Affairs (United States)	Sign formal agreement	Andris Vilks	2014-06-27
Defense / Security Ministry (China)	Make statement	Japan	2014-05-25
Zakir Hasanov	Engage in negotiation	Sergey Kuzhugetovich Shoygu	2014-10-14
Armed Gang (Thailand)	Use unconventional violence	Children (Thailand)	2014-02-23
Cabinet / Council of Ministers / Advisors (United States)	Make pessimistic comment	Militant (Ukraine)	2014-04-13
Uhuru Muigai Kenyatta	Make an appeal or request	Citizen (Kenya)	2014-04-07
Catherine Ashton	Consult	Dissident (Iran)	2014-03-13
Cristina Fernández de Kirchner	Make statement	Government (Argentina)	2014-06-22
Presidential Candidate (Afghanistan)	Consult	John Kerry	2014-08-08
Sergey Viktorovich Lavrov	Make statement	John Kerry	2014-07-30
Party Member (Afghanistan)	Consult	Abdullah Abdullah	2014-05-03
Jan Mládek	Express intent to engage in diplomatic cooperation (such as policy support)	Vietnam	2014-05-13
Police (Malaysia)	Make statement	Malaysia	2014-12-08
Member of the Judiciary (Bangladesh)	Make an appeal or request	Public Service Ministry/Department (Bangladesh)	2014-11-11
Alex Salmond	Make statement	Party Member (United Kingdom)	2014-04-05
Protester (Afghanistan)	Obstruct passage, block	Afghanistan	2014-01-16
South Korea	Consult	Head of Government (Egypt)	2014-11-23
Defense / Security Ministry (United States)	Consult	Bismillah Khan Mohammadi	2014-10-23
Abdullah Abdullah	Consult	Party Member (Afghanistan)	2014-05-03
Protester (Pakistan)	Make an appeal or request	Government (Pakistan)	2014-06-04
Iran	Express intent to engage in diplomatic cooperation (such as policy support)	Slovenia	2014-05-05
Lawmaker (United States)	Criticize or denounce	Nuri al-Maliki	2014-06-17
Opposition Supporter (National Umma Party)	Make an appeal or request	Umar al Bashir	2014-10-31
Citizen (Kenya)	Bring lawsuit against	Government (Kenya)	2014-01-29
Military Personnel (Philippines)	Make statement	Military (Philippines)	2014-09-11
Japan	Criticize or denounce	China	2014-08-07
Mohammad Javad Zarif	Make statement	Iran	2014-01-28
Gen Prayut Chan-o-cha	Make statement	Thailand	2014-12-19
South Africa	Arrest, detain, or charge with legal action	Men (South Africa)	2014-12-01
Men (South Africa)	Demand economic aid	Police (South Africa)	2014-01-17
Citizen (Kenya)	Make an appeal or request	William Ruto	2014-01-22
Party Member (Iraq)	Make statement	Employee (Iraq)	2014-08-03
Sebastian Ndeitunga	Make statement	Police (Namibia)	2014-11-03
Governor (Angola)	Make an appeal or request	Population (Angola)	2014-04-16
Aam Aadmi Party	Make statement	Election Commission (India)	2014-04-08
John Kerry	Accuse of aggression	Hamas	2014-07-20
Media (Azerbaijan)	Make statement	Iran	2014-02-09
Sheikh Hasina Wajed	Consult	Abdul Hamid	2014-01-09
Straits Exchange Foundation	Express intent to engage in diplomatic cooperation (such as policy support)	Chen Deming	2014-02-27
Marziyeh Afkham	Praise or endorse	Military (Lebanon)	2014-10-24
Maurice Williamson	Discuss by telephone	Police (New Zealand)	2014-06-03
Bala Abdulkadir Mohammed	Make statement	Government (Nigeria)	2014-09-12
Iran	Express intent to meet or negotiate	France	2014-06-12
Cleric (Bahrain)	Criticize or denounce	Other Authorities / Officials (Bahrain)	2014-12-29
Benjamin Netanyahu	Engage in negotiation	Benny Gantz	2014-01-28
Armed Gang (Al Qaeda)	Use unconventional violence	Citizen (Yemen)	2014-05-20
Intelligence (India)	Arrest, detain, or charge with legal action	Citizen (India)	2014-02-04
China	Host a visit	Hau Lung-pin	2014-06-24
Criminal (Mexico)	fight with small arms and light weapons	Military (Mexico)	2014-09-25
Military (Russia)	fight with small arms and light weapons	Men (Russia)	2014-01-08
Angola	Sign formal agreement	Sergey Viktorovich Lavrov	2014-04-09
Jakaya Mrisho Kikwete	Demand	Citizen (Tanzania)	2014-10-13
Other Authorities / Officials (Nigeria)	Make statement	Ministry (Nigeria)	2014-01-30
Angela Merkel	Consult	François Hollande	2014-12-18
South Korea	Arrest, detain, or charge with legal action	Citizen (South Korea)	2014-08-28
Eda Rivas	Make statement	Mexico	2014-05-01
Other Authorities / Officials (United States)	Make statement	Foreign Affairs (India)	2014-01-10
Tajikistan	Express intent to meet or negotiate	Kazakhstan	2014-07-14
György Matolcsy	Consult	Viktor Orban	2014-12-17
Chuck Hagel	Discuss by telephone	Sergey Kuzhugetovich Shoygu	2014-04-30
Salman Khurshid	Consult	Cabinet / Council of Ministers / Advisors (United States)	2014-01-22
Catherine Ashton	Consult	Mohammad Javad Zarif	2014-05-26
Kittiratt Na-Ranong	Make an appeal or request	Citizen (Thailand)	2014-02-24
Military Personnel - Special (India)	Use conventional military force	Citizen (India)	2014-07-24
Lawmaker (Nicaragua)	Make statement	Daniel Ortega	2014-02-10
Barack Obama	Make a visit	Xi Jinping	2014-11-03
Men (South Africa)	fight with small arms and light weapons	Police (South Africa)	2014-12-28
Barack Obama	Engage in symbolic act	Military (Vietnam)	2014-09-17
Member of the Judiciary (Nigeria)	Arrest, detain, or charge with legal action	Criminal (Boko Haram)	2014-10-01
Military (Thailand)	Impose state of emergency or martial law	Thailand	2014-05-19
Sheikh Hasina Wajed	Make a visit	Japan	2014-05-16
Police (Ukraine)	Praise or endorse	European Parliament	2014-02-27
South Africa	Arrest, detain, or charge with legal action	Men (South Africa)	2014-03-14
Company - Owner or Operator (Armenia)	Consult	Foreign Affairs (Belarus)	2014-05-21
Member of the Judiciary (United Kingdom)	Make an appeal or request	Celso de Mello	2014-09-03
Salman Khurshid	Consult	Kapil Sibal	2014-01-09
Scholar (Nigeria)	Make statement	Head of Government (Nigeria)	2014-06-16
UN Security Council	Demand	Ethiopia	2014-06-03
South Korea	Host a visit	North Korea	2014-10-08
Japan	Express intent to engage in diplomatic cooperation (such as policy support)	Citizen (Unidentified State Actor)	2014-10-10
Police (Australia)	Use tactics of violent repression	Citizen (Australia)	2014-05-29
Citizen (Nigeria)	Receive deployment of peacekeepers	Government (United States)	2014-06-20
Bradesco	Make statement	Government Affiliated Bank (Brazil)	2014-11-23
Government (Pakistan)	Demand de-escalation of military engagement	Armed Rebel (Pakistan)	2014-02-14
Ministry (Thailand)	Make an appeal or request	Civil Servant (Thailand)	2014-11-13
Media (Africa)	Consult	Citizen (Sudan)	2014-03-24
Boko Haram	Abduct, hijack, or take hostage	Citizen (Nigeria)	2014-04-21
Mahinda Rajapaksa	Express intent to release persons or property	Fishermen (Sri Lanka)	2014-11-21
Milos Zeman	Consult	Martin Stropnický	2014-11-21
Iraq	Host a visit	Julie Bishop	2014-10-18
Wendy Sherman	Make statement	Iran	2014-06-21
Gibran Bassil	Express intent to meet or negotiate	Alexei Pushkov	2014-04-22
Government (United States)	Praise or endorse	Government (Nigeria)	2014-08-21
Abdullah Gül	Consult	Giorgio Napolitano	2014-01-29
Lawyer/Attorney (Australia)	Accuse	Police (Australia)	2014-03-06
Klaus Johannis	Make statement	Romania	2014-02-11
Abdoulaye Wade	Praise or endorse	Head of Government (Senegal)	2014-11-22
Domestic Affairs (Spain)	Make statement	Civil Guard	2014-03-05
Member of Parliament (India)	Make statement	Head of Government (India)	2014-11-14
Governor (Kenya)	Expel or deport individuals	Citizen (Kenya)	2014-03-03
Police (Ukraine)	Arrest, detain, or charge with legal action	Murderer (Ukraine)	2014-09-07
Tony Tan Keng Yam	Make a visit	Portugal	2014-05-06
Thailand	Make statement	Cambodia	2014-07-28
Head of Government (Ukraine)	Make a visit	Barack Obama	2014-03-14
Ruling Party (South Korea)	Make an appeal or request	Japan	2014-03-19
Catherine Ashton	Make a visit	Iran	2014-03-08
Sudan	Accuse	South Sudan	2014-12-19
Barack Obama	Meet at a 'third' location	Xi Jinping	2014-03-25
Party Member (Sri Lanka)	Demonstrate or rally	Activist (Sri Lanka)	2014-10-21
Abdel Fattah Al-Sisi	Host a visit	Ministry (France)	2014-11-27
Member of the Judiciary (Nigeria)	Arrest, detain, or charge with legal action	Boko Haram	2014-10-03
Ministry (Thailand)	Make statement	Thailand	2014-12-18
Japan	Make statement	Thailand	2014-10-16
Iranian Kurds	Use conventional military force	Militant (Iraq)	2014-09-05
Kuwait	Host a visit	Hisham Zaazou	2014-03-24
Citizen (Tanzania)	Conduct suicide, car, or other non-military bombing	Tanzania	2014-05-13
Abdolreza Rahmani-Fazli	Make statement	Iran	2014-05-24
Emperor Akihito	Make a visit	Guatemala	2014-09-30
György Matolcsy	Express intent to meet or negotiate	Viktor Orban	2014-12-17
Royal Administration (Saudi Arabia)	Consult	Sergey Viktorovich Lavrov	2014-06-21
Mauricio Domogan	Make optimistic comment	Philippines	2014-07-02
North Atlantic Treaty Organization	Consult	Mevlut Cavusoglu	2014-12-03
Nangolo Mbumba	Make an appeal or request	Citizen (Namibia)	2014-07-15
Valdis Dombrovskis	Make statement	Head of Government (Latvia)	2014-01-22
Iran	Host a visit	Cleric (Iraq)	2014-11-23
Wael al-Halki	Make an appeal or request	Business (Iran)	2014-12-17
Jonah David Jang	Make an appeal or request	Assemblies (Nigeria)	2014-01-30
Government (Nepal)	Praise or endorse	Sushil Koirala	2014-02-25
Martin Lidegaard	Make a visit	Iran	2014-09-06
Joe Natuman	Express intent to meet or negotiate	Vietnam	2014-10-06
Indigenous People (Nigeria)	Make statement	Education (Nigeria)	2014-10-02
Media (Africa)	Consult	Bishop (South Africa)	2014-10-07
Iran	Cooperate economically	Japan	2014-04-09
Arnaud Montebourg	Criticize or denounce	France	2014-11-03
Military (Thailand)	Use unconventional violence	Citizen (Thailand)	2014-05-23
Foreign Affairs (Russia)	Make a visit	Foreign Affairs (Latvia)	2014-12-19
China	Express intent to cooperate	South Korea	2014-05-19
Jonathan Greenert	Consult	Raheel Sharif	2014-05-13
Barack Obama	Make an appeal or request	Citizen (International)	2014-09-07
State Media (China)	Use conventional military force	Malaysia	2014-03-16
Dmitry Anatolyevich Medvedev	Express intent to meet or negotiate	Other Authorities / Officials (Russia)	2014-09-01
Angola	Host a visit	Paul Kagame	2014-01-15
Marziyeh Afkham	Make statement	Iran	2014-03-06
Armed Band (India)	Use unconventional violence	Citizen (India)	2014-03-22
Citizen (Indonesia)	Criticize or denounce	Muslim (Indonesia)	2014-11-19
South Korea	Express intent to meet or negotiate	North Korea	2014-08-14
Citizen (Brazil)	Abduct, hijack, or take hostage	Criminal (Brazil)	2014-08-24
Police (South Korea)	Arrest, detain, or charge with legal action	Citizen (South Korea)	2014-11-09
Gurbanguly Berdymukhammedov	Consult	Rustam Azimov	2014-11-21
Armed Gang (Lebanon)	Use unconventional violence	Military (Lebanon)	2014-01-11
Military (Lebanon)	Cooperate militarily	Hezbollah	2014-09-19
Men (Philippines)	Use unconventional violence	City Mayor (Philippines)	2014-04-27
Afghanistan	Demand	Citizen (International)	2014-03-16
Student (Thailand)	Express intent to meet or negotiate	Citizen (Thailand)	2014-04-07
Louise Mushikiwabo	Praise or endorse	South Korea	2014-07-11
Boy Rafli Amar	Make statement	Police (Indonesia)	2014-07-18
Nordic Council	Make a visit	Poland	2014-03-19
Samuel J. Locklear	Demand	South Korea	2014-07-30
Rights Activist (China)	Make an appeal or request	China	2014-05-06
Xi Jinping	Praise or endorse	Head of Government (Greece)	2014-07-14
Treasury/Finance Ministry (Qatar)	Consult	Abdelilah Benkirane	2014-08-25
Sudan	Provide humanitarian aid	Citizen (Sudan)	2014-02-26
Media (Africa)	Consult	Criminal (Boko Haram)	2014-08-19
China	Reject	Lawmaker (Japan)	2014-02-19
Head of Government (Gambia)	Make a visit	Abdul Aziz	2014-03-18
Lawyer/Attorney (United States)	Make statement	Canada	2014-06-25
Ministry (Angola)	Make an appeal or request	Population (Angola)	2014-11-18
North Atlantic Treaty Organization	Make statement	Military (Russia)	2014-09-05
Head of Government (Egypt)	Demand	Other Authorities / Officials (Egypt)	2014-06-25
Militant (Iraq)	Abduct, hijack, or take hostage	Citizen (Turkey)	2014-06-14
François Hollande	Make statement	France	2014-10-25
Head of Government (Bulgaria)	Make statement	Business (Bulgaria)	2014-12-04
Election Commission (Turkey)	Make statement	Party Member (Turkey)	2014-05-15
Military (Philippines)	Arrest, detain, or charge with legal action	Moro Islamic Liberation Front	2014-02-24
Ministry (France)	Consult	François Hollande	2014-06-19
Head of Government (China)	Praise or endorse	Abdel Fattah Al-Sisi	2014-08-04
Foreign Affairs (Kuwait)	Consult	Governor General (Antigua and Barbuda)	2014-10-21
Sergey Viktorovich Lavrov	Consult	Head of Government (Peru)	2014-05-01
Lien Chan	Express intent to meet or negotiate	Xi Jinping	2014-02-17
France	Host a visit	Abdoulaye Wade	2014-04-27
South Korea	Express intent to cooperate	North Korea	2014-03-27
Pope Francis	Make statement	Priest (Holy See (Vatican City State))	2014-04-11
Militant (Yemen)	fight with small arms and light weapons	Police (Yemen)	2014-06-23
Amnesty International	Make an appeal or request	Government (Nigeria)	2014-09-18
Festus Keyamo	Make statement	Assemblies (Nigeria)	2014-10-27
Ministry (Angola)	Make statement	Government (Angola)	2014-03-24
Legislature (Libya)	Praise or endorse	Cabinet / Council of Ministers / Advisors (Libya)	2014-09-22
Nationalist Movement Party	Express intent to cooperate	Republican People's Party	2014-06-16
Aladdin Boroujerdi	Praise or endorse	Government (Syria)	2014-02-27
China	Provide aid	Cambodia	2014-08-08
Police (Kenya)	Consult	Head of Government (Kenya)	2014-05-16
Angela Merkel	Express intent to cooperate	Barack Obama	2014-08-28
Xi Jinping	Make an appeal or request	Media (China)	2014-08-18
Djibouti	Cooperate economically	Ethiopia	2014-12-12
Protester (Egypt)	Demonstrate or rally	Police (Egypt)	2014-03-03
Marou Amadou	Make statement	Attacker (Niger)	2014-10-30
Government (Nigeria)	Declare truce, ceasefire	Boko Haram	2014-10-28
Emmanuel Eweta Uduaghan	Make an appeal or request	Citizen (Nigeria)	2014-09-29
Head of Government (China)	Host a visit	Ibrahim Boubacar Keïta	2014-09-11
South Korea	fight with small arms and light weapons	North Korea	2014-10-19
Ministry (Malaysia)	Make statement	Malaysia	2014-12-27
Joseph Robinette Biden	Consult	Victor Ponta	2014-05-21
Foreign Affairs (Zimbabwe)	Make an appeal or request	Children (Zimbabwe)	2014-02-24
Insurgency (Boko Haram)	Return, release person(s)	Citizen (Nigeria)	2014-05-29
International Court of Justice	Make statement	Education (Nigeria)	2014-10-16
Shiv Sena	Criticize or denounce	Citizen (India)	2014-12-08
Kamran Khan	Sign formal agreement	Ministry (Tanzania)	2014-11-18
Citizen (Nigeria)	Express intent to cooperate	Ministry (Nigeria)	2014-11-04
Benjamin Netanyahu	Consult	Tzipi Livni	2014-05-19
Sergey Viktorovich Lavrov	Express intent to meet or negotiate	John Kerry	2014-10-07
[truncated: 72,845 more rows]
