# Supplementary material for: A temporal knowledge graph reasoning model based on recurrent encoding and contrastive learning
Source: PeerJ Comput Sci. 2025 Jan 23;11:e2595. doi: 10.7717/peerj-cs.2595 (PMC11784877; doi:10.7717/peerj-cs.2595)
Supplement: Supplemental Information 3 [file peerj-cs-11-2595-s003.zip › ICEWS14s/valid.txt]

Kabul University	Make statement	China	2014-02-24
John Kerry	Consult	Raheel Sharif	2014-12-24
Afghanistan	Engage in diplomatic cooperation	Iran	2014-09-06
China	Criticize or denounce	North Korea	2014-06-30
Foreign Affairs (Czech Republic)	Consult	Milos Zeman	2014-04-08
Head of Government (Democratic Republic of Congo)	Accuse	Armed Band (Democratic Republic of Congo)	2014-06-08
Japan	Criticize or denounce	South Korea	2014-11-15
Shura Council	Criticize or denounce	Iran	2014-10-25
Lawyer/Attorney (Australia)	Criticize or denounce	Citizen (Australia)	2014-12-19
Gazprom	Sign formal agreement	China National Petroleum Corporation	2014-05-22
Militant (Boko Haram)	Use unconventional violence	Citizen (Nigeria)	2014-10-26
Royal Court (Bahrain)	Make statement	Head of Government (Bahrain)	2014-05-27
Foreign Affairs (Latin America)	Express intent to meet or negotiate	Iran	2014-06-13
Abu Sayyaf	Use conventional military force	Philippines	2014-09-13
France	Praise or endorse	Evo Morales	2014-10-13
Mohammad Javad Zarif	Consult	Catherine Ashton	2014-07-04
Criminal (Argentina)	Defy norms, law	Military (Argentina)	2014-01-25
Ministry (Egypt)	Bring lawsuit against	France	2014-06-10
Nuri al-Maliki	Make statement	Iraq	2014-06-19
City Mayor (Venezuela)	Make statement	Student (Venezuela)	2014-02-28
Paraguay	Arrest, detain, or charge with legal action	Criminal (Paraguay)	2014-12-24
South Korea	Engage in negotiation	China	2014-11-07
Citizen (Thailand)	Express intent to meet or negotiate	Thailand	2014-09-10
Thailand	Arrest, detain, or charge with legal action	Citizen (United Kingdom)	2014-04-10
Justice Department/Ministery (France)	Deny responsibility	Paul Kagame	2014-04-09
Angela Merkel	Discuss by telephone	Barack Obama	2014-07-22
Other Authorities / Officials (China)	Make an appeal or request	Villager (China)	2014-10-01
North America	Host a visit	Business (Africa)	2014-02-04
John Odigie-Oyegun	Accuse	Government (Nigeria)	2014-12-08
Qatar	Consult	Kuwait	2014-09-15
Court Judge (Venezuela)	Arrest, detain, or charge with legal action	Leopoldo López	2014-02-14
Citizen (Tanzania)	Accuse	Police (Tanzania)	2014-02-19
Police (Costa Rica)	fight with small arms and light weapons	Women (Costa Rica)	2014-08-15
Victor Ponta	Consult	Dan Diaconescu	2014-03-03
Cambodia	Express intent to engage in diplomatic cooperation (such as policy support)	Laos	2014-11-17
Ruling Party (Namibia)	Make an appeal or request	Citizen (Namibia)	2014-11-11
Other Authorities / Officials (Nigeria)	Make statement	Government (Nigeria)	2014-07-28
China	Cooperate economically	Afghanistan	2014-10-29
Election Commission (India)	Arrest, detain, or charge with legal action	Citizen (India)	2014-04-08
France	Express intent to meet or negotiate	Canada	2014-03-22
Police (Israel)	Arrest, detain, or charge with legal action	Criminal (Israel)	2014-07-30
Citizen (India)	Demonstrate or rally	Aam Aadmi Party	2014-09-21
Police (Philippines)	Arrest, detain, or charge with legal action	Criminal (Philippines)	2014-11-03
Military Personnel (Philippines)	Make statement	City Mayor (Philippines)	2014-06-07
Bank of Uganda	Make statement	South Sudan	2014-05-04
Envoy (Africa)	Make a visit	South Sudan	2014-01-11
Citizen (India)	Appeal for change in leadership	Tarun Gogoi	2014-05-30
South Sudan	Host a visit	John Kerry	2014-05-12
Nguyen Xuan Phuc	Make statement	Vietnam	2014-12-16
John Kerry	Express intent to meet or negotiate	France	2014-12-16
Pervez Musharraf	Consult	Head of Government (Pakistan)	2014-11-21
Vietnam	Criticize or denounce	China	2014-06-05
Police (Philippines)	Arrest, detain, or charge with legal action	Criminal (Philippines)	2014-06-25
Jakaya Mrisho Kikwete	Express intent to meet or negotiate	China	2014-08-27
Northern Ireland	Arrest, detain, or charge with legal action	Men (United Kingdom)	2014-08-20
Shivraj Patil	Make an appeal or request	Citizen (India)	2014-01-06
Iran	Meet at a 'third' location	France	2014-06-13
Fang Fenghui	Express intent to meet or negotiate	Education (United States)	2014-05-15
Military (Thailand)	Demand	Party Member (Thailand)	2014-05-24
John Kerry	Express intent to meet or negotiate	Abdullah Abdullah	2014-07-11
South Sudan	Express intent to meet or negotiate	Sudan	2014-01-06
Foreign Affairs (Italy)	Make optimistic comment	Legislature (Lebanon)	2014-10-15
Ministry (Angola)	Consult	African Union	2014-01-30
Ministry (Sudan)	Make statement	Sadiq al-Mahdi	2014-06-15
Janardan Dwivedi	Demand	Citizen (India)	2014-08-29
Federica Mogherini	Demand	Serbia	2014-07-28
Marziyeh Afkham	Make pessimistic comment	Iran	2014-01-28
Foreign Affairs (South Korea)	Make an appeal or request	Japan	2014-01-28
Japan	Consult	South Korea	2014-08-05
North Korea	Express intent to meet or negotiate	China	2014-03-13
Raheel Sharif	Consult	Afghanistan	2014-05-22
Nuri al-Maliki	Express intent to meet or negotiate	Iran	2014-11-09
Cabinet / Council of Ministers / Advisors (United States)	Make a visit	Afghanistan	2014-07-31
Joe Natuman	Make statement	Vanuatu	2014-07-21
Xi Jinping	Express intent to meet or negotiate	Barack Obama	2014-11-09
Foreign Affairs (Senegal)	Consult	Police (Senegal)	2014-06-17
Police (Canada)	Arrest, detain, or charge with legal action	Women (Canada)	2014-10-04
Andrej Kiska	Make an appeal or request	Citizen (Slovakia)	2014-05-15
Burundi	Host a visit	Joao Lourenco	2014-09-02
Foreign Affairs (Italy)	Express intent to cooperate	Paolo Gentiloni	2014-12-23
Japan	Host a visit	Mohammad Javad Zarif	2014-03-05
Ministry (Nigeria)	Accuse	Citizen (Nigeria)	2014-10-03
Extremist (Lebanon)	Use conventional military force	Military (Lebanon)	2014-08-06
Milos Zeman	Express intent to cooperate	Andrej Babis	2014-06-18
Ministry (Russia)	Make statement	Interfax	2014-03-15
Angela Merkel	Reject	Canada	2014-07-27
Ministry (Nigeria)	Make statement	Government (Nigeria)	2014-11-06
Royal Administration (Nigeria)	Make an appeal or request	Head of Government (Nigeria)	2014-05-19
China	Praise or endorse	Head of Government (Egypt)	2014-12-23
Jens Stoltenberg	Make a visit	Afghanistan	2014-11-06
Governor (Thailand)	Consult	Anupong Paochinda	2014-09-15
Sergey Viktorovich Lavrov	Consult	Media (Russia)	2014-09-27
Japan	Criticize or denounce	China	2014-06-12
Military (Philippines)	Provide aid	Police (Philippines)	2014-03-10
Fumio Kishida	Make statement	Japan	2014-06-18
Mohammad Javad Zarif	Express intent to meet or negotiate	Salman Khurshid	2014-02-27
Ashraf Ghani Ahmadzai	Express intent to engage in diplomatic cooperation (such as policy support)	Abdullah Abdullah	2014-09-21
Media Personnel (Bulgaria)	Consult	Daniel Mitov	2014-11-18
Citizen (United Kingdom)	Make an appeal or request	Member of the Judiciary (United Kingdom)	2014-04-15
Member of the Judiciary (Nigeria)	Reject	Government (Nigeria)	2014-06-05
Tony Tan Keng Yam	Make statement	China	2014-09-30
Head of Government (Nigeria)	Praise or endorse	Government (Nigeria)	2014-07-29
Mohammad Javad Zarif	Consult	Undersecretary (United States)	2014-07-13
Military Personnel (Morocco)	Make statement	Morocco	2014-08-24
Mohammad Mohaqiq	Praise or endorse	Iran	2014-12-09
Wendy Sherman	Make a visit	Vietnam	2014-03-10
Independent High Electoral Commission	Make statement	Party Member (United Kingdom)	2014-11-28
Hezbollah	Threaten with military force	Military (Lebanon)	2014-08-25
Student (Iran)	Rally support on behalf of	Mirhoseyn Musavi	2014-12-07
Foreign Affairs (Russia)	Make an appeal or request	UN Security Council	2014-08-21
Ethiopia	Consult	Sudan	2014-11-02
Nuri al-Maliki	Accuse	Fuad Masum	2014-08-13
Isaias Afewerki	Engage in negotiation	Head of Government (Qatar)	2014-12-07
Foreign Affairs (Ukraine)	Discuss by telephone	Federica Mogherini	2014-05-25
Protester (Egypt)	Protest violently, riot	Police (Egypt)	2014-02-28
Military Personnel (United States)	Express intent to meet or negotiate	Poland	2014-06-06
Business (Lithuania)	Provide humanitarian aid	Citizen (Lithuania)	2014-02-12
Angela Merkel	Engage in symbolic act	Benjamin Netanyahu	2014-02-27
Femi Falana	Accuse	Nigerian Bar Association	2014-07-14
Main Opposition (Greece)	Accuse	Yannis Stournaras	2014-03-30
Xi Jinping	Make a visit	New Zealand	2014-11-10
Foreign Affairs (South Korea)	Make an appeal or request	Japan	2014-10-14
Phung Quang Thanh	Make optimistic comment	Vietnam	2014-05-31
Nurse (Kenya)	Rally opposition against	Police (Kenya)	2014-04-29
Media Personnel (Uganda)	Make statement	Nuer	2014-01-09
Protester (Thailand)	Appeal for diplomatic cooperation (such as policy support)	Ministry (Thailand)	2014-01-14
John Kerry	Consult	Middle East	2014-06-27
Sir George Young	Make statement	Other Authorities / Officials (United States)	2014-04-30
Businessperson (United Kingdom)	Make an appeal or request	Citizen (United Kingdom)	2014-09-02
Pavlo Klimkin	Express intent to meet or negotiate	Sergey Viktorovich Lavrov	2014-07-02
Cabinet / Council of Ministers / Advisors (United States)	Make statement	Afghanistan	2014-08-19
Prayuth Chan-ocha	Make an appeal or request	Media (Thailand)	2014-01-11
Barack Obama	Provide aid	Morocco	2014-12-20
Citizen (Uganda)	Accuse	Police (Uganda)	2014-04-10
Lal Singh	Engage in negotiation	Amit Shah	2014-07-25
Defense / Security Ministry (Armenia)	Engage in negotiation	Foreign Affairs (United States)	2014-08-05
Ram Paswan	Make an appeal or request	Men (India)	2014-08-29
Citizen (Nigeria)	Accuse	Government (Nigeria)	2014-10-27
Ethiopia	Host a visit	African Union	2014-02-01
Cho Hyun-ah	Criticize or denounce	Citizen (South Korea)	2014-12-23
Iran	Praise or endorse	Hezbollah	2014-01-18
John Baird	Make statement	Canada	2014-04-18
South Korea	Engage in material cooperation	Japan	2014-12-08
Japan	Engage in negotiation	South Korea	2014-10-01
Scotland Yard	Make a visit	Portugal	2014-12-11
John Kerry	Express intent to meet or negotiate	Ethiopia	2014-04-29
Militant (Iraq)	Impose administrative sanctions	Iraq	2014-06-12
Philippines	Express intent to meet or negotiate	United Arab Emirates	2014-03-12
Terrorist (United Kingdom)	Make a visit	Iraq	2014-12-12
Thailand	Engage in negotiation	National United Front for Democracy Against Dictatorship	2014-03-20
Uhuru Muigai Kenyatta	Make an appeal or request	Citizen (Kenya)	2014-08-07
Nabih Berri	Make statement	Military (Lebanon)	2014-10-12
Japan	Make optimistic comment	China	2014-03-26
Court Judge (Venezuela)	Express intent to provide military aid	Leopoldo López	2014-02-13
Head of Government (Kenya)	Make a visit	Bala Abdulkadir Mohammed	2014-05-05
China	Engage in diplomatic cooperation	South Africa	2014-12-08
Men (Kenya)	Use unconventional violence	Police (Kenya)	2014-02-02
Party Member (Japan)	Consult	Media (Japan)	2014-11-03
William Ruto	Make statement	Government (Kenya)	2014-11-12
Ibrahim Boubacar Keïta	Make a visit	Guinea	2014-03-10
Tourist (South Korea)	Make statement	South Korea	2014-11-07
Iranian Parliament	Consult	Mevlut Cavusoglu	2014-12-17
Iraq	Express intent to cooperate	Iran	2014-02-26
Angela Merkel	Make statement	Government (Germany)	2014-04-01
Arseniy Yatsenyuk	Make a visit	Barack Obama	2014-03-12
Imran Khan	Criticize or denounce	Government (Pakistan)	2014-01-13
City Mayor (Argentina)	Consult	Lawmaker (Argentina)	2014-02-22
Qatar Investment Authority	Consult	Other Authorities / Officials (Liberia)	2014-05-27
China	Make statement	Other Authorities / Officials (China)	2014-03-13
Bismillah Khan Mohammadi	Praise or endorse	North Atlantic Treaty Organization	2014-09-29
Government (South Africa)	Criticize or denounce	Asylum Seeker (South Africa)	2014-11-28
Kim Jong-Un	Demand diplomatic cooperation (such as policy support)	South Korea	2014-01-02
France	Engage in diplomatic cooperation	Poland	2014-11-20
Amnesty International	Accuse of war crimes	Militia (Iraq)	2014-10-15
Secret Agent (South Korea)	Attempt to assassinate	Intelligence Officer (South Korea)	2014-07-13
China	Make a visit	Angola	2014-06-05
Ashraf Ghani Ahmadzai	Sign formal agreement	North Atlantic Treaty Organization	2014-12-29
John Kerry	Engage in negotiation	Mevlut Cavusoglu	2014-09-12
Protester (Ukraine)	Demonstrate or rally	Police (Ukraine)	2014-01-19
John Kerry	Make a visit	Angola	2014-06-03
Party Member (Belarus)	Consult	Citizen (Belarus)	2014-03-30
Abu Bakr Abdullah al-Qirbi	Consult	Student (Yemen)	2014-05-31
Benjamin Netanyahu	Make statement	Hamas	2014-07-27
Lawyer/Attorney (South Korea)	Arrest, detain, or charge with legal action	Citizen (South Korea)	2014-10-09
South Africa	Arrest, detain, or charge with legal action	Men (South Africa)	2014-07-03
Mohammad Javad Zarif	Make statement	France	2014-08-14
Ethiopia	Host a visit	Abdiweli Sheikh Ahmed	2014-02-17
Police (Australia)	Arrest, detain, or charge with legal action	Women (Australia)	2014-07-07
Angola	Engage in diplomatic cooperation	African Union	2014-09-15
Japan	Express intent to ease economic sanctions, boycott, or embargo	North Korea	2014-06-03
Sudan	Provide humanitarian aid	South Sudan	2014-03-09
Media Personnel (Pakistan)	Make statement	Protester (Pakistan)	2014-12-08
Police (South Africa)	Make statement	South Africa	2014-08-12
Balwinder Singh	Accuse	Medical Personnel (India)	2014-10-02
Mohammad Javad Zarif	Express intent to meet or negotiate	Catherine Ashton	2014-08-24
Vietnam	Host a visit	Military (Thailand)	2014-03-25
South Korea	Host a visit	Xi Jinping	2014-09-04
UN Security Council	Rally support on behalf of	Media Personnel (France)	2014-05-14
Sar Kheng	Engage in negotiation	Ministry of Public Security (China)	2014-06-03
Mahamat Saleh Annadif	Make empathetic comment	Somali National Army	2014-03-19
Police (South Korea)	Investigate	South Korea	2014-06-12
Student (Hong Kong)	Engage in material cooperation	Lawmaker (Hong Kong)	2014-10-09
City Mayor (Iraq)	Make statement	Militant (Iraq)	2014-06-16
PTT Public Company Limited	Make a visit	Vietnam	2014-09-15
Mexican Army	Use conventional military force	Organized Crime (Mexico)	2014-07-01
Iran	Make an appeal or request	Japan	2014-09-25
Nigerian Navy	Praise or endorse	Government (Nigeria)	2014-08-12
Protester (Cuba)	Consult	Activist (Cuba)	2014-12-10
Abdel Fattah Al-Sisi	Express intent to engage in diplomatic cooperation (such as policy support)	Sudan	2014-10-19
China	Host a visit	Lawmaker (Japan)	2014-05-05
Police (Japan)	Accuse	Men (Japan)	2014-01-14
Afghanistan	Make statement	National Directorate of Security	2014-08-05
Franklin Drilon	Make statement	House Speaker (Philippines)	2014-02-14
Party Member (Latvia)	Make statement	Aigars Kalvitis	2014-09-18
Medical Association (Nigeria)	Make an appeal or request	Citizen (Nigeria)	2014-01-21
Member of Legislative (Govt) (Somalia)	Make an appeal or request	Governor (Somalia)	2014-03-03
Abhisit Vejjajiva	Express intent to meet or negotiate	Citizen (Thailand)	2014-04-22
Abdolreza Rahmani-Fazli	Make an appeal or request	Government (Pakistan)	2014-03-26
Citizen (Nigeria)	Criticize or denounce	Murtala Nyako	2014-04-28
Head of Government (India)	Make statement	Employee (India)	2014-08-08
Police (Hong Kong)	Arrest, detain, or charge with legal action	Women (Hong Kong)	2014-01-21
Vietnam	Make a visit	Thailand	2014-12-29
Herve Ladsous	Make statement	China	2014-05-29
South Korea	Host a visit	Akitaka Saiki	2014-03-13
Citizen (United Kingdom)	Bring lawsuit against	Military (United Kingdom)	2014-11-09
Haider Al-Abadi	Consult	Iraq	2014-09-14
Iraq	Host a visit	Cabinet / Council of Ministers / Advisors (United States)	2014-06-20
Bhupinder Singh Hooda	Consult	Sikh (India)	2014-08-27
Soumeylou Boubèye Maiga	Make statement	Military (Mali)	2014-05-23
Lawmaker (Zimbabwe)	Consult	Foreign Affairs (United States)	2014-09-23
Military (Russia)	Arrest, detain, or charge with legal action	Daily Monitor	2014-05-31
Citizen (Greece)	Demonstrate or rally	Legislature (Greece)	2014-02-06
Police (Congo)	Mobilize or increase police power	Congo	2014-05-17
South Korea	Express intent to cooperate	Mexico	2014-04-14
Fumio Kishida	Make statement	Japan	2014-07-29
Party of Regions	Arrest, detain, or charge with legal action	Yulia Tymoshenko	2014-02-11
Japan	Host a visit	Barack Obama	2014-04-28
Head of Government (Tajikistan)	Make statement	Tajikistan	2014-05-14
Catherine Ashton	Express intent to meet or negotiate	Member of Legislative (Govt) (Serbia)	2014-04-27
Citizen (South Korea)	Use unconventional violence	South Korea	2014-07-23
Military Personnel (Nigeria)	Criticize or denounce	Murtala Nyako	2014-01-13
Court Judge (India)	Return, release person(s)	Citizen (India)	2014-01-07
Police (Australia)	Arrest, detain, or charge with legal action	Women (Australia)	2014-10-27
Activist (Kyrgyzstan)	Make statement	Representatives (Kyrgyzstan)	2014-09-26
Mexico	Consult	Carlos Raúl Morales	2014-11-01
Chuck Hagel	Appeal for diplomatic cooperation (such as policy support)	Japan	2014-01-05
Police (Indonesia)	Investigate	Citizen (Indonesia)	2014-03-03
Vietnam	Express intent to engage in diplomatic cooperation (such as policy support)	Military (Philippines)	2014-06-25
Malaysia	Host a visit	Gen Prayut Chan-o-cha	2014-12-02
Lawyer/Attorney (Argentina)	Accuse	Attorney General (Argentina)	2014-12-29
Nguyen Phu Trong	Make statement	Vietnam	2014-09-10
Boko Haram	Threaten	Government (Nigeria)	2014-05-19
Ministry (Nigeria)	Engage in diplomatic cooperation	Labor Union (Nigeria)	2014-04-03
Association of Southeast Asian Nations	Appeal for judicial cooperation	Thailand	2014-05-12
Citizen (Nigeria)	Make an appeal or request	Government (Nigeria)	2014-12-31
Angela Merkel	Make statement	Government (Germany)	2014-11-05
Mamnoon Hussain	Make statement	Government (Pakistan)	2014-02-04
Vietnam	Sign formal agreement	Kazakhstan	2014-04-10
Lawmaker (Lebanon)	Consult	Nabih Berri	2014-10-22
Citizen (Sudan)	Consult	Media (Africa)	2014-08-25
Armed Gang (Thailand)	fight with small arms and light weapons	Thailand	2014-01-09
Combatant (Yemen)	Mobilize or increase armed forces	Defense / Security Ministry (Yemen)	2014-09-22
Militant (Taliban)	Use unconventional violence	Military Personnel - Special (Afghanistan)	2014-08-07
Barack Obama	Express intent to meet or negotiate	Philippines	2014-04-19
Barack Obama	Discuss by telephone	Angela Merkel	2014-06-20
Main Opposition (Burkina Faso)	Engage in material cooperation	Head of Government (Burkina Faso)	2014-11-10
Police (Kyrgyzstan)	Impose administrative sanctions	Protester (Kyrgyzstan)	2014-01-15
Asylum Seeker (Africa)	Make statement	Micky Rosenfeld	2014-01-08
Militant (Boko Haram)	Use unconventional violence	Citizen (Nigeria)	2014-11-21
Sergey Viktorovich Lavrov	Praise or endorse	Foreign Affairs (Ukraine)	2014-07-01
Uganda People's Defence Force	Provide military aid	Combatant (Al-Shabaab)	2014-05-22
China	Praise or endorse	Serbia	2014-12-19
Monastery (China)	Physically assault	Women (China)	2014-09-16
Abdullah Abdullah	Accuse	Ashraf Ghani Ahmadzai	2014-09-27
Citizen (India)	Make an appeal or request	Court Judge (India)	2014-11-13
South Sudan	Host a visit	John Ging	2014-03-25
Japan	Meet at a 'third' location	North Korea	2014-03-02
Canada	Engage in diplomatic cooperation	North Korea	2014-04-25
Kivutha Kibwana	Criticize or denounce	Citizen (Kenya)	2014-10-01
Citizen (Nigeria)	Criticize or denounce	Boko Haram	2014-12-16
Japan	Express intent to engage in diplomatic cooperation (such as policy support)	North Korea	2014-05-27
Nuri al-Maliki	Make statement	Iraq	2014-02-26
Sergey Viktorovich Lavrov	Discuss by telephone	John Kerry	2014-05-29
Citizen (Nigeria)	Demand	Government (Nigeria)	2014-11-17
Court Judge (Nigeria)	Make an appeal or request	Government (Nigeria)	2014-03-06
Poland	Provide humanitarian aid	Foreign Affairs (Libya)	2014-08-02
North Korea	Host a visit	Kim Jong-Un	2014-06-16
North Korea	Make statement	Japan	2014-08-13
Military (France)	Threaten	France	2014-02-27
Mohammad Javad Zarif	Make statement	Iran	2014-09-01
Director General (Thailand)	Demand	Citizen (Thailand)	2014-01-22
Xi Jinping	Host a visit	Fiji	2014-11-20
Lawyer/Attorney (Zambia)	Arrest, detain, or charge with legal action	Rupiah Banda	2014-05-25
Legislature (Turkey)	Consult	National Coalition for Syrian Revolutionary and Opposition Forces	2014-04-07
South Korea	Express intent to meet or negotiate	China	2014-10-27
Japan	Engage in negotiation	North Korea	2014-07-04
France	Make pessimistic comment	Japan	2014-07-30
Election Commission (India)	Reduce or break diplomatic relations	Azam Khan	2014-04-24
Police (Egypt)	Use tactics of violent repression	Protester (Egypt)	2014-07-05
Government (Pakistan)	Consult	Protester (Pakistan)	2014-08-21
News Editor (Iraq)	Make statement	Air Force (Iraq)	2014-11-24
Jakaya Mrisho Kikwete	Express intent to meet or negotiate	China	2014-10-22
Angela Merkel	Make statement	China	2014-07-08
Cabinet / Council of Ministers / Advisors (United States)	Discuss by telephone	Sergey Viktorovich Lavrov	2014-04-21
Iraq	Employ aerial weapons	Militant (Iraq)	2014-12-10
Military (Chad)	Use conventional military force	Militia (Chad)	2014-10-12
Other Authorities / Officials (Mexico)	Provide humanitarian aid	Guatemala	2014-09-09
Human Rights Watch	Investigate	Abdel Fattah Al-Sisi	2014-08-12
Congo	Engage in diplomatic cooperation	China	2014-06-17
Mauritania	Consult	Head of Government (Sri Lanka)	2014-11-13
Tanzania	Arrest, detain, or charge with legal action	Criminal (Tanzania)	2014-04-14
Citizen (Unidentified State Actor)	Use unconventional violence	Militant (Iraq)	2014-08-10
France	Meet at a 'third' location	Chuck Hagel	2014-10-03
Foreign Affairs (United States)	Make a visit	China	2014-12-10
Xi Jinping	Engage in negotiation	Head of Government (South Korea)	2014-07-04
North Atlantic Treaty Organization	Host a visit	Jens Stoltenberg	2014-10-06
Jonathan Greenert	Make statement	Japan	2014-09-08
Protester (Hong Kong)	Demonstrate or rally	Police (Hong Kong)	2014-10-14
Other Authorities / Officials (Nigeria)	Make statement	Government (Nigeria)	2014-10-21
Citizen (Sudan)	Criticize or denounce	Sudan	2014-09-30
Head of Government (Bulgaria)	Make statement	Bank (Bulgaria)	2014-06-24
Consultative Assembly of Oman	Make a visit	Head of Government (Turkmenistan)	2014-06-10
Godwin Emefiele	Make an appeal or request	Citizen (Nigeria)	2014-12-08
Congress (United States)	Make statement	South Korea	2014-12-08
Lawyer/Attorney (United States)	Accuse	Dzhokhar Tsarnaev	2014-02-06
Police (Philippines)	Provide humanitarian aid	Children (Philippines)	2014-07-25
Criminal (Australia)	Reduce relations	Citizen (Australia)	2014-05-18
Xi Jinping	Engage in negotiation	Barack Obama	2014-11-12
Chris Olukolade	Make statement	Terrorist (Nigeria)	2014-03-17
Ma Ying Jeou	Make optimistic comment	China	2014-11-05
Alexander Stubb	Consult	Taavi Rõivas	2014-11-13
Government (Mexico)	Consult	Foreign Affairs (Uruguay)	2014-11-24
Attorney General (Angola)	Make statement	Angolan Armed Forces	2014-08-11
Colombia	Host a visit	Ingrid Betancourt Pulecio	2014-09-03
Ministry (Nigeria)	Appeal for diplomatic cooperation (such as policy support)	Citizen (Nigeria)	2014-10-28
Citizen (India)	Sexually assault	Religion (India)	2014-07-19
Barack Obama	Consult	Middle East	2014-09-11
Joseph Robinette Biden	Consult	Guatemala	2014-07-19
Member of the Judiciary (Nigeria)	Make statement	Daily Trust	2014-10-16
Opposition Activist (Bangladesh)	Use unconventional violence	Citizen (Bangladesh)	2014-01-04
Police (Egypt)	Use conventional military force	Protester (Egypt)	2014-04-27
Ministry of Public Security (Laos)	Consult	Meng Jianzhu	2014-09-01
Media Personnel (Australia)	Make statement	Fire Brigade (Australia)	2014-03-07
Abu Sayyaf	Praise or endorse	Combatant (Middle East)	2014-10-17
The Hague	Host a visit	Barack Obama	2014-03-25
China	Reject	UN Security Council	2014-05-22
Dmitry Anatolyevich Medvedev	Make statement	Representatives (Russia)	2014-04-15
Islamic Preacher (Iran)	Consult	Afghanistan	2014-03-01
Antonis Samaras	Consult	Angela Merkel	2014-04-10
Congolese National Police	Praise or endorse	Other Authorities / Officials (Democratic Republic of Congo)	2014-06-05
UN Security Council	Demand	Military Personnel - Special (Afghanistan)	2014-08-10
Julie Bishop	Make an appeal or request	Peter O'Neill	2014-02-06
James Wani Igga	Consult	Foreign Affairs (Israel)	2014-05-09
Iran	Consult	Catherine Ashton	2014-03-10
Wendy Sherman	Engage in negotiation	North Korea	2014-02-06
Military (Russia)	Use conventional military force	Citizen (Chechnya)	2014-03-01
Head of Government (Brazil)	Discuss by telephone	Barack Obama	2014-10-28
China	Sign formal agreement	South Africa	2014-12-05
Canada	Expel or deport individuals	Women (Canada)	2014-02-07
Media (Pakistan)	Consult	Rehman Malik	2014-03-21
Terrorist (Islamic State of Iraq and the Levant)	Threaten	Iraq	2014-10-21
Okey Wali	Make statement	Nigerian Bar Association	2014-03-20
Barack Obama	Discuss by telephone	Angela Merkel	2014-04-10
Malaysia	Arrest, detain, or charge with legal action	Women (Australia)	2014-12-13
Police (Kenya)	Investigate	Men (Kenya)	2014-11-06
Yasuo Fukuda	Make an appeal or request	Xi Jinping	2014-10-29
Mauritius	Express intent to meet or negotiate	Businessperson (Africa)	2014-11-21
Police (Sudan)	Use tactics of violent repression	Student (Sudan)	2014-05-05
City Mayor (Philippines)	Consult	Reserve Personnel (Philippines)	2014-10-29
Mohammad Javad Zarif	Make statement	Iran	2014-11-08
Barack Obama	Criticize or denounce	Nuri al-Maliki	2014-08-10
Poland	Host a visit	Miroslav Lajcak	2014-03-05
China	Make a visit	South Korea	2014-06-30
Israeli Defense Forces	Use conventional military force	Children (Palestinian Territory, Occupied)	2014-07-11
Foreign Affairs (United States)	Consult	Bahrain	2014-07-11
Citizen (Sudan)	Physically assault	Police (Sudan)	2014-11-12
Abu Bakr Abdullah al-Qirbi	Consult	Representatives (Yemen)	2014-02-13
Ravina Shamdasani	Make statement	Zeid Ra'ad Al Hussein	2014-12-06
John Kerry	Make a visit	Oman	2014-11-09
Sergey Viktorovich Lavrov	Consult	Cabinet / Council of Ministers / Advisors (United States)	2014-01-13
Evangelos Venizelos	Make statement	Panhellenic Socialist Movement	2014-05-22
Hezbollah	Deny responsibility	Rafiq Hariri	2014-01-16
South Africa	Occupy territory	Lesotho	2014-08-31
Kazakhstan	Engage in diplomatic cooperation	China	2014-12-03
Arvydas Pocius	Express intent to meet or negotiate	Defense / Security Ministry (Greece)	2014-02-04
Company - Owner or Operator (Turkey)	Use conventional military force	Citizen (Turkey)	2014-05-21
Vera Jourova	Make optimistic comment	Citizen (Czech Republic)	2014-10-02
China	Make statement	Hau Lung-pin	2014-06-29
Heraldo Muñoz	Make statement	Evo Morales	2014-10-15
Philippines	Express intent to cooperate	Thailand	2014-08-02
Ministry (Ireland)	Make statement	Ireland	2014-03-17
Xi Jinping	Make a visit	South Korea	2014-07-04
China	Engage in diplomatic cooperation	Japan	2014-04-24
Legislature (Pakistan)	Appeal for easing of administrative sanctions	Government (Pakistan)	2014-05-06
Ministry (Nigeria)	Express intent to cooperate	Company - Owner or Operator (Nigeria)	2014-12-19
North Korea	Make statement	South Korea	2014-01-08
Government (Nigeria)	Criticize or denounce	Citizen (Nigeria)	2014-08-11
Congress (Argentina)	Make statement	Government (Argentina)	2014-12-13
Armed Gang (Afghanistan)	Use unconventional violence	Afghanistan	2014-03-18
Citizen (Nigeria)	Criticize or denounce	Government (Nigeria)	2014-04-30
Xi Jinping	Make a visit	Ireland	2014-12-10
Court Judge (Yemen)	Arrest, detain, or charge with legal action	Citizen (Yemen)	2014-12-16
City Mayor (Philippines)	Make statement	Abu Sayyaf	2014-11-05
Prabowo Subianto	Make statement	Jusuf Kalla	2014-07-24
Japan	Express intent to engage in diplomatic cooperation (such as policy support)	North Korea	2014-07-07
Amnesty International	Rally support on behalf of	Protester (Egypt)	2014-09-12
Luiz Inacio Lula Da Silva	Consult	Lawmaker (Brazil)	2014-06-04
Sergey Viktorovich Lavrov	Make a visit	China	2014-04-17
Tajikistan	Sign formal agreement	Afghanistan	2014-02-19
John Kerry	Consult	Abdel Fattah Al-Sisi	2014-09-13
UN Security Council	Make an appeal or request	Government (Cote d'Ivoire)	2014-04-30
Militant (Iraq)	Use unconventional violence	Iraq	2014-02-09
South Korea	Make an appeal or request	Japan	2014-09-11
Akhilesh Yadav	Make an appeal or request	Medical Personnel (India)	2014-08-24
Alex Salmond	Make an appeal or request	Citizen (United Kingdom)	2014-08-21
Government (Nigeria)	Declare truce, ceasefire	Boko Haram	2014-10-19
Sergey Viktorovich Lavrov	Make statement	Kim Jong-Un	2014-11-20
Abdullah Abdullah	Praise or endorse	Ashraf Ghani Ahmadzai	2014-09-25
Ministry (Nigeria)	Express intent to cooperate	Citizen (Nigeria)	2014-07-22
Uhuru Muigai Kenyatta	Make statement	Government (Kenya)	2014-12-06
Justice and Development Party	Grant diplomatic recognition	Indigenous People (Turkey)	2014-01-03
Liberals (Canada)	Make statement	Kathleen Wynne	2014-06-09
Philippines	Host a visit	Barack Obama	2014-04-24
Court Judge (India)	Ease administrative sanctions	Men (India)	2014-07-10
Antonis Samaras	Consult	Nicos Anastasiades	2014-12-05
Edwin Clark	Appeal for diplomatic cooperation (such as policy support)	Citizen (Nigeria)	2014-01-15
John Kerry	Make an appeal or request	Qatar	2014-08-02
John Kerry	Express intent to meet or negotiate	Iraq	2014-06-20
Antonis Samaras	Criticize or denounce	Alexis Tsipras	2014-10-10
China	Make an appeal or request	Citizen (Thailand)	2014-01-16
Citizen (Malaysia)	Express intent to meet or negotiate	Lawyer/Attorney (Malaysia)	2014-02-05
North Korea	Praise or endorse	Military (North Korea)	2014-07-23
Alexis Tsipras	Criticize or denounce	Yannis Stournaras	2014-12-21
John Dramani Mahama	Express intent to cooperate	France	2014-04-04
Government (Pakistan)	Make statement	Education (Pakistan)	2014-01-13
Nguyen Xuan Phuc	Appeal for diplomatic cooperation (such as policy support)	Vietnam	2014-03-19
Government (Kenya)	Expel or deport individuals	Citizen (Kenya)	2014-01-29
Police (Kenya)	fight with small arms and light weapons	Militia (Kenya)	2014-08-27
Police (Australia)	Arrest, detain, or charge with legal action	Citizen (Australia)	2014-04-06
Nabih Berri	Consult	Information Ministry (Lebanon)	2014-04-10
Governor (Angola)	Sign formal agreement	Cabinet / Council of Ministers / Advisors (Angola)	2014-01-23
Fumio Kishida	Make an appeal or request	North Korea	2014-11-19
John Kerry	Make statement	Iraq	2014-06-23
New Zealand	Expel or deport individuals	Men (New Zealand)	2014-12-23
Benjamin Netanyahu	Make statement	Iran	2014-09-05
Valdis Dombrovskis	Demand	Government (Latvia)	2014-01-18
South Korea	Make pessimistic comment	China	2014-05-20
Nuri al-Maliki	Mobilize or increase police power	Iraq	2014-08-14
John Bruton	Consult	Jack Straw	2014-03-12
Central Military Commission	Make pessimistic comment	China	2014-04-09
National Coalition for Syrian Revolutionary and Opposition Forces	Engage in negotiation	Sergey Viktorovich Lavrov	2014-02-06
Romania	Cooperate economically	France	2014-09-08
Mahinda Rajapaksa	Express intent to release persons or property	Fishermen (India)	2014-10-31
Military Personnel - Special (Afghanistan)	Arrest, detain, or charge with legal action	Haqqani Network	2014-10-20
Alexei Miller	Engage in negotiation	Viktor Orban	2014-09-29
Police (Namibia)	Make an appeal or request	Citizen (Namibia)	2014-03-17
Insurgent (Afghanistan)	Use unconventional violence	North Atlantic Treaty Organization	2014-11-15
Citizen (India)	Use unconventional violence	Sunil Kumar	2014-06-28
Eshaq Jahangiri	Make statement	Energy Department/Ministry (Iran)	2014-09-22
Armed Rebel (Democratic Republic of Congo)	Use unconventional violence	Population (Democratic Republic of Congo)	2014-04-10
Government Official (Malaysia)	Express intent to meet or negotiate	Citizen (Singapore)	2014-09-19
Government (Nigeria)	Express intent to engage in diplomatic cooperation (such as policy support)	Cleric (Nigeria)	2014-02-07
Government (South Africa)	Make an appeal or request	Indigenous People (South Africa)	2014-05-23
Ângelo de Barros Veiga Tavares	Make a visit	Portugal	2014-05-23
Massoud Barzani	Make statement	Iraq	2014-07-10
Yemeni Congregation for Reform	Use conventional military force	Citizen (Yemen)	2014-09-16
Member of Parliament (India)	Consult	Head of Government (India)	2014-08-27
Head of Government (China)	Make a visit	South Korea	2014-07-02
Benjamin Netanyahu	Consult	John Kerry	2014-07-13
Citizen (Turkey)	fight with small arms and light weapons	Military (Turkey)	2014-10-25
Foreign Affairs (Botswana)	Make statement	Botswana	2014-10-14
African Union	Consult	Niger	2014-06-13
Member of the Judiciary (South Africa)	Engage in diplomatic cooperation	Congress of South African Trade Unions	2014-04-05
Media Personnel (United States)	Make an appeal or request	North Korea	2014-03-17
South Korea	Threaten	North Korea	2014-07-15
Media (Palestinian Territory, Occupied)	Consult	John Kerry	2014-04-02
Julius Malema	Make a visit	Indigenous People (South Africa)	2014-05-08
Abu Bakr Abdullah al-Qirbi	Consult	China	2014-04-24
Citizen (Nigeria)	Appeal for intelligence	Government (Nigeria)	2014-01-07
Citizen (India)	Accuse	Mahinda Rajapaksa	2014-06-02
Citizen (India)	Use unconventional violence	Central Reserve Police Force	2014-12-08
Armed Band (Central African Republic)	Abduct, hijack, or take hostage	Catholic Missionaries (Poland)	2014-10-14
Police (Kenya)	Arrest, detain, or charge with legal action	Citizen (Kenya)	2014-10-13
Military Personnel - Special (Afghanistan)	Use conventional military force	Armed Gang (Afghanistan)	2014-11-29
Kazakhstan	Consult	Tajikistan	2014-09-24
Iran	Cooperate economically	China	2014-04-09
Head of Government (Latvia)	Criticize or denounce	Government (Latvia)	2014-03-15
Abdullah Abdullah	Reduce or break diplomatic relations	Election Commission (Afghanistan)	2014-06-23
Head of Government (Guatemala)	Make statement	Government (Guatemala)	2014-06-06
Resistance Movement (Hamas)	Criticize or denounce	Other Authorities / Officials (Egypt)	2014-07-27
Police (Malaysia)	Arrest, detain, or charge with legal action	Men (Malaysia)	2014-05-08
Adama Dieng	Make a visit	South Sudan	2014-04-30
Jack Straw	Express intent to meet or negotiate	Iran	2014-01-04
South Korea	Express intent to meet or negotiate	China	2014-09-05
National United Front for Democracy Against Dictatorship	Use unconventional violence	Protester (Thailand)	2014-02-02
Intelligence (United States)	Make a visit	South Korea	2014-05-15
Police (United States)	Provide humanitarian aid	South Africa	2014-10-13
Seyran Ohanyan	Make statement	Armed Forces of the Republic of Armenia	2014-06-12
North Atlantic Treaty Organization	Provide military protection or peacekeeping	Afghanistan	2014-05-15
Afghanistan	Make statement	Military (United Kingdom)	2014-05-01
North Korea	Reject plan, agreement to settle dispute	South Korea	2014-01-10
Mohammad Javad Zarif	Make statement	UN Security Council	2014-09-20
Sergey Viktorovich Lavrov	Demand	Council of Europe	2014-10-14
North Korea	Accuse	Chang Song Taek	2014-01-01
African Union	Make statement	Police (Kenya)	2014-02-03
France	Engage in diplomatic cooperation	China	2014-05-31
Antonis Samaras	Consult	Jens Stoltenberg	2014-12-01
Justice and Equality Movement	Engage in symbolic act	Citizen (Sudan)	2014-05-12
Mohammad Javad Zarif	Express intent to meet or negotiate	Catherine Ashton	2014-04-02
North Korea	Host a visit	Lawmaker (South Korea)	2014-12-16
International Monetary Fund	Consult	Victor Ponta	2014-02-03
Citizen (India)	Accuse	Rashtriya Janata Dal	2014-03-24
Attacker (Afghanistan)	Use unconventional violence	Foreign Affairs (India)	2014-05-23
Pope Francis	Express intent to meet or negotiate	Philippines	2014-05-28
Sergey Viktorovich Lavrov	Discuss by telephone	Cabinet / Council of Ministers / Advisors (United States)	2014-11-12
Police (Malaysia)	Make statement	Militant (International)	2014-05-25
Head of Government (Pakistan)	Reject	Government (Pakistan)	2014-12-24
Government Delegation (North Korea)	Make a visit	Vietnam	2014-08-07
China	Express intent to meet or negotiate	Myanmar	2014-08-01
Head of Government (India)	Consult	Governor (India)	2014-09-16
Criminal (Bangladesh)	fight with small arms and light weapons	Citizen (Bangladesh)	2014-09-20
Wang Yang	Express intent to provide economic aid	China	2014-08-06
Court Judge (United Kingdom)	Arrest, detain, or charge with legal action	Citizen (United Kingdom)	2014-08-27
Japan	Express intent to cooperate	China	2014-12-18
South Korea	Threaten	North Korea	2014-04-10
Media (Africa)	Discuss by telephone	Ahmadu Bello University	2014-05-22
UN Security Council	Consult	Edmond Mulet	2014-08-08
Barack Obama	Threaten	Armed Rebel (Syria)	2014-12-19
Vitali Klitschko	Make statement	People Associated with the Opposition (Ukraine)	2014-01-29
Court Judge (India)	Make an appeal or request	Citizen (India)	2014-05-02
Angela Merkel	Appeal for diplomatic cooperation (such as policy support)	Cabinet / Council of Ministers / Advisors (Germany)	2014-01-23
Cabinet / Council of Ministers / Advisors (Turkmenistan)	Consult	UN Security Council	2014-12-27
Police (Ukraine)	Use conventional military force	Protester (Ukraine)	2014-02-03
Representatives (Japan)	Express intent to meet or negotiate	Japan	2014-11-02
South Korea	Express intent to provide humanitarian aid	North Korea	2014-11-04
Police (Philippines)	Arrest, detain, or charge with legal action	Men (Philippines)	2014-06-30
Viktor Orban	Make a visit	China	2014-02-14
Foreign Affairs (Russia)	Consult	John Kerry	2014-06-05
Royal Administration (Jordan)	Engage in negotiation	Benjamin Netanyahu	2014-01-17
Criminal (Venezuela)	Use unconventional violence	Healthcare Facility (Venezuela)	2014-11-27
Court Judge (United Kingdom)	Refuse to release persons or property	Citizen (United Kingdom)	2014-05-20
Maurice Williamson	Consult	Police (New Zealand)	2014-05-02
Military Personnel - Special (Afghanistan)	Use conventional military force	Afghanistan	2014-03-25
North Korea	Reject proposal to meet, discuss, or negotiate	South Korea	2014-03-06
Citizen (Nigeria)	Make an appeal or request	Government (Nigeria)	2014-05-27
Royal Administration (Saudi Arabia)	Express intent to cooperate	Barack Obama	2014-07-02
Military Personnel (Thailand)	Make statement	Military (Thailand)	2014-11-18
Ministry (Angola)	Consult	Kundy Pahiama	2014-04-25
Employee (India)	Consult	Anandiben Patel	2014-06-23
China	Make statement	Separatist Militant (China)	2014-08-23
Mohammad Javad Zarif	Consult	Wael al-Halki	2014-01-17
Head of Government (Croatia)	Make an appeal or request	Serbia	2014-11-19
Ethiopia	Engage in diplomatic cooperation	China	2014-11-24
The Standard	Consult	Police (Kenya)	2014-06-22
Citizen (India)	Express intent to cooperate	Labor Department (India)	2014-06-29
Medical Personnel (Turkey)	Provide humanitarian aid	Citizen (Turkey)	2014-04-14
Professor (Australia)	Make an appeal or request	Citizen (Australia)	2014-11-11
Japan	Accuse	China	2014-06-12
Afghanistan	Arrest, detain, or charge with legal action	Afghan National Army	2014-10-14
William Ruto	Express intent to cooperate	Citizen (Kenya)	2014-03-30
Citizen (Nigeria)	Make an appeal or request	Member of the Judiciary (Nigeria)	2014-04-17
China	Provide humanitarian aid	Sierra Leone	2014-10-23
Student (Sudan)	Praise or endorse	Government (Sudan)	2014-05-05
South Korea	Sign formal agreement	United Arab Emirates	2014-05-28
Court Judge (Kenya)	Demand	Citizen (Kenya)	2014-07-08
Citizen (Kenya)	Make an appeal or request	Jackson Mandago	2014-03-31
Foreign Affairs (India)	Engage in negotiation	Chuck Hagel	2014-08-08
City Mayor (Croatia)	Make an appeal or request	Government (Croatia)	2014-10-09
Kashim Shettima	Defend verbally	Citizen (Nigeria)	2014-09-25
Iran	Host a visit	France	2014-04-21
Citizen (Denmark)	Make a visit	South Africa	2014-11-04
Barack Obama	Express intent to meet or negotiate	Myanmar	2014-11-04
John Kerry	Make statement	Militant (Iraq)	2014-06-24
North Korea	Engage in negotiation	Japan	2014-03-29
Militant (Taliban)	Use unconventional violence	Employee (Afghanistan)	2014-11-29
Foreign Affairs (Syria)	Accuse	Iraq	2014-06-11
Raheel Sharif	Consult	Central Intelligence Agency	2014-11-22
Police (Kenya)	Consult	Citizen (Kenya)	2014-07-03
Kabul University	Provide humanitarian aid	Professor (Afghanistan)	2014-08-15
Joseph Robinette Biden	Consult	Romania	2014-07-09
Envoy (United States)	Express intent to meet or negotiate	South Korea	2014-10-26
South Korea	Arrest, detain, or charge with legal action	Criminal (South Korea)	2014-12-30
United Arab Emirates	Deny responsibility	Human Rights Watch	2014-10-24
Abdel Fattah Al-Sisi	Express intent to meet or negotiate	Umar al Bashir	2014-06-27
Royal Administration (Saudi Arabia)	Make statement	Abdul Aziz	2014-08-21
France	Sign formal agreement	China	2014-03-26
Niger	Consult	Togo	2014-12-19
Police (Australia)	Arrest, detain, or charge with legal action	Women (Australia)	2014-01-01
Alex Salmond	Consult	Elizabeth II	2014-09-11
Middle East	Make a visit	John Kerry	2014-08-10
Mauricio Domogan	Praise or endorse	House Speaker (Philippines)	2014-09-06
Sergey Viktorovich Lavrov	Express intent to meet or negotiate	Cabinet / Council of Ministers / Advisors (United States)	2014-10-07
Farm Worker (Thailand)	Impose blockade, restrict movement	Thailand	2014-02-04
Barack Obama	Make a visit	University of Johannesburg	2014-05-24
Government (Nigeria)	Accede to demands for rights	Citizen (Nigeria)	2014-04-04
Citizen (Thailand)	Accuse	Cabinet / Council of Ministers / Advisors (Thailand)	2014-02-13
Leopoldo López	Demand	Government (Venezuela)	2014-02-17
Attacker (Turkey)	fight with small arms and light weapons	Citizen (Turkey)	2014-01-29
John Kerry	Threaten	Sergey Viktorovich Lavrov	2014-04-13
Military (Thailand)	Arrest, detain, or charge with legal action	Protester (Thailand)	2014-05-25
Hamas	Make a visit	Iran	2014-12-29
Xi Jinping	Praise or endorse	Fiji	2014-08-17
Government (Pakistan)	Engage in negotiation	Militant (Taliban)	2014-10-11
South Korea	Threaten	North Korea	2014-03-03
France	Host a visit	Xi Jinping	2014-03-29
Government (Nigeria)	Sign formal agreement	Boko Haram	2014-10-17
Military Personnel (India)	Make an appeal or request	Citizen (India)	2014-06-24
Government (Nauru)	Reduce relations	Citizen (Australia)	2014-01-20
Armed Gang (Lebanon)	Conduct suicide, car, or other non-military bombing	Military (Lebanon)	2014-06-24
The Hague	Host a visit	Democratic Party	2014-10-08
Representatives (Iraq)	Sign formal agreement	Aero Vodochody	2014-04-08
China	Host a visit	Abdel Fattah Al-Sisi	2014-12-31
Sergey Viktorovich Lavrov	Engage in negotiation	Ri Su Yong	2014-10-01
Head of Government (India)	Make statement	Bhupinder Singh Hooda	2014-07-19
Government (Venezuela)	Return, release person(s)	Leopoldo López	2014-04-04
Hassan Joho	Make statement	Government (Kenya)	2014-05-16
Joseph Robinette Biden	Praise or endorse	Saud bin Faisal bin Abdul-Aziz	2014-10-07
Barnaba Marial Benjamin	Praise or endorse	Citizen (Turkey)	2014-10-31
Armed Gang (United Kingdom)	Threaten	Citizen (United Kingdom)	2014-11-20
Angela Merkel	Consult	Tony Tan Keng Yam	2014-08-20
Romania	Express intent to engage in diplomatic cooperation (such as policy support)	China	2014-09-02
Miguel Ángel Osorio Chong	Demand	Military (Mexico)	2014-12-24
Media Personnel (Nepal)	Consult	Prachanda	2014-10-15
Alexis Tsipras	Accuse	Yannis Stournaras	2014-03-30
Japan	Engage in negotiation	Xi Jinping	2014-10-08
Other Authorities / Officials (Nigeria)	Make statement	Government (Nigeria)	2014-04-29
Boko Haram	fight with small arms and light weapons	Citizen (Nigeria)	2014-03-06
Xi Jinping	Make a visit	France	2014-03-25
Court Judge (United Kingdom)	Impose restrictions on political freedoms	Men (United Kingdom)	2014-11-20
Hamdeen Sabahi	Make statement	Abdel Fattah Al-Sisi	2014-05-21
International Maritime Organization	Praise or endorse	Djibouti	2014-04-16
Foreign Affairs (Russia)	Make statement	John Kerry	2014-03-14
Cheng Guoping	Express intent to meet or negotiate	Iran	2014-11-18
Elections Canada	Make pessimistic comment	Children (Canada)	2014-02-06
Government Affiliated Bank (Nigeria)	Accuse	Government (Nigeria)	2014-02-21
Japan	Express intent to cooperate economically	South Korea	2014-03-12
Ted Poe	Make a visit	Colombia	2014-12-07
Citizen (Thailand)	Express intent to engage in diplomatic cooperation (such as policy support)	National United Front for Democracy Against Dictatorship	2014-04-02
Zalmai Rassoul	Praise or endorse	Abdullah Abdullah	2014-05-22
Japan	Make optimistic comment	Other Authorities / Officials (Russia)	2014-10-17
Education (Nigeria)	Criticize or denounce	Government (Nigeria)	2014-08-29
China	Consult	Abu Bakr Abdullah al-Qirbi	2014-04-24
Iraq	Employ aerial weapons	Militant (Iraq)	2014-09-03
Sam Nda-Isaiah	Make an appeal or request	Citizen (Nigeria)	2014-03-26
Boko Haram	Use conventional military force	Citizen (Nigeria)	2014-02-13
North Korea	Arrest, detain, or charge with legal action	Tourist (United States)	2014-05-21
Arseniy Yatsenyuk	Make a visit	North Atlantic Treaty Organization	2014-12-15
Yevhen Perebyinis	Express intent to meet or negotiate	Pavlo Klimkin	2014-11-04
International Federation of Human Rights	Make statement	Activist (Algeria)	2014-05-17
Court Judge (India)	Reject	Citizen (India)	2014-12-04
Kathleen Wynne	Make an appeal or request	Attorney General (Canada)	2014-12-10
Military (Vietnam)	Express intent to meet or negotiate	Kuol Manyang Juuk	2014-10-21
Agence France-Presse	Discuss by telephone	François Hollande	2014-01-27
John Kerry	Praise or endorse	Morocco	2014-04-04
Gurbanguly Berdymukhammedov	Engage in symbolic act	Qatar	2014-12-26
Interfax	Make statement	Vitali Klitschko	2014-02-18
Police (Malaysia)	Confiscate property	Citizen (Malaysia)	2014-10-03
John Campbell	Make statement	North Atlantic Treaty Organization	2014-12-30
John Kerry	Make statement	Iran	2014-09-23
China	Sign formal agreement	Bank (China)	2014-04-29
China	Express intent to engage in diplomatic cooperation (such as policy support)	Economic Community of Central African States	2014-01-13
Japan	Express intent to cooperate	North Korea	2014-05-29
Military Personnel (Philippines)	Make statement	Military (Philippines)	2014-04-21
John Kerry	Discuss by telephone	Sergey Viktorovich Lavrov	2014-04-08
Israeli Defense Forces	Use conventional military force	Hamas	2014-06-30
Zambia National Broadcasting Corporation	Threaten	Director General (Zambia)	2014-03-20
Edwin Kanguatjivi	Make statement	Police (Namibia)	2014-03-24
Barack Obama	Make statement	Nuri al-Maliki	2014-06-20
Citizen (Kenya)	Appeal for judicial cooperation	Uhuru Muigai Kenyatta	2014-03-27
Foreign Affairs (Luxembourg)	Make statement	France	2014-06-06
Radoslaw Sikorski	Make a visit	Iran	2014-02-01
Police (Australia)	Arrest, detain, or charge with legal action	Citizen (Australia)	2014-02-04
Military Personnel (Kenya)	Criticize or denounce	Police (Kenya)	2014-10-02
North Atlantic Treaty Organization	Provide military protection or peacekeeping	Afghanistan	2014-03-28
Court Judge (Egypt)	Demand	Alaa Abdel Fattah	2014-03-23
Police (South Africa)	Investigate	South Africa	2014-12-06
Foreign Affairs (Malaysia)	Make an appeal or request	Citizen (Malaysia)	2014-01-11
House of Representatives (Malaysia)	Express intent to meet or negotiate	Iran	2014-02-10
South Africa	Arrest, detain, or charge with legal action	Police (South Africa)	2014-07-09
Sergey Viktorovich Lavrov	Express intent to meet or negotiate	Børge Brende	2014-10-24
Sergey Viktorovich Lavrov	Make an appeal or request	Cabinet / Council of Ministers / Advisors (United States)	2014-04-22
Governor (India)	Make an appeal or request	Citizen (India)	2014-02-27
Marziyeh Afkham	Make statement	Iraq	2014-06-11
Police (Australia)	Investigate crime, corruption	Citizen (Australia)	2014-08-09
Xi Jinping	Express intent to cooperate	Barack Obama	2014-04-09
Military Personnel (Libya)	Deny responsibility	Shura Council	2014-09-05
Muslim (Nigeria)	Use conventional military force	Citizen (Nigeria)	2014-05-08
Member of Parliament (Russia)	Consult	Ksenia Yudayeva	2014-10-22
Japan	Arrest, detain, or charge with legal action	Citizen (South Korea)	2014-11-25
Police (Philippines)	Make statement	Secret Agent (Philippines)	2014-09-17
John Kerry	Consult	Salman Khurshid	2014-01-24
Ashraf Ghani Ahmadzai	Express intent to meet or negotiate	Abdullah Abdullah	2014-12-02
Citizen (Nigeria)	Accuse	Government (Nigeria)	2014-08-05
Royal Administration (Nigeria)	Make an appeal or request	Oluṣẹgun Ọbasanjọ	2014-12-01
Citizen (Kenya)	Bring lawsuit against	Government (Kenya)	2014-10-17
Armed Gang (Mexico)	Use unconventional violence	Government (Mexico)	2014-01-15
Senate (Argentina)	Consult	Sergio Massa	2014-11-23
Pakistan Tehreek-e-Insaf	Consult	Ishaq Dar	2014-09-05
Border Security Force	Use conventional military force	Citizen (India)	2014-07-29
Ministry (Afghanistan)	Consult	Abdullah Abdullah	2014-12-09
Cabinet / Council of Ministers / Advisors (United States)	Discuss by telephone	Sergey Viktorovich Lavrov	2014-04-10
Legislature (Germany)	Make statement	Barack Obama	2014-11-15
Janardan Dwivedi	Criticize or denounce	Citizen (India)	2014-09-07
China	Accuse	Japan	2014-08-07
Hau Lung-pin	Make a visit	China	2014-06-27
Citizen (India)	Criticize or denounce	Thief (India)	2014-03-16
Government (Nigeria)	Make statement	Indigenous People (Nigeria)	2014-09-07
Combatant (Taliban)	Use unconventional violence	Afghanistan	2014-08-18
Botswana	Make statement	Government (Sudan)	2014-06-04
Sheikh Hamad bin Isa al Khalifah	Express intent to meet or negotiate	Head of Government (Sri Lanka)	2014-04-27
Police (Philippines)	Use conventional military force	Criminal (Philippines)	2014-05-07
Military Personnel (Thailand)	Investigate	Protester (Thailand)	2014-01-30
Citizen (Brazil)	Express intent to meet or negotiate	Head of Government (Brazil)	2014-11-03
Juan Carlos I	Consult	Kuwait	2014-04-15
Lawmaker (Ukraine)	Praise or endorse	Arseniy Yatsenyuk	2014-11-27
Member of the Judiciary (Venezuela)	Make statement	Colombia	2014-11-15
Criminal (Australia)	Use unconventional violence	Citizen (Australia)	2014-09-03
Laos	Cooperate economically	Myanmar	2014-12-12
South Korea	Demand	North Korea	2014-02-27
Philippines	Criticize or denounce	China	2014-02-25
Japan	Engage in diplomatic cooperation	China	2014-06-05
Anandiben Patel	Make an appeal or request	Bureaucrat (India)	2014-10-28
Benjamin Netanyahu	Make statement	Likud	2014-12-12
Ethiopia	Host a visit	Head of Government (China)	2014-05-05
Jason Kenney	Make statement	Canada	2014-06-11
Dmitry Olegovich Rogozin	Engage in negotiation	Wang Yang	2014-07-01
Police (Australia)	Return, release person(s)	Citizen (Australia)	2014-07-10
Legislature (Iraq)	Praise or endorse	Massoud Barzani	2014-05-27
Reuven Rivlin	Praise or endorse	Shimon Peres	2014-06-11
Augustin Tine	Make a visit	Soumeylou Boubèye Maiga	2014-01-29
Media Personnel (Australia)	Make statement	Julie Bishop	2014-05-17
Government (Kenya)	Engage in material cooperation	Police (Kenya)	2014-04-23
Citizen (Venezuela)	Reject	Violent Group (Venezuela)	2014-02-16
Rogelio Singson	Make statement	DPWH	2014-01-09
Aladdin Boroujerdi	Demand	Government (United States)	2014-02-12
Tajikistan	Engage in diplomatic cooperation	Afghanistan	2014-12-05
Citizen (Kenya)	Make an appeal or request	Police (Kenya)	2014-11-20
Cabinet / Council of Ministers / Advisors (United States)	Make a visit	Angola	2014-05-06
Foreign Affairs (Russia)	Criticize or denounce	Foreign Affairs (Ukraine)	2014-03-20
Citizen (Greece)	Use unconventional violence	Hellenic Armed Forces	2014-12-07
Cabinet / Council of Ministers / Advisors (United States)	Express intent to cooperate	Sergey Viktorovich Lavrov	2014-03-14
Mohammad Javad Zarif	Make a visit	Sebastian Kurz	2014-04-27
Other Authorities / Officials (Philippines)	Arrest, detain, or charge with legal action	Men (Philippines)	2014-11-13
Court Judge (Egypt)	Use tactics of violent repression	Al Jazeera	2014-06-23
Police (Indonesia)	Investigate	Media Personnel (France)	2014-08-09
Military Personnel (United States)	Make an appeal or request	Japan	2014-07-29
Guinea-Bissau	Consult	Gambia	2014-09-13
Citizen (Unidentified State Actor)	Criticize or denounce	Myanmar	2014-11-13
Party Member (Iraq)	Make statement	Iraq	2014-08-02
Micky Rosenfeld	Make statement	Police (Israel)	2014-08-28
Angola	Host a visit	Foreign Affairs (Portugal)	2014-12-02
Mohammad Javad Zarif	Express intent to meet or negotiate	Catherine Ashton	2014-03-24
Vesna Pusić	Make statement	Government (Croatia)	2014-09-28
Militant (Nigeria)	Reject	Company - Owner or Operator (Nigeria)	2014-11-23
China	Sign formal agreement	Japan	2014-11-08
Paolo Gentiloni	Express intent to engage in diplomatic cooperation (such as policy support)	Iran	2014-11-26
Ministry (Russia)	Engage in diplomatic cooperation	International Government Organizations	2014-08-19
Labaran Maku	Criticize or denounce	Citizen (Nigeria)	2014-12-18
Protester (Thailand)	Threaten	Thailand	2014-01-15
Barack Obama	Express intent to meet or negotiate	Xi Jinping	2014-11-09
Police (Hong Kong)	Use tactics of violent repression	Protester (Hong Kong)	2014-12-09
Media Personnel (Thailand)	Make statement	Thailand	2014-04-20
Lawyer/Attorney (Kenya)	Accuse	Joseph Ole Lenku	2014-11-04
Majid Takht Ravanchi	Make statement	Iran	2014-02-03
Royal Air Force	Use conventional military force	Iraq	2014-09-30
Abdel Fattah Al-Sisi	Consult	Meng Jianzhu	2014-11-24
China	Make an appeal or request	Congress (United States)	2014-03-08
France	Engage in negotiation	Iran	2014-11-16
Iran	Engage in negotiation	Barack Obama	2014-12-18
Tehrik-i-Taliban Pakistan	Refuse to de-escalate military engagement	Government (Pakistan)	2014-04-18
Sierra Leone	Arrest, detain, or charge with legal action	Men (United States)	2014-05-30
Sergey Kuzhugetovich Shoygu	Discuss by telephone	Chuck Hagel	2014-03-01
Iraq	Mediate	Iran	2014-09-25
Sergey Viktorovich Lavrov	Praise or endorse	Military (Lebanon)	2014-11-11
Citizen (Nigeria)	Make pessimistic comment	Government (Nigeria)	2014-10-02
Ijaw Youth Council	Accuse	Government (Nigeria)	2014-09-08
Thailand	Express intent to cooperate	Cambodia	2014-12-24
Armed Band (Benin)	Use unconventional violence	Citizen (Benin)	2014-03-14
Education Ministry (Brazil)	Consult	Felipe de Borbon	2014-03-12
Chief of Staff (French Air Force)	Consult	Chang Wanquan	2014-04-10
Yasuo Fukuda	Consult	Xi Jinping	2014-08-27
Head of Government (Chad)	Make a visit	Abdelilah Benkirane	2014-10-23
Police (Kenya)	Make an appeal or request	Citizen (Kenya)	2014-03-25
George Adwan	Make an appeal or request	Employee (Lebanon)	2014-05-10
Environment Department/Ministry (Jordan)	Make empathetic comment	Healthcare Facility (Jordan)	2014-10-07
Prabowo Subianto	Demand	Citizen (Indonesia)	2014-07-22
Court Judge (Nigeria)	Investigate	Citizen (Nigeria)	2014-11-24
Head of Government (Afghanistan)	Engage in symbolic act	Mohammed Qasim Fahim	2014-03-09
Police (Ukraine)	Make an appeal or request	Women (Ukraine)	2014-02-18
Cabinet / Council of Ministers / Advisors (United States)	Consult	Benjamin Netanyahu	2014-04-02
Poland	Praise or endorse	Lawmaker (Poland)	2014-12-01
Citizen (Nigeria)	Appeal for diplomatic cooperation (such as policy support)	Government (Nigeria)	2014-07-29
Barack Obama	Sign formal agreement	Raúl Castro	2014-12-18
Military Personnel - Special (Philippines)	Arrest, detain, or charge with legal action	Islamic Rebel (Philippines)	2014-02-24
Japan	Accuse	China	2014-05-28
South Korea	Host a visit	Xi Jinping	2014-06-30
Joseph Robinette Biden	Discuss by telephone	Antonis Samaras	2014-07-15
Victor Ponta	Make a visit	Serbia	2014-07-16
Ministry (Venezuela)	Express intent to meet or negotiate	Iran	2014-02-15
Gurbanguly Berdymukhammedov	Make a visit	Tajikistan	2014-05-06
Militant (Iraq)	Use unconventional violence	Iraq	2014-10-22
News Editor (Nigeria)	Threaten	Government (Nigeria)	2014-11-17
North Atlantic Treaty Organization	Engage in negotiation	Legislature (Russia)	2014-04-05
High Commission for Refugees	Praise or endorse	Iran	2014-06-27
South Africa	Praise or endorse	Education (South Africa)	2014-01-14
Ronald Lauder	Make statement	Foreign Affairs (Hungary)	2014-07-25
Joseph Sinde Warioba	Consult	News Editor (Tanzania)	2014-01-03
Middle East	Consult	Foreign Affairs (Belgium)	2014-12-03
Militant (Iraq)	Abduct, hijack, or take hostage	Citizen (Georgia)	2014-06-13
John Kerry	Consult	Party Member (Afghanistan)	2014-07-11
Abdulla Yameen	Make statement	Maldives	2014-01-06
Abdolreza Rahmani-Fazli	Make statement	Afghanistan	2014-03-15
Romania	Make an appeal or request	North Atlantic Treaty Organization	2014-04-27
Alfred Mutua	Criticize or denounce	Employee (Kenya)	2014-11-05
Militant (Boko Haram)	Abduct, hijack, or take hostage	Citizen (Nigeria)	2014-10-14
Mohammad Javad Zarif	Make pessimistic comment	Israeli Defense Forces	2014-07-12
Election Commission (India)	Express intent to meet or negotiate	Citizen (India)	2014-10-07
Lawyer/Attorney (United States)	Make statement	Defense / Security Ministry (Liberia)	2014-05-13
Eshaq Jahangiri	Praise or endorse	Envoy (Africa)	2014-10-15
Iraq	Host a visit	Military Advisor (United States)	2014-08-13
Sergey Viktorovich Lavrov	Express intent to meet or negotiate	Envoy (United States)	2014-01-12
Patience Jonathan	Criticize or denounce	Citizen (Nigeria)	2014-05-05
Iran	Mobilize or increase armed forces	Iraq	2014-07-05
Protester (Ukraine)	Engage in negotiation	Police (Ukraine)	2014-05-04
Angela Merkel	Make pessimistic comment	North Atlantic Treaty Organization	2014-10-13
Barack Obama	Engage in negotiation	Iran	2014-05-25
Media Personnel (Australia)	Make statement	Member of Parliament (Australia)	2014-04-28
Militant (Iraq)	Occupy territory	Iraq	2014-06-19
Barack Obama	Make statement	Iraq	2014-08-11
Philippines	Arrest, detain, or charge with legal action	Citizen (Australia)	2014-07-13
Court Judge (India)	Demand	France	2014-01-07
Reuven Rivlin	Express intent to engage in diplomatic cooperation (such as policy support)	Head of Government (Brazil)	2014-10-04
Armed Gang (Afghanistan)	Conduct suicide, car, or other non-military bombing	Afghanistan	2014-05-11
Uhuru Muigai Kenyatta	Express intent to cooperate	Citizen (Kenya)	2014-12-13
Citizen (Kenya)	Demonstrate or rally	Governor (Kenya)	2014-02-28
Iran	Arrest, detain, or charge with legal action	Student (Iran)	2014-10-14
China	Host a visit	Yasuo Fukuda	2014-08-28
Kayode Fayemi	Make statement	Muhammadu Buhari	2014-12-12
Issa Qaraqe	Praise or endorse	European Parliament	2014-03-22
Saud bin Faisal bin Abdul-Aziz	Consult	Sergey Viktorovich Lavrov	2014-06-20
Sergey Viktorovich Lavrov	Make statement	RIA Novosti	2014-10-27
Ministry (Iran)	Make statement	Iran	2014-11-29
John Kerry	Make statement	Riek Machar	2014-05-02
Head of Government (India)	Make an appeal or request	Citizen (India)	2014-02-27
Barack Obama	Retreat or surrender militarily	Iraq	2014-11-15
Member of the Judiciary (Nigeria)	Return, release person(s)	Citizen (Nigeria)	2014-10-28
Citizen (Australia)	Use unconventional violence	Police (Australia)	2014-06-07
Mohamed Ould Abdel Aziz	Make statement	Mauritania	2014-04-24
Cabinet / Council of Ministers / Advisors (United States)	Consult	Benjamin Netanyahu	2014-04-01
Malaysia	Grant diplomatic recognition	China	2014-04-03
Aam Aadmi Party	Make pessimistic comment	Citizen (India)	2014-01-03
Citizen (Nigeria)	Make an appeal or request	Human Rights Activist (Nigeria)	2014-10-22
Lawmaker (Zimbabwe)	Make an appeal or request	Morgan Tsvangirai	2014-09-12
Police (South Korea)	Appeal for judicial cooperation	Lawyer/Attorney (South Korea)	2014-04-18
Victor Ponta	Make statement	Romania	2014-10-29
Comoros	Sign formal agreement	Kuwait	2014-11-24
Sergey Viktorovich Lavrov	Engage in negotiation	Karl Erjavec	2014-07-11
Abdullah Abdullah	Accuse	Ashraf Ghani Ahmadzai	2014-09-29
Kittiratt Na-Ranong	Consult	Farm Worker (Thailand)	2014-02-19
Rights Activist (Zambia)	Make statement	Michael Sata	2014-08-27
Police (Australia)	Arrest, detain, or charge with legal action	Citizen (Australia)	2014-12-15
China	Host a visit	Barack Obama	2014-11-12
Citizen (Yemen)	Consult	Military Personnel (Yemen)	2014-03-17
France	Demand	Ilich Ramírez Sánchez	2014-10-07
María Ángela Holguín	Consult	Foreign Affairs (United States)	2014-02-28
Ministry (Angola)	Cooperate economically	Angola	2014-01-20
Sergey Viktorovich Lavrov	Make statement	Nuri al-Maliki	2014-02-20
China	Host a visit	Barack Obama	2014-03-22
John Kerry	Make a visit	Middle East	2014-06-26
China	Express intent to provide material aid	Xi Jinping	2014-11-21
Foreign Affairs (Dominican Republic)	Consult	Japan	2014-08-28
Iraq	Make statement	Nuri al-Maliki	2014-08-14
Arseniy Yatsenyuk	Make statement	Interfax	2014-03-04
Benjamin Netanyahu	Discuss by telephone	John Kerry	2014-11-03
François Bozizé	Consult	Foreign Affairs (United States)	2014-01-09
Foreign Affairs (South Africa)	Make statement	South Africa	2014-10-31
Chuck Hagel	Mobilize or increase armed forces	Iraq	2014-11-08
Citizen (Kenya)	Make optimistic comment	Government (Kenya)	2014-08-28
Ali Bongo Ondimba	Consult	Ministry (France)	2014-02-07
Bishop (Sudan)	Criticize or denounce	Government (Sudan)	2014-10-30
John Kerry	Express intent to cooperate	Sergey Viktorovich Lavrov	2014-10-03
Citizen (India)	Abduct, hijack, or take hostage	Company - Owner or Operator (India)	2014-08-21
Citizen (Belgium)	Use unconventional violence	Police (Belgium)	2014-04-05
Malaysia	Praise or endorse	Thailand	2014-06-06
Angela Merkel	Engage in negotiation	Benjamin Netanyahu	2014-02-24
Evangelos Venizelos	Criticize or denounce	Main Opposition (Greece)	2014-03-28
Domestic Affairs (Spain)	Make statement	Morocco	2014-03-15
Abdel Fattah Al-Sisi	Consult	Meng Jianzhu	2014-11-23
Vietnam	Express intent to meet or negotiate	Government Official (Vietnam)	2014-05-19
Other Authorities / Officials (China)	Engage in negotiation	Mamnoon Hussain	2014-12-08
Military Personnel - Special (India)	Consult	Governor (India)	2014-07-22
Hassan Joho	Make statement	Government (Kenya)	2014-06-23
Barnaba Marial Benjamin	Host a visit	Uhuru Muigai Kenyatta	2014-02-26
Mainland Affairs Council	Consult	Taiwan Affairs Office	2014-02-11
Citizen (Kenya)	Make an appeal or request	Government (Kenya)	2014-03-17
Citizen (Kenya)	Make an appeal or request	Police (Kenya)	2014-01-15
Foreign Affairs (Ethiopia)	Consult	John Kerry	2014-05-02
Foreign Affairs (United States)	Demand release of persons or property	Other Authorities / Officials (China)	2014-01-26
Fiji	Grant diplomatic recognition	China	2014-11-12
Intelligence Chief (Sudan)	Threaten	South Sudan	2014-12-18
Police (Australia)	Investigate	Citizen (Australia)	2014-12-01
Military (United Kingdom)	Sexually assault	Citizen (United Kingdom)	2014-06-07
Military Personnel (Libya)	Demand	Army Personnel (Libya)	2014-01-24
Head of Government (India)	Provide humanitarian aid	Citizen (India)	2014-05-27
Awami (People's) League	Consult	Nur Hossain	2014-05-24
Catherine Ashton	Consult	Mohammad Javad Zarif	2014-11-20
Interfax	Discuss by telephone	Foreign Affairs (Russia)	2014-07-25
Julie Bishop	Make a visit	South Africa	2014-09-12
Shiv Sena	Make an appeal or request	Governor (India)	2014-11-26
Shah Mehmood Qureshi	Decline comment	Media (Pakistan)	2014-08-20
Algirdas Butkevičius	Consult	Senate (Italy)	2014-09-15
Angela Merkel	Express intent to meet or negotiate	Arseniy Yatsenyuk	2014-05-27
Philippines	Express intent to cooperate	China	2014-12-08
New Zealand	Praise or endorse	China	2014-02-21
Malawi	Consult	Representatives (Malawi)	2014-12-05
Police (New Zealand)	Discuss by telephone	Maurice Williamson	2014-06-03
Georgi Purvanov	Make statement	Delyan Peevski	2014-02-04
Defense / Security Ministry (Ukraine)	Make an appeal or request	Media Personnel (International)	2014-04-14
Citizen (South Korea)	Make pessimistic comment	Lawmaker (South Korea)	2014-12-08
Babacar Gaye	Make statement	Armed Band (Central African Republic)	2014-02-11
High Ranking Military Personnel (Pakistan)	Consult	Head of Government (Pakistan)	2014-01-31
Morocco	Engage in diplomatic cooperation	South Korea	2014-07-10
Criminal (Zambia)	Physically assault	Citizen (Zambia)	2014-01-14
Shivraj Singh Chouhan	Make a visit	United Arab Emirates	2014-09-02
Philip Hammond	Make statement	John Kerry	2014-11-20
John Kerry	Make statement	Myanmar	2014-08-10
Rashtriya Swayamsevak Sangh	Complain officially	Citizen (India)	2014-10-18
Agence France-Presse	Praise or endorse	Iraq	2014-08-10
Ministry (Angola)	Make statement	Angola	2014-02-06
Antonis Samaras	Consult	Evangelos Venizelos	2014-10-07
Park Won-soon	Express intent to engage in diplomatic cooperation (such as policy support)	South Korea	2014-02-27
Cabinet / Council of Ministers / Advisors (United States)	Consult	Raheel Sharif	2014-11-30
South Africa	Host a visit	Fessehaye Yohannes	2014-09-24
Head of Government (China)	Make statement	China	2014-10-21
Bahrain	Engage in diplomatic cooperation	Malaysia	2014-11-23
Military Personnel (Philippines)	Make statement	Philippines	2014-02-12
Indigenous People (Somalia)	Consult	Abdiweli Shaykh Ahmad	2014-02-20
Thailand	Consult	Government Official (United States)	2014-09-25
Ibrahim Boubacar Keïta	Make statement	Mohamed Ould Abdel Aziz	2014-05-26
Nonofo Molefhi	Make statement	Botswana	2014-12-02
Queen Ranya	Consult	Pope Francis	2014-01-05
Media (Russia)	Consult	Sergey Viktorovich Lavrov	2014-09-27
Ministry (Russia)	Consult	Cabinet / Council of Ministers / Advisors (United States)	2014-04-09
Ryoo Kihl-jae	Consult	Liu Zhenmin	2014-02-22
Xi Jinping	Engage in diplomatic cooperation	Malaysia	2014-03-26
Cabinet / Council of Ministers / Advisors (United States)	Sign formal agreement	Iran	2014-07-15
Citizen (Nigeria)	Accuse	Government (Nigeria)	2014-08-06
Police (South Africa)	Consult	Ministry (South Africa)	2014-06-25
North Atlantic Treaty Organization	Sign formal agreement	Afghanistan	2014-10-01
Refugee (Afghanistan)	Make a visit	Iran	2014-07-30
South Africa	Arrest, detain, or charge with legal action	Men (South Africa)	2014-11-23
Member of the Judiciary (United Arab Emirates)	Arrest, detain, or charge with legal action	Citizen (United Arab Emirates)	2014-06-23
Iran	Host a visit	Pier Ferdinando Casini	2014-01-07
Military Personnel - Special (Cote d'Ivoire)	Investigate	Citizen (Cote d'Ivoire)	2014-02-13
North Korea	Reject proposal to meet, discuss, or negotiate	South Korea	2014-11-04
Japan	Make an appeal or request	China	2014-11-11
Atef Tarawneh	Praise or endorse	Iran	2014-02-21
Political Parties (Lebanon)	Praise or endorse	Armed Rebel (Syria)	2014-02-23
People Associated with the Opposition (Sri Lanka)	Praise or endorse	Mahinda Rajapaksa	2014-12-11
Protester (Turkey)	Demonstrate or rally	Military (Turkey)	2014-06-30
Naxali	Use conventional military force	Commando (India)	2014-12-02
Ministry (Angola)	Express intent to meet or negotiate	Angola	2014-05-14
Military (Thailand)	Arrest, detain, or charge with legal action	Citizen (Thailand)	2014-05-26
Citizen (Kenya)	Demand	Government (Kenya)	2014-03-11
Muslim (Nigeria)	Use conventional military force	Citizen (Nigeria)	2014-07-23
Businessperson (United Kingdom)	Demand	Citizen (United Kingdom)	2014-11-17
Employee (India)	Consult	A.K. Singh	2014-08-04
North Korea	Criticize or denounce	UN Security Council	2014-09-28
Morocco	Use conventional military force	Iraq	2014-05-07
Protester (Ukraine)	Protest violently, riot	Police (Ukraine)	2014-02-06
Sebastian Kurz	Make a visit	Serbia	2014-10-09
Government (Nigeria)	Make an appeal or request	Medical Personnel (Nigeria)	2014-01-06
Xi Jinping	Consult	Barack Obama	2014-03-30
Milos Zeman	Make a visit	Victor Ponta	2014-05-21
Devlet Bahçeli	Accuse of espionage, treason	Citizen (Turkey)	2014-01-29
City Mayor (Philippines)	Make statement	Philippines	2014-06-17
Ismet Yilmaz	Express intent to meet or negotiate	Mevlut Cavusoglu	2014-09-17
Pope Francis	Praise or endorse	John Kerry	2014-01-16
Citizen (Zambia)	Make pessimistic comment	Michael Sata	2014-10-11
Police (Australia)	Arrest, detain, or charge with legal action	Women (Australia)	2014-04-20
Ministry (Egypt)	Make a visit	Progressive Socialist Party	2014-03-22
Ed Royce	Make pessimistic comment	Iran	2014-11-23
Pakistan People's Party	Make statement	Government (Pakistan)	2014-04-04
Congress (United States)	Make a visit	Adli Mansour	2014-01-20
United Party for National Development	Make an appeal or request	Citizen (Zambia)	2014-12-08
Employee (India)	Make statement	Thief (India)	2014-12-29
North Korea	Make a visit	South Korea	2014-08-15
Catherine Ashton	Consult	Mohammad Javad Zarif	2014-09-18
Businessperson (Philippines)	Criticize or denounce	Philippines	2014-05-08
François Hollande	Yield	Military (France)	2014-09-23
Malawi Electoral Commission	Make statement	Malawi	2014-02-03
Barack Obama	Express intent to meet or negotiate	Benjamin Netanyahu	2014-02-13
François Hollande	Consult	Barack Obama	2014-02-14
Zheng Zeguang	Make statement	China	2014-07-07
Shimon Peres	Make statement	Hamas	2014-07-15
Drug Gang (Colombia)	Provide economic aid	Senate (Colombia)	2014-10-03
Ministry (Singapore)	Make statement	Transportation Ministry/Department (Singapore)	2014-09-08
China	Consult	South Africa	2014-07-04
Doctors Without Borders	Provide humanitarian aid	Citizen (Kenya)	2014-07-09
Armed Gang (Thailand)	Use unconventional violence	Citizen (Thailand)	2014-11-17
Milos Zeman	Criticize or denounce	Martin Stropnický	2014-01-31
Mohammad Javad Zarif	Make a visit	Iraq	2014-01-16
High Commission for Refugees	Make optimistic comment	Afghanistan	2014-04-30
Citizen (Nigeria)	Criticize or denounce	Court Judge (Nigeria)	2014-02-17
Bala Ngilari	Bring lawsuit against	Citizen (Nigeria)	2014-10-03
Fire Brigade (Australia)	Provide humanitarian aid	Police (Australia)	2014-01-06
Antonis Samaras	Make an appeal or request	Legislature (Greece)	2014-10-10
Sudan	Host a visit	Foreign Affairs (India)	2014-02-03
Citizen (Sudan)	Criticize or denounce	Sudan	2014-12-11
Government Lawyer/Representative (Ukraine)	Make an appeal or request	Verkhovna Rada	2014-06-03
Head of Government (India)	Make an appeal or request	Citizen (India)	2014-11-10
Lawyer/Attorney (Kenya)	Express intent to meet or negotiate	Court Judge (Kenya)	2014-10-14
High Ranking Military Personnel (United Arab Emirates)	Investigate	Education Ministry (United Arab Emirates)	2014-12-21
Iran	Engage in negotiation	France	2014-06-16
Vietnam	Engage in diplomatic cooperation	Cambodia	2014-12-18
Government Official (Greece)	Express intent to meet or negotiate	France	2014-11-24
Head of Government (Lesotho)	Make statement	Lesotho	2014-08-30
Mohammad Javad Zarif	Make statement	Iraq	2014-08-24
Governor (Thailand)	Make statement	Thailand	2014-11-04
Morocco	Host a visit	Head of Government (Palestinian Territory, Occupied)	2014-01-16
Hun Sen	Host a visit	Vietnam	2014-01-20
Government Official (United States)	Engage in negotiation	Al Wefaq National Islamic Society	2014-07-08
Mohammad Javad Zarif	Consult	John Kerry	2014-02-02
China	Sign formal agreement	South Korea	2014-07-27
Ministry (Ireland)	Make statement	Ireland	2014-10-08
Indigenous People (India)	Investigate	Citizen (India)	2014-10-08
Nuri al-Maliki	Make a visit	Iran	2014-11-10
Haider Al-Abadi	Make statement	Iran	2014-08-22
Islam Karimov	Make a visit	Cabinet / Council of Ministers / Advisors (United States)	2014-05-07
China	Host a visit	Vietnam	2014-08-27
UN Security Council	Impose embargo, boycott, or sanctions	Citizen (Nigeria)	2014-05-23
Staffan de Mistura	Engage in diplomatic cooperation	Middle East	2014-07-09
Citizen (Nigeria)	Criticize or denounce	Government (Nigeria)	2014-09-22
Vanguard	Consult	Government (Nigeria)	2014-03-17
Xi Jinping	Make an appeal or request	China	2014-02-19
Sergey Viktorovich Lavrov	Make statement	ITAR TASS	2014-12-22
Police (Saudi Arabia)	Arrest, detain, or charge with legal action	Illegal Immigrant (Saudi Arabia)	2014-08-22
Japan	Host a visit	David Shear	2014-10-06
Business (Bulgaria)	Sign formal agreement	Labor Union (Bulgaria)	2014-10-10
National Anti-Corruption Commission (Thailand)	Grant diplomatic recognition	Office of the Attorney General	2014-09-09
South Korea	Host a visit	Barack Obama	2014-04-14
Joshua Wong	Make statement	Protester (Hong Kong)	2014-12-09
China	Host a visit	John Kerry	2014-02-18
Israeli Defense Forces	Make statement	Hamas	2014-08-26
Appeals Court (South Korea)	Ease administrative sanctions	Defector (North Korea)	2014-04-25
North Korea	Make a visit	South Korea	2014-10-09
Mohammad Javad Zarif	Meet at a 'third' location	Catherine Ashton	2014-02-18
Police (United States)	Make statement	Malaysia	2014-03-18
Media (India)	Consult	Akhilesh Yadav	2014-12-12
Nuri al-Maliki	Make statement	Iraq	2014-03-12
Police (Kenya)	Investigate	Businessperson (Kenya)	2014-01-06
China	Express intent to provide economic aid	Guinea	2014-10-24
Cabinet / Council of Ministers / Advisors (United States)	Consult	Haider Al-Abadi	2014-09-10
Bukola Saraki	Make an appeal or request	Citizen (Nigeria)	2014-11-17
Cristina Fernández de Kirchner	Consult	Pope Francis	2014-09-20
Middle East	Make a visit	Royal Administration (Saudi Arabia)	2014-03-27
Armenia	Engage in diplomatic cooperation	Iran	2014-05-05
European Parliament	Express intent to meet or negotiate	Yannis Stournaras	2014-01-29
Guinea-Bissau	Host a visit	Angola	2014-06-25
Scholar (Nigeria)	Demand	Citizen (Nigeria)	2014-11-26
Malaysia	Arrest, detain, or charge with legal action	Men (Malaysia)	2014-10-15
Japan	Complain officially	North Korea	2014-07-08
Police (Belgium)	Arrest, detain, or charge with legal action	Citizen (Belgium)	2014-01-17
Military Personnel (Uganda)	Make statement	Uganda People's Defence Force	2014-12-30
Governor (Kenya)	Make statement	Government (Kenya)	2014-09-29
El Tiempo	Make statement	Attacker (Venezuela)	2014-12-27
France	Consult	Morocco	2014-02-27
Terrorist (Boko Haram)	Engage in mass killings	Citizen (Nigeria)	2014-12-24
Ma Ying Jeou	Make an appeal or request	Other Authorities / Officials (China)	2014-09-28
Iran	Host a visit	Mohammad Nahavandian	2014-11-19
China	Consult	South Korea	2014-07-02
François Hollande	Make statement	France	2014-08-29
Fumio Kishida	Make an appeal or request	Japan	2014-07-28
Foreign Affairs (United States)	Consult	Nabih Berri	2014-05-03
Citizen (United Kingdom)	Accuse	Conservative Party (United Kingdom)	2014-04-11
Godwin Emefiele	Express intent to cooperate	Citizen (Nigeria)	2014-11-20
Actor (France)	Make a visit	Serbia	2014-09-04
Ministry (Nigeria)	Appeal for judicial cooperation	Suleiman Abba	2014-12-30
Foreign Affairs (United States)	Make optimistic comment	Qatar	2014-07-24
Japan	Host a visit	China	2014-10-07
China	Consult	Willem-Alexander	2014-10-24
Military Personnel (Philippines)	Make statement	Military (Philippines)	2014-05-30
Foreign Affairs (United States)	Make a visit	South Korea	2014-07-04
Police (Belgium)	Return, release person(s)	Citizen (Belgium)	2014-09-16
Theresa May	Make an appeal or request	Citizen (United Kingdom)	2014-11-10
Barack Obama	Praise or endorse	Shimon Peres	2014-06-10
Separatist (Thailand)	Use conventional military force	Military (Thailand)	2014-11-27
Portugal	Consult	International Monetary Fund	2014-10-23
Sergey Viktorovich Lavrov	Make statement	RIA Novosti	2014-09-01
Lawyer/Attorney (Indonesia)	Demand	Citizen (Indonesia)	2014-12-05
China	Express intent to engage in diplomatic cooperation (such as policy support)	Japan	2014-11-09
Sergey Viktorovich Lavrov	Engage in negotiation	Cabinet / Council of Ministers / Advisors (United States)	2014-10-19
Shiv Sena	Accuse	Citizen (India)	2014-11-12
Information Ministry (Saudi Arabia)	Make statement	Royal Administration (Saudi Arabia)	2014-03-03
Olajide Laleye	Make statement	Defense / Security Ministry (Nigeria)	2014-09-23
Mohammad Javad Zarif	Consult	Iraq	2014-01-25
Antonis Samaras	Consult	Nicos Anastasiades	2014-10-23
Nuri al-Maliki	Praise or endorse	Joseph Robinette Biden	2014-01-09
Muslim (Nigeria)	Make statement	Muhammadu Buhari	2014-10-28
Head of Government (Ukraine)	Impose administrative sanctions	Verkhovna Rada	2014-08-26
Military Personnel (Bangladesh)	Make statement	Criminal (Bangladesh)	2014-10-01
Yulia Tymoshenko	Express intent to meet or negotiate	Angela Merkel	2014-02-23
Louise Mushikiwabo	Demand	France	2014-04-08
John Kerry	Consult	Nuri al-Maliki	2014-06-25
Police (Hong Kong)	Praise or endorse	Employee (Hong Kong)	2014-11-27
China	Express intent to engage in diplomatic cooperation (such as policy support)	Iran	2014-07-07
Industry (Thailand)	Threaten	Thailand	2014-02-16
Police (Austria)	Consult	Sergey Viktorovich Lavrov	2014-11-23
Sabah Khaled Al-Hamad Al-Sabah	Consult	Haider Al-Abadi	2014-12-28
Jyrki Katainen	Consult	John Dramani Mahama	2014-04-04
Afghanistan	Consult	China	2014-12-11
Citizen (Turkey)	Threaten	Lawyer/Attorney (Turkey)	2014-01-09
Citizen (Nigeria)	Make an appeal or request	Public Courts (Nigeria)	2014-09-22
Criminal (Bangladesh)	fight with small arms and light weapons	Awami (People's) League	2014-08-20
France	Make statement	Iran	2014-08-21
Vietnam	Consult	South Korea	2014-05-20
Meng Jianzhu	Consult	Abdel Fattah Al-Sisi	2014-11-23
Police (Australia)	Investigate	Detainee (Australia)	2014-01-22
Government (United States)	Make statement	Ma Ying Jeou	2014-05-16
Mexico	Demand	Other Authorities / Officials (Mexico)	2014-12-05
South Korea	Make statement	North Korea	2014-05-12
Chibuike Rotimi Amaechi	Make an appeal or request	Citizen (Nigeria)	2014-01-31
Edwin Lacierda	Make statement	Philippines	2014-12-19
Citizen (Thailand)	Make pessimistic comment	Thailand	2014-05-24
Defense / Security Ministry (Cyprus)	Consult	Evangelos Meimarakis	2014-05-08
Mohammad Javad Zarif	Consult	John Kerry	2014-11-22
Jack Dempsey	Make statement	Police (Australia)	2014-03-14
Kamran Khan	Sign formal agreement	Ministry (Tanzania)	2014-11-17
Cabinet / Council of Ministers / Advisors (Australia)	Consult	Police (Australia)	2014-12-23
Evo Morales	Make empathetic comment	Xi Jinping	2014-08-08
Information Ministry (India)	Make a visit	United Arab Emirates	2014-12-14
Police (Australia)	Consult	Denis Napthine	2014-09-25
Lawyer/Attorney (Australia)	Accuse	Citizen (Australia)	2014-11-10
Attacker (United Kingdom)	fight with small arms and light weapons	Citizen (United Kingdom)	2014-06-03
Foreign Affairs (Russia)	Make statement	Iran	2014-09-29
Citizen (Nigeria)	Use unconventional violence	Farm Worker (Nigeria)	2014-10-24
Police (Australia)	Return, release person(s)	Citizen (Australia)	2014-08-27
Combatant (Mali)	Use unconventional violence	Military (Mali)	2014-05-22
John Kerry	Express intent to meet or negotiate	Foreign Affairs (Russia)	2014-04-16
Syed Akbaruddin	Make statement	Pilgrim (Pakistan)	2014-05-02
Barack Obama	Criticize or denounce	Hamas	2014-07-27
Barack Obama	Consult	Xi Jinping	2014-03-10
Cameroon	Express intent to cooperate	Niger	2014-05-19
Protester (Thailand)	Protest violently, riot	Ministry (Thailand)	2014-02-14
Citizen (Turkey)	Express intent to meet or negotiate	Irakli Alasania	2014-04-23
North Korea	Reject plan, agreement to settle dispute	South Korea	2014-07-17
Government (Nigeria)	Return, release person(s)	Militant (Nigeria)	2014-05-13
Haider Al-Abadi	Host a visit	Council of Deputies	2014-10-17
Foreign Affairs (United States)	Engage in symbolic act	Rupiah Banda	2014-12-16
Canadian Armed Forces	Make statement	Police (Canada)	2014-10-21
Antonis Samaras	Consult	Joseph Robinette Biden	2014-07-16
Thailand	Make statement	Cambodia	2014-07-29
Iran	Praise or endorse	Hezbollah	2014-12-30
Indigenous People (India)	Make an appeal or request	Akhilesh Yadav	2014-07-31
Mohammad Javad Zarif	Consult	Qatar	2014-07-28
China	Make statement	Iran	2014-06-17
Court Judge (India)	Arrest, detain, or charge with legal action	Citizen (India)	2014-12-10
Foreign Affairs (Italy)	Consult	Iran	2014-06-13
Government (Venezuela)	Return, release person(s)	Citizen (Venezuela)	2014-03-03
Angela Merkel	Praise or endorse	Head of Government (Ukraine)	2014-02-28
Military (Mexico)	Occupy territory	Mexico	2014-01-13
Member of Legislative (Govt) (Democratic Republic of Congo)	Criticize or denounce	Uganda People's Defence Force	2014-04-02
Police (Indonesia)	Torture	Citizen (Indonesia)	2014-08-27
John Kerry	Consult	Mohammad Javad Zarif	2014-11-10
Government (Poland)	Consult	James Ongwae	2014-12-01
Abdel Fattah Al-Sisi	Host a visit	Foreign Affairs (Mauritania)	2014-07-08
Yevhen Perebyinis	Make an appeal or request	Human Rights Watch	2014-10-21
Military Personnel (Kenya)	Make statement	Police (Kenya)	2014-04-07
Catherine Ashton	Consult	Iran	2014-03-09
Malaysia	Host a visit	Julie Bishop	2014-02-16
Police (Australia)	Investigate crime, corruption	Citizen (Australia)	2014-04-20
Arnaud Montebourg	Reject	Government (France)	2014-08-26
Citizen (International)	Criticize or denounce	China	2014-12-28
Canada	Make an appeal or request	Military Personnel (Canada)	2014-05-14
Government (Pakistan)	Use conventional military force	Militant (Taliban)	2014-06-28
Umar al Bashir	Make a visit	South Sudan	2014-01-21
Foreign Affairs (United States)	Consult	China	2014-05-22
Oommen Chandy	Consult	A.P. Sharma	2014-02-03
Japan	Consult	China	2014-06-20
Barack Obama	Praise or endorse	Detainee (Afghanistan)	2014-05-31
Dmitry Livanov	Make statement	Ministry (Russia)	2014-10-05
Court Judge (India)	Accuse	Citizen (India)	2014-05-20
Senate (Romania)	Praise or endorse	Liviu Voinea	2014-06-17
Sudan	Express intent to cooperate	South Sudan	2014-11-04
China	Make a visit	Cameroon	2014-10-11
Muslim (Syria)	Praise or endorse	Armed Rebel (Syria)	2014-03-26
South Sudan	Host a visit	Uganda People's Defence Force	2014-06-07
Other Authorities / Officials (China)	Accuse	East Turkistan Islamic Movement	2014-03-02
Kazakhstan	Consult	Tajikistan	2014-07-15
Ministry (Nigeria)	Express intent to cooperate	Citizen (Nigeria)	2014-01-07
Pope Francis	Demand	Lawyer/Attorney (Holy See (Vatican City State))	2014-02-09
South Africa	Arrest, detain, or charge with legal action	Men (South Africa)	2014-10-16
Foreign Affairs (United States)	Demand release of persons or property	Other Authorities / Officials (China)	2014-01-27
Citizen (Australia)	Accuse	Julia Gillard	2014-09-09
Iran	Express intent to engage in diplomatic cooperation (such as policy support)	United Arab Emirates	2014-06-02
Government (Nigeria)	Express intent to provide military aid	Citizen (Nigeria)	2014-07-22
Catherine Ashton	Express intent to meet or negotiate	Mohammad Javad Zarif	2014-04-07
Citizen (Kyrgyzstan)	Use unconventional violence	Police (Kyrgyzstan)	2014-02-10
Head of Government (Nigeria)	Make statement	Court Judge (Nigeria)	2014-10-20
Japan	Express intent to cooperate	Iran	2014-10-21
Head of Government (South Korea)	Consult	Party Member (Japan)	2014-07-24
Military (Thailand)	Arrest, detain, or charge with legal action	Cabinet / Council of Ministers / Advisors (Thailand)	2014-05-22
Nationalist Movement Party	Express intent to cooperate	Main Opposition (Turkey)	2014-06-16
Ma Ying Jeou	Make statement	China	2014-03-29
Julie Bishop	Make a visit	Anifah Aman	2014-02-18
Citizen (India)	Express intent to meet or negotiate	Head of Government (India)	2014-02-01
Augustine Ngafuan	Make an appeal or request	Citizen (Turkey)	2014-04-22
Ethiopia	Express intent to cooperate	Sudan	2014-08-24
Khalid bin Ali Al Khalifa	Host a visit	Foreign Affairs (South Korea)	2014-06-06
Council of Representatives	Praise or endorse	Lawyer/Attorney (Jordan)	2014-09-23
Jean Qahwaji	Consult	Herve Ladsous	2014-06-25
Armed Gang (Syria)	Use unconventional violence	Military (Lebanon)	2014-12-04
Abdel Fattah Al-Sisi	Engage in negotiation	Foreign Affairs (United States)	2014-06-22
South Korea	fight with small arms and light weapons	North Korea	2014-04-01
John Kerry	Consult	Haider Al-Abadi	2014-09-29
Police (Australia)	Impose restrictions on political freedoms	Citizen (Australia)	2014-11-14
Police (Hong Kong)	Use conventional military force	Protester (Hong Kong)	2014-10-18
Myanmar	Accuse	North Korea	2014-10-08
International Monetary Fund	Consult	France	2014-05-15
Antonis Samaras	Express intent to meet or negotiate	Portugal	2014-06-11
Displaced Families (Pakistan)	Appeal to others to settle dispute	Government (Pakistan)	2014-08-27
Japan	Consider policy option	International Government Organizations	2014-06-19
Joseph Ole Lenku	Make statement	Government (Kenya)	2014-06-18
Government (Nigeria)	Return, release person(s)	Citizen (Nigeria)	2014-05-13
Head of Government (Ukraine)	Praise or endorse	Cabinet / Council of Ministers / Advisors (United States)	2014-11-04
Mohammad Javad Zarif	Make statement	Iran	2014-01-03
Sudan	Criticize or denounce	Barack Obama	2014-10-26
Police (Japan)	Arrest, detain, or charge with legal action	Party Member (Japan)	2014-07-17
Uhuru Muigai Kenyatta	Halt negotiations	Ethiopia	2014-06-11
Protester (Hong Kong)	Demonstrate or rally	Police (Hong Kong)	2014-10-19
Opposition Supporter (India)	Make an appeal or request	Sumitra Mahajan	2014-11-22
Men (India)	Sexually assault	Women (Australia)	2014-01-24
Head of Government (Uruguay)	Make statement	Mexico	2014-11-23
Head of Government (China)	Express intent to cooperate economically	Thailand	2014-10-21
Citizen (Thailand)	Express intent to meet or negotiate	Thailand	2014-02-24
Barack Obama	Praise or endorse	Afghanistan	2014-05-05
China	Host a visit	Xi Jinping	2014-11-25
North Korea	Host a visit	Japan	2014-10-31
Kivutha Kibwana	Make statement	Government (Kenya)	2014-09-04
John Odigie-Oyegun	Make an appeal or request	Citizen (Nigeria)	2014-08-29
Philip Hammond	Make a visit	Sierra Leone	2014-11-12
Police (Australia)	Appeal for diplomatic cooperation (such as policy support)	Citizen (Australia)	2014-12-28
Bismillah Khan Mohammadi	Make statement	North Atlantic Treaty Organization	2014-09-05
Alexis Tsipras	Make an appeal or request	Antonis Samaras	2014-12-19
Japan	Criticize or denounce	North Korea	2014-06-30
Citizen (Nigeria)	Make empathetic comment	Company - Owner or Operator (Nigeria)	2014-06-02
East African Community	Grant diplomatic recognition	South Sudan	2014-11-20
Amina Mohamed	Make statement	Uhuru Muigai Kenyatta	2014-09-11
Sebastian Kurz	Consult	Mohammad Javad Zarif	2014-03-21
Tanzania	Express intent to engage in diplomatic cooperation (such as policy support)	China	2014-10-24
Abdullah Abdullah	Accuse	Election Commission (Afghanistan)	2014-06-19
Barack Obama	Express intent to meet or negotiate	Malaysia	2014-04-05
Foreign Affairs (South Korea)	Make statement	UN Security Council	2014-07-31
Haider Al-Abadi	Engage in diplomatic cooperation	Legislature (Iraq)	2014-09-09
Businessperson (United Kingdom)	Consult	Alexander Valterovich Litvinenko	2014-07-26
Citizen (Thailand)	Accuse	Protester (Thailand)	2014-01-26
Other Authorities / Officials (Russia)	Make statement	Military (Russia)	2014-05-04
Iraq	Host a visit	Cabinet / Council of Ministers / Advisors (United States)	2014-06-23
China	Engage in diplomatic cooperation	Association of Southeast Asian Nations	2014-08-07
Edgars Rinkevics	Consult	Gerd Mueller	2014-07-24
Amnesty International	Make statement	Police (Hong Kong)	2014-10-15
China	Make statement	South Korea	2014-11-10
Ethiopia	Host a visit	Michael Sata	2014-02-03
Iran	Make statement	Media Personnel (United States)	2014-07-30
Citizen (Kenya)	Appeal for diplomatic cooperation (such as policy support)	Government (Kenya)	2014-03-03
Ashraf Ghani Ahmadzai	Consult	Cabinet / Council of Ministers / Advisors (United States)	2014-07-24
State Oil Company of Azerbaijan Republic	Sign formal agreement	Business (Bulgaria)	2014-09-24
Sergey Viktorovich Lavrov	Engage in negotiation	Qadri Jamil	2014-05-30
Criminal (Israel)	Use unconventional violence	Israeli Defense Forces	2014-04-10
Congress (Nigeria)	Demand material cooperation	Government (Nigeria)	2014-03-19
Evangelos Venizelos	Praise or endorse	Ministry (Switzerland)	2014-02-13
Citizen (Nigeria)	Make an appeal or request	Member of the Judiciary (Nigeria)	2014-02-14
Department of the Treasury	Make an appeal or request	Citizen (Germany)	2014-10-22
Seyran Ohanyan	Consult	Military Personnel (Armenia)	2014-08-15
Japan	Consult	China	2014-11-18
Citizen (India)	Express intent to meet or negotiate	Industry (India)	2014-11-06
South Korea	Sign formal agreement	Canada	2014-09-30
Police (Hong Kong)	Use conventional military force	Protester (Hong Kong)	2014-10-16
Xi Jinping	Express intent to engage in diplomatic cooperation (such as policy support)	China	2014-09-23
Canada	Make an appeal or request	Canadian Armed Forces	2014-04-24
Company - Owner or Operator (Brazil)	Consult	Senate (Brazil)	2014-02-15
Media Personnel (Pakistan)	Make statement	Head of Government (Pakistan)	2014-07-26
Iraq	Criticize or denounce	Military (Lebanon)	2014-12-06
Japan	Consult	North Korea	2014-03-21
Militant (Taliban)	Accuse	Pervez Musharraf	2014-04-04
Iraq	Investigate	Middle East	2014-05-23
Ministry (France)	Consult	Fumio Kishida	2014-01-10
International Federation of Human Rights	Praise or endorse	Government (Cote d'Ivoire)	2014-03-24
Chaudhry Nisar Ali Khan	Consult	Raheel Sharif	2014-03-02
Julie Bishop	Criticize or denounce	John Kerry	2014-08-12
Protester (Thailand)	Protest violently, riot	Military Personnel - Special (Thailand)	2014-08-28
Shiv Sena	Consult	Governor (India)	2014-11-13
Criminal (Argentina)	Use unconventional violence	Men (Argentina)	2014-06-05
Valdis Dombrovskis	Praise or endorse	Party Member (Latvia)	2014-12-06
Hisham Barakat	Express intent to release persons or property	Criminal (Egypt)	2014-03-12
Media (India)	Consult	Oommen Chandy	2014-07-06
France	Sign formal agreement	China	2014-01-26
Attacker (Niger)	Use unconventional violence	Niger	2014-10-31
Gen Prayut Chan-o-cha	Express intent to meet or negotiate	Thailand	2014-11-15
Member of Parliament (Iran)	Make statement	Iran	2014-04-20
Iran	Engage in negotiation	South Africa	2014-06-20
China	Host a visit	Angola	2014-06-06
Ogbeni Rauf Aregbesola	Make statement	Adams Oshiomhole	2014-12-08
Fumio Kishida	Express intent to cooperate	John Kerry	2014-08-09
Military (Russia)	Make statement	Abdel Fattah Al-Sisi	2014-02-13
Ministry (Morocco)	Make statement	Gambia	2014-04-14
Government Official (United States)	Criticize or denounce	China	2014-05-19
Terrorist (Boko Haram)	Use unconventional violence	Citizen (Nigeria)	2014-04-28
North Korea	Arrest, detain, or charge with legal action	Men (United States)	2014-01-21
Militant (Iraq)	Retreat or surrender militarily	Iraq	2014-06-20
Citizen (India)	Accuse	Bhupinder Singh Hooda	2014-06-16
Military Personnel (Kenya)	Praise or endorse	Police (Kenya)	2014-06-03
Citizen (India)	Complain officially	Labor Union (India)	2014-10-18
Abdullah Abdullah	Praise or endorse	Zalmai Rassoul	2014-05-16
Iran	Praise or endorse	Iraq	2014-11-13
Protester (Ukraine)	Praise or endorse	Police (Ukraine)	2014-02-22
Sergey Viktorovich Lavrov	Discuss by telephone	Cabinet / Council of Ministers / Advisors (United States)	2014-04-24
Foreign Affairs (Ukraine)	Consult	Daniel Mitov	2014-08-12
South Korea	Host a visit	Xi Jinping	2014-07-24
Sudan	Host a visit	Abdel Fattah Al-Sisi	2014-09-29
Ri Su Yong	Make a visit	Myanmar	2014-07-22
Xi Jinping	Express intent to meet or negotiate	South Korea	2014-05-26
Militant (Somalia)	Use unconventional violence	Citizen (Kenya)	2014-05-20
John Kerry	Engage in negotiation	Abdel Fattah Al-Sisi	2014-06-23
Armed Gang (Afghanistan)	Carry out suicide bombing	Afghanistan	2014-09-29
Jaroslaw Kaczynski	Engage in negotiation	Poland	2014-11-19
National Council for Peace and Order of Thailand	Ease curfew	Thailand	2014-06-16
John Kerry	Express intent to meet or negotiate	Myanmar	2014-08-02
State Media (China)	Make statement	Xi Jinping	2014-03-21
Qassim Atta	Make statement	Iraq	2014-08-31
Togo	Arrest, detain, or charge with legal action	Criminal (Togo)	2014-07-04
Cristina Fernández de Kirchner	Express intent to cooperate	Xi Jinping	2014-07-21
Barack Obama	Make a visit	Philippines	2014-04-22
Ethiopia	Make statement	Seyoum Mesfin	2014-07-20
Foreign Affairs (Russia)	Consult	Sergey Viktorovich Lavrov	2014-04-04
Thailand	Express intent to engage in diplomatic cooperation (such as policy support)	China	2014-11-28
Barack Obama	Make an appeal or request	Legislature (Iraq)	2014-07-02
Government (Nigeria)	Express intent to engage in diplomatic cooperation (such as policy support)	Citizen (Nigeria)	2014-11-17
Police (Kenya)	Use conventional military force	Citizen (Kenya)	2014-07-21
Boko Haram	Use conventional military force	Citizen (Nigeria)	2014-01-22
United Arab Emirates	Express intent to cooperate	Bahrain	2014-12-20
Head of Government (Afghanistan)	Appeal for change in institutions, regime	Presidential Candidate (Afghanistan)	2014-08-19
Barack Obama	Express intent to meet or negotiate	Japan	2014-04-23
Mehmood Khan Achakzai	Make a visit	Afghanistan	2014-06-20
Medical Association (Nigeria)	Demand	Government (Nigeria)	2014-08-12
Akhilesh Yadav	Express intent to provide economic aid	Citizen (India)	2014-09-14
Romania	Appeal for change in leadership	Victor Ponta	2014-11-14
Abdel Fattah Al-Sisi	Make a visit	Sudan	2014-09-29
Police (Sudan)	Arrest, detain, or charge with legal action	Blogger (Sudan)	2014-03-17
France	Host a visit	Elizabeth II	2014-06-05
Iran	Express intent to engage in diplomatic cooperation (such as policy support)	South Korea	2014-04-24
Malaysia	Arrest, detain, or charge with legal action	Illegal Immigrant (Xinjiang Uyghur)	2014-09-16
Head of Government (India)	Return, release person(s)	Fishermen (India)	2014-06-10
Democratic Party	Accuse	Justice Department/Ministery (South Korea)	2014-02-10
Japan	Engage in negotiation	ASEAN Defense Ministers	2014-11-19
Citizen (Kenya)	Use unconventional violence	Police (Kenya)	2014-05-09
Muhammadu Buhari	Make an appeal or request	Citizen (Nigeria)	2014-09-22
Foreign Affairs (United States)	Consult	Head of Government (Palestinian Territory, Occupied)	2014-10-15
Police (South Africa)	Occupy territory	Governor (South Africa)	2014-03-16
Hamdeen Sabahi	Express intent to meet or negotiate	Abdel Fattah Al-Sisi	2014-05-03
Grand National Party	Express intent to meet or negotiate	China	2014-02-18
Student (Hong Kong)	Make statement	Education (Hong Kong)	2014-12-02
Military (Mexico)	Abduct, hijack, or take hostage	Drug Gang (Mexico)	2014-01-27
Head of Government (China)	Make statement	China	2014-11-13
Police (Tanzania)	Investigate	Citizen (Tanzania)	2014-07-14
Marziyeh Afkham	Make statement	Iran	2014-04-15
Lawyer/Attorney (Argentina)	Consult	Criminal (Argentina)	2014-09-01
Barack Obama	Express intent to meet or negotiate	Pope Francis	2014-01-14
Umar Manko	Make an appeal or request	Media (Africa)	2014-06-09
Protester (Ukraine)	Protest violently, riot	Police (Ukraine)	2014-02-22
Head of Government (Palestinian Territory, Occupied)	Consult	Political Parties (Palestinian Territory, Occupied)	2014-07-25
Malaysia	Host a visit	Tan Sri Muhyiddin Yassin	2014-12-29
Treasury/Finance Ministry (Qatar)	Consult	Edgars Rinkevics	2014-09-27
Sergey Viktorovich Lavrov	Discuss by telephone	Cabinet / Council of Ministers / Advisors (United States)	2014-11-14
John Kerry	Consult	Pavlo Klimkin	2014-07-29
Representatives (Romania)	Engage in negotiation	Justice Department/Ministery (Romania)	2014-01-31
Emmanuel Eweta Uduaghan	Make an appeal or request	Citizen (Nigeria)	2014-05-28
African Union	Make pessimistic comment	Boko Haram	2014-03-10
Uhuru Muigai Kenyatta	Make statement	Government (Kenya)	2014-04-24
Terrorist (Nigeria)	Use unconventional violence	Citizen (Nigeria)	2014-03-04
Protester (Indonesia)	Demonstrate or rally	Police (Indonesia)	2014-12-17
South Korea	Host a visit	Head of Government (China)	2014-07-01
Joseph Ole Lenku	Make an appeal or request	Citizen (Kenya)	2014-05-07
Foreign Affairs (United States)	Express intent to meet or negotiate	Massoud Barzani	2014-06-24
Yu Zhengsheng	Consult	Le Hong Anh	2014-12-26
Foreign Affairs (Russia)	Praise or endorse	China	2014-10-11
Citizen (India)	Accuse	Thief (India)	2014-07-16
South Korea	Make a visit	Iran	2014-02-03
Police (Japan)	Accuse	Men (Japan)	2014-11-10
Employee (India)	Bring lawsuit against	Citizen (India)	2014-06-01
Lawyer/Attorney (Philippines)	Make statement	Philippines	2014-06-19
Boko Haram	Use conventional military force	Education (Nigeria)	2014-05-09
Citizen (Mali)	Use unconventional violence	Citizen (Mauritania)	2014-05-06
Citizen (Yemen)	Express intent to meet or negotiate	Khaled Bahah	2014-10-25
Afghanistan	Arrest, detain, or charge with legal action	National Directorate of Security	2014-06-27
Michel Sapin	Make statement	France	2014-12-04
China	Criticize or denounce	John Kerry	2014-07-09
Foreign Affairs (Malta)	Make statement	Malta	2014-08-20
Liu Zhenmin	Consult	Sujatha Singh	2014-04-14
Abdullah Abdullah	Make statement	Election Commission (Afghanistan)	2014-07-07
Adli Mansour	Make optimistic comment	Catherine Ashton	2014-04-14
Benjamin Netanyahu	Make statement	Tzipi Livni	2014-12-03
Business (Austria)	Make pessimistic comment	Government (Austria)	2014-06-19
Citizen (Nigeria)	Accuse	Military Personnel (Nigeria)	2014-08-22
United Arab Emirates	Host a visit	John Kerry	2014-02-12
Police (Kenya)	Consult	The Standard	2014-06-22
Citizen (Thailand)	Make pessimistic comment	Interim Government (Thailand)	2014-05-27
Sheikh Hasina Wajed	Make statement	China	2014-06-15
Iraq	Consult	Legislature (Iraq)	2014-03-18
Serbia	Return, release person(s)	Vojislav Šešelj	2014-11-29
Ministry (Egypt)	Make statement	Police (Egypt)	2014-11-03
Afghanistan	Host a visit	Raheel Sharif	2014-05-19
Afghan National Army	Use conventional military force	Combatant (Taliban)	2014-08-09
Military Personnel (Thailand)	Make an appeal or request	Protester (Thailand)	2014-01-29
Barack Obama	Make a visit	Myanmar	2014-11-15
Evangelos Venizelos	Express intent to meet or negotiate	Mohammad Javad Zarif	2014-03-15
Bolivia	Consult	France	2014-08-02
Barack Obama	Make an appeal or request	Iraq	2014-06-21
Marziyeh Afkham	Make statement	Iran	2014-06-09
Alexander Lukashevich	Make statement	Afghanistan	2014-06-06
Police (Uganda)	Arrest, detain, or charge with legal action	Children (Uganda)	2014-07-23
Protester (Thailand)	Obstruct passage, block	Thailand	2014-02-25
Rauf Aregbesola	Accuse	Olagunsoye Oyinlola	2014-11-28
Head of Government (Afghanistan)	Make an appeal or request	Citizen (Unidentified State Actor)	2014-12-07
Student (Iraq)	Make statement	Haider Al-Abadi	2014-11-13
Mohammad Javad Zarif	Praise or endorse	Government (Austria)	2014-04-27
South Korea	Host a visit	Japan	2014-10-24
Heydar Aliyev	Make statement	France	2014-11-03
Japan	Consult	South Korea	2014-10-07
Nikolai Ivanovich Ryzhkov	Make a visit	Armenia	2014-10-31
Media Personnel (Iran)	Make optimistic comment	Iran	2014-08-23
Communist Party of India	Arrest, detain, or charge with legal action	Citizen (India)	2014-11-26
Police (Macedonia)	Make statement	Protester (Macedonia)	2014-07-04
Mevlut Cavusoglu	Consult	Jens Stoltenberg	2014-10-10
Panhellenic Socialist Movement	Use conventional military force	Coalition of the Radical Left	2014-01-15
John Kerry	Consult	Sergey Viktorovich Lavrov	2014-07-30
Rajya Sabha	Criticize or denounce	Bhupinder Singh Hooda	2014-08-10
Lawyer/Attorney (United Kingdom)	Accuse	Citizen (United Kingdom)	2014-10-01
Alhaji Lai Mohammed	Consult	Daily Trust	2014-12-10
Citizen (India)	Demand	Election Commission (India)	2014-05-01
Niger	Arrest, detain, or charge with legal action	Abdou Labo	2014-08-25
Armed Gang (Afghanistan)	Use unconventional violence	Afghanistan	2014-03-29
Association of Southeast Asian Nations	Consult	Myanmar	2014-11-02
Iran	Host a visit	Haider Al-Abadi	2014-10-23
Protester (Ukraine)	Protest violently, riot	Police (Ukraine)	2014-02-07
Cleric (Pakistan)	Demonstrate or rally	Legislature (Pakistan)	2014-08-19
Victor Ponta	Make an appeal or request	Robert Cazanciuc	2014-01-22
Foreign Affairs (Russia)	Make statement	Congo	2014-03-14
John Kerry	Engage in negotiation	Party Member (Afghanistan)	2014-07-12
Governor (Kenya)	Make statement	Government (Kenya)	2014-09-03
Police (Kenya)	Make statement	Government (Kenya)	2014-01-17
Insurgent (Afghanistan)	Use unconventional violence	Foreign Affairs (India)	2014-05-28
Japan	Make statement	House of Councillors (Japan)	2014-09-23
Morocco	Arrest, detain, or charge with legal action	Men (Morocco)	2014-05-30
Benjamin Netanyahu	Consult	John Kerry	2014-01-03
John Kerry	Consult	Sergey Viktorovich Lavrov	2014-04-01
Oman	Host a visit	Head of Government (South Korea)	2014-03-16
Freedom Fighter (Namibia)	Demand	Government (Namibia)	2014-09-04
Media Personnel (China)	Deny responsibility	Vietnam	2014-05-26
Vietnam	Engage in diplomatic cooperation	Tanzania	2014-05-20
Defense / Security Ministry (United States)	Appeal for diplomatic cooperation (such as policy support)	Afghanistan	2014-06-04
Mohammad Javad Zarif	Express intent to meet or negotiate	Catherine Ashton	2014-10-14
Police (Yemen)	Use tactics of violent repression	Protester (Yemen)	2014-12-15
Media Personnel (Botswana)	Consult	Citizen (Botswana)	2014-10-31
Protester (Egypt)	Demonstrate or rally	Police (Egypt)	2014-09-05
Oluṣẹgun Ọbasanjọ	Accuse	Citizen (Nigeria)	2014-11-15
Transport (Jordan)	Consult	Iraq	2014-02-15
Citizen (United Kingdom)	Deny responsibility	New Zealand	2014-12-09
Court Judge (India)	Return, release person(s)	Member of Parliament (India)	2014-04-25
Scotland Yard	Investigate	Citizen (United Kingdom)	2014-08-29
Xi Jinping	Host a visit	Maldives	2014-09-15
Xi Jinping	Express intent to meet or negotiate	New Zealand	2014-11-20
Amnesty International	Make an appeal or request	Other Authorities / Officials (Bahrain)	2014-04-02
African Union	Make statement	Ethiopia	2014-01-23
Islamic Preacher (Iran)	Make statement	Iran	2014-05-24
Israeli Defense Forces	fight with small arms and light weapons	Children (Palestinian Territory, Occupied)	2014-01-04
Vasundhara Raje	Make an appeal or request	Employee (India)	2014-12-19
Head of Government (Nigeria)	Make statement	Muhammadu Buhari	2014-10-14
Fumio Kishida	Make statement	Japan	2014-10-03
Japan	Engage in diplomatic cooperation	South Korea	2014-08-21
China	Express intent to meet or negotiate	Dmitry Anatolyevich Medvedev	2014-10-08
Militant (Syria)	Use unconventional violence	Militia (Iraq)	2014-06-16
Aladdin Boroujerdi	Appeal to others to settle dispute	Iraq	2014-07-16
Bahrain	Consult	Foreign Affairs (United States)	2014-07-09
Armed Rebel (Yemen)	Investigate	Citizen (Yemen)	2014-12-28
Joachim Gauck	Make a visit	Myanmar	2014-02-09
Human Rights Watch	Make statement	Naval (Thailand)	2014-03-07
Royal Thai Navy	Engage in negotiation	Ministry (Thailand)	2014-12-18
Head of Government (Poland)	Impose administrative sanctions	Ministry (Poland)	2014-01-14
Thailand	Sign formal agreement	China	2014-12-22
Court Judge (India)	Ease administrative sanctions	Citizen (India)	2014-07-24
Iraq	Host a visit	Combatant (Canada)	2014-10-28
China	Sign formal agreement	France	2014-05-09
Foreign Affairs (United States)	Express intent to meet or negotiate	South Korea	2014-07-28
Company - Owner or Operator (Nigeria)	Make an appeal or request	Government (Nigeria)	2014-07-22
International Monetary Fund	Meet at a 'third' location	Iran	2014-04-08
Director General (Armenia)	Sign formal agreement	Armenpress	2014-11-28
Taavi Rõivas	Consult	Alexander Stubb	2014-11-13
Head of Government (India)	Demand	Citizen (India)	2014-01-10
Other Authorities / Officials (Nigeria)	Consult	Daily Trust	2014-11-28
Police (Sudan)	Arrest, detain, or charge with legal action	Displaced Families (Sudan)	2014-11-06
State Media (China)	Make an appeal or request	China	2014-06-04
Poland	Host a visit	Gediminas Kirkilas	2014-09-08
Police (Australia)	Reject	Citizen (Australia)	2014-06-16
Police (Southeast Asia)	Engage in material cooperation	New Zealand	2014-01-07
Philippines	Host a visit	Malaysia	2014-06-07
Police (South Africa)	Arrest, detain, or charge with legal action	Men (South Africa)	2014-04-23
Employee (India)	Make optimistic comment	Shiv Sena	2014-07-16
Party Member (Afghanistan)	Make pessimistic comment	Armed Gang (Afghanistan)	2014-01-23
Radio France Internationale	Make optimistic comment	People Associated with the Opposition (Mauritania)	2014-05-06
Xi Jinping	Express intent to settle dispute	China	2014-09-10
John Kerry	Make statement	China	2014-02-14
Catherine Ashton	Engage in negotiation	Mohammad Javad Zarif	2014-11-09
Iraq	Appeal to others to settle dispute	Mahmoud Ali Othman	2014-06-09
China	Express intent to meet or negotiate	South Korea	2014-11-06
Sergey Viktorovich Lavrov	Consult	Cabinet / Council of Ministers / Advisors (United States)	2014-11-08
Jitan Ram Manjhi	Make an appeal or request	Citizen (India)	2014-08-27
South Korea	Provide humanitarian aid	North Korea	2014-09-29
Pinarayi Vijayan	Accuse	Citizen (India)	2014-02-03
Thief (India)	Physically assault	Men (India)	2014-10-15
Yen Ming	Consult	Ma Ying Jeou	2014-12-30
Heraldo Muñoz	Investigate	Bolivia	2014-07-12
Legislature (Israel)	Impose restrictions on political freedoms	Women (Israel)	2014-07-29
Militant (Yemen)	Use unconventional violence	Citizen (Yemen)	2014-07-29
Newspaper (Germany)	Consult	Gerd Mueller	2014-06-25
Mogoeng Thomas Reetsang Mogoeng	Investigate	UN Security Council	2014-09-10
Director General (Australia)	Express intent to meet or negotiate	Central Bank (Australia)	2014-02-20
China	Criticize or denounce	Japan	2014-07-04
Cleric (Pakistan)	Demonstrate or rally	Legislature (Pakistan)	2014-08-28
Military Personnel - Special (Afghanistan)	fight with small arms and light weapons	Women (Afghanistan)	2014-02-13
Citizen (India)	Yield	Harsimrat Kaur Badal	2014-04-25
Envoy (United States)	Engage in negotiation	Sergey Viktorovich Lavrov	2014-01-12
Police (Namibia)	Arrest, detain, or charge with legal action	Edwin Kanguatjivi	2014-01-16
Armenia	Consult	Kazakhstan	2014-06-16
South Korea	Reject plan, agreement to settle dispute	North Korea	2014-04-15
Armed Gang (Egypt)	Assassinate	Government Official (Egypt)	2014-01-28
Fedor Lukyanov	Make statement	North Atlantic Treaty Organization	2014-04-04
Benjamin Netanyahu	Criticize or denounce	Iran	2014-01-02
Japan	Provide economic aid	Mexico	2014-07-25
Pope Francis	Meet at a 'third' location	Shimon Peres	2014-09-05
Raheel Sharif	Make a visit	Afghanistan	2014-12-23
Citizen (India)	Accuse	Medical Personnel (India)	2014-11-14
City Mayor (Philippines)	Make statement	Criminal (Philippines)	2014-09-18
Barack Obama	Consult	Benjamin Netanyahu	2014-10-01
Ryoo Kihl-jae	Make statement	Ministry (South Korea)	2014-10-04
Curacao	Host a visit	North Atlantic Treaty Organization	2014-09-05
Citizen (Nigeria)	Make an appeal or request	Member of the Judiciary (Nigeria)	2014-12-17
François Hollande	Express intent to meet or negotiate	France	2014-12-10
John Kerry	Consult	Other Authorities / Officials (Turkey)	2014-10-20
Government Official (Mongolia)	Express intent to cooperate	Japan	2014-12-10
Police (Greece)	Arrest, detain, or charge with legal action	Citizen (Greece)	2014-01-01
China	Consult	South Africa	2014-03-24
John Kerry	Consult	Head of Government (South Korea)	2014-02-17
China	Impose administrative sanctions	Legislature (China)	2014-03-04
Citizen (Thailand)	Engage in symbolic act	National Council for Peace and Order of Thailand	2014-07-01
Dmitriy Kiselev	Make a visit	Armenia	2014-06-16
Police (South Korea)	Arrest, detain, or charge with legal action	Citizen (South Korea)	2014-08-07
Reserve Personnel (China)	Arrest, detain, or charge with legal action	Defector (North Korea)	2014-08-13
Iran	Engage in diplomatic cooperation	Iraq	2014-07-26
Governor (Yemen)	Use conventional military force	Citizen (Yemen)	2014-12-03
Telesur	Sign formal agreement	Business (Uruguay)	2014-08-06
Navy Personnel (Rwanda)	Make statement	Police (Rwanda)	2014-05-05
Citizen (Nigeria)	Make an appeal or request	Emmanuel Eweta Uduaghan	2014-07-04
Militant (Taliban)	Use unconventional violence	Afghanistan	2014-03-22
South Korea	Appeal for diplomatic cooperation (such as policy support)	North Korea	2014-12-19
South Korea	Make statement	North Korea	2014-04-02
Villager (India)	Use unconventional violence	Border Security Force	2014-06-07
Iran	Consult	Hezbollah	2014-06-15
Gen Prayut Chan-o-cha	Demand	Cambodia	2014-10-31
Air Force (Uganda)	Use conventional military force	South Sudan	2014-03-04
Japan	Engage in diplomatic cooperation	China	2014-08-22
Maldives	Host a visit	Xi Jinping	2014-11-04
Lawyer/Attorney (Kenya)	Ease administrative sanctions	Citizen (Kenya)	2014-06-06
Iran	Make a visit	Head of Government (Pakistan)	2014-05-13
Court Judge (India)	Make an appeal or request	Citizen (India)	2014-08-02
Citizen (Nigeria)	Make an appeal or request	Farm Worker (Nigeria)	2014-11-10
Malaysia	Express intent to meet or negotiate	China	2014-05-06
Government (Nigeria)	Threaten	Citizen (Nigeria)	2014-06-09
Citizen (India)	Use unconventional violence	Rashtriya Swayamsevak Sangh	2014-10-18
John Kerry	Consider policy option	China	2014-01-23
Catherine Ashton	Express intent to meet or negotiate	Tomislav Nikolić	2014-04-27
Barack Obama	Make an appeal or request	Legislature (Iraq)	2014-07-01
Prayuth Chan-ocha	Make statement	Military (Thailand)	2014-03-07
Sudan	Express intent to cooperate	South Sudan	2014-03-22
Myanmar	Host a visit	Fumio Kishida	2014-03-24
China	Arrest, detain, or charge with legal action	Children (China)	2014-05-20
Terrorist Leader (Pakistan)	Abduct, hijack, or take hostage	Reserve Personnel (Iran)	2014-03-30
Activist (Syria)	Criticize or denounce	Government (Syria)	2014-06-02
Cabinet / Council of Ministers / Advisors (United States)	Express intent to meet or negotiate	Angela Merkel	2014-01-31
Employee (Myanmar)	Use conventional military force	Tourist (United Kingdom)	2014-10-02
Kayode Fayemi	Make statement	Rauf Aregbesola	2014-08-11
Police (Canada)	Use conventional military force	Employee (Canada)	2014-04-25
Iran	Express intent to provide material aid	Hezbollah	2014-10-19
Barack Obama	Rally support on behalf of	Peter Greste	2014-09-26
Fumio Kishida	Make an appeal or request	John Kerry	2014-08-09
Jonathan Vatsa	Make statement	Congress (Niger)	2014-09-05
Alexis Tsipras	Make an appeal or request	Citizen (Greece)	2014-05-15
Eda Rivas	Express intent to meet or negotiate	The Hague	2014-02-08
Member of Parliament (Iraq)	Demonstrate or rally	Nuri al-Maliki	2014-03-11
Governor (Canada)	Make statement	Canada	2014-11-05
Heraldo Muñoz	Consult	Eda Rivas	2014-06-01
Pakistan Tehreek-e-Insaf	Accuse	Pakistan People's Party	2014-11-18
Citizen (Nigeria)	Use unconventional violence	Boko Haram	2014-08-14
Ministry (France)	Consult	John Kerry	2014-03-05
Ministry (Thailand)	Make statement	Thailand	2014-12-11
Foreign Affairs (Malaysia)	Express intent to meet or negotiate	Mohammad Javad Zarif	2014-05-01
Military Personnel - Special (Thailand)	Use tactics of violent repression	Protester (Thailand)	2014-01-16
Tajikistan	Engage in diplomatic cooperation	Kazakhstan	2014-09-11
Cabinet / Council of Ministers / Advisors (United States)	Express intent to meet or negotiate	Sergey Viktorovich Lavrov	2014-03-29
John Tefft	Make a visit	Foreign Affairs (Russia)	2014-09-08
Sergey Viktorovich Lavrov	Express intent to meet or negotiate	Pavlo Klimkin	2014-08-17
Defense / Security Ministry (Estonia)	Make optimistic comment	Estonian Parliament	2014-01-15
Military Personnel (Nigeria)	Demand	Royal Administration (Nigeria)	2014-02-03
Citizen (India)	Make an appeal or request	Oommen Chandy	2014-07-06
Police (Indonesia)	Arrest, detain, or charge with legal action	Citizen (Indonesia)	2014-02-13
Criminal (Brazil)	Use unconventional violence	Citizen (Brazil)	2014-05-07
Victoria Nuland	Consult	Edgars Rinkevics	2014-11-20
Fernando Henrique Cardoso	Praise or endorse	Senate (Brazil)	2014-10-24
Military (Lebanon)	Arrest, detain, or charge with legal action	Men (Lebanon)	2014-07-21
Civic Group (Afghanistan)	Criticize or denounce	Head of Government (Afghanistan)	2014-12-24
Murtala Nyako	Make an appeal or request	Government (Nigeria)	2014-02-28
Shivraj Patil	Express intent to meet or negotiate	Citizen (India)	2014-09-07
Tarun Gogoi	Make statement	Member of Parliament (India)	2014-09-09
National Police Service	Make an appeal or request	Citizen (Kenya)	2014-11-17
Umar al Bashir	Express intent to cooperate	Head of Government (Egypt)	2014-10-19
Head of Government (Egypt)	Appeal for diplomatic cooperation (such as policy support)	Abdel Fattah Al-Sisi	2014-03-01
Iraq	Host a visit	François Hollande	2014-09-19
Salman Khurshid	Express intent to meet or negotiate	Sudan	2014-01-29
Citizen (Nigeria)	Accuse	Government (Nigeria)	2014-11-28
Terrorist (Islamic State of Iraq and the Levant)	Threaten	Iraq	2014-12-03
Cameroon	Engage in diplomatic cooperation	Niger	2014-09-09
Police (Australia)	Consult	Archbishop (Australia)	2014-03-19
Mohammad Javad Zarif	Consult	France	2014-04-07
Thailand	Express intent to meet or negotiate	Government (South Africa)	2014-04-09
Xi Jinping	Express intent to meet or negotiate	China	2014-11-19
Police (South Africa)	Use conventional military force	South Africa	2014-11-29
Alexis Tsipras	Criticize or denounce	François Hollande	2014-02-04
Terrorist (Taliban)	Use unconventional violence	Education (Pakistan)	2014-12-18
Oman	Host a visit	John Kerry	2014-11-09
Citizen (Australia)	Use unconventional violence	Police (Australia)	2014-07-11
Police (Tanzania)	Arrest, detain, or charge with legal action	Citizen (Tanzania)	2014-05-19
Police (Philippines)	Make statement	City Mayor (Philippines)	2014-10-01
Citizen (Sudan)	Appeal for diplomatic cooperation (such as policy support)	Citizen (Unidentified State Actor)	2014-04-09
South Africa	Arrest, detain, or charge with legal action	Men (Pakistan)	2014-05-27
Mark Simmonds	Make a visit	Angola	2014-06-26
South Korea	Express intent to meet or negotiate	China	2014-11-23
Other Authorities / Officials (China)	Make statement	China	2014-08-06
Citizen (Nigeria)	Express intent to engage in diplomatic cooperation (such as policy support)	Government (Nigeria)	2014-07-29
France	Mobilize or increase armed forces	Iraq	2014-10-01
Xi Jinping	Make statement	China	2014-09-21
Cabinet / Council of Ministers / Advisors (United States)	Express intent to meet or negotiate	Afghanistan	2014-07-08
Other Authorities / Officials (Philippines)	Provide humanitarian aid	Villager (Philippines)	2014-09-16
Thailand	Express intent to engage in diplomatic cooperation (such as policy support)	China	2014-12-18
Citizen (Australia)	Use unconventional violence	Police (Australia)	2014-03-23
Citizen (United Arab Emirates)	Make empathetic comment	United Arab Emirates	2014-03-06
Police (Philippines)	Make statement	Criminal (Philippines)	2014-01-30
Head of Government (Guatemala)	Consult	José Miguel Insulza	2014-05-16
Government (Palestinian Territory, Occupied)	Make an appeal or request	Other Authorities / Officials (Egypt)	2014-01-29
Protester (Hong Kong)	Demonstrate or rally	Police (Hong Kong)	2014-10-11
Lawyer/Attorney (Jordan)	Praise or endorse	Police (Jordan)	2014-08-10
Boko Haram	Abduct, hijack, or take hostage	Citizen (Nigeria)	2014-06-10
Citizen (Nigeria)	Criticize or denounce	Chibuike Rotimi Amaechi	2014-08-28
Barack Obama	Rally support on behalf of	Ricardo Alarcón de Quesada	2014-12-17
Sudan People's Liberation Army	Make statement	Sudan	2014-03-21
Other Authorities / Officials (China)	Demonstrate military or police power	China	2014-07-15
Arseniy Yatsenyuk	Consult	Yulia Tymoshenko	2014-02-13
Uhuru Muigai Kenyatta	Accuse	UN Security Council	2014-11-17
Police (Indonesia)	Investigate	Citizen (Indonesia)	2014-10-20
Foreign Affairs (Latvia)	Make empathetic comment	Japan	2014-08-25
Member of Parliament (Iraq)	Make statement	Legislature (Iraq)	2014-06-09
Mahinda Rajapaksa	Express intent to cooperate	Xi Jinping	2014-09-17
Military Personnel (Philippines)	Demand	Military (Philippines)	2014-12-02
South Korea	Engage in negotiation	Japan	2014-11-10
Poland	Engage in diplomatic cooperation	Japan	2014-11-13
Armenia	Host a visit	Aleksandre Chikaidze	2014-12-02
Zhang Dejiang	Make statement	China	2014-03-06
Bill English	Make statement	Government (New Zealand)	2014-01-28
Citizen (India)	Make pessimistic comment	Citizen (Bangladesh)	2014-06-09
Head of Government (Greece)	Express intent to meet or negotiate	Armenia	2014-09-27
China	Reject	Philippines	2014-08-05
Bahrain	Express intent to cooperate	United Arab Emirates	2014-11-16
Police (South Africa)	Investigate	Men (South Africa)	2014-10-16
Agustín Rossi	Make statement	Cristina Fernández de Kirchner	2014-11-15
Lawmaker (Iraq)	Reject	Nuri al-Maliki	2014-07-12
Citizen (Australia)	Make an appeal or request	Police (Australia)	2014-04-17
Police (Australia)	fight with small arms and light weapons	Citizen (Australia)	2014-11-12
Ministry (France)	Make statement	Government (France)	2014-02-08
Citizen (Thailand)	Use unconventional violence	Media (Thailand)	2014-05-29
Carlos Saul Menem	Praise or endorse	Daniel Scioli	2014-01-10
Government (Nigeria)	Accuse	Other Authorities / Officials (Nigeria)	2014-10-27
Interfax	Discuss by telephone	Pavel Gubarev	2014-05-07
Colombia	Criticize or denounce	Education (Nigeria)	2014-11-11
Government (United States)	Make statement	Japan	2014-10-20
Reserve Personnel (South Korea)	Provide humanitarian aid	Citizen (South Korea)	2014-05-19
Terrorist (Islamic State of Iraq and the Levant)	Threaten	Iraq	2014-10-20
Vietnam	Praise or endorse	Iran	2014-10-14
Citizen (Nigeria)	Make an appeal or request	Government (Nigeria)	2014-08-07
Ayodeji Daramola	Consult	Kayode Fayemi	2014-10-16
North Atlantic Treaty Organization	Consult	Kęstutis Macijauskas	2014-09-11
People Associated with the Opposition (Mauritania)	Accuse	Mohamed Ould Abdel Aziz	2014-06-21
Foreign Affairs (Russia)	Make statement	Government (Syria)	2014-11-18
Other Authorities / Officials (Nigeria)	Express intent to cooperate	Citizen (Nigeria)	2014-12-17
Catherine Ashton	Praise or endorse	Mohammad Javad Zarif	2014-09-02
Theo-Ben Gurirab	Make statement	Legislature (Namibia)	2014-02-10
Bangladesh Nationalist Party	Make an appeal or request	Citizen (Bangladesh)	2014-02-02
Barack Obama	Engage in negotiation	Iran	2014-11-05
Citizen (Belgium)	Demonstrate or rally	Government (Belgium)	2014-11-07
China	Express intent to engage in diplomatic cooperation (such as policy support)	Iran	2014-11-17
Media Personnel (Australia)	Make statement	Police (Australia)	2014-03-12
Ministry (Croatia)	Praise or endorse	Party Member (Croatia)	2014-01-10
Amit Shah	Make an appeal or request	Shiv Sena	2014-09-18
Ministry (Nigeria)	Make an appeal or request	Citizen (Nigeria)	2014-09-24
France	Make an appeal or request	Military Personnel - Special (France)	2014-04-14
Military Personnel - Special (India)	Accuse	Citizen (India)	2014-08-10
Member of the Judiciary (Nigeria)	Confiscate property	State Security Service	2014-05-05
Mohammad Javad Zarif	Make an appeal or request	Mevlut Cavusoglu	2014-11-26
Andrius Kubilius	Make statement	Social Democratic Party (Lithuania)	2014-05-26
Government (Syria)	Arrest, detain, or charge with legal action	Men (Syria)	2014-01-23
Citizen (Thailand)	Make an appeal or request	Media (Thailand)	2014-11-05
Protester (Egypt)	Demonstrate or rally	Police (Egypt)	2014-03-05
Veterans (Croatia)	Demand change in leadership	Ministry (Croatia)	2014-11-11
Ri Su Yong	Engage in negotiation	Fumio Kishida	2014-08-11
Nuri al-Maliki	Reject	Party Member (Iraq)	2014-07-05
Police (Kyrgyzstan)	Arrest, detain, or charge with legal action	Citizen (Kyrgyzstan)	2014-06-16
Mulatu Teshome	Praise or endorse	China	2014-05-04
Interim Government (Egypt)	Criticize or denounce	Qatar	2014-04-28
UN Security Council	Make an appeal or request	Government (Burundi)	2014-02-15
Citizen (Thailand)	Reject	Thailand	2014-02-02
Tarun Gogoi	Threaten	Citizen (India)	2014-04-15
Media Personnel (Thailand)	Make statement	Thailand	2014-11-21
South Africa	Engage in negotiation	Government (Nigeria)	2014-09-17
Military (Lebanon)	Use conventional military force	Attacker (Lebanon)	2014-10-25
Samuel Sitta	Make an appeal or request	Citizen (Tanzania)	2014-04-14
Citizen (Thailand)	Express intent to cooperate	Interim Government (Thailand)	2014-01-15
Oversight Court (Nigeria)	Make statement	Public Courts (Nigeria)	2014-07-28
Xi Jinping	Consult	Barack Obama	2014-01-29
Bhupinder Singh Hooda	Make statement	Aam Aadmi Party	2014-02-05
Isaac Kiprono Ruto	Make statement	Governor (Kenya)	2014-01-10
Barack Obama	Express intent to cooperate militarily	Iraq	2014-12-19
Police (Ukraine)	Use conventional military force	Protester (Ukraine)	2014-01-22
Media (Saudi Arabia)	Make statement	Bandar bin Sultan	2014-04-30
Court Judge (India)	Make an appeal or request	Citizen (India)	2014-09-13
Energy Department/Ministry (United Arab Emirates)	Make statement	United Arab Emirates	2014-12-19
Milos Zeman	Consult	Foreign Affairs (Czech Republic)	2014-04-08
John Kerry	Engage in negotiation	Benjamin Netanyahu	2014-07-24
France	Make a visit	Iraq	2014-09-15
Human Rights Watch	Make statement	Military (Thailand)	2014-08-25
Democratic Party	Arrest, detain, or charge with legal action	Ruling Party (South Korea)	2014-03-06
Police (South Africa)	fight with small arms and light weapons	Men (South Africa)	2014-04-16
Royal Administration (Jordan)	Engage in negotiation	John Kerry	2014-03-08
France	Engage in negotiation	Iran	2014-11-21
Japan	Express intent to meet or negotiate	China	2014-10-16
Governor (Kenya)	Appeal for diplomatic cooperation (such as policy support)	Citizen (Kenya)	2014-08-15
Foreign Affairs (Mongolia)	Host a visit	Yoshihiko Noda	2014-09-04
Sheikh Hasina Wajed	Praise or endorse	Awami (People's) League	2014-01-13
City Mayor (Lebanon)	Make statement	Military (Lebanon)	2014-03-30
Secret Agent (Pakistan)	Use conventional military force	Afghanistan	2014-11-29
Armed Rebel (Mali)	Abduct, hijack, or take hostage	Citizen (Mali)	2014-05-19
Governor (Kenya)	Threaten	Government (Kenya)	2014-03-03
Abdel Fattah Al-Sisi	Express intent to meet or negotiate	South Sudan	2014-11-23
Cleric (Nigeria)	Make statement	Boko Haram	2014-03-12
Abdullah Abdullah	Reject plan, agreement to settle dispute	Ashraf Ghani Ahmadzai	2014-07-26
Hamas	Violate ceasefire	Benjamin Netanyahu	2014-07-28
National Agency for Food and Drug Administration and Control	Make an appeal or request	Citizen (Nigeria)	2014-10-23
Congress (United States)	Make a visit	Irakli Alasania	2014-03-24
China	Praise or endorse	Barack Obama	2014-09-08
Head of Government (Ukraine)	Express intent to settle dispute	Arseniy Yatsenyuk	2014-07-25
Boko Haram	Consult	African Union	2014-07-01
WAM news agency	Make statement	Boko Haram	2014-11-17
Border Security Force	fight with small arms and light weapons	Criminal (Pakistan)	2014-08-29
Citizen (Kenya)	Express intent to meet or negotiate	Police (Kenya)	2014-12-11
Citizen (Kenya)	Criticize or denounce	Police (Kenya)	2014-09-16
Ministry (France)	Criticize or denounce	François Hollande	2014-08-27
Tajikistan	Consult	Afghanistan	2014-04-12
Qatar	Host a visit	Uhuru Muigai Kenyatta	2014-04-25
Royal Administration (Spain)	Make a visit	Kuwait	2014-04-24
François Hollande	Make statement	France	2014-11-29
Mohammad Nahavandian	Make statement	Iran	2014-08-13
Thailand	Express intent to meet or negotiate	Protester (Thailand)	2014-01-27
Guinea	Engage in diplomatic cooperation	Sierra Leone	2014-05-06
Catherine Ashton	Consult	John Kerry	2014-07-17
Abdul Hamid	Consult	Sheikh Hasina Wajed	2014-01-07
Criminal (Philippines)	Yield	Police (Philippines)	2014-07-02
Michael Sata	Criticize or denounce	Citizen (Zambia)	2014-06-09
Citizen (Saudi Arabia)	Occupy territory	Bahrain	2014-01-28
Vyacheslav Shport	Make a visit	South Korea	2014-12-17
Head of Government (Brazil)	Consult	Member of the Judiciary (Brazil)	2014-11-12
William Ruto	Express intent to meet or negotiate	The Hague	2014-12-02
Ansar ash-Shari'a	fight with small arms and light weapons	Armed Rebel (Yemen)	2014-09-29
Cheng Guoping	Make statement	Tajikistan	2014-09-09
Police (Canada)	Make statement	Employee (Canada)	2014-12-19
Xi Jinping	Make a visit	New Zealand	2014-11-18
Armed Rebel (Syria)	Use unconventional violence	Qatar	2014-03-24
Ministry (Malaysia)	Make statement	China	2014-05-06
Media (Serbia)	Make statement	Serbia	2014-06-09
Stephen Davis	Engage in negotiation	Boko Haram	2014-09-03
Police (United States)	Use conventional military force	Gerardo Hernández	2014-01-23
Naval (United States)	Make a visit	South Korea	2014-03-10
Michael Sata	Praise or endorse	East African Community	2014-02-03
City Mayor (Ukraine)	Make optimistic comment	Verkhovna Rada	2014-10-27
Alicia Castro	Make statement	Cristina Fernández de Kirchner	2014-11-07
Head of Government (Latvia)	Consult	Government Official (Georgia)	2014-11-26
Branko Grcic	Make statement	Government (Croatia)	2014-07-29
Foreign Affairs (Russia)	Consult	Middle East	2014-01-15
Uhuru Muigai Kenyatta	Demand	Government (Africa)	2014-09-03
China	Deny responsibility	Philippines	2014-05-21
Citizen (Nigeria)	Express intent to engage in diplomatic cooperation (such as policy support)	Government (Nigeria)	2014-03-03
Cabinet / Council of Ministers / Advisors (United States)	Make an appeal or request	Joseph Kabila	2014-05-06
Fumio Kishida	Sign formal agreement	Pavlo Sheremeta	2014-07-17
Jeff Seeney	Criticize or denounce	Member of Parliament (Australia)	2014-04-03
Barack Obama	Consult	Iran	2014-09-16
Police (Tanzania)	Investigate	Citizen (Tanzania)	2014-01-29
Hamas	Use unconventional violence	Israeli Defense Forces	2014-07-27
Barack Obama	Express intent to meet or negotiate	South Korea	2014-02-13
Militant (Iraq)	Occupy territory	Iraq	2014-09-09
Mohammad Javad Zarif	Express intent to meet or negotiate	United Arab Emirates	2014-04-15
Imran Khan	Appeal for diplomatic cooperation (such as policy support)	Protester (Pakistan)	2014-08-31
Cambodia	Host a visit	Military (Vietnam)	2014-06-15
Citizen (Nigeria)	Make an appeal or request	Member of the Judiciary (Nigeria)	2014-04-11
China	Sign formal agreement	Thailand	2014-12-25
Citizen (Thailand)	Praise or endorse	Prayuth Chan-ocha	2014-08-05
Head of Government (India)	Express intent to provide material aid	Pakistan administered Kashmir	2014-09-08
William Ruto	Consult	Uhuru Muigai Kenyatta	2014-04-17
Court Judge (India)	Make an appeal or request	Citizen (India)	2014-11-08
News Editor (United Kingdom)	Make statement	Julian Paul Assange	2014-08-19
Citizen (Tanzania)	Make an appeal or request	Tanzania	2014-03-12
Police (Portugal)	Impose blockade, restrict movement	Portugal	2014-06-02
Rights Activist (South Africa)	Engage in material cooperation	Police (South Africa)	2014-07-30
Fiji	Host a visit	Head of Government (China)	2014-11-19
Philippines	Defy norms, law	China	2014-03-31
France	Employ aerial weapons	Iraq	2014-09-23
Julie Bishop	Discuss by telephone	Edgars Rinkevics	2014-06-26
Citizen (Malaysia)	Make an appeal or request	Settler (Malaysia)	2014-03-08
Abdel Fattah Al-Sisi	Engage in negotiation	John Kerry	2014-06-23
Rashid Gumarovich Nurgaliyev	Make a visit	Separatist (Georgia)	2014-04-30
Sierra Leone	Engage in diplomatic cooperation	Guinea	2014-05-05
Iran	Express intent to cooperate	China	2014-11-25
Lawyer/Attorney (South Korea)	Arrest, detain, or charge with legal action	Business (South Korea)	2014-05-09
Ethiopia	Make a visit	Civil Aviation Authority	2014-06-24
John Kerry	Consult	Ashraf Ghani Ahmadzai	2014-07-11
Barack Obama	Retreat or surrender militarily	Afghanistan	2014-09-12
Citizen (Nigeria)	Reject	Democratic Party (Nigeria)	2014-01-24
Police (United States)	Make statement	France	2014-08-28
UN Security Council	Make an appeal or request	North Korea	2014-07-18
Popular Congress	Praise or endorse	Umar al Bashir	2014-02-18
Ministry (Romania)	Express intent to cooperate	Foreign Affairs (United States)	2014-07-09
Barack Obama	Express intent to meet or negotiate	Guatemala	2014-06-20
Mohammad Javad Zarif	Make statement	Pier Ferdinando Casini	2014-01-06
Citizen (Bangladesh)	Make optimistic comment	Member of Parliament (India)	2014-11-06
North Korea	fight with small arms and light weapons	South Korea	2014-03-31
Federica Mogherini	Consult	Fumio Kishida	2014-09-22
Japan	Express intent to cooperate	South Korea	2014-08-09
Police (Australia)	Accuse	Citizen (Australia)	2014-06-26
Intelligence Chief (Philippines)	Make statement	Intelligence (Philippines)	2014-02-12
Barack Obama	Engage in symbolic act	Sheikh Hasina Wajed	2014-09-24
Other Authorities / Officials (United States)	Make statement	AT&T	2014-05-14
Joseph Robinette Biden	Consult	Toomas Hendrik Ilves	2014-03-18
Barack Obama	Meet at a 'third' location	Association of Southeast Asian Nations	2014-11-12
Election Commission (Afghanistan)	Refuse to yield	Government Official (Afghanistan)	2014-01-13
China	Consult	Ashraf Ghani Ahmadzai	2014-11-01
France	Host a visit	John Kerry	2014-12-15
Police (Kenya)	Sexually assault	Citizen (Kenya)	2014-04-25
Richard Sezibera	Engage in negotiation	Ministry (Belgium)	2014-03-13
Police (Uganda)	Arrest, detain, or charge with legal action	Citizen (Uganda)	2014-11-19
Barack Obama	Express intent to meet or negotiate	Japan	2014-04-08
Justicialist Party	Consult	Media Personnel (Argentina)	2014-05-13
Husam Mughazi	Make a visit	Ethiopia	2014-09-22
Lawmaker (Iraq)	Praise or endorse	Defense / Security Ministry (Iraq)	2014-10-20
International Government Organizations	Praise or endorse	Iraq	2014-11-13
Iran	Host a visit	Member of Legislative (Govt) (Singapore)	2014-05-14
Morocco	Criticize or denounce	Israeli Defense Forces	2014-07-19
Iran	Express intent to engage in diplomatic cooperation (such as policy support)	Iraq	2014-04-07
Industry (India)	Provide aid	Citizen (India)	2014-11-30
Mohammad Javad Zarif	Express intent to meet or negotiate	France	2014-11-22
Vassilis Kikilias	Make statement	Antonis Samaras	2014-07-18
Government (Kenya)	Make an appeal or request	Lawyer/Attorney (Kenya)	2014-10-27
Olisa Agbakoba	Praise or endorse	Nigerian Bar Association	2014-01-08
Alpha Condé	Appeal for diplomatic cooperation (such as policy support)	Guinea	2014-09-08
China	Host a visit	Mamnoon Hussain	2014-02-18
Police (Yemen)	Make statement	Militant (Yemen)	2014-06-25
Mohammad Javad Zarif	Consult	Catherine Ashton	2014-11-10
Ministry (Nigeria)	Make statement	Government (Nigeria)	2014-04-23
Extremist (Lebanon)	Use conventional military force	Military (Lebanon)	2014-10-13
Annick Girardin	Make statement	France	2014-06-02
Police (Albania)	Arrest, detain, or charge with legal action	Criminal (Albania)	2014-01-27
Sergey Viktorovich Lavrov	Consult	Cabinet / Council of Ministers / Advisors (United States)	2014-11-09
South Korea	Host a visit	Barack Obama	2014-04-24
Ma Ying Jeou	Express intent to cooperate	Kuomintang	2014-03-20
Romania	Host a visit	Chuck Hagel	2014-06-06
Citizen (India)	Make optimistic comment	Head of Government (India)	2014-09-21
Myanmar	Host a visit	Ri Su Yong	2014-07-20
Jonathan Vatsa	Make statement	Government (Nigeria)	2014-10-27
Malaysia	Consult	Middle East	2014-06-17
Oman	Host a visit	Iran	2014-11-09
Presidential Candidate (Afghanistan)	Engage in negotiation	Cabinet / Council of Ministers / Advisors (United States)	2014-07-12
New Zealand	Make statement	Criminal (Somalia)	2014-12-02
Party Member (Afghanistan)	Make statement	Election Commission (Afghanistan)	2014-06-18
Uhuru Muigai Kenyatta	Make statement	Government (Kenya)	2014-09-20
Appeals Court (South Korea)	Ease administrative sanctions	Police (South Korea)	2014-06-05
Ishaq Dar	Make statement	Government (Pakistan)	2014-07-15
Citizen (Yemen)	Use unconventional violence	Middle East	2014-11-05
Opposition Activist (Ukraine)	Protest violently, riot	Police (Ukraine)	2014-01-15
Police (Australia)	Make statement	Combatant (Australia)	2014-12-27
China	Express intent to engage in diplomatic cooperation (such as policy support)	Myanmar	2014-04-09
Senate (Argentina)	Criticize or denounce	Sergio Massa	2014-05-26
Fumio Kishida	Make statement	Japan	2014-08-08
China	Express intent to engage in diplomatic cooperation (such as policy support)	Malaysia	2014-05-31
South Sudan	Praise or endorse	Cabinet / Council of Ministers / Advisors (United States)	2014-05-02
National Anti-Corruption Commission (Thailand)	Make statement	Thailand	2014-11-17
John Kerry	Express intent to meet or negotiate	Catherine Ashton	2014-07-13
Ingrid Betancourt Pulecio	Make a visit	Colombia	2014-09-03
Xi Jinping	Make optimistic comment	China	2014-06-09
Armed Gang (Libya)	Use unconventional violence	Military Personnel (Libya)	2014-08-12
Rose Gottemoeller	Consult	Chief of Staff (Ukraine)	2014-12-05
Ashraf Ghani Ahmadzai	Express intent to meet or negotiate	Abdullah Abdullah	2014-05-21
Junior Chamber International	Make a visit	Sidwaya	2014-04-01
Iranian Parliament	Make an appeal or request	Iran	2014-11-16
Fareed Zakaria	Criticize or denounce	Citizen (Georgia)	2014-04-01
Armed Rebel (Syria)	Use unconventional violence	Citizen (Saudi Arabia)	2014-03-03
Head of Government (Nigeria)	Provide humanitarian aid	Citizen (Nigeria)	2014-10-29
High Ranking Military Personnel (Nigeria)	Make an appeal or request	Government (Nigeria)	2014-10-09
China	Consult	Vietnam	2014-05-16
Oommen Chandy	Make statement	Head of Government (India)	2014-06-22
Legislature (Libya)	Praise or endorse	Defense / Security Ministry (Libya)	2014-03-11
Colombia	Host a visit	Joseph Robinette Biden	2014-06-18
Police (Belgium)	Return, release person(s)	Citizen (Belgium)	2014-03-01
Mexico	Arrest, detain, or charge with legal action	Criminal (Mexico)	2014-09-13
Court Judge (Nigeria)	Make statement	Royal Administration (Nigeria)	2014-08-25
Government (United States)	Make statement	Military (France)	2014-02-03
Hassan Fadlallah	Make statement	Hezbollah	2014-01-03
Theresa May	Reject	Boris Johnson	2014-01-09
Prayuth Chan-ocha	Make statement	Thailand	2014-07-16
Julio Cobos	Engage in diplomatic cooperation	Civic Coalition	2014-02-06
High Ranking Military Personnel (United Arab Emirates)	Praise or endorse	Government (United Arab Emirates)	2014-02-08
Tahirul Qadri	Demonstrate or rally	Legislature (Pakistan)	2014-08-20
François Hollande	Praise or endorse	Cristina Fernández de Kirchner	2014-03-20
Police (Australia)	Investigate	Citizen (Australia)	2014-11-01
Government (Cote d'Ivoire)	Reduce relations	Guinea	2014-08-26
Citizen (Saudi Arabia)	Make pessimistic comment	Iran	2014-06-26
South Korea	Express intent to cooperate	Japan	2014-09-03
Royal Administration (Saudi Arabia)	Make empathetic comment	Citizen (Saudi Arabia)	2014-08-14
Police (Australia)	Arrest, detain, or charge with legal action	Citizen (Australia)	2014-03-19
Men (United Kingdom)	fight with small arms and light weapons	Men (United States)	2014-09-08
Governor (India)	Consult	Head of Government (India)	2014-11-01
Government (Sweden)	Mediate	North Korea	2014-02-20
Julius Malema	Appeal for change in leadership	Faith Pansy Tlakula	2014-04-06
Wang Yang	Make statement	Japan	2014-04-26
Ministry (South Africa)	Make statement	Government (South Africa)	2014-07-04
Iran	Make a visit	Iraq	2014-01-15
Police (Australia)	Demand	Citizen (Australia)	2014-09-20
Military Personnel - Special (Thailand)	Use conventional military force	Citizen (Thailand)	2014-10-25
Cabinet / Council of Ministers / Advisors (United States)	Demand	Hezbollah	2014-06-04
Armed Band (Argentina)	Use unconventional violence	Military Personnel (Argentina)	2014-07-28
Bank (Iraq)	Impose administrative sanctions	Iraq	2014-02-19
James Wani Igga	Make a visit	South Sudan	2014-02-25
Military (Myanmar)	Use conventional military force	Rebel Group (Myanmar)	2014-05-02
Citizen (Australia)	Make an appeal or request	Lawyer/Attorney (Australia)	2014-12-17
Catherine Ashton	Make a visit	Iran	2014-03-15
Criminal (Argentina)	fight with small arms and light weapons	Men (Argentina)	2014-03-03
China	Express intent to engage in diplomatic cooperation (such as policy support)	Iran	2014-09-15
Head of Government (Egypt)	Engage in symbolic act	Umar al Bashir	2014-06-26
South Korea	Express intent to meet or negotiate	China	2014-06-28
Governor (Yemen)	Make statement	Defense / Security Ministry (Yemen)	2014-05-01
Militant (Boko Haram)	Return, release person(s)	Militant (Nigeria)	2014-10-30
John Kerry	Consult	Philip Hammond	2014-10-10
Iran	Engage in diplomatic cooperation	China	2014-10-19
Protester (Hong Kong)	Protest violently, riot	China	2014-09-28
Armed Band (South Sudan)	Use unconventional violence	Children (South Sudan)	2014-04-15
Vesna Pusić	Express intent to meet or negotiate	Kazakhstan	2014-10-27
Okoth Obado	Make statement	Government (Kenya)	2014-07-07
Democratic Party (Nigeria)	Accuse	Muhammadu Buhari	2014-12-15
Alex Salmond	Express intent to cooperate	Citizen (United Kingdom)	2014-09-18
Terrorist (Islamic State of Iraq and the Levant)	Use unconventional violence	Iraq	2014-06-12
Appeals Court (South Korea)	Arrest, detain, or charge with legal action	Citizen (South Korea)	2014-10-22
Police (Kenya)	Arrest, detain, or charge with legal action	Citizen (Kenya)	2014-11-17
Mehmet Simsek	Make statement	International Monetary Fund	2014-04-15
Government (United States)	Sign formal agreement	Bank (China)	2014-11-22
Military (China)	Provide aid	Military (United Kingdom)	2014-08-27
Ministry (Angola)	Consult	Governor (Angola)	2014-07-31
China	Express intent to cooperate	Fiji	2014-11-22
Ashraf Ghani Ahmadzai	Express intent to meet or negotiate	Abdullah Abdullah	2014-09-17
Femi Falana	Make statement	Court Judge (Nigeria)	2014-07-28
Israeli Defense Forces	Arrest, detain, or charge with legal action	Children (Palestinian Territory, Occupied)	2014-02-12
Iran	Engage in diplomatic cooperation	Iraq	2014-02-06
Andrej Babis	Express intent to cooperate	Milos Zeman	2014-06-18
Iraq	Host a visit	Mohammad Javad Zarif	2014-08-26
Mauricio Domogan	Make statement	South Korea	2014-02-28
Joe Oliver	Make statement	Bank (Canada)	2014-05-27
Court Judge (Ukraine)	Use tactics of violent repression	Protester (Ukraine)	2014-02-13
Organisation of Islamic Cooperation	Consult	Mohammad Javad Zarif	2014-02-18
Human Rights Group (Morocco)	Accuse of human rights abuses	Morocco	2014-04-29
Caroline Kennedy	Make a visit	Japan	2014-10-14
Member of the Judiciary (Iceland)	Rally support on behalf of	Bank (Iceland)	2014-05-25
Hisham Zaazou	Appeal for diplomatic cooperation (such as policy support)	Citizen (Germany)	2014-03-12
City Mayor (China)	Make statement	China	2014-08-20
Employee (India)	Return, release person(s)	Citizen (India)	2014-01-23
Chuck Hagel	Praise or endorse	UN Security Council	2014-01-18
John Kerry	Consult	Catherine Ashton	2014-07-14
Fula people	Use conventional military force	Citizen (Indonesia)	2014-07-08
Healthcare Facility (Sudan)	Physically assault	News Editor (Sudan)	2014-07-19
[truncated: 6,514 more rows]
