# Supplementary material for: A temporal knowledge graph reasoning model based on recurrent encoding and contrastive learning
Source: PeerJ Comput Sci. 2025 Jan 23;11:e2595. doi: 10.7717/peerj-cs.2595 (PMC11784877; doi:10.7717/peerj-cs.2595)
Supplement: Supplemental Information 3 [file peerj-cs-11-2595-s003.zip › ICEWS18/entity2id.json]

{"10_Downing_Street": 0, "18th_Street_gang": 1, "A.K._Antony": 2, "A.K._Sharma": 3, "A.K._Singh": 4, "A.P._Pandey": 5, "A.P._Sharma": 6, "ABB": 7, "ABC": 8, "ABC_Color": 9, "ACT_Party": 10, "AIDS_Healthcare_Foundation": 11, "AK_Singh": 12, "AMRC": 13, "ANC_National_Executive_Committee": 14, "ANC_Youth_League": 15, "ANGOP": 16, "ASEAN_Defense_Ministers": 17, "AT&T": 18, "ATV": 19, "A_New_Era": 20, "Aafia_Siddiqui": 21, "Aam_Aadmi_Party": 22, "Aamir_Khan": 23, "Aaron_Mike_Oquaye": 24, "Aaron_Motsoaledi": 25, "Abadula_Gemeda": 26, "Abbas_Ahmad_Akhoundi": 27, "Abbas_Alasgarov": 28, "Abbas_Araqchi": 29, "Abbas_Ibrahim": 30, "Abbas_Mukama": 31, "Abbot_(Democratic_Republic_of_Congo)": 32, "Abbot_(Thailand)": 33, "Abby_Binay": 34, "Abd_al-Rab_Mansur_al-Hadi": 35, "Abd_al-Rahim_al-Nashiri": 36, "Abdallah_Bin-Khalid_Al-Thani": 37, "Abdel-Aziz_bin_Habtour": 38, "Abdel_Fattah_Al-Sisi": 39, "Abdel_Hamid_Musa_Kasha": 40, "Abdel_Moneim_Aboul_Fotouh": 41, "Abdelaziz_Bouteflika": 42, "Abdelilah_Benkirane": 43, "Abdelkader_Bensalah": 44, "Abdelkader_Messahel": 45, "Abdelkader_Taleb_Oumar": 46, "Abdelkader_Zoukh": 47, "Abdelkarim_Zebidi": 48, "Abdelouafi_Laftit": 49, "Abderrahmane_Raouia": 50, "Abdinur_Elmi_Mohamed": 51, "Abdirahman_Ducaale_Bayle": 52, "Abdirahman_Said_Mohamed": 53, "Abdiweli_Mohamed_Ali": 54, "Abdol_Hadi_Arghandiwal": 55, "Abdolreza_Rahmani-Fazli": 56, "Abdolvahed_Mousavi-Lari": 57, "Abdou_Latif_Coulibaly": 58, "Abdou_Salami_Abdou": 59, "Abdoul_Kab\u00e8l\u00e8_Camara": 60, "Abdoul_Mbaye": 61, "Abdoulaye_Balde": 62, "Abdoulaye_Bathily": 63, "Abdoulaye_Daouda_Diallo": 64, "Abdoulaye_Seck": 65, "Abdoulaye_Wade": 66, "Abdoulkader_Kamil_Mohamed": 67, "Abdul'aziz_Abubakar_Yari": 68, "Abdul-Ganiyu_Oyesola_Fawehinmi": 69, "Abdul-Malik_Al-Houthi": 70, "Abdul_Aziz": 71, "Abdul_Basir_Salangi": 72, "Abdul_Gaffar": 73, "Abdul_Ghani_Baradar": 74, "Abdul_Hamid": 75, "Abdul_Kadir": 76, "Abdul_Kady_Karim": 77, "Abdul_Kafarati": 78, "Abdul_Kalam": 79, "Abdul_Latif_Hakimi": 80, "Abdul_Latif_Ibrahimi": 81, "Abdul_Madzhid": 82, "Abdul_Nazar_Madani": 83, "Abdul_Rahman_Al-Nuaimi": 84, "Abdul_Rashid_Dostum": 85, "Abdul_Rauf_Ibrahimi": 86, "Abdulaziz_Kamilov": 87, "Abdulfatah_Ahmed": 88, "Abdulkadir_Selvi": 89, "Abdulla_Aripov": 90, "Abdulla_Yameen": 91, "Abdullah_Abdullah": 92, "Abdullah_G\u00fcl": 93, "Abdullah_II_of_Jordan": 94, "Abdullah_bin_Abdulaziz_al-Saud": 95, "Abdullah_bin_Hassan_bin_Taleh_Assiri": 96, "Abdullah_bin_Nasser_bin_Khalifa_Al-Thani": 97, "Abdullah_\u00d6calan": 98, "Abdullahi_Adamu": 99, "Abdullahi_Mohammed": 100, "Abdullahi_Umar_Ganduje": 101, "Abdullahi_Yusuf_Ahmed": 102, "Abdullatif_Al-Zayani": 103, "Abdullatif_bin_Rashid_Al-Zayani": 104, "Abdulmalik_Al-Mekhlafi": 105, "Abdulrahman_Dambazau": 106, "Abdulrahman_Kinana": 107, "Abdulsalami_Alhaji_Abubakar": 108, "Abdusakur_Tan": 109, "Abdusalom_Azizov": 110, "Abdusamad_Gamidov": 111, "Abednico_Bhebhe": 112, "Abel_Prieto": 113, "Abhishek_Manu_Singhvi": 114, "Abhisit_Vejjajiva": 115, "Abia_State_University": 116, "Abimael_Guzm\u00e1n": 117, "Abiola_Ajimobi": 118, "Abiy_Ahmed": 119, "Abkhazia": 120, "Aborigine": 121, "Aboubacar_Sidiki_Toure": 122, "Abraham_Aderibigbe_Adesanya": 123, "Abraham_Kromah": 124, "Abraham_Valenzuela_Gonzalez": 125, "Abrar": 126, "Abra\u00e3o_Pio_dos_Santos_Gourgel": 127, "Abu_Azmi": 128, "Abu_Bakar_Bashir": 129, "Abu_Bakr_Mosque": 130, "Abu_Bakr_al-Baghdadi": 131, "Abu_Dhabi_National_Oil_Company": 132, "Abu_Jundal": 133, "Abu_Mohammad_al-Golani": 134, "Abu_Salem": 135, "Abu_Sayyaf": 136, "Abu_Sufian_bin_Qumu": 137, "Abu_al-Walid": 138, "Abubacarr_Tambadou": 139, "Abubakar_Shekau": 140, "Abul_Hasan_Mahmud_Ali": 141, "Abul_Maal_Abdul_Muhith": 142, "Abulfaz_Garayev": 143, "Ab\u00edlio_dos_Santos_Diniz": 144, "Academia_Sinica": 145, "Academic_Staff_Union_of_Universities": 146, "Acciona": 147, "Ace_Magashule": 148, "Aceh": 149, "Achi": 150, "Achim_Steiner": 151, "Achmad_Sukarno": 152, "ActionAid": 153, "Action_Party_(Singapore)": 154, "Action_Party_(Syria)": 155, "Action_Party_(United_Kingdom)": 156, "Action_for_Change": 157, "Activist_(Aam_Aadmi_Party)": 158, "Activist_(Afghanistan)": 159, "Activist_(Albania)": 160, "Activist_(Alexandria)": 161, "Activist_(Algeria)": 162, "Activist_(All_Assam_Students_Union)": 163, "Activist_(Angola)": 164, "Activist_(Argentina)": 165, "Activist_(Armenia)": 166, "Activist_(Association_of_American_Publishers)": 167, "Activist_(Australia)": 168, "Activist_(Austria)": 169, "Activist_(Azerbaijan)": 170, "Activist_(Bahrain)": 171, "Activist_(Bajrang_Dal)": 172, "Activist_(Bangladesh)": 173, "Activist_(Bangladesh_Nationalist_Party)": 174, "Activist_(Bangladesh_Student_League)": 175, "Activist_(Bashkortostan)": 176, "Activist_(Belarus)": 177, "Activist_(Belgium)": 178, "Activist_(Benin)": 179, "Activist_(Bharatiya_Janata)": 180, "Activist_(Bolivia)": 181, "Activist_(Botswana)": 182, "Activist_(Brazil)": 183, "Activist_(Broad_Front)": 184, "Activist_(Bulgaria)": 185, "Activist_(Burkina_Faso)": 186, "Activist_(Burundi)": 187, "Activist_(CPI)": 188, "Activist_(Cambodia)": 189, "Activist_(Cameroon)": 190, "Activist_(Canada)": 191, "Activist_(Catalonia)": 192, "Activist_(Chad)": 193, "Activist_(Chechen)": 194, "Activist_(Chechnya)": 195, "Activist_(Chile)": 196, "Activist_(China)": 197, "Activist_(Colombia)": 198, "Activist_(Communist_Party_of_India)": 199, "Activist_(Congo)": 200, "Activist_(Conservative_Party_of_Canada)": 201, "Activist_(Cote_d'Ivoire)": 202, "Activist_(Crimea)": 203, "Activist_(Croatia)": 204, "Activist_(Cuba)": 205, "Activist_(Czech_Republic)": 206, "Activist_(Dal_Khalsa)": 207, "Activist_(Democratic_Republic_of_Congo)": 208, "Activist_(Ecuador)": 209, "Activist_(Egypt)": 210, "Activist_(El_Salvador)": 211, "Activist_(Equatorial_Guinea)": 212, "Activist_(Estonia)": 213, "Activist_(Ethiopia)": 214, "Activist_(Evin_House_of_Detention)": 215, "Activist_(FEMEN)": 216, "Activist_(Fatah)": 217, "Activist_(France)": 218, "Activist_(Gambia)": 219, "Activist_(General_Confederation_of_Labour)": 220, "Activist_(Georgia)": 221, "Activist_(Germany)": 222, "Activist_(Greece)": 223, "Activist_(Greenpeace)": 224, "Activist_(Guatemala)": 225, "Activist_(Guinea)": 226, "Activist_(Guyana)": 227, "Activist_(Hamas)": 228, "Activist_(Hindu_Yuva_Vahini)": 229, "Activist_(Holy_See_(Vatican_City_State))": 230, "Activist_(Honduras)": 231, "Activist_(Hong_Kong)": 232, "Activist_(Hungary)": 233, "Activist_(India)": 234, "Activist_(Indian_Administered_Kashmir)": 235, "Activist_(Indonesia)": 236, "Activist_(Iran)": 237, "Activist_(Iranian_Kurds)": 238, "Activist_(Iraq)": 239, "Activist_(Ireland)": 240, "Activist_(Islamic_Jihad)": 241, "Activist_(Islamic_State_of_Iraq_and_the_Levant)": 242, "Activist_(Israel)": 243, "Activist_(Italy)": 244, "Activist_(Ivorian_Popular_Front)": 245, "Activist_(Izz_ad-Din_al-Qassam_Brigades)": 246, "Activist_(Japan)": 247, "Activist_(Jordan)": 248, "Activist_(Kenya)": 249, "Activist_(Kuwait)": 250, "Activist_(Kyrgyzstan)": 251, "Activist_(Laos)": 252, "Activist_(Latvia)": 253, "Activist_(Lebanon)": 254, "Activist_(Liberia)": 255, "Activist_(Libya)": 256, "Activist_(Likud)": 257, "Activist_(Lithuania)": 258, "Activist_(Madagascar)": 259, "Activist_(Malawi)": 260, "Activist_(Malaysia)": 261, "Activist_(Maldives)": 262, "Activist_(Mali)": 263, "Activist_(Malta)": 264, "Activist_(Mapuche)": 265, "Activist_(Mauritania)": 266, "Activist_(Mexico)": 267, "Activist_(Moldova)": 268, "Activist_(Montenegro)": 269, "Activist_(Morocco)": 270, "Activist_(Mozambique)": 271, "Activist_(Musavat_Party)": 272, "Activist_(Myanmar)": 273, "Activist_(Namibia)": 274, "Activist_(Nepal)": 275, "Activist_(Netherlands)": 276, "Activist_(New_Zealand)": 277, "Activist_(Nicaragua)": 278, "Activist_(Niger)": 279, "Activist_(Nigeria)": 280, "Activist_(Non-Governmental_Organizations)": 281, "Activist_(Norway)": 282, "Activist_(Oman)": 283, "Activist_(Pakistan)": 284, "Activist_(Palestinian_Territory,_Occupied)": 285, "Activist_(Papua_New_Guinea)": 286, "Activist_(People's_Party_for_Reconstruction_and_Democracy)": 287, "Activist_(Peru)": 288, "Activist_(Philippines)": 289, "Activist_(Poland)": 290, "Activist_(Rally_of_the_Republicans)": 291, "Activist_(Rashtriya_Swayamsevak_Sangh)": 292, "Activist_(Reporters_Without_Borders)": 293, "Activist_(Republican_People's_Party)": 294, "Activist_(Romania)": 295, "Activist_(Russia)": 296, "Activist_(Rwanda)": 297, "Activist_(Sahrawi_people)": 298, "Activist_(Saudi_Arabia)": 299, "Activist_(Secretary_of_State_for_the_Home_Department)": 300, "Activist_(Senegal)": 301, "Activist_(Shiv_Sena)": 302, "Activist_(Singapore)": 303, "Activist_(Slovakia)": 304, "Activist_(Somalia)": 305, "Activist_(South_Africa)": 306, "Activist_(South_Asia)": 307, "Activist_(South_Korea)": 308, "Activist_(South_Sudan)": 309, "Activist_(Southeast_Asia)": 310, "Activist_(Spain)": 311, "Activist_(Sri_Lanka)": 312, "Activist_(Student_Islamic_Movement_of_India)": 313, "Activist_(Sudan)": 314, "Activist_(Swaziland)": 315, "Activist_(Sweden)": 316, "Activist_(Switzerland)": 317, "Activist_(Syria)": 318, "Activist_(Taiwan)": 319, "Activist_(Tajikistan)": 320, "Activist_(Tanzania)": 321, "Activist_(Tatar)": 322, "Activist_(Telugu_Desam_Party)": 323, "Activist_(Thailand)": 324, "Activist_(Tibet_Autonomous_Region)": 325, "Activist_(Timor-Leste)": 326, "Activist_(Togo)": 327, "Activist_(Tunisia)": 328, "Activist_(Turkey)": 329, "Activist_(Uganda)": 330, "Activist_(Ukraine)": 331, "Activist_(United_Arab_Emirates)": 332, "Activist_(United_Democratic_Front)": 333, "Activist_(United_Kingdom)": 334, "Activist_(United_National_Movement)": 335, "Activist_(United_States)": 336, "Activist_(Uruguay)": 337, "Activist_(Uzbekistan)": 338, "Activist_(Venezuela)": 339, "Activist_(Vietnam)": 340, "Activist_(Vishva_Hindu_Parishad)": 341, "Activist_(Yemen)": 342, "Activist_(Zambia)": 343, "Activist_(Zimbabwe)": 344, "Actor_(Africa)": 345, "Actor_(Albania)": 346, "Actor_(Australia)": 347, "Actor_(Bangladesh)": 348, "Actor_(China)": 349, "Actor_(Congo)": 350, "Actor_(Cote_d'Ivoire)": 351, "Actor_(Ethiopia)": 352, "Actor_(Finland)": 353, "Actor_(France)": 354, "Actor_(Georgia)": 355, "Actor_(Guinea)": 356, "Actor_(Hong_Kong)": 357, "Actor_(India)": 358, "Actor_(Indonesia)": 359, "Actor_(Iran)": 360, "Actor_(Iraq)": 361, "Actor_(Ireland)": 362, "Actor_(Libya)": 363, "Actor_(Madagascar)": 364, "Actor_(Mali)": 365, "Actor_(Myanmar)": 366, "Actor_(Pakistan)": 367, "Actor_(Russia)": 368, "Actor_(Senegal)": 369, "Actor_(Sierra_Leone)": 370, "Actor_(South_Korea)": 371, "Actor_(Spain)": 372, "Actor_(Togo)": 373, "Actor_(United_States)": 374, "Actor_(Yemen)": 375, "Actor_(Zimbabwe)": 376, "Adam_Bandt": 377, "Adam_Giles": 378, "Adam_Schiff": 379, "Adam_Shareef_Umar": 380, "Adam_Wood": 381, "Adama_Barrow": 382, "Adama_Dieng": 383, "Adama_Kon\u00e9": 384, "Adamantios_Vassilakis": 385, "Adams_Oshiomhole": 386, "Adamu_Aliero": 387, "Adamu_Ciroma": 388, "Adebisi_Akande": 389, "Adel_al-Jubeir": 390, "Adil_Abdul-Mahdi": 391, "Adilbek_Dzhaksybekov": 392, "Adjara": 393, "Adjoumani_Kouassi_Kobenan": 394, "Administrative_Body_(Afghanistan)": 395, "Administrative_Body_(Congo)": 396, "Administrative_Body_(Fiji)": 397, "Administrative_Body_(India)": 398, "Administrative_Body_(Myanmar)": 399, "Administrative_Body_(Saudi_Arabia)": 400, "Administrative_Body_(Taiwan)": 401, "Administrative_Body_(Thailand)": 402, "Administrative_Tribunal": 403, "Admiral_(Australia)": 404, "Admiral_(Bangladesh)": 405, "Admiral_(China)": 406, "Admiral_(Ecuador)": 407, "Admiral_(Estonia)": 408, "Admiral_(Greece)": 409, "Admiral_(India)": 410, "Admiral_(Indonesia)": 411, "Admiral_(Iran)": 412, "Admiral_(Italy)": 413, "Admiral_(Japan)": 414, "Admiral_(Latvia)": 415, "Admiral_(Lebanon)": 416, "Admiral_(Nigeria)": 417, "Admiral_(Pakistan)": 418, "Admiral_(Persian_Gulf)": 419, "Admiral_(Philippines)": 420, "Admiral_(Russia)": 421, "Admiral_(South_Korea)": 422, "Admiral_(Taiwan)": 423, "Admiral_(United_States)": 424, "Admiral_(Vietnam)": 425, "Adolf_Hitler": 426, "Adolfo_P\u00e9rez_Esquivel": 427, "Adolphe_Muzito": 428, "Adonis_Abboud": 429, "Adonis_Georgiadis": 430, "Adoum_Gargoum": 431, "Adrian_Edwards": 432, "Adrian_Hasler": 433, "Adrian_Piccoli": 434, "Adriano_Maleiane": 435, "Adrienne_Clarkson": 436, "Adul_Saengsingkaew": 437, "Adventist_Development_And_Relief_Agency": 438, "Adylbek_Kasymaliyev": 439, "Aero_Vodochody": 440, "Aeroflot": 441, "Afe_Babalola": 442, "Afenifere": 443, "Afghan_Islamic_Press": 444, "Afghan_National_Army": 445, "Afghanistan": 446, "Afonso_Dhlakama": 447, "Africa": 448, "African_Christian_Democratic_Party": 449, "African_Development_Bank": 450, "African_Development_Bank_Group": 451, "African_Development_Fund": 452, "African_National_Congress": 453, "African_Union": 454, "African_Union_Mission_to_Somalia": 455, "African_Union_\u2013_United_Nations_Hybrid_Operation_in_Darfur": 456, "African_University": 457, "Aftab_Ahmed": 458, "Aftab_Sherpao": 459, "Aftonbladet": 460, "Agapito_Mba_Mokuy": 461, "Agathon_Rwasa": 462, "Agence_France-Presse": 463, "Agency_for_Cultural_Affairs": 464, "Agnes_Kalibata": 465, "Agnes_Magpale": 466, "Agostinho_Mondlane": 467, "Agriculture_/_Fishing_/_Forestry_Ministry_(Afghanistan)": 468, "Agriculture_/_Fishing_/_Forestry_Ministry_(Algeria)": 469, "Agriculture_/_Fishing_/_Forestry_Ministry_(Angola)": 470, "Agriculture_/_Fishing_/_Forestry_Ministry_(Argentina)": 471, "Agriculture_/_Fishing_/_Forestry_Ministry_(Armenia)": 472, "Agriculture_/_Fishing_/_Forestry_Ministry_(Australia)": 473, "Agriculture_/_Fishing_/_Forestry_Ministry_(Austria)": 474, "Agriculture_/_Fishing_/_Forestry_Ministry_(Azerbaijan)": 475, "Agriculture_/_Fishing_/_Forestry_Ministry_(Bangladesh)": 476, "Agriculture_/_Fishing_/_Forestry_Ministry_(Belgium)": 477, "Agriculture_/_Fishing_/_Forestry_Ministry_(Benin)": 478, "Agriculture_/_Fishing_/_Forestry_Ministry_(Brazil)": 479, "Agriculture_/_Fishing_/_Forestry_Ministry_(Burkina_Faso)": 480, "Agriculture_/_Fishing_/_Forestry_Ministry_(Cameroon)": 481, "Agriculture_/_Fishing_/_Forestry_Ministry_(Canada)": 482, "Agriculture_/_Fishing_/_Forestry_Ministry_(Chad)": 483, "Agriculture_/_Fishing_/_Forestry_Ministry_(China)": 484, "Agriculture_/_Fishing_/_Forestry_Ministry_(Cote_d'Ivoire)": 485, "Agriculture_/_Fishing_/_Forestry_Ministry_(Croatia)": 486, "Agriculture_/_Fishing_/_Forestry_Ministry_(Czech_Republic)": 487, "Agriculture_/_Fishing_/_Forestry_Ministry_(Egypt)": 488, "Agriculture_/_Fishing_/_Forestry_Ministry_(Finland)": 489, "Agriculture_/_Fishing_/_Forestry_Ministry_(France)": 490, "Agriculture_/_Fishing_/_Forestry_Ministry_(Georgia)": 491, "Agriculture_/_Fishing_/_Forestry_Ministry_(Germany)": 492, "Agriculture_/_Fishing_/_Forestry_Ministry_(Greece)": 493, "Agriculture_/_Fishing_/_Forestry_Ministry_(India)": 494, "Agriculture_/_Fishing_/_Forestry_Ministry_(Iran)": 495, "Agriculture_/_Fishing_/_Forestry_Ministry_(Iraq)": 496, "Agriculture_/_Fishing_/_Forestry_Ministry_(Ireland)": 497, "Agriculture_/_Fishing_/_Forestry_Ministry_(Italy)": 498, "Agriculture_/_Fishing_/_Forestry_Ministry_(Japan)": 499, "Agriculture_/_Fishing_/_Forestry_Ministry_(Kenya)": 500, "Agriculture_/_Fishing_/_Forestry_Ministry_(Laos)": 501, "Agriculture_/_Fishing_/_Forestry_Ministry_(Latvia)": 502, "Agriculture_/_Fishing_/_Forestry_Ministry_(Lebanon)": 503, "Agriculture_/_Fishing_/_Forestry_Ministry_(Lithuania)": 504, "Agriculture_/_Fishing_/_Forestry_Ministry_(Malawi)": 505, "Agriculture_/_Fishing_/_Forestry_Ministry_(Mexico)": 506, "Agriculture_/_Fishing_/_Forestry_Ministry_(Morocco)": 507, "Agriculture_/_Fishing_/_Forestry_Ministry_(Mozambique)": 508, "Agriculture_/_Fishing_/_Forestry_Ministry_(Namibia)": 509, "Agriculture_/_Fishing_/_Forestry_Ministry_(Nigeria)": 510, "Agriculture_/_Fishing_/_Forestry_Ministry_(Norway)": 511, "Agriculture_/_Fishing_/_Forestry_Ministry_(Pakistan)": 512, "Agriculture_/_Fishing_/_Forestry_Ministry_(Palestinian_Territory,_Occupied)": 513, "Agriculture_/_Fishing_/_Forestry_Ministry_(Philippines)": 514, "Agriculture_/_Fishing_/_Forestry_Ministry_(Poland)": 515, "Agriculture_/_Fishing_/_Forestry_Ministry_(Romania)": 516, "Agriculture_/_Fishing_/_Forestry_Ministry_(Russia)": 517, "Agriculture_/_Fishing_/_Forestry_Ministry_(Senegal)": 518, "Agriculture_/_Fishing_/_Forestry_Ministry_(Slovakia)": 519, "Agriculture_/_Fishing_/_Forestry_Ministry_(South_Africa)": 520, "Agriculture_/_Fishing_/_Forestry_Ministry_(South_Korea)": 521, "Agriculture_/_Fishing_/_Forestry_Ministry_(South_Sudan)": 522, "Agriculture_/_Fishing_/_Forestry_Ministry_(Spain)": 523, "Agriculture_/_Fishing_/_Forestry_Ministry_(Sudan)": 524, "Agriculture_/_Fishing_/_Forestry_Ministry_(Tajikistan)": 525, "Agriculture_/_Fishing_/_Forestry_Ministry_(Tanzania)": 526, "Agriculture_/_Fishing_/_Forestry_Ministry_(Thailand)": 527, "Agriculture_/_Fishing_/_Forestry_Ministry_(Turkey)": 528, "Agriculture_/_Fishing_/_Forestry_Ministry_(United_States)": 529, "Agriculture_/_Fishing_/_Forestry_Ministry_(Vietnam)": 530, "Agriculture_/_Fishing_/_Forestry_Ministry_(Zambia)": 531, "Agudat_Yisrael": 532, "Agust\u00edn_Carstens": 533, "Agust\u00edn_Rossi": 534, "Ahmad_Jannati_Massah": 535, "Ahmad_Jarba": 536, "Ahmad_Jibril": 537, "Ahmad_Khatami": 538, "Ahmad_Majdalani": 539, "Ahmad_Masjed-Jamei": 540, "Ahmad_Mir": 541, "Ahmad_Shah_Masood": 542, "Ahmad_Tejan_Kabbah": 543, "Ahmad_Zahid_Hamidi": 544, "Ahmad_al-Assir": 545, "Ahmad_al-Khatib": 546, "Ahmad_al-Tayyib": 547, "Ahmed_Abdallah_Sambi": 548, "Ahmed_Aboul_Gheit": 549, "Ahmed_Abu_Khatallah": 550, "Ahmed_Abukar_Hassan": 551, "Ahmed_Ali_Hashi": 552, "Ahmed_Aqabat": 553, "Ahmed_Ben_Saleh": 554, "Ahmed_Boukhari": 555, "Ahmed_Ezz": 556, "Ahmed_Gamal_El-Din_Moussa": 557, "Ahmed_Hassan_Said": 558, "Ahmed_Idris": 559, "Ahmed_Issack_Hassan": 560, "Ahmed_Isse_Awad": 561, "Ahmed_Jamsheed_Mohamed": 562, "Ahmed_Maiteeq": 563, "Ahmed_Mohamed_Shafik": 564, "Ahmed_Mohammed_Haroun": 565, "Ahmed_Mohammed_Makarfi": 566, "Ahmed_Ouyahia": 567, "Ahmed_Patel": 568, "Ahmed_Shide": 569, "Ahmed_bin_Abdullah_Al_Mahmoud": 570, "Ahmed_bin_Ahmed_al-Maysari": 571, "Ahmed_bin_Daghr": 572, "Ahmed_el_Madani_Diallo": 573, "Ahmet_\u00dcz\u00fcmc\u00fc": 574, "Ahn_Cheol_Soo": 575, "Ahrar_ash-Sham": 576, "Ahsan_Iqbal": 577, "Ai_Weiwei": 578, "AirAsia": 579, "Air_Burkina": 580, "Air_Force_(Afghanistan)": 581, "Air_Force_(Australia)": 582, "Air_Force_(Azerbaijan)": 583, "Air_Force_(Bangladesh)": 584, "Air_Force_(Belgium)": 585, "Air_Force_(Brazil)": 586, "Air_Force_(Canada)": 587, "Air_Force_(Chile)": 588, "Air_Force_(China)": 589, "Air_Force_(Colombia)": 590, "Air_Force_(Cote_d'Ivoire)": 591, "Air_Force_(Croatia)": 592, "Air_Force_(Czech_Republic)": 593, "Air_Force_(Denmark)": 594, "Air_Force_(Ecuador)": 595, "Air_Force_(Egypt)": 596, "Air_Force_(Estonia)": 597, "Air_Force_(Ethiopia)": 598, "Air_Force_(Germany)": 599, "Air_Force_(Greece)": 600, "Air_Force_(India)": 601, "Air_Force_(Indonesia)": 602, "Air_Force_(Iran)": 603, "Air_Force_(Iraq)": 604, "Air_Force_(Israel)": 605, "Air_Force_(Jordan)": 606, "Air_Force_(Libya)": 607, "Air_Force_(Lithuania)": 608, "Air_Force_(Malaysia)": 609, "Air_Force_(Mexico)": 610, "Air_Force_(Nigeria)": 611, "Air_Force_(North_Korea)": 612, "Air_Force_(Norway)": 613, "Air_Force_(Pakistan)": 614, "Air_Force_(Palestinian_Territory,_Occupied)": 615, "Air_Force_(Paraguay)": 616, "Air_Force_(Philippines)": 617, "Air_Force_(Qatar)": 618, "Air_Force_(Romania)": 619, "Air_Force_(Russia)": 620, "Air_Force_(Saudi_Arabia)": 621, "Air_Force_(Singapore)": 622, "Air_Force_(South_Korea)": 623, "Air_Force_(Sri_Lanka)": 624, "Air_Force_(Sudan)": 625, "Air_Force_(Syria)": 626, "Air_Force_(Taiwan)": 627, "Air_Force_(Tajikistan)": 628, "Air_Force_(Thailand)": 629, "Air_Force_(Tunisia)": 630, "Air_Force_(Turkey)": 631, "Air_Force_(Uganda)": 632, "Air_Force_(Ukraine)": 633, "Air_Force_(United_Kingdom)": 634, "Air_Force_(United_States)": 635, "Air_Force_(Venezuela)": 636, "Air_Force_(Vietnam)": 637, "Air_Force_(Yemen)": 638, "Air_Force_Chief_(India)": 639, "Air_Force_Chief_(Indonesia)": 640, "Air_Force_Chief_(Iran)": 641, "Air_Force_Chief_(Israel)": 642, "Air_Force_Chief_(Nigeria)": 643, "Air_France": 644, "Air_Marshall_(Bangladesh)": 645, "Air_Marshall_(India)": 646, "Air_Marshall_(Indonesia)": 647, "Air_Marshall_(Nigeria)": 648, "Air_Marshall_(Pakistan)": 649, "Air_Namibia": 650, "Air_Self-Defence_Force": 651, "Air_Zimbabwe": 652, "Aircraft_Carrier_(China)": 653, "Aircraft_Carrier_(Russia)": 654, "Aircraft_Carrier_(United_Kingdom)": 655, "Aircraft_Carrier_(United_States)": 656, "Airline_(Australia)": 657, "Airline_(Belgium)": 658, "Airline_(Canada)": 659, "Airline_(China)": 660, "Airline_(Ethiopia)": 661, "Airline_(Germany)": 662, "Airline_(Ghana)": 663, "Airline_(Hong_Kong)": 664, "Airline_(Hungary)": 665, "Airline_(India)": 666, "Airline_(Indonesia)": 667, "Airline_(Iran)": 668, "Airline_(Ireland)": 669, "Airline_(Israel)": 670, "Airline_(Japan)": 671, "Airline_(Kazakhstan)": 672, "Airline_(Lebanon)": 673, "Airline_(Libya)": 674, "Airline_(Malaysia)": 675, "Airline_(Nauru)": 676, "Airline_(Nigeria)": 677, "Airline_(Pakistan)": 678, "Airline_(Panama)": 679, "Airline_(Peru)": 680, "Airline_(Philippines)": 681, "Airline_(Portugal)": 682, "Airline_(Russia)": 683, "Airline_(Saudi_Arabia)": 684, "Airline_(Senegal)": 685, "Airline_(Singapore)": 686, "Airline_(South_Africa)": 687, "Airline_(South_Korea)": 688, "Airline_(Spain)": 689, "Airline_(Syria)": 690, "Airline_(Thailand)": 691, "Airline_(Ukraine)": 692, "Airline_(United_Kingdom)": 693, "Airline_(United_States)": 694, "Airline_(Venezuela)": 695, "Airline_(Vietnam)": 696, "Airline_(Zimbabwe)": 697, "Airman_(India)": 698, "Airman_(Nigeria)": 699, "Airman_(Philippines)": 700, "Airman_(United_Kingdom)": 701, "Airman_(United_States)": 702, "Aisha_Alhassan": 703, "Aishwarya_Rai": 704, "Aivars_Lembergs": 705, "Ajay_Maken": 706, "Ajay_Rai": 707, "Ajay_Sharma": 708, "Ajit_Doval": 709, "Ajit_Singh": 710, "Ajker_Kagoj": 711, "Ajmal_Kasab": 712, "Ajmer_Singh": 713, "Akali_Dal": 714, "Akali_Leader": 715, "Akamai_Technologies": 716, "Akbar_Hossain": 717, "Akhbar_Al_Khaleej": 718, "Akhbar_Al_Youm": 719, "Akhilesh_Yadav": 720, "Akie_Abe": 721, "Akilisi_Pohiva": 722, "Akinwumi_Adesina": 723, "Akinwunmi_Ambode": 724, "Akira_Amari": 725, "Akis_Tsochatzopoulos": 726, "Akitaka_Saiki": 727, "Akram_Chehayeb": 728, "Akshay_Kumar": 729, "Al-Akhbar": 730, "Al-Azhar_Mosque": 731, "Al-Baath_Party": 732, "Al-Ittihad": 733, "Al-Jaysh_al-Sha'bi": 734, "Al-Manar": 735, "Al-Marada_Movement": 736, "Al-Muhtadee_Billah": 737, "Al-Qabas": 738, "Al-Quds": 739, "Al-Shabaab": 740, "Al-Watan_(Jordan)": 741, "Al-Watan_(Syria)": 742, "Al_Arabiya": 743, "Al_Awda_(The_Return)": 744, "Al_Ekhbariya": 745, "Al_Furq\u00e1n": 746, "Al_Gore": 747, "Al_Green": 748, "Al_Haq": 749, "Al_Jazeera": 750, "Al_Khaleej": 751, "Al_Mezan_Center_for_Human_Rights": 752, "Al_Mubarak_Air_Base": 753, "Al_Qaeda": 754, "Al_Qaeda_in_the_Arabian_Peninsula": 755, "Al_Quds_al_Arabi": 756, "Al_Sharq_al_Awsat": 757, "Al_Wafa": 758, "Al_Wefaq_National_Islamic_Society": 759, "Alaa_Mubarak": 760, "Aladdin_Boroujerdi": 761, "Alain_Aim\u00e9_Nyamitwe": 762, "Alain_Aoun": 763, "Alain_Berset": 764, "Alain_Juppe": 765, "Alam_Khan": 766, "Alamine_Ousmane_Mey": 767, "Alan_Dershowitz": 768, "Alan_Duncan": 769, "Alan_Garcia": 770, "Alan_Greenspan": 771, "Alan_Gross": 772, "Alan_Peter_Cayetano": 773, "Alan_Smith": 774, "Alaska_Air_Group": 775, "Alassane_Ouattara": 776, "Alastair_Macdonald": 777, "Alawi": 778, "Alban_Kingsford_Sumana_Bagbin": 779, "Albania": 780, "Albert_II": 781, "Albert_Kan-Dapaah": 782, "Albert_Mabri_Toikeusse": 783, "Albert_Reynolds": 784, "Albert_del_Rosario": 785, "Alberta_Health_Services": 786, "Alberto_Anaya": 787, "Alberto_Carrasquilla": 788, "Alberto_Espina": 789, "Alberto_Fujimori": 790, "Alberto_Goldman": 791, "Alberto_Nisman": 792, "Alberto_N\u00fa\u00f1ez_Feij\u00f3o": 793, "Alberto_Rodr\u00edguez_Sa\u00e1": 794, "Albie_Sachs": 795, "Alcee_L._Hastings": 796, "Alcides_Sakala_Sim\u00f5es": 797, "Aldemir_Bendine": 798, "Aldo_Rebelo": 799, "Alec_Erwin": 800, "Alejandra_Krauss": 801, "Alejandro_Aguinaga": 802, "Alejandro_Encinas_Rodr\u00edguez": 803, "Alejandro_Foxley": 804, "Alejandro_Gertz_Manero": 805, "Alejandro_Guillier": 806, "Alejandro_Toledo": 807, "Aleksandar_Antic": 808, "Aleksandar_Vulin": 809, "Aleksandar_Vu\u010di\u0107": 810, "Aleksandr_Ivanov": 811, "Aleksandr_Sergeyevich_Sokolov": 812, "Aleksandr_Shokhin": 813, "Aleksandr_Tkachev": 814, "Alena_Schillerov\u00e1": 815, "Alex_Badeh": 816, "Alex_Ifeanyichukwu_Ekwueme": 817, "Alex_Salmond": 818, "Alex_Scott": 819, "Alexander_Bastrykin": 820, "Alexander_Cummings": 821, "Alexander_De_Croo": 822, "Alexander_Dmitriyevich_Zhukov": 823, "Alexander_Dobrindt": 824, "Alexander_Downer": 825, "Alexander_Galushka": 826, "Alexander_Grushko": 827, "Alexander_Ivanovich_Baranov": 828, "Alexander_Kadakin": 829, "Alexander_Lukashenko": 830, "Alexander_Lukashevich": 831, "Alexander_M._Azar": 832, "Alexander_Medvedev": 833, "Alexander_Novak": 834, "Alexander_Panin": 835, "Alexander_Stubb": 836, "Alexander_Valterovich_Litvinenko": 837, "Alexander_Van_der_Bellen": 838, "Alexander_Vasilyevich_Bortnikov": 839, "Alexander_Vershbow": 840, "Alexander_Vitko": 841, "Alexander_Zasypkin": 842, "Alexandria": 843, "Alexandru_Jizdan": 844, "Alexandru_Tanase": 845, "Alexei_Leonidovich_Kudrin": 846, "Alexei_Miller": 847, "Alexei_Mordashov": 848, "Alexei_Navalny": 849, "Alexei_Pushkov": 850, "Alexei_Ulyukayev": 851, "Alexey_Vasiliyevich_Gordeyev": 852, "Alexis_Thambwe-Mwamba": 853, "Alexis_Tsipras": 854, "Alfa-Bank": 855, "Alfonso_Dastis": 856, "Alfred_Baphethuxolo_Nzo": 857, "Alfred_Mutua": 858, "Alfredo_Crespo": 859, "Alfredo_Lim": 860, "Alfredo_Moreno": 861, "Alfredo_Pires": 862, "Alfredo_Rada": 863, "Algeria": 864, "Algerian_People's_National_Army": 865, "Algirdas_Butkevi\u010dius": 866, "Alhaji_Aliko_Dangote": 867, "Alhaji_Lai_Mohammed": 868, "Ali_Abdullah_Ayyoub": 869, "Ali_Abdullah_Saleh": 870, "Ali_Akbar_Salehi": 871, "Ali_Akbar_Velayati": 872, "Ali_Al-Za'tari": 873, "Ali_Ardashir_Larijani": 874, "Ali_Bongo_Ondimba": 875, "Ali_Dheere": 876, "Ali_Fadavi": 877, "Ali_Fayyad": 878, "Ali_Haidar": 879, "Ali_Hammoud": 880, "Ali_Hasanov_Shamil_oglu": 881, "Ali_Hassan_Khalil": 882, "Ali_Karimli": 883, "Ali_Mamlouk": 884, "Ali_Mariama_Elhadj_Ibrahim": 885, "Ali_Modu_Sheriff": 886, "Ali_Mohamed_Shein": 887, "Ali_Mohsen_al-Ahmar": 888, "Ali_Motahhari": 889, "Ali_Ndume": 890, "Ali_Osman_Taha": 891, "Ali_Rabiei": 892, "Ali_Roba": 893, "Ali_Shamkhani": 894, "Ali_Younesi": 895, "Alibaba_Group_Holding_Ltd": 896, "Alicia_Castro": 897, "Alie_Kabba": 898, "Alioune_Sarr": 899, "Alistair_Burt": 900, "Alistair_Carmichael": 901, "Alistair_Darling": 902, "Alitalia": 903, "Aliyu_Magatakarda_Wamakko": 904, "All_Assam_Students_Union": 905, "All_India_Agricultural_Worker's_Union": 906, "All_India_Forward_Bloc": 907, "All_India_Radio": 908, "All_India_Sikh_Students_Federation": 909, "All_India_Student's_Federation": 910, "All_Nigeria_Peoples_Party": 911, "All_Parties_Freedom_Conference": 912, "All_Progressives_Congress": 913, "All_Progressives_Grand_Alliance": 914, "Alleged_Militants_(Afghanistan)": 915, "Alleged_Militants_(Egypt)": 916, "Alleged_Militants_(India)": 917, "Alleged_Militants_(Indonesia)": 918, "Alleged_Militants_(Iraq)": 919, "Allen_Chastanet": 920, "Alliance_Party_(India)": 921, "Alliance_Party_(Russia)": 922, "Alliance_Party_(Sweden)": 923, "Alliance_Party_(United_Kingdom)": 924, "Alliance_for_Change": 925, "Alliance_for_Democracy": 926, "Alliance_for_Democracy_in_Mali/African_Party_for_Solidarity_and_Justice": 927, "Alliance_for_the_Renewal_of_Congo": 928, "Alliance_for_the_Republic-Yakaar": 929, "Alliance_of_the_New_Citizen": 930, "Allied_Democratic_Forces": 931, "Almaz-Antey": 932, "Almazbek_Atambayev": 933, "Alois_Philipp_Maria": 934, "Alok_P_Singh": 935, "Aloysio_Nunes_Ferreira_Filho": 936, "Alpha_Barry": 937, "Alpha_Cond\u00e9": 938, "Alpha_Diallo": 939, "Alpha_Group_Commandos": 940, "Alpheus_Naruseb": 941, "Alstom": 942, "Altantuya_Shaariibuu": 943, "Alvaro_Colom_Caballeros": 944, "Alvaro_Uribe_Velez": 945, "Alvin_Smith": 946, "Alwasat": 947, "Aly_Ngouille_Ndiaye": 948, "Amado_Boudou": 949, "Amadou_Ba": 950, "Amadou_Diallo": 951, "Amadou_Gon_Coulibaly": 952, "Amadou_Sanneh": 953, "Amadou_Toumani_Tour\u00e9": 954, "Amal_Clooney": 955, "Amal_Movement": 956, "Amar_Ghoul": 957, "Amar_Singh": 958, "Amara_Essy": 959, "Amarinder_Singh": 960, "Amartya_Sen": 961, "Amazon.com": 962, "Amber_Rudd": 963, "Ambika_Soni": 964, "Ambrose_Mutinhiri": 965, "Ameenah_Gurib": 966, "Amelia_Kyambadde": 967, "American_Chamber_of_Commerce": 968, "American_Civil_Liberties_Union": 969, "American_Enterprise_Institute": 970, "American_Institute_in_Taiwan": 971, "American_Popular_Revolutionary_Alliance": 972, "American_Red_Cross": 973, "American_University_in_Cairo": 974, "Amerisourcebergen": 975, "Amhara_National_Democratic_Movement": 976, "Ami_Bera": 977, "Amien_Rais": 978, "Amin_Gemayel": 979, "Amin_Hassan_Omer": 980, "Amina_Mohamed": 981, "Aminata_Tour\u00e9": 982, "Aminu_Tambuwal": 983, "Aminu_Wali": 984, "Amir_Hatami": 985, "Amir_Peretz": 986, "Amit_Kumar": 987, "Amit_Shah": 988, "Amitabh_Bachchan": 989, "Ammar_Rizvi": 990, "Ammar_al-Hakim": 991, "Amnesty_International": 992, "Amos_Chibaya": 993, "Amos_Sawyer": 994, "Amr_al-Garhy": 995, "Amrik_Singh": 996, "Amrinder_Singh": 997, "Amrullah_Saleh": 998, "Amy_Adams": 999, "Amy_Klobuchar": 1000, "Ana_Brnabic": 1001, "Ana_Mar\u00eda_S\u00e1nchez": 1002, "Anadarko_Petroleum": 1003, "Anadolu_News_Agency": 1004, "Anakpawis": 1005, "Anandiben_Patel": 1006, "Anant_Geete": 1007, "Ananth_Kumar": 1008, "Anas_Khalid_Al_Saleh": 1009, "Anatolian_Agency": 1010, "Anatoly_Antonov": 1011, "Anatoly_Ilich_Bibilov": 1012, "Anatoly_Karibov": 1013, "Anatoly_Kucherena": 1014, "Anayibe_Rojas_Valderrama": 1015, "Andal_Ampatuan_Sr": 1016, "Andargachew_Tsige": 1017, "Andean_Community": 1018, "Anders_Breivik": 1019, "Anders_Fogh_Rasmussen": 1020, "Anders_Samuelsen": 1021, "Andhra_Pradesh_Civil_Liberties_Committee": 1022, "Andorra": 1023, "Andrea_Nahles": 1024, "Andreas_Mavroyiannis": 1025, "Andrei_Belousov": 1026, "Andrei_Galbur": 1027, "Andrei_Kelin": 1028, "Andrei_Kobyakov": 1029, "Andrej_Babis": 1030, "Andrej_Danko": 1031, "Andrej_Kiska": 1032, "Andrej_Plenkovic": 1033, "Andreja_Katic": 1034, "Andres_Anvelt": 1035, "Andres_Pastrana_Arango": 1036, "Andres_Tarand": 1037, "Andres_Velasquez": 1038, "Andrew_Adonis": 1039, "Andrew_Chan": 1040, "Andrew_Chenge": 1041, "Andrew_Colvin": 1042, "Andrew_Gutti": 1043, "Andrew_Holness": 1044, "Andrew_Hsia": 1045, "Andrew_Mark_Cuomo": 1046, "Andrew_Mitchell": 1047, "Andrew_Pearce": 1048, "Andrew_Robb": 1049, "Andrew_Scheer": 1050, "Andrew_Smith": 1051, "Andrew_Wilkie": 1052, "Andrew_Yang": 1053, "Andrey_Konstantinovich_Lugovoy": 1054, "Andrey_Vorobyov": 1055, "Andrian_Candu": 1056, "Andris_Berzins": 1057, "Andris_Skele": 1058, "Andrius_Krivas": 1059, "Andrius_Kubilius": 1060, "Andriy_Lysenko": 1061, "Andriy_Parubiy": 1062, "Andriy_Sadovyi": 1063, "Andros_Kyprianou": 1064, "Andrus_Ansip": 1065, "Andry_Rajoelina": 1066, "Andrzej_Duda": 1067, "Andr\u00e9_Kimbuta": 1068, "Andr\u00e9_Okombi_Salissa": 1069, "Andr\u00e9s_Allamand": 1070, "Andr\u00e9s_Chadwick": 1071, "Andr\u00e9s_Manuel_L\u00f3pez_Obrador": 1072, "Andr\u00e9s_Navarro": 1073, "Andr\u00e9s_Pav\u00f3n_Murillo": 1074, "Andr\u00e9s_Velasco": 1075, "Andr\u00e9s_Zald\u00edvar": 1076, "Andy_Scott": 1077, "Ange-F\u00e9lix_Patass\u00e9": 1078, "Angel_Luis_D'Elia": 1079, "Angel_de_Jesus_Pacheco": 1080, "Angela_Merkel": 1081, "Angelina_Matise_Motshekga": 1082, "Angelino_Alfano": 1083, "Angelino_Garz\u00f3n": 1084, "Angelo_Sodano": 1085, "Anglican_(South_Africa)": 1086, "Anglican_Communion": 1087, "Anglogold_Ashanti": 1088, "Angola": 1089, "Angolan_Armed_Forces": 1090, "Angus_King": 1091, "Anheuser_Busch": 1092, "Anicet_Georges_Dologu\u00e9l\u00e9": 1093, "Anies_Baswedan": 1094, "Anifah_Aman": 1095, "Anil_Baijal": 1096, "Anil_Desai": 1097, "Anil_Sharma": 1098, "Anisul_Huq": 1099, "Anjem_Choudary": 1100, "Ank_Bijleveld": 1101, "Anna_Hazare": 1102, "Anna_Maria_Bligh": 1103, "Anna_Stepanovna_Politkovskaya": 1104, "Annastacia_Palaszczuk": 1105, "Anne_Hidalgo": 1106, "Anne_Waiguru": 1107, "Annette_Lu": 1108, "Annick_Girardin": 1109, "Anokh_Singh": 1110, "Ansar-e-Hezbollah": 1111, "Ansar_Bayt_Al-Maqdis": 1112, "Ansar_Dine": 1113, "Ansar_al-Islam": 1114, "Anson_Chan": 1115, "Antal_Rogan": 1116, "Antanas_Valionis": 1117, "Antara_News_Agency": 1118, "Antarctica": 1119, "Ante_Gotovina": 1120, "Anthony_Akhakon_Anenih": 1121, "Anthony_Garotinho": 1122, "Anthony_James_Leon": 1123, "Anthony_Kennedy": 1124, "Anthony_Lynham": 1125, "Anti-Kidnapping_Squad": 1126, "Anti_Defamation_League": 1127, "Anti_Money_Laundering_Office": 1128, "Anti_Slavery_International": 1129, "Anti_Terror_Court_(Pakistan)": 1130, "Antigua_and_Barbuda": 1131, "Anto_\u0110api\u0107": 1132, "Antoine_Gizenga": 1133, "Antoine_Zahra": 1134, "Anton_Herashchenko": 1135, "Anton_Siluanov": 1136, "Antoni_Macierewicz": 1137, "Antonin_Scalia": 1138, "Antonio_Anastasia": 1139, "Antonio_Inoki": 1140, "Antonio_Ledezma": 1141, "Antonio_Milososki": 1142, "Antonio_Palocci_Filho": 1143, "Antonio_Rodrigue": 1144, "Antonio_Saca": 1145, "Antonio_Tajani": 1146, "Antonio_Trillanes": 1147, "Antonio_\u00c1lvarez": 1148, "Antonis_Samaras": 1149, "Ant\u00f3nio_Lu\u00eds_dos_Santos_da_Costa": 1150, "Ant\u00f3nio_Manuel_de_Oliveira_Guterres": 1151, "Ant\u00f3nio_Vitorino": 1152, "Anupong_Paochinda": 1153, "Anwar_Gargash": 1154, "Anwar_as-Sadat": 1155, "Apirak_Kosayodhin": 1156, "Apisak_Tantivorawong": 1157, "Appeals_Court_(Argentina)": 1158, "Appeals_Court_(Armenia)": 1159, "Appeals_Court_(Australia)": 1160, "Appeals_Court_(Azerbaijan)": 1161, "Appeals_Court_(Bahrain)": 1162, "Appeals_Court_(Brazil)": 1163, "Appeals_Court_(Cambodia)": 1164, "Appeals_Court_(Chile)": 1165, "Appeals_Court_(Czech_Republic)": 1166, "Appeals_Court_(Denmark)": 1167, "Appeals_Court_(Egypt)": 1168, "Appeals_Court_(France)": 1169, "Appeals_Court_(Georgia)": 1170, "Appeals_Court_(Germany)": 1171, "Appeals_Court_(Greece)": 1172, "Appeals_Court_(Honduras)": 1173, "Appeals_Court_(Hungary)": 1174, "Appeals_Court_(Iran)": 1175, "Appeals_Court_(Israel)": 1176, "Appeals_Court_(Italy)": 1177, "Appeals_Court_(Libya)": 1178, "Appeals_Court_(Macedonia)": 1179, "Appeals_Court_(Morocco)": 1180, "Appeals_Court_(Netherlands)": 1181, "Appeals_Court_(Peru)": 1182, "Appeals_Court_(Philippines)": 1183, "Appeals_Court_(Poland)": 1184, "Appeals_Court_(Portugal)": 1185, "Appeals_Court_(Romania)": 1186, "Appeals_Court_(Russia)": 1187, "Appeals_Court_(Senegal)": 1188, "Appeals_Court_(Serbia)": 1189, "Appeals_Court_(South_Africa)": 1190, "Appeals_Court_(South_Korea)": 1191, "Appeals_Court_(Sudan)": 1192, "Appeals_Court_(Switzerland)": 1193, "Appeals_Court_(Thailand)": 1194, "Appeals_Court_(Ukraine)": 1195, "Appeals_Court_(United_Kingdom)": 1196, "Appeals_Court_(United_States)": 1197, "Apple_Inc.": 1198, "April_6_Youth_Movement": 1199, "Aquilino_Pimental": 1200, "Arab_Israelis": 1201, "Arab_League": 1202, "Arab_Maghreb_Union": 1203, "Arab_Unidentified_State_Actor": 1204, "Arakan_Rohingya_Salvation_Army": 1205, "Ararat_Mirzoyan": 1206, "Archbishop_(Africa)": 1207, "Archbishop_(Angola)": 1208, "Archbishop_(Australia)": 1209, "Archbishop_(Bosnia_and_Herzegovina)": 1210, "Archbishop_(Brazil)": 1211, "Archbishop_(Canada)": 1212, "Archbishop_(Central_African_Republic)": 1213, "Archbishop_(Chile)": 1214, "Archbishop_(Congo)": 1215, "Archbishop_(Croatia)": 1216, "Archbishop_(Cyprus)": 1217, "Archbishop_(Czech_Republic)": 1218, "Archbishop_(El_Salvador)": 1219, "Archbishop_(Ethiopia)": 1220, "Archbishop_(Germany)": 1221, "Archbishop_(Ghana)": 1222, "Archbishop_(Guam)": 1223, "Archbishop_(Holy_See_(Vatican_City_State))": 1224, "Archbishop_(Hong_Kong)": 1225, "Archbishop_(India)": 1226, "Archbishop_(Indonesia)": 1227, "Archbishop_(Ireland)": 1228, "Archbishop_(Italy)": 1229, "Archbishop_(Kenya)": 1230, "Archbishop_(Lithuania)": 1231, "Archbishop_(Malta)": 1232, "Archbishop_(Moldova)": 1233, "Archbishop_(Nigeria)": 1234, "Archbishop_(Philippines)": 1235, "Archbishop_(Poland)": 1236, "Archbishop_(Rwanda)": 1237, "Archbishop_(Senegal)": 1238, "Archbishop_(Singapore)": 1239, "Archbishop_(South_Africa)": 1240, "Archbishop_(South_Korea)": 1241, "Archbishop_(Uganda)": 1242, "Archbishop_(Ukraine)": 1243, "Archbishop_(United_Kingdom)": 1244, "Archbishop_(United_States)": 1245, "Archbishop_(Vietnam)": 1246, "Archbishop_(Zambia)": 1247, "Archbishop_of_Athens": 1248, "Archdiocese_(Australia)": 1249, "Archdiocese_(Canada)": 1250, "Archdiocese_(Chile)": 1251, "Archdiocese_(Egypt)": 1252, "Archdiocese_(France)": 1253, "Archdiocese_(Hong_Kong)": 1254, "Archdiocese_(India)": 1255, "Archdiocese_(Mexico)": 1256, "Archdiocese_(Nigeria)": 1257, "Archdiocese_(Philippines)": 1258, "Archdiocese_(Russia)": 1259, "Archdiocese_(Ukraine)": 1260, "Archer_Mangueira": 1261, "Areeb_Majeed": 1262, "Areva": 1263, "Arewa_Consultative_Forum": 1264, "Argentina": 1265, "Argentine_Jewish_Mutual_Association": 1266, "Argentine_Navy": 1267, "Ariana_TV": 1268, "Ariel_Lijo": 1269, "Ariel_Sharon": 1270, "Arif_Alvi": 1271, "Arish": 1272, "Aristides_Crespo": 1273, "Aristides_Gomes": 1274, "Arjun_Munda": 1275, "Arjun_Singh": 1276, "Arkady_Dvorkovich": 1277, "Arlene_Foster": 1278, "Armando_Guebuza": 1279, "Armed_Band_(Afghanistan)": 1280, "Armed_Band_(Algeria)": 1281, "Armed_Band_(Australia)": 1282, "Armed_Band_(Azerbaijan)": 1283, "Armed_Band_(Bangladesh)": 1284, "Armed_Band_(Bassa)": 1285, "Armed_Band_(Belgium)": 1286, "Armed_Band_(Brazil)": 1287, "Armed_Band_(Burkina_Faso)": 1288, "Armed_Band_(Burundi)": 1289, "Armed_Band_(Cameroon)": 1290, "Armed_Band_(Central_African_Republic)": 1291, "Armed_Band_(Chad)": 1292, "Armed_Band_(Colombia)": 1293, "Armed_Band_(Congo)": 1294, "Armed_Band_(Cote_d'Ivoire)": 1295, "Armed_Band_(Democratic_Republic_of_Congo)": 1296, "Armed_Band_(Ecuador)": 1297, "Armed_Band_(Egypt)": 1298, "Armed_Band_(Ethiopia)": 1299, "Armed_Band_(France)": 1300, "Armed_Band_(Georgia)": 1301, "Armed_Band_(Ghana)": 1302, "Armed_Band_(India)": 1303, "Armed_Band_(Indonesia)": 1304, "Armed_Band_(Iran)": 1305, "Armed_Band_(Iranian_Kurds)": 1306, "Armed_Band_(Iraq)": 1307, "Armed_Band_(Kenya)": 1308, "Armed_Band_(Lebanon)": 1309, "Armed_Band_(Libya)": 1310, "Armed_Band_(Madagascar)": 1311, "Armed_Band_(Malaysia)": 1312, "Armed_Band_(Mali)": 1313, "Armed_Band_(Mexico)": 1314, "Armed_Band_(Mozambique)": 1315, "Armed_Band_(Myanmar)": 1316, "Armed_Band_(National_League_for_Democracy)": 1317, "Armed_Band_(National_Liberation_Army)": 1318, "Armed_Band_(New_Zealand)": 1319, "Armed_Band_(Nicaragua)": 1320, "Armed_Band_(Niger)": 1321, "Armed_Band_(Nigeria)": 1322, "Armed_Band_(Pakistan)": 1323, "Armed_Band_(Palestinian_Territory,_Occupied)": 1324, "Armed_Band_(Papua_New_Guinea)": 1325, "Armed_Band_(Philippines)": 1326, "Armed_Band_(Russia)": 1327, "Armed_Band_(Rwanda)": 1328, "Armed_Band_(Senegal)": 1329, "Armed_Band_(Slovenia)": 1330, "Armed_Band_(Somalia)": 1331, "Armed_Band_(South_Africa)": 1332, "Armed_Band_(South_Sudan)": 1333, "Armed_Band_(Sudan)": 1334, "Armed_Band_(Switzerland)": 1335, "Armed_Band_(Syria)": 1336, "Armed_Band_(Syrian_Kurds)": 1337, "Armed_Band_(Thailand)": 1338, "Armed_Band_(Tunisia)": 1339, "Armed_Band_(Turkey)": 1340, "Armed_Band_(Ukraine)": 1341, "Armed_Band_(Unidentified_State_Actor)": 1342, "Armed_Band_(United_Kingdom)": 1343, "Armed_Band_(Venezuela)": 1344, "Armed_Band_(Yemen)": 1345, "Armed_Band_(Zimbabwe)": 1346, "Armed_Force_(European_Union)": 1347, "Armed_Force_(India)": 1348, "Armed_Force_(Maldives)": 1349, "Armed_Force_(Mindanao)": 1350, "Armed_Force_(Somaliland)": 1351, "Armed_Force_(Venezuela)": 1352, "Armed_Forces_of_Bosnia_and_Herzegovina": 1353, "Armed_Forces_of_Liberia": 1354, "Armed_Forces_of_Ukraine": 1355, "Armed_Forces_of_the_Democratic_Republic_of_Congo": 1356, "Armed_Forces_of_the_Islamic_Republic_of_Iran": 1357, "Armed_Forces_of_the_Philippines": 1358, "Armed_Forces_of_the_Republic_of_Armenia": 1359, "Armed_Forces_of_the_Republic_of_the_Congo": 1360, "Armed_Forces_of_the_Russian_Federation": 1361, "Armed_Gang_(Afghanistan)": 1362, "Armed_Gang_(Al-Shabaab)": 1363, "Armed_Gang_(Albania)": 1364, "Armed_Gang_(Algeria)": 1365, "Armed_Gang_(Armenia)": 1366, "Armed_Gang_(Association_of_American_Publishers)": 1367, "Armed_Gang_(Australia)": 1368, "Armed_Gang_(Azerbaijan)": 1369, "Armed_Gang_(Bangladesh)": 1370, "Armed_Gang_(Belgium)": 1371, "Armed_Gang_(Benin)": 1372, "Armed_Gang_(Boko_Haram)": 1373, "Armed_Gang_(Brazil)": 1374, "Armed_Gang_(Burkina_Faso)": 1375, "Armed_Gang_(Burundi)": 1376, "Armed_Gang_(Cameroon)": 1377, "Armed_Gang_(Canada)": 1378, "Armed_Gang_(Central_African_Republic)": 1379, "Armed_Gang_(China)": 1380, "Armed_Gang_(Colombia)": 1381, "Armed_Gang_(Congo)": 1382, "Armed_Gang_(Costa_Rica)": 1383, "Armed_Gang_(Czech_Republic)": 1384, "Armed_Gang_(Democratic_Republic_of_Congo)": 1385, "Armed_Gang_(Egypt)": 1386, "Armed_Gang_(El_Salvador)": 1387, "Armed_Gang_(Equatorial_Guinea)": 1388, "Armed_Gang_(Finland)": 1389, "Armed_Gang_(France)": 1390, "Armed_Gang_(Free_Syrian_Army)": 1391, "Armed_Gang_(Fula_people)": 1392, "Armed_Gang_(Gabon)": 1393, "Armed_Gang_(Georgia)": 1394, "Armed_Gang_(Germany)": 1395, "Armed_Gang_(Ghana)": 1396, "Armed_Gang_(Guatemala)": 1397, "Armed_Gang_(Guyana)": 1398, "Armed_Gang_(Hamas)": 1399, "Armed_Gang_(Honduras)": 1400, "Armed_Gang_(Iceland)": 1401, "Armed_Gang_(India)": 1402, "Armed_Gang_(Indian_Administered_Kashmir)": 1403, "Armed_Gang_(Indonesia)": 1404, "Armed_Gang_(Iran)": 1405, "Armed_Gang_(Iraq)": 1406, "Armed_Gang_(Ireland)": 1407, "Armed_Gang_(Islamic_State_of_Iraq_and_the_Levant)": 1408, "Armed_Gang_(Israel)": 1409, "Armed_Gang_(Italy)": 1410, "Armed_Gang_(Jaish-e-Mohammad)": 1411, "Armed_Gang_(Japan)": 1412, "Armed_Gang_(Jordan)": 1413, "Armed_Gang_(Ju\u00e1rez_Cartel)": 1414, "Armed_Gang_(Kenya)": 1415, "Armed_Gang_(Lebanon)": 1416, "Armed_Gang_(Liberia)": 1417, "Armed_Gang_(Libya)": 1418, "Armed_Gang_(Malaysia)": 1419, "Armed_Gang_(Mali)": 1420, "Armed_Gang_(Mexico)": 1421, "Armed_Gang_(Montenegro)": 1422, "Armed_Gang_(Mozambique)": 1423, "Armed_Gang_(New_Zealand)": 1424, "Armed_Gang_(Nicaragua)": 1425, "Armed_Gang_(Niger)": 1426, "Armed_Gang_(Nigeria)": 1427, "Armed_Gang_(Pakistan)": 1428, "Armed_Gang_(Pakistan_administered_Kashmir)": 1429, "Armed_Gang_(Palestinian_Territory,_Occupied)": 1430, "Armed_Gang_(Philippines)": 1431, "Armed_Gang_(Romania)": 1432, "Armed_Gang_(Russia)": 1433, "Armed_Gang_(Rwanda)": 1434, "Armed_Gang_(Saudi_Arabia)": 1435, "Armed_Gang_(Saudi_Army)": 1436, "Armed_Gang_(Senegal)": 1437, "Armed_Gang_(Serbia)": 1438, "Armed_Gang_(Somalia)": 1439, "Armed_Gang_(South_Africa)": 1440, "Armed_Gang_(South_Sudan)": 1441, "Armed_Gang_(Spain)": 1442, "Armed_Gang_(Sudan)": 1443, "Armed_Gang_(Sweden)": 1444, "Armed_Gang_(Syria)": 1445, "Armed_Gang_(Tajikistan)": 1446, "Armed_Gang_(Taliban)": 1447, "Armed_Gang_(Tanzania)": 1448, "Armed_Gang_(Thailand)": 1449, "Armed_Gang_(Tonga)": 1450, "Armed_Gang_(Tunisia)": 1451, "Armed_Gang_(Turkey)": 1452, "Armed_Gang_(Turkish_Army)": 1453, "Armed_Gang_(Turkish_Kurds)": 1454, "Armed_Gang_(Uganda)": 1455, "Armed_Gang_(Ukraine)": 1456, "Armed_Gang_(Ulster_Volunteer_Force)": 1457, "Armed_Gang_(United_Arab_Emirates)": 1458, "Armed_Gang_(United_Kingdom)": 1459, "Armed_Gang_(United_States)": 1460, "Armed_Gang_(Venezuela)": 1461, "Armed_Gang_(Yemen)": 1462, "Armed_Insurgent_(Afghanistan)": 1463, "Armed_Insurgent_(Ethiopia)": 1464, "Armed_Insurgent_(Nigeria)": 1465, "Armed_Opposition_(Afghanistan)": 1466, "Armed_Opposition_(Democratic_Republic_of_Congo)": 1467, "Armed_Opposition_(Ethiopia)": 1468, "Armed_Opposition_(Guatemala)": 1469, "Armed_Opposition_(India)": 1470, "Armed_Opposition_(Indian_Administered_Kashmir)": 1471, "Armed_Opposition_(Iran)": 1472, "Armed_Opposition_(Iranian_Kurds)": 1473, "Armed_Opposition_(Iraq)": 1474, "Armed_Opposition_(Libya)": 1475, "Armed_Opposition_(Malaysia)": 1476, "Armed_Opposition_(Mali)": 1477, "Armed_Opposition_(Mexico)": 1478, "Armed_Opposition_(Netherlands)": 1479, "Armed_Opposition_(Nigeria)": 1480, "Armed_Opposition_(Pakistan)": 1481, "Armed_Opposition_(Pakistan_administered_Kashmir)": 1482, "Armed_Opposition_(Philippines)": 1483, "Armed_Opposition_(Saudi_Arabia)": 1484, "Armed_Opposition_(Somalia)": 1485, "Armed_Opposition_(South_Africa)": 1486, "Armed_Opposition_(South_Sudan)": 1487, "Armed_Opposition_(Sudan)": 1488, "Armed_Opposition_(Syria)": 1489, "Armed_Opposition_(Tanzania)": 1490, "Armed_Opposition_(Yemen)": 1491, "Armed_Opposition_(Zimbabwe)": 1492, "Armed_Rebel_(Afghanistan)": 1493, "Armed_Rebel_(Al_Qaeda)": 1494, "Armed_Rebel_(Algeria)": 1495, "Armed_Rebel_(Allied_Democratic_Forces)": 1496, "Armed_Rebel_(Australia)": 1497, "Armed_Rebel_(Bangsamoro_Islamic_Freedom_Fighters)": 1498, "Armed_Rebel_(Belgium)": 1499, "Armed_Rebel_(Bharatiya_Janata)": 1500, "Armed_Rebel_(Boko_Haram)": 1501, "Armed_Rebel_(Burkina_Faso)": 1502, "Armed_Rebel_(Burundi)": 1503, "Armed_Rebel_(Cambodia)": 1504, "Armed_Rebel_(Cameroon)": 1505, "Armed_Rebel_(Central_African_Republic)": 1506, "Armed_Rebel_(Chad)": 1507, "Armed_Rebel_(Chechen)": 1508, "Armed_Rebel_(China)": 1509, "Armed_Rebel_(Colombia)": 1510, "Armed_Rebel_(Comoros)": 1511, "Armed_Rebel_(Congo)": 1512, "Armed_Rebel_(Conservative_Party)": 1513, "Armed_Rebel_(Costa_Rica)": 1514, "Armed_Rebel_(Cote_d'Ivoire)": 1515, "Armed_Rebel_(Democratic_Republic_of_Congo)": 1516, "Armed_Rebel_(Ecuador)": 1517, "Armed_Rebel_(Eritrea)": 1518, "Armed_Rebel_(Ethiopia)": 1519, "Armed_Rebel_(Forces_Nouvelles_de_C\u00f4te_d'Ivoire)": 1520, "Armed_Rebel_(Free_Syrian_Army)": 1521, "Armed_Rebel_(Garo_National_Liberation_Army)": 1522, "Armed_Rebel_(Germany)": 1523, "Armed_Rebel_(Guatemala)": 1524, "Armed_Rebel_(Houthis)": 1525, "Armed_Rebel_(India)": 1526, "Armed_Rebel_(Indian_Administered_Kashmir)": 1527, "Armed_Rebel_(Indonesia)": 1528, "Armed_Rebel_(Iran)": 1529, "Armed_Rebel_(Iranian_Kurds)": 1530, "Armed_Rebel_(Iraqi_Kurds)": 1531, "Armed_Rebel_(Kenya)": 1532, "Armed_Rebel_(Kosovo)": 1533, "Armed_Rebel_(Kurdistan_Workers'_Party)": 1534, "Armed_Rebel_(Lashkar-e-Taiba)": 1535, "Armed_Rebel_(Lebanon)": 1536, "Armed_Rebel_(Libya)": 1537, "Armed_Rebel_(Mali)": 1538, "Armed_Rebel_(Mozambique)": 1539, "Armed_Rebel_(Myanmar)": 1540, "Armed_Rebel_(National_Liberation_Army)": 1541, "Armed_Rebel_(Naxali)": 1542, "Armed_Rebel_(New_People's_Army)": 1543, "Armed_Rebel_(Nicaragua)": 1544, "Armed_Rebel_(Norway)": 1545, "Armed_Rebel_(Ogaden_National_Liberation_Front)": 1546, "Armed_Rebel_(Pakistan)": 1547, "Armed_Rebel_(Panama)": 1548, "Armed_Rebel_(Paraguay)": 1549, "Armed_Rebel_(Philippines)": 1550, "Armed_Rebel_(Polisario_Front)": 1551, "Armed_Rebel_(RENAMO)": 1552, "Armed_Rebel_(Revolutionary_Armed_Forces_of_Colombia)": 1553, "Armed_Rebel_(Russia)": 1554, "Armed_Rebel_(Rwanda)": 1555, "Armed_Rebel_(Samajwadi_Janata_Party)": 1556, "Armed_Rebel_(Saudi_Arabia)": 1557, "Armed_Rebel_(Senegal)": 1558, "Armed_Rebel_(Shiv_Sena)": 1559, "Armed_Rebel_(South_Sudan)": 1560, "Armed_Rebel_(Sri_Lanka)": 1561, "Armed_Rebel_(Sudan)": 1562, "Armed_Rebel_(Sudan_People's_Liberation_Army)": 1563, "Armed_Rebel_(Switzerland)": 1564, "Armed_Rebel_(Syria)": 1565, "Armed_Rebel_(Syrian_Kurds)": 1566, "Armed_Rebel_(Syrian_Observatory_for_Human_Rights)": 1567, "Armed_Rebel_(Taliban)": 1568, "Armed_Rebel_(Toubou_people)": 1569, "Armed_Rebel_(Turkey)": 1570, "Armed_Rebel_(Turkish_Kurds)": 1571, "Armed_Rebel_(Uganda)": 1572, "Armed_Rebel_(Ukraine)": 1573, "Armed_Rebel_(United_Arab_Emirates)": 1574, "Armed_Rebel_(United_Kingdom)": 1575, "Armed_Rebel_(Venezuela)": 1576, "Armed_Rebel_(Yemen)": 1577, "Armed_Rebel_(Zambia)": 1578, "Armed_Rebel_(Zapatista_Army_of_National_Liberation)": 1579, "Armed_Separatist_(Cameroon)": 1580, "Armed_Separatist_(China)": 1581, "Armed_Separatist_(Congo)": 1582, "Armed_Separatist_(India)": 1583, "Armed_Separatist_(Indian_Administered_Kashmir)": 1584, "Armed_Separatist_(Indonesia)": 1585, "Armed_Separatist_(Jammu-Kashmir_Liberation_Front)": 1586, "Armed_Separatist_(Lib\u00e9ration)": 1587, "Armed_Separatist_(Myanmar)": 1588, "Armed_Separatist_(National_Liberation_Army)": 1589, "Armed_Separatist_(National_Liberation_Front)": 1590, "Armed_Separatist_(Nigeria)": 1591, "Armed_Separatist_(Republic_of_South_Ossetia)": 1592, "Armed_Separatist_(Russia)": 1593, "Armed_Separatist_(South_Sudan)": 1594, "Armed_Separatist_(Sudan)": 1595, "Armed_Separatist_(Syria)": 1596, "Armed_Separatist_(Tigray-Tigrinya)": 1597, "Armed_Separatist_(Ukraine)": 1598, "Armed_Separatist_(United_Arab_Emirates)": 1599, "Armed_Separatist_(Yemen)": 1600, "Armed_Services_Deserter_(Colombia)": 1601, "Armed_Services_Deserter_(Congo)": 1602, "Armed_Services_Deserter_(India)": 1603, "Armed_Services_Deserter_(Mali)": 1604, "Armed_Services_Deserter_(Mozambique)": 1605, "Armed_Services_Deserter_(Philippines)": 1606, "Armed_Services_Deserter_(Sri_Lanka)": 1607, "Armed_Services_Deserter_(Syria)": 1608, "Armed_Services_Deserter_(Thailand)": 1609, "Armen_Ashotyan": 1610, "Armen_Gevorgyan": 1611, "Armen_Sarkisyan": 1612, "Armenia": 1613, "Armenian_Army": 1614, "Armenian_Assembly_Of_America": 1615, "Armenian_Revolutionary_Federation": 1616, "Arminio_Fraga": 1617, "Army_Chief_of_Staff_(Afghanistan)": 1618, "Army_Chief_of_Staff_(Algeria)": 1619, "Army_Chief_of_Staff_(Angola)": 1620, "Army_Chief_of_Staff_(Bangladesh)": 1621, "Army_Chief_of_Staff_(Egypt)": 1622, "Army_Chief_of_Staff_(Israel)": 1623, "Army_Chief_of_Staff_(Lebanon)": 1624, "Army_Chief_of_Staff_(Russia)": 1625, "Army_Chief_of_Staff_(Rwanda)": 1626, "Army_Chief_of_Staff_(South_Sudan)": 1627, "Army_Intelligence_(India)": 1628, "Army_Intelligence_(Lebanon)": 1629, "Army_Intelligence_(Philippines)": 1630, "Army_National_Guard_(Albania)": 1631, "Army_National_Guard_(Algeria)": 1632, "Army_National_Guard_(Libya)": 1633, "Army_National_Guard_(Lithuania)": 1634, "Army_National_Guard_(Mexico)": 1635, "Army_National_Guard_(Russia)": 1636, "Army_National_Guard_(Tunisia)": 1637, "Army_National_Guard_(Ukraine)": 1638, "Army_National_Guard_(United_States)": 1639, "Army_National_Guard_(Venezuela)": 1640, "Army_Personnel_(Africa)": 1641, "Army_Personnel_(Algeria)": 1642, "Army_Personnel_(Brazil)": 1643, "Army_Personnel_(Burkina_Faso)": 1644, "Army_Personnel_(China)": 1645, "Army_Personnel_(Egypt)": 1646, "Army_Personnel_(Gambia)": 1647, "Army_Personnel_(India)": 1648, "Army_Personnel_(Indian_Administered_Kashmir)": 1649, "Army_Personnel_(Indonesia)": 1650, "Army_Personnel_(Iran)": 1651, "Army_Personnel_(Israel)": 1652, "Army_Personnel_(Kazakhstan)": 1653, "Army_Personnel_(Lebanon)": 1654, "Army_Personnel_(Myanmar)": 1655, "Army_Personnel_(Nepal)": 1656, "Army_Personnel_(Nigeria)": 1657, "Army_Personnel_(Pakistan)": 1658, "Army_Personnel_(Philippines)": 1659, "Army_Personnel_(Somalia)": 1660, "Army_Personnel_(South_Sudan)": 1661, "Army_Personnel_(Syria)": 1662, "Army_Personnel_(Thailand)": 1663, "Army_of_Islam": 1664, "Arno_Lamoer": 1665, "Arpit_Shukla": 1666, "Arsen_Avakov": 1667, "Arseniy_Yatsenyuk": 1668, "Art_of_Living_Foundation": 1669, "Arthur_Peter_Mutharika": 1670, "Arthur_Virgilio_Neto_Ribeiro_do_Carmo": 1671, "Arthur_Williams": 1672, "Artis_Pabriks": 1673, "Artur_Grigoryan": 1674, "Artur_Rasizade": 1675, "Arturas_Paulauskas": 1676, "Arturo_Herrera_Verdugo": 1677, "Aruba": 1678, "Arun_Jaitley": 1679, "Arun_K._Singh": 1680, "Arvind_Kejriwal": 1681, "Arya_Samaj": 1682, "Aryeh_Deri": 1683, "Asa'ib_Ahl_al-Haq": 1684, "Asad_Qaiser": 1685, "Asad_Umar": 1686, "Asaduzzaman_Khan": 1687, "Asahi_Shimbun": 1688, "Ash_Carter": 1689, "Ashis_Nandy": 1690, "Ashok_Chavan": 1691, "Ashok_Gehlot": 1692, "Ashok_Kumar": 1693, "Ashok_Singh": 1694, "Ashoka_Road": 1695, "Ashraf_Ghani_Ahmadzai": 1696, "Ashraf_Rifi": 1697, "Ashraf_al-Qudra": 1698, "Ashwani_Kumar": 1699, "Asia-Pacific_Economic_Cooperation": 1700, "Asian_Development_Bank": 1701, "Asian_Disaster_Preparedness_Center": 1702, "Asif_Ali_Zardari": 1703, "Asiya_Andrabi": 1704, "Aslam_Raisani": 1705, "Asma_Jahangir": 1706, "Asma_al-Assad": 1707, "Aso_Taro": 1708, "Asom_Gana_Parishad": 1709, "Assam_Rifles": 1710, "Assemblies_(Afghanistan)": 1711, "Assemblies_(Algeria)": 1712, "Assemblies_(Angola)": 1713, "Assemblies_(Armenia)": 1714, "Assemblies_(Azerbaijan)": 1715, "Assemblies_(Belgium)": 1716, "Assemblies_(Bulgaria)": 1717, "Assemblies_(Cambodia)": 1718, "Assemblies_(Cameroon)": 1719, "Assemblies_(Canada)": 1720, "Assemblies_(Central_African_Republic)": 1721, "Assemblies_(Chad)": 1722, "Assemblies_(China)": 1723, "Assemblies_(Congo)": 1724, "Assemblies_(Costa_Rica)": 1725, "Assemblies_(Cote_d'Ivoire)": 1726, "Assemblies_(Cuba)": 1727, "Assemblies_(Czech_Republic)": 1728, "Assemblies_(Democratic_Republic_of_Congo)": 1729, "Assemblies_(Ethiopia)": 1730, "Assemblies_(Federal_Police)": 1731, "Assemblies_(France)": 1732, "Assemblies_(Gabon)": 1733, "Assemblies_(Gambia)": 1734, "Assemblies_(Ghana)": 1735, "Assemblies_(Guinea)": 1736, "Assemblies_(Guyana)": 1737, "Assemblies_(Hungary)": 1738, "Assemblies_(India)": 1739, "Assemblies_(International_Government_Organizations)": 1740, "Assemblies_(Japan)": 1741, "Assemblies_(Kenya)": 1742, "Assemblies_(Laos)": 1743, "Assemblies_(Malawi)": 1744, "Assemblies_(Malaysia)": 1745, "Assemblies_(Mali)": 1746, "Assemblies_(Mauritius)": 1747, "Assemblies_(Mexico)": 1748, "Assemblies_(Mozambique)": 1749, "Assemblies_(Namibia)": 1750, "Assemblies_(National_Alliance)": 1751, "Assemblies_(National_Assembly_of_Venezuela)": 1752, "Assemblies_(Nepal)": 1753, "Assemblies_(Nigeria)": 1754, "Assemblies_(Pakistan)": 1755, "Assemblies_(Poland)": 1756, "Assemblies_(Senegal)": 1757, "Assemblies_(Serbia)": 1758, "Assemblies_(Somalia)": 1759, "Assemblies_(South_Africa)": 1760, "Assemblies_(South_Korea)": 1761, "Assemblies_(Spain)": 1762, "Assemblies_(Tanzania)": 1763, "Assemblies_(Togo)": 1764, "Assemblies_(Turkey)": 1765, "Assemblies_(Uganda)": 1766, "Assemblies_(United_Kingdom)": 1767, "Assemblies_(United_States)": 1768, "Assemblies_(Venezuela)": 1769, "Assemblies_(Vietnam)": 1770, "Assemblies_(Zimbabwe)": 1771, "Assembly_of_Experts": 1772, "Assembly_of_First_Nations": 1773, "Assembly_of_Kosovo": 1774, "Assembly_of_Representatives": 1775, "Assembly_of_Turkmenistan": 1776, "Assembly_of_the_Republic": 1777, "Asset_Forfeiture_Unit": 1778, "Associate_Justice_(Philippines)": 1779, "Associated_Press": 1780, "Association_Of_Medical_Doctors_Of_Asia": 1781, "Association_of_American_Publishers": 1782, "Association_of_Combatant_Clerics": 1783, "Association_of_Southeast_Asian_Nations": 1784, "Astrazeneca": 1785, "Asylum_Seeker_(Afghanistan)": 1786, "Asylum_Seeker_(Africa)": 1787, "Asylum_Seeker_(Australia)": 1788, "Asylum_Seeker_(Austria)": 1789, "Asylum_Seeker_(Belgium)": 1790, "Asylum_Seeker_(Cameroon)": 1791, "Asylum_Seeker_(Canada)": 1792, "Asylum_Seeker_(China)": 1793, "Asylum_Seeker_(Christmas_Island)": 1794, "Asylum_Seeker_(Congo)": 1795, "Asylum_Seeker_(Eritrea)": 1796, "Asylum_Seeker_(Gambia)": 1797, "Asylum_Seeker_(Georgia)": 1798, "Asylum_Seeker_(Germany)": 1799, "Asylum_Seeker_(Greece)": 1800, "Asylum_Seeker_(Honduras)": 1801, "Asylum_Seeker_(Hungary)": 1802, "Asylum_Seeker_(Indonesia)": 1803, "Asylum_Seeker_(Iran)": 1804, "Asylum_Seeker_(Iraq)": 1805, "Asylum_Seeker_(Israel)": 1806, "Asylum_Seeker_(Kenya)": 1807, "Asylum_Seeker_(Libya)": 1808, "Asylum_Seeker_(Mexico)": 1809, "Asylum_Seeker_(Morocco)": 1810, "Asylum_Seeker_(Nauru)": 1811, "Asylum_Seeker_(Nigeria)": 1812, "Asylum_Seeker_(North_Korea)": 1813, "Asylum_Seeker_(Pakistan)": 1814, "Asylum_Seeker_(Papua_New_Guinea)": 1815, "Asylum_Seeker_(Slovakia)": 1816, "Asylum_Seeker_(South_Africa)": 1817, "Asylum_Seeker_(South_Korea)": 1818, "Asylum_Seeker_(Sri_Lanka)": 1819, "Asylum_Seeker_(Sudan)": 1820, "Asylum_Seeker_(Sweden)": 1821, "Asylum_Seeker_(Syria)": 1822, "Asylum_Seeker_(Thailand)": 1823, "Asylum_Seeker_(Tunisia)": 1824, "Asylum_Seeker_(Turkey)": 1825, "Asylum_Seeker_(Uganda)": 1826, "Asylum_Seeker_(United_Kingdom)": 1827, "Asylum_Seeker_(United_States)": 1828, "Asylum_Seeker_(Uzbekistan)": 1829, "Asylum_Seeker_(Yemen)": 1830, "Ata_Meken": 1831, "Atal_Bihari_Vajpayee": 1832, "Atef_Tarawneh": 1833, "Atheel_al-Nujaifi": 1834, "Atiku_Abubakar": 1835, "Atkins": 1836, "Atlantic_Council": 1837, "Atom_Janjughazyan": 1838, "Atomic_Energy_Commission": 1839, "Atomic_Energy_Organization_of_Iran": 1840, "Atta_Mohammed_Nur": 1841, "Attack_Craft_(Canada)": 1842, "Attack_Craft_(China)": 1843, "Attack_Craft_(Croatia)": 1844, "Attack_Craft_(Denmark)": 1845, "Attack_Craft_(Greece)": 1846, "Attack_Craft_(India)": 1847, "Attack_Craft_(Israel)": 1848, "Attack_Craft_(Japan)": 1849, "Attack_Craft_(Libya)": 1850, "Attack_Craft_(Myanmar)": 1851, "Attack_Craft_(Palestinian_Territory,_Occupied)": 1852, "Attack_Craft_(Russia)": 1853, "Attack_Craft_(Saudi_Arabia)": 1854, "Attack_Craft_(Singapore)": 1855, "Attack_Craft_(South_Korea)": 1856, "Attack_Craft_(Syria)": 1857, "Attack_Craft_(Turkey)": 1858, "Attack_Craft_(United_States)": 1859, "Attack_Helicopter_(India)": 1860, "Attack_Helicopter_(Israel)": 1861, "Attack_Helicopter_(Japan)": 1862, "Attack_Helicopter_(Kyrgyzstan)": 1863, "Attack_Helicopter_(Philippines)": 1864, "Attack_Helicopter_(Russia)": 1865, "Attack_Helicopter_(South_Korea)": 1866, "Attack_Helicopter_(Taiwan)": 1867, "Attack_Helicopter_(Turkey)": 1868, "Attacker_(Afghanistan)": 1869, "Attacker_(Al-Shabaab)": 1870, "Attacker_(Algeria)": 1871, "Attacker_(Allied_Democratic_Forces)": 1872, "Attacker_(Arakan_Rohingya_Salvation_Army)": 1873, "Attacker_(Argentina)": 1874, "Attacker_(Armenia)": 1875, "Attacker_(Australia)": 1876, "Attacker_(Austria)": 1877, "Attacker_(BBC)": 1878, "Attacker_(Bangladesh)": 1879, "Attacker_(Belgium)": 1880, "Attacker_(Benin)": 1881, "Attacker_(Bolivia)": 1882, "Attacker_(Brazil)": 1883, "Attacker_(Burkina_Faso)": 1884, "Attacker_(Burundi)": 1885, "Attacker_(Buryatia)": 1886, "Attacker_(Cameroon)": 1887, "Attacker_(Canada)": 1888, "Attacker_(Central_African_Republic)": 1889, "Attacker_(Chechen)": 1890, "Attacker_(Chile)": 1891, "Attacker_(China)": 1892, "Attacker_(Colombia)": 1893, "Attacker_(Comoros)": 1894, "Attacker_(Congo)": 1895, "Attacker_(Costa_Rica)": 1896, "Attacker_(Democratic_Republic_of_Congo)": 1897, "Attacker_(Egypt)": 1898, "Attacker_(Equatorial_Guinea)": 1899, "Attacker_(Estonia)": 1900, "Attacker_(Ethiopia)": 1901, "Attacker_(France)": 1902, "Attacker_(Georgia)": 1903, "Attacker_(Germany)": 1904, "Attacker_(Ghana)": 1905, "Attacker_(Greece)": 1906, "Attacker_(Guatemala)": 1907, "Attacker_(Hong_Kong)": 1908, "Attacker_(India)": 1909, "Attacker_(Indian_Administered_Kashmir)": 1910, "Attacker_(Indonesia)": 1911, "Attacker_(Iran)": 1912, "Attacker_(Iraq)": 1913, "Attacker_(Islamic_State_of_Iraq_and_the_Levant)": 1914, "Attacker_(Israel)": 1915, "Attacker_(Italy)": 1916, "Attacker_(Jamaica)": 1917, "Attacker_(Japan)": 1918, "Attacker_(Jordan)": 1919, "Attacker_(Kenya)": 1920, "Attacker_(Kosovo)": 1921, "Attacker_(Lebanon)": 1922, "Attacker_(Libya)": 1923, "Attacker_(Malawi)": 1924, "Attacker_(Malaysia)": 1925, "Attacker_(Mali)": 1926, "Attacker_(Mauritania)": 1927, "Attacker_(Mauritius)": 1928, "Attacker_(Mexico)": 1929, "Attacker_(Middle_East)": 1930, "Attacker_(Montenegro)": 1931, "Attacker_(Morocco)": 1932, "Attacker_(Mozambique)": 1933, "Attacker_(Myanmar)": 1934, "Attacker_(Namibia)": 1935, "Attacker_(Nepal)": 1936, "Attacker_(Netherlands)": 1937, "Attacker_(New_Zealand)": 1938, "Attacker_(Nicaragua)": 1939, "Attacker_(Niger)": 1940, "Attacker_(Nigeria)": 1941, "Attacker_(Oman)": 1942, "Attacker_(Pakistan)": 1943, "Attacker_(Palestinian_Territory,_Occupied)": 1944, "Attacker_(Philippines)": 1945, "Attacker_(Pitcairn)": 1946, "Attacker_(Poland)": 1947, "Attacker_(Romania)": 1948, "Attacker_(Russia)": 1949, "Attacker_(Saudi_Arabia)": 1950, "Attacker_(Senegal)": 1951, "Attacker_(Serbia)": 1952, "Attacker_(Singapore)": 1953, "Attacker_(Slovakia)": 1954, "Attacker_(Somalia)": 1955, "Attacker_(South_Africa)": 1956, "Attacker_(South_Korea)": 1957, "Attacker_(South_Sudan)": 1958, "Attacker_(Spain)": 1959, "Attacker_(Sri_Lanka)": 1960, "Attacker_(Sudan)": 1961, "Attacker_(Suriname)": 1962, "Attacker_(Sweden)": 1963, "Attacker_(Switzerland)": 1964, "Attacker_(Syria)": 1965, "Attacker_(Tajikistan)": 1966, "Attacker_(Taliban)": 1967, "Attacker_(Tanzania)": 1968, "Attacker_(Thailand)": 1969, "Attacker_(Tonga)": 1970, "Attacker_(Tunisia)": 1971, "Attacker_(Turkey)": 1972, "Attacker_(Uganda)": 1973, "Attacker_(Ukraine)": 1974, "Attacker_(United_Kingdom)": 1975, "Attacker_(United_States)": 1976, "Attacker_(Uruguay)": 1977, "Attacker_(Venezuela)": 1978, "Attacker_(Yemen)": 1979, "Attacker_(Zambia)": 1980, "Attacker_(Zimbabwe)": 1981, "Attahiru_Dalhatu_Bafarawa": 1982, "Attahiru_Muhammadu_Jega": 1983, "Attorney_General_(Albania)": 1984, "Attorney_General_(Algeria)": 1985, "Attorney_General_(Angola)": 1986, "Attorney_General_(Argentina)": 1987, "Attorney_General_(Australia)": 1988, "Attorney_General_(Bangladesh)": 1989, "Attorney_General_(Brazil)": 1990, "Attorney_General_(Bulgaria)": 1991, "Attorney_General_(Canada)": 1992, "Attorney_General_(Chile)": 1993, "Attorney_General_(Colombia)": 1994, "Attorney_General_(Congo)": 1995, "Attorney_General_(Costa_Rica)": 1996, "Attorney_General_(Croatia)": 1997, "Attorney_General_(Democratic_Republic_of_Congo)": 1998, "Attorney_General_(Dominican_Republic)": 1999, "Attorney_General_(Ecuador)": 2000, "Attorney_General_(Egypt)": 2001, "Attorney_General_(El_Salvador)": 2002, "Attorney_General_(Ethiopia)": 2003, "Attorney_General_(Gambia)": 2004, "Attorney_General_(Georgia)": 2005, "Attorney_General_(Germany)": 2006, "Attorney_General_(Ghana)": 2007, "Attorney_General_(Guatemala)": 2008, "Attorney_General_(Guyana)": 2009, "Attorney_General_(Honduras)": 2010, "Attorney_General_(India)": 2011, "Attorney_General_(Indonesia)": 2012, "Attorney_General_(Iran)": 2013, "Attorney_General_(Iraq)": 2014, "Attorney_General_(Ireland)": 2015, "Attorney_General_(Israel)": 2016, "Attorney_General_(Kenya)": 2017, "Attorney_General_(Lebanon)": 2018, "Attorney_General_(Liberia)": 2019, "Attorney_General_(Libya)": 2020, "Attorney_General_(Macedonia)": 2021, "Attorney_General_(Malaysia)": 2022, "Attorney_General_(Maldives)": 2023, "Attorney_General_(Mexico)": 2024, "Attorney_General_(Mozambique)": 2025, "Attorney_General_(Nigeria)": 2026, "Attorney_General_(Palestinian_Territory,_Occupied)": 2027, "Attorney_General_(Panama)": 2028, "Attorney_General_(Paraguay)": 2029, "Attorney_General_(Peru)": 2030, "Attorney_General_(Philippines)": 2031, "Attorney_General_(Portugal)": 2032, "Attorney_General_(Qatar)": 2033, "Attorney_General_(Romania)": 2034, "Attorney_General_(Russia)": 2035, "Attorney_General_(Saudi_Arabia)": 2036, "Attorney_General_(Senegal)": 2037, "Attorney_General_(Seychelles)": 2038, "Attorney_General_(Singapore)": 2039, "Attorney_General_(Somalia)": 2040, "Attorney_General_(Sudan)": 2041, "Attorney_General_(Switzerland)": 2042, "Attorney_General_(Tanzania)": 2043, "Attorney_General_(Thailand)": 2044, "Attorney_General_(Turkey)": 2045, "Attorney_General_(Uganda)": 2046, "Attorney_General_(United_Arab_Emirates)": 2047, "Attorney_General_(United_Kingdom)": 2048, "Attorney_General_(United_States)": 2049, "Attorney_General_(Venezuela)": 2050, "Attorney_General_(Yemen)": 2051, "Attorney_General_(Zimbabwe)": 2052, "Atupele_Muluzi": 2053, "Audi": 2054, "Audrius_Misevi\u010dius": 2055, "Audronius_A\u017eubalis": 2056, "Audu_Innocent_Ogbeh": 2057, "Augustin_Matata_Ponyo": 2058, "Augustine_Chihuri": 2059, "Augustine_Mahiga": 2060, "Augusto_Pinochet": 2061, "Augusto_da_Silva_Tom\u00e1s": 2062, "Augusts_Brigmanis": 2063, "Aum_Shinrikyo": 2064, "Aung_San": 2065, "Aurelia_Frick": 2066, "Aur\u00e9lien_Agb\u00e9nonci": 2067, "Australia": 2068, "Australia_Greens": 2069, "Austria": 2070, "Austria_Press_Agency": 2071, "Austrian_Trade_Union_Federation": 2072, "Authentic_Radical_Liberal_Party": 2073, "Avi_Dichter": 2074, "Aviation_Minister_Ibrahim": 2075, "Avigdor_Lieberman": 2076, "Avinash_Rai_Khanna": 2077, "Avtar_Singh": 2078, "AvtoVAZ": 2079, "Awad_Ahmed_al-Jaz": 2080, "Awami_(People's)_League": 2081, "Awami_National_Party": 2082, "Awut_Deng_Acuil": 2083, "Axel_Weber": 2084, "Ayanda_Dlodlo": 2085, "Ayatollah_Ruhollah_Khomeini": 2086, "Ayd\u0131n_Do\u011fan": 2087, "Aye_Maung": 2088, "Ayman_Safadi": 2089, "Ayman_al-Zawahri": 2090, "Aymara": 2091, "Ayo_Adebanjo": 2092, "Ayuba_Wabba": 2093, "Azali_Assouman": 2094, "Azam_Khan": 2095, "Azerbaijan": 2096, "Azerbaijan_State_University": 2097, "Azerbaijani_Popular_Front_Party": 2098, "Azilah_Hadri": 2099, "Aziz_Akhennouch": 2100, "Azmin_Ali": 2101, "Azubuike_Ihejirika": 2102, "Azzam_al-Ahmad": 2103, "A\u00e9cio_Neves": 2104, "A\u00efchatou_Mindaoudou_Souleymane": 2105, "B'Tselem": 2106, "B.N._Singh": 2107, "B.S._Ramoowalia": 2108, "B._Prakash": 2109, "B._Ramanath_Rai": 2110, "BAE_Systems": 2111, "BBC": 2112, "BEPZA": 2113, "BFM_Business": 2114, "BHP_Billiton": 2115, "BNP_Paribas": 2116, "BP": 2117, "Ba'ath_Party": 2118, "Baba_Gana_Kingibe": 2119, "Babafemi_Ojudu": 2120, "Babatunde_Raji_Fashola": 2121, "Babbar_Khalsa": 2122, "Bablu_Khan": 2123, "Babu_Lal_Nagar": 2124, "Babulal_Gaur": 2125, "Babulal_Marandi": 2126, "Baburam_Bhattarai": 2127, "Bacharuddin_Habibie": 2128, "Bachir_Mustapha_Sayed": 2129, "Badr_Organization": 2130, "Badri_Patarkatsishvili": 2131, "Bagong_Alyansang_Makabayan": 2132, "Bahamas": 2133, "Bahia_Hariri": 2134, "Bahrain": 2135, "Bahrain_Center_for_Human_Rights": 2136, "Bahraini_News_Agency": 2137, "Bahram_Qassemi": 2138, "Bahujan_Samaj_Party": 2139, "Bajrang_Dal": 2140, "Bakhtiar_Amin": 2141, "Bakhyt_Sultanov": 2142, "Bakili_Muluzi": 2143, "Bakir_Izetbegovi\u0107": 2144, "Bako_Sahakyan": 2145, "Bakri_Hasan_Salih": 2146, "Bakytzhan_Sagintayev": 2147, "Bal_Thackeray": 2148, "Bala_Abdulkadir_Mohammed": 2149, "Balarabe_Musa": 2150, "Baldev_Singh": 2151, "Baldo_Prokurica": 2152, "Balearic_Islands": 2153, "Baleka_Mbete": 2154, "Baljinder_Kaur": 2155, "Baljinder_Singh": 2156, "Baljit_Singh": 2157, "Baloch_Liberation_Front": 2158, "Balochistan_Liberation_Army": 2159, "Baltasar_Garz\u00f3n": 2160, "Baltazar_Porras": 2161, "Balwant_Singh": 2162, "Balwinder_Singh": 2163, "Bambang_Brodjonegoro": 2164, "Ban_Ki_Moon": 2165, "Banco_Popular": 2166, "Banco_de_la_Republica": 2167, "Banda_(India)": 2168, "Banda_(Uganda)": 2169, "Bandar_bin_Sultan": 2170, "Bangko_Sentral": 2171, "Bangladesh": 2172, "Bangladesh_Bank": 2173, "Bangladesh_Garments_Manufacturers_and_Exporters_Association": 2174, "Bangladesh_Nationalist_Party": 2175, "Bangladesh_Student_League": 2176, "Bangsamoro_Islamic_Freedom_Fighters": 2177, "Bank_(Afghanistan)": 2178, "Bank_(Africa)": 2179, "Bank_(Angola)": 2180, "Bank_(Argentina)": 2181, "Bank_(Armenia)": 2182, "Bank_(Australia)": 2183, "Bank_(Austria)": 2184, "Bank_(Bangladesh)": 2185, "Bank_(Belarus)": 2186, "Bank_(Brazil)": 2187, "Bank_(Bulgaria)": 2188, "Bank_(Burkina_Faso)": 2189, "Bank_(Cambodia)": 2190, "Bank_(Canada)": 2191, "Bank_(Caribbean)": 2192, "Bank_(Chile)": 2193, "Bank_(China)": 2194, "Bank_(Colombia)": 2195, "Bank_(Congo)": 2196, "Bank_(Cote_d'Ivoire)": 2197, "Bank_(Croatia)": 2198, "Bank_(Cyprus)": 2199, "Bank_(Czech_Republic)": 2200, "Bank_(Democratic_Republic_of_Congo)": 2201, "Bank_(Denmark)": 2202, "Bank_(Ecuador)": 2203, "Bank_(Egypt)": 2204, "Bank_(Estonia)": 2205, "Bank_(France)": 2206, "Bank_(Gambia)": 2207, "Bank_(Georgia)": 2208, "Bank_(Germany)": 2209, "Bank_(Ghana)": 2210, "Bank_(Greece)": 2211, "Bank_(Guyana)": 2212, "Bank_(Hong_Kong)": 2213, "Bank_(India)": 2214, "Bank_(Iran)": 2215, "Bank_(Iraq)": 2216, "Bank_(Ireland)": 2217, "Bank_(Israel)": 2218, "Bank_(Italy)": 2219, "Bank_(Japan)": 2220, "Bank_(Jordan)": 2221, "Bank_(Kazakhstan)": 2222, "Bank_(Kenya)": 2223, "Bank_(Kuwait)": 2224, "Bank_(Kyrgyzstan)": 2225, "Bank_(Latvia)": 2226, "Bank_(Lebanon)": 2227, "Bank_(Libya)": 2228, "Bank_(Lithuania)": 2229, "Bank_(Malawi)": 2230, "Bank_(Malaysia)": 2231, "Bank_(Malta)": 2232, "Bank_(Mexico)": 2233, "Bank_(Mongolia)": 2234, "Bank_(Morocco)": 2235, "Bank_(Namibia)": 2236, "Bank_(Nepal)": 2237, "Bank_(Netherlands)": 2238, "Bank_(New_Zealand)": 2239, "Bank_(Nigeria)": 2240, "Bank_(North_Korea)": 2241, "Bank_(Oman)": 2242, "Bank_(Pakistan)": 2243, "Bank_(Palestinian_Territory,_Occupied)": 2244, "Bank_(Paraguay)": 2245, "Bank_(Philippines)": 2246, "Bank_(Portugal)": 2247, "Bank_(Romania)": 2248, "Bank_(Russia)": 2249, "Bank_(Rwanda)": 2250, "Bank_(Singapore)": 2251, "Bank_(Slovakia)": 2252, "Bank_(Slovenia)": 2253, "Bank_(South_Africa)": 2254, "Bank_(South_Korea)": 2255, "Bank_(Spain)": 2256, "Bank_(Sri_Lanka)": 2257, "Bank_(Sudan)": 2258, "Bank_(Sweden)": 2259, "Bank_(Switzerland)": 2260, "Bank_(Syria)": 2261, "Bank_(Taiwan)": 2262, "Bank_(Tajikistan)": 2263, "Bank_(Tanzania)": 2264, "Bank_(Thailand)": 2265, "Bank_(Tunisia)": 2266, "Bank_(Turkey)": 2267, "Bank_(Turkmenistan)": 2268, "Bank_(Uganda)": 2269, "Bank_(Ukraine)": 2270, "Bank_(United_Arab_Emirates)": 2271, "Bank_(United_Kingdom)": 2272, "Bank_(United_States)": 2273, "Bank_(Venezuela)": 2274, "Bank_(Vietnam)": 2275, "Bank_(Zambia)": 2276, "Bank_(Zimbabwe)": 2277, "Bank_One": 2278, "Bank_for_International_Settlements": 2279, "Bank_of_America": 2280, "Bank_of_Chile": 2281, "Bank_of_China": 2282, "Bank_of_Cyprus": 2283, "Bank_of_England": 2284, "Bank_of_Georgia": 2285, "Bank_of_Ghana": 2286, "Bank_of_Greece": 2287, "Bank_of_Latvia": 2288, "Bank_of_Lithuania": 2289, "Bank_of_Mexico": 2290, "Bank_of_Mozambique": 2291, "Bank_of_Namibia": 2292, "Bank_of_Sierra_Leone": 2293, "Bank_of_Slovenia": 2294, "Bank_of_Sudan": 2295, "Bank_of_Tanzania": 2296, "Bankas_Snoras_AB": 2297, "Banque_Misr": 2298, "Banque_de_France": 2299, "Banri_Kaieda": 2300, "Bantubonke_Harrington_Holomisa": 2301, "Banyat_Bantadtan": 2302, "Bara": 2303, "Barack_Obama": 2304, "Barbados": 2305, "Barbara_Bush": 2306, "Barbara_Comstock": 2307, "Barclays_PLC": 2308, "Barham_Salih": 2309, "Barnabas_Andyar_Gemade": 2310, "Barnabas_Sibusiso_Dlamini": 2311, "Barnaby_Joyce": 2312, "Barnes_&_Noble": 2313, "Baron_Waqa": 2314, "Barrister_Moudud_Ahmed": 2315, "Barry_O'Farrell": 2316, "Bart_De_Wever": 2317, "Bart_Gordon": 2318, "Bashar_Ja'afari": 2319, "Bashar_al-Assad": 2320, "Bashir_Tofa": 2321, "Bashishtha_Narayan_Singh": 2322, "Bashkortostan": 2323, "Basij": 2324, "Basil_Williams": 2325, "Basque_Country": 2326, "Basque_Nationalist_Party": 2327, "Bassa": 2328, "Bassirou_Faye": 2329, "Bassma_Kodmani": 2330, "Basuki_Tjahaja_Purnama": 2331, "Bathabile_Dlamini": 2332, "Bay_of_Bengal_Initiative_for_Multi-Sectoral_Technical_and_Economic_Cooperation": 2333, "Bayan_Muna": 2334, "Beant_Singh": 2335, "Beata_Maria_Szyd\u0142o": 2336, "Bedri_Hamza": 2337, "Behgjet_Pacolli": 2338, "Behrouz_Kamalvandi": 2339, "Beja_Congress": 2340, "Bekir_Bozdag": 2341, "Bela_Kovacs": 2342, "Belapan": 2343, "Belarus": 2344, "Belen_Fernandez": 2345, "Belgian_Chamber_of_Representatives": 2346, "Belgium": 2347, "Believer_(Australia)": 2348, "Believer_(Bangladesh)": 2349, "Believer_(Brazil)": 2350, "Believer_(China)": 2351, "Believer_(India)": 2352, "Believer_(Latvia)": 2353, "Believer_(North_Korea)": 2354, "Believer_(Philippines)": 2355, "Believer_(Romania)": 2356, "Believer_(Russia)": 2357, "Belize": 2358, "Bello_H._Mohammed": 2359, "Ben_Cardin": 2360, "Ben_Hodges": 2361, "Ben_Ngubane": 2362, "Ben_Nwoye": 2363, "Benazir_Bhutto": 2364, "Benedict_Sannoh": 2365, "Benedict_XVI": 2366, "Beni_Xavier_Rasolofonirina": 2367, "Benigno_Aquino_III": 2368, "Benin": 2369, "Benjamin_Abalos": 2370, "Benjamin_Martins": 2371, "Benjamin_Netanyahu": 2372, "Benjamin_William_Mkapa": 2373, "Benny_Gantz": 2374, "Benoit_Coeure": 2375, "Berhane_Abrehe": 2376, "Berhanu_Tsegaye": 2377, "Bermuda": 2378, "Bernama": 2379, "Bernard_Cazeneuve": 2380, "Bernard_Kouchner": 2381, "Bernard_Makgabo_Ngoepe": 2382, "Bernard_Makuza": 2383, "Bernd_Lange": 2384, "Bernhardt_Esau": 2385, "Bernie_Sanders": 2386, "Bersatu": 2387, "Bersih": 2388, "Bertie_Ahern": 2389, "Bess_Nkabinde-Mmono": 2390, "Betsy_DeVos": 2391, "Bhagat_Singh": 2392, "Bhagwant_Mann": 2393, "Bhagwant_Singh": 2394, "Bhairon_Singh_Shekhawat": 2395, "Bharat_Patel": 2396, "Bharatiya_Janata": 2397, "Bharatiya_Kisan": 2398, "Bharrat_Jagdeo": 2399, "Bhidranwale": 2400, "Bhim_Singh": 2401, "Bhinderjit_Singh": 2402, "Bhindranwale_Tigers_Force": 2403, "Bhumibol_Adulyadej": 2404, "Bhupendra_Yadav": 2405, "Bhupinder_Singh_Hooda": 2406, "Bhutan": 2407, "Bidhya_Devi_Bhandari": 2408, "Bidzina_Ivanishvili": 2409, "Bijan_Namdar_Zangeneh": 2410, "Bikram_Singh_Majithia": 2411, "Bilawal_Bhutto_Zardari": 2412, "Bill_Blair": 2413, "Bill_Clinton": 2414, "Bill_English": 2415, "Bill_Gates": 2416, "Bill_Hayden": 2417, "Bill_Morneau": 2418, "Bill_Nelson": 2419, "Bill_Richardson": 2420, "Bill_Shorten": 2421, "Biman_Bangladesh_Airlines": 2422, "Bin_Ahmad_Badawi": 2423, "Binali_Yildirim": 2424, "Bingu_wa_Mutharika": 2425, "Bipin_Rawat": 2426, "Biram_Dah_Ebeid": 2427, "Bishop_(Angola)": 2428, "Bishop_(Argentina)": 2429, "Bishop_(Australia)": 2430, "Bishop_(Brazil)": 2431, "Bishop_(Cameroon)": 2432, "Bishop_(Canada)": 2433, "Bishop_(Chile)": 2434, "Bishop_(China)": 2435, "Bishop_(Congo)": 2436, "Bishop_(Cote_d'Ivoire)": 2437, "Bishop_(Croatia)": 2438, "Bishop_(Democratic_Republic_of_Congo)": 2439, "Bishop_(Egypt)": 2440, "Bishop_(Ethiopia)": 2441, "Bishop_(Georgia)": 2442, "Bishop_(Germany)": 2443, "Bishop_(Greece)": 2444, "Bishop_(Holy_See_(Vatican_City_State))": 2445, "Bishop_(Hong_Kong)": 2446, "Bishop_(India)": 2447, "Bishop_(Ireland)": 2448, "Bishop_(Italy)": 2449, "Bishop_(Latvia)": 2450, "Bishop_(Lebanon)": 2451, "Bishop_(Liberia)": 2452, "Bishop_(Malawi)": 2453, "Bishop_(Malta)": 2454, "Bishop_(Marshall_Islands)": 2455, "Bishop_(Mexico)": 2456, "Bishop_(Netherlands)": 2457, "Bishop_(Nicaragua)": 2458, "Bishop_(Niger)": 2459, "Bishop_(Nigeria)": 2460, "Bishop_(Peru)": 2461, "Bishop_(Philippines)": 2462, "Bishop_(Portugal)": 2463, "Bishop_(Russia)": 2464, "Bishop_(Senegal)": 2465, "Bishop_(South_Africa)": 2466, "Bishop_(South_Korea)": 2467, "Bishop_(Spain)": 2468, "Bishop_(Taiwan)": 2469, "Bishop_(Uganda)": 2470, "Bishop_(United_Kingdom)": 2471, "Bishop_(United_States)": 2472, "Bishop_(Venezuela)": 2473, "Bishop_(Zimbabwe)": 2474, "Black_Eagles": 2475, "Black_Sea_Fleet": 2476, "Black_Sea_Trade_and_Development_Bank": 2477, "Blackrock": 2478, "Blairo_Borges_Maggi": 2479, "Blaise_Compaor\u00e9": 2480, "Bloc_Qu\u00e9b\u00e9cois": 2481, "Blogger_(Algeria)": 2482, "Blogger_(Australia)": 2483, "Blogger_(Azerbaijan)": 2484, "Blogger_(Bangladesh)": 2485, "Blogger_(Belarus)": 2486, "Blogger_(Brazil)": 2487, "Blogger_(China)": 2488, "Blogger_(Egypt)": 2489, "Blogger_(Equatorial_Guinea)": 2490, "Blogger_(Ethiopia)": 2491, "Blogger_(India)": 2492, "Blogger_(Israel)": 2493, "Blogger_(Japan)": 2494, "Blogger_(Kazakhstan)": 2495, "Blogger_(Kuwait)": 2496, "Blogger_(Malaysia)": 2497, "Blogger_(Nigeria)": 2498, "Blogger_(Philippines)": 2499, "Blogger_(Russia)": 2500, "Blogger_(Saudi_Arabia)": 2501, "Blogger_(South_Korea)": 2502, "Blogger_(Sudan)": 2503, "Blogger_(Tanzania)": 2504, "Blogger_(Tunisia)": 2505, "Blogger_(Turkey)": 2506, "Blogger_(Ukraine)": 2507, "Blogger_(United_Arab_Emirates)": 2508, "Blogger_(United_Kingdom)": 2509, "Blogger_(Vietnam)": 2510, "Bloomberg_L.P.": 2511, "Bob_Carr": 2512, "Bob_Corker": 2513, "Bob_Dudley": 2514, "Bob_Ferguson": 2515, "Bob_Hawke": 2516, "Bob_Miller": 2517, "Bob_Rae": 2518, "Bobboi_Bala_Kaigama": 2519, "Bobby_Jindal": 2520, "Boboye_Oyeyemi": 2521, "Bodoland": 2522, "Body_of_Scientific,_Penal_and_Criminal_Investigations": 2523, "Boediono": 2524, "Boeing": 2525, "Bogdan_Aurescu": 2526, "Bogota_Chamber_of_Commerce": 2527, "Bohuslav_Sobotka": 2528, "Boiko_Borisov": 2529, "Boko_Haram": 2530, "Bola_Ahmed_Tinubu": 2531, "Bola_Ige": 2532, "Bolivarian_Intelligence_Service": 2533, "Bolivarian_National_Guard": 2534, "Bolivarian_National_Police": 2535, "Bolivia": 2536, "Bollor\u00e9": 2537, "Bollywood": 2538, "Bonaire": 2539, "Bongbong_Marcos": 2540, "Bonginkosi_Emmanuel_Nzimande": 2541, "Boniface_Chidyausiku": 2542, "Bora": 2543, "Border_Patrol_(Greece)": 2544, "Border_Patrol_(India)": 2545, "Border_Patrol_(Kenya)": 2546, "Border_Patrol_(Mexico)": 2547, "Border_Patrol_(Thailand)": 2548, "Border_Patrol_(Turkey)": 2549, "Border_Patrol_(United_States)": 2550, "Border_Security_Force": 2551, "Boris_Abramovich_Berezovsky": 2552, "Boris_Efimovich_Nemtsov": 2553, "Boris_Johnson": 2554, "Boris_Vyacheslavovich_Gryzlov": 2555, "Boris_Yeltsin": 2556, "Bornito_de_Sousa": 2557, "Boro_Vucinic": 2558, "Borut_Pahor": 2559, "Borys_Filatov": 2560, "Bosco_Ntaganda": 2561, "Bosnia_and_Herzegovina": 2562, "Bosniak_Party": 2563, "Botswana": 2564, "Botswana_Congress_Party": 2565, "Botswana_Democratic_Party": 2566, "Botswana_Housing_Corporation": 2567, "Boubou_Ciss\u00e9": 2568, "Bougainville": 2569, "Boulos_Matar": 2570, "Bouthaina_Shaaban": 2571, "Boutros_Boutros-Ghali": 2572, "Bowman_Gilfillan": 2573, "Bozo_Ljubic": 2574, "Bo\u017eidar_Kalmeta": 2575, "Brad_Adams": 2576, "Brad_Sherman": 2577, "Bradesco": 2578, "Bradley_Manning": 2579, "Brahim_Ghali": 2580, "Brahmin_(India)": 2581, "Brahmos_Aerospace": 2582, "Branimir_Glavas": 2583, "Branko_Ba\u010di\u0107": 2584, "Branko_Grcic": 2585, "Brasseries_du_Cameroun": 2586, "Brazil": 2587, "Brazilian_Central_News": 2588, "Brazilian_Democratic_Movement_Party": 2589, "Brazilian_Development_Bank": 2590, "Brazilian_Institute_of_Environment_and_Renewable_Natural_Resources": 2591, "Brazilian_Institute_of_Public_Opinion_and_Statistics": 2592, "Brazilian_Labour_Party": 2593, "Brazilian_Republican_Party": 2594, "Brazilian_Social_Democracy_Party": 2595, "Brazilian_Socialist_Party": 2596, "Brendan_Howlin": 2597, "Brendan_Nelson": 2598, "Brendan_O'Connor": 2599, "Brett_McGurk": 2600, "Brian_Mikkelsen": 2601, "Brian_Mulroney": 2602, "Brian_Sandoval": 2603, "Brian_Schatz": 2604, "Brigadier_Mehmood_Shah": 2605, "Brigi_Rafini": 2606, "Brigitte_Zypries": 2607, "British_Airways": 2608, "British_Armed_Forces": 2609, "British_Army": 2610, "British_Link-Up_Crew": 2611, "Brno": 2612, "Broad_Front": 2613, "Brookings_Institute": 2614, "Brownie_Samukai": 2615, "Bruce_Rauner": 2616, "Brunei": 2617, "Bruno_Jean_Richard_Itoua": 2618, "Bruno_Le_Maire": 2619, "Bruno_Nabagne_Kone": 2620, "Bruno_Rodr\u00edguez_Parrilla": 2621, "Bruno_Tshibala": 2622, "Bt_Group": 2623, "Buba_Galadima": 2624, "Buddhist_(China)": 2625, "Buddhist_(Holy_See_(Vatican_City_State))": 2626, "Buddhist_(India)": 2627, "Buddhist_(Myanmar)": 2628, "Buddhist_(Russia)": 2629, "Buddhist_(South_Korea)": 2630, "Buddhist_(Sri_Lanka)": 2631, "Buddhist_(Thailand)": 2632, "Buddhist_(Vietnam)": 2633, "Buddhist_Monk_(Cambodia)": 2634, "Buddhist_Monk_(China)": 2635, "Buddhist_Monk_(India)": 2636, "Buddhist_Monk_(Sri_Lanka)": 2637, "Buddhist_Monk_(Thailand)": 2638, "Bui_Thanh_Son": 2639, "Bukola_Saraki": 2640, "Bulgaria": 2641, "Bulgarian_National_Radio": 2642, "Bulgarian_News_Agency": 2643, "Bulgarian_Socialist_Party": 2644, "Bundestag": 2645, "Bureau_of_Alcohol,_Tobacco,_Firearms_and_Explosives": 2646, "Bureaucrat_(Australia)": 2647, "Bureaucrat_(Bangladesh)": 2648, "Bureaucrat_(Belarus)": 2649, "Bureaucrat_(Canada)": 2650, "Bureaucrat_(India)": 2651, "Bureaucrat_(Japan)": 2652, "Bureaucrat_(Pakistan)": 2653, "Bureaucrat_(United_States)": 2654, "Burhan_Wani": 2655, "Burkina_Faso": 2656, "Burundi": 2657, "Business_(Afghanistan)": 2658, "Business_(Africa)": 2659, "Business_(Albania)": 2660, "Business_(Algeria)": 2661, "Business_(Angola)": 2662, "Business_(Argentina)": 2663, "Business_(Armenia)": 2664, "Business_(Australia)": 2665, "Business_(Austria)": 2666, "Business_(Azerbaijan)": 2667, "Business_(Bahamas)": 2668, "Business_(Bahrain)": 2669, "Business_(Bangladesh)": 2670, "Business_(Belarus)": 2671, "Business_(Belgium)": 2672, "Business_(Benin)": 2673, "Business_(Bosnia_and_Herzegovina)": 2674, "Business_(Botswana)": 2675, "Business_(Brazil)": 2676, "Business_(Bulgaria)": 2677, "Business_(Burkina_Faso)": 2678, "Business_(Cambodia)": 2679, "Business_(Cameroon)": 2680, "Business_(Canada)": 2681, "Business_(Caribbean)": 2682, "Business_(Cayman_Islands)": 2683, "Business_(Central_African_Republic)": 2684, "Business_(Chad)": 2685, "Business_(Chile)": 2686, "Business_(China)": 2687, "Business_(Colombia)": 2688, "Business_(Congo)": 2689, "Business_(Cook_Islands)": 2690, "Business_(Costa_Rica)": 2691, "Business_(Cote_d'Ivoire)": 2692, "Business_(Croatia)": 2693, "Business_(Cuba)": 2694, "Business_(Curacao)": 2695, "Business_(Cyprus)": 2696, "Business_(Czech_Republic)": 2697, "Business_(Democratic_Republic_of_Congo)": 2698, "Business_(Denmark)": 2699, "Business_(Egypt)": 2700, "Business_(Estonia)": 2701, "Business_(Ethiopia)": 2702, "Business_(Finland)": 2703, "Business_(France)": 2704, "Business_(Gabon)": 2705, "Business_(Gambia)": 2706, "Business_(Georgia)": 2707, "Business_(Germany)": 2708, "Business_(Ghana)": 2709, "Business_(Gibraltar)": 2710, "Business_(Greece)": 2711, "Business_(Guatemala)": 2712, "Business_(Guinea)": 2713, "Business_(Guyana)": 2714, "Business_(Haiti)": 2715, "Business_(Holy_See_(Vatican_City_State))": 2716, "Business_(Honduras)": 2717, "Business_(Hong_Kong)": 2718, "Business_(Hungary)": 2719, "Business_(India)": 2720, "Business_(Indonesia)": 2721, "Business_(International)": 2722, "Business_(Iran)": 2723, "Business_(Iraq)": 2724, "Business_(Ireland)": 2725, "Business_(Israel)": 2726, "Business_(Italy)": 2727, "Business_(Jamaica)": 2728, "Business_(Japan)": 2729, "Business_(Jordan)": 2730, "Business_(Kazakhstan)": 2731, "Business_(Kenya)": 2732, "Business_(Kosovo)": 2733, "Business_(Kuwait)": 2734, "Business_(Kyrgyzstan)": 2735, "Business_(Laos)": 2736, "Business_(Latvia)": 2737, "Business_(Lebanon)": 2738, "Business_(Liberia)": 2739, "Business_(Libya)": 2740, "Business_(Liechtenstein)": 2741, "Business_(Lithuania)": 2742, "Business_(Macao)": 2743, "Business_(Macedonia)": 2744, "Business_(Madagascar)": 2745, "Business_(Malawi)": 2746, "Business_(Malaysia)": 2747, "Business_(Mali)": 2748, "Business_(Mauritius)": 2749, "Business_(Mexico)": 2750, "Business_(Mongolia)": 2751, "Business_(Montenegro)": 2752, "Business_(Morocco)": 2753, "Business_(Mozambique)": 2754, "Business_(Myanmar)": 2755, "Business_(Namibia)": 2756, "Business_(Nepal)": 2757, "Business_(Netherlands)": 2758, "Business_(New_Zealand)": 2759, "Business_(Nicaragua)": 2760, "Business_(Nigeria)": 2761, "Business_(North_America)": 2762, "Business_(North_Korea)": 2763, "Business_(Norway)": 2764, "Business_(Oman)": 2765, "Business_(Pakistan)": 2766, "Business_(Palestinian_Territory,_Occupied)": 2767, "Business_(Panama)": 2768, "Business_(Paraguay)": 2769, "Business_(Peru)": 2770, "Business_(Philippines)": 2771, "Business_(Poland)": 2772, "Business_(Portugal)": 2773, "Business_(Qatar)": 2774, "Business_(Romania)": 2775, "Business_(Russia)": 2776, "Business_(Rwanda)": 2777, "Business_(Saudi_Arabia)": 2778, "Business_(Senegal)": 2779, "Business_(Serbia)": 2780, "Business_(Seychelles)": 2781, "Business_(Singapore)": 2782, "Business_(Slovakia)": 2783, "Business_(Slovenia)": 2784, "Business_(Somalia)": 2785, "Business_(South_Africa)": 2786, "Business_(South_Korea)": 2787, "Business_(South_Sudan)": 2788, "Business_(Southeast_Asia)": 2789, "Business_(Spain)": 2790, "Business_(Sri_Lanka)": 2791, "Business_(Sudan)": 2792, "Business_(Swaziland)": 2793, "Business_(Sweden)": 2794, "Business_(Switzerland)": 2795, "Business_(Syria)": 2796, "Business_(Taiwan)": 2797, "Business_(Tajikistan)": 2798, "Business_(Tanzania)": 2799, "Business_(Thailand)": 2800, "Business_(Tunisia)": 2801, "Business_(Turkey)": 2802, "Business_(Turkmenistan)": 2803, "Business_(Uganda)": 2804, "Business_(Ukraine)": 2805, "Business_(United_Arab_Emirates)": 2806, "Business_(United_Kingdom)": 2807, "Business_(United_States)": 2808, "Business_(Uruguay)": 2809, "Business_(Uzbekistan)": 2810, "Business_(Venezuela)": 2811, "Business_(Vietnam)": 2812, "Business_(Yemen)": 2813, "Business_(Zambia)": 2814, "Business_(Zimbabwe)": 2815, "Business_Day_Newspaper": 2816, "Businessperson_(Africa)": 2817, "Businessperson_(Albania)": 2818, "Businessperson_(Algeria)": 2819, "Businessperson_(Angola)": 2820, "Businessperson_(Argentina)": 2821, "Businessperson_(Armenia)": 2822, "Businessperson_(Australia)": 2823, "Businessperson_(Austria)": 2824, "Businessperson_(Azerbaijan)": 2825, "Businessperson_(Bangladesh)": 2826, "Businessperson_(Belgium)": 2827, "Businessperson_(Bosnia_and_Herzegovina)": 2828, "Businessperson_(Brazil)": 2829, "Businessperson_(Bulgaria)": 2830, "Businessperson_(Cameroon)": 2831, "Businessperson_(Canada)": 2832, "Businessperson_(Chile)": 2833, "Businessperson_(China)": 2834, "Businessperson_(Colombia)": 2835, "Businessperson_(Cote_d'Ivoire)": 2836, "Businessperson_(Croatia)": 2837, "Businessperson_(Cuba)": 2838, "Businessperson_(Czech_Republic)": 2839, "Businessperson_(Democratic_Republic_of_Congo)": 2840, "Businessperson_(Ecuador)": 2841, "Businessperson_(Egypt)": 2842, "Businessperson_(Estonia)": 2843, "Businessperson_(Finland)": 2844, "Businessperson_(France)": 2845, "Businessperson_(Georgia)": 2846, "Businessperson_(Germany)": 2847, "Businessperson_(Ghana)": 2848, "Businessperson_(Greece)": 2849, "Businessperson_(Guatemala)": 2850, "Businessperson_(Honduras)": 2851, "Businessperson_(Hungary)": 2852, "Businessperson_(India)": 2853, "Businessperson_(Indonesia)": 2854, "Businessperson_(Iran)": 2855, "Businessperson_(Iraq)": 2856, "Businessperson_(Israel)": 2857, "Businessperson_(Italy)": 2858, "Businessperson_(Jamaica)": 2859, "Businessperson_(Japan)": 2860, "Businessperson_(Kazakhstan)": 2861, "Businessperson_(Kenya)": 2862, "Businessperson_(Kuwait)": 2863, "Businessperson_(Kyrgyzstan)": 2864, "Businessperson_(Latvia)": 2865, "Businessperson_(Lebanon)": 2866, "Businessperson_(Libya)": 2867, "Businessperson_(Malawi)": 2868, "Businessperson_(Malaysia)": 2869, "Businessperson_(Mali)": 2870, "Businessperson_(Mauritania)": 2871, "Businessperson_(Mauritius)": 2872, "Businessperson_(Mexico)": 2873, "Businessperson_(Moldova)": 2874, "Businessperson_(Monaco)": 2875, "Businessperson_(Mozambique)": 2876, "Businessperson_(Myanmar)": 2877, "Businessperson_(Namibia)": 2878, "Businessperson_(Nepal)": 2879, "Businessperson_(Netherlands)": 2880, "Businessperson_(New_Zealand)": 2881, "Businessperson_(Nicaragua)": 2882, "Businessperson_(Nigeria)": 2883, "Businessperson_(North_Korea)": 2884, "Businessperson_(Oman)": 2885, "Businessperson_(Pakistan)": 2886, "Businessperson_(Peru)": 2887, "Businessperson_(Philippines)": 2888, "Businessperson_(Portugal)": 2889, "Businessperson_(Qatar)": 2890, "Businessperson_(Romania)": 2891, "Businessperson_(Russia)": 2892, "Businessperson_(Rwanda)": 2893, "Businessperson_(Saudi_Arabia)": 2894, "Businessperson_(Serbia)": 2895, "Businessperson_(Singapore)": 2896, "Businessperson_(Slovakia)": 2897, "Businessperson_(Somalia)": 2898, "Businessperson_(South_Africa)": 2899, "Businessperson_(South_Korea)": 2900, "Businessperson_(Spain)": 2901, "Businessperson_(Sri_Lanka)": 2902, "Businessperson_(Sudan)": 2903, "Businessperson_(Sweden)": 2904, "Businessperson_(Switzerland)": 2905, "Businessperson_(Syria)": 2906, "Businessperson_(Taiwan)": 2907, "Businessperson_(Tanzania)": 2908, "Businessperson_(Thailand)": 2909, "Businessperson_(Tunisia)": 2910, "Businessperson_(Turkey)": 2911, "Businessperson_(Turkmenistan)": 2912, "Businessperson_(Uganda)": 2913, "Businessperson_(Ukraine)": 2914, "Businessperson_(United_Arab_Emirates)": 2915, "Businessperson_(United_Kingdom)": 2916, "Businessperson_(United_States)": 2917, "Businessperson_(Venezuela)": 2918, "Businessperson_(Vietnam)": 2919, "Businessperson_(Yemen)": 2920, "Businessperson_(Zimbabwe)": 2921, "Buta_Singh": 2922, "B\u00e9ji_Ca\u00efd_Es-Sebsi": 2923, "B\u00e9la_Bug\u00e1r": 2924, "B\u00f8rge_Brende": 2925, "C.P._Verma": 2926, "C.S._Singh": 2927, "C._Shekhar": 2928, "CARE_International": 2929, "CITIC_Group": 2930, "CONRED": 2931, "CPI": 2932, "CPPCC_National_Committee": 2933, "Cabinet_/_Council_of_Ministers_/_Advisors_(Africa)": 2934, "Cabinet_/_Council_of_Ministers_/_Advisors_(Albania)": 2935, "Cabinet_/_Council_of_Ministers_/_Advisors_(Angola)": 2936, "Cabinet_/_Council_of_Ministers_/_Advisors_(Argentina)": 2937, "Cabinet_/_Council_of_Ministers_/_Advisors_(Armenia)": 2938, "Cabinet_/_Council_of_Ministers_/_Advisors_(Australia)": 2939, "Cabinet_/_Council_of_Ministers_/_Advisors_(Bahrain)": 2940, "Cabinet_/_Council_of_Ministers_/_Advisors_(Bangladesh)": 2941, "Cabinet_/_Council_of_Ministers_/_Advisors_(Belarus)": 2942, "Cabinet_/_Council_of_Ministers_/_Advisors_(Belgium)": 2943, "Cabinet_/_Council_of_Ministers_/_Advisors_(Benin)": 2944, "Cabinet_/_Council_of_Ministers_/_Advisors_(Bolivia)": 2945, "Cabinet_/_Council_of_Ministers_/_Advisors_(Bosnia_and_Herzegovina)": 2946, "Cabinet_/_Council_of_Ministers_/_Advisors_(Botswana)": 2947, "Cabinet_/_Council_of_Ministers_/_Advisors_(Brazil)": 2948, "Cabinet_/_Council_of_Ministers_/_Advisors_(Brunei)": 2949, "Cabinet_/_Council_of_Ministers_/_Advisors_(Bulgaria)": 2950, "Cabinet_/_Council_of_Ministers_/_Advisors_(Burkina_Faso)": 2951, "Cabinet_/_Council_of_Ministers_/_Advisors_(Cambodia)": 2952, "Cabinet_/_Council_of_Ministers_/_Advisors_(Cameroon)": 2953, "Cabinet_/_Council_of_Ministers_/_Advisors_(Canada)": 2954, "Cabinet_/_Council_of_Ministers_/_Advisors_(Chad)": 2955, "Cabinet_/_Council_of_Ministers_/_Advisors_(Chile)": 2956, "Cabinet_/_Council_of_Ministers_/_Advisors_(China)": 2957, "Cabinet_/_Council_of_Ministers_/_Advisors_(Colombia)": 2958, "Cabinet_/_Council_of_Ministers_/_Advisors_(Comoros)": 2959, "Cabinet_/_Council_of_Ministers_/_Advisors_(Congo)": 2960, "Cabinet_/_Council_of_Ministers_/_Advisors_(Costa_Rica)": 2961, "Cabinet_/_Council_of_Ministers_/_Advisors_(Cote_d'Ivoire)": 2962, "Cabinet_/_Council_of_Ministers_/_Advisors_(Croatia)": 2963, "Cabinet_/_Council_of_Ministers_/_Advisors_(Cuba)": 2964, "Cabinet_/_Council_of_Ministers_/_Advisors_(Cyprus)": 2965, "Cabinet_/_Council_of_Ministers_/_Advisors_(Czech_Republic)": 2966, "Cabinet_/_Council_of_Ministers_/_Advisors_(Djibouti)": 2967, "Cabinet_/_Council_of_Ministers_/_Advisors_(Ecuador)": 2968, "Cabinet_/_Council_of_Ministers_/_Advisors_(Egypt)": 2969, "Cabinet_/_Council_of_Ministers_/_Advisors_(Estonia)": 2970, "Cabinet_/_Council_of_Ministers_/_Advisors_(Ethiopia)": 2971, "Cabinet_/_Council_of_Ministers_/_Advisors_(Finland)": 2972, "Cabinet_/_Council_of_Ministers_/_Advisors_(France)": 2973, "Cabinet_/_Council_of_Ministers_/_Advisors_(Gabon)": 2974, "Cabinet_/_Council_of_Ministers_/_Advisors_(Gambia)": 2975, "Cabinet_/_Council_of_Ministers_/_Advisors_(Georgia)": 2976, "Cabinet_/_Council_of_Ministers_/_Advisors_(Germany)": 2977, "Cabinet_/_Council_of_Ministers_/_Advisors_(Ghana)": 2978, "Cabinet_/_Council_of_Ministers_/_Advisors_(Greece)": 2979, "Cabinet_/_Council_of_Ministers_/_Advisors_(Holy_See_(Vatican_City_State))": 2980, "Cabinet_/_Council_of_Ministers_/_Advisors_(Hong_Kong)": 2981, "Cabinet_/_Council_of_Ministers_/_Advisors_(Hungary)": 2982, "Cabinet_/_Council_of_Ministers_/_Advisors_(India)": 2983, "Cabinet_/_Council_of_Ministers_/_Advisors_(Indonesia)": 2984, "Cabinet_/_Council_of_Ministers_/_Advisors_(Iran)": 2985, "Cabinet_/_Council_of_Ministers_/_Advisors_(Iraq)": 2986, "Cabinet_/_Council_of_Ministers_/_Advisors_(Ireland)": 2987, "Cabinet_/_Council_of_Ministers_/_Advisors_(Israel)": 2988, "Cabinet_/_Council_of_Ministers_/_Advisors_(Italy)": 2989, "Cabinet_/_Council_of_Ministers_/_Advisors_(Japan)": 2990, "Cabinet_/_Council_of_Ministers_/_Advisors_(Jordan)": 2991, "Cabinet_/_Council_of_Ministers_/_Advisors_(Kazakhstan)": 2992, "Cabinet_/_Council_of_Ministers_/_Advisors_(Kenya)": 2993, "Cabinet_/_Council_of_Ministers_/_Advisors_(Kosovo)": 2994, "Cabinet_/_Council_of_Ministers_/_Advisors_(Kyrgyzstan)": 2995, "Cabinet_/_Council_of_Ministers_/_Advisors_(Latvia)": 2996, "Cabinet_/_Council_of_Ministers_/_Advisors_(Lebanon)": 2997, "Cabinet_/_Council_of_Ministers_/_Advisors_(Lesotho)": 2998, "Cabinet_/_Council_of_Ministers_/_Advisors_(Liberia)": 2999, "Cabinet_/_Council_of_Ministers_/_Advisors_(Libya)": 3000, "Cabinet_/_Council_of_Ministers_/_Advisors_(Lithuania)": 3001, "Cabinet_/_Council_of_Ministers_/_Advisors_(Malawi)": 3002, "Cabinet_/_Council_of_Ministers_/_Advisors_(Malaysia)": 3003, "Cabinet_/_Council_of_Ministers_/_Advisors_(Mali)": 3004, "Cabinet_/_Council_of_Ministers_/_Advisors_(Mauritania)": 3005, "Cabinet_/_Council_of_Ministers_/_Advisors_(Mauritius)": 3006, "Cabinet_/_Council_of_Ministers_/_Advisors_(Mexico)": 3007, "Cabinet_/_Council_of_Ministers_/_Advisors_(Moldova)": 3008, "Cabinet_/_Council_of_Ministers_/_Advisors_(Mongolia)": 3009, "Cabinet_/_Council_of_Ministers_/_Advisors_(Morocco)": 3010, "Cabinet_/_Council_of_Ministers_/_Advisors_(Mozambique)": 3011, "Cabinet_/_Council_of_Ministers_/_Advisors_(Myanmar)": 3012, "Cabinet_/_Council_of_Ministers_/_Advisors_(Namibia)": 3013, "Cabinet_/_Council_of_Ministers_/_Advisors_(Nepal)": 3014, "Cabinet_/_Council_of_Ministers_/_Advisors_(Netherlands)": 3015, "Cabinet_/_Council_of_Ministers_/_Advisors_(New_Zealand)": 3016, "Cabinet_/_Council_of_Ministers_/_Advisors_(Niger)": 3017, "Cabinet_/_Council_of_Ministers_/_Advisors_(Nigeria)": 3018, "Cabinet_/_Council_of_Ministers_/_Advisors_(North_Korea)": 3019, "Cabinet_/_Council_of_Ministers_/_Advisors_(Norway)": 3020, "Cabinet_/_Council_of_Ministers_/_Advisors_(Pakistan)": 3021, "Cabinet_/_Council_of_Ministers_/_Advisors_(Palestinian_Territory,_Occupied)": 3022, "Cabinet_/_Council_of_Ministers_/_Advisors_(Paraguay)": 3023, "Cabinet_/_Council_of_Ministers_/_Advisors_(Peru)": 3024, "Cabinet_/_Council_of_Ministers_/_Advisors_(Philippines)": 3025, "Cabinet_/_Council_of_Ministers_/_Advisors_(Poland)": 3026, "Cabinet_/_Council_of_Ministers_/_Advisors_(Portugal)": 3027, "Cabinet_/_Council_of_Ministers_/_Advisors_(Romania)": 3028, "Cabinet_/_Council_of_Ministers_/_Advisors_(Russia)": 3029, "Cabinet_/_Council_of_Ministers_/_Advisors_(Rwanda)": 3030, "Cabinet_/_Council_of_Ministers_/_Advisors_(Saudi_Arabia)": 3031, "Cabinet_/_Council_of_Ministers_/_Advisors_(Senegal)": 3032, "Cabinet_/_Council_of_Ministers_/_Advisors_(Seychelles)": 3033, "Cabinet_/_Council_of_Ministers_/_Advisors_(Singapore)": 3034, "Cabinet_/_Council_of_Ministers_/_Advisors_(Slovakia)": 3035, "Cabinet_/_Council_of_Ministers_/_Advisors_(Slovenia)": 3036, "Cabinet_/_Council_of_Ministers_/_Advisors_(Somalia)": 3037, "Cabinet_/_Council_of_Ministers_/_Advisors_(South_Africa)": 3038, "Cabinet_/_Council_of_Ministers_/_Advisors_(South_Asia)": 3039, "Cabinet_/_Council_of_Ministers_/_Advisors_(South_Korea)": 3040, "Cabinet_/_Council_of_Ministers_/_Advisors_(Spain)": 3041, "Cabinet_/_Council_of_Ministers_/_Advisors_(Sri_Lanka)": 3042, "Cabinet_/_Council_of_Ministers_/_Advisors_(Sudan)": 3043, "Cabinet_/_Council_of_Ministers_/_Advisors_(Sweden)": 3044, "Cabinet_/_Council_of_Ministers_/_Advisors_(Switzerland)": 3045, "Cabinet_/_Council_of_Ministers_/_Advisors_(Syria)": 3046, "Cabinet_/_Council_of_Ministers_/_Advisors_(Taiwan)": 3047, "Cabinet_/_Council_of_Ministers_/_Advisors_(Thailand)": 3048, "Cabinet_/_Council_of_Ministers_/_Advisors_(Tunisia)": 3049, "Cabinet_/_Council_of_Ministers_/_Advisors_(Turkey)": 3050, "Cabinet_/_Council_of_Ministers_/_Advisors_(Uganda)": 3051, "Cabinet_/_Council_of_Ministers_/_Advisors_(Ukraine)": 3052, "Cabinet_/_Council_of_Ministers_/_Advisors_(United_Arab_Emirates)": 3053, "Cabinet_/_Council_of_Ministers_/_Advisors_(United_Kingdom)": 3054, "Cabinet_/_Council_of_Ministers_/_Advisors_(United_States)": 3055, "Cabinet_/_Council_of_Ministers_/_Advisors_(Vanuatu)": 3056, "Cabinet_/_Council_of_Ministers_/_Advisors_(Venezuela)": 3057, "Cabinet_/_Council_of_Ministers_/_Advisors_(Vietnam)": 3058, "Cabinet_/_Council_of_Ministers_/_Advisors_(Yemen)": 3059, "Cabinet_/_Council_of_Ministers_/_Advisors_(Zambia)": 3060, "Cabinet_/_Council_of_Ministers_/_Advisors_(Zimbabwe)": 3061, "Cabinet_Member_Singh": 3062, "Cabinet_Secretariat": 3063, "Cabinet_of_Greece": 3064, "Cable_News_Network": 3065, "Cai_Qi": 3066, "Calgary_Police_Service": 3067, "Calin_Popescu-Tariceanu": 3068, "Calle_Schlettwein": 3069, "Camargo_Correa": 3070, "Cambio": 3071, "Cambodia": 3072, "Cambodia_Daily": 3073, "Cambodia_National_Rescue_Party": 3074, "Cameroon": 3075, "Cameroon_Army": 3076, "Cameroon_Development_Corporation": 3077, "Cameroon_People's_Democratic_Movement": 3078, "Cameroon_Radio_Television_Corporation": 3079, "Camilo_Escalona": 3080, "Camilo_Reyes_Rodr\u00edguez": 3081, "Camp_Darapanan": 3082, "Campbell_Newman": 3083, "Canada": 3084, "Canada_Border_Services_Agency": 3085, "Canadian_Armed_Forces": 3086, "Canadian_Broadcasting_Corporation": 3087, "Canadian_Coast_Guard": 3088, "Canadian_Forces_Land_Force_Command": 3089, "Canadian_Red_Cross_Society": 3090, "Canadian_Security_Intelligence_Service": 3091, "Canary_Islands": 3092, "Candice_Bergen": 3093, "Canon_Inc.": 3094, "Cape_Argus": 3095, "Cape_Town_International_Airport": 3096, "Cape_Town_Press_Club": 3097, "Cape_Verde": 3098, "Capital_Radio": 3099, "Carabinieri": 3100, "Caracol_Radio": 3101, "Cargill": 3102, "Caribbean": 3103, "Caribbean_Community": 3104, "Caritas": 3105, "Carl_Bildt": 3106, "Carl_Greenidge": 3107, "Carl_XVI_Gustaf": 3108, "Carla_Del_Ponte": 3109, "Carles_Puigdemont": 3110, "Carlo_Calenda": 3111, "Carlos_Agostinho_do_Ros\u00e1rio": 3112, "Carlos_Alberto_Baena": 3113, "Carlos_Alvarado": 3114, "Carlos_Amarante_Baret": 3115, "Carlos_Aranguiz": 3116, "Carlos_Cordero": 3117, "Carlos_Cruz": 3118, "Carlos_C\u00e1rdenas_Ortiz": 3119, "Carlos_Damian_Baca_Eboro": 3120, "Carlos_Dominguez_III": 3121, "Carlos_Falquez_Batallas": 3122, "Carlos_Fernando_Chamorro": 3123, "Carlos_Garcia": 3124, "Carlos_John": 3125, "Carlos_Kauffmann": 3126, "Carlos_Kuschel_Silva": 3127, "Carlos_Leit\u00e3o": 3128, "Carlos_Loret_de_Mola": 3129, "Carlos_Maldonado": 3130, "Carlos_Manuel_Martins_do_Vale_C\u00e9sar": 3131, "Carlos_Mesa": 3132, "Carlos_Navarrete_Ruiz": 3133, "Carlos_Ricardo_Benavides": 3134, "Carlos_Roberto_Lupi": 3135, "Carlos_Romero": 3136, "Carlos_Salinas_De_Gortari": 3137, "Carlos_Saul_Menem": 3138, "Carlos_Slim": 3139, "Carlos_Stornelli": 3140, "Carlos_Zannini": 3141, "Carlos_de_la_Torre": 3142, "Carlos_\u00c1lvarez": 3143, "Carmelita_Namashalua": 3144, "Carmelo_Abela": 3145, "Carmen_Daniela_Dan": 3146, "Carmen_M._Martinez": 3147, "Carnegie_Endowment_for_International_Peace": 3148, "Carolina_Cerqueira": 3149, "Carolina_Goic": 3150, "Caroline_Kennedy": 3151, "Carrie_Lam": 3152, "Carter_Center": 3153, "Carwyn_Jones": 3154, "Catalino_Cuy": 3155, "Catalonia": 3156, "Caterpillar_Inc.": 3157, "Catherine_Ashton": 3158, "Catherine_Mary_Elizabeth_O'Regan": 3159, "Catherine_Namugala": 3160, "Catherine_Ray": 3161, "Catholic_Bishop_(Australia)": 3162, "Catholic_Bishop_(Brazil)": 3163, "Catholic_Bishop_(Canada)": 3164, "Catholic_Bishop_(Central_African_Republic)": 3165, "Catholic_Bishop_(Chile)": 3166, "Catholic_Bishop_(China)": 3167, "Catholic_Bishop_(Germany)": 3168, "Catholic_Bishop_(Ghana)": 3169, "Catholic_Bishop_(Holy_See_(Vatican_City_State))": 3170, "Catholic_Bishop_(India)": 3171, "Catholic_Bishop_(Ireland)": 3172, "Catholic_Bishop_(Nicaragua)": 3173, "Catholic_Bishop_(Nigeria)": 3174, "Catholic_Bishop_(Philippines)": 3175, "Catholic_Bishop_(United_States)": 3176, "Catholic_Bishop_(Venezuela)": 3177, "Catholic_Priest_(Argentina)": 3178, "Catholic_Priest_(Australia)": 3179, "Catholic_Priest_(Brazil)": 3180, "Catholic_Priest_(Chile)": 3181, "Catholic_Priest_(Colombia)": 3182, "Catholic_Priest_(Cuba)": 3183, "Catholic_Priest_(Democratic_Republic_of_Congo)": 3184, "Catholic_Priest_(Germany)": 3185, "Catholic_Priest_(India)": 3186, "Catholic_Priest_(Indonesia)": 3187, "Catholic_Priest_(Malawi)": 3188, "Catholic_Priest_(Mexico)": 3189, "Catholic_Priest_(Nicaragua)": 3190, "Catholic_Priest_(Nigeria)": 3191, "Catholic_Priest_(Philippines)": 3192, "Catholic_Priest_(South_Korea)": 3193, "Catholic_Priest_(Thailand)": 3194, "Catholic_University_of_Louvain": 3195, "Cato_Institute": 3196, "Cavay\u00e9_Y\u00e9gui\u00e9_Djibril": 3197, "Cayetana_Aljov\u00edn": 3198, "Cayman_Islands": 3199, "Cbs_Corporation": 3200, "Cebu_Pacific": 3201, "Cecile_Kyenge": 3202, "Cecilia_Chazama": 3203, "Cecilia_Malmstrom": 3204, "Cecilia_Morel": 3205, "Celanese_Corporation": 3206, "Cellou_Dalein_Diallo": 3207, "Celso_Amorim": 3208, "Celso_Gamboa": 3209, "Celso_Lobregat": 3210, "Celso_de_Mello": 3211, "Cemex": 3212, "Cemil_Bayik": 3213, "Center_for_Human_Rights_(Iran)": 3214, "Center_for_Human_Rights_(Kenya)": 3215, "Center_for_Human_Rights_(Malawi)": 3216, "Center_for_Human_Rights_(Mexico)": 3217, "Center_for_Human_Rights_(Nicaragua)": 3218, "Center_for_Human_Rights_(United_States)": 3219, "Center_for_International_Policy": 3220, "Center_for_Reproductive_Rights": 3221, "Center_for_Strategic_Research": 3222, "Center_for_Strategic_and_International_Studies": 3223, "Central_African_Armed_Forces": 3224, "Central_African_Republic": 3225, "Central_America": 3226, "Central_American_Bank_for_Economic_Integration": 3227, "Central_American_Integration_System": 3228, "Central_American_Parliament": 3229, "Central_Bank_(Argentina)": 3230, "Central_Bank_(Australia)": 3231, "Central_Bank_(Canada)": 3232, "Central_Bank_(China)": 3233, "Central_Bank_(Gambia)": 3234, "Central_Bank_(Indonesia)": 3235, "Central_Bank_(Iran)": 3236, "Central_Bank_(Ireland)": 3237, "Central_Bank_(Israel)": 3238, "Central_Bank_(Italy)": 3239, "Central_Bank_(Japan)": 3240, "Central_Bank_(Latvia)": 3241, "Central_Bank_(Malaysia)": 3242, "Central_Bank_(Nigeria)": 3243, "Central_Bank_(Pakistan)": 3244, "Central_Bank_(Poland)": 3245, "Central_Bank_(Russia)": 3246, "Central_Bank_(Saudi_Arabia)": 3247, "Central_Bank_(Singapore)": 3248, "Central_Bank_(South_Korea)": 3249, "Central_Bank_(Taiwan)": 3250, "Central_Bank_(Thailand)": 3251, "Central_Bank_(Tunisia)": 3252, "Central_Bank_(Turkey)": 3253, "Central_Bank_(United_Arab_Emirates)": 3254, "Central_Bank_of_Brazil": 3255, "Central_Bank_of_Cuba": 3256, "Central_Bank_of_Egypt": 3257, "Central_Bank_of_Iraq": 3258, "Central_Bank_of_Liberia": 3259, "Central_Bank_of_Libya": 3260, "Central_Bank_of_Nigeria": 3261, "Central_Bank_of_Norway": 3262, "Central_Bank_of_Oman": 3263, "Central_Bank_of_Russia": 3264, "Central_Bank_of_Tunisia": 3265, "Central_Bank_of_Uzbekistan": 3266, "Central_Bank_of_Yemen": 3267, "Central_Bank_of_the_Islamic_Republic_of_Iran": 3268, "Central_Bank_of_the_Republic_of_Turkey": 3269, "Central_Bureau_of_Investigation": 3270, "Central_Committee_of_the_Communist_Party_of_China": 3271, "Central_Criminal_Court_of_Iraq": 3272, "Central_European_University": 3273, "Central_Intelligence_Agency": 3274, "Central_Intelligence_Organisation": 3275, "Central_Military_Commission": 3276, "Central_Reserve_Police_Force": 3277, "Central_Security_Service": 3278, "Central_University_of_Venezuela": 3279, "Centre_Party": 3280, "Centre_Party_(Estonia)": 3281, "Centre_Party_(Lithuania)": 3282, "Centre_Party_(Slovenia)": 3283, "Centre_Party_(Sweden)": 3284, "Centre_for_Democracy_and_Development": 3285, "Centre_for_Science_and_Environment": 3286, "Centrist_Democratic_Party": 3287, "Centro_Cultural_Isl\u00e1mico": 3288, "Centro_Isl\u00e1mico": 3289, "Cesar_Epit\u00e1cio_Maia": 3290, "Cesar_Nakazaki": 3291, "Cesare_Battisti": 3292, "Chad": 3293, "Chakma": 3294, "Chamber_of_Accounts": 3295, "Chamber_of_Commerce_&_Industry": 3296, "Chamber_of_Deputies_of_Chile": 3297, "Chamber_of_Deputies_of_the_Parliament_of_the_Czech_Republic": 3298, "Chamber_of_Senators_of_Urugay": 3299, "Chancellor_of_the_Exchequer": 3300, "Chand_Jain": 3301, "Chandrashekharan": 3302, "Chang_Song_Taek": 3303, "Chang_Wanquan": 3304, "Chansamone_Chanyalath": 3305, "Chansy_Phosikham": 3306, "Chantal_Biya": 3307, "Charanjit_Singh": 3308, "Charat_Singh": 3309, "Charge_D'affaires_(Azerbaijan)": 3310, "Charge_D'affaires_(Chile)": 3311, "Charge_D'affaires_(Germany)": 3312, "Charge_D'affaires_(Russia)": 3313, "Charge_D'affaires_(United_States)": 3314, "Charis_Georgiadis": 3315, "Charito_B._Plaza": 3316, "Charlene_Barshefsky": 3317, "Charles-Armel_Doubane": 3318, "Charles_Banda": 3319, "Charles_Ble_Goude": 3320, "Charles_E._Schumer": 3321, "Charles_Flanagan": 3322, "Charles_Michel": 3323, "Charles_Nqakula": 3324, "Charles_Okah": 3325, "Charles_Pasqua": 3326, "Charles_Schwab": 3327, "Charles_Sousa": 3328, "Charles_Taylor": 3329, "Charles_University": 3330, "Charles_de_Gaulle": 3331, "Charlie_Baker": 3332, "Charlot_Salwai": 3333, "Chart_Thai": 3334, "Chatchai_Sarikulya": 3335, "Chaturon_Chaisang": 3336, "Chaudhry_Ahmed_Mukhtar": 3337, "Chaudhry_Nisar_Ali_Khan": 3338, "Chavalit_Yongchaiyudh": 3339, "Chavanond_Intarakomalyasut": 3340, "Chechen": 3341, "Chechnya": 3342, "Cheick_Modibo_Diarra": 3343, "Cheikh_Tidiane_Gadio": 3344, "Chekwas_Okorie": 3345, "Chen_Chien-Jen": 3346, "Chen_Deming": 3347, "Chen_Jining": 3348, "Chen_Mei_Ling": 3349, "Chen_Ming_Tong": 3350, "Chen_Quanguo": 3351, "Chen_Shui_Bian": 3352, "Chen_Wu": 3353, "Cheng_Wen-tsan": 3354, "Cheng_Yonghua": 3355, "Cheniere_Energy_Inc.": 3356, "Cheristerfield_Thangkhiew": 3357, "Chevron": 3358, "Chiang_Ching-kuo": 3359, "Chibuike_Rotimi_Amaechi": 3360, "Chief_Court_Judge_(Angola)": 3361, "Chief_Court_Judge_(Australia)": 3362, "Chief_Court_Judge_(Bangladesh)": 3363, "Chief_Court_Judge_(Brazil)": 3364, "Chief_Court_Judge_(Canada)": 3365, "Chief_Court_Judge_(Chile)": 3366, "Chief_Court_Judge_(Estonia)": 3367, "Chief_Court_Judge_(Hong_Kong)": 3368, "Chief_Court_Judge_(India)": 3369, "Chief_Court_Judge_(Indonesia)": 3370, "Chief_Court_Judge_(Israel)": 3371, "Chief_Court_Judge_(Kenya)": 3372, "Chief_Court_Judge_(Liberia)": 3373, "Chief_Court_Judge_(Malaysia)": 3374, "Chief_Court_Judge_(Maldives)": 3375, "Chief_Court_Judge_(Namibia)": 3376, "Chief_Court_Judge_(Nepal)": 3377, "Chief_Court_Judge_(Nigeria)": 3378, "Chief_Court_Judge_(Pakistan)": 3379, "Chief_Court_Judge_(Philippines)": 3380, "Chief_Court_Judge_(Poland)": 3381, "Chief_Court_Judge_(Rwanda)": 3382, "Chief_Court_Judge_(Sierra_Leone)": 3383, "Chief_Court_Judge_(South_Africa)": 3384, "Chief_Court_Judge_(South_Korea)": 3385, "Chief_Court_Judge_(Sudan)": 3386, "Chief_Court_Judge_(Tanzania)": 3387, "Chief_Court_Judge_(United_Kingdom)": 3388, "Chief_Court_Judge_(Vietnam)": 3389, "Chief_Court_Judge_(Zambia)": 3390, "Chief_Electoral_Officer_Oza": 3391, "Chief_Engineer_(Bangladesh)": 3392, "Chief_Engineer_(China)": 3393, "Chief_Engineer_(Ethiopia)": 3394, "Chief_Engineer_(India)": 3395, "Chief_Minister_Singh": 3396, "Chief_Secretary_Chandra": 3397, "Chief_Secretary_to_the_Treasury": 3398, "Chief_of_Intelligence_(Libya)": 3399, "Chief_of_Staff_(Al_Mubarak_Air_Base)": 3400, "Chief_of_Staff_(Algeria)": 3401, "Chief_of_Staff_(Armed_Forces_of_the_Philippines)": 3402, "Chief_of_Staff_(Armenian_Army)": 3403, "Chief_of_Staff_(Associated_Press)": 3404, "Chief_of_Staff_(Australia)": 3405, "Chief_of_Staff_(Austria)": 3406, "Chief_of_Staff_(Belgium)": 3407, "Chief_of_Staff_(Brazil)": 3408, "Chief_of_Staff_(Burundi)": 3409, "Chief_of_Staff_(Canada)": 3410, "Chief_of_Staff_(Chongwadai)": 3411, "Chief_of_Staff_(Cote_d'Ivoire)": 3412, "Chief_of_Staff_(Czech_Republic)": 3413, "Chief_of_Staff_(Egypt)": 3414, "Chief_of_Staff_(Estonia)": 3415, "Chief_of_Staff_(Ethiopia)": 3416, "Chief_of_Staff_(Executive_Office_of_the_President)": 3417, "Chief_of_Staff_(France)": 3418, "Chief_of_Staff_(Indonesia)": 3419, "Chief_of_Staff_(Iran)": 3420, "Chief_of_Staff_(Iraq)": 3421, "Chief_of_Staff_(Ireland)": 3422, "Chief_of_Staff_(Irish_Republican_Army)": 3423, "Chief_of_Staff_(Israel)": 3424, "Chief_of_Staff_(Israeli_Defense_Forces)": 3425, "Chief_of_Staff_(Japan_Self-Defense_Forces)": 3426, "Chief_of_Staff_(Liberia)": 3427, "Chief_of_Staff_(Libya)": 3428, "Chief_of_Staff_(Mexico)": 3429, "Chief_of_Staff_(New_Zealand)": 3430, "Chief_of_Staff_(Niger)": 3431, "Chief_of_Staff_(Nigeria)": 3432, "Chief_of_Staff_(Palestinian_Territory,_Occupied)": 3433, "Chief_of_Staff_(Peru)": 3434, "Chief_of_Staff_(Philippines)": 3435, "Chief_of_Staff_(Russia)": 3436, "Chief_of_Staff_(Saudi_Arabia)": 3437, "Chief_of_Staff_(Slovenia)": 3438, "Chief_of_Staff_(South_Korea)": 3439, "Chief_of_Staff_(South_Sudan)": 3440, "Chief_of_Staff_(Sri_Lanka)": 3441, "Chief_of_Staff_(Syria)": 3442, "Chief_of_Staff_(Turkey)": 3443, "Chief_of_Staff_(Venezuela)": 3444, "Chief_of_Staff_(Vietnam)": 3445, "Chief_of_Staff_(Zimbabwe)": 3446, "Chief_of_the_Defence_Staff": 3447, "Children_(Afghanistan)": 3448, "Children_(Africa)": 3449, "Children_(Algeria)": 3450, "Children_(Angola)": 3451, "Children_(Armenia)": 3452, "Children_(Australia)": 3453, "Children_(Austria)": 3454, "Children_(Azerbaijan)": 3455, "Children_(Bangladesh)": 3456, "Children_(Belarus)": 3457, "Children_(Belgium)": 3458, "Children_(Benin)": 3459, "Children_(Brazil)": 3460, "Children_(Bulgaria)": 3461, "Children_(Cambodia)": 3462, "Children_(Cameroon)": 3463, "Children_(Canada)": 3464, "Children_(Central_African_Republic)": 3465, "Children_(Chile)": 3466, "Children_(China)": 3467, "Children_(Colombia)": 3468, "Children_(Congo)": 3469, "Children_(Costa_Rica)": 3470, "Children_(Cote_d'Ivoire)": 3471, "Children_(Croatia)": 3472, "Children_(Czech_Republic)": 3473, "Children_(Democratic_Republic_of_Congo)": 3474, "Children_(Denmark)": 3475, "Children_(Egypt)": 3476, "Children_(El_Salvador)": 3477, "Children_(Eritrea)": 3478, "Children_(Ethiopia)": 3479, "Children_(France)": 3480, "Children_(Gabon)": 3481, "Children_(Gambia)": 3482, "Children_(Georgia)": 3483, "Children_(Germany)": 3484, "Children_(Ghana)": 3485, "Children_(Greece)": 3486, "Children_(Guinea)": 3487, "Children_(Honduras)": 3488, "Children_(Hong_Kong)": 3489, "Children_(India)": 3490, "Children_(Indonesia)": 3491, "Children_(Iran)": 3492, "Children_(Iraq)": 3493, "Children_(Ireland)": 3494, "Children_(Israel)": 3495, "Children_(Italy)": 3496, "Children_(Jamaica)": 3497, "Children_(Japan)": 3498, "Children_(Kenya)": 3499, "Children_(Latvia)": 3500, "Children_(Lebanon)": 3501, "Children_(Liberia)": 3502, "Children_(Libya)": 3503, "Children_(Lithuania)": 3504, "Children_(Madagascar)": 3505, "Children_(Malawi)": 3506, "Children_(Malaysia)": 3507, "Children_(Mali)": 3508, "Children_(Mauritania)": 3509, "Children_(Mexico)": 3510, "Children_(Mongolia)": 3511, "Children_(Morocco)": 3512, "Children_(Mozambique)": 3513, "Children_(Myanmar)": 3514, "Children_(Namibia)": 3515, "Children_(Nepal)": 3516, "Children_(Netherlands)": 3517, "Children_(New_Zealand)": 3518, "Children_(Nicaragua)": 3519, "Children_(Nigeria)": 3520, "Children_(Non-Governmental_Organizations)": 3521, "Children_(North_Korea)": 3522, "Children_(Norway)": 3523, "Children_(Pakistan)": 3524, "Children_(Palestinian_Territory,_Occupied)": 3525, "Children_(Paraguay)": 3526, "Children_(Peru)": 3527, "Children_(Philippines)": 3528, "Children_(Poland)": 3529, "Children_(Romania)": 3530, "Children_(Russia)": 3531, "Children_(Rwanda)": 3532, "Children_(Saudi_Arabia)": 3533, "Children_(Senegal)": 3534, "Children_(Sierra_Leone)": 3535, "Children_(Singapore)": 3536, "Children_(Slovakia)": 3537, "Children_(Somalia)": 3538, "Children_(South_Africa)": 3539, "Children_(South_Korea)": 3540, "Children_(South_Sudan)": 3541, "Children_(Spain)": 3542, "Children_(Sri_Lanka)": 3543, "Children_(Sudan)": 3544, "Children_(Switzerland)": 3545, "Children_(Syria)": 3546, "Children_(Taiwan)": 3547, "Children_(Tajikistan)": 3548, "Children_(Tanzania)": 3549, "Children_(Thailand)": 3550, "Children_(Togo)": 3551, "Children_(Tunisia)": 3552, "Children_(Turkey)": 3553, "Children_(Uganda)": 3554, "Children_(Ukraine)": 3555, "Children_(United_Arab_Emirates)": 3556, "Children_(United_Kingdom)": 3557, "Children_(United_States)": 3558, "Children_(Uruguay)": 3559, "Children_(Venezuela)": 3560, "Children_(Vietnam)": 3561, "Children_(Yemen)": 3562, "Children_(Zambia)": 3563, "Children_(Zimbabwe)": 3564, "Chile": 3565, "Chimamanda_Adichie": 3566, "Chimaroke_Nnamani": 3567, "China": 3568, "China_Airlines": 3569, "China_Construction_Bank": 3570, "China_Development_Bank": 3571, "China_Earthquake_Administration": 3572, "China_Eastern_Airlines": 3573, "China_Mobile": 3574, "China_National_Petroleum_Corporation": 3575, "China_Railway_Construction_Corporation_Ltd": 3576, "China_Telecom": 3577, "China_Youth_Daily": 3578, "Chinese_Communist_Party": 3579, "Chiquita_Brands_International": 3580, "Chishimba_Kambwili": 3581, "Chittagong_University": 3582, "Chiz_Escudero": 3583, "Cho_Hyun-ah": 3584, "Cho_Tae-yul": 3585, "Cho_Yang-ho": 3586, "Choe_Ryong_Hae": 3587, "Choe_Tae_Bok": 3588, "Choguel_Kokalla_Ma\u00efga": 3589, "Choi_Kyung_Hwan": 3590, "Choi_Soon-sil": 3591, "Chokri_Belaid": 3592, "Chongwadai": 3593, "Chris_Bowen": 3594, "Chris_Coons": 3595, "Chris_Davis": 3596, "Chris_Evans": 3597, "Chris_Grayling": 3598, "Chris_Jafta": 3599, "Chris_Murphy": 3600, "Chris_Nwabueze_Ngige": 3601, "Chris_Patten": 3602, "Chris_Smith": 3603, "Chris_Van_Hollen": 3604, "Christian_(Australia)": 3605, "Christian_(Congo)": 3606, "Christian_(Costa_Rica)": 3607, "Christian_(Denmark)": 3608, "Christian_(Egypt)": 3609, "Christian_(Estonia)": 3610, "Christian_(France)": 3611, "Christian_(Germany)": 3612, "Christian_(Ghana)": 3613, "Christian_(Holy_See_(Vatican_City_State))": 3614, "Christian_(India)": 3615, "Christian_(Indonesia)": 3616, "Christian_(Iran)": 3617, "Christian_(Ireland)": 3618, "Christian_(Israel)": 3619, "Christian_(Italy)": 3620, "Christian_(Kazakhstan)": 3621, "Christian_(Lebanon)": 3622, "Christian_(Lithuania)": 3623, "Christian_(Madagascar)": 3624, "Christian_(Middle_East)": 3625, "Christian_(Mozambique)": 3626, "Christian_(Nigeria)": 3627, "Christian_(Pakistan)": 3628, "Christian_(Palestinian_Territory,_Occupied)": 3629, "Christian_(Philippines)": 3630, "Christian_(Russia)": 3631, "Christian_(Rwanda)": 3632, "Christian_(Senegal)": 3633, "Christian_(Solomon_Islands)": 3634, "Christian_(South_Africa)": 3635, "Christian_(South_Korea)": 3636, "Christian_(Syria)": 3637, "Christian_(Turkey)": 3638, "Christian_(Uganda)": 3639, "Christian_(Ukraine)": 3640, "Christian_Association_of_Nigeria": 3641, "Christian_Bible_Church_of_the_Philippines": 3642, "Christian_Democrat_Party": 3643, "Christian_Democratic_Appeal": 3644, "Christian_Democratic_Movement": 3645, "Christian_Democratic_Party_(Belgium)": 3646, "Christian_Democratic_Party_(Czech_Republic)": 3647, "Christian_Democratic_Party_(Germany)": 3648, "Christian_Democratic_Party_(Hungary)": 3649, "Christian_Democratic_Party_(Norway)": 3650, "Christian_Democratic_People's_Party": 3651, "Christian_Democratic_Union": 3652, "Christian_Estrosi": 3653, "Christian_Kern": 3654, "Christian_Lindner": 3655, "Christian_Missionaries_(India)": 3656, "Christian_Missionaries_(Indonesia)": 3657, "Christian_Party_(Lebanon)": 3658, "Christian_Priest_(India)": 3659, "Christian_Robert_Lim": 3660, "Christian_Social_Union_of_Bavaria": 3661, "Christian_Solidarity_Worldwide": 3662, "Christian_Turner": 3663, "Christiana_Anyanwu": 3664, "Christine_Lagarde": 3665, "Christine_Milne": 3666, "Christmas_Island": 3667, "Christoforos_Fokaides": 3668, "Christopher_Mutsvangwa": 3669, "Christopher_Nelson": 3670, "Christopher_R._Hill": 3671, "Christopher_Yaluma": 3672, "Christos_Staikouras": 3673, "Christos_Stylianides": 3674, "Chrystia_Freeland": 3675, "Chuan_Leekpai": 3676, "Chuck_Grassley": 3677, "Chuck_Hagel": 3678, "Chui_Sai_On": 3679, "Chulalongkorn_University": 3680, "Chun_Doo_Hwan": 3681, "Chung_Dong-young": 3682, "Chung_Mong-joon": 3683, "Chung_Sye_Kyun": 3684, "Chuvashia": 3685, "Chuwit_Kamolvisit": 3686, "Ch\u00e9rif_Mahamat_Z\u00e8ne": 3687, "Cilia_Flores": 3688, "Cipriano_Cassama": 3689, "Ciro_Ferreira_Gomes": 3690, "Cisco_Systems": 3691, "Citigroup": 3692, "Citizen's_Action_Party": 3693, "Citizen_(Afghanistan)": 3694, "Citizen_(Africa)": 3695, "Citizen_(Albania)": 3696, "Citizen_(Algeria)": 3697, "Citizen_(Angola)": 3698, "Citizen_(Antigua_and_Barbuda)": 3699, "Citizen_(Argentina)": 3700, "Citizen_(Armenia)": 3701, "Citizen_(Australia)": 3702, "Citizen_(Austria)": 3703, "Citizen_(Azerbaijan)": 3704, "Citizen_(Bahamas)": 3705, "Citizen_(Bahrain)": 3706, "Citizen_(Bangladesh)": 3707, "Citizen_(Barbados)": 3708, "Citizen_(Belarus)": 3709, "Citizen_(Belgium)": 3710, "Citizen_(Belize)": 3711, "Citizen_(Benin)": 3712, "Citizen_(Bermuda)": 3713, "Citizen_(Bhutan)": 3714, "Citizen_(Bolivia)": 3715, "Citizen_(Bosnia_and_Herzegovina)": 3716, "Citizen_(Botswana)": 3717, "Citizen_(Brazil)": 3718, "Citizen_(Brunei)": 3719, "Citizen_(Bulgaria)": 3720, "Citizen_(Burkina_Faso)": 3721, "Citizen_(Burundi)": 3722, "Citizen_(Cambodia)": 3723, "Citizen_(Cameroon)": 3724, "Citizen_(Canada)": 3725, "Citizen_(Caribbean)": 3726, "Citizen_(Central_African_Republic)": 3727, "Citizen_(Chad)": 3728, "Citizen_(Chechnya)": 3729, "Citizen_(Chile)": 3730, "Citizen_(China)": 3731, "Citizen_(Colombia)": 3732, "Citizen_(Comoros)": 3733, "Citizen_(Congo)": 3734, "Citizen_(Cook_Islands)": 3735, "Citizen_(Costa_Rica)": 3736, "Citizen_(Cote_d'Ivoire)": 3737, "Citizen_(Crimea)": 3738, "Citizen_(Croatia)": 3739, "Citizen_(Cuba)": 3740, "Citizen_(Curacao)": 3741, "Citizen_(Cyprus)": 3742, "Citizen_(Czech_Republic)": 3743, "Citizen_(Democratic_Republic_of_Congo)": 3744, "Citizen_(Denmark)": 3745, "Citizen_(Djibouti)": 3746, "Citizen_(Dominica)": 3747, "Citizen_(Dominican_Republic)": 3748, "Citizen_(Ecuador)": 3749, "Citizen_(Egypt)": 3750, "Citizen_(El_Salvador)": 3751, "Citizen_(England)": 3752, "Citizen_(Equatorial_Guinea)": 3753, "Citizen_(Eritrea)": 3754, "Citizen_(Estonia)": 3755, "Citizen_(Ethiopia)": 3756, "Citizen_(Falkland_Islands_(Malvinas))": 3757, "Citizen_(Fiji)": 3758, "Citizen_(Finland)": 3759, "Citizen_(France)": 3760, "Citizen_(French_Guiana)": 3761, "Citizen_(Gabon)": 3762, "Citizen_(Gambia)": 3763, "Citizen_(Georgia)": 3764, "Citizen_(Germany)": 3765, "Citizen_(Ghana)": 3766, "Citizen_(Greece)": 3767, "Citizen_(Grenada)": 3768, "Citizen_(Guatemala)": 3769, "Citizen_(Guernsey)": 3770, "Citizen_(Guinea)": 3771, "Citizen_(Guinea-Bissau)": 3772, "Citizen_(Guyana)": 3773, "Citizen_(Haiti)": 3774, "Citizen_(Holy_See_(Vatican_City_State))": 3775, "Citizen_(Honduras)": 3776, "Citizen_(Hong_Kong)": 3777, "Citizen_(Hungary)": 3778, "Citizen_(Iceland)": 3779, "Citizen_(India)": 3780, "Citizen_(Indian_Administered_Kashmir)": 3781, "Citizen_(Indonesia)": 3782, "Citizen_(International)": 3783, "Citizen_(Iran)": 3784, "Citizen_(Iraq)": 3785, "Citizen_(Ireland)": 3786, "Citizen_(Israel)": 3787, "Citizen_(Italy)": 3788, "Citizen_(Jamaica)": 3789, "Citizen_(Japan)": 3790, "Citizen_(Jordan)": 3791, "Citizen_(Kazakhstan)": 3792, "Citizen_(Kenya)": 3793, "Citizen_(Kiribati)": 3794, "Citizen_(Kosovo)": 3795, "Citizen_(Kuwait)": 3796, "Citizen_(Kyrgyzstan)": 3797, "Citizen_(Laos)": 3798, "Citizen_(Latin_America)": 3799, "Citizen_(Latvia)": 3800, "Citizen_(Lebanon)": 3801, "Citizen_(Lesotho)": 3802, "Citizen_(Liberia)": 3803, "Citizen_(Libya)": 3804, "Citizen_(Liechtenstein)": 3805, "Citizen_(Lithuania)": 3806, "Citizen_(Luxembourg)": 3807, "Citizen_(Macedonia)": 3808, "Citizen_(Madagascar)": 3809, "Citizen_(Malawi)": 3810, "Citizen_(Malaysia)": 3811, "Citizen_(Maldives)": 3812, "Citizen_(Mali)": 3813, "Citizen_(Malta)": 3814, "Citizen_(Marshall_Islands)": 3815, "Citizen_(Mauritania)": 3816, "Citizen_(Mauritius)": 3817, "Citizen_(Mayotte)": 3818, "Citizen_(Mexico)": 3819, "Citizen_(Middle_East)": 3820, "Citizen_(Moldova)": 3821, "Citizen_(Monaco)": 3822, "Citizen_(Mongolia)": 3823, "Citizen_(Montenegro)": 3824, "Citizen_(Morocco)": 3825, "Citizen_(Mozambique)": 3826, "Citizen_(Myanmar)": 3827, "Citizen_(Namibia)": 3828, "Citizen_(Nauru)": 3829, "Citizen_(Nepal)": 3830, "Citizen_(Netherlands)": 3831, "Citizen_(New_Zealand)": 3832, "Citizen_(Nicaragua)": 3833, "Citizen_(Niger)": 3834, "Citizen_(Nigeria)": 3835, "Citizen_(Non-Governmental_Organizations)": 3836, "Citizen_(Norfolk_Island)": 3837, "Citizen_(North_America)": 3838, "Citizen_(North_Korea)": 3839, "Citizen_(Northern_Mariana_Islands)": 3840, "Citizen_(Norway)": 3841, "Citizen_(Oman)": 3842, "Citizen_(Pakistan)": 3843, "Citizen_(Pakistan_administered_Kashmir)": 3844, "Citizen_(Palestinian_Territory,_Occupied)": 3845, "Citizen_(Panama)": 3846, "Citizen_(Papua_New_Guinea)": 3847, "Citizen_(Paraguay)": 3848, "Citizen_(Persian_Gulf)": 3849, "Citizen_(Peru)": 3850, "Citizen_(Philippines)": 3851, "Citizen_(Pitcairn)": 3852, "Citizen_(Poland)": 3853, "Citizen_(Portugal)": 3854, "Citizen_(Qatar)": 3855, "Citizen_(Republic_of_Artsakh)": 3856, "Citizen_(Romania)": 3857, "Citizen_(Russia)": 3858, "Citizen_(Rwanda)": 3859, "Citizen_(Saint_Helena)": 3860, "Citizen_(Saint_Kitts_and_Nevis)": 3861, "Citizen_(Saint_Lucia)": 3862, "Citizen_(Saint_Vincent_and_the_Grenadines)": 3863, "Citizen_(Samoa)": 3864, "Citizen_(Saudi_Arabia)": 3865, "Citizen_(Scotland)": 3866, "Citizen_(Senegal)": 3867, "Citizen_(Serbia)": 3868, "Citizen_(Seychelles)": 3869, "Citizen_(Sierra_Leone)": 3870, "Citizen_(Singapore)": 3871, "Citizen_(Slovakia)": 3872, "Citizen_(Slovenia)": 3873, "Citizen_(Solomon_Islands)": 3874, "Citizen_(Somalia)": 3875, "Citizen_(South_Africa)": 3876, "Citizen_(South_Asia)": 3877, "Citizen_(South_Korea)": 3878, "Citizen_(South_Sudan)": 3879, "Citizen_(Southeast_Asia)": 3880, "Citizen_(Spain)": 3881, "Citizen_(Sri_Lanka)": 3882, "Citizen_(Sudan)": 3883, "Citizen_(Suriname)": 3884, "Citizen_(Swaziland)": 3885, "Citizen_(Sweden)": 3886, "Citizen_(Switzerland)": 3887, "Citizen_(Syria)": 3888, "Citizen_(Taiwan)": 3889, "Citizen_(Tajikistan)": 3890, "Citizen_(Tanzania)": 3891, "Citizen_(Thailand)": 3892, "Citizen_(Tibet_Autonomous_Region)": 3893, "Citizen_(Timor-Leste)": 3894, "Citizen_(Togo)": 3895, "Citizen_(Tonga)": 3896, "Citizen_(Trinidad_and_Tobago)": 3897, "Citizen_(Tunisia)": 3898, "Citizen_(Turkey)": 3899, "Citizen_(Turkmenistan)": 3900, "Citizen_(Uganda)": 3901, "Citizen_(Ukraine)": 3902, "Citizen_(Unidentified_State_Actor)": 3903, "Citizen_(United_Arab_Emirates)": 3904, "Citizen_(United_Kingdom)": 3905, "Citizen_(United_States)": 3906, "Citizen_(Uruguay)": 3907, "Citizen_(Uzbekistan)": 3908, "Citizen_(Venezuela)": 3909, "Citizen_(Vietnam)": 3910, "Citizen_(Virgin_Islands,_U.S.)": 3911, "Citizen_(Western_Sahara)": 3912, "Citizen_(Yemen)": 3913, "Citizen_(Zambia)": 3914, "Citizen_(Zimbabwe)": 3915, "Citizen_TV": 3916, "City_Manager_(Canada)": 3917, "City_Manager_(India)": 3918, "City_Manager_(South_Africa)": 3919, "City_Mayor_(Afghanistan)": 3920, "City_Mayor_(Albania)": 3921, "City_Mayor_(Algeria)": 3922, "City_Mayor_(Argentina)": 3923, "City_Mayor_(Armenia)": 3924, "City_Mayor_(Australia)": 3925, "City_Mayor_(Azerbaijan)": 3926, "City_Mayor_(Bangladesh)": 3927, "City_Mayor_(Belgium)": 3928, "City_Mayor_(Bolivia)": 3929, "City_Mayor_(Bosnia_and_Herzegovina)": 3930, "City_Mayor_(Brazil)": 3931, "City_Mayor_(Bulgaria)": 3932, "City_Mayor_(Burkina_Faso)": 3933, "City_Mayor_(Burundi)": 3934, "City_Mayor_(Cameroon)": 3935, "City_Mayor_(Canada)": 3936, "City_Mayor_(Central_African_Republic)": 3937, "City_Mayor_(Chile)": 3938, "City_Mayor_(China)": 3939, "City_Mayor_(Colombia)": 3940, "City_Mayor_(Congo)": 3941, "City_Mayor_(Costa_Rica)": 3942, "City_Mayor_(Cote_d'Ivoire)": 3943, "City_Mayor_(Croatia)": 3944, "City_Mayor_(Curacao)": 3945, "City_Mayor_(Cyprus)": 3946, "City_Mayor_(Czech_Republic)": 3947, "City_Mayor_(Denmark)": 3948, "City_Mayor_(El_Salvador)": 3949, "City_Mayor_(Estonia)": 3950, "City_Mayor_(Ethiopia)": 3951, "City_Mayor_(Finland)": 3952, "City_Mayor_(France)": 3953, "City_Mayor_(Georgia)": 3954, "City_Mayor_(Germany)": 3955, "City_Mayor_(Greece)": 3956, "City_Mayor_(Guatemala)": 3957, "City_Mayor_(Guyana)": 3958, "City_Mayor_(Honduras)": 3959, "City_Mayor_(India)": 3960, "City_Mayor_(Indonesia)": 3961, "City_Mayor_(Iraq)": 3962, "City_Mayor_(Ireland)": 3963, "City_Mayor_(Israel)": 3964, "City_Mayor_(Italy)": 3965, "City_Mayor_(Japan)": 3966, "City_Mayor_(Kazakhstan)": 3967, "City_Mayor_(Kenya)": 3968, "City_Mayor_(Latvia)": 3969, "City_Mayor_(Lebanon)": 3970, "City_Mayor_(Liberia)": 3971, "City_Mayor_(Libya)": 3972, "City_Mayor_(Lithuania)": 3973, "City_Mayor_(Macedonia)": 3974, "City_Mayor_(Madagascar)": 3975, "City_Mayor_(Malaysia)": 3976, "City_Mayor_(Mali)": 3977, "City_Mayor_(Mexico)": 3978, "City_Mayor_(Moldova)": 3979, "City_Mayor_(Mongolia)": 3980, "City_Mayor_(Morocco)": 3981, "City_Mayor_(Mozambique)": 3982, "City_Mayor_(Namibia)": 3983, "City_Mayor_(Nepal)": 3984, "City_Mayor_(New_Zealand)": 3985, "City_Mayor_(Niger)": 3986, "City_Mayor_(Nigeria)": 3987, "City_Mayor_(Pakistan)": 3988, "City_Mayor_(Palestinian_Territory,_Occupied)": 3989, "City_Mayor_(Peru)": 3990, "City_Mayor_(Philippines)": 3991, "City_Mayor_(Poland)": 3992, "City_Mayor_(Portugal)": 3993, "City_Mayor_(Romania)": 3994, "City_Mayor_(Russia)": 3995, "City_Mayor_(Rwanda)": 3996, "City_Mayor_(Senegal)": 3997, "City_Mayor_(Serbia)": 3998, "City_Mayor_(Slovakia)": 3999, "City_Mayor_(Somalia)": 4000, "City_Mayor_(South_Africa)": 4001, "City_Mayor_(South_Korea)": 4002, "City_Mayor_(Spain)": 4003, "City_Mayor_(Sweden)": 4004, "City_Mayor_(Taiwan)": 4005, "City_Mayor_(Tanzania)": 4006, "City_Mayor_(Thailand)": 4007, "City_Mayor_(Tunisia)": 4008, "City_Mayor_(Turkey)": 4009, "City_Mayor_(Ukraine)": 4010, "City_Mayor_(United_Kingdom)": 4011, "City_Mayor_(United_States)": 4012, "City_Mayor_(Uruguay)": 4013, "City_Mayor_(Venezuela)": 4014, "City_Mayor_(Yemen)": 4015, "City_Mayor_(Zambia)": 4016, "City_Mayor_(Zimbabwe)": 4017, "City_Press": 4018, "Civic_Action_Group": 4019, "Civic_Coalition": 4020, "Civic_Democratic_Alliance": 4021, "Civic_Democratic_Party": 4022, "Civic_Group_(Afghanistan)": 4023, "Civic_Group_(Algeria)": 4024, "Civic_Group_(Armenia)": 4025, "Civic_Group_(Bangladesh)": 4026, "Civic_Group_(Burundi)": 4027, "Civic_Group_(Cambodia)": 4028, "Civic_Group_(Cameroon)": 4029, "Civic_Group_(Chad)": 4030, "Civic_Group_(Congo)": 4031, "Civic_Group_(Croatia)": 4032, "Civic_Group_(Democratic_Republic_of_Congo)": 4033, "Civic_Group_(El_Salvador)": 4034, "Civic_Group_(Ethiopia)": 4035, "Civic_Group_(France)": 4036, "Civic_Group_(Gabon)": 4037, "Civic_Group_(Georgia)": 4038, "Civic_Group_(Germany)": 4039, "Civic_Group_(Ghana)": 4040, "Civic_Group_(Guatemala)": 4041, "Civic_Group_(Guinea)": 4042, "Civic_Group_(Hungary)": 4043, "Civic_Group_(India)": 4044, "Civic_Group_(Indonesia)": 4045, "Civic_Group_(Ireland)": 4046, "Civic_Group_(Japan)": 4047, "Civic_Group_(Jordan)": 4048, "Civic_Group_(Lebanon)": 4049, "Civic_Group_(Lesotho)": 4050, "Civic_Group_(Liberia)": 4051, "Civic_Group_(Malawi)": 4052, "Civic_Group_(Malaysia)": 4053, "Civic_Group_(Mexico)": 4054, "Civic_Group_(Mozambique)": 4055, "Civic_Group_(Myanmar)": 4056, "Civic_Group_(Nicaragua)": 4057, "Civic_Group_(Nigeria)": 4058, "Civic_Group_(Pakistan)": 4059, "Civic_Group_(Philippines)": 4060, "Civic_Group_(Poland)": 4061, "Civic_Group_(Romania)": 4062, "Civic_Group_(Russia)": 4063, "Civic_Group_(Saudi_Arabia)": 4064, "Civic_Group_(Singapore)": 4065, "Civic_Group_(South_Africa)": 4066, "Civic_Group_(South_Korea)": 4067, "Civic_Group_(South_Sudan)": 4068, "Civic_Group_(Spain)": 4069, "Civic_Group_(Sri_Lanka)": 4070, "Civic_Group_(Switzerland)": 4071, "Civic_Group_(Syria)": 4072, "Civic_Group_(Taiwan)": 4073, "Civic_Group_(Thailand)": 4074, "Civic_Group_(Tunisia)": 4075, "Civic_Group_(Uganda)": 4076, "Civic_Group_(Ukraine)": 4077, "Civic_Group_(United_States)": 4078, "Civic_Group_(Venezuela)": 4079, "Civic_Group_(Zambia)": 4080, "Civic_Group_(Zimbabwe)": 4081, "Civic_Party_(Hong_Kong)": 4082, "Civic_Platform": 4083, "Civic_United_Front": 4084, "Civil_Authority_(Chile)": 4085, "Civil_Authority_(Nigeria)": 4086, "Civil_Aviation_Authority": 4087, "Civil_Aviation_Authority_of_the_Philippines": 4088, "Civil_Aviation_Department_(Armenia)": 4089, "Civil_Aviation_Department_(India)": 4090, "Civil_Aviation_Department_(Malaysia)": 4091, "Civil_Defence_Forces": 4092, "Civil_Guard": 4093, "Civil_Liberties_Committee": 4094, "Civil_Liberties_Organisation": 4095, "Civil_Lines": 4096, "Civil_Servant_(Afghanistan)": 4097, "Civil_Servant_(Brazil)": 4098, "Civil_Servant_(Cameroon)": 4099, "Civil_Servant_(Canada)": 4100, "Civil_Servant_(China)": 4101, "Civil_Servant_(Croatia)": 4102, "Civil_Servant_(Democratic_Republic_of_Congo)": 4103, "Civil_Servant_(France)": 4104, "Civil_Servant_(Germany)": 4105, "Civil_Servant_(Hong_Kong)": 4106, "Civil_Servant_(India)": 4107, "Civil_Servant_(Indonesia)": 4108, "Civil_Servant_(Ireland)": 4109, "Civil_Servant_(Italy)": 4110, "Civil_Servant_(Kenya)": 4111, "Civil_Servant_(Malawi)": 4112, "Civil_Servant_(Malaysia)": 4113, "Civil_Servant_(Namibia)": 4114, "Civil_Servant_(Nigeria)": 4115, "Civil_Servant_(Palestinian_Territory,_Occupied)": 4116, "Civil_Servant_(Philippines)": 4117, "Civil_Servant_(Romania)": 4118, "Civil_Servant_(Sierra_Leone)": 4119, "Civil_Servant_(Singapore)": 4120, "Civil_Servant_(Somalia)": 4121, "Civil_Servant_(South_Africa)": 4122, "Civil_Servant_(South_Korea)": 4123, "Civil_Servant_(Taiwan)": 4124, "Civil_Servant_(Thailand)": 4125, "Civil_Servant_(Turkey)": 4126, "Civil_Servant_(United_Kingdom)": 4127, "Civil_Servant_(Zimbabwe)": 4128, "Civil_Service_(Bahrain)": 4129, "Civil_Service_(China)": 4130, "Civil_Service_(Hong_Kong)": 4131, "Civil_Service_(India)": 4132, "Civil_Service_(Indonesia)": 4133, "Civil_Service_(Lebanon)": 4134, "Civil_Service_(Lithuania)": 4135, "Civil_Service_(Malaysia)": 4136, "Civil_Service_(Nigeria)": 4137, "Civil_Service_(Philippines)": 4138, "Civil_Service_(Singapore)": 4139, "Civil_Service_(Taiwan)": 4140, "Civil_Service_(Thailand)": 4141, "Civil_Service_(United_Kingdom)": 4142, "Civil_Service_(Zambia)": 4143, "Civil_Service_(Zimbabwe)": 4144, "Claire_McCaskill": 4145, "Clarence_Thomas": 4146, "Claude_Gu\u00e9ant": 4147, "Claudia_Cooper": 4148, "Claudia_Ruiz_Massieu": 4149, "Claudio_Bonadio": 4150, "Claudio_Lozano": 4151, "Claus_Hjort_Frederiksen": 4152, "Claver_Gatete": 4153, "Clemente_Mastella": 4154, "Clergy_(Afghanistan)": 4155, "Clergy_(Armenia)": 4156, "Clergy_(Australia)": 4157, "Clergy_(Brazil)": 4158, "Clergy_(Canada)": 4159, "Clergy_(Chile)": 4160, "Clergy_(Georgia)": 4161, "Clergy_(Holy_See_(Vatican_City_State))": 4162, "Clergy_(India)": 4163, "Clergy_(Liberia)": 4164, "Clergy_(New_Zealand)": 4165, "Clergy_(Nicaragua)": 4166, "Clergy_(Nigeria)": 4167, "Clergy_(Pakistan)": 4168, "Clergy_(Philippines)": 4169, "Clergy_(Poland)": 4170, "Clergy_(Russia)": 4171, "Clergy_(South_Africa)": 4172, "Clergy_(Turkey)": 4173, "Clergy_(Ukraine)": 4174, "Cleric_(Afghanistan)": 4175, "Cleric_(Australia)": 4176, "Cleric_(Bahrain)": 4177, "Cleric_(Cameroon)": 4178, "Cleric_(Chile)": 4179, "Cleric_(Congo)": 4180, "Cleric_(Georgia)": 4181, "Cleric_(Germany)": 4182, "Cleric_(India)": 4183, "Cleric_(Indonesia)": 4184, "Cleric_(Iran)": 4185, "Cleric_(Iraq)": 4186, "Cleric_(Kenya)": 4187, "Cleric_(Libya)": 4188, "Cleric_(Nicaragua)": 4189, "Cleric_(Nigeria)": 4190, "Cleric_(Pakistan)": 4191, "Cleric_(Russia)": 4192, "Cleric_(Saudi_Arabia)": 4193, "Cleric_(Sri_Lanka)": 4194, "Cleric_(Sudan)": 4195, "Cleric_(Tajikistan)": 4196, "Cleric_(Turkey)": 4197, "Cleric_(United_States)": 4198, "Cleric_(Uzbekistan)": 4199, "Cleric_(Yemen)": 4200, "Clive_Palmer": 4201, "Clover_Moore": 4202, "Cl\u00e1udio_Lembo": 4203, "Cl\u00e9ment_Mouamba": 4204, "Cl\u00e9ment_Pengwend\u00e9_Sawadogo": 4205, "Coalition_for_Change": 4206, "Coalition_for_Democratic_Unity": 4207, "Coalition_for_Justice": 4208, "Coalition_of_Center_Parties": 4209, "Coalition_of_Opposition_Parties_(Sri_Lanka)": 4210, "Coalition_of_Opposition_Parties_(Togo)": 4211, "Coalition_of_Opposition_Parties_(Venezuela)": 4212, "Coalition_of_the_Radical_Left": 4213, "Coca-cola": 4214, "Codelco": 4215, "Colin_Barnett": 4216, "Colin_Powell": 4217, "Colin_Winchester": 4218, "Collective_Security_Treaty_Organization": 4219, "Colleen_Hanabusa": 4220, "College_of_Cardinals": 4221, "Collins_Ohm_Chabane": 4222, "Colombia": 4223, "Colombian_National_Army": 4224, "Colorado_Party_(Paraguay)": 4225, "Colville_Young": 4226, "Combatant_(Afghanistan)": 4227, "Combatant_(Africa)": 4228, "Combatant_(Al-Shabaab)": 4229, "Combatant_(Al_Qaeda)": 4230, "Combatant_(Al_Qaeda_in_the_Arabian_Peninsula)": 4231, "Combatant_(Albania)": 4232, "Combatant_(Angola)": 4233, "Combatant_(Arakan_Rohingya_Salvation_Army)": 4234, "Combatant_(Australia)": 4235, "Combatant_(Bangsamoro_Islamic_Freedom_Fighters)": 4236, "Combatant_(Boko_Haram)": 4237, "Combatant_(Border_Security_Force)": 4238, "Combatant_(Cameroon)": 4239, "Combatant_(Central_African_Republic)": 4240, "Combatant_(China)": 4241, "Combatant_(Colombia)": 4242, "Combatant_(Comoros)": 4243, "Combatant_(Congo)": 4244, "Combatant_(Croatia)": 4245, "Combatant_(Cuba)": 4246, "Combatant_(Czech_Republic)": 4247, "Combatant_(Democratic_Forces_for_the_Liberation_of_Rwanda)": 4248, "Combatant_(Democratic_Republic_of_Congo)": 4249, "Combatant_(Egypt)": 4250, "Combatant_(European_Union)": 4251, "Combatant_(France)": 4252, "Combatant_(Free_Syrian_Army)": 4253, "Combatant_(Hamas)": 4254, "Combatant_(Hezbollah)": 4255, "Combatant_(Houthis)": 4256, "Combatant_(India)": 4257, "Combatant_(Indonesia)": 4258, "Combatant_(International)": 4259, "Combatant_(Iran)": 4260, "Combatant_(Iraq)": 4261, "Combatant_(Iraqi_Kurds)": 4262, "Combatant_(Islamic_Jihad)": 4263, "Combatant_(Islamic_State_of_Iraq_and_the_Levant)": 4264, "Combatant_(Israel)": 4265, "Combatant_(Italy)": 4266, "Combatant_(Izz_ad-Din_al-Qassam_Brigades)": 4267, "Combatant_(Jabhat_al-Nusra)": 4268, "Combatant_(Japan)": 4269, "Combatant_(Jaysh_al-Islam)": 4270, "Combatant_(Jordan)": 4271, "Combatant_(Kenya)": 4272, "Combatant_(Kurdistan_Workers'_Party)": 4273, "Combatant_(Lashkar-e-Islam)": 4274, "Combatant_(Lebanon)": 4275, "Combatant_(Liberia)": 4276, "Combatant_(Libya)": 4277, "Combatant_(Lithuania)": 4278, "Combatant_(Malaysia)": 4279, "Combatant_(Maldives)": 4280, "Combatant_(Mali)": 4281, "Combatant_(Ma\u00ef_Ma\u00ef)": 4282, "Combatant_(Myanmar)": 4283, "Combatant_(National_Liberation_Army)": 4284, "Combatant_(New_People's_Army)": 4285, "Combatant_(Niger)": 4286, "Combatant_(Nigeria)": 4287, "Combatant_(Oromo_Liberation_Front)": 4288, "Combatant_(Palestinian_Territory,_Occupied)": 4289, "Combatant_(People's_Protection_Units)": 4290, "Combatant_(Philippines)": 4291, "Combatant_(Polisario_Front)": 4292, "Combatant_(Revolutionary_Armed_Forces_of_Colombia)": 4293, "Combatant_(Royal_Air_Force)": 4294, "Combatant_(Russia)": 4295, "Combatant_(Saudi_Arabia)": 4296, "Combatant_(Somalia)": 4297, "Combatant_(South_Africa)": 4298, "Combatant_(South_Korea)": 4299, "Combatant_(South_Sudan)": 4300, "Combatant_(Sudan)": 4301, "Combatant_(Sudan_Liberation_Movement)": 4302, "Combatant_(Sweden)": 4303, "Combatant_(Switzerland)": 4304, "Combatant_(Syria)": 4305, "Combatant_(Syrian_Kurds)": 4306, "Combatant_(Taliban)": 4307, "Combatant_(Turkey)": 4308, "Combatant_(Turkish_Kurds)": 4309, "Combatant_(Uganda)": 4310, "Combatant_(Ukraine)": 4311, "Combatant_(Union_for_Democracy_and_Social_Progress)": 4312, "Combatant_(United_Arab_Emirates)": 4313, "Combatant_(United_Kingdom)": 4314, "Combatant_(United_States)": 4315, "Combatant_(Yemen)": 4316, "Combatant_(Zimbabwe)": 4317, "Comelec": 4318, "Comit\u00e9_International_pour_la_Protection_des_Droits_de_l\u2019Homme": 4319, "Commander_in_Chief_of_the_Navy_(Chile)": 4320, "Commando_(Afghanistan)": 4321, "Commando_(Australia)": 4322, "Commando_(Bangladesh)": 4323, "Commando_(Cameroon)": 4324, "Commando_(Cote_d'Ivoire)": 4325, "Commando_(El_Salvador)": 4326, "Commando_(France)": 4327, "Commando_(Germany)": 4328, "Commando_(India)": 4329, "Commando_(Iran)": 4330, "Commando_(Iraq)": 4331, "Commando_(Israel)": 4332, "Commando_(Kosovo)": 4333, "Commando_(Mali)": 4334, "Commando_(Pakistan)": 4335, "Commando_(Russia)": 4336, "Commando_(Somalia)": 4337, "Commando_(Sri_Lanka)": 4338, "Commando_(Thailand)": 4339, "Commando_(Turkey)": 4340, "Commando_(United_States)": 4341, "Commercial_Crimes_Court": 4342, "Commerzbank": 4343, "Commission_on_Human_Rights_and_Administrative_Justice": 4344, "Committee_for_State_Security": 4345, "Committee_to_Protect_Journalists": 4346, "Common_Market_for_Eastern_and_Southern_Africa": 4347, "Commonwealth_Parliamentary_Association": 4348, "Commonwealth_Secretariat": 4349, "Commonwealth_of_Independent_States": 4350, "Commonwealth_of_Nations": 4351, "Communications_Bureau_(Malaysia)": 4352, "Communist_Party_(Brazil)": 4353, "Communist_Party_(Chile)": 4354, "Communist_Party_(China)": 4355, "Communist_Party_(Cuba)": 4356, "Communist_Party_(Cyprus)": 4357, "Communist_Party_(Czech_Republic)": 4358, "Communist_Party_(Germany)": 4359, "Communist_Party_(Greece)": 4360, "Communist_Party_(Hong_Kong)": 4361, "Communist_Party_(India)": 4362, "Communist_Party_(Indonesia)": 4363, "Communist_Party_(Iraq)": 4364, "Communist_Party_(Moldova)": 4365, "Communist_Party_(Nepal)": 4366, "Communist_Party_(Philippines)": 4367, "Communist_Party_(Portugal)": 4368, "Communist_Party_(Russia)": 4369, "Communist_Party_(South_Sudan)": 4370, "Communist_Party_(Sudan)": 4371, "Communist_Party_(Thailand)": 4372, "Communist_Party_(Ukraine)": 4373, "Communist_Party_(Vietnam)": 4374, "Communist_Party_(Zimbabwe)": 4375, "Communist_Party_Japan": 4376, "Communist_Party_Mass_Mobilisation_Commission": 4377, "Communist_Party_of_Bohemia_and_Moravia": 4378, "Communist_Party_of_Brazil": 4379, "Communist_Party_of_Cuba": 4380, "Communist_Party_of_India": 4381, "Communist_Party_of_India_(Maoist)": 4382, "Communist_Party_of_India_(Marxist)": 4383, "Communist_Party_of_Nepal": 4384, "Communist_Party_of_Nepal_Maoist": 4385, "Communist_Party_of_Spain": 4386, "Communist_Party_of_Venezuela": 4387, "Communist_Party_of_the_Russian_Federation": 4388, "Communist_Rebel_(Netherlands)": 4389, "Communist_Rebel_(Philippines)": 4390, "Communist_Youth_League": 4391, "Community_of_Portuguese_Language_Countries": 4392, "Comoros": 4393, "Company_-_Owner_or_Operator_(Afghanistan)": 4394, "Company_-_Owner_or_Operator_(Africa)": 4395, "Company_-_Owner_or_Operator_(Algeria)": 4396, "Company_-_Owner_or_Operator_(Angola)": 4397, "Company_-_Owner_or_Operator_(Argentina)": 4398, "Company_-_Owner_or_Operator_(Armenia)": 4399, "Company_-_Owner_or_Operator_(Australia)": 4400, "Company_-_Owner_or_Operator_(Austria)": 4401, "Company_-_Owner_or_Operator_(Azerbaijan)": 4402, "Company_-_Owner_or_Operator_(Bangladesh)": 4403, "Company_-_Owner_or_Operator_(Belgium)": 4404, "Company_-_Owner_or_Operator_(Bosnia_and_Herzegovina)": 4405, "Company_-_Owner_or_Operator_(Brazil)": 4406, "Company_-_Owner_or_Operator_(Bulgaria)": 4407, "Company_-_Owner_or_Operator_(Burkina_Faso)": 4408, "Company_-_Owner_or_Operator_(Cambodia)": 4409, "Company_-_Owner_or_Operator_(Canada)": 4410, "Company_-_Owner_or_Operator_(Central_African_Republic)": 4411, "Company_-_Owner_or_Operator_(Chad)": 4412, "Company_-_Owner_or_Operator_(Chile)": 4413, "Company_-_Owner_or_Operator_(China)": 4414, "Company_-_Owner_or_Operator_(Colombia)": 4415, "Company_-_Owner_or_Operator_(Cote_d'Ivoire)": 4416, "Company_-_Owner_or_Operator_(Croatia)": 4417, "Company_-_Owner_or_Operator_(Cyprus)": 4418, "Company_-_Owner_or_Operator_(Czech_Republic)": 4419, "Company_-_Owner_or_Operator_(Democratic_Republic_of_Congo)": 4420, "Company_-_Owner_or_Operator_(Denmark)": 4421, "Company_-_Owner_or_Operator_(Ecuador)": 4422, "Company_-_Owner_or_Operator_(Egypt)": 4423, "Company_-_Owner_or_Operator_(Eritrea)": 4424, "Company_-_Owner_or_Operator_(Estonia)": 4425, "Company_-_Owner_or_Operator_(Ethiopia)": 4426, "Company_-_Owner_or_Operator_(Finland)": 4427, "Company_-_Owner_or_Operator_(France)": 4428, "Company_-_Owner_or_Operator_(Gambia)": 4429, "Company_-_Owner_or_Operator_(Georgia)": 4430, "Company_-_Owner_or_Operator_(Germany)": 4431, "Company_-_Owner_or_Operator_(Ghana)": 4432, "Company_-_Owner_or_Operator_(Greece)": 4433, "Company_-_Owner_or_Operator_(Guatemala)": 4434, "Company_-_Owner_or_Operator_(Guinea)": 4435, "Company_-_Owner_or_Operator_(Honduras)": 4436, "Company_-_Owner_or_Operator_(Hong_Kong)": 4437, "Company_-_Owner_or_Operator_(Hungary)": 4438, "Company_-_Owner_or_Operator_(India)": 4439, "Company_-_Owner_or_Operator_(Indonesia)": 4440, "Company_-_Owner_or_Operator_(Iran)": 4441, "Company_-_Owner_or_Operator_(Iraq)": 4442, "Company_-_Owner_or_Operator_(Ireland)": 4443, "Company_-_Owner_or_Operator_(Israel)": 4444, "Company_-_Owner_or_Operator_(Italy)": 4445, "Company_-_Owner_or_Operator_(Japan)": 4446, "Company_-_Owner_or_Operator_(Kazakhstan)": 4447, "Company_-_Owner_or_Operator_(Kenya)": 4448, "Company_-_Owner_or_Operator_(Kuwait)": 4449, "Company_-_Owner_or_Operator_(Latvia)": 4450, "Company_-_Owner_or_Operator_(Lebanon)": 4451, "Company_-_Owner_or_Operator_(Liberia)": 4452, "Company_-_Owner_or_Operator_(Lithuania)": 4453, "Company_-_Owner_or_Operator_(Madagascar)": 4454, "Company_-_Owner_or_Operator_(Malawi)": 4455, "Company_-_Owner_or_Operator_(Malaysia)": 4456, "Company_-_Owner_or_Operator_(Mauritius)": 4457, "Company_-_Owner_or_Operator_(Mexico)": 4458, "Company_-_Owner_or_Operator_(Moldova)": 4459, "Company_-_Owner_or_Operator_(Myanmar)": 4460, "Company_-_Owner_or_Operator_(Namibia)": 4461, "Company_-_Owner_or_Operator_(Nepal)": 4462, "Company_-_Owner_or_Operator_(New_Zealand)": 4463, "Company_-_Owner_or_Operator_(Nicaragua)": 4464, "Company_-_Owner_or_Operator_(Niger)": 4465, "Company_-_Owner_or_Operator_(Nigeria)": 4466, "Company_-_Owner_or_Operator_(North_Korea)": 4467, "Company_-_Owner_or_Operator_(Oman)": 4468, "Company_-_Owner_or_Operator_(Pakistan)": 4469, "Company_-_Owner_or_Operator_(Palestinian_Territory,_Occupied)": 4470, "Company_-_Owner_or_Operator_(Peru)": 4471, "Company_-_Owner_or_Operator_(Philippines)": 4472, "Company_-_Owner_or_Operator_(Poland)": 4473, "Company_-_Owner_or_Operator_(Qatar)": 4474, "Company_-_Owner_or_Operator_(Romania)": 4475, "Company_-_Owner_or_Operator_(Russia)": 4476, "Company_-_Owner_or_Operator_(Rwanda)": 4477, "Company_-_Owner_or_Operator_(Saudi_Arabia)": 4478, "Company_-_Owner_or_Operator_(Senegal)": 4479, "Company_-_Owner_or_Operator_(Sierra_Leone)": 4480, "Company_-_Owner_or_Operator_(Singapore)": 4481, "Company_-_Owner_or_Operator_(Slovakia)": 4482, "Company_-_Owner_or_Operator_(Somalia)": 4483, "Company_-_Owner_or_Operator_(South_Africa)": 4484, "Company_-_Owner_or_Operator_(South_Korea)": 4485, "Company_-_Owner_or_Operator_(South_Sudan)": 4486, "Company_-_Owner_or_Operator_(Spain)": 4487, "Company_-_Owner_or_Operator_(Sudan)": 4488, "Company_-_Owner_or_Operator_(Sweden)": 4489, "Company_-_Owner_or_Operator_(Switzerland)": 4490, "Company_-_Owner_or_Operator_(Syria)": 4491, "Company_-_Owner_or_Operator_(Taiwan)": 4492, "Company_-_Owner_or_Operator_(Tanzania)": 4493, "Company_-_Owner_or_Operator_(Thailand)": 4494, "Company_-_Owner_or_Operator_(Tunisia)": 4495, "Company_-_Owner_or_Operator_(Turkey)": 4496, "Company_-_Owner_or_Operator_(Turkmenistan)": 4497, "Company_-_Owner_or_Operator_(Uganda)": 4498, "Company_-_Owner_or_Operator_(Ukraine)": 4499, "Company_-_Owner_or_Operator_(United_Arab_Emirates)": 4500, "Company_-_Owner_or_Operator_(United_Kingdom)": 4501, "Company_-_Owner_or_Operator_(United_States)": 4502, "Company_-_Owner_or_Operator_(Uruguay)": 4503, "Company_-_Owner_or_Operator_(Uzbekistan)": 4504, "Company_-_Owner_or_Operator_(Venezuela)": 4505, "Company_-_Owner_or_Operator_(Vietnam)": 4506, "Company_-_Owner_or_Operator_(Zambia)": 4507, "Company_-_Owner_or_Operator_(Zimbabwe)": 4508, "Concord_Times": 4509, "Condoleezza_Rice": 4510, "Confederation_of_Education_Workers_of_Argentina": 4511, "Confederation_of_Workers_of_Argentina": 4512, "Confindustria": 4513, "Congo": 4514, "Congolese_National_Police": 4515, "Congolese_Trade_Union_Confederation": 4516, "Congress_(Afghanistan)": 4517, "Congress_(Africa)": 4518, "Congress_(Argentina)": 4519, "Congress_(Australia)": 4520, "Congress_(Azerbaijan)": 4521, "Congress_(Bangladesh)": 4522, "Congress_(Bolivia)": 4523, "Congress_(Brazil)": 4524, "Congress_(Canada)": 4525, "Congress_(Chile)": 4526, "Congress_(China)": 4527, "Congress_(Colombia)": 4528, "Congress_(Cuba)": 4529, "Congress_(Czech_Republic)": 4530, "Congress_(Democratic_Republic_of_Congo)": 4531, "Congress_(Dominican_Republic)": 4532, "Congress_(Egypt)": 4533, "Congress_(El_Salvador)": 4534, "Congress_(Ethiopia)": 4535, "Congress_(France)": 4536, "Congress_(Gambia)": 4537, "Congress_(Georgia)": 4538, "Congress_(Germany)": 4539, "Congress_(Guatemala)": 4540, "Congress_(Honduras)": 4541, "Congress_(India)": 4542, "Congress_(Indonesia)": 4543, "Congress_(Iran)": 4544, "Congress_(Latvia)": 4545, "Congress_(Lebanon)": 4546, "Congress_(Mexico)": 4547, "Congress_(Namibia)": 4548, "Congress_(Nepal)": 4549, "Congress_(Nicaragua)": 4550, "Congress_(Nigeria)": 4551, "Congress_(North_Korea)": 4552, "Congress_(Pakistan)": 4553, "Congress_(Paraguay)": 4554, "Congress_(Peru)": 4555, "Congress_(Philippines)": 4556, "Congress_(Russia)": 4557, "Congress_(Senegal)": 4558, "Congress_(Singapore)": 4559, "Congress_(South_Africa)": 4560, "Congress_(Spain)": 4561, "Congress_(Switzerland)": 4562, "Congress_(Syria)": 4563, "Congress_(Taiwan)": 4564, "Congress_(Tunisia)": 4565, "Congress_(Ukraine)": 4566, "Congress_(Unidentified_State_Actor)": 4567, "Congress_(United_Arab_Emirates)": 4568, "Congress_(United_Kingdom)": 4569, "Congress_(United_States)": 4570, "Congress_(Venezuela)": 4571, "Congress_(Vietnam)": 4572, "Congress_Parliamentary_Party": 4573, "Congress_Party": 4574, "Congress_Party_Nepal": 4575, "Congress_for_Democracy_and_Progress": 4576, "Congress_for_Democratic_Change": 4577, "Congress_for_Progressive_Change": 4578, "Congress_of_Deputies": 4579, "Congress_of_South_African_Trade_Unions": 4580, "Congress_of_the_People": 4581, "Congress_of_the_Republic_of_Peru": 4582, "Conocophillips": 4583, "Conservation_International": 4584, "Conservative_Party": 4585, "Conservative_Party_(Australia)": 4586, "Conservative_Party_(Canada)": 4587, "Conservative_Party_(Chile)": 4588, "Conservative_Party_(Croatia)": 4589, "Conservative_Party_(Egypt)": 4590, "Conservative_Party_(El_Salvador)": 4591, "Conservative_Party_(France)": 4592, "Conservative_Party_(Germany)": 4593, "Conservative_Party_(Latvia)": 4594, "Conservative_Party_(Lithuania)": 4595, "Conservative_Party_(Macedonia)": 4596, "Conservative_Party_(New_Zealand)": 4597, "Conservative_Party_(Peru)": 4598, "Conservative_Party_(Poland)": 4599, "Conservative_Party_(Russia)": 4600, "Conservative_Party_(South_Korea)": 4601, "Conservative_Party_(Spain)": 4602, "Conservative_Party_(United_Kingdom)": 4603, "Conservative_Party_of_Canada": 4604, "Constable_Iqbal": 4605, "Constantine_Chiwenga": 4606, "Constituent_Assembly_(Brazil)": 4607, "Constituent_Assembly_(Sudan)": 4608, "Constituent_Assembly_(Venezuela)": 4609, "Constitution_Committee": 4610, "Constitutional_Court_(Algeria)": 4611, "Constitutional_Court_(Angola)": 4612, "Constitutional_Court_(Armenia)": 4613, "Constitutional_Court_(Austria)": 4614, "Constitutional_Court_(Azerbaijan)": 4615, "Constitutional_Court_(Bosnia_and_Herzegovina)": 4616, "Constitutional_Court_(Bulgaria)": 4617, "Constitutional_Court_(Cameroon)": 4618, "Constitutional_Court_(Chile)": 4619, "Constitutional_Court_(Colombia)": 4620, "Constitutional_Court_(Comoros)": 4621, "Constitutional_Court_(Cote_d'Ivoire)": 4622, "Constitutional_Court_(Croatia)": 4623, "Constitutional_Court_(Czech_Republic)": 4624, "Constitutional_Court_(Democratic_Republic_of_Congo)": 4625, "Constitutional_Court_(El_Salvador)": 4626, "Constitutional_Court_(France)": 4627, "Constitutional_Court_(Gabon)": 4628, "Constitutional_Court_(Germany)": 4629, "Constitutional_Court_(Guatemala)": 4630, "Constitutional_Court_(Holy_See_(Vatican_City_State))": 4631, "Constitutional_Court_(India)": 4632, "Constitutional_Court_(Indonesia)": 4633, "Constitutional_Court_(Italy)": 4634, "Constitutional_Court_(Kenya)": 4635, "Constitutional_Court_(Laos)": 4636, "Constitutional_Court_(Latvia)": 4637, "Constitutional_Court_(Lebanon)": 4638, "Constitutional_Court_(Lithuania)": 4639, "Constitutional_Court_(Macedonia)": 4640, "Constitutional_Court_(Madagascar)": 4641, "Constitutional_Court_(Mali)": 4642, "Constitutional_Court_(Moldova)": 4643, "Constitutional_Court_(Mozambique)": 4644, "Constitutional_Court_(Peru)": 4645, "Constitutional_Court_(Poland)": 4646, "Constitutional_Court_(Romania)": 4647, "Constitutional_Court_(Russia)": 4648, "Constitutional_Court_(Senegal)": 4649, "Constitutional_Court_(Seychelles)": 4650, "Constitutional_Court_(Slovakia)": 4651, "Constitutional_Court_(South_Africa)": 4652, "Constitutional_Court_(South_Korea)": 4653, "Constitutional_Court_(Spain)": 4654, "Constitutional_Court_(Sudan)": 4655, "Constitutional_Court_(Thailand)": 4656, "Constitutional_Court_(Togo)": 4657, "Constitutional_Court_(Turkey)": 4658, "Constitutional_Court_(Uganda)": 4659, "Constitutional_Court_(Ukraine)": 4660, "Constitutional_Court_(Zambia)": 4661, "Constitutional_Court_(Zimbabwe)": 4662, "Constitutional_Court_of_Chile": 4663, "Constitutional_Court_of_Latvia": 4664, "Constitutional_Court_of_South_Africa": 4665, "Constitutional_Court_of_Turkey": 4666, "Constitutional_Court_of_Ukraine": 4667, "Constitutional_Democratic_Party_(Japan)": 4668, "Consultative_Assembly_(Bulgaria)": 4669, "Consultative_Assembly_(Iran)": 4670, "Consultative_Assembly_(Malaysia)": 4671, "Consultative_Assembly_(Syria)": 4672, "Consultative_Assembly_(Taiwan)": 4673, "Container_Ship_(Italy)": 4674, "Control_Forces_(Iraq)": 4675, "Control_Forces_(Nicaragua)": 4676, "Control_Yuan": 4677, "Cook_Islands": 4678, "Cooperation_Ministry_(Bangladesh)": 4679, "Cooperation_Ministry_(India)": 4680, "Cooperation_Ministry_(Kuwait)": 4681, "Cooperation_Ministry_(Pakistan)": 4682, "Cooperation_Ministry_(South_Africa)": 4683, "Copperbelt_University": 4684, "Coptic_TV": 4685, "Corina_Cre\u0163u": 4686, "Corinthian_Colleges": 4687, "Correo_del_Orinoco": 4688, "Corriere_della_Sera": 4689, "Corsica": 4690, "Cory_Bernardi": 4691, "Cory_Booker": 4692, "Cory_Gardner": 4693, "Costa_Rica": 4694, "Costco": 4695, "Cote_d'Ivoire": 4696, "Council_for_National_Security": 4697, "Council_of_Christian_Churches": 4698, "Council_of_Elders": 4699, "Council_of_Europe": 4700, "Council_of_Ministers_of_Peru": 4701, "Council_of_Representatives": 4702, "Council_of_State_of_Cuba": 4703, "Council_of_States": 4704, "Coup_D'etat_Leader_(Germany)": 4705, "Coup_D'etat_Leader_(Thailand)": 4706, "Coup_D'etat_Leader_(Turkey)": 4707, "Court_Judge_(Afghanistan)": 4708, "Court_Judge_(Africa)": 4709, "Court_Judge_(Albania)": 4710, "Court_Judge_(Algeria)": 4711, "Court_Judge_(Angola)": 4712, "Court_Judge_(Argentina)": 4713, "Court_Judge_(Armenia)": 4714, "Court_Judge_(Australia)": 4715, "Court_Judge_(Bangladesh)": 4716, "Court_Judge_(Barbados)": 4717, "Court_Judge_(Belarus)": 4718, "Court_Judge_(Belgium)": 4719, "Court_Judge_(Benin)": 4720, "Court_Judge_(Bolivia)": 4721, "Court_Judge_(Bosnia_and_Herzegovina)": 4722, "Court_Judge_(Brazil)": 4723, "Court_Judge_(Bulgaria)": 4724, "Court_Judge_(Burkina_Faso)": 4725, "Court_Judge_(Cambodia)": 4726, "Court_Judge_(Cameroon)": 4727, "Court_Judge_(Canada)": 4728, "Court_Judge_(Caribbean)": 4729, "Court_Judge_(Central_African_Republic)": 4730, "Court_Judge_(Chile)": 4731, "Court_Judge_(China)": 4732, "Court_Judge_(Colombia)": 4733, "Court_Judge_(Comoros)": 4734, "Court_Judge_(Congo)": 4735, "Court_Judge_(Costa_Rica)": 4736, "Court_Judge_(Cote_d'Ivoire)": 4737, "Court_Judge_(Croatia)": 4738, "Court_Judge_(Cyprus)": 4739, "Court_Judge_(Czech_Republic)": 4740, "Court_Judge_(Democratic_Republic_of_Congo)": 4741, "Court_Judge_(Denmark)": 4742, "Court_Judge_(Ecuador)": 4743, "Court_Judge_(Egypt)": 4744, "Court_Judge_(El_Salvador)": 4745, "Court_Judge_(Eritrea)": 4746, "Court_Judge_(Estonia)": 4747, "Court_Judge_(Ethiopia)": 4748, "Court_Judge_(Fiji)": 4749, "Court_Judge_(France)": 4750, "Court_Judge_(Gambia)": 4751, "Court_Judge_(Georgia)": 4752, "Court_Judge_(Germany)": 4753, "Court_Judge_(Ghana)": 4754, "Court_Judge_(Greece)": 4755, "Court_Judge_(Grenada)": 4756, "Court_Judge_(Guatemala)": 4757, "Court_Judge_(Guinea)": 4758, "Court_Judge_(Guyana)": 4759, "Court_Judge_(Holy_See_(Vatican_City_State))": 4760, "Court_Judge_(Honduras)": 4761, "Court_Judge_(Hong_Kong)": 4762, "Court_Judge_(Hungary)": 4763, "Court_Judge_(Iceland)": 4764, "Court_Judge_(India)": 4765, "Court_Judge_(Indonesia)": 4766, "Court_Judge_(Iran)": 4767, "Court_Judge_(Iraq)": 4768, "Court_Judge_(Ireland)": 4769, "Court_Judge_(Israel)": 4770, "Court_Judge_(Italy)": 4771, "Court_Judge_(Jamaica)": 4772, "Court_Judge_(Japan)": 4773, "Court_Judge_(Kazakhstan)": 4774, "Court_Judge_(Kenya)": 4775, "Court_Judge_(Kosovo)": 4776, "Court_Judge_(Kyrgyzstan)": 4777, "Court_Judge_(Latvia)": 4778, "Court_Judge_(Lebanon)": 4779, "Court_Judge_(Liberia)": 4780, "Court_Judge_(Libya)": 4781, "Court_Judge_(Lithuania)": 4782, "Court_Judge_(Luxembourg)": 4783, "Court_Judge_(Macao)": 4784, "Court_Judge_(Macedonia)": 4785, "Court_Judge_(Malawi)": 4786, "Court_Judge_(Malaysia)": 4787, "Court_Judge_(Maldives)": 4788, "Court_Judge_(Mali)": 4789, "Court_Judge_(Mauritania)": 4790, "Court_Judge_(Mauritius)": 4791, "Court_Judge_(Mexico)": 4792, "Court_Judge_(Morocco)": 4793, "Court_Judge_(Mozambique)": 4794, "Court_Judge_(Myanmar)": 4795, "Court_Judge_(Namibia)": 4796, "Court_Judge_(Nauru)": 4797, "Court_Judge_(Netherlands)": 4798, "Court_Judge_(New_Zealand)": 4799, "Court_Judge_(Nicaragua)": 4800, "Court_Judge_(Niger)": 4801, "Court_Judge_(Nigeria)": 4802, "Court_Judge_(Norway)": 4803, "Court_Judge_(Pakistan)": 4804, "Court_Judge_(Palestinian_Territory,_Occupied)": 4805, "Court_Judge_(Panama)": 4806, "Court_Judge_(Papua_New_Guinea)": 4807, "Court_Judge_(Paraguay)": 4808, "Court_Judge_(Peru)": 4809, "Court_Judge_(Philippines)": 4810, "Court_Judge_(Poland)": 4811, "Court_Judge_(Portugal)": 4812, "Court_Judge_(Puerto_Rico)": 4813, "Court_Judge_(Romania)": 4814, "Court_Judge_(Russia)": 4815, "Court_Judge_(Rwanda)": 4816, "Court_Judge_(Saudi_Arabia)": 4817, "Court_Judge_(Senegal)": 4818, "Court_Judge_(Serbia)": 4819, "Court_Judge_(Sicily)": 4820, "Court_Judge_(Sierra_Leone)": 4821, "Court_Judge_(Singapore)": 4822, "Court_Judge_(Slovakia)": 4823, "Court_Judge_(Somalia)": 4824, "Court_Judge_(South_Africa)": 4825, "Court_Judge_(South_Korea)": 4826, "Court_Judge_(South_Sudan)": 4827, "Court_Judge_(Spain)": 4828, "Court_Judge_(Sri_Lanka)": 4829, "Court_Judge_(Sudan)": 4830, "Court_Judge_(Sweden)": 4831, "Court_Judge_(Switzerland)": 4832, "Court_Judge_(Syria)": 4833, "Court_Judge_(Taiwan)": 4834, "Court_Judge_(Tanzania)": 4835, "Court_Judge_(Thailand)": 4836, "Court_Judge_(Trinidad_and_Tobago)": 4837, "Court_Judge_(Tunisia)": 4838, "Court_Judge_(Turkey)": 4839, "Court_Judge_(Uganda)": 4840, "Court_Judge_(Ukraine)": 4841, "Court_Judge_(United_Arab_Emirates)": 4842, "Court_Judge_(United_Kingdom)": 4843, "Court_Judge_(United_States)": 4844, "Court_Judge_(Uruguay)": 4845, "Court_Judge_(Venezuela)": 4846, "Court_Judge_(Vietnam)": 4847, "Court_Judge_(Yemen)": 4848, "Court_Judge_(Zambia)": 4849, "Court_Judge_(Zimbabwe)": 4850, "Court_in_New_Delhi": 4851, "Court_of_Bosnia_and_Herzegovina": 4852, "Court_of_Cassation": 4853, "Craig_Emerson": 4854, "Credit_Suisse": 4855, "Crime_Intelligence": 4856, "Crime_Police_Office": 4857, "Crimea": 4858, "Criminal_(Abu_Sayyaf)": 4859, "Criminal_(Afghanistan)": 4860, "Criminal_(Africa)": 4861, "Criminal_(Al_Qaeda)": 4862, "Criminal_(Albania)": 4863, "Criminal_(Alexandria)": 4864, "Criminal_(Algeria)": 4865, "Criminal_(All_Progressives_Congress)": 4866, "Criminal_(Angola)": 4867, "Criminal_(Argentina)": 4868, "Criminal_(Armenia)": 4869, "Criminal_(Australia)": 4870, "Criminal_(Austria)": 4871, "Criminal_(Azerbaijan)": 4872, "Criminal_(Bahrain)": 4873, "Criminal_(Bangladesh)": 4874, "Criminal_(Belarus)": 4875, "Criminal_(Belgium)": 4876, "Criminal_(Benin)": 4877, "Criminal_(Bharatiya_Janata)": 4878, "Criminal_(Boko_Haram)": 4879, "Criminal_(Bolivia)": 4880, "Criminal_(Bosnia_and_Herzegovina)": 4881, "Criminal_(Botswana)": 4882, "Criminal_(Brazil)": 4883, "Criminal_(Brno)": 4884, "Criminal_(Bulgaria)": 4885, "Criminal_(Burkina_Faso)": 4886, "Criminal_(Burundi)": 4887, "Criminal_(CPI)": 4888, "Criminal_(Cambodia)": 4889, "Criminal_(Cameroon)": 4890, "Criminal_(Canada)": 4891, "Criminal_(Central_African_Republic)": 4892, "Criminal_(Chile)": 4893, "Criminal_(China)": 4894, "Criminal_(Colombia)": 4895, "Criminal_(Comoros)": 4896, "Criminal_(Congo)": 4897, "Criminal_(Costa_Rica)": 4898, "Criminal_(Cote_d'Ivoire)": 4899, "Criminal_(Croatia)": 4900, "Criminal_(Cuba)": 4901, "Criminal_(Cyprus)": 4902, "Criminal_(Czech_Republic)": 4903, "Criminal_(Dagestan)": 4904, "Criminal_(Democratic_Republic_of_Congo)": 4905, "Criminal_(Denmark)": 4906, "Criminal_(Dominican_Republic)": 4907, "Criminal_(Ecuador)": 4908, "Criminal_(Egypt)": 4909, "Criminal_(El_Salvador)": 4910, "Criminal_(Eritrea)": 4911, "Criminal_(Estonia)": 4912, "Criminal_(Ethiopia)": 4913, "Criminal_(Finland)": 4914, "Criminal_(France)": 4915, "Criminal_(Fula_people)": 4916, "Criminal_(Gambia)": 4917, "Criminal_(Georgia)": 4918, "Criminal_(Germany)": 4919, "Criminal_(Ghana)": 4920, "Criminal_(Greece)": 4921, "Criminal_(Guam)": 4922, "Criminal_(Guatemala)": 4923, "Criminal_(Guinea)": 4924, "Criminal_(Guyana)": 4925, "Criminal_(Hell's_Angels)": 4926, "Criminal_(Hezbollah)": 4927, "Criminal_(Hezbul_Mujahedeen)": 4928, "Criminal_(Holy_See_(Vatican_City_State))": 4929, "Criminal_(Honduras)": 4930, "Criminal_(Hong_Kong)": 4931, "Criminal_(Hungary)": 4932, "Criminal_(Hyundai_Motor)": 4933, "Criminal_(Iceland)": 4934, "Criminal_(India)": 4935, "Criminal_(Indonesia)": 4936, "Criminal_(International)": 4937, "Criminal_(Iran)": 4938, "Criminal_(Iraq)": 4939, "Criminal_(Iraqi_Kurdistan)": 4940, "Criminal_(Ireland)": 4941, "Criminal_(Islamic_State_of_Iraq_and_the_Levant)": 4942, "Criminal_(Israel)": 4943, "Criminal_(Italy)": 4944, "Criminal_(Jamaica)": 4945, "Criminal_(Japan)": 4946, "Criminal_(Jordan)": 4947, "Criminal_(Kenya)": 4948, "Criminal_(Kosovo)": 4949, "Criminal_(Kuwait)": 4950, "Criminal_(Kyrgyzstan)": 4951, "Criminal_(La_L\u00ednea)": 4952, "Criminal_(Laos)": 4953, "Criminal_(Latvia)": 4954, "Criminal_(Lebanon)": 4955, "Criminal_(Liberia)": 4956, "Criminal_(Libya)": 4957, "Criminal_(Lithuania)": 4958, "Criminal_(Luxembourg)": 4959, "Criminal_(Macedonia)": 4960, "Criminal_(Madagascar)": 4961, "Criminal_(Malawi)": 4962, "Criminal_(Malaysia)": 4963, "Criminal_(Mali)": 4964, "Criminal_(Malta)": 4965, "Criminal_(Mara_Salvatrucha)": 4966, "Criminal_(Mauritania)": 4967, "Criminal_(Mauritius)": 4968, "Criminal_(Mexico)": 4969, "Criminal_(Morocco)": 4970, "Criminal_(Mozambique)": 4971, "Criminal_(Myanmar)": 4972, "Criminal_(Namibia)": 4973, "Criminal_(National_Youth_Service)": 4974, "Criminal_(Nepal)": 4975, "Criminal_(Netherlands)": 4976, "Criminal_(New_Zealand)": 4977, "Criminal_(Nicaragua)": 4978, "Criminal_(Niger)": 4979, "Criminal_(Nigeria)": 4980, "Criminal_(Non-Governmental_Organizations)": 4981, "Criminal_(North_Korea)": 4982, "Criminal_(Norway)": 4983, "Criminal_(Pakistan)": 4984, "Criminal_(Palestinian_Territory,_Occupied)": 4985, "Criminal_(Panama)": 4986, "Criminal_(Papua_New_Guinea)": 4987, "Criminal_(Paraguay)": 4988, "Criminal_(Peru)": 4989, "Criminal_(Philippines)": 4990, "Criminal_(Poland)": 4991, "Criminal_(Portugal)": 4992, "Criminal_(Qatar)": 4993, "Criminal_(Revolutionary_Armed_Forces_of_Colombia)": 4994, "Criminal_(Romani)": 4995, "Criminal_(Romania)": 4996, "Criminal_(Russia)": 4997, "Criminal_(Rwanda)": 4998, "Criminal_(Saudi_Arabia)": 4999, "Criminal_(Senegal)": 5000, "Criminal_(Serbia)": 5001, "Criminal_(Sicily)": 5002, "Criminal_(Sierra_Leone)": 5003, "Criminal_(Singapore)": 5004, "Criminal_(Slovakia)": 5005, "Criminal_(Somalia)": 5006, "Criminal_(South_Africa)": 5007, "Criminal_(South_Asia)": 5008, "Criminal_(South_Korea)": 5009, "Criminal_(South_Sudan)": 5010, "Criminal_(Spain)": 5011, "Criminal_(Sri_Lanka)": 5012, "Criminal_(Sudan)": 5013, "Criminal_(Suriname)": 5014, "Criminal_(Swaziland)": 5015, "Criminal_(Sweden)": 5016, "Criminal_(Switzerland)": 5017, "Criminal_(Syria)": 5018, "Criminal_(Taiwan)": 5019, "Criminal_(Tajikistan)": 5020, "Criminal_(Taliban)": 5021, "Criminal_(Tanzania)": 5022, "Criminal_(Thailand)": 5023, "Criminal_(Tonga)": 5024, "Criminal_(Tunisia)": 5025, "Criminal_(Turkey)": 5026, "Criminal_(Turkish_Armed_Forces)": 5027, "Criminal_(Turkmenistan)": 5028, "Criminal_(Uganda)": 5029, "Criminal_(Ukraine)": 5030, "Criminal_(United_Arab_Emirates)": 5031, "Criminal_(United_Kingdom)": 5032, "Criminal_(United_States)": 5033, "Criminal_(Uruguay)": 5034, "Criminal_(Venezuela)": 5035, "Criminal_(Vietnam)": 5036, "Criminal_(Yemen)": 5037, "Criminal_(Zambia)": 5038, "Criminal_(Zimbabwe)": 5039, "Criminal_Investigations_Department": 5040, "Crispin_Atama_Tabe": 5041, "Cristian_Preda": 5042, "Cristiano_Ronaldo": 5043, "Cristina_Fern\u00e1ndez_de_Kirchner": 5044, "Cristina_Girardi": 5045, "Crist\u00f3bal_Montoro": 5046, "Croatia": 5047, "Croatian_Army": 5048, "Croatian_Democratic_Union": 5049, "Croatian_Democratic_Union_of_Bosnia_and_Herzegovina": 5050, "Croatian_Peasant_Party": 5051, "Croatian_People's_Party_\u2013_Liberal_Democrats": 5052, "Croatian_Social_Liberal_Party": 5053, "Crown_Prince_Haakon": 5054, "Crown_Prince_Philippe": 5055, "Cuauht\u00e9moc_C\u00e1rdenas": 5056, "Cuba": 5057, "Cui_Tiankai": 5058, "Cummins_Inc.": 5059, "Curacao": 5060, "Curtis_Scaparrotti": 5061, "Customs_Official_(Armenia)": 5062, "Customs_Official_(Bulgaria)": 5063, "Customs_Official_(China)": 5064, "Customs_Official_(Cote_d'Ivoire)": 5065, "Customs_Official_(Czech_Republic)": 5066, "Customs_Official_(France)": 5067, "Customs_Official_(Germany)": 5068, "Customs_Official_(Hong_Kong)": 5069, "Customs_Official_(India)": 5070, "Customs_Official_(Indonesia)": 5071, "Customs_Official_(Ireland)": 5072, "Customs_Official_(Lebanon)": 5073, "Customs_Official_(Lithuania)": 5074, "Customs_Official_(Malaysia)": 5075, "Customs_Official_(Mali)": 5076, "Customs_Official_(Nigeria)": 5077, "Customs_Official_(Pakistan)": 5078, "Customs_Official_(Philippines)": 5079, "Customs_Official_(Russia)": 5080, "Customs_Official_(Saudi_Arabia)": 5081, "Customs_Official_(Singapore)": 5082, "Customs_Official_(South_Africa)": 5083, "Customs_Official_(South_Korea)": 5084, "Customs_Official_(Sri_Lanka)": 5085, "Customs_Official_(Taiwan)": 5086, "Customs_Official_(Tajikistan)": 5087, "Customs_Official_(Tanzania)": 5088, "Customs_Official_(Vietnam)": 5089, "Customs_Official_(Zimbabwe)": 5090, "Cvr_Energy_Inc": 5091, "Cyprus": 5092, "Cyril_Ramaphosa": 5093, "Cyrus_Jirongo": 5094, "Czech_National_Bank": 5095, "Czech_News_Agency": 5096, "Czech_Radio": 5097, "Czech_Republic": 5098, "Czech_Statistical_Office": 5099, "Czech_Television": 5100, "C\u00e9sar_Navas": 5101, "C\u00e9sar_Villanueva": 5102, "D._Lal": 5103, "D._Tsogtbaatar": 5104, "DPWH": 5105, "Dace_Melbarde": 5106, "Dacian_Ciolo\u0219": 5107, "Dacoit_(India)": 5108, "Daewoo": 5109, "Dagestan": 5110, "Daily_Mail": 5111, "Daily_Monitor": 5112, "Daily_Nation": 5113, "Daily_Star_(Lebanon)": 5114, "Daily_Trust": 5115, "Daisy_Avance-Fuentes": 5116, "Dakuku_Peterside": 5117, "Dal_Khalsa": 5118, "Dalbir_Singh": 5119, "Dalia_Grybauskait\u0117": 5120, "Dalit_(Bangladesh)": 5121, "Dalit_(India)": 5122, "Dalit_(Spain)": 5123, "Damata_Fernando_Pimentel": 5124, "Damdami_Taksal": 5125, "Damdin_Tsogtbaatar": 5126, "Dame_Patsy_Reddy": 5127, "Damene_Darota": 5128, "Damir_Krsticevic": 5129, "Damodar_Rout": 5130, "Dan_Coats": 5131, "Dan_Kersch": 5132, "Dan_Meridor": 5133, "Dan_Nica": 5134, "Dana_Perino": 5135, "Dana_Reizniece-Ozola": 5136, "Dana_Rohrabacher": 5137, "Dangote_Group": 5138, "Dani_Yatom": 5139, "Daniel_Arap_Moi": 5140, "Daniel_Coronell": 5141, "Daniel_Kablan_Duncan": 5142, "Daniel_Lipinski": 5143, "Daniel_Lipsic": 5144, "Daniel_Llermanos": 5145, "Daniel_Mart\u00ednez": 5146, "Daniel_Ortega": 5147, "Daniel_Rend\u00f3n_Herrera": 5148, "Daniel_Scioli": 5149, "Daniel_Shumba": 5150, "Daniel_Urresti": 5151, "Daniel_Williams": 5152, "Daniela_Svecov\u00e1": 5153, "Danilo_Astori": 5154, "Danilo_Medina": 5155, "Danish_Refugee_Council": 5156, "Daniyal_Aziz": 5157, "Daniyar_Usenov": 5158, "Danny_Danon": 5159, "Danny_Faure": 5160, "Danske_Bank": 5161, "Daphne_Caruana_Galizia": 5162, "Dariga_Nazarbayeva": 5163, "Darinko_Kosor": 5164, "Darius_Valcov": 5165, "Dariusz_Rosati": 5166, "Darrell_Issa": 5167, "Darryl_N._Johnson": 5168, "Darshan_Singh": 5169, "Dassault": 5170, "Dassault_Aviation": 5171, "Datafolha": 5172, "Datuk_Seri_Tengku_Adnan_Tengku_Mansor": 5173, "Daud_Ahmadi": 5174, "David_Adeang": 5175, "David_Anderson": 5176, "David_Anthony_Cathcart_Simmons": 5177, "David_Bahati": 5178, "David_Bakradze": 5179, "David_Beasley": 5180, "David_Ben-Gurion": 5181, "David_Blunkett": 5182, "David_Cameron": 5183, "David_Choquehuanca": 5184, "David_Clark": 5185, "David_Coltart": 5186, "David_Davis": 5187, "David_Dondua": 5188, "David_Duke": 5189, "David_Farhat": 5190, "David_Granger": 5191, "David_Hale": 5192, "David_Hanson": 5193, "David_Headley": 5194, "David_Hunt": 5195, "David_Ige": 5196, "David_Johnston": 5197, "David_Jones": 5198, "David_Lee": 5199, "David_Lidington": 5200, "David_Mabuza": 5201, "David_Mahlobo": 5202, "David_Mark": 5203, "David_McAllister": 5204, "David_Michael_Satterfield": 5205, "David_Nabarro": 5206, "David_Neuberger": 5207, "David_Parirenyatwa": 5208, "David_Parker": 5209, "David_Parradang": 5210, "David_Petraeus": 5211, "David_Price": 5212, "David_Rath": 5213, "David_Rozen": 5214, "David_Scott": 5215, "David_Simango": 5216, "David_Thompson": 5217, "David_Tuesta": 5218, "David_Umaru": 5219, "David_Yau-Yau": 5220, "David_Zalkaliani": 5221, "David_de_Leon": 5222, "Davies_Chama": 5223, "Davies_Mwila": 5224, "Davinder_Singh": 5225, "Davit_Kezerashvili": 5226, "Davit_Tonoyan": 5227, "Davit_Usupashvili": 5228, "Daviz_Simango": 5229, "Davor_Bozinovic": 5230, "Davor_Ivo_Stier": 5231, "Davorko_Vidovic": 5232, "De_Beers_Group": 5233, "Dean_Barrow": 5234, "Dean_Smith": 5235, "Death_Squad_(Angola)": 5236, "Death_Squad_(Australia)": 5237, "Death_Squad_(Colombia)": 5238, "Death_Squad_(El_Salvador)": 5239, "Death_Squad_(Holy_See_(Vatican_City_State))": 5240, "Death_Squad_(Mozambique)": 5241, "Death_Squad_(Peru)": 5242, "Death_Squad_(Philippines)": 5243, "Deepak_Kapoor": 5244, "Defector_(Al-Shabaab)": 5245, "Defector_(All_Progressives_Congress)": 5246, "Defector_(Australia)": 5247, "Defector_(China)": 5248, "Defector_(Liberal_National_Party)": 5249, "Defector_(Nigeria)": 5250, "Defector_(North_Korea)": 5251, "Defector_(Somalia)": 5252, "Defector_(South_Korea)": 5253, "Defector_(Thailand)": 5254, "Defence_Forces": 5255, "Defence_Select_Committee": 5256, "Defense_/_Security_Ministry_(Algeria)": 5257, "Defense_/_Security_Ministry_(Argentina)": 5258, "Defense_/_Security_Ministry_(Armenia)": 5259, "Defense_/_Security_Ministry_(Australia)": 5260, "Defense_/_Security_Ministry_(Austria)": 5261, "Defense_/_Security_Ministry_(Azerbaijan)": 5262, "Defense_/_Security_Ministry_(Bangladesh)": 5263, "Defense_/_Security_Ministry_(Belarus)": 5264, "Defense_/_Security_Ministry_(Belize)": 5265, "Defense_/_Security_Ministry_(Bolivia)": 5266, "Defense_/_Security_Ministry_(Bosnia_and_Herzegovina)": 5267, "Defense_/_Security_Ministry_(Brazil)": 5268, "Defense_/_Security_Ministry_(Cambodia)": 5269, "Defense_/_Security_Ministry_(Cameroon)": 5270, "Defense_/_Security_Ministry_(Canada)": 5271, "Defense_/_Security_Ministry_(Catalonia)": 5272, "Defense_/_Security_Ministry_(Chile)": 5273, "Defense_/_Security_Ministry_(China)": 5274, "Defense_/_Security_Ministry_(Colombia)": 5275, "Defense_/_Security_Ministry_(Cote_d'Ivoire)": 5276, "Defense_/_Security_Ministry_(Croatia)": 5277, "Defense_/_Security_Ministry_(Cuba)": 5278, "Defense_/_Security_Ministry_(Czech_Republic)": 5279, "Defense_/_Security_Ministry_(Democratic_Republic_of_Congo)": 5280, "Defense_/_Security_Ministry_(Denmark)": 5281, "Defense_/_Security_Ministry_(Ecuador)": 5282, "Defense_/_Security_Ministry_(Egypt)": 5283, "Defense_/_Security_Ministry_(Estonia)": 5284, "Defense_/_Security_Ministry_(Ethiopia)": 5285, "Defense_/_Security_Ministry_(France)": 5286, "Defense_/_Security_Ministry_(Georgia)": 5287, "Defense_/_Security_Ministry_(Germany)": 5288, "Defense_/_Security_Ministry_(Greece)": 5289, "Defense_/_Security_Ministry_(Guatemala)": 5290, "Defense_/_Security_Ministry_(Haiti)": 5291, "Defense_/_Security_Ministry_(Hungary)": 5292, "Defense_/_Security_Ministry_(India)": 5293, "Defense_/_Security_Ministry_(Indonesia)": 5294, "Defense_/_Security_Ministry_(Iran)": 5295, "Defense_/_Security_Ministry_(Iraq)": 5296, "Defense_/_Security_Ministry_(Israel)": 5297, "Defense_/_Security_Ministry_(Italy)": 5298, "Defense_/_Security_Ministry_(Japan)": 5299, "Defense_/_Security_Ministry_(Jordan)": 5300, "Defense_/_Security_Ministry_(Kazakhstan)": 5301, "Defense_/_Security_Ministry_(Laos)": 5302, "Defense_/_Security_Ministry_(Latvia)": 5303, "Defense_/_Security_Ministry_(Liberia)": 5304, "Defense_/_Security_Ministry_(Libya)": 5305, "Defense_/_Security_Ministry_(Lithuania)": 5306, "Defense_/_Security_Ministry_(Macedonia)": 5307, "Defense_/_Security_Ministry_(Malaysia)": 5308, "Defense_/_Security_Ministry_(Maldives)": 5309, "Defense_/_Security_Ministry_(Mali)": 5310, "Defense_/_Security_Ministry_(Mauritius)": 5311, "Defense_/_Security_Ministry_(Mexico)": 5312, "Defense_/_Security_Ministry_(Moldova)": 5313, "Defense_/_Security_Ministry_(Mongolia)": 5314, "Defense_/_Security_Ministry_(Montenegro)": 5315, "Defense_/_Security_Ministry_(Mozambique)": 5316, "Defense_/_Security_Ministry_(Myanmar)": 5317, "Defense_/_Security_Ministry_(Namibia)": 5318, "Defense_/_Security_Ministry_(Netherlands)": 5319, "Defense_/_Security_Ministry_(New_Zealand)": 5320, "Defense_/_Security_Ministry_(Niger)": 5321, "Defense_/_Security_Ministry_(Nigeria)": 5322, "Defense_/_Security_Ministry_(North_Korea)": 5323, "Defense_/_Security_Ministry_(Norway)": 5324, "Defense_/_Security_Ministry_(Pakistan)": 5325, "Defense_/_Security_Ministry_(Palestinian_Territory,_Occupied)": 5326, "Defense_/_Security_Ministry_(Papua_New_Guinea)": 5327, "Defense_/_Security_Ministry_(Peru)": 5328, "Defense_/_Security_Ministry_(Philippines)": 5329, "Defense_/_Security_Ministry_(Poland)": 5330, "Defense_/_Security_Ministry_(Portugal)": 5331, "Defense_/_Security_Ministry_(Qatar)": 5332, "Defense_/_Security_Ministry_(Romania)": 5333, "Defense_/_Security_Ministry_(Russia)": 5334, "Defense_/_Security_Ministry_(Saudi_Arabia)": 5335, "Defense_/_Security_Ministry_(Serbia)": 5336, "Defense_/_Security_Ministry_(Singapore)": 5337, "Defense_/_Security_Ministry_(Slovakia)": 5338, "Defense_/_Security_Ministry_(Somalia)": 5339, "Defense_/_Security_Ministry_(South_Africa)": 5340, "Defense_/_Security_Ministry_(South_Korea)": 5341, "Defense_/_Security_Ministry_(South_Sudan)": 5342, "Defense_/_Security_Ministry_(Southeast_Asia)": 5343, "Defense_/_Security_Ministry_(Spain)": 5344, "Defense_/_Security_Ministry_(Sri_Lanka)": 5345, "Defense_/_Security_Ministry_(Sudan)": 5346, "Defense_/_Security_Ministry_(Sweden)": 5347, "Defense_/_Security_Ministry_(Switzerland)": 5348, "Defense_/_Security_Ministry_(Taiwan)": 5349, "Defense_/_Security_Ministry_(Tajikistan)": 5350, "Defense_/_Security_Ministry_(Thailand)": 5351, "Defense_/_Security_Ministry_(Tunisia)": 5352, "Defense_/_Security_Ministry_(Turkey)": 5353, "Defense_/_Security_Ministry_(Turkmenistan)": 5354, "Defense_/_Security_Ministry_(Ukraine)": 5355, "Defense_/_Security_Ministry_(United_Arab_Emirates)": 5356, "Defense_/_Security_Ministry_(United_Kingdom)": 5357, "Defense_/_Security_Ministry_(United_States)": 5358, "Defense_/_Security_Ministry_(Uzbekistan)": 5359, "Defense_/_Security_Ministry_(Venezuela)": 5360, "Defense_/_Security_Ministry_(Vietnam)": 5361, "Defense_/_Security_Ministry_(Yemen)": 5362, "Defense_/_Security_Ministry_(Zambia)": 5363, "Defense_/_Security_Ministry_(Zimbabwe)": 5364, "Defense_Attorney_(Angola)": 5365, "Defense_Attorney_(Armenia)": 5366, "Defense_Attorney_(Australia)": 5367, "Defense_Attorney_(Bangladesh)": 5368, "Defense_Attorney_(Bosnia_and_Herzegovina)": 5369, "Defense_Attorney_(Brazil)": 5370, "Defense_Attorney_(Burkina_Faso)": 5371, "Defense_Attorney_(Canada)": 5372, "Defense_Attorney_(Colombia)": 5373, "Defense_Attorney_(Croatia)": 5374, "Defense_Attorney_(Czech_Republic)": 5375, "Defense_Attorney_(Democratic_Republic_of_Congo)": 5376, "Defense_Attorney_(Egypt)": 5377, "Defense_Attorney_(Estonia)": 5378, "Defense_Attorney_(France)": 5379, "Defense_Attorney_(Germany)": 5380, "Defense_Attorney_(Guatemala)": 5381, "Defense_Attorney_(Honduras)": 5382, "Defense_Attorney_(Hong_Kong)": 5383, "Defense_Attorney_(India)": 5384, "Defense_Attorney_(Japan)": 5385, "Defense_Attorney_(Latvia)": 5386, "Defense_Attorney_(Morocco)": 5387, "Defense_Attorney_(Myanmar)": 5388, "Defense_Attorney_(Namibia)": 5389, "Defense_Attorney_(New_Zealand)": 5390, "Defense_Attorney_(Nigeria)": 5391, "Defense_Attorney_(North_Korea)": 5392, "Defense_Attorney_(Pakistan)": 5393, "Defense_Attorney_(Russia)": 5394, "Defense_Attorney_(Rwanda)": 5395, "Defense_Attorney_(Senegal)": 5396, "Defense_Attorney_(Singapore)": 5397, "Defense_Attorney_(South_Africa)": 5398, "Defense_Attorney_(Sudan)": 5399, "Defense_Attorney_(Thailand)": 5400, "Defense_Attorney_(Turkey)": 5401, "Defense_Attorney_(Uganda)": 5402, "Defense_Attorney_(Ukraine)": 5403, "Defense_Attorney_(United_Kingdom)": 5404, "Defense_Attorney_(United_States)": 5405, "Defense_Attorney_(Venezuela)": 5406, "Defense_Attorney_(Zimbabwe)": 5407, "Defense_Industry_(Australia)": 5408, "Defense_Industry_(China)": 5409, "Defense_Industry_(India)": 5410, "Defense_Industry_(Israel)": 5411, "Defense_Industry_(Japan)": 5412, "Defense_Industry_(Romania)": 5413, "Defense_Industry_(Russia)": 5414, "Defense_Industry_(South_Korea)": 5415, "Defense_Industry_(Thailand)": 5416, "Defense_Industry_(Turkey)": 5417, "Defense_Industry_(Ukraine)": 5418, "Defense_Industry_(United_States)": 5419, "Delcy_Rodr\u00edguez": 5420, "Dele_Momodu": 5421, "Delfin_Lorenzana": 5422, "Delo": 5423, "Delta_Air_Lines": 5424, "Delyan_Peevski": 5425, "Del\u00fabio_Soares_de_Castro": 5426, "Demeke_Mekonnen": 5427, "Democractic_Party_of_Cote_d'Ivoire_-_African_Democratic_Rally": 5428, "Democracy_Activist_(China)": 5429, "Democracy_Activist_(Hong_Kong)": 5430, "Democracy_Activist_(Russia)": 5431, "Democracy_Activist_(Taiwan)": 5432, "Democracy_Activist_(Tanzania)": 5433, "Democracy_Activist_(Thailand)": 5434, "Democracy_Watch": 5435, "Democratic_Action": 5436, "Democratic_Alliance": 5437, "Democratic_Alliance_(Croatia)": 5438, "Democratic_Alliance_(India)": 5439, "Democratic_Alliance_(Nigeria)": 5440, "Democratic_Alliance_(South_Africa)": 5441, "Democratic_Alliance_Party": 5442, "Democratic_Center": 5443, "Democratic_Choice_of_Kazakhstan": 5444, "Democratic_Force": 5445, "Democratic_Forces_for_the_Liberation_of_Rwanda": 5446, "Democratic_Front_for_the_Liberation_of_Palestine": 5447, "Democratic_Green_Party_of_Rwanda": 5448, "Democratic_Labor_Party_(Brazil)": 5449, "Democratic_Labor_Party_(Lithuania)": 5450, "Democratic_League_of_Kosovo": 5451, "Democratic_Left_Alliance": 5452, "Democratic_Movement": 5453, "Democratic_Party": 5454, "Democratic_Party_(Albania)": 5455, "Democratic_Party_(Azerbaijan)": 5456, "Democratic_Party_(Brazil)": 5457, "Democratic_Party_(Chile)": 5458, "Democratic_Party_(Cote_d'Ivoire)": 5459, "Democratic_Party_(Croatia)": 5460, "Democratic_Party_(Czech_Republic)": 5461, "Democratic_Party_(Egypt)": 5462, "Democratic_Party_(Ethiopia)": 5463, "Democratic_Party_(Finland)": 5464, "Democratic_Party_(Greece)": 5465, "Democratic_Party_(Hong_Kong)": 5466, "Democratic_Party_(India)": 5467, "Democratic_Party_(Indonesia)": 5468, "Democratic_Party_(Italy)": 5469, "Democratic_Party_(Japan)": 5470, "Democratic_Party_(Maldives)": 5471, "Democratic_Party_(Mexico)": 5472, "Democratic_Party_(Moldova)": 5473, "Democratic_Party_(Mongolia)": 5474, "Democratic_Party_(Nigeria)": 5475, "Democratic_Party_(Pakistan)": 5476, "Democratic_Party_(Russia)": 5477, "Democratic_Party_(Rwanda)": 5478, "Democratic_Party_(Serbia)": 5479, "Democratic_Party_(Slovenia)": 5480, "Democratic_Party_(South_Korea)": 5481, "Democratic_Party_(Swaziland)": 5482, "Democratic_Party_(Syria)": 5483, "Democratic_Party_(United_Kingdom)": 5484, "Democratic_Party_(United_States)": 5485, "Democratic_Party_(Zimbabwe)": 5486, "Democratic_Party_of_Albanians": 5487, "Democratic_Party_of_Equatorial_Guinea": 5488, "Democratic_Party_of_Iranian_Kurdistan": 5489, "Democratic_Party_of_Kosovo": 5490, "Democratic_Party_of_Moldova": 5491, "Democratic_Party_of_Pensioners_of_Slovenia": 5492, "Democratic_Party_of_Russia": 5493, "Democratic_Party_of_Socialists_of_Montenegro": 5494, "Democratic_People's_Movement": 5495, "Democratic_People's_Party": 5496, "Democratic_Progressive_Party": 5497, "Democratic_Republic_of_Congo": 5498, "Democratic_Revolutionary_Party": 5499, "Democratic_Union_of_Cameroon": 5500, "Democratic_Union_of_Hungarians_in_Romania": 5501, "Democratic_Unionist_Party": 5502, "Demos": 5503, "Deng_Xiaoping": 5504, "Denis_Manturov": 5505, "Denis_Moncada": 5506, "Denis_Moses": 5507, "Denis_Mukwege": 5508, "Denis_Naughten": 5509, "Denis_Sassou_Nguesso": 5510, "Denis_Zvizdi\u0107": 5511, "Denmark": 5512, "Denr": 5513, "Department_of_Agriculture": 5514, "Department_of_Commerce": 5515, "Department_of_Defense": 5516, "Department_of_Energy": 5517, "Department_of_Foreign_Affairs_and_Trade": 5518, "Department_of_Geologic_Survey_and_its_Mineral_Exploration_(India)": 5519, "Department_of_Geologic_Survey_and_its_Mineral_Exploration_(Kenya)": 5520, "Department_of_Geologic_Survey_and_its_Mineral_Exploration_(Malaysia)": 5521, "Department_of_Geologic_Survey_and_its_Mineral_Exploration_(Thailand)": 5522, "Department_of_Justice": 5523, "Department_of_State": 5524, "Department_of_Transportation": 5525, "Department_of_the_Treasury": 5526, "Deputy_Commisioner_Kumar": 5527, "Deputy_Inspector_General_Singh": 5528, "Deputy_Prime_Minister_Suthep_Thaugsuban": 5529, "Der_Spiegel": 5530, "Der_Standard": 5531, "Derek_Andre_Hanekom": 5532, "Derek_O'Brien": 5533, "Dermot_Ahern": 5534, "Desir\u00e9_Delano_Bouterse": 5535, "Desmond_Tutu": 5536, "Detainee_(Argentina)": 5537, "Detainee_(Armenia)": 5538, "Detainee_(Australia)": 5539, "Detainee_(Azerbaijan)": 5540, "Detainee_(Bahrain)": 5541, "Detainee_(Bangladesh)": 5542, "Detainee_(Bolivia)": 5543, "Detainee_(Brazil)": 5544, "Detainee_(Bulgaria)": 5545, "Detainee_(Burundi)": 5546, "Detainee_(Cambodia)": 5547, "Detainee_(Cameroon)": 5548, "Detainee_(Chile)": 5549, "Detainee_(China)": 5550, "Detainee_(Colombia)": 5551, "Detainee_(Congo)": 5552, "Detainee_(Cote_d'Ivoire)": 5553, "Detainee_(Cuba)": 5554, "Detainee_(Democratic_Republic_of_Congo)": 5555, "Detainee_(Ecuador)": 5556, "Detainee_(Egypt)": 5557, "Detainee_(Equatorial_Guinea)": 5558, "Detainee_(Eritrea)": 5559, "Detainee_(Ethiopia)": 5560, "Detainee_(Finland)": 5561, "Detainee_(France)": 5562, "Detainee_(Georgia)": 5563, "Detainee_(Guatemala)": 5564, "Detainee_(Honduras)": 5565, "Detainee_(India)": 5566, "Detainee_(Indonesia)": 5567, "Detainee_(Iran)": 5568, "Detainee_(Iraq)": 5569, "Detainee_(Israel)": 5570, "Detainee_(Japan)": 5571, "Detainee_(Jordan)": 5572, "Detainee_(Kyrgyzstan)": 5573, "Detainee_(Lebanon)": 5574, "Detainee_(Libya)": 5575, "Detainee_(Malaysia)": 5576, "Detainee_(Maldives)": 5577, "Detainee_(Morocco)": 5578, "Detainee_(Myanmar)": 5579, "Detainee_(Nicaragua)": 5580, "Detainee_(Nigeria)": 5581, "Detainee_(North_Korea)": 5582, "Detainee_(Palestinian_Territory,_Occupied)": 5583, "Detainee_(Peru)": 5584, "Detainee_(Philippines)": 5585, "Detainee_(Romania)": 5586, "Detainee_(Russia)": 5587, "Detainee_(Rwanda)": 5588, "Detainee_(Saudi_Arabia)": 5589, "Detainee_(Singapore)": 5590, "Detainee_(Slovakia)": 5591, "Detainee_(South_Africa)": 5592, "Detainee_(South_Sudan)": 5593, "Detainee_(Spain)": 5594, "Detainee_(Sudan)": 5595, "Detainee_(Syria)": 5596, "Detainee_(Taiwan)": 5597, "Detainee_(Thailand)": 5598, "Detainee_(Trinidad_and_Tobago)": 5599, "Detainee_(Turkey)": 5600, "Detainee_(Uganda)": 5601, "Detainee_(Ukraine)": 5602, "Detainee_(United_Kingdom)": 5603, "Detainee_(United_States)": 5604, "Detainee_(Uruguay)": 5605, "Detainee_(Venezuela)": 5606, "Detainee_(Yemen)": 5607, "Deutsche_Bank": 5608, "Deve_Gowda": 5609, "Development_Bank_of_Southern_Africa": 5610, "Development_Council_(Hong_Kong)": 5611, "Development_Council_(India)": 5612, "Development_Council_(Latvia)": 5613, "Development_Council_(Nigeria)": 5614, "Development_Council_(Philippines)": 5615, "Devendra_Fadnavis": 5616, "Devin_Nunes": 5617, "Devinder_Singh": 5618, "Devlet_Bah\u00e7eli": 5619, "Dewan_Perwakilan_Daerah": 5620, "Dharamvira_Gandhi": 5621, "Di_Pertuan_Agong": 5622, "Diallo_Mamadou_Bathia": 5623, "Dianne_Feinstein": 5624, "Diario": 5625, "Dick_Durbin": 5626, "Didier_Migaud": 5627, "Didier_Reynders": 5628, "Die_Linke": 5629, "Die_Presse": 5630, "Diego_Fernandez_de_Cevallos": 5631, "Diego_Garc\u00eda_Say\u00e1n": 5632, "Diego_Guelar": 5633, "Dietmar_Bartsch": 5634, "Diezani_Alison-Madueke": 5635, "Digital_Realty_Trust": 5636, "Dignity_Party": 5637, "Digvijay_Singh": 5638, "Dikgang_Moseneke": 5639, "Dilip_Singh": 5640, "Dilma_Rousseff": 5641, "Dilqam_Asgarov": 5642, "Dima_Hasao": 5643, "Dimeji_Bankole": 5644, "Dimitri_Kumsishvili": 5645, "Dimitrios_Avramopoulos": 5646, "Dimitris_Koutsoumbas": 5647, "Dimple_Yadav": 5648, "Dinesh_Sharma": 5649, "Dinesh_Singh": 5650, "Dinh_La_Thang": 5651, "Dinh_Tien_Dung": 5652, "Dinka": 5653, "Dino_Melaye": 5654, "Diori_Hamani_International_Airport": 5655, "Diosdado_Cabello": 5656, "Dipak_Misra": 5657, "Director_General_(Albania)": 5658, "Director_General_(Algeria)": 5659, "Director_General_(Angola)": 5660, "Director_General_(Australia)": 5661, "Director_General_(Azerbaijan)": 5662, "Director_General_(Bangladesh)": 5663, "Director_General_(Brazil)": 5664, "Director_General_(Burkina_Faso)": 5665, "Director_General_(Cambodia)": 5666, "Director_General_(Cameroon)": 5667, "Director_General_(Canada)": 5668, "Director_General_(Central_African_Republic)": 5669, "Director_General_(Chile)": 5670, "Director_General_(China)": 5671, "Director_General_(Congo)": 5672, "Director_General_(Cote_d'Ivoire)": 5673, "Director_General_(Czech_Republic)": 5674, "Director_General_(Democratic_Republic_of_Congo)": 5675, "Director_General_(Egypt)": 5676, "Director_General_(Estonia)": 5677, "Director_General_(Ethiopia)": 5678, "Director_General_(France)": 5679, "Director_General_(Gambia)": 5680, "Director_General_(Georgia)": 5681, "Director_General_(Germany)": 5682, "Director_General_(Ghana)": 5683, "Director_General_(India)": 5684, "Director_General_(Indonesia)": 5685, "Director_General_(Iran)": 5686, "Director_General_(Ireland)": 5687, "Director_General_(Israel)": 5688, "Director_General_(Italy)": 5689, "Director_General_(Japan)": 5690, "Director_General_(Jordan)": 5691, "Director_General_(Laos)": 5692, "Director_General_(Latvia)": 5693, "Director_General_(Lebanon)": 5694, "Director_General_(Lithuania)": 5695, "Director_General_(Madagascar)": 5696, "Director_General_(Malaysia)": 5697, "Director_General_(Mali)": 5698, "Director_General_(Mexico)": 5699, "Director_General_(Monaco)": 5700, "Director_General_(Montenegro)": 5701, "Director_General_(Namibia)": 5702, "Director_General_(Nigeria)": 5703, "Director_General_(North_Korea)": 5704, "Director_General_(Oman)": 5705, "Director_General_(Pakistan)": 5706, "Director_General_(Peru)": 5707, "Director_General_(Philippines)": 5708, "Director_General_(Poland)": 5709, "Director_General_(Romania)": 5710, "Director_General_(Russia)": 5711, "Director_General_(Rwanda)": 5712, "Director_General_(Saudi_Arabia)": 5713, "Director_General_(Seychelles)": 5714, "Director_General_(Somalia)": 5715, "Director_General_(South_Korea)": 5716, "Director_General_(South_Sudan)": 5717, "Director_General_(Sri_Lanka)": 5718, "Director_General_(Switzerland)": 5719, "Director_General_(Syria)": 5720, "Director_General_(Taiwan)": 5721, "Director_General_(Tanzania)": 5722, "Director_General_(Thailand)": 5723, "Director_General_(Togo)": 5724, "Director_General_(Tunisia)": 5725, "Director_General_(Turkey)": 5726, "Director_General_(Turkmenistan)": 5727, "Director_General_(Uganda)": 5728, "Director_General_(Ukraine)": 5729, "Director_General_(United_Arab_Emirates)": 5730, "Director_General_(United_Kingdom)": 5731, "Director_General_(Vietnam)": 5732, "Directorate_for_Priority_Crime_Investigation": 5733, "Directorate_of_Immigration": 5734, "Disasters_Emergency_Committee": 5735, "Disney": 5736, "Displaced_Families_(Afghanistan)": 5737, "Displaced_Families_(Burkina_Faso)": 5738, "Displaced_Families_(Ethiopia)": 5739, "Displaced_Families_(India)": 5740, "Displaced_Families_(Indonesia)": 5741, "Displaced_Families_(Iran)": 5742, "Displaced_Families_(Iraq)": 5743, "Displaced_Families_(Japan)": 5744, "Displaced_Families_(Libya)": 5745, "Displaced_Families_(Nigeria)": 5746, "Displaced_Families_(Paraguay)": 5747, "Displaced_Families_(Philippines)": 5748, "Displaced_Families_(Russia)": 5749, "Displaced_Families_(Somalia)": 5750, "Displaced_Families_(Sudan)": 5751, "Displaced_Families_(Syria)": 5752, "Displaced_Families_(Taiwan)": 5753, "Displaced_Families_(United_States)": 5754, "Dissident_(Azerbaijan)": 5755, "Dissident_(Bahrain)": 5756, "Dissident_(Brazil)": 5757, "Dissident_(Bulgaria)": 5758, "Dissident_(China)": 5759, "Dissident_(Colombia)": 5760, "Dissident_(Congo)": 5761, "Dissident_(Cuba)": 5762, "Dissident_(Ecuador)": 5763, "Dissident_(Egypt)": 5764, "Dissident_(Ethiopia)": 5765, "Dissident_(France)": 5766, "Dissident_(Hong_Kong)": 5767, "Dissident_(India)": 5768, "Dissident_(Iran)": 5769, "Dissident_(Libya)": 5770, "Dissident_(Maldives)": 5771, "Dissident_(Nicaragua)": 5772, "Dissident_(Nigeria)": 5773, "Dissident_(Peru)": 5774, "Dissident_(Revolutionary_Armed_Forces_of_Colombia)": 5775, "Dissident_(Russia)": 5776, "Dissident_(Saudi_Arabia)": 5777, "Dissident_(Spain)": 5778, "Dissident_(Sri_Lanka)": 5779, "Dissident_(Venezuela)": 5780, "Dissident_(Vietnam)": 5781, "District_Commissioner_(Botswana)": 5782, "District_Commissioner_(India)": 5783, "District_Commissioner_(Iraq)": 5784, "District_Commissioner_(Malawi)": 5785, "District_Commissioner_(Philippines)": 5786, "District_Commissioner_(Somalia)": 5787, "District_Commissioner_(Tanzania)": 5788, "District_Commissioner_(Zambia)": 5789, "District_Commissioner_R._Singh": 5790, "Ditmir_Bushati": 5791, "Djamel_Ould_Abbes": 5792, "Djibouti": 5793, "Djibouti_National_Army": 5794, "Djibrill_Yip\u00e8n\u00e8_Bassol\u00e9": 5795, "Djoko_Santoso": 5796, "Dmitry_Anatolyevich_Medvedev": 5797, "Dmitry_Mezentsev": 5798, "Dmitry_Nikolayevich_Kozak": 5799, "Dmitry_Olegovich_Rogozin": 5800, "Dmitry_Peskov": 5801, "Do_Muoi": 5802, "Doctors_Without_Borders": 5803, "Dolby_Laboratories": 5804, "Domestic_Affairs_(Afghanistan)": 5805, "Domestic_Affairs_(Albania)": 5806, "Domestic_Affairs_(Algeria)": 5807, "Domestic_Affairs_(Angola)": 5808, "Domestic_Affairs_(Argentina)": 5809, "Domestic_Affairs_(Armenia)": 5810, "Domestic_Affairs_(Australia)": 5811, "Domestic_Affairs_(Austria)": 5812, "Domestic_Affairs_(Azerbaijan)": 5813, "Domestic_Affairs_(Bahrain)": 5814, "Domestic_Affairs_(Bangladesh)": 5815, "Domestic_Affairs_(Belarus)": 5816, "Domestic_Affairs_(Belgium)": 5817, "Domestic_Affairs_(Bolivia)": 5818, "Domestic_Affairs_(Brazil)": 5819, "Domestic_Affairs_(Bulgaria)": 5820, "Domestic_Affairs_(Cambodia)": 5821, "Domestic_Affairs_(Cameroon)": 5822, "Domestic_Affairs_(Canada)": 5823, "Domestic_Affairs_(China)": 5824, "Domestic_Affairs_(Colombia)": 5825, "Domestic_Affairs_(Comoros)": 5826, "Domestic_Affairs_(Congo)": 5827, "Domestic_Affairs_(Cote_d'Ivoire)": 5828, "Domestic_Affairs_(Croatia)": 5829, "Domestic_Affairs_(Cyprus)": 5830, "Domestic_Affairs_(Czech_Republic)": 5831, "Domestic_Affairs_(Democratic_Republic_of_Congo)": 5832, "Domestic_Affairs_(Denmark)": 5833, "Domestic_Affairs_(Egypt)": 5834, "Domestic_Affairs_(Estonia)": 5835, "Domestic_Affairs_(France)": 5836, "Domestic_Affairs_(Gabon)": 5837, "Domestic_Affairs_(Georgia)": 5838, "Domestic_Affairs_(Germany)": 5839, "Domestic_Affairs_(Greece)": 5840, "Domestic_Affairs_(Guatemala)": 5841, "Domestic_Affairs_(Hong_Kong)": 5842, "Domestic_Affairs_(India)": 5843, "Domestic_Affairs_(Indonesia)": 5844, "Domestic_Affairs_(Iran)": 5845, "Domestic_Affairs_(Iraq)": 5846, "Domestic_Affairs_(Ireland)": 5847, "Domestic_Affairs_(Israel)": 5848, "Domestic_Affairs_(Italy)": 5849, "Domestic_Affairs_(Jordan)": 5850, "Domestic_Affairs_(Kazakhstan)": 5851, "Domestic_Affairs_(Kenya)": 5852, "Domestic_Affairs_(Kuwait)": 5853, "Domestic_Affairs_(Kyrgyzstan)": 5854, "Domestic_Affairs_(Latvia)": 5855, "Domestic_Affairs_(Lebanon)": 5856, "Domestic_Affairs_(Liberia)": 5857, "Domestic_Affairs_(Libya)": 5858, "Domestic_Affairs_(Lithuania)": 5859, "Domestic_Affairs_(Luxembourg)": 5860, "Domestic_Affairs_(Macedonia)": 5861, "Domestic_Affairs_(Malawi)": 5862, "Domestic_Affairs_(Malaysia)": 5863, "Domestic_Affairs_(Maldives)": 5864, "Domestic_Affairs_(Mali)": 5865, "Domestic_Affairs_(Mauritania)": 5866, "Domestic_Affairs_(Mauritius)": 5867, "Domestic_Affairs_(Mexico)": 5868, "Domestic_Affairs_(Morocco)": 5869, "Domestic_Affairs_(Myanmar)": 5870, "Domestic_Affairs_(Namibia)": 5871, "Domestic_Affairs_(Nepal)": 5872, "Domestic_Affairs_(Netherlands)": 5873, "Domestic_Affairs_(New_Zealand)": 5874, "Domestic_Affairs_(Niger)": 5875, "Domestic_Affairs_(Nigeria)": 5876, "Domestic_Affairs_(Pakistan)": 5877, "Domestic_Affairs_(Palestinian_Territory,_Occupied)": 5878, "Domestic_Affairs_(Paraguay)": 5879, "Domestic_Affairs_(Peru)": 5880, "Domestic_Affairs_(Philippines)": 5881, "Domestic_Affairs_(Poland)": 5882, "Domestic_Affairs_(Romania)": 5883, "Domestic_Affairs_(Russia)": 5884, "Domestic_Affairs_(Rwanda)": 5885, "Domestic_Affairs_(Saudi_Arabia)": 5886, "Domestic_Affairs_(Senegal)": 5887, "Domestic_Affairs_(Serbia)": 5888, "Domestic_Affairs_(Sierra_Leone)": 5889, "Domestic_Affairs_(Singapore)": 5890, "Domestic_Affairs_(Slovakia)": 5891, "Domestic_Affairs_(Somalia)": 5892, "Domestic_Affairs_(South_Africa)": 5893, "Domestic_Affairs_(South_Korea)": 5894, "Domestic_Affairs_(South_Sudan)": 5895, "Domestic_Affairs_(Spain)": 5896, "Domestic_Affairs_(Sweden)": 5897, "Domestic_Affairs_(Syria)": 5898, "Domestic_Affairs_(Taiwan)": 5899, "Domestic_Affairs_(Tajikistan)": 5900, "Domestic_Affairs_(Tanzania)": 5901, "Domestic_Affairs_(Thailand)": 5902, "Domestic_Affairs_(Tunisia)": 5903, "Domestic_Affairs_(Turkey)": 5904, "Domestic_Affairs_(Uganda)": 5905, "Domestic_Affairs_(Ukraine)": 5906, "Domestic_Affairs_(United_Arab_Emirates)": 5907, "Domestic_Affairs_(United_Kingdom)": 5908, "Domestic_Affairs_(United_States)": 5909, "Domestic_Affairs_(Uzbekistan)": 5910, "Domestic_Affairs_(Venezuela)": 5911, "Domestic_Affairs_(Vietnam)": 5912, "Domestic_Affairs_(Yemen)": 5913, "Domestic_Affairs_(Zambia)": 5914, "Domestic_Affairs_(Zimbabwe)": 5915, "Domingos_Sim\u00f5es_Pereira": 5916, "Dominic_Grieve": 5917, "Dominic_Nitiwul": 5918, "Dominica": 5919, "Dominican_Republic": 5920, "Dominique_Bussereau": 5921, "Dominique_De_Villepin": 5922, "Don_Brash": 5923, "Don_Pramudwinai": 5924, "Donald_Duke": 5925, "Donald_M._Payne": 5926, "Donald_Rumsfeld": 5927, "Donald_Trump": 5928, "Donald_Trump_Jr.": 5929, "Donald_Tsang": 5930, "Donald_Tusk": 5931, "Donatille_Mukabalisa": 5932, "Dora_Bakoyannis": 5933, "Dora_Siliya": 5934, "Doris_Leuthard": 5935, "Doug_Ford": 5936, "Douglas_Carswell": 5937, "Douglas_Devananda": 5938, "Douglas_Mwonzora": 5939, "Dozhd": 5940, "Dr._Mohamed_Haneef": 5941, "Dr._Mozammel_Hossain": 5942, "Dragan_Covic": 5943, "Dragan_Djilas": 5944, "Dragan_Mektic": 5945, "Dra\u017een_Bo\u0161njakovi\u0107": 5946, "Driss_Lachguar": 5947, "Drug_Dealer_(Afghanistan)": 5948, "Drug_Dealer_(Algeria)": 5949, "Drug_Dealer_(Australia)": 5950, "Drug_Dealer_(Austria)": 5951, "Drug_Dealer_(Bangladesh)": 5952, "Drug_Dealer_(Belgium)": 5953, "Drug_Dealer_(Benin)": 5954, "Drug_Dealer_(Brazil)": 5955, "Drug_Dealer_(Canada)": 5956, "Drug_Dealer_(China)": 5957, "Drug_Dealer_(Czech_Republic)": 5958, "Drug_Dealer_(France)": 5959, "Drug_Dealer_(Georgia)": 5960, "Drug_Dealer_(Guatemala)": 5961, "Drug_Dealer_(India)": 5962, "Drug_Dealer_(Indonesia)": 5963, "Drug_Dealer_(Jordan)": 5964, "Drug_Dealer_(Lebanon)": 5965, "Drug_Dealer_(Lithuania)": 5966, "Drug_Dealer_(Malaysia)": 5967, "Drug_Dealer_(Mauritania)": 5968, "Drug_Dealer_(Netherlands)": 5969, "Drug_Dealer_(Philippines)": 5970, "Drug_Dealer_(Russia)": 5971, "Drug_Dealer_(South_Africa)": 5972, "Drug_Dealer_(South_Korea)": 5973, "Drug_Dealer_(Sudan)": 5974, "Drug_Dealer_(Taiwan)": 5975, "Drug_Dealer_(Tajikistan)": 5976, "Drug_Dealer_(Thailand)": 5977, "Drug_Dealer_(United_Arab_Emirates)": 5978, "Drug_Dealer_(United_Kingdom)": 5979, "Drug_Enforcement_(Africa)": 5980, "Drug_Enforcement_(Brazil)": 5981, "Drug_Enforcement_(Croatia)": 5982, "Drug_Enforcement_(Indonesia)": 5983, "Drug_Enforcement_(Latvia)": 5984, "Drug_Enforcement_(Liberia)": 5985, "Drug_Enforcement_(Malawi)": 5986, "Drug_Enforcement_(Philippines)": 5987, "Drug_Enforcement_(Russia)": 5988, "Drug_Enforcement_(United_States)": 5989, "Drug_Enforcement_(Zambia)": 5990, "Drug_Enforcement_Administration": 5991, "Drug_Gang_(Angola)": 5992, "Drug_Gang_(Australia)": 5993, "Drug_Gang_(Bangladesh)": 5994, "Drug_Gang_(Brazil)": 5995, "Drug_Gang_(Canada)": 5996, "Drug_Gang_(China)": 5997, "Drug_Gang_(Colombia)": 5998, "Drug_Gang_(Costa_Rica)": 5999, "Drug_Gang_(Germany)": 6000, "Drug_Gang_(Ghana)": 6001, "Drug_Gang_(India)": 6002, "Drug_Gang_(Iran)": 6003, "Drug_Gang_(Italy)": 6004, "Drug_Gang_(Japan)": 6005, "Drug_Gang_(Kenya)": 6006, "Drug_Gang_(Laos)": 6007, "Drug_Gang_(Los_Zetas_Cartel)": 6008, "Drug_Gang_(Mexico)": 6009, "Drug_Gang_(Nepal)": 6010, "Drug_Gang_(Nigeria)": 6011, "Drug_Gang_(Philippines)": 6012, "Drug_Gang_(Sinaloa_Cartel)": 6013, "Drug_Gang_(Slovenia)": 6014, "Drug_Gang_(South_Africa)": 6015, "Drug_Gang_(Spain)": 6016, "Drug_Gang_(Taiwan)": 6017, "Drug_Gang_(Tanzania)": 6018, "Drug_Gang_(Thailand)": 6019, "Drug_Gang_(Turkmenistan)": 6020, "Drug_Gang_(United_Kingdom)": 6021, "Drug_Gang_(Vietnam)": 6022, "Dubai_Chamber_of_Commerce_and_Industry": 6023, "Dubai_International_Financial_Centre": 6024, "Dubai_Internet_City": 6025, "Duch": 6026, "Duke_Energy_Corp": 6027, "Dukhtaran-e-Millat": 6028, "Duma_Boko": 6029, "Dumiso_Dabengwa": 6030, "Dunya_Maumoon": 6031, "Dusan_Vujovic": 6032, "Dusko_Markovic": 6033, "Dutch_Court": 6034, "Dzintars_Rasnacs": 6035, "D\u00e1il_\u00c9ireann": 6036, "E.S.L._Narasimhan": 6037, "EAS": 6038, "ETA": 6039, "Eamon_Ryan": 6040, "Earthjustice": 6041, "East_African_Community": 6042, "East_African_Legislative_Assembly": 6043, "East_Turkistan_Islamic_Movement": 6044, "Easter_Island": 6045, "Eastern_Cape_Police": 6046, "Eastern_Mindanao_Command": 6047, "EasyJet": 6048, "Ebrahim_Ebrahim": 6049, "Ebrahim_Raisi": 6050, "Ebrahim_Rasool": 6051, "Ebrima_Mballow": 6052, "Ecolab_Inc.": 6053, "Economic_Community_of_Central_African_States": 6054, "Economic_Community_of_West_African_States": 6055, "Economic_Cooperation_Organization": 6056, "Economic_Development_Board": 6057, "Economic_and_Financial_Crimes_Commission": 6058, "Economic_and_Social_Commission_for_Asia_and_the_Pacific": 6059, "Economist_(Algeria)": 6060, "Economist_(Angola)": 6061, "Economist_(Argentina)": 6062, "Economist_(Armenia)": 6063, "Economist_(Australia)": 6064, "Economist_(Bangladesh)": 6065, "Economist_(Benin)": 6066, "Economist_(Brazil)": 6067, "Economist_(Canada)": 6068, "Economist_(Chile)": 6069, "Economist_(China)": 6070, "Economist_(Cote_d'Ivoire)": 6071, "Economist_(Croatia)": 6072, "Economist_(Czech_Republic)": 6073, "Economist_(Ecuador)": 6074, "Economist_(Egypt)": 6075, "Economist_(Ethiopia)": 6076, "Economist_(France)": 6077, "Economist_(Georgia)": 6078, "Economist_(Germany)": 6079, "Economist_(Hong_Kong)": 6080, "Economist_(India)": 6081, "Economist_(Indonesia)": 6082, "Economist_(Iran)": 6083, "Economist_(Israel)": 6084, "Economist_(Italy)": 6085, "Economist_(Japan)": 6086, "Economist_(Jordan)": 6087, "Economist_(Kenya)": 6088, "Economist_(Latvia)": 6089, "Economist_(Lebanon)": 6090, "Economist_(Lithuania)": 6091, "Economist_(Malaysia)": 6092, "Economist_(Mexico)": 6093, "Economist_(New_Zealand)": 6094, "Economist_(Nigeria)": 6095, "Economist_(Norway)": 6096, "Economist_(Pakistan)": 6097, "Economist_(Philippines)": 6098, "Economist_(Russia)": 6099, "Economist_(Singapore)": 6100, "Economist_(South_Africa)": 6101, "Economist_(South_Korea)": 6102, "Economist_(South_Sudan)": 6103, "Economist_(Sudan)": 6104, "Economist_(Taiwan)": 6105, "Economist_(Tunisia)": 6106, "Economist_(Turkey)": 6107, "Economist_(United_Kingdom)": 6108, "Economist_(United_States)": 6109, "Economist_(Uruguay)": 6110, "Economist_(Venezuela)": 6111, "Economist_(Zambia)": 6112, "Economist_(Zimbabwe)": 6113, "Ecopetrol": 6114, "Ecuador": 6115, "Ed_Davey": 6116, "Ed_Miliband": 6117, "Ed_Royce": 6118, "Edappadi_K._Palaniswami": 6119, "Edgar_Gutierrez": 6120, "Edgar_Lungu": 6121, "Edgar_Savisaar": 6122, "Edgar_Valdez_Villarreal": 6123, "Edgar_Zambrano": 6124, "Edgard_Arevalo": 6125, "Edgars_Rinkevics": 6126, "Edi_Rama": 6127, "Edilberto_Luna": 6128, "Edita_Tahiri": 6129, "Edmond_Castro": 6130, "Edmund_Stoiber": 6131, "Edna_Bomo_Edith_Molewa": 6132, "Edouard_Ngirente": 6133, "Eduard_Sharmazanov": 6134, "Eduardo_Alfredo_Fellner": 6135, "Eduardo_Angara": 6136, "Eduardo_Bitran": 6137, "Eduardo_Bonomi": 6138, "Eduardo_Cabrita": 6139, "Eduardo_Frei": 6140, "Eduardo_Matarazzo_Suplicy": 6141, "Eduardo_Medina_Mora": 6142, "Eduardo_Rodr\u00edguez": 6143, "Eduardo_Stein": 6144, "Eduardo_Zaplana": 6145, "Eduardo_da_Costa_Paes": 6146, "Education_(Afghanistan)": 6147, "Education_(Africa)": 6148, "Education_(Albania)": 6149, "Education_(Algeria)": 6150, "Education_(Angola)": 6151, "Education_(Argentina)": 6152, "Education_(Armenia)": 6153, "Education_(Australia)": 6154, "Education_(Austria)": 6155, "Education_(Azerbaijan)": 6156, "Education_(Bangladesh)": 6157, "Education_(Benin)": 6158, "Education_(Bolivia)": 6159, "Education_(Bosnia_and_Herzegovina)": 6160, "Education_(Botswana)": 6161, "Education_(Brazil)": 6162, "Education_(Bulgaria)": 6163, "Education_(Burkina_Faso)": 6164, "Education_(Cambodia)": 6165, "Education_(Cameroon)": 6166, "Education_(Canada)": 6167, "Education_(Chile)": 6168, "Education_(China)": 6169, "Education_(Colombia)": 6170, "Education_(Congo)": 6171, "Education_(Cote_d'Ivoire)": 6172, "Education_(Croatia)": 6173, "Education_(Cuba)": 6174, "Education_(Cyprus)": 6175, "Education_(Czech_Republic)": 6176, "Education_(Denmark)": 6177, "Education_(Egypt)": 6178, "Education_(El_Salvador)": 6179, "Education_(Estonia)": 6180, "Education_(Finland)": 6181, "Education_(France)": 6182, "Education_(Gambia)": 6183, "Education_(Georgia)": 6184, "Education_(Germany)": 6185, "Education_(Ghana)": 6186, "Education_(Greece)": 6187, "Education_(Guatemala)": 6188, "Education_(Guinea)": 6189, "Education_(Guyana)": 6190, "Education_(Holy_See_(Vatican_City_State))": 6191, "Education_(Hong_Kong)": 6192, "Education_(India)": 6193, "Education_(Indonesia)": 6194, "Education_(Iran)": 6195, "Education_(Iraq)": 6196, "Education_(Ireland)": 6197, "Education_(Israel)": 6198, "Education_(Italy)": 6199, "Education_(Japan)": 6200, "Education_(Jordan)": 6201, "Education_(Kenya)": 6202, "Education_(Laos)": 6203, "Education_(Latvia)": 6204, "Education_(Lebanon)": 6205, "Education_(Liberia)": 6206, "Education_(Libya)": 6207, "Education_(Lithuania)": 6208, "Education_(Luxembourg)": 6209, "Education_(Macao)": 6210, "Education_(Madagascar)": 6211, "Education_(Malawi)": 6212, "Education_(Malaysia)": 6213, "Education_(Mali)": 6214, "Education_(Mexico)": 6215, "Education_(Middle_East)": 6216, "Education_(Mongolia)": 6217, "Education_(Morocco)": 6218, "Education_(Myanmar)": 6219, "Education_(Namibia)": 6220, "Education_(Nepal)": 6221, "Education_(Netherlands)": 6222, "Education_(New_Zealand)": 6223, "Education_(Nicaragua)": 6224, "Education_(Nigeria)": 6225, "Education_(North_Korea)": 6226, "Education_(Pakistan)": 6227, "Education_(Palestinian_Territory,_Occupied)": 6228, "Education_(Papua_New_Guinea)": 6229, "Education_(Peru)": 6230, "Education_(Philippines)": 6231, "Education_(Poland)": 6232, "Education_(Qatar)": 6233, "Education_(Romania)": 6234, "Education_(Russia)": 6235, "Education_(Rwanda)": 6236, "Education_(Saudi_Arabia)": 6237, "Education_(Senegal)": 6238, "Education_(Singapore)": 6239, "Education_(Slovakia)": 6240, "Education_(Somalia)": 6241, "Education_(South_Africa)": 6242, "Education_(South_Korea)": 6243, "Education_(Spain)": 6244, "Education_(Sudan)": 6245, "Education_(Syria)": 6246, "Education_(Taiwan)": 6247, "Education_(Tanzania)": 6248, "Education_(Thailand)": 6249, "Education_(Tunisia)": 6250, "Education_(Turkey)": 6251, "Education_(Ukraine)": 6252, "Education_(United_Arab_Emirates)": 6253, "Education_(United_Kingdom)": 6254, "Education_(United_States)": 6255, "Education_(Vietnam)": 6256, "Education_(Yemen)": 6257, "Education_(Zambia)": 6258, "Education_(Zimbabwe)": 6259, "Education_Ministry_(Afghanistan)": 6260, "Education_Ministry_(Algeria)": 6261, "Education_Ministry_(Angola)": 6262, "Education_Ministry_(Australia)": 6263, "Education_Ministry_(Azerbaijan)": 6264, "Education_Ministry_(Bangladesh)": 6265, "Education_Ministry_(Benin)": 6266, "Education_Ministry_(Botswana)": 6267, "Education_Ministry_(Brazil)": 6268, "Education_Ministry_(Burkina_Faso)": 6269, "Education_Ministry_(Burundi)": 6270, "Education_Ministry_(Canada)": 6271, "Education_Ministry_(Chile)": 6272, "Education_Ministry_(China)": 6273, "Education_Ministry_(Colombia)": 6274, "Education_Ministry_(Comoros)": 6275, "Education_Ministry_(Congo)": 6276, "Education_Ministry_(Cote_d'Ivoire)": 6277, "Education_Ministry_(Croatia)": 6278, "Education_Ministry_(Czech_Republic)": 6279, "Education_Ministry_(Democratic_Republic_of_Congo)": 6280, "Education_Ministry_(Denmark)": 6281, "Education_Ministry_(Egypt)": 6282, "Education_Ministry_(Estonia)": 6283, "Education_Ministry_(Finland)": 6284, "Education_Ministry_(France)": 6285, "Education_Ministry_(Gambia)": 6286, "Education_Ministry_(Georgia)": 6287, "Education_Ministry_(Germany)": 6288, "Education_Ministry_(Greece)": 6289, "Education_Ministry_(Guatemala)": 6290, "Education_Ministry_(Guyana)": 6291, "Education_Ministry_(Hong_Kong)": 6292, "Education_Ministry_(India)": 6293, "Education_Ministry_(Indonesia)": 6294, "Education_Ministry_(Iran)": 6295, "Education_Ministry_(Iraq)": 6296, "Education_Ministry_(Ireland)": 6297, "Education_Ministry_(Israel)": 6298, "Education_Ministry_(Italy)": 6299, "Education_Ministry_(Japan)": 6300, "Education_Ministry_(Jordan)": 6301, "Education_Ministry_(Kenya)": 6302, "Education_Ministry_(Latvia)": 6303, "Education_Ministry_(Liberia)": 6304, "Education_Ministry_(Lithuania)": 6305, "Education_Ministry_(Madagascar)": 6306, "Education_Ministry_(Malaysia)": 6307, "Education_Ministry_(Mongolia)": 6308, "Education_Ministry_(Morocco)": 6309, "Education_Ministry_(Namibia)": 6310, "Education_Ministry_(Nepal)": 6311, "Education_Ministry_(New_Zealand)": 6312, "Education_Ministry_(Nicaragua)": 6313, "Education_Ministry_(Nigeria)": 6314, "Education_Ministry_(Oman)": 6315, "Education_Ministry_(Pakistan)": 6316, "Education_Ministry_(Palestinian_Territory,_Occupied)": 6317, "Education_Ministry_(Peru)": 6318, "Education_Ministry_(Philippines)": 6319, "Education_Ministry_(Poland)": 6320, "Education_Ministry_(Qatar)": 6321, "Education_Ministry_(Romania)": 6322, "Education_Ministry_(Russia)": 6323, "Education_Ministry_(Rwanda)": 6324, "Education_Ministry_(Saudi_Arabia)": 6325, "Education_Ministry_(Senegal)": 6326, "Education_Ministry_(Serbia)": 6327, "Education_Ministry_(Seychelles)": 6328, "Education_Ministry_(Singapore)": 6329, "Education_Ministry_(Slovakia)": 6330, "Education_Ministry_(Somalia)": 6331, "Education_Ministry_(South_Africa)": 6332, "Education_Ministry_(South_Korea)": 6333, "Education_Ministry_(South_Sudan)": 6334, "Education_Ministry_(Spain)": 6335, "Education_Ministry_(Sudan)": 6336, "Education_Ministry_(Taiwan)": 6337, "Education_Ministry_(Thailand)": 6338, "Education_Ministry_(Tunisia)": 6339, "Education_Ministry_(Uganda)": 6340, "Education_Ministry_(Ukraine)": 6341, "Education_Ministry_(United_Arab_Emirates)": 6342, "Education_Ministry_(United_Kingdom)": 6343, "Education_Ministry_(United_States)": 6344, "Education_Ministry_(Venezuela)": 6345, "Education_Ministry_(Vietnam)": 6346, "Education_Ministry_(Yemen)": 6347, "Education_Ministry_(Zimbabwe)": 6348, "Education_Official_(Algeria)": 6349, "Education_Official_(Australia)": 6350, "Education_Official_(Central_African_Republic)": 6351, "Education_Official_(India)": 6352, "Education_Official_(South_Africa)": 6353, "Education_Official_(South_Korea)": 6354, "Education_Official_(Thailand)": 6355, "Education_Official_(United_States)": 6356, "Education_Official_(Vietnam)": 6357, "Edward_Michael_Balls": 6358, "Edward_Nalbandyan": 6359, "Edward_Ngoyai_Lowassa": 6360, "Edward_Scicluna": 6361, "Edward_Snowden": 6362, "Edward_Ssekandi": 6363, "Edwin_Cameron": 6364, "Edwin_Clark": 6365, "Edwin_Donayre": 6366, "Edwin_Kanguatjivi": 6367, "Edwin_Lacierda": 6368, "Efkleidis_Tsakalotos": 6369, "Efrain_Alegre": 6370, "Efrain_Rios_Montt": 6371, "Egidijus_K\u016bris": 6372, "Egypt": 6373, "EgyptAir": 6374, "Egyptian_Air_Force": 6375, "Egyptian_Armed_Forces": 6376, "Egyptian_Army": 6377, "Egyptian_Navy": 6378, "Egyptian_State_Information_Service": 6379, "Ehud_Barak": 6380, "Ehud_Olmert": 6381, "Eike_Batista": 6382, "Eiki_Nestor": 6383, "Eimutis_Misiunas": 6384, "Ekaterina_Zaharieva": 6385, "Eklil_Ahmad_Hakimi": 6386, "Ekmeleddin_Ihsanoglu": 6387, "Eknath_Shinde": 6388, "El-Ghad": 6389, "El_Comercio": 6390, "El_Diario_de_Hoy": 6391, "El_Espectador": 6392, "El_Financiero": 6393, "El_Heraldo": 6394, "El_Mercurio": 6395, "El_Mundo": 6396, "El_Nacional": 6397, "El_Nuevo_Diario": 6398, "El_Pa\u00eds": 6399, "El_Salvador": 6400, "El_Tiempo": 6401, "El_Universal": 6402, "El_Universo": 6403, "Eladio_Loizaga": 6404, "Elaine_C._Duke": 6405, "Elaine_Lan_Chao": 6406, "Elba_Esther_Gordillo": 6407, "Elbit_Systems": 6408, "Elda_Neyis_Mosquera": 6409, "Election_Commission_(Afghanistan)": 6410, "Election_Commission_(Armenia)": 6411, "Election_Commission_(Australia)": 6412, "Election_Commission_(Azerbaijan)": 6413, "Election_Commission_(Bangladesh)": 6414, "Election_Commission_(Bosnia_and_Herzegovina)": 6415, "Election_Commission_(Brazil)": 6416, "Election_Commission_(Bulgaria)": 6417, "Election_Commission_(Cambodia)": 6418, "Election_Commission_(Cameroon)": 6419, "Election_Commission_(Congo)": 6420, "Election_Commission_(Cote_d'Ivoire)": 6421, "Election_Commission_(Croatia)": 6422, "Election_Commission_(Czech_Republic)": 6423, "Election_Commission_(Democratic_Republic_of_Congo)": 6424, "Election_Commission_(Djibouti)": 6425, "Election_Commission_(Egypt)": 6426, "Election_Commission_(Gambia)": 6427, "Election_Commission_(Georgia)": 6428, "Election_Commission_(Ghana)": 6429, "Election_Commission_(India)": 6430, "Election_Commission_(Indonesia)": 6431, "Election_Commission_(Iraq)": 6432, "Election_Commission_(Japan)": 6433, "Election_Commission_(Kenya)": 6434, "Election_Commission_(Kyrgyzstan)": 6435, "Election_Commission_(Latvia)": 6436, "Election_Commission_(Liberia)": 6437, "Election_Commission_(Libya)": 6438, "Election_Commission_(Lithuania)": 6439, "Election_Commission_(Madagascar)": 6440, "Election_Commission_(Malawi)": 6441, "Election_Commission_(Malaysia)": 6442, "Election_Commission_(Maldives)": 6443, "Election_Commission_(Mauritania)": 6444, "Election_Commission_(Moldova)": 6445, "Election_Commission_(Montenegro)": 6446, "Election_Commission_(Mozambique)": 6447, "Election_Commission_(Myanmar)": 6448, "Election_Commission_(Nepal)": 6449, "Election_Commission_(Nigeria)": 6450, "Election_Commission_(Pakistan)": 6451, "Election_Commission_(Philippines)": 6452, "Election_Commission_(Poland)": 6453, "Election_Commission_(Russia)": 6454, "Election_Commission_(Rwanda)": 6455, "Election_Commission_(Sierra_Leone)": 6456, "Election_Commission_(Slovenia)": 6457, "Election_Commission_(South_Africa)": 6458, "Election_Commission_(South_Korea)": 6459, "Election_Commission_(Switzerland)": 6460, "Election_Commission_(Taiwan)": 6461, "Election_Commission_(Thailand)": 6462, "Election_Commission_(Togo)": 6463, "Election_Commission_(Turkey)": 6464, "Election_Commission_(Turkmenistan)": 6465, "Election_Commission_(Uganda)": 6466, "Election_Commission_(Ukraine)": 6467, "Election_Commission_(United_Arab_Emirates)": 6468, "Election_Commission_(United_Kingdom)": 6469, "Election_Commission_(United_States)": 6470, "Election_Commission_(Venezuela)": 6471, "Election_Commission_(Zimbabwe)": 6472, "Election_Commission_of_India": 6473, "Elections_&_Boundaries_Commission": 6474, "Elections_Cameroon": 6475, "Elections_Canada": 6476, "Electricity_Supply_Corporation_of_Malwi": 6477, "Elena_Udrea": 6478, "Elering": 6479, "Eletrobras": 6480, "Eli_Yishai": 6481, "Eliane_Cantanhede": 6482, "Elias_Bou_Saab": 6483, "Elias_Mudzuri": 6484, "Eligijus_Masiulis": 6485, "Elio_Di_Rupo": 6486, "Elisa_Mar\u00eda_Avelina_Carri\u00f3": 6487, "Eliska_Wagnerov\u00e1": 6488, "Elizabeth_II": 6489, "Elizabeth_Warren": 6490, "Eli\u00e9cer_Erlington_Chamorro_Acosta": 6491, "Ella_Pamfilova": 6492, "Ellen_Johnson-Sirleaf": 6493, "Elly_Tumwine": 6494, "Elmar_Brok": 6495, "Elmar_Mammadyarov": 6496, "Elon_Musk": 6497, "Elson_Moyo": 6498, "Elton_Mangoma": 6499, "Elvin_Ernesto_Santos": 6500, "Elvira_Sakhipzadovna_Nabiullina": 6501, "Elzbieta_Bienkowska": 6502, "El\u00edas_Jaua": 6503, "El\u00edas_Rodr\u00edguez": 6504, "Embraer": 6505, "Emeka_Ihedioha": 6506, "Emergency_Management_Committee": 6507, "Emergency_Operations_Center": 6508, "Emil_Constantinescu": 6509, "Emirates_Telecommunications_Corporation": 6510, "Emmanouil_Kefalogiannis": 6511, "Emmanuel_Eweta_Uduaghan": 6512, "Emmanuel_Fabiano": 6513, "Emmanuel_Issoze-Ngondet": 6514, "Emmanuel_Macron": 6515, "Emmanuel_Nahshon": 6516, "Emmanuel_Nkosinathi_Mthethwa": 6517, "Emmanuel_Ramazani_Shadari": 6518, "Emmerson_Mnangagwa": 6519, "Emmylou_Tali\u00f1o-Mendoza": 6520, "Emomalii_Rahmon": 6521, "Emperor_Akihito": 6522, "Employee_(Afghanistan)": 6523, "Employee_(Albania)": 6524, "Employee_(Algeria)": 6525, "Employee_(Argentina)": 6526, "Employee_(Armenia)": 6527, "Employee_(Australia)": 6528, "Employee_(Austria)": 6529, "Employee_(Azerbaijan)": 6530, "Employee_(Bangladesh)": 6531, "Employee_(Belarus)": 6532, "Employee_(Bosnia_and_Herzegovina)": 6533, "Employee_(Brazil)": 6534, "Employee_(Bulgaria)": 6535, "Employee_(Burkina_Faso)": 6536, "Employee_(Cambodia)": 6537, "Employee_(Cameroon)": 6538, "Employee_(Canada)": 6539, "Employee_(Central_African_Republic)": 6540, "Employee_(Chile)": 6541, "Employee_(China)": 6542, "Employee_(Colombia)": 6543, "Employee_(Congo)": 6544, "Employee_(Cook_Islands)": 6545, "Employee_(Costa_Rica)": 6546, "Employee_(Cote_d'Ivoire)": 6547, "Employee_(Croatia)": 6548, "Employee_(Cuba)": 6549, "Employee_(Czech_Republic)": 6550, "Employee_(Democratic_Republic_of_Congo)": 6551, "Employee_(Denmark)": 6552, "Employee_(Ecuador)": 6553, "Employee_(Egypt)": 6554, "Employee_(Eritrea)": 6555, "Employee_(Estonia)": 6556, "Employee_(Ethiopia)": 6557, "Employee_(Fiji)": 6558, "Employee_(France)": 6559, "Employee_(Gambia)": 6560, "Employee_(Georgia)": 6561, "Employee_(Germany)": 6562, "Employee_(Ghana)": 6563, "Employee_(Greece)": 6564, "Employee_(Guatemala)": 6565, "Employee_(Guinea)": 6566, "Employee_(Guyana)": 6567, "Employee_(Hong_Kong)": 6568, "Employee_(Hungary)": 6569, "Employee_(India)": 6570, "Employee_(Indonesia)": 6571, "Employee_(Iran)": 6572, "Employee_(Iraq)": 6573, "Employee_(Ireland)": 6574, "Employee_(Israel)": 6575, "Employee_(Italy)": 6576, "Employee_(Japan)": 6577, "Employee_(Kenya)": 6578, "Employee_(Kuwait)": 6579, "Employee_(Laos)": 6580, "Employee_(Latvia)": 6581, "Employee_(Lebanon)": 6582, "Employee_(Liberia)": 6583, "Employee_(Libya)": 6584, "Employee_(Lithuania)": 6585, "Employee_(Luxembourg)": 6586, "Employee_(Madagascar)": 6587, "Employee_(Malawi)": 6588, "Employee_(Malaysia)": 6589, "Employee_(Mali)": 6590, "Employee_(Malta)": 6591, "Employee_(Mauritius)": 6592, "Employee_(Mexico)": 6593, "Employee_(Monaco)": 6594, "Employee_(Montenegro)": 6595, "Employee_(Morocco)": 6596, "Employee_(Mozambique)": 6597, "Employee_(Myanmar)": 6598, "Employee_(Namibia)": 6599, "Employee_(Nepal)": 6600, "Employee_(New_Zealand)": 6601, "Employee_(Nicaragua)": 6602, "Employee_(Nigeria)": 6603, "Employee_(Non-Governmental_Organizations)": 6604, "Employee_(North_Korea)": 6605, "Employee_(Norway)": 6606, "Employee_(Pakistan)": 6607, "Employee_(Palestinian_Territory,_Occupied)": 6608, "Employee_(Papua_New_Guinea)": 6609, "Employee_(Paraguay)": 6610, "Employee_(Peru)": 6611, "Employee_(Philippines)": 6612, "Employee_(Poland)": 6613, "Employee_(Portugal)": 6614, "Employee_(Qatar)": 6615, "Employee_(Romania)": 6616, "Employee_(Russia)": 6617, "Employee_(Rwanda)": 6618, "Employee_(Saudi_Arabia)": 6619, "Employee_(Sierra_Leone)": 6620, "Employee_(Singapore)": 6621, "Employee_(Slovakia)": 6622, "Employee_(Somalia)": 6623, "Employee_(South_Africa)": 6624, "Employee_(South_Korea)": 6625, "Employee_(South_Sudan)": 6626, "Employee_(Spain)": 6627, "Employee_(Sri_Lanka)": 6628, "Employee_(Sudan)": 6629, "Employee_(Swaziland)": 6630, "Employee_(Sweden)": 6631, "Employee_(Switzerland)": 6632, "Employee_(Syria)": 6633, "Employee_(Taiwan)": 6634, "Employee_(Tanzania)": 6635, "Employee_(Thailand)": 6636, "Employee_(Timor-Leste)": 6637, "Employee_(Trinidad_and_Tobago)": 6638, "Employee_(Tunisia)": 6639, "Employee_(Turkey)": 6640, "Employee_(Ukraine)": 6641, "Employee_(United_Arab_Emirates)": 6642, "Employee_(United_Kingdom)": 6643, "Employee_(United_States)": 6644, "Employee_(Uzbekistan)": 6645, "Employee_(Venezuela)": 6646, "Employee_(Vietnam)": 6647, "Employee_(Yemen)": 6648, "Employee_(Zambia)": 6649, "Employee_(Zimbabwe)": 6650, "Empress_Michiko": 6651, "Emrullah_Isler": 6652, "Ena_von_Baer": 6653, "Enbridge_Energy": 6654, "Enda_Kenny": 6655, "Eneas_Ferreira_Carneiro": 6656, "Enele_Sopoaga": 6657, "Energy_Corp_(Russia)": 6658, "Energy_Department/Ministry_(Afghanistan)": 6659, "Energy_Department/Ministry_(Algeria)": 6660, "Energy_Department/Ministry_(Argentina)": 6661, "Energy_Department/Ministry_(Armenia)": 6662, "Energy_Department/Ministry_(Australia)": 6663, "Energy_Department/Ministry_(Austria)": 6664, "Energy_Department/Ministry_(Azerbaijan)": 6665, "Energy_Department/Ministry_(Bangladesh)": 6666, "Energy_Department/Ministry_(Belarus)": 6667, "Energy_Department/Ministry_(Bosnia_and_Herzegovina)": 6668, "Energy_Department/Ministry_(Brazil)": 6669, "Energy_Department/Ministry_(Bulgaria)": 6670, "Energy_Department/Ministry_(Burkina_Faso)": 6671, "Energy_Department/Ministry_(Cote_d'Ivoire)": 6672, "Energy_Department/Ministry_(Croatia)": 6673, "Energy_Department/Ministry_(Cyprus)": 6674, "Energy_Department/Ministry_(Egypt)": 6675, "Energy_Department/Ministry_(France)": 6676, "Energy_Department/Ministry_(Ghana)": 6677, "Energy_Department/Ministry_(Greece)": 6678, "Energy_Department/Ministry_(Guinea)": 6679, "Energy_Department/Ministry_(India)": 6680, "Energy_Department/Ministry_(Iran)": 6681, "Energy_Department/Ministry_(Iraq)": 6682, "Energy_Department/Ministry_(Israel)": 6683, "Energy_Department/Ministry_(Japan)": 6684, "Energy_Department/Ministry_(Kazakhstan)": 6685, "Energy_Department/Ministry_(Kenya)": 6686, "Energy_Department/Ministry_(Kuwait)": 6687, "Energy_Department/Ministry_(Laos)": 6688, "Energy_Department/Ministry_(Lebanon)": 6689, "Energy_Department/Ministry_(Lithuania)": 6690, "Energy_Department/Ministry_(Mali)": 6691, "Energy_Department/Ministry_(Mexico)": 6692, "Energy_Department/Ministry_(Morocco)": 6693, "Energy_Department/Ministry_(New_Zealand)": 6694, "Energy_Department/Ministry_(Nigeria)": 6695, "Energy_Department/Ministry_(Norway)": 6696, "Energy_Department/Ministry_(Pakistan)": 6697, "Energy_Department/Ministry_(Peru)": 6698, "Energy_Department/Ministry_(Poland)": 6699, "Energy_Department/Ministry_(Qatar)": 6700, "Energy_Department/Ministry_(Romania)": 6701, "Energy_Department/Ministry_(Russia)": 6702, "Energy_Department/Ministry_(Saudi_Arabia)": 6703, "Energy_Department/Ministry_(Serbia)": 6704, "Energy_Department/Ministry_(South_Africa)": 6705, "Energy_Department/Ministry_(South_Korea)": 6706, "Energy_Department/Ministry_(Sri_Lanka)": 6707, "Energy_Department/Ministry_(Sudan)": 6708, "Energy_Department/Ministry_(Sweden)": 6709, "Energy_Department/Ministry_(Switzerland)": 6710, "Energy_Department/Ministry_(Tajikistan)": 6711, "Energy_Department/Ministry_(Thailand)": 6712, "Energy_Department/Ministry_(Tunisia)": 6713, "Energy_Department/Ministry_(Turkey)": 6714, "Energy_Department/Ministry_(Ukraine)": 6715, "Energy_Department/Ministry_(United_States)": 6716, "Energy_Department/Ministry_(Venezuela)": 6717, "Engineer_(Algeria)": 6718, "Engineer_(Australia)": 6719, "Engineer_(Bangladesh)": 6720, "Engineer_(Bolivia)": 6721, "Engineer_(Brazil)": 6722, "Engineer_(Canada)": 6723, "Engineer_(China)": 6724, "Engineer_(Colombia)": 6725, "Engineer_(Denmark)": 6726, "Engineer_(Egypt)": 6727, "Engineer_(Ethiopia)": 6728, "Engineer_(Germany)": 6729, "Engineer_(Ghana)": 6730, "Engineer_(Greece)": 6731, "Engineer_(India)": 6732, "Engineer_(Iran)": 6733, "Engineer_(Ireland)": 6734, "Engineer_(Israel)": 6735, "Engineer_(Japan)": 6736, "Engineer_(Kenya)": 6737, "Engineer_(Lebanon)": 6738, "Engineer_(Libya)": 6739, "Engineer_(Malaysia)": 6740, "Engineer_(Morocco)": 6741, "Engineer_(New_Zealand)": 6742, "Engineer_(Niger)": 6743, "Engineer_(Nigeria)": 6744, "Engineer_(Pakistan)": 6745, "Engineer_(Palestinian_Territory,_Occupied)": 6746, "Engineer_(Philippines)": 6747, "Engineer_(Russia)": 6748, "Engineer_(Saudi_Arabia)": 6749, "Engineer_(Singapore)": 6750, "Engineer_(Slovakia)": 6751, "Engineer_(South_Korea)": 6752, "Engineer_(Syria)": 6753, "Engineer_(Taiwan)": 6754, "Engineer_(Tanzania)": 6755, "Engineer_(Thailand)": 6756, "Engineer_(Tunisia)": 6757, "Engineer_(Turkey)": 6758, "Engineer_(United_Kingdom)": 6759, "Engineer_(Venezuela)": 6760, "Engineer_(Vietnam)": 6761, "Engineer_(Zambia)": 6762, "Engineer_(Zimbabwe)": 6763, "England": 6764, "Enkh_Bold": 6765, "Ennahda_Movement": 6766, "Enrico_Letta": 6767, "Enrique_Borgo_Bustamante": 6768, "Enrique_Manalo": 6769, "Enrique_Mendoza": 6770, "Enrique_Pe\u00f1a_Nieto": 6771, "Enrique_Ricardo_Lewandowski": 6772, "Ensaf_Haidar": 6773, "Enterprise_Estonia": 6774, "Enver_Hoxhaj": 6775, "Enver_Surty": 6776, "Environment_Agency": 6777, "Environment_Department/Ministry_(Australia)": 6778, "Environment_Department/Ministry_(Brazil)": 6779, "Environment_Department/Ministry_(Bulgaria)": 6780, "Environment_Department/Ministry_(Canada)": 6781, "Environment_Department/Ministry_(China)": 6782, "Environment_Department/Ministry_(Colombia)": 6783, "Environment_Department/Ministry_(Cote_d'Ivoire)": 6784, "Environment_Department/Ministry_(Croatia)": 6785, "Environment_Department/Ministry_(Denmark)": 6786, "Environment_Department/Ministry_(Egypt)": 6787, "Environment_Department/Ministry_(El_Salvador)": 6788, "Environment_Department/Ministry_(Estonia)": 6789, "Environment_Department/Ministry_(Finland)": 6790, "Environment_Department/Ministry_(France)": 6791, "Environment_Department/Ministry_(Georgia)": 6792, "Environment_Department/Ministry_(Germany)": 6793, "Environment_Department/Ministry_(Greece)": 6794, "Environment_Department/Ministry_(India)": 6795, "Environment_Department/Ministry_(Indonesia)": 6796, "Environment_Department/Ministry_(Iran)": 6797, "Environment_Department/Ministry_(Italy)": 6798, "Environment_Department/Ministry_(Japan)": 6799, "Environment_Department/Ministry_(Jordan)": 6800, "Environment_Department/Ministry_(Kenya)": 6801, "Environment_Department/Ministry_(Latvia)": 6802, "Environment_Department/Ministry_(Lebanon)": 6803, "Environment_Department/Ministry_(Liberia)": 6804, "Environment_Department/Ministry_(Lithuania)": 6805, "Environment_Department/Ministry_(Malaysia)": 6806, "Environment_Department/Ministry_(Morocco)": 6807, "Environment_Department/Ministry_(Namibia)": 6808, "Environment_Department/Ministry_(Nigeria)": 6809, "Environment_Department/Ministry_(Pakistan)": 6810, "Environment_Department/Ministry_(Panama)": 6811, "Environment_Department/Ministry_(Peru)": 6812, "Environment_Department/Ministry_(Philippines)": 6813, "Environment_Department/Ministry_(Poland)": 6814, "Environment_Department/Ministry_(Portugal)": 6815, "Environment_Department/Ministry_(Russia)": 6816, "Environment_Department/Ministry_(Saudi_Arabia)": 6817, "Environment_Department/Ministry_(Senegal)": 6818, "Environment_Department/Ministry_(Singapore)": 6819, "Environment_Department/Ministry_(Slovakia)": 6820, "Environment_Department/Ministry_(South_Africa)": 6821, "Environment_Department/Ministry_(South_Korea)": 6822, "Environment_Department/Ministry_(Sweden)": 6823, "Environment_Department/Ministry_(Taiwan)": 6824, "Environment_Department/Ministry_(Tanzania)": 6825, "Environment_Department/Ministry_(Thailand)": 6826, "Environment_Department/Ministry_(United_States)": 6827, "Environment_Department/Ministry_(Vietnam)": 6828, "Environmental_Protection_Agency": 6829, "Environmentalist_(Australia)": 6830, "Environmentalist_(Bulgaria)": 6831, "Environmentalist_(Canada)": 6832, "Environmentalist_(France)": 6833, "Environmentalist_(Gambia)": 6834, "Environmentalist_(Honduras)": 6835, "Environmentalist_(India)": 6836, "Environmentalist_(Indonesia)": 6837, "Environmentalist_(Iran)": 6838, "Environmentalist_(Kosovo)": 6839, "Environmentalist_(Norway)": 6840, "Environmentalist_(Philippines)": 6841, "Environmentalist_(Poland)": 6842, "Environmentalist_(Russia)": 6843, "Environmentalist_(Taiwan)": 6844, "Environmentalist_(Thailand)": 6845, "Environmentalist_(United_Arab_Emirates)": 6846, "Environmentalist_(United_States)": 6847, "Envoy_(Afghanistan)": 6848, "Envoy_(Australia)": 6849, "Envoy_(Burundi)": 6850, "Envoy_(Canada)": 6851, "Envoy_(Central_African_Republic)": 6852, "Envoy_(China)": 6853, "Envoy_(Cuba)": 6854, "Envoy_(Democratic_Republic_of_Congo)": 6855, "Envoy_(Denmark)": 6856, "Envoy_(Equatorial_Guinea)": 6857, "Envoy_(Ethiopia)": 6858, "Envoy_(France)": 6859, "Envoy_(Germany)": 6860, "Envoy_(Holy_See_(Vatican_City_State))": 6861, "Envoy_(India)": 6862, "Envoy_(Indonesia)": 6863, "Envoy_(Iran)": 6864, "Envoy_(Israel)": 6865, "Envoy_(Italy)": 6866, "Envoy_(Japan)": 6867, "Envoy_(Kuwait)": 6868, "Envoy_(Lebanon)": 6869, "Envoy_(Malaysia)": 6870, "Envoy_(Maldives)": 6871, "Envoy_(Middle_East)": 6872, "Envoy_(Mongolia)": 6873, "Envoy_(Netherlands)": 6874, "Envoy_(Niger)": 6875, "Envoy_(Nigeria)": 6876, "Envoy_(North_Korea)": 6877, "Envoy_(Norway)": 6878, "Envoy_(Oman)": 6879, "Envoy_(Pakistan)": 6880, "Envoy_(Palestinian_Territory,_Occupied)": 6881, "Envoy_(Panama)": 6882, "Envoy_(Philippines)": 6883, "Envoy_(Poland)": 6884, "Envoy_(Qatar)": 6885, "Envoy_(Russia)": 6886, "Envoy_(Rwanda)": 6887, "Envoy_(Saudi_Arabia)": 6888, "Envoy_(Senegal)": 6889, "Envoy_(South_Africa)": 6890, "Envoy_(South_Korea)": 6891, "Envoy_(Sweden)": 6892, "Envoy_(Switzerland)": 6893, "Envoy_(Syria)": 6894, "Envoy_(Taiwan)": 6895, "Envoy_(Tajikistan)": 6896, "Envoy_(Thailand)": 6897, "Envoy_(Togo)": 6898, "Envoy_(Turkey)": 6899, "Envoy_(Ukraine)": 6900, "Envoy_(United_Arab_Emirates)": 6901, "Envoy_(United_Kingdom)": 6902, "Envoy_(United_States)": 6903, "Envoy_(Venezuela)": 6904, "Envoy_(Vietnam)": 6905, "Envoy_(Yemen)": 6906, "Envoy_(Zambia)": 6907, "Epsy_Campbell_Barr": 6908, "Equatorial_Guinea": 6909, "Equifax_Inc.": 6910, "Erap_Estrada": 6911, "Erdem_Akyuz": 6912, "Eric_A._Williams": 6913, "Eric_Abetz": 6914, "Eric_Chu": 6915, "Eric_Garcetti": 6916, "Eric_Hoskins": 6917, "Eric_Ntabazalila": 6918, "Eric_Omare": 6919, "Eric_Pickles": 6920, "Eric_Schmidt": 6921, "Eric_Solheim": 6922, "Eriks_Kalnmeiers": 6923, "Eritrea": 6924, "Eritrean_Airlines": 6925, "Erkki_Nghimtina": 6926, "Erlan_Abdyldayev": 6927, "Erna_Solberg": 6928, "Ernest_Bai_Koroma": 6929, "Ernest_Moniz": 6930, "Ernesto_Abella": 6931, "Ernesto_Agazzi": 6932, "Ernesto_Augusto_Santos_Silva": 6933, "Ernesto_Cordero": 6934, "Ernesto_Samper_Pizano": 6935, "Ernesto_Torres": 6936, "Ernesto_Villegas": 6937, "Ernesto_Zedillo": 6938, "Ernst_&_Young": 6939, "Esfandiar_Rahim_Mashaei": 6940, "Eshaq_Jahangiri": 6941, "Eskom": 6942, "Esmael_Mangudadatu": 6943, "Esteban_Bullrich": 6944, "Esteban_Lazo_Hern\u00e1ndez": 6945, "Esteban_Moctezuma": 6946, "Ester_Tuiksoo": 6947, "Estonia": 6948, "Estonian_Center_Party": 6949, "Estonian_Greens": 6950, "Estonian_Parliament": 6951, "Estonian_Reform_Party": 6952, "Ethiopia": 6953, "Ethiopian_Investment_Authority": 6954, "Ethiopian_People's_Revolutionary_Democratic_Front": 6955, "Ethnic_Group_(Bangladesh)": 6956, "Ethnic_Group_(Brazil)": 6957, "Ethnic_Group_(China)": 6958, "Ethnic_Group_(Congo)": 6959, "Ethnic_Group_(Cote_d'Ivoire)": 6960, "Ethnic_Group_(Cuba)": 6961, "Ethnic_Group_(Democratic_Republic_of_Congo)": 6962, "Ethnic_Group_(Ethiopia)": 6963, "Ethnic_Group_(Gambia)": 6964, "Ethnic_Group_(Georgia)": 6965, "Ethnic_Group_(Hungary)": 6966, "Ethnic_Group_(India)": 6967, "Ethnic_Group_(Indonesia)": 6968, "Ethnic_Group_(Iran)": 6969, "Ethnic_Group_(Iraq)": 6970, "Ethnic_Group_(Ireland)": 6971, "Ethnic_Group_(Israel)": 6972, "Ethnic_Group_(Kazakhstan)": 6973, "Ethnic_Group_(Liberia)": 6974, "Ethnic_Group_(Malaysia)": 6975, "Ethnic_Group_(Mali)": 6976, "Ethnic_Group_(Middle_East)": 6977, "Ethnic_Group_(Moldova)": 6978, "Ethnic_Group_(Myanmar)": 6979, "Ethnic_Group_(Nigeria)": 6980, "Ethnic_Group_(Pakistan)": 6981, "Ethnic_Group_(Poland)": 6982, "Ethnic_Group_(Russia)": 6983, "Ethnic_Group_(Sri_Lanka)": 6984, "Ethnic_Group_(Ukraine)": 6985, "Ethnic_Group_(United_Arab_Emirates)": 6986, "Ethnic_Group_(United_Kingdom)": 6987, "Ethnic_Rebel_(China)": 6988, "Ethnic_Rebel_(Myanmar)": 6989, "Eugen_Jurzyca": 6990, "Eugen_Sturza": 6991, "Eugen_Teodorovici": 6992, "Eugene_Nindorera": 6993, "Eugene_Wamalwa": 6994, "Eugenijus_Gentvilas": 6995, "Eug\u00e8ne_Diomi_Ndongala": 6996, "Eun\u00edcio_Lopes_de_Oliveira": 6997, "European_Bank_for_Reconstruction_and_Development": 6998, "European_Central_Bank": 6999, "European_Commission": 7000, "European_Community": 7001, "European_Court_of_Auditors": 7002, "European_Court_of_Justice": 7003, "European_Free_Trade_Association": 7004, "European_Humanities_University": 7005, "European_Investment_Bank": 7006, "European_Parliament": 7007, "European_Party": 7008, "European_Union": 7009, "Europol": 7010, "Evangelos_Venizelos": 7011, "Evans_Kidero": 7012, "Evariste_Ndayishimiye": 7013, "Evin_House_of_Detention": 7014, "Evo_Morales": 7015, "Ewald_Nowotny": 7016, "Executive_Office_of_the_President": 7017, "Executive_Yuan": 7018, "Exiled_Government_(Belgium)": 7019, "Exiled_Government_(Iran)": 7020, "Exiled_Government_(Yemen)": 7021, "Exiled_Opposition_(Equatorial_Guinea)": 7022, "Exiled_Opposition_(Ethiopia)": 7023, "Exiled_Prime_Minister_(China)": 7024, "Exiled_Prime_Minister_(Sudan)": 7025, "Exiled_Prime_Minister_(Tajikistan)": 7026, "Exiled_Prime_Minister_(Thailand)": 7027, "Exiles_(Cote_d'Ivoire)": 7028, "Exiles_(Cuba)": 7029, "Exiles_(Sweden)": 7030, "Exiles_(United_Kingdom)": 7031, "Exiles_(United_States)": 7032, "Exiles_(Venezuela)": 7033, "Exim_Bank": 7034, "Expatriate_(China)": 7035, "Expatriate_(Greece)": 7036, "Expatriate_(Indonesia)": 7037, "Expatriate_(Iran)": 7038, "Expatriate_(Lebanon)": 7039, "Expatriate_(Malaysia)": 7040, "Expatriate_(Romania)": 7041, "Expatriate_(Saudi_Arabia)": 7042, "Expatriate_(Syria)": 7043, "Expatriate_(Taiwan)": 7044, "Expatriate_(United_Kingdom)": 7045, "Expatriate_(Venezuela)": 7046, "Expatriate_(Vietnam)": 7047, "Expatriate_(Yemen)": 7048, "Expediency_Discernment_Council_of_the_System": 7049, "Export_Promotion_Bureau_of_Bangladesh": 7050, "Extremist_(Afghanistan)": 7051, "Extremist_(Al-Shabaab)": 7052, "Extremist_(Al_Qaeda)": 7053, "Extremist_(Algeria)": 7054, "Extremist_(Australia)": 7055, "Extremist_(Bangladesh)": 7056, "Extremist_(Belgium)": 7057, "Extremist_(Boko_Haram)": 7058, "Extremist_(Brazil)": 7059, "Extremist_(Bulgaria)": 7060, "Extremist_(Burkina_Faso)": 7061, "Extremist_(Canada)": 7062, "Extremist_(China)": 7063, "Extremist_(Communist_Party_of_India)": 7064, "Extremist_(Czech_Republic)": 7065, "Extremist_(Egypt)": 7066, "Extremist_(France)": 7067, "Extremist_(Germany)": 7068, "Extremist_(Greece)": 7069, "Extremist_(India)": 7070, "Extremist_(Indonesia)": 7071, "Extremist_(Iran)": 7072, "Extremist_(Iraq)": 7073, "Extremist_(Islamic_State_of_Iraq_and_the_Levant)": 7074, "Extremist_(Israel)": 7075, "Extremist_(Italy)": 7076, "Extremist_(Japan)": 7077, "Extremist_(Kenya)": 7078, "Extremist_(Libya)": 7079, "Extremist_(Mali)": 7080, "Extremist_(Mexico)": 7081, "Extremist_(Morocco)": 7082, "Extremist_(Mozambique)": 7083, "Extremist_(Myanmar)": 7084, "Extremist_(Nigeria)": 7085, "Extremist_(Pakistan)": 7086, "Extremist_(Pakistan_administered_Kashmir)": 7087, "Extremist_(Philippines)": 7088, "Extremist_(Poland)": 7089, "Extremist_(Russia)": 7090, "Extremist_(Rwanda)": 7091, "Extremist_(Saudi_Arabia)": 7092, "Extremist_(Slovakia)": 7093, "Extremist_(Somalia)": 7094, "Extremist_(Spain)": 7095, "Extremist_(Sri_Lanka)": 7096, "Extremist_(Syria)": 7097, "Extremist_(Tunisia)": 7098, "Extremist_(Turkey)": 7099, "Extremist_(Ukraine)": 7100, "Extremist_(United_Arab_Emirates)": 7101, "Extremist_(United_Kingdom)": 7102, "Extremist_(Venezuela)": 7103, "Extremist_(Vietnam)": 7104, "Extremist_(Yemen)": 7105, "Extremist_(Zimbabwe)": 7106, "Exxon_Mobil": 7107, "Ez\u00e9chiel_Nibigira": 7108, "FEMEN": 7109, "Fabian_Picardo": 7110, "Fabricio_Alvarado": 7111, "Facebook": 7112, "Fadil_Novalic": 7113, "Fadli_Zon": 7114, "Faisal_Hassan_Ibrahim": 7115, "Faisal_Mekdad": 7116, "Falkland_Islands_(Malvinas)": 7117, "Falun_Gong": 7118, "Fang_Fenghui": 7119, "Faqir_Mohammad_Jawzjani": 7120, "Farabundo_Mart\u00ed_National_Liberation_Front": 7121, "Farhan_Haq": 7122, "Farhatullah_Babar": 7123, "Farm_Worker_(Afghanistan)": 7124, "Farm_Worker_(Africa)": 7125, "Farm_Worker_(Armenia)": 7126, "Farm_Worker_(Australia)": 7127, "Farm_Worker_(Azerbaijan)": 7128, "Farm_Worker_(Bangladesh)": 7129, "Farm_Worker_(Brazil)": 7130, "Farm_Worker_(Bulgaria)": 7131, "Farm_Worker_(Cameroon)": 7132, "Farm_Worker_(Canada)": 7133, "Farm_Worker_(Chile)": 7134, "Farm_Worker_(China)": 7135, "Farm_Worker_(Colombia)": 7136, "Farm_Worker_(Cote_d'Ivoire)": 7137, "Farm_Worker_(Croatia)": 7138, "Farm_Worker_(Cuba)": 7139, "Farm_Worker_(Czech_Republic)": 7140, "Farm_Worker_(Democratic_Republic_of_Congo)": 7141, "Farm_Worker_(Denmark)": 7142, "Farm_Worker_(Estonia)": 7143, "Farm_Worker_(France)": 7144, "Farm_Worker_(Germany)": 7145, "Farm_Worker_(Ghana)": 7146, "Farm_Worker_(Guatemala)": 7147, "Farm_Worker_(India)": 7148, "Farm_Worker_(Indonesia)": 7149, "Farm_Worker_(Iran)": 7150, "Farm_Worker_(Iraq)": 7151, "Farm_Worker_(Ireland)": 7152, "Farm_Worker_(Israel)": 7153, "Farm_Worker_(Italy)": 7154, "Farm_Worker_(Japan)": 7155, "Farm_Worker_(Kenya)": 7156, "Farm_Worker_(Latvia)": 7157, "Farm_Worker_(Lebanon)": 7158, "Farm_Worker_(Liberia)": 7159, "Farm_Worker_(Lithuania)": 7160, "Farm_Worker_(Malawi)": 7161, "Farm_Worker_(Malaysia)": 7162, "Farm_Worker_(Mali)": 7163, "Farm_Worker_(Malta)": 7164, "Farm_Worker_(Mexico)": 7165, "Farm_Worker_(Morocco)": 7166, "Farm_Worker_(Mozambique)": 7167, "Farm_Worker_(Myanmar)": 7168, "Farm_Worker_(Namibia)": 7169, "Farm_Worker_(Nepal)": 7170, "Farm_Worker_(Netherlands)": 7171, "Farm_Worker_(New_Zealand)": 7172, "Farm_Worker_(Nicaragua)": 7173, "Farm_Worker_(Nigeria)": 7174, "Farm_Worker_(North_Korea)": 7175, "Farm_Worker_(Norway)": 7176, "Farm_Worker_(Pakistan)": 7177, "Farm_Worker_(Palestinian_Territory,_Occupied)": 7178, "Farm_Worker_(Paraguay)": 7179, "Farm_Worker_(Peru)": 7180, "Farm_Worker_(Philippines)": 7181, "Farm_Worker_(Poland)": 7182, "Farm_Worker_(Romania)": 7183, "Farm_Worker_(Russia)": 7184, "Farm_Worker_(Slovakia)": 7185, "Farm_Worker_(South_Africa)": 7186, "Farm_Worker_(South_Korea)": 7187, "Farm_Worker_(Spain)": 7188, "Farm_Worker_(Sri_Lanka)": 7189, "Farm_Worker_(Sudan)": 7190, "Farm_Worker_(Sweden)": 7191, "Farm_Worker_(Syria)": 7192, "Farm_Worker_(Taiwan)": 7193, "Farm_Worker_(Tanzania)": 7194, "Farm_Worker_(Thailand)": 7195, "Farm_Worker_(Togo)": 7196, "Farm_Worker_(Uganda)": 7197, "Farm_Worker_(Ukraine)": 7198, "Farm_Worker_(United_Kingdom)": 7199, "Farm_Worker_(United_States)": 7200, "Farm_Worker_(Uruguay)": 7201, "Farm_Worker_(Uzbekistan)": 7202, "Farm_Worker_(Venezuela)": 7203, "Farm_Worker_(Vietnam)": 7204, "Farm_Worker_(Zimbabwe)": 7205, "Faroe_Islands": 7206, "Farooq_Abdullah": 7207, "Farooq_Sattar": 7208, "Fars_News": 7209, "Farzad_Esma'ili": 7210, "Fatah": 7211, "Fatemeh_Karroubi": 7212, "Fatherland_for_All": 7213, "Fatmir_Xhafa": 7214, "Fatou_Bensouda": 7215, "Fatoumata_Jallow-Tambajang": 7216, "Faure_Gnassingbe": 7217, "Faustin_Archange_Touadera": 7218, "Fawzi_Barhum": 7219, "Fayez_Mustafa_Al-Serraj": 7220, "Faysal_al-Miqdad": 7221, "Federal_Administration_of_Public_Revenue": 7222, "Federal_Assembly": 7223, "Federal_Aviation_Administration": 7224, "Federal_Bank": 7225, "Federal_Bureau_of_Investigation": 7226, "Federal_Communications_Commission": 7227, "Federal_Criminal_Police_Office": 7228, "Federal_Emergency_Management_Agency": 7229, "Federal_Intelligence_Service": 7230, "Federal_Judge_(Argentina)": 7231, "Federal_Judge_(Brazil)": 7232, "Federal_Judge_(Mexico)": 7233, "Federal_Judge_(Nigeria)": 7234, "Federal_Judge_(Russia)": 7235, "Federal_Judge_(Switzerland)": 7236, "Federal_Judge_(United_States)": 7237, "Federal_Judicial_Police": 7238, "Federal_National_Council": 7239, "Federal_Police": 7240, "Federal_Reserve": 7241, "Federal_Road_Safety_Commission": 7242, "Federal_University_of_Rio_de_Janeiro": 7243, "Federally_Administered_Tribal_Areas": 7244, "Federation_Council_of_Russia": 7245, "Federation_of_Congolese_Enterprises": 7246, "Federation_of_Cuban_Women": 7247, "Federation_of_Egyptian_Chambers_of_Commerce": 7248, "Federation_of_Korean_Trade_Unions": 7249, "Federica_Mogherini": 7250, "Federico_Lombardi": 7251, "Federico_Sturzenegger": 7252, "Fedor_Lukyanov": 7253, "Feeling_of_Community": 7254, "Felicity_Party": 7255, "Felipe_Bulnes": 7256, "Felipe_Calderon": 7257, "Felipe_Harboe": 7258, "Felipe_Kast": 7259, "Felipe_Larra\u00edn": 7260, "Felix_Kabange_Numbi": 7261, "Felix_Mutati": 7262, "Femi_Falana": 7263, "Femi_Fani-Kayode": 7264, "Feng_Shih-kuan": 7265, "Ferdinand_Marcos": 7266, "Ferdinand_Marcos,_Jr.": 7267, "Ferenc_Gyurcsany": 7268, "Feridun_Sinirlioglu": 7269, "Fernando_Armindo_Lugo_M\u00e9ndez": 7270, "Fernando_Carrillo": 7271, "Fernando_Collor_De_Mello": 7272, "Fernando_Da_Piedade_Dias_Dos_Santos": 7273, "Fernando_Haddad": 7274, "Fernando_Henrique_Cardoso": 7275, "Fernando_Huanacuni": 7276, "Festus_Keyamo": 7277, "Festus_Mogae": 7278, "Fethullah_Gulen": 7279, "Fianna_F\u00e1il": 7280, "Fidel_Castro": 7281, "Fidel_Ramos": 7282, "Fidesz": 7283, "Fifth_Third_Bancorp": 7284, "Fighter_Bomber_(Afghanistan)": 7285, "Fighter_Bomber_(Australia)": 7286, "Fighter_Bomber_(Bulgaria)": 7287, "Fighter_Bomber_(China)": 7288, "Fighter_Bomber_(Croatia)": 7289, "Fighter_Bomber_(Denmark)": 7290, "Fighter_Bomber_(France)": 7291, "Fighter_Bomber_(Greece)": 7292, "Fighter_Bomber_(India)": 7293, "Fighter_Bomber_(Iran)": 7294, "Fighter_Bomber_(Iraq)": 7295, "Fighter_Bomber_(Israel)": 7296, "Fighter_Bomber_(Japan)": 7297, "Fighter_Bomber_(Libya)": 7298, "Fighter_Bomber_(Lithuania)": 7299, "Fighter_Bomber_(Morocco)": 7300, "Fighter_Bomber_(Nigeria)": 7301, "Fighter_Bomber_(Norway)": 7302, "Fighter_Bomber_(Palestinian_Territory,_Occupied)": 7303, "Fighter_Bomber_(Qatar)": 7304, "Fighter_Bomber_(Romania)": 7305, "Fighter_Bomber_(Russia)": 7306, "Fighter_Bomber_(Saudi_Arabia)": 7307, "Fighter_Bomber_(Somalia)": 7308, "Fighter_Bomber_(South_Korea)": 7309, "Fighter_Bomber_(Spain)": 7310, "Fighter_Bomber_(Syria)": 7311, "Fighter_Bomber_(Taiwan)": 7312, "Fighter_Bomber_(Turkey)": 7313, "Fighter_Bomber_(Ukraine)": 7314, "Fighter_Bomber_(United_Arab_Emirates)": 7315, "Fighter_Bomber_(United_Kingdom)": 7316, "Fighter_Bomber_(United_States)": 7317, "Fighter_Bomber_(Yemen)": 7318, "Fiji": 7319, "Fikile_April_Mbalula": 7320, "Fikri_Isik": 7321, "Filip_Vujanovic": 7322, "Finance_/_Economy_/_Commerce_/_Trade_Ministry_(Algeria)": 7323, "Finance_/_Economy_/_Commerce_/_Trade_Ministry_(Angola)": 7324, "Finance_/_Economy_/_Commerce_/_Trade_Ministry_(Argentina)": 7325, "Finance_/_Economy_/_Commerce_/_Trade_Ministry_(Australia)": 7326, "Finance_/_Economy_/_Commerce_/_Trade_Ministry_(Brazil)": 7327, "Finance_/_Economy_/_Commerce_/_Trade_Ministry_(Cambodia)": 7328, "Finance_/_Economy_/_Commerce_/_Trade_Ministry_(Canada)": 7329, "Finance_/_Economy_/_Commerce_/_Trade_Ministry_(China)": 7330, "Finance_/_Economy_/_Commerce_/_Trade_Ministry_(Colombia)": 7331, "Finance_/_Economy_/_Commerce_/_Trade_Ministry_(Cote_d'Ivoire)": 7332, "Finance_/_Economy_/_Commerce_/_Trade_Ministry_(Czech_Republic)": 7333, "Finance_/_Economy_/_Commerce_/_Trade_Ministry_(Egypt)": 7334, "Finance_/_Economy_/_Commerce_/_Trade_Ministry_(Hong_Kong)": 7335, "Finance_/_Economy_/_Commerce_/_Trade_Ministry_(India)": 7336, "Finance_/_Economy_/_Commerce_/_Trade_Ministry_(Indonesia)": 7337, "Finance_/_Economy_/_Commerce_/_Trade_Ministry_(Ireland)": 7338, "Finance_/_Economy_/_Commerce_/_Trade_Ministry_(Japan)": 7339, "Finance_/_Economy_/_Commerce_/_Trade_Ministry_(Kuwait)": 7340, "Finance_/_Economy_/_Commerce_/_Trade_Ministry_(Latin_America)": 7341, "Finance_/_Economy_/_Commerce_/_Trade_Ministry_(Liberia)": 7342, "Finance_/_Economy_/_Commerce_/_Trade_Ministry_(Malaysia)": 7343, "Finance_/_Economy_/_Commerce_/_Trade_Ministry_(Mauritius)": 7344, "Finance_/_Economy_/_Commerce_/_Trade_Ministry_(Mexico)": 7345, "Finance_/_Economy_/_Commerce_/_Trade_Ministry_(New_Zealand)": 7346, "Finance_/_Economy_/_Commerce_/_Trade_Ministry_(Pakistan)": 7347, "Finance_/_Economy_/_Commerce_/_Trade_Ministry_(Panama)": 7348, "Finance_/_Economy_/_Commerce_/_Trade_Ministry_(Philippines)": 7349, "Finance_/_Economy_/_Commerce_/_Trade_Ministry_(Russia)": 7350, "Finance_/_Economy_/_Commerce_/_Trade_Ministry_(Rwanda)": 7351, "Finance_/_Economy_/_Commerce_/_Trade_Ministry_(Saudi_Arabia)": 7352, "Finance_/_Economy_/_Commerce_/_Trade_Ministry_(Senegal)": 7353, "Finance_/_Economy_/_Commerce_/_Trade_Ministry_(Singapore)": 7354, "Finance_/_Economy_/_Commerce_/_Trade_Ministry_(South_Africa)": 7355, "Finance_/_Economy_/_Commerce_/_Trade_Ministry_(South_Korea)": 7356, "Finance_/_Economy_/_Commerce_/_Trade_Ministry_(Sri_Lanka)": 7357, "Finance_/_Economy_/_Commerce_/_Trade_Ministry_(Sudan)": 7358, "Finance_/_Economy_/_Commerce_/_Trade_Ministry_(Sweden)": 7359, "Finance_/_Economy_/_Commerce_/_Trade_Ministry_(Tanzania)": 7360, "Finance_/_Economy_/_Commerce_/_Trade_Ministry_(Thailand)": 7361, "Finance_/_Economy_/_Commerce_/_Trade_Ministry_(Tunisia)": 7362, "Finance_/_Economy_/_Commerce_/_Trade_Ministry_(Turkey)": 7363, "Finance_/_Economy_/_Commerce_/_Trade_Ministry_(Uganda)": 7364, "Finance_/_Economy_/_Commerce_/_Trade_Ministry_(Ukraine)": 7365, "Finance_/_Economy_/_Commerce_/_Trade_Ministry_(United_Kingdom)": 7366, "Finance_/_Economy_/_Commerce_/_Trade_Ministry_(United_States)": 7367, "Finance_/_Economy_/_Commerce_/_Trade_Ministry_(Uzbekistan)": 7368, "Finance_/_Economy_/_Commerce_/_Trade_Ministry_(Venezuela)": 7369, "Finance_/_Economy_/_Commerce_/_Trade_Ministry_(Vietnam)": 7370, "Finance_/_Economy_/_Commerce_/_Trade_Ministry_(Zambia)": 7371, "Finance_/_Economy_/_Commerce_/_Trade_Ministry_(Zimbabwe)": 7372, "Financial_Action_Task_Force_on_Money_Laundering": 7373, "Financial_Times": 7374, "Fine_Gael": 7375, "Finland": 7376, "Finnish_Broadcasting_Company": 7377, "Fire_Brigade_(Australia)": 7378, "Fire_Brigade_(Brazil)": 7379, "Fire_Brigade_(Canada)": 7380, "Fire_Brigade_(China)": 7381, "Fire_Brigade_(Cote_d'Ivoire)": 7382, "Fire_Brigade_(Czech_Republic)": 7383, "Fire_Brigade_(Ecuador)": 7384, "Fire_Brigade_(France)": 7385, "Fire_Brigade_(Gambia)": 7386, "Fire_Brigade_(Georgia)": 7387, "Fire_Brigade_(Greece)": 7388, "Fire_Brigade_(Hong_Kong)": 7389, "Fire_Brigade_(India)": 7390, "Fire_Brigade_(Indonesia)": 7391, "Fire_Brigade_(Japan)": 7392, "Fire_Brigade_(Latvia)": 7393, "Fire_Brigade_(Liberia)": 7394, "Fire_Brigade_(Lithuania)": 7395, "Fire_Brigade_(Malaysia)": 7396, "Fire_Brigade_(Nicaragua)": 7397, "Fire_Brigade_(Nigeria)": 7398, "Fire_Brigade_(Philippines)": 7399, "Fire_Brigade_(Russia)": 7400, "Fire_Brigade_(Singapore)": 7401, "Fire_Brigade_(South_Korea)": 7402, "Fire_Brigade_(Spain)": 7403, "Fire_Brigade_(Taiwan)": 7404, "Fire_Brigade_(Thailand)": 7405, "Fire_Brigade_(United_Kingdom)": 7406, "Fire_Brigade_(United_States)": 7407, "Firhad_Hakim": 7408, "First_Command_of_the_Capital": 7409, "First_Nations": 7410, "Fishermen_(Australia)": 7411, "Fishermen_(Brazil)": 7412, "Fishermen_(Cambodia)": 7413, "Fishermen_(Canada)": 7414, "Fishermen_(Chile)": 7415, "Fishermen_(China)": 7416, "Fishermen_(Colombia)": 7417, "Fishermen_(Congo)": 7418, "Fishermen_(Costa_Rica)": 7419, "Fishermen_(Croatia)": 7420, "Fishermen_(Democratic_Republic_of_Congo)": 7421, "Fishermen_(Denmark)": 7422, "Fishermen_(Egypt)": 7423, "Fishermen_(El_Salvador)": 7424, "Fishermen_(France)": 7425, "Fishermen_(Guinea)": 7426, "Fishermen_(Guyana)": 7427, "Fishermen_(India)": 7428, "Fishermen_(Indonesia)": 7429, "Fishermen_(Iran)": 7430, "Fishermen_(Kenya)": 7431, "Fishermen_(Lebanon)": 7432, "Fishermen_(Libya)": 7433, "Fishermen_(Malaysia)": 7434, "Fishermen_(Morocco)": 7435, "Fishermen_(Nigeria)": 7436, "Fishermen_(Pakistan)": 7437, "Fishermen_(Palestinian_Territory,_Occupied)": 7438, "Fishermen_(Papua_New_Guinea)": 7439, "Fishermen_(Philippines)": 7440, "Fishermen_(Russia)": 7441, "Fishermen_(Senegal)": 7442, "Fishermen_(Slovenia)": 7443, "Fishermen_(Sri_Lanka)": 7444, "Fishermen_(Suriname)": 7445, "Fishermen_(Taiwan)": 7446, "Fishermen_(Tanzania)": 7447, "Fishermen_(Thailand)": 7448, "Fishermen_(Tunisia)": 7449, "Fishermen_(Turkey)": 7450, "Fishermen_(Uganda)": 7451, "Fishermen_(United_Kingdom)": 7452, "Fishermen_(United_States)": 7453, "Fishermen_(Vietnam)": 7454, "Five_Star_Movement": 7455, "Flamur_Sefaj": 7456, "Flavio_Dino": 7457, "Florence_Parly": 7458, "Florencio_Randazzo": 7459, "Folha_de_S._Paulo": 7460, "Food,_Water,_and_Disaster_Relief_(Australia)": 7461, "Food,_Water,_and_Disaster_Relief_(Bangladesh)": 7462, "Food,_Water,_and_Disaster_Relief_(Bulgaria)": 7463, "Food,_Water,_and_Disaster_Relief_(Germany)": 7464, "Food,_Water,_and_Disaster_Relief_(India)": 7465, "Food,_Water,_and_Disaster_Relief_(Iraq)": 7466, "Food,_Water,_and_Disaster_Relief_(Japan)": 7467, "Food,_Water,_and_Disaster_Relief_(Lebanon)": 7468, "Food,_Water,_and_Disaster_Relief_(Malaysia)": 7469, "Food,_Water,_and_Disaster_Relief_(Mongolia)": 7470, "Food,_Water,_and_Disaster_Relief_(Philippines)": 7471, "Food,_Water,_and_Disaster_Relief_(Rwanda)": 7472, "Food,_Water,_and_Disaster_Relief_(Sri_Lanka)": 7473, "Food,_Water,_and_Disaster_Relief_(Tanzania)": 7474, "Food,_Water,_and_Disaster_Relief_(Ukraine)": 7475, "Food_and_Agriculture_Organization": 7476, "Food_and_Allied_Workers_Union": 7477, "Food_and_Drug_Administration": 7478, "For_Social_Democracy": 7479, "Forces_Nouvelles_de_C\u00f4te_d'Ivoire": 7480, "Ford_Foundation": 7481, "Ford_Motor": 7482, "Foreign_Affairs_(Afghanistan)": 7483, "Foreign_Affairs_(Africa)": 7484, "Foreign_Affairs_(Albania)": 7485, "Foreign_Affairs_(Algeria)": 7486, "Foreign_Affairs_(Angola)": 7487, "Foreign_Affairs_(Antigua_and_Barbuda)": 7488, "Foreign_Affairs_(Argentina)": 7489, "Foreign_Affairs_(Armenia)": 7490, "Foreign_Affairs_(Australia)": 7491, "Foreign_Affairs_(Austria)": 7492, "Foreign_Affairs_(Azerbaijan)": 7493, "Foreign_Affairs_(Bahrain)": 7494, "Foreign_Affairs_(Bangladesh)": 7495, "Foreign_Affairs_(Belarus)": 7496, "Foreign_Affairs_(Belgium)": 7497, "Foreign_Affairs_(Belize)": 7498, "Foreign_Affairs_(Benin)": 7499, "Foreign_Affairs_(Bolivia)": 7500, "Foreign_Affairs_(Bosnia_and_Herzegovina)": 7501, "Foreign_Affairs_(Botswana)": 7502, "Foreign_Affairs_(Brazil)": 7503, "Foreign_Affairs_(Brunei)": 7504, "Foreign_Affairs_(Bulgaria)": 7505, "Foreign_Affairs_(Burkina_Faso)": 7506, "Foreign_Affairs_(Burundi)": 7507, "Foreign_Affairs_(Cambodia)": 7508, "Foreign_Affairs_(Cameroon)": 7509, "Foreign_Affairs_(Canada)": 7510, "Foreign_Affairs_(Cape_Verde)": 7511, "Foreign_Affairs_(Central_African_Republic)": 7512, "Foreign_Affairs_(Chad)": 7513, "Foreign_Affairs_(Chile)": 7514, "Foreign_Affairs_(China)": 7515, "Foreign_Affairs_(Colombia)": 7516, "Foreign_Affairs_(Comoros)": 7517, "Foreign_Affairs_(Congo)": 7518, "Foreign_Affairs_(Costa_Rica)": 7519, "Foreign_Affairs_(Cote_d'Ivoire)": 7520, "Foreign_Affairs_(Croatia)": 7521, "Foreign_Affairs_(Cuba)": 7522, "Foreign_Affairs_(Cyprus)": 7523, "Foreign_Affairs_(Czech_Republic)": 7524, "Foreign_Affairs_(Democratic_Republic_of_Congo)": 7525, "Foreign_Affairs_(Denmark)": 7526, "Foreign_Affairs_(Djibouti)": 7527, "Foreign_Affairs_(Dominican_Republic)": 7528, "Foreign_Affairs_(Ecuador)": 7529, "Foreign_Affairs_(Egypt)": 7530, "Foreign_Affairs_(El_Salvador)": 7531, "Foreign_Affairs_(Equatorial_Guinea)": 7532, "Foreign_Affairs_(Eritrea)": 7533, "Foreign_Affairs_(Estonia)": 7534, "Foreign_Affairs_(Ethiopia)": 7535, "Foreign_Affairs_(Finland)": 7536, "Foreign_Affairs_(France)": 7537, "Foreign_Affairs_(Gabon)": 7538, "Foreign_Affairs_(Gambia)": 7539, "Foreign_Affairs_(Georgia)": 7540, "Foreign_Affairs_(Germany)": 7541, "Foreign_Affairs_(Ghana)": 7542, "Foreign_Affairs_(Greece)": 7543, "Foreign_Affairs_(Guatemala)": 7544, "Foreign_Affairs_(Guinea)": 7545, "Foreign_Affairs_(Guyana)": 7546, "Foreign_Affairs_(Haiti)": 7547, "Foreign_Affairs_(Holy_See_(Vatican_City_State))": 7548, "Foreign_Affairs_(Honduras)": 7549, "Foreign_Affairs_(Hong_Kong)": 7550, "Foreign_Affairs_(Hungary)": 7551, "Foreign_Affairs_(Iceland)": 7552, "Foreign_Affairs_(India)": 7553, "Foreign_Affairs_(Indonesia)": 7554, "Foreign_Affairs_(International)": 7555, "Foreign_Affairs_(Iran)": 7556, "Foreign_Affairs_(Iraq)": 7557, "Foreign_Affairs_(Ireland)": 7558, "Foreign_Affairs_(Israel)": 7559, "Foreign_Affairs_(Italy)": 7560, "Foreign_Affairs_(Jamaica)": 7561, "Foreign_Affairs_(Japan)": 7562, "Foreign_Affairs_(Jordan)": 7563, "Foreign_Affairs_(Kazakhstan)": 7564, "Foreign_Affairs_(Kenya)": 7565, "Foreign_Affairs_(Kosovo)": 7566, "Foreign_Affairs_(Kuwait)": 7567, "Foreign_Affairs_(Kyrgyzstan)": 7568, "Foreign_Affairs_(Laos)": 7569, "Foreign_Affairs_(Latvia)": 7570, "Foreign_Affairs_(Lebanon)": 7571, "Foreign_Affairs_(Liberia)": 7572, "Foreign_Affairs_(Libya)": 7573, "Foreign_Affairs_(Lithuania)": 7574, "Foreign_Affairs_(Luxembourg)": 7575, "Foreign_Affairs_(Macedonia)": 7576, "Foreign_Affairs_(Madagascar)": 7577, "Foreign_Affairs_(Malawi)": 7578, "Foreign_Affairs_(Malaysia)": 7579, "Foreign_Affairs_(Maldives)": 7580, "Foreign_Affairs_(Mali)": 7581, "Foreign_Affairs_(Malta)": 7582, "Foreign_Affairs_(Mauritania)": 7583, "Foreign_Affairs_(Mauritius)": 7584, "Foreign_Affairs_(Mexico)": 7585, "Foreign_Affairs_(Middle_East)": 7586, "Foreign_Affairs_(Moldova)": 7587, "Foreign_Affairs_(Mongolia)": 7588, "Foreign_Affairs_(Montenegro)": 7589, "Foreign_Affairs_(Morocco)": 7590, "Foreign_Affairs_(Mozambique)": 7591, "Foreign_Affairs_(Myanmar)": 7592, "Foreign_Affairs_(Namibia)": 7593, "Foreign_Affairs_(Nepal)": 7594, "Foreign_Affairs_(Netherlands)": 7595, "Foreign_Affairs_(New_Zealand)": 7596, "Foreign_Affairs_(Nicaragua)": 7597, "Foreign_Affairs_(Niger)": 7598, "Foreign_Affairs_(Nigeria)": 7599, "Foreign_Affairs_(North_America)": 7600, "Foreign_Affairs_(North_Korea)": 7601, "Foreign_Affairs_(Norway)": 7602, "Foreign_Affairs_(Oman)": 7603, "Foreign_Affairs_(Pakistan)": 7604, "Foreign_Affairs_(Palestinian_Territory,_Occupied)": 7605, "Foreign_Affairs_(Panama)": 7606, "Foreign_Affairs_(Papua_New_Guinea)": 7607, "Foreign_Affairs_(Paraguay)": 7608, "Foreign_Affairs_(Peru)": 7609, "Foreign_Affairs_(Philippines)": 7610, "Foreign_Affairs_(Poland)": 7611, "Foreign_Affairs_(Portugal)": 7612, "Foreign_Affairs_(Puerto_Rico)": 7613, "Foreign_Affairs_(Qatar)": 7614, "Foreign_Affairs_(Romania)": 7615, "Foreign_Affairs_(Russia)": 7616, "Foreign_Affairs_(Rwanda)": 7617, "Foreign_Affairs_(Saint_Kitts_and_Nevis)": 7618, "Foreign_Affairs_(Saint_Lucia)": 7619, "Foreign_Affairs_(San_Marino)": 7620, "Foreign_Affairs_(Saudi_Arabia)": 7621, "Foreign_Affairs_(Senegal)": 7622, "Foreign_Affairs_(Serbia)": 7623, "Foreign_Affairs_(Singapore)": 7624, "Foreign_Affairs_(Slovakia)": 7625, "Foreign_Affairs_(Slovenia)": 7626, "Foreign_Affairs_(Somalia)": 7627, "Foreign_Affairs_(South_Africa)": 7628, "Foreign_Affairs_(South_Korea)": 7629, "Foreign_Affairs_(South_Sudan)": 7630, "Foreign_Affairs_(Southeast_Asia)": 7631, "Foreign_Affairs_(Spain)": 7632, "Foreign_Affairs_(Sri_Lanka)": 7633, "Foreign_Affairs_(Sudan)": 7634, "Foreign_Affairs_(Suriname)": 7635, "Foreign_Affairs_(Sweden)": 7636, "Foreign_Affairs_(Switzerland)": 7637, "Foreign_Affairs_(Syria)": 7638, "Foreign_Affairs_(Taiwan)": 7639, "Foreign_Affairs_(Tajikistan)": 7640, "Foreign_Affairs_(Tanzania)": 7641, "Foreign_Affairs_(Thailand)": 7642, "Foreign_Affairs_(Togo)": 7643, "Foreign_Affairs_(Tunisia)": 7644, "Foreign_Affairs_(Turkey)": 7645, "Foreign_Affairs_(Turkmenistan)": 7646, "Foreign_Affairs_(Uganda)": 7647, "Foreign_Affairs_(Ukraine)": 7648, "Foreign_Affairs_(Unidentified_State_Actor)": 7649, "Foreign_Affairs_(United_Arab_Emirates)": 7650, "Foreign_Affairs_(United_Kingdom)": 7651, "Foreign_Affairs_(United_States)": 7652, "Foreign_Affairs_(Uruguay)": 7653, "Foreign_Affairs_(Uzbekistan)": 7654, "Foreign_Affairs_(Venezuela)": 7655, "Foreign_Affairs_(Vietnam)": 7656, "Foreign_Affairs_(Yemen)": 7657, "Foreign_Affairs_(Zambia)": 7658, "Foreign_Affairs_(Zimbabwe)": 7659, "Foreign_Affairs_and_Defense_Committee": 7660, "Foreign_Correspondents'_Club": 7661, "Forest_Brothers": 7662, "Foresters": 7663, "Foroyaa": 7664, "Fortis": 7665, "Forum_for_Democratic_Change": 7666, "Forward_Party": 7667, "Forza_Italia": 7668, "Fotis_Kouvelis": 7669, "Fouad_Siniora": 7670, "Foumakoye_Gado": 7671, "Four-Coalition": 7672, "Foxconn_Technology_Group": 7673, "France": 7674, "Frances_Fitzgerald": 7675, "Francine_Baron": 7676, "Francis_J._Ricciardone": 7677, "Francis_Jardeleza": 7678, "Francis_Kaboneka": 7679, "Francis_Kasaila": 7680, "Francis_Korkpor": 7681, "Francis_Maude": 7682, "Francis_Nepomuceno_Pangilinan": 7683, "Francisco_Chahu\u00e1n": 7684, "Francisco_Dominguez": 7685, "Francisco_Flores_P\u00e9rez": 7686, "Francisco_Gil_Diaz": 7687, "Francisco_Guterres": 7688, "Francisco_Javier_Errazuriz": 7689, "Francisco_Javier_L\u00f3pez_Pe\u00f1a": 7690, "Francisco_Madeira": 7691, "Francisco_Ortiz_Franco": 7692, "Francisco_Ou": 7693, "Francisco_Pascual_Obama_Asue": 7694, "Francisco_Rodriguez": 7695, "Francisco_Sebastian_Silva_Fernandez": 7696, "Francisco_Solano_L\u00f3pez": 7697, "Francisco_Zuluaga_Lindo": 7698, "Franco_Frattini": 7699, "Francois_Beukman": 7700, "Francois_Mitterrand": 7701, "Francois_Molins": 7702, "Franjo_Tudjman": 7703, "Frank-Walter_Steinmeier": 7704, "Frank_Bainimarama": 7705, "Frank_Bakke-Jensen": 7706, "Frank_Bsirske": 7707, "Frank_Habineza": 7708, "Frank_Hsieh": 7709, "Franklin_Drilon": 7710, "Franklin_Roosevelt": 7711, "Franklin_de_Sousa_Martins": 7712, "Frans_Kapofi": 7713, "Frans_Timmermans": 7714, "Frants_Klintsevich": 7715, "Fran\u00e7ois_Baroin": 7716, "Fran\u00e7ois_Delattre": 7717, "Fran\u00e7ois_Hollande": 7718, "Fred_Matiang'i": 7719, "Frederick_Fasehun": 7720, "Frederik_Willem_De_Klerk": 7721, "Free_Democratic_Party": 7722, "Free_Democratic_Party_(Germany)": 7723, "Free_Party_(Estonia)": 7724, "Free_Patriotic_Movement": 7725, "Free_State_High_Court": 7726, "Free_State_Police": 7727, "Free_Syrian_Army": 7728, "Freedom_Fighter_(Bangladesh)": 7729, "Freedom_Fighter_(Bangsamoro_Islamic_Freedom_Fighters)": 7730, "Freedom_Fighter_(Czech_Republic)": 7731, "Freedom_Fighter_(India)": 7732, "Freedom_Fighter_(Lithuania)": 7733, "Freedom_Fighter_(Nigeria)": 7734, "Freedom_Fighter_(Palestinian_Territory,_Occupied)": 7735, "Freedom_Fighter_(Philippines)": 7736, "Freedom_Fighter_(South_Africa)": 7737, "Freedom_House": 7738, "Freedom_Party_(Austria)": 7739, "Freedom_Party_(Egypt)": 7740, "Freedom_Party_(Germany)": 7741, "Freedom_Party_(Ukraine)": 7742, "Freedom_and_Justice_Party": 7743, "Freedom_and_Solidarity": 7744, "French_Academy": 7745, "French_Air_Force": 7746, "French_Armed_Forces": 7747, "French_Army": 7748, "French_Communist_Party": 7749, "French_Development_Agency": 7750, "French_Guiana": 7751, "French_Navy": 7752, "Friends_Of_Newin": 7753, "Friends_Of_The_Earth": 7754, "Friends_of_Animals_in_Congo": 7755, "Front_for_Victory": 7756, "Frontier_Corps": 7757, "Fr\u00e9d\u00e9ric_Bintsamou": 7758, "Fu_Ying": 7759, "Fu_Ziying": 7760, "Fuad_Chah\u00edn": 7761, "Fuad_Masum": 7762, "Fula_people": 7763, "Fulani_herdsmen": 7764, "Fumio_Kishida": 7765, "Fur": 7766, "Furuji_Indama": 7767, "Future_Movement": 7768, "F\u00e9lix_Houphou\u00ebt-Boigny": 7769, "F\u00e9lix_Moloua": 7770, "G7": 7771, "GRU": 7772, "Gabon": 7773, "Gabonese_Democratic_Party": 7774, "Gabor_Vona": 7775, "Gabriel_Ascencio": 7776, "Gabriel_Oprea": 7777, "Gabriel_Silber": 7778, "Gabriel_Torwua_Suswam": 7779, "Gabriela_Michetti": 7780, "Gadi_Eizenkot": 7781, "Gadzali_Jaafar": 7782, "Gagik_Harutyunyan": 7783, "Gagik_Tsarukyan": 7784, "Gaidis_Berzins": 7785, "Gajjan_Singh": 7786, "Galicia": 7787, "Gamal_Abdel_Nasser": 7788, "Gamal_Mubarak": 7789, "Gambia": 7790, "Gambia_Moral_Congress": 7791, "Gani_Adams": 7792, "Gaoussou_Tour\u00e9": 7793, "Garang_Diing_Akuong": 7794, "Garda_S\u00edoch\u00e1na": 7795, "Gareth_Evans": 7796, "Garo_Hills": 7797, "Garo_National_Liberation_Army": 7798, "Garuda": 7799, "Gary_Herbert": 7800, "Gary_Quinlan": 7801, "Gas_Authority_of_India": 7802, "Gaston_Browne": 7803, "Gaston_Sindimwo": 7804, "Gates_Foundation": 7805, "Gauteng_High_Court": 7806, "Gauteng_Police": 7807, "Gavin_Williamson": 7808, "Gaza_Crew": 7809, "Gazprom": 7810, "Gbehzohngar_Findley": 7811, "Gebran_Bassil": 7812, "Gediminas_Kirkilas": 7813, "Geert_Bourgeois": 7814, "Geert_Wilders": 7815, "Geir_H._Haarde": 7816, "Gen_Prayut_Chan-o-cha": 7817, "Gen_Tanasak_Patimapragorn": 7818, "Genc": 7819, "Gendermarie_(Algeria)": 7820, "Gendermarie_(Argentina)": 7821, "Gendermarie_(Burkina_Faso)": 7822, "Gendermarie_(Cote_d'Ivoire)": 7823, "Gendermarie_(Senegal)": 7824, "General_Association_of_Korean_Residents_in_Japan": 7825, "General_Confederation_of_Labour": 7826, "General_Confederation_of_Workers": 7827, "General_Contractor_(Japan)": 7828, "General_Electric": 7829, "General_Intelligence_Directorate": 7830, "General_Mario_Montoya_Uribe": 7831, "General_Motors": 7832, "General_Union_of_Algerian_Workers": 7833, "General_\u00d3scar_Naranjo": 7834, "Gennady_Andreyevich_Zyuganov": 7835, "Gennady_Gagulia": 7836, "Gennady_Gatilov": 7837, "Geoff_Gallop": 7838, "Geoff_Regan": 7839, "Geoffrey_Onyeama": 7840, "Geoffrey_Palmer": 7841, "Geoffrey_Pyatt": 7842, "George_Adwan": 7843, "George_Akume": 7844, "George_Brandis": 7845, "George_Bush": 7846, "George_Chaponda": 7847, "George_Chouliarakis": 7848, "George_Christensen": 7849, "George_Eutychianus_Saigbe_Boley": 7850, "George_J._Mitchell": 7851, "George_Krol": 7852, "George_McCarthy": 7853, "George_Osborne": 7854, "George_Radanovich": 7855, "George_Soros": 7856, "George_W._Bush": 7857, "George_Weah": 7858, "Georgetown_University": 7859, "Georgia": 7860, "Georgian_Armed_Forces": 7861, "Georgian_Dream": 7862, "Georgian_Police": 7863, "Georgios_Papandreou": 7864, "Georgiy_Poltavchenko": 7865, "Gerald_F._Seib": 7866, "Geraldo_Alckmin": 7867, "Geraldo_Sachipengo_Nunda": 7868, "Gerard_Luz_James": 7869, "Gerardo_Alvarez-Vazquez": 7870, "Gerardo_Morales": 7871, "Gerd_Mueller": 7872, "Gerhard_Schr\u00f6der": 7873, "Germain_Katanga": 7874, "Germany": 7875, "Germ\u00e1n_Vargas_Lleras": 7876, "Gerrie_Nel": 7877, "Gerry_Adams": 7878, "Gerry_Brownlee": 7879, "Getachew_Anbaye": 7880, "Getulio_Vargas_Foundation": 7881, "Ghali_Umar_Na'Abba": 7882, "Ghana": 7883, "Ghana_Cocoa_Board": 7884, "Ghana_Immigration_Service": 7885, "Ghana_Journalists_Association": 7886, "Ghana_Police_Service": 7887, "Ghanaian_Times": 7888, "Ghanim_bin_Shaheen_Al-Ghanim": 7889, "Ghazi_Jeribi": 7890, "Gholam-Hossein_Mohseni-Eje'i": 7891, "Gholam_Hossein_Dehqani": 7892, "Gholamali_Khoshru": 7893, "Gholamreza_Ansari": 7894, "Ghulam_Nabi_Azad": 7895, "Gia_Gachechiladze": 7896, "Giacomo_Dalla_Torre_del_Tempio_di_Sanguinetto": 7897, "Gianni_Pittella": 7898, "Gibraltar": 7899, "Gibran_Bassil": 7900, "Gideon_Moi": 7901, "Gigi_Ugulava": 7902, "Gilad_Erdan": 7903, "Gilbert_Diend\u00e9r\u00e9": 7904, "Gilbert_Houngbo": 7905, "Gilberto_Carvalho": 7906, "Gilberto_Kassab": 7907, "Giles_Mutsekwa": 7908, "Gilgit\u2013Baltistan": 7909, "Gilmar_Mendes": 7910, "Gina_Haspel": 7911, "Ginbot_7": 7912, "Giorgi_Baramidze": 7913, "Giorgi_Gakharia": 7914, "Giorgi_Kvirikashvili": 7915, "Giorgi_Margvelashvili": 7916, "Giorgio_Napolitano": 7917, "Giorgos_Kaminis": 7918, "Githu_Muigai": 7919, "Giza": 7920, "Gjorge_Ivanov": 7921, "Gladys_Berejiklian": 7922, "Gladys_Kokorwe": 7923, "Glencore": 7924, "Global_Ministries": 7925, "Global_Witness": 7926, "Globo_Television": 7927, "Gloria_Macapagal-Arroyo": 7928, "Godfrey_Oliphant": 7929, "Godswill_Obot_Akpabio": 7930, "Godwin_Emefiele": 7931, "Godwin_Osagie_Abbe": 7932, "Goh_Chok_Tong": 7933, "Gojko_Susak": 7934, "Golam_Mustafa": 7935, "Golda_Meir": 7936, "Golden_Dawn": 7937, "Goldman_Sachs": 7938, "Gonzalo_Gonz\u00e1lez": 7939, "Gonzalo_Sanchez_de_Lozada": 7940, "Gon\u00e7alves_Manuel_Muandumba": 7941, "Goodall_Gondwe": 7942, "Goodluck_Jonathan": 7943, "Google": 7944, "Gopal_Rai": 7945, "Gopal_Singh": 7946, "Gopalkrishna_Gandhi": 7947, "Goran_Rakic": 7948, "Goran_Svilanovi\u0107": 7949, "Gordan_Jandrokovi\u0107": 7950, "Gordana_Jankulovska": 7951, "Gordon_Brown": 7952, "Gordon_H._Mansfield": 7953, "Gorkha_National_Liberation_Front": 7954, "Gough_Whitlam": 7955, "Governing_Party_(Algeria)": 7956, "Governing_Party_(Australia)": 7957, "Governing_Party_(El_Salvador)": 7958, "Governing_Party_(India)": 7959, "Governing_Party_(Liberia)": 7960, "Governing_Party_(Nigeria)": 7961, "Governing_Party_(Slovakia)": 7962, "Governing_Party_(South_Africa)": 7963, "Governing_Party_(Zambia)": 7964, "Government_(Afghanistan)": 7965, "Government_(Africa)": 7966, "Government_(Albania)": 7967, "Government_(Algeria)": 7968, "Government_(Angola)": 7969, "Government_(Antigua_and_Barbuda)": 7970, "Government_(Argentina)": 7971, "Government_(Armenia)": 7972, "Government_(Australia)": 7973, "Government_(Austria)": 7974, "Government_(Azerbaijan)": 7975, "Government_(Bahamas)": 7976, "Government_(Bahrain)": 7977, "Government_(Bangladesh)": 7978, "Government_(Barbados)": 7979, "Government_(Belarus)": 7980, "Government_(Belgium)": 7981, "Government_(Belize)": 7982, "Government_(Benin)": 7983, "Government_(Bolivia)": 7984, "Government_(Bosnia_and_Herzegovina)": 7985, "Government_(Botswana)": 7986, "Government_(Brazil)": 7987, "Government_(Brunei)": 7988, "Government_(Bulgaria)": 7989, "Government_(Burkina_Faso)": 7990, "Government_(Burundi)": 7991, "Government_(Cambodia)": 7992, "Government_(Cameroon)": 7993, "Government_(Canada)": 7994, "Government_(Cape_Verde)": 7995, "Government_(Caribbean)": 7996, "Government_(Central_African_Republic)": 7997, "Government_(Chad)": 7998, "Government_(Chile)": 7999, "Government_(China)": 8000, "Government_(Colombia)": 8001, "Government_(Comoros)": 8002, "Government_(Congo)": 8003, "Government_(Costa_Rica)": 8004, "Government_(Cote_d'Ivoire)": 8005, "Government_(Croatia)": 8006, "Government_(Cuba)": 8007, "Government_(Cyprus)": 8008, "Government_(Czech_Republic)": 8009, "Government_(Democratic_Republic_of_Congo)": 8010, "Government_(Denmark)": 8011, "Government_(Djibouti)": 8012, "Government_(Dominica)": 8013, "Government_(Dominican_Republic)": 8014, "Government_(Ecuador)": 8015, "Government_(Egypt)": 8016, "Government_(El_Salvador)": 8017, "Government_(Equatorial_Guinea)": 8018, "Government_(Eritrea)": 8019, "Government_(Estonia)": 8020, "Government_(Ethiopia)": 8021, "Government_(Fiji)": 8022, "Government_(Finland)": 8023, "Government_(France)": 8024, "Government_(Gabon)": 8025, "Government_(Gambia)": 8026, "Government_(Georgia)": 8027, "Government_(Germany)": 8028, "Government_(Ghana)": 8029, "Government_(Gibraltar)": 8030, "Government_(Greece)": 8031, "Government_(Greenland)": 8032, "Government_(Guatemala)": 8033, "Government_(Guinea)": 8034, "Government_(Guyana)": 8035, "Government_(Haiti)": 8036, "Government_(Holy_See_(Vatican_City_State))": 8037, "Government_(Honduras)": 8038, "Government_(Hong_Kong)": 8039, "Government_(Hungary)": 8040, "Government_(India)": 8041, "Government_(Indian_Administered_Kashmir)": 8042, "Government_(Indonesia)": 8043, "Government_(International)": 8044, "Government_(Iran)": 8045, "Government_(Iraq)": 8046, "Government_(Ireland)": 8047, "Government_(Israel)": 8048, "Government_(Italy)": 8049, "Government_(Japan)": 8050, "Government_(Jordan)": 8051, "Government_(Kazakhstan)": 8052, "Government_(Kenya)": 8053, "Government_(Kosovo)": 8054, "Government_(Kuwait)": 8055, "Government_(Kyrgyzstan)": 8056, "Government_(Laos)": 8057, "Government_(Latin_America)": 8058, "Government_(Latvia)": 8059, "Government_(Lebanon)": 8060, "Government_(Lesotho)": 8061, "Government_(Liberia)": 8062, "Government_(Libya)": 8063, "Government_(Lithuania)": 8064, "Government_(Luxembourg)": 8065, "Government_(Macao)": 8066, "Government_(Macedonia)": 8067, "Government_(Madagascar)": 8068, "Government_(Malawi)": 8069, "Government_(Malaysia)": 8070, "Government_(Maldives)": 8071, "Government_(Mali)": 8072, "Government_(Malta)": 8073, "Government_(Mauritania)": 8074, "Government_(Mauritius)": 8075, "Government_(Mexico)": 8076, "Government_(Middle_East)": 8077, "Government_(Moldova)": 8078, "Government_(Monaco)": 8079, "Government_(Mongolia)": 8080, "Government_(Montenegro)": 8081, "Government_(Morocco)": 8082, "Government_(Mozambique)": 8083, "Government_(Myanmar)": 8084, "Government_(Namibia)": 8085, "Government_(Nauru)": 8086, "Government_(Nepal)": 8087, "Government_(Netherlands)": 8088, "Government_(New_Zealand)": 8089, "Government_(Nicaragua)": 8090, "Government_(Niger)": 8091, "Government_(Nigeria)": 8092, "Government_(North_Korea)": 8093, "Government_(Norway)": 8094, "Government_(Oman)": 8095, "Government_(Pakistan)": 8096, "Government_(Pakistan_administered_Kashmir)": 8097, "Government_(Palestinian_Territory,_Occupied)": 8098, "Government_(Panama)": 8099, "Government_(Papua_New_Guinea)": 8100, "Government_(Paraguay)": 8101, "Government_(Peru)": 8102, "Government_(Philippines)": 8103, "Government_(Poland)": 8104, "Government_(Portugal)": 8105, "Government_(Puerto_Rico)": 8106, "Government_(Qatar)": 8107, "Government_(Republic_of_Artsakh)": 8108, "Government_(Romania)": 8109, "Government_(Russia)": 8110, "Government_(Rwanda)": 8111, "Government_(Saudi_Arabia)": 8112, "Government_(Senegal)": 8113, "Government_(Serbia)": 8114, "Government_(Seychelles)": 8115, "Government_(Sierra_Leone)": 8116, "Government_(Singapore)": 8117, "Government_(Slovakia)": 8118, "Government_(Slovenia)": 8119, "Government_(Solomon_Islands)": 8120, "Government_(Somalia)": 8121, "Government_(South_Africa)": 8122, "Government_(South_Korea)": 8123, "Government_(South_Sudan)": 8124, "Government_(Southeast_Asia)": 8125, "Government_(Spain)": 8126, "Government_(Sri_Lanka)": 8127, "Government_(Sudan)": 8128, "Government_(Suriname)": 8129, "Government_(Swaziland)": 8130, "Government_(Sweden)": 8131, "Government_(Switzerland)": 8132, "Government_(Syria)": 8133, "Government_(Taiwan)": 8134, "Government_(Tajikistan)": 8135, "Government_(Tanzania)": 8136, "Government_(Thailand)": 8137, "Government_(Togo)": 8138, "Government_(Tonga)": 8139, "Government_(Trinidad_and_Tobago)": 8140, "Government_(Tunisia)": 8141, "Government_(Turkey)": 8142, "Government_(Turkmenistan)": 8143, "Government_(Uganda)": 8144, "Government_(Ukraine)": 8145, "Government_(United_Arab_Emirates)": 8146, "Government_(United_Kingdom)": 8147, "Government_(United_States)": 8148, "Government_(Uruguay)": 8149, "Government_(Uzbekistan)": 8150, "Government_(Vanuatu)": 8151, "Government_(Venezuela)": 8152, "Government_(Vietnam)": 8153, "Government_(Yemen)": 8154, "Government_(Zambia)": 8155, "Government_(Zimbabwe)": 8156, "Government_Affiliated_Bank_(Argentina)": 8157, "Government_Affiliated_Bank_(Armenia)": 8158, "Government_Affiliated_Bank_(Australia)": 8159, "Government_Affiliated_Bank_(Bahamas)": 8160, "Government_Affiliated_Bank_(Brazil)": 8161, "Government_Affiliated_Bank_(Bulgaria)": 8162, "Government_Affiliated_Bank_(Canada)": 8163, "Government_Affiliated_Bank_(China)": 8164, "Government_Affiliated_Bank_(Colombia)": 8165, "Government_Affiliated_Bank_(Congo)": 8166, "Government_Affiliated_Bank_(Croatia)": 8167, "Government_Affiliated_Bank_(Estonia)": 8168, "Government_Affiliated_Bank_(Germany)": 8169, "Government_Affiliated_Bank_(Greece)": 8170, "Government_Affiliated_Bank_(Hungary)": 8171, "Government_Affiliated_Bank_(India)": 8172, "Government_Affiliated_Bank_(Indonesia)": 8173, "Government_Affiliated_Bank_(Iran)": 8174, "Government_Affiliated_Bank_(Ireland)": 8175, "Government_Affiliated_Bank_(Israel)": 8176, "Government_Affiliated_Bank_(Italy)": 8177, "Government_Affiliated_Bank_(Japan)": 8178, "Government_Affiliated_Bank_(Kazakhstan)": 8179, "Government_Affiliated_Bank_(Kenya)": 8180, "Government_Affiliated_Bank_(Latvia)": 8181, "Government_Affiliated_Bank_(Lebanon)": 8182, "Government_Affiliated_Bank_(Liberia)": 8183, "Government_Affiliated_Bank_(Libya)": 8184, "Government_Affiliated_Bank_(Lithuania)": 8185, "Government_Affiliated_Bank_(Malaysia)": 8186, "Government_Affiliated_Bank_(Mexico)": 8187, "Government_Affiliated_Bank_(Mongolia)": 8188, "Government_Affiliated_Bank_(Montenegro)": 8189, "Government_Affiliated_Bank_(Namibia)": 8190, "Government_Affiliated_Bank_(New_Zealand)": 8191, "Government_Affiliated_Bank_(Nigeria)": 8192, "Government_Affiliated_Bank_(Peru)": 8193, "Government_Affiliated_Bank_(Philippines)": 8194, "Government_Affiliated_Bank_(Poland)": 8195, "Government_Affiliated_Bank_(Qatar)": 8196, "Government_Affiliated_Bank_(Romania)": 8197, "Government_Affiliated_Bank_(Russia)": 8198, "Government_Affiliated_Bank_(Singapore)": 8199, "Government_Affiliated_Bank_(Slovakia)": 8200, "Government_Affiliated_Bank_(Slovenia)": 8201, "Government_Affiliated_Bank_(South_Africa)": 8202, "Government_Affiliated_Bank_(South_Korea)": 8203, "Government_Affiliated_Bank_(Sri_Lanka)": 8204, "Government_Affiliated_Bank_(Sudan)": 8205, "Government_Affiliated_Bank_(Switzerland)": 8206, "Government_Affiliated_Bank_(Thailand)": 8207, "Government_Affiliated_Bank_(Turkey)": 8208, "Government_Affiliated_Bank_(Ukraine)": 8209, "Government_Affiliated_Bank_(United_Arab_Emirates)": 8210, "Government_Affiliated_Bank_(United_Kingdom)": 8211, "Government_Affiliated_Bank_(United_States)": 8212, "Government_Affiliated_Bank_(Uruguay)": 8213, "Government_Affiliated_Bank_(Vietnam)": 8214, "Government_Affiliated_Bank_(Yemen)": 8215, "Government_Coalition_(Zanzibar)": 8216, "Government_Commission_(Afghanistan)": 8217, "Government_Commission_(Egypt)": 8218, "Government_Commission_(Guyana)": 8219, "Government_Commission_(Japan)": 8220, "Government_Commission_(Kazakhstan)": 8221, "Government_Commission_(Moldova)": 8222, "Government_Commission_(Non-Governmental_Organizations)": 8223, "Government_Commission_(Qatar)": 8224, "Government_Commission_(Russia)": 8225, "Government_Commission_(South_Korea)": 8226, "Government_Delegation_(Afghanistan)": 8227, "Government_Delegation_(Bangladesh)": 8228, "Government_Delegation_(Eritrea)": 8229, "Government_Delegation_(Ethiopia)": 8230, "Government_Delegation_(Georgia)": 8231, "Government_Delegation_(India)": 8232, "Government_Delegation_(Iraq)": 8233, "Government_Delegation_(Nepal)": 8234, "Government_Delegation_(Philippines)": 8235, "Government_Delegation_(Poland)": 8236, "Government_Delegation_(Russia)": 8237, "Government_Delegation_(South_Korea)": 8238, "Government_Delegation_(Spain)": 8239, "Government_Delegation_(Syria)": 8240, "Government_Delegation_(Tajikistan)": 8241, "Government_Delegation_(Turkmenistan)": 8242, "Government_Delegation_(United_Kingdom)": 8243, "Government_Delegation_(United_States)": 8244, "Government_Delegation_(Vietnam)": 8245, "Government_Delegation_(Yemen)": 8246, "Government_Lawmaker_(Australia)": 8247, "Government_Lawmaker_(Sri_Lanka)": 8248, "Government_Lawyer/Representative_(Albania)": 8249, "Government_Lawyer/Representative_(Angola)": 8250, "Government_Lawyer/Representative_(Armenia)": 8251, "Government_Lawyer/Representative_(Azerbaijan)": 8252, "Government_Lawyer/Representative_(Belarus)": 8253, "Government_Lawyer/Representative_(Brazil)": 8254, "Government_Lawyer/Representative_(Bulgaria)": 8255, "Government_Lawyer/Representative_(Central_African_Republic)": 8256, "Government_Lawyer/Representative_(Colombia)": 8257, "Government_Lawyer/Representative_(Cuba)": 8258, "Government_Lawyer/Representative_(Ecuador)": 8259, "Government_Lawyer/Representative_(Egypt)": 8260, "Government_Lawyer/Representative_(El_Salvador)": 8261, "Government_Lawyer/Representative_(Estonia)": 8262, "Government_Lawyer/Representative_(Georgia)": 8263, "Government_Lawyer/Representative_(Germany)": 8264, "Government_Lawyer/Representative_(Honduras)": 8265, "Government_Lawyer/Representative_(India)": 8266, "Government_Lawyer/Representative_(Iran)": 8267, "Government_Lawyer/Representative_(Israel)": 8268, "Government_Lawyer/Representative_(Italy)": 8269, "Government_Lawyer/Representative_(Kyrgyzstan)": 8270, "Government_Lawyer/Representative_(Latvia)": 8271, "Government_Lawyer/Representative_(Lithuania)": 8272, "Government_Lawyer/Representative_(Macao)": 8273, "Government_Lawyer/Representative_(Maldives)": 8274, "Government_Lawyer/Representative_(Mexico)": 8275, "Government_Lawyer/Representative_(Namibia)": 8276, "Government_Lawyer/Representative_(Pakistan)": 8277, "Government_Lawyer/Representative_(Philippines)": 8278, "Government_Lawyer/Representative_(Poland)": 8279, "Government_Lawyer/Representative_(Romania)": 8280, "Government_Lawyer/Representative_(Russia)": 8281, "Government_Lawyer/Representative_(Rwanda)": 8282, "Government_Lawyer/Representative_(Saudi_Arabia)": 8283, "Government_Lawyer/Representative_(Slovakia)": 8284, "Government_Lawyer/Representative_(Slovenia)": 8285, "Government_Lawyer/Representative_(South_Korea)": 8286, "Government_Lawyer/Representative_(Sudan)": 8287, "Government_Lawyer/Representative_(Tajikistan)": 8288, "Government_Lawyer/Representative_(Turkey)": 8289, "Government_Lawyer/Representative_(Ukraine)": 8290, "Government_Lawyer/Representative_(Uzbekistan)": 8291, "Government_Lawyer/Representative_(Venezuela)": 8292, "Government_Official_(Afghanistan)": 8293, "Government_Official_(Africa)": 8294, "Government_Official_(Algeria)": 8295, "Government_Official_(Argentina)": 8296, "Government_Official_(Armenia)": 8297, "Government_Official_(Australia)": 8298, "Government_Official_(Austria)": 8299, "Government_Official_(Azerbaijan)": 8300, "Government_Official_(Bahrain)": 8301, "Government_Official_(Bangladesh)": 8302, "Government_Official_(Belarus)": 8303, "Government_Official_(Belgium)": 8304, "Government_Official_(Belize)": 8305, "Government_Official_(Benin)": 8306, "Government_Official_(Bolivia)": 8307, "Government_Official_(Bosnia_and_Herzegovina)": 8308, "Government_Official_(Botswana)": 8309, "Government_Official_(Brazil)": 8310, "Government_Official_(Bulgaria)": 8311, "Government_Official_(Burundi)": 8312, "Government_Official_(Cambodia)": 8313, "Government_Official_(Cameroon)": 8314, "Government_Official_(Canada)": 8315, "Government_Official_(Central_African_Republic)": 8316, "Government_Official_(Chile)": 8317, "Government_Official_(China)": 8318, "Government_Official_(Colombia)": 8319, "Government_Official_(Comoros)": 8320, "Government_Official_(Congo)": 8321, "Government_Official_(Cote_d'Ivoire)": 8322, "Government_Official_(Croatia)": 8323, "Government_Official_(Cuba)": 8324, "Government_Official_(Cyprus)": 8325, "Government_Official_(Czech_Republic)": 8326, "Government_Official_(Democratic_Republic_of_Congo)": 8327, "Government_Official_(Djibouti)": 8328, "Government_Official_(Egypt)": 8329, "Government_Official_(Eritrea)": 8330, "Government_Official_(Estonia)": 8331, "Government_Official_(Ethiopia)": 8332, "Government_Official_(France)": 8333, "Government_Official_(Georgia)": 8334, "Government_Official_(Germany)": 8335, "Government_Official_(Ghana)": 8336, "Government_Official_(Greece)": 8337, "Government_Official_(Guatemala)": 8338, "Government_Official_(Haiti)": 8339, "Government_Official_(Hong_Kong)": 8340, "Government_Official_(India)": 8341, "Government_Official_(Indonesia)": 8342, "Government_Official_(Iran)": 8343, "Government_Official_(Iraq)": 8344, "Government_Official_(Ireland)": 8345, "Government_Official_(Israel)": 8346, "Government_Official_(Italy)": 8347, "Government_Official_(Japan)": 8348, "Government_Official_(Jordan)": 8349, "Government_Official_(Kazakhstan)": 8350, "Government_Official_(Kenya)": 8351, "Government_Official_(Kosovo)": 8352, "Government_Official_(Kyrgyzstan)": 8353, "Government_Official_(Latvia)": 8354, "Government_Official_(Lebanon)": 8355, "Government_Official_(Liberia)": 8356, "Government_Official_(Lithuania)": 8357, "Government_Official_(Macedonia)": 8358, "Government_Official_(Malawi)": 8359, "Government_Official_(Malaysia)": 8360, "Government_Official_(Maldives)": 8361, "Government_Official_(Mali)": 8362, "Government_Official_(Malta)": 8363, "Government_Official_(Mexico)": 8364, "Government_Official_(Morocco)": 8365, "Government_Official_(Mozambique)": 8366, "Government_Official_(Myanmar)": 8367, "Government_Official_(Namibia)": 8368, "Government_Official_(Nepal)": 8369, "Government_Official_(Netherlands)": 8370, "Government_Official_(New_Zealand)": 8371, "Government_Official_(Niger)": 8372, "Government_Official_(Nigeria)": 8373, "Government_Official_(North_Korea)": 8374, "Government_Official_(Norway)": 8375, "Government_Official_(Pakistan)": 8376, "Government_Official_(Palestinian_Territory,_Occupied)": 8377, "Government_Official_(Paraguay)": 8378, "Government_Official_(Peru)": 8379, "Government_Official_(Philippines)": 8380, "Government_Official_(Poland)": 8381, "Government_Official_(Romania)": 8382, "Government_Official_(Russia)": 8383, "Government_Official_(Rwanda)": 8384, "Government_Official_(Saint_Lucia)": 8385, "Government_Official_(Saudi_Arabia)": 8386, "Government_Official_(Senegal)": 8387, "Government_Official_(Serbia)": 8388, "Government_Official_(Singapore)": 8389, "Government_Official_(Slovenia)": 8390, "Government_Official_(Somalia)": 8391, "Government_Official_(South_Africa)": 8392, "Government_Official_(South_Asia)": 8393, "Government_Official_(South_Korea)": 8394, "Government_Official_(South_Sudan)": 8395, "Government_Official_(Spain)": 8396, "Government_Official_(Sri_Lanka)": 8397, "Government_Official_(Sudan)": 8398, "Government_Official_(Sweden)": 8399, "Government_Official_(Switzerland)": 8400, "Government_Official_(Syria)": 8401, "Government_Official_(Taiwan)": 8402, "Government_Official_(Tajikistan)": 8403, "Government_Official_(Tanzania)": 8404, "Government_Official_(Thailand)": 8405, "Government_Official_(Turkey)": 8406, "Government_Official_(Uganda)": 8407, "Government_Official_(Ukraine)": 8408, "Government_Official_(United_Arab_Emirates)": 8409, "Government_Official_(United_Kingdom)": 8410, "Government_Official_(United_States)": 8411, "Government_Official_(Uruguay)": 8412, "Government_Official_(Uzbekistan)": 8413, "Government_Official_(Venezuela)": 8414, "Government_Official_(Vietnam)": 8415, "Government_Official_(Yemen)": 8416, "Government_Official_(Zambia)": 8417, "Government_Official_(Zimbabwe)": 8418, "Government_Religious_(Algeria)": 8419, "Government_Religious_(Pakistan)": 8420, "Government_Religious_(Somalia)": 8421, "Government_of_Singapore_Investment_Corporation": 8422, "Governor_(Afghanistan)": 8423, "Governor_(Africa)": 8424, "Governor_(Algeria)": 8425, "Governor_(Angola)": 8426, "Governor_(Argentina)": 8427, "Governor_(Armenia)": 8428, "Governor_(Australia)": 8429, "Governor_(Azerbaijan)": 8430, "Governor_(Bangladesh)": 8431, "Governor_(Belize)": 8432, "Governor_(Benin)": 8433, "Governor_(Brazil)": 8434, "Governor_(Burkina_Faso)": 8435, "Governor_(Burundi)": 8436, "Governor_(Cambodia)": 8437, "Governor_(Cameroon)": 8438, "Governor_(Canada)": 8439, "Governor_(Chad)": 8440, "Governor_(Chile)": 8441, "Governor_(China)": 8442, "Governor_(Colombia)": 8443, "Governor_(Comoros)": 8444, "Governor_(Congo)": 8445, "Governor_(Cote_d'Ivoire)": 8446, "Governor_(Croatia)": 8447, "Governor_(Cuba)": 8448, "Governor_(Czech_Republic)": 8449, "Governor_(Democratic_Republic_of_Congo)": 8450, "Governor_(Egypt)": 8451, "Governor_(Estonia)": 8452, "Governor_(Ethiopia)": 8453, "Governor_(France)": 8454, "Governor_(Georgia)": 8455, "Governor_(Germany)": 8456, "Governor_(Ghana)": 8457, "Governor_(Greece)": 8458, "Governor_(Haiti)": 8459, "Governor_(Hong_Kong)": 8460, "Governor_(India)": 8461, "Governor_(Indonesia)": 8462, "Governor_(Iran)": 8463, "Governor_(Iraq)": 8464, "Governor_(Israel)": 8465, "Governor_(Italy)": 8466, "Governor_(Japan)": 8467, "Governor_(Kazakhstan)": 8468, "Governor_(Kenya)": 8469, "Governor_(Laos)": 8470, "Governor_(Latvia)": 8471, "Governor_(Lebanon)": 8472, "Governor_(Liberia)": 8473, "Governor_(Libya)": 8474, "Governor_(Malawi)": 8475, "Governor_(Malaysia)": 8476, "Governor_(Maldives)": 8477, "Governor_(Mali)": 8478, "Governor_(Mexico)": 8479, "Governor_(Mongolia)": 8480, "Governor_(Montenegro)": 8481, "Governor_(Morocco)": 8482, "Governor_(Mozambique)": 8483, "Governor_(Namibia)": 8484, "Governor_(Netherlands)": 8485, "Governor_(New_Zealand)": 8486, "Governor_(Niger)": 8487, "Governor_(Nigeria)": 8488, "Governor_(Northern_Mariana_Islands)": 8489, "Governor_(Pakistan)": 8490, "Governor_(Palestinian_Territory,_Occupied)": 8491, "Governor_(Panama)": 8492, "Governor_(Papua_New_Guinea)": 8493, "Governor_(Philippines)": 8494, "Governor_(Poland)": 8495, "Governor_(Puerto_Rico)": 8496, "Governor_(Russia)": 8497, "Governor_(Rwanda)": 8498, "Governor_(Saudi_Arabia)": 8499, "Governor_(Slovenia)": 8500, "Governor_(Somalia)": 8501, "Governor_(South_Korea)": 8502, "Governor_(Sri_Lanka)": 8503, "Governor_(Sudan)": 8504, "Governor_(Switzerland)": 8505, "Governor_(Syria)": 8506, "Governor_(Taiwan)": 8507, "Governor_(Thailand)": 8508, "Governor_(Turkey)": 8509, "Governor_(Ukraine)": 8510, "Governor_(United_Kingdom)": 8511, "Governor_(United_States)": 8512, "Governor_(Venezuela)": 8513, "Governor_(Vietnam)": 8514, "Governor_(Virgin_Islands,_U.S.)": 8515, "Governor_(Yemen)": 8516, "Governor_General_(Canada)": 8517, "Governor_General_(India)": 8518, "Governor_General_(Iran)": 8519, "Governor_General_Hollingworth": 8520, "Governor_Rao": 8521, "Grace_Chiumia": 8522, "Grace_Mugabe": 8523, "Grace_Poe": 8524, "Graciela_Cama\u00f1o": 8525, "Graham_Phillips": 8526, "Graham_Quirk": 8527, "Gramoz_Ru\u00e7i": 8528, "Grand_Ducal_Police": 8529, "Grand_Duke_Henri": 8530, "Grand_Duke_of_Luxembourg": 8531, "Grand_National_Assembly_of_Turkey": 8532, "Grand_National_Party": 8533, "Granma": 8534, "Grant_Robertson": 8535, "Grant_Shapps": 8536, "Graz": 8537, "Great_Hural": 8538, "Great_Indonesia_Movement_Party": 8539, "Greece": 8540, "Greek_Parliament": 8541, "Green_Party": 8542, "Green_Party_(Australia)": 8543, "Green_Party_(Austria)": 8544, "Green_Party_(Azerbaijan)": 8545, "Green_Party_(Belgium)": 8546, "Green_Party_(Canada)": 8547, "Green_Party_(Czech_Republic)": 8548, "Green_Party_(Estonia)": 8549, "Green_Party_(Germany)": 8550, "Green_Party_(Iraq)": 8551, "Green_Party_(Ireland)": 8552, "Green_Party_(Latvia)": 8553, "Green_Party_(Lithuania)": 8554, "Green_Party_(Madagascar)": 8555, "Green_Party_(Mexico)": 8556, "Green_Party_(Netherlands)": 8557, "Green_Party_(New_Zealand)": 8558, "Green_Party_(Nigeria)": 8559, "Green_Party_(Norway)": 8560, "Green_Party_(Palestinian_Territory,_Occupied)": 8561, "Green_Party_(Philippines)": 8562, "Green_Party_(Russia)": 8563, "Green_Party_(Rwanda)": 8564, "Green_Party_(South_Africa)": 8565, "Green_Party_(Spain)": 8566, "Green_Party_(Sweden)": 8567, "Green_Party_(United_Kingdom)": 8568, "Green_Party_(United_States)": 8569, "Green_Party_of_Latvia": 8570, "Greenland": 8571, "Greenpeace": 8572, "Greg_Abbott": 8573, "Greg_Clark": 8574, "Greg_Hunt": 8575, "Gregor_Gysi": 8576, "Gregorio_Honasan": 8577, "Grenada": 8578, "Grenadines": 8579, "Grigol_Vashadze": 8580, "Grigory_Alexeyevich_Yavlinsky": 8581, "Grigory_Borisovich_Karasin": 8582, "Gro_Harlem_Brundtland": 8583, "Group_of_77": 8584, "Group_of_Eight": 8585, "Groupe_Danone": 8586, "Grupo_Bandeirantes_de_Communication": 8587, "Grzegorz_Kolodko": 8588, "Grzegorz_Schetyna": 8589, "Guam": 8590, "Guangxi_Zhuang": 8591, "Guaranty_Trust_Bank": 8592, "Guardia_di_Finanza": 8593, "Guardian_Council": 8594, "Guatemala": 8595, "Gudlaugur_Th\u00f3r_Th\u00f3rdarson": 8596, "Guenther_Oettinger": 8597, "Guerilla_Faction_(Colombia)": 8598, "Guerilla_Faction_(National_Liberation_Army)": 8599, "Guerilla_Faction_(Philippines)": 8600, "Guerrilla_(Colombia)": 8601, "Guerrilla_(Ecuador)": 8602, "Guerrilla_(El_Salvador)": 8603, "Guerrilla_(India)": 8604, "Guerrilla_(Kurdistan_Workers'_Party)": 8605, "Guerrilla_(Lebanon)": 8606, "Guerrilla_(Myanmar)": 8607, "Guerrilla_(National_Liberation_Army)": 8608, "Guerrilla_(Naxali)": 8609, "Guerrilla_(Nicaragua)": 8610, "Guerrilla_(Paraguay)": 8611, "Guerrilla_(Peru)": 8612, "Guerrilla_(Philippines)": 8613, "Guerrilla_(Revolutionary_Armed_Forces_of_Colombia)": 8614, "Guerrilla_(Turkey)": 8615, "Guerrilla_(Turkish_Kurds)": 8616, "Guerrilla_(United_States)": 8617, "Guerrilla_Leader_(Nicaragua)": 8618, "Gugile_Ernest_Nkwinti": 8619, "Guido_Girardi": 8620, "Guido_Lombardi": 8621, "Guido_Mantega": 8622, "Guillaume_Soro": 8623, "Guillermo_Teillier": 8624, "Guinea": 8625, "Guinea-Bissau": 8626, "Gulbuddin_Hekmatyar": 8627, "Gulf_Cartel": 8628, "Gulf_Cooperation_Council": 8629, "Gulf_News": 8630, "Gulf_Pharmaceutical_Industries": 8631, "Gun_Runner_(India)": 8632, "Gun_Runner_(Nigeria)": 8633, "Gundars_Daudze": 8634, "Guo_Shengkun": 8635, "Gurbanguly_Berdymukhammedov": 8636, "Gurcharan_Singh": 8637, "Gurdev_Singh": 8638, "Gurdip_Singh": 8639, "Gurjit_Singh": 8640, "Gurmail_Singh": 8641, "Gurmit_Singh": 8642, "Gurpreet_Singh": 8643, "Gustavo_Bell": 8644, "Gustavo_Penad\u00e9s": 8645, "Gustavo_Petro": 8646, "Guy_Bertrand_Mapangou": 8647, "Guy_Ryder": 8648, "Guy_Verhofstadt": 8649, "Guyana": 8650, "Guyana_Defence_Force": 8651, "Guyana_Police_Force": 8652, "Guyana_Power_and_Light": 8653, "Guyana_Sugar_Corporation": 8654, "Gwangju_District_Court": 8655, "Gwede_Mantashe": 8656, "Gwen_Lister": 8657, "Gwendolyn_Garcia": 8658, "Gyanendra": 8659, "Gy\u00f6rgy_Matolcsy": 8660, "G\u00e9rard_Araud": 8661, "G\u00e9rard_Collomb": 8662, "G\u00e9rard_Larcher": 8663, "G\u00fcnter_Verheugen": 8664, "G\u0103g\u0103uzia\u00a0": 8665, "H.K.L._Bhagat": 8666, "H.S._Dhillon": 8667, "H._R._McMaster": 8668, "HINA": 8669, "Ha_Kim_Ngoc": 8670, "Haaretz": 8671, "Habib_Bourguiba": 8672, "Habib_Riziq_Shihab": 8673, "Habibollah_Sayyari": 8674, "Habitat_For_Humanity": 8675, "Hacker_(Australia)": 8676, "Hacker_(Brazil)": 8677, "Hacker_(Canada)": 8678, "Hacker_(Chile)": 8679, "Hacker_(China)": 8680, "Hacker_(Cyprus)": 8681, "Hacker_(Estonia)": 8682, "Hacker_(France)": 8683, "Hacker_(Germany)": 8684, "Hacker_(Hacker_group_Anonymous)": 8685, "Hacker_(Hong_Kong)": 8686, "Hacker_(India)": 8687, "Hacker_(Iran)": 8688, "Hacker_(Israel)": 8689, "Hacker_(Latvia)": 8690, "Hacker_(Lebanon)": 8691, "Hacker_(Malaysia)": 8692, "Hacker_(Mexico)": 8693, "Hacker_(North_Korea)": 8694, "Hacker_(Russia)": 8695, "Hacker_(Singapore)": 8696, "Hacker_(Slovakia)": 8697, "Hacker_(South_Korea)": 8698, "Hacker_(Thailand)": 8699, "Hacker_(Ukraine)": 8700, "Hacker_(United_Kingdom)": 8701, "Hacker_(United_States)": 8702, "Hacker_group_Anonymous": 8703, "Hadar_Goldin": 8704, "Hadi_Al-Amiri": 8705, "Hadiza_Bala_Usman": 8706, "Hafiz_Mohammad_Saeed": 8707, "Hage_Geingob": 8708, "Haider_Al-Abadi": 8709, "Haider_Ali": 8710, "Haile-Mariam_Desalegne": 8711, "Haim_Ramon": 8712, "Haiti": 8713, "Hakainde_Hichilema": 8714, "Hakeem_Baba-Ahmed": 8715, "Hakubun_Shimomura": 8716, "Halbe_Zijlstra": 8717, "Halimah_Yacob": 8718, "Halkbank": 8719, "Hama_Amadou": 8720, "Hamad_bin_Jasim_bin_Jabir_al_Thani": 8721, "Hamadoun_Tour\u00e9": 8722, "Hamas": 8723, "Hambali": 8724, "Hamdan_bin_Mohammed_bin_Rashid_al_Maktoum": 8725, "Hamdeen_Sabahi": 8726, "Hamed_Bakayoko": 8727, "Hamid_Abutalebi": 8728, "Hamid_Ansari": 8729, "Hamid_Karzai": 8730, "Hamid_Raja": 8731, "Hamma_Hammami": 8732, "Hamza_Umar": 8733, "Hamzah": 8734, "Han_Guk_Kong_Goon": 8735, "Han_Min_Koo": 8736, "Han_Yong_Jin": 8737, "Hanan_Ashrawi": 8738, "Hani_Al-Mulqi": 8739, "Hanif_Abbasi": 8740, "Hannah_Tetteh": 8741, "Hannes_Hanso": 8742, "Hanno_Pevkur": 8743, "Hans-Georg_Maassen": 8744, "Hans_G._Klemm": 8745, "Hansford_T._Johnson": 8746, "Haqqani_Network": 8747, "Harald_V": 8748, "Harare_International_Airport": 8749, "Harbans_Singh": 8750, "Harchand_Singh": 8751, "Harcharan_Singh": 8752, "Hardayal_Singh": 8753, "Hardeep_Singh_Puri": 8754, "Hardik_Patel": 8755, "Hari_Singh": 8756, "Harish_Rawat": 8757, "Harjit_Sajjan": 8758, "Harjit_Singh": 8759, "Harkat-ul-Mujahideen-al-Islami": 8760, "Harlem_Desir": 8761, "Harley-davidson_Inc.": 8762, "Harmeet_Singh": 8763, "Harmohan_Dhawan": 8764, "Harmony_Centre": 8765, "Harnam_Singh": 8766, "Harold_Cabunoc": 8767, "Harriet_Harman": 8768, "Harry_Harris": 8769, "Harry_K._Thomas": 8770, "Harry_Kalaba": 8771, "Harry_Roque": 8772, "Harsh_Vardhan": 8773, "Harsimrat_Kaur_Badal": 8774, "Hartwig_L\u00f6ger": 8775, "Haruhiko_Kuroda": 8776, "Harvard_University": 8777, "Hasan_Turkmani": 8778, "Hashim_Tha\u00e7i": 8779, "Hashmat_Stanikzai": 8780, "Hasht-e_Sobh": 8781, "Hasina_Government": 8782, "Hassabu_Mohamed_Abdul-Rahman": 8783, "Hassan_Ali_Khayre": 8784, "Hassan_Firuzabadi": 8785, "Hassan_Hashemi": 8786, "Hassan_II": 8787, "Hassan_Joho": 8788, "Hassan_Nasrallah": 8789, "Hassan_Qashqavi": 8790, "Hassan_Rouhani": 8791, "Hassan_Shah-Safi": 8792, "Hassan_Sheikh_Mohamud": 8793, "Hassoumi_Massaoudou": 8794, "Hau_Lung-pin": 8795, "Hawaiian_Airlines": 8796, "Hazara_(Social_Group)": 8797, "Hazel_Cosgrove": 8798, "Hazel_McCallion": 8799, "Hazem_Salah_Abu_Ismail": 8800, "Hazrat_Hossayn_Mashreqiwal": 8801, "Head_of_Government_(Afghanistan)": 8802, "Head_of_Government_(Africa)": 8803, "Head_of_Government_(Albania)": 8804, "Head_of_Government_(Algeria)": 8805, "Head_of_Government_(Angola)": 8806, "Head_of_Government_(Argentina)": 8807, "Head_of_Government_(Armenia)": 8808, "Head_of_Government_(Australia)": 8809, "Head_of_Government_(Austria)": 8810, "Head_of_Government_(Azerbaijan)": 8811, "Head_of_Government_(Bahamas)": 8812, "Head_of_Government_(Bahrain)": 8813, "Head_of_Government_(Bangladesh)": 8814, "Head_of_Government_(Barbados)": 8815, "Head_of_Government_(Belarus)": 8816, "Head_of_Government_(Belgium)": 8817, "Head_of_Government_(Benin)": 8818, "Head_of_Government_(Bhutan)": 8819, "Head_of_Government_(Bolivia)": 8820, "Head_of_Government_(Bosnia_and_Herzegovina)": 8821, "Head_of_Government_(Botswana)": 8822, "Head_of_Government_(Brazil)": 8823, "Head_of_Government_(Bulgaria)": 8824, "Head_of_Government_(Burkina_Faso)": 8825, "Head_of_Government_(Burundi)": 8826, "Head_of_Government_(Cambodia)": 8827, "Head_of_Government_(Cameroon)": 8828, "Head_of_Government_(Canada)": 8829, "Head_of_Government_(Cape_Verde)": 8830, "Head_of_Government_(Caribbean)": 8831, "Head_of_Government_(Central_African_Republic)": 8832, "Head_of_Government_(Chad)": 8833, "Head_of_Government_(Chile)": 8834, "Head_of_Government_(China)": 8835, "Head_of_Government_(Colombia)": 8836, "Head_of_Government_(Comoros)": 8837, "Head_of_Government_(Congo)": 8838, "Head_of_Government_(Costa_Rica)": 8839, "Head_of_Government_(Cote_d'Ivoire)": 8840, "Head_of_Government_(Croatia)": 8841, "Head_of_Government_(Cuba)": 8842, "Head_of_Government_(Cyprus)": 8843, "Head_of_Government_(Czech_Republic)": 8844, "Head_of_Government_(Democratic_Republic_of_Congo)": 8845, "Head_of_Government_(Denmark)": 8846, "Head_of_Government_(Djibouti)": 8847, "Head_of_Government_(Dominica)": 8848, "Head_of_Government_(Dominican_Republic)": 8849, "Head_of_Government_(Ecuador)": 8850, "Head_of_Government_(Egypt)": 8851, "Head_of_Government_(El_Salvador)": 8852, "Head_of_Government_(Equatorial_Guinea)": 8853, "Head_of_Government_(Eritrea)": 8854, "Head_of_Government_(Estonia)": 8855, "Head_of_Government_(Ethiopia)": 8856, "Head_of_Government_(Fiji)": 8857, "Head_of_Government_(Finland)": 8858, "Head_of_Government_(France)": 8859, "Head_of_Government_(Gabon)": 8860, "Head_of_Government_(Gambia)": 8861, "Head_of_Government_(Georgia)": 8862, "Head_of_Government_(Germany)": 8863, "Head_of_Government_(Ghana)": 8864, "Head_of_Government_(Greece)": 8865, "Head_of_Government_(Guatemala)": 8866, "Head_of_Government_(Guinea)": 8867, "Head_of_Government_(Guyana)": 8868, "Head_of_Government_(Haiti)": 8869, "Head_of_Government_(Holy_See_(Vatican_City_State))": 8870, "Head_of_Government_(Honduras)": 8871, "Head_of_Government_(Hong_Kong)": 8872, "Head_of_Government_(Hungary)": 8873, "Head_of_Government_(Iceland)": 8874, "Head_of_Government_(India)": 8875, "Head_of_Government_(Indonesia)": 8876, "Head_of_Government_(International)": 8877, "Head_of_Government_(Iran)": 8878, "Head_of_Government_(Iraq)": 8879, "Head_of_Government_(Ireland)": 8880, "Head_of_Government_(Israel)": 8881, "Head_of_Government_(Italy)": 8882, "Head_of_Government_(Jamaica)": 8883, "Head_of_Government_(Japan)": 8884, "Head_of_Government_(Jordan)": 8885, "Head_of_Government_(Kazakhstan)": 8886, "Head_of_Government_(Kenya)": 8887, "Head_of_Government_(Kosovo)": 8888, "Head_of_Government_(Kuwait)": 8889, "Head_of_Government_(Kyrgyzstan)": 8890, "Head_of_Government_(Laos)": 8891, "Head_of_Government_(Latin_America)": 8892, "Head_of_Government_(Latvia)": 8893, "Head_of_Government_(Lebanon)": 8894, "Head_of_Government_(Lesotho)": 8895, "Head_of_Government_(Liberia)": 8896, "Head_of_Government_(Libya)": 8897, "Head_of_Government_(Lithuania)": 8898, "Head_of_Government_(Luxembourg)": 8899, "Head_of_Government_(Macedonia)": 8900, "Head_of_Government_(Madagascar)": 8901, "Head_of_Government_(Malawi)": 8902, "Head_of_Government_(Malaysia)": 8903, "Head_of_Government_(Maldives)": 8904, "Head_of_Government_(Mali)": 8905, "Head_of_Government_(Malta)": 8906, "Head_of_Government_(Mauritania)": 8907, "Head_of_Government_(Mauritius)": 8908, "Head_of_Government_(Mayotte)": 8909, "Head_of_Government_(Mexico)": 8910, "Head_of_Government_(Micronesia)": 8911, "Head_of_Government_(Middle_East)": 8912, "Head_of_Government_(Moldova)": 8913, "Head_of_Government_(Mongolia)": 8914, "Head_of_Government_(Montenegro)": 8915, "Head_of_Government_(Morocco)": 8916, "Head_of_Government_(Mozambique)": 8917, "Head_of_Government_(Myanmar)": 8918, "Head_of_Government_(Namibia)": 8919, "Head_of_Government_(Nauru)": 8920, "Head_of_Government_(Nepal)": 8921, "Head_of_Government_(Netherlands)": 8922, "Head_of_Government_(New_Zealand)": 8923, "Head_of_Government_(Nicaragua)": 8924, "Head_of_Government_(Niger)": 8925, "Head_of_Government_(Nigeria)": 8926, "Head_of_Government_(Non-Governmental_Organizations)": 8927, "Head_of_Government_(North_America)": 8928, "Head_of_Government_(North_Korea)": 8929, "Head_of_Government_(Norway)": 8930, "Head_of_Government_(Pakistan)": 8931, "Head_of_Government_(Palau)": 8932, "Head_of_Government_(Palestinian_Territory,_Occupied)": 8933, "Head_of_Government_(Panama)": 8934, "Head_of_Government_(Papua_New_Guinea)": 8935, "Head_of_Government_(Paraguay)": 8936, "Head_of_Government_(Peru)": 8937, "Head_of_Government_(Philippines)": 8938, "Head_of_Government_(Poland)": 8939, "Head_of_Government_(Portugal)": 8940, "Head_of_Government_(Qatar)": 8941, "Head_of_Government_(Romania)": 8942, "Head_of_Government_(Russia)": 8943, "Head_of_Government_(Rwanda)": 8944, "Head_of_Government_(Saint_Kitts_and_Nevis)": 8945, "Head_of_Government_(Saint_Lucia)": 8946, "Head_of_Government_(Samoa)": 8947, "Head_of_Government_(Sao_Tome_and_Principe)": 8948, "Head_of_Government_(Saudi_Arabia)": 8949, "Head_of_Government_(Senegal)": 8950, "Head_of_Government_(Serbia)": 8951, "Head_of_Government_(Seychelles)": 8952, "Head_of_Government_(Sierra_Leone)": 8953, "Head_of_Government_(Singapore)": 8954, "Head_of_Government_(Slovakia)": 8955, "Head_of_Government_(Slovenia)": 8956, "Head_of_Government_(Solomon_Islands)": 8957, "Head_of_Government_(Somalia)": 8958, "Head_of_Government_(South_Africa)": 8959, "Head_of_Government_(South_Korea)": 8960, "Head_of_Government_(South_Sudan)": 8961, "Head_of_Government_(Southeast_Asia)": 8962, "Head_of_Government_(Spain)": 8963, "Head_of_Government_(Sri_Lanka)": 8964, "Head_of_Government_(Sudan)": 8965, "Head_of_Government_(Suriname)": 8966, "Head_of_Government_(Swaziland)": 8967, "Head_of_Government_(Sweden)": 8968, "Head_of_Government_(Switzerland)": 8969, "Head_of_Government_(Syria)": 8970, "Head_of_Government_(Taiwan)": 8971, "Head_of_Government_(Tajikistan)": 8972, "Head_of_Government_(Tanzania)": 8973, "Head_of_Government_(Thailand)": 8974, "Head_of_Government_(Timor-Leste)": 8975, "Head_of_Government_(Togo)": 8976, "Head_of_Government_(Tonga)": 8977, "Head_of_Government_(Trinidad_and_Tobago)": 8978, "Head_of_Government_(Tunisia)": 8979, "Head_of_Government_(Turkey)": 8980, "Head_of_Government_(Turkmenistan)": 8981, "Head_of_Government_(Tuvalu)": 8982, "Head_of_Government_(Uganda)": 8983, "Head_of_Government_(Ukraine)": 8984, "Head_of_Government_(United_Arab_Emirates)": 8985, "Head_of_Government_(United_Kingdom)": 8986, "Head_of_Government_(United_States)": 8987, "Head_of_Government_(Uruguay)": 8988, "Head_of_Government_(Uzbekistan)": 8989, "Head_of_Government_(Vanuatu)": 8990, "Head_of_Government_(Venezuela)": 8991, "Head_of_Government_(Vietnam)": 8992, "Head_of_Government_(Yemen)": 8993, "Head_of_Government_(Zambia)": 8994, "Head_of_Government_(Zimbabwe)": 8995, "Health_Canada": 8996, "Health_Ministry_(Afghanistan)": 8997, "Health_Ministry_(Algeria)": 8998, "Health_Ministry_(Angola)": 8999, "Health_Ministry_(Armenia)": 9000, "Health_Ministry_(Australia)": 9001, "Health_Ministry_(Austria)": 9002, "Health_Ministry_(Azerbaijan)": 9003, "Health_Ministry_(Bangladesh)": 9004, "Health_Ministry_(Brazil)": 9005, "Health_Ministry_(Canada)": 9006, "Health_Ministry_(Colombia)": 9007, "Health_Ministry_(Congo)": 9008, "Health_Ministry_(Cote_d'Ivoire)": 9009, "Health_Ministry_(Croatia)": 9010, "Health_Ministry_(Cuba)": 9011, "Health_Ministry_(Cyprus)": 9012, "Health_Ministry_(Czech_Republic)": 9013, "Health_Ministry_(Democratic_Republic_of_Congo)": 9014, "Health_Ministry_(Denmark)": 9015, "Health_Ministry_(Egypt)": 9016, "Health_Ministry_(Eritrea)": 9017, "Health_Ministry_(Estonia)": 9018, "Health_Ministry_(Ethiopia)": 9019, "Health_Ministry_(France)": 9020, "Health_Ministry_(Gambia)": 9021, "Health_Ministry_(Georgia)": 9022, "Health_Ministry_(Germany)": 9023, "Health_Ministry_(Greece)": 9024, "Health_Ministry_(Guatemala)": 9025, "Health_Ministry_(Guinea-Bissau)": 9026, "Health_Ministry_(India)": 9027, "Health_Ministry_(Indonesia)": 9028, "Health_Ministry_(Iran)": 9029, "Health_Ministry_(Iraq)": 9030, "Health_Ministry_(Ireland)": 9031, "Health_Ministry_(Israel)": 9032, "Health_Ministry_(Japan)": 9033, "Health_Ministry_(Kenya)": 9034, "Health_Ministry_(Latvia)": 9035, "Health_Ministry_(Liberia)": 9036, "Health_Ministry_(Libya)": 9037, "Health_Ministry_(Lithuania)": 9038, "Health_Ministry_(Malaysia)": 9039, "Health_Ministry_(Maldives)": 9040, "Health_Ministry_(Mali)": 9041, "Health_Ministry_(Mauritius)": 9042, "Health_Ministry_(Morocco)": 9043, "Health_Ministry_(Mozambique)": 9044, "Health_Ministry_(Myanmar)": 9045, "Health_Ministry_(Namibia)": 9046, "Health_Ministry_(Nepal)": 9047, "Health_Ministry_(Nigeria)": 9048, "Health_Ministry_(North_Korea)": 9049, "Health_Ministry_(Pakistan)": 9050, "Health_Ministry_(Palestinian_Territory,_Occupied)": 9051, "Health_Ministry_(Peru)": 9052, "Health_Ministry_(Philippines)": 9053, "Health_Ministry_(Poland)": 9054, "Health_Ministry_(Romania)": 9055, "Health_Ministry_(Russia)": 9056, "Health_Ministry_(Rwanda)": 9057, "Health_Ministry_(Senegal)": 9058, "Health_Ministry_(Sierra_Leone)": 9059, "Health_Ministry_(Singapore)": 9060, "Health_Ministry_(Slovakia)": 9061, "Health_Ministry_(Somalia)": 9062, "Health_Ministry_(South_Africa)": 9063, "Health_Ministry_(South_Korea)": 9064, "Health_Ministry_(South_Sudan)": 9065, "Health_Ministry_(Spain)": 9066, "Health_Ministry_(Sri_Lanka)": 9067, "Health_Ministry_(Sudan)": 9068, "Health_Ministry_(Swaziland)": 9069, "Health_Ministry_(Syria)": 9070, "Health_Ministry_(Taiwan)": 9071, "Health_Ministry_(Tanzania)": 9072, "Health_Ministry_(Thailand)": 9073, "Health_Ministry_(Tunisia)": 9074, "Health_Ministry_(Turkey)": 9075, "Health_Ministry_(Uganda)": 9076, "Health_Ministry_(Ukraine)": 9077, "Health_Ministry_(United_Kingdom)": 9078, "Health_Ministry_(United_States)": 9079, "Health_Ministry_(Venezuela)": 9080, "Health_Ministry_(Vietnam)": 9081, "Health_Ministry_(Yemen)": 9082, "Health_Ministry_(Zambia)": 9083, "Health_Ministry_(Zimbabwe)": 9084, "Healthcare_Facility_(Afghanistan)": 9085, "Healthcare_Facility_(Algeria)": 9086, "Healthcare_Facility_(Angola)": 9087, "Healthcare_Facility_(Argentina)": 9088, "Healthcare_Facility_(Australia)": 9089, "Healthcare_Facility_(Azerbaijan)": 9090, "Healthcare_Facility_(Bangladesh)": 9091, "Healthcare_Facility_(Benin)": 9092, "Healthcare_Facility_(Brazil)": 9093, "Healthcare_Facility_(Bulgaria)": 9094, "Healthcare_Facility_(Cambodia)": 9095, "Healthcare_Facility_(Cameroon)": 9096, "Healthcare_Facility_(Canada)": 9097, "Healthcare_Facility_(Central_African_Republic)": 9098, "Healthcare_Facility_(China)": 9099, "Healthcare_Facility_(Costa_Rica)": 9100, "Healthcare_Facility_(Croatia)": 9101, "Healthcare_Facility_(Cuba)": 9102, "Healthcare_Facility_(Czech_Republic)": 9103, "Healthcare_Facility_(Democratic_Republic_of_Congo)": 9104, "Healthcare_Facility_(Djibouti)": 9105, "Healthcare_Facility_(Egypt)": 9106, "Healthcare_Facility_(Estonia)": 9107, "Healthcare_Facility_(Gambia)": 9108, "Healthcare_Facility_(Georgia)": 9109, "Healthcare_Facility_(Germany)": 9110, "Healthcare_Facility_(Ghana)": 9111, "Healthcare_Facility_(Greece)": 9112, "Healthcare_Facility_(Guatemala)": 9113, "Healthcare_Facility_(Guyana)": 9114, "Healthcare_Facility_(Hungary)": 9115, "Healthcare_Facility_(India)": 9116, "Healthcare_Facility_(Indonesia)": 9117, "Healthcare_Facility_(International_Committee_of_the_Red_Cross)": 9118, "Healthcare_Facility_(Iran)": 9119, "Healthcare_Facility_(Iraq)": 9120, "Healthcare_Facility_(Ireland)": 9121, "Healthcare_Facility_(Israel)": 9122, "Healthcare_Facility_(Japan)": 9123, "Healthcare_Facility_(Kenya)": 9124, "Healthcare_Facility_(Latvia)": 9125, "Healthcare_Facility_(Lebanon)": 9126, "Healthcare_Facility_(Liberia)": 9127, "Healthcare_Facility_(Libya)": 9128, "Healthcare_Facility_(Lithuania)": 9129, "Healthcare_Facility_(Malaysia)": 9130, "Healthcare_Facility_(Mayotte)": 9131, "Healthcare_Facility_(Mexico)": 9132, "Healthcare_Facility_(Mongolia)": 9133, "Healthcare_Facility_(Morocco)": 9134, "Healthcare_Facility_(Motol_University_Hospital)": 9135, "Healthcare_Facility_(Netherlands)": 9136, "Healthcare_Facility_(New_Zealand)": 9137, "Healthcare_Facility_(Nicaragua)": 9138, "Healthcare_Facility_(Nigeria)": 9139, "Healthcare_Facility_(North_Korea)": 9140, "Healthcare_Facility_(Pakistan)": 9141, "Healthcare_Facility_(Pakistan_Army)": 9142, "Healthcare_Facility_(Palestinian_Territory,_Occupied)": 9143, "Healthcare_Facility_(Paraguay)": 9144, "Healthcare_Facility_(Philippines)": 9145, "Healthcare_Facility_(Poland)": 9146, "Healthcare_Facility_(Portugal)": 9147, "Healthcare_Facility_(Renewed_Patriotic_Movemement_of_National_Salvation)": 9148, "Healthcare_Facility_(Romania)": 9149, "Healthcare_Facility_(Russia)": 9150, "Healthcare_Facility_(Seychelles)": 9151, "Healthcare_Facility_(Singapore)": 9152, "Healthcare_Facility_(Somalia)": 9153, "Healthcare_Facility_(South_Africa)": 9154, "Healthcare_Facility_(South_Asia)": 9155, "Healthcare_Facility_(South_Korea)": 9156, "Healthcare_Facility_(South_Sudan)": 9157, "Healthcare_Facility_(Spain)": 9158, "Healthcare_Facility_(Sri_Lanka)": 9159, "Healthcare_Facility_(Switzerland)": 9160, "Healthcare_Facility_(Syria)": 9161, "Healthcare_Facility_(Taiwan)": 9162, "Healthcare_Facility_(Tanzania)": 9163, "Healthcare_Facility_(Thailand)": 9164, "Healthcare_Facility_(Tunisia)": 9165, "Healthcare_Facility_(Turkey)": 9166, "Healthcare_Facility_(Uganda)": 9167, "Healthcare_Facility_(Ukraine)": 9168, "Healthcare_Facility_(United_Arab_Emirates)": 9169, "Healthcare_Facility_(United_Kingdom)": 9170, "Healthcare_Facility_(United_States)": 9171, "Healthcare_Facility_(Vietnam)": 9172, "Healthcare_Facility_(Yemen)": 9173, "Healthcare_Facility_(Zimbabwe)": 9174, "Heather_Cho": 9175, "Hector_Marcos_Timerman": 9176, "Hector_Rodriguez": 9177, "Hector_Zambada": 9178, "Heiko_Maas": 9179, "Heinz-Christian_Strache": 9180, "Helal_Uddin_Ahmed": 9181, "Helen_Clark": 9182, "Helen_Zille": 9183, "Helia_Molina": 9184, "Helir-Valdor_Seeder": 9185, "Hell's_Angels": 9186, "Hellenic_Air_Force": 9187, "Hellenic_Armed_Forces": 9188, "Hellenic_Bank_Public_Company_Ltd": 9189, "Hellenic_Broadcasting_Corporation": 9190, "Hellenic_Police": 9191, "Helmut_Kohl": 9192, "Helsingin_Sanomat": 9193, "Hemant_Soren": 9194, "Heng_Samrin": 9195, "Heng_Swee_Keat": 9196, "Hennadiy_Kernes": 9197, "Hennadiy_Moskal": 9198, "Henning_Rasmussen": 9199, "Henri_Eyebe_Ayissi": 9200, "Henri_Falc\u00f3n": 9201, "Henri_Konan_Bedie": 9202, "Henri_Wanzet_Linguissara": 9203, "Henri_Yav_Mulang": 9204, "Henrietta_Holsman_Fore": 9205, "Henrik": 9206, "Henrique_Capriles": 9207, "Henrique_Meirelles": 9208, "Henry_Gomez": 9209, "Henry_Kissinger": 9210, "Henry_Mussa": 9211, "Henry_Okah": 9212, "Henry_Puna": 9213, "Henry_Rabary_Njaka": 9214, "Henry_Ramos_Allup": 9215, "Henry_Rotich": 9216, "Henry_Van_Thio": 9217, "Heraldo_Mu\u00f1oz": 9218, "Herb_Dhaliwal": 9219, "Herbert_Bautista": 9220, "Herbert_Kickl": 9221, "Herbert_Salber": 9222, "Heritage_Foundation": 9223, "Herman_Van_Rompuy": 9224, "Hermogenes_Esperon": 9225, "Hern\u00e1n_Dar\u00edo_Vel\u00e1squez": 9226, "Hern\u00e1n_Larra\u00edn": 9227, "Hern\u00e1n_Lombardi": 9228, "Herve_Ladsous": 9229, "Herv\u00e9_Morin": 9230, "Hery_Rajaonarimampianina": 9231, "Heydar_Aliyev": 9232, "Hezbollah": 9233, "Hezbul_Mujahedeen": 9234, "Hichem_Fourati": 9235, "Hifikepunye_Pohamba": 9236, "High_Commission_(Africa)": 9237, "High_Commission_(Algeria)": 9238, "High_Commission_(Australia)": 9239, "High_Commission_(Bangladesh)": 9240, "High_Commission_(Botswana)": 9241, "High_Commission_(Burkina_Faso)": 9242, "High_Commission_(Burundi)": 9243, "High_Commission_(Cameroon)": 9244, "High_Commission_(Canada)": 9245, "High_Commission_(China)": 9246, "High_Commission_(Colombia)": 9247, "High_Commission_(Congo)": 9248, "High_Commission_(Cote_d'Ivoire)": 9249, "High_Commission_(Cyprus)": 9250, "High_Commission_(Ethiopia)": 9251, "High_Commission_(Georgia)": 9252, "High_Commission_(Ghana)": 9253, "High_Commission_(India)": 9254, "High_Commission_(Iran)": 9255, "High_Commission_(Iraq)": 9256, "High_Commission_(Israel)": 9257, "High_Commission_(Kenya)": 9258, "High_Commission_(Libya)": 9259, "High_Commission_(Malawi)": 9260, "High_Commission_(Malaysia)": 9261, "High_Commission_(Mexico)": 9262, "High_Commission_(Morocco)": 9263, "High_Commission_(Myanmar)": 9264, "High_Commission_(New_Zealand)": 9265, "High_Commission_(Niger)": 9266, "High_Commission_(Nigeria)": 9267, "High_Commission_(Pakistan)": 9268, "High_Commission_(Portugal)": 9269, "High_Commission_(Romania)": 9270, "High_Commission_(Uganda)": 9271, "High_Commission_(United_Kingdom)": 9272, "High_Commission_(United_States)": 9273, "High_Commission_(Venezuela)": 9274, "High_Commission_(Zambia)": 9275, "High_Commission_for_Refugees": 9276, "High_Court_of_Cassation_and_Justice": 9277, "High_Peace_Council": 9278, "High_Ranking_Military_Personnel_(Afghanistan)": 9279, "High_Ranking_Military_Personnel_(Albania)": 9280, "High_Ranking_Military_Personnel_(Algeria)": 9281, "High_Ranking_Military_Personnel_(Angola)": 9282, "High_Ranking_Military_Personnel_(Australia)": 9283, "High_Ranking_Military_Personnel_(Azerbaijan)": 9284, "High_Ranking_Military_Personnel_(Bahrain)": 9285, "High_Ranking_Military_Personnel_(Bangladesh)": 9286, "High_Ranking_Military_Personnel_(Bosnia_and_Herzegovina)": 9287, "High_Ranking_Military_Personnel_(Brazil)": 9288, "High_Ranking_Military_Personnel_(Bulgaria)": 9289, "High_Ranking_Military_Personnel_(Burkina_Faso)": 9290, "High_Ranking_Military_Personnel_(Cambodia)": 9291, "High_Ranking_Military_Personnel_(Canada)": 9292, "High_Ranking_Military_Personnel_(Central_African_Republic)": 9293, "High_Ranking_Military_Personnel_(Chile)": 9294, "High_Ranking_Military_Personnel_(China)": 9295, "High_Ranking_Military_Personnel_(Colombia)": 9296, "High_Ranking_Military_Personnel_(Congo)": 9297, "High_Ranking_Military_Personnel_(Cote_d'Ivoire)": 9298, "High_Ranking_Military_Personnel_(Cuba)": 9299, "High_Ranking_Military_Personnel_(Egypt)": 9300, "High_Ranking_Military_Personnel_(Estonia)": 9301, "High_Ranking_Military_Personnel_(Ethiopia)": 9302, "High_Ranking_Military_Personnel_(Finland)": 9303, "High_Ranking_Military_Personnel_(Gabon)": 9304, "High_Ranking_Military_Personnel_(Gambia)": 9305, "High_Ranking_Military_Personnel_(Georgia)": 9306, "High_Ranking_Military_Personnel_(Germany)": 9307, "High_Ranking_Military_Personnel_(Greece)": 9308, "High_Ranking_Military_Personnel_(India)": 9309, "High_Ranking_Military_Personnel_(Indonesia)": 9310, "High_Ranking_Military_Personnel_(Iran)": 9311, "High_Ranking_Military_Personnel_(Iraq)": 9312, "High_Ranking_Military_Personnel_(Israel)": 9313, "High_Ranking_Military_Personnel_(Japan)": 9314, "High_Ranking_Military_Personnel_(Jordan)": 9315, "High_Ranking_Military_Personnel_(Latvia)": 9316, "High_Ranking_Military_Personnel_(Lebanon)": 9317, "High_Ranking_Military_Personnel_(Liberia)": 9318, "High_Ranking_Military_Personnel_(Libya)": 9319, "High_Ranking_Military_Personnel_(Lithuania)": 9320, "High_Ranking_Military_Personnel_(Malawi)": 9321, "High_Ranking_Military_Personnel_(Malaysia)": 9322, "High_Ranking_Military_Personnel_(Mali)": 9323, "High_Ranking_Military_Personnel_(Marshall_Islands)": 9324, "High_Ranking_Military_Personnel_(Mongolia)": 9325, "High_Ranking_Military_Personnel_(Morocco)": 9326, "High_Ranking_Military_Personnel_(Myanmar)": 9327, "High_Ranking_Military_Personnel_(Nepal)": 9328, "High_Ranking_Military_Personnel_(Netherlands)": 9329, "High_Ranking_Military_Personnel_(New_Zealand)": 9330, "High_Ranking_Military_Personnel_(Nigeria)": 9331, "High_Ranking_Military_Personnel_(North_Korea)": 9332, "High_Ranking_Military_Personnel_(Pakistan)": 9333, "High_Ranking_Military_Personnel_(Philippines)": 9334, "High_Ranking_Military_Personnel_(Romania)": 9335, "High_Ranking_Military_Personnel_(Russia)": 9336, "High_Ranking_Military_Personnel_(Rwanda)": 9337, "High_Ranking_Military_Personnel_(Saudi_Arabia)": 9338, "High_Ranking_Military_Personnel_(Singapore)": 9339, "High_Ranking_Military_Personnel_(Slovakia)": 9340, "High_Ranking_Military_Personnel_(Somalia)": 9341, "High_Ranking_Military_Personnel_(South_Africa)": 9342, "High_Ranking_Military_Personnel_(South_Korea)": 9343, "High_Ranking_Military_Personnel_(South_Sudan)": 9344, "High_Ranking_Military_Personnel_(Sri_Lanka)": 9345, "High_Ranking_Military_Personnel_(Sudan)": 9346, "High_Ranking_Military_Personnel_(Switzerland)": 9347, "High_Ranking_Military_Personnel_(Syria)": 9348, "High_Ranking_Military_Personnel_(Taiwan)": 9349, "High_Ranking_Military_Personnel_(Tanzania)": 9350, "High_Ranking_Military_Personnel_(Thailand)": 9351, "High_Ranking_Military_Personnel_(Turkey)": 9352, "High_Ranking_Military_Personnel_(Uganda)": 9353, "High_Ranking_Military_Personnel_(Ukraine)": 9354, "High_Ranking_Military_Personnel_(United_Arab_Emirates)": 9355, "High_Ranking_Military_Personnel_(United_Kingdom)": 9356, "High_Ranking_Military_Personnel_(United_States)": 9357, "High_Ranking_Military_Personnel_(Venezuela)": 9358, "High_Ranking_Military_Personnel_(Vietnam)": 9359, "High_Ranking_Military_Personnel_(Yemen)": 9360, "Higher_Electoral_Board": 9361, "Hikmet_Hajiyev": 9362, "Hilary_Benn": 9363, "Hilda_C._Heine": 9364, "Hillary_Clinton": 9365, "Himanta_Biswa_Sarma": 9366, "Hina_Rabbani_Khar": 9367, "Hindalco_Industries": 9368, "Hindu_(Afghanistan)": 9369, "Hindu_(Bangladesh)": 9370, "Hindu_(India)": 9371, "Hindu_(Malaysia)": 9372, "Hindu_(Myanmar)": 9373, "Hindu_(Nepal)": 9374, "Hindu_(Pakistan)": 9375, "Hindu_(Sri_Lanka)": 9376, "Hindu_(United_Kingdom)": 9377, "Hindu_Extremist": 9378, "Hindu_Hardliner_(India)": 9379, "Hindu_Priest_(India)": 9380, "Hindu_Yuva_Vahini": 9381, "Hindustan_Times": 9382, "Hirofumi_Nakasone": 9383, "Hisashi_Owada": 9384, "Hisham_Harraf_Abdullah": 9385, "Hishamuddin_Hussein": 9386, "Hitachi": 9387, "Hitman_(Australia)": 9388, "Hitman_(Canada)": 9389, "Hitman_(Colombia)": 9390, "Hitman_(Greece)": 9391, "Hitman_(India)": 9392, "Hitman_(Indonesia)": 9393, "Hitman_(Italy)": 9394, "Hitman_(Mexico)": 9395, "Hitman_(Philippines)": 9396, "Hitman_(Singapore)": 9397, "Hitman_(Slovakia)": 9398, "Hitman_(Tunisia)": 9399, "Hitman_(Turkey)": 9400, "Hizb-e_Islami": 9401, "Hizb_ut-Tahrir_al-Islami": 9402, "Hlengiwe_Buhle_Mkhize": 9403, "Holding_Company_(Italy)": 9404, "Holding_Company_(Niger)": 9405, "Holding_Company_(South_Africa)": 9406, "Holding_Company_(Tanzania)": 9407, "Holy_Man_(India)": 9408, "Holy_See": 9409, "Holy_See_(Vatican_City_State)": 9410, "Home_Minister_B_Singh": 9411, "Homeland_Union_\u2013_Lithuanian_Christian_Democrats": 9412, "Honda": 9413, "Honduras": 9414, "Honeywell_International_Inc.": 9415, "Hong_Joon-pyo": 9416, "Hong_Kong": 9417, "Honorary_Consul_(Angola)": 9418, "Honorary_Consul_(Bulgaria)": 9419, "Honorary_Consul_(Cote_d'Ivoire)": 9420, "Honorary_Consul_(Czech_Republic)": 9421, "Honorary_Consul_(Estonia)": 9422, "Honorary_Consul_(Latvia)": 9423, "Honorary_Consul_(Philippines)": 9424, "Honorary_Consul_(Poland)": 9425, "Honorary_Consul_(Russia)": 9426, "Honorary_Consul_(South_Africa)": 9427, "Honorary_Consul_(Thailand)": 9428, "Honorary_Consul_(Vietnam)": 9429, "Hope_Mwesigye": 9430, "Hor_Namhong": 9431, "Horacio_Cartes": 9432, "Horst_K\u00f6hler": 9433, "Horst_Seehofer": 9434, "Hosni_Mubarak": 9435, "Hospod\u00e1\u0159sk\u00e9_noviny": 9436, "Hossein_Ali_Amiri": 9437, "Hossein_Amir-Abdollahian": 9438, "Hossein_Dehghan": 9439, "Hossein_Salami": 9440, "Hossein_Zolfaqari": 9441, "House_Foreign_Affairs_Committee": 9442, "House_Speaker_(Brazil)": 9443, "House_Speaker_(China)": 9444, "House_Speaker_(Germany)": 9445, "House_Speaker_(India)": 9446, "House_Speaker_(Indonesia)": 9447, "House_Speaker_(Italy)": 9448, "House_Speaker_(Japan)": 9449, "House_Speaker_(Liberia)": 9450, "House_Speaker_(Nigeria)": 9451, "House_Speaker_(Russia)": 9452, "House_Speaker_(United_States)": 9453, "House_Ways_and_Means_Committee": 9454, "House_of_Chiefs": 9455, "House_of_Councillors_(Japan)": 9456, "House_of_Councillors_(Morocco)": 9457, "House_of_Lords": 9458, "House_of_Representatives_(Afghanistan)": 9459, "House_of_Representatives_(Argentina)": 9460, "House_of_Representatives_(Australia)": 9461, "House_of_Representatives_(Azerbaijan)": 9462, "House_of_Representatives_(Belarus)": 9463, "House_of_Representatives_(Belize)": 9464, "House_of_Representatives_(China)": 9465, "House_of_Representatives_(Congo)": 9466, "House_of_Representatives_(Croatia)": 9467, "House_of_Representatives_(Czech_Republic)": 9468, "House_of_Representatives_(Ethiopia)": 9469, "House_of_Representatives_(France)": 9470, "House_of_Representatives_(Georgia)": 9471, "House_of_Representatives_(India)": 9472, "House_of_Representatives_(Indonesia)": 9473, "House_of_Representatives_(Iraq)": 9474, "House_of_Representatives_(Italy)": 9475, "House_of_Representatives_(Japan)": 9476, "House_of_Representatives_(Jordan)": 9477, "House_of_Representatives_(Latvia)": 9478, "House_of_Representatives_(Liberia)": 9479, "House_of_Representatives_(Libya)": 9480, "House_of_Representatives_(Malaysia)": 9481, "House_of_Representatives_(Morocco)": 9482, "House_of_Representatives_(Myanmar)": 9483, "House_of_Representatives_(Nauru)": 9484, "House_of_Representatives_(Nepal)": 9485, "House_of_Representatives_(Netherlands)": 9486, "House_of_Representatives_(Nigeria)": 9487, "House_of_Representatives_(Pakistan)": 9488, "House_of_Representatives_(Philippines)": 9489, "House_of_Representatives_(Poland)": 9490, "House_of_Representatives_(Russia)": 9491, "House_of_Representatives_(Rwanda)": 9492, "House_of_Representatives_(Saudi_Arabia)": 9493, "House_of_Representatives_(Tajikistan)": 9494, "House_of_Representatives_(Thailand)": 9495, "House_of_Representatives_(United_Kingdom)": 9496, "House_of_Representatives_(United_States)": 9497, "House_of_Representatives_(Uruguay)": 9498, "House_of_Representatives_(Vietnam)": 9499, "House_of_Representatives_of_Japan": 9500, "House_of_Representatives_of_Nigeria": 9501, "House_of_the_People": 9502, "Houthis": 9503, "Howard_Baker": 9504, "Howard_Government": 9505, "Hoy": 9506, "Hoyt_Yee": 9507, "Hrithik_Roshan": 9508, "Htin_Kyaw": 9509, "Hu_Chunhua": 9510, "Hu_Jintao": 9511, "Hua_Chunying": 9512, "Hua_Guofeng": 9513, "Huang_Jong-tsun": 9514, "Huang_Shih-ming": 9515, "Huanqiu_Shibao": 9516, "Hubert_Weber": 9517, "Hubertus_Heil": 9518, "Hudson_Austin": 9519, "Hugo_Chavez": 9520, "Hugo_Mart\u00ednez": 9521, "Hugo_Moyano": 9522, "Hugo_Swire": 9523, "Hugo_Yasky": 9524, "Hukum_Singh": 9525, "Human_Rights_Activist_(Algeria)": 9526, "Human_Rights_Activist_(Bahrain)": 9527, "Human_Rights_Activist_(Brazil)": 9528, "Human_Rights_Activist_(Canada)": 9529, "Human_Rights_Activist_(China)": 9530, "Human_Rights_Activist_(Egypt)": 9531, "Human_Rights_Activist_(Germany)": 9532, "Human_Rights_Activist_(Haiti)": 9533, "Human_Rights_Activist_(India)": 9534, "Human_Rights_Activist_(Indonesia)": 9535, "Human_Rights_Activist_(Iran)": 9536, "Human_Rights_Activist_(Iraq)": 9537, "Human_Rights_Activist_(Israel)": 9538, "Human_Rights_Activist_(Italy)": 9539, "Human_Rights_Activist_(Kenya)": 9540, "Human_Rights_Activist_(Kuwait)": 9541, "Human_Rights_Activist_(Malaysia)": 9542, "Human_Rights_Activist_(Mauritania)": 9543, "Human_Rights_Activist_(Mozambique)": 9544, "Human_Rights_Activist_(Nicaragua)": 9545, "Human_Rights_Activist_(Nigeria)": 9546, "Human_Rights_Activist_(Pakistan)": 9547, "Human_Rights_Activist_(Peru)": 9548, "Human_Rights_Activist_(Philippines)": 9549, "Human_Rights_Activist_(Russia)": 9550, "Human_Rights_Activist_(Saudi_Arabia)": 9551, "Human_Rights_Activist_(Singapore)": 9552, "Human_Rights_Activist_(Sri_Lanka)": 9553, "Human_Rights_Activist_(Sudan)": 9554, "Human_Rights_Activist_(Swaziland)": 9555, "Human_Rights_Activist_(Sweden)": 9556, "Human_Rights_Activist_(Switzerland)": 9557, "Human_Rights_Activist_(Syrian_Observatory_for_Human_Rights)": 9558, "Human_Rights_Activist_(Taiwan)": 9559, "Human_Rights_Activist_(Tanzania)": 9560, "Human_Rights_Activist_(Turkey)": 9561, "Human_Rights_Activist_(Uganda)": 9562, "Human_Rights_Activist_(Ukraine)": 9563, "Human_Rights_Activist_(United_Arab_Emirates)": 9564, "Human_Rights_Activist_(Uzbekistan)": 9565, "Human_Rights_Activist_(Venezuela)": 9566, "Human_Rights_Activist_(Vietnam)": 9567, "Human_Rights_Activist_(Yemen)": 9568, "Human_Rights_Activist_(Zimbabwe)": 9569, "Human_Rights_Association": 9570, "Human_Rights_Commission": 9571, "Human_Rights_Commission_(Afghanistan)": 9572, "Human_Rights_Commission_(Australia)": 9573, "Human_Rights_Commission_(Brazil)": 9574, "Human_Rights_Commission_(Canada)": 9575, "Human_Rights_Commission_(Ethiopia)": 9576, "Human_Rights_Commission_(Germany)": 9577, "Human_Rights_Commission_(India)": 9578, "Human_Rights_Commission_(Iraq)": 9579, "Human_Rights_Commission_(Ireland)": 9580, "Human_Rights_Commission_(Libya)": 9581, "Human_Rights_Commission_(Malawi)": 9582, "Human_Rights_Commission_(Malaysia)": 9583, "Human_Rights_Commission_(Mexico)": 9584, "Human_Rights_Commission_(Nepal)": 9585, "Human_Rights_Commission_(Niger)": 9586, "Human_Rights_Commission_(Nigeria)": 9587, "Human_Rights_Commission_(Pakistan)": 9588, "Human_Rights_Commission_(Philippines)": 9589, "Human_Rights_Commission_(Russia)": 9590, "Human_Rights_Commission_(South_Africa)": 9591, "Human_Rights_Commission_(South_Korea)": 9592, "Human_Rights_Commission_(Switzerland)": 9593, "Human_Rights_Commission_(Thailand)": 9594, "Human_Rights_Commission_(Ukraine)": 9595, "Human_Rights_Commission_(Zimbabwe)": 9596, "Human_Rights_Group_(Amnesty_International)": 9597, "Human_Rights_Group_(Association_of_Southeast_Asian_Nations)": 9598, "Human_Rights_Group_(Australia)": 9599, "Human_Rights_Group_(Azerbaijan)": 9600, "Human_Rights_Group_(Bahrain)": 9601, "Human_Rights_Group_(Bangladesh)": 9602, "Human_Rights_Group_(Cameroon)": 9603, "Human_Rights_Group_(China)": 9604, "Human_Rights_Group_(Congo)": 9605, "Human_Rights_Group_(Cuba)": 9606, "Human_Rights_Group_(Democratic_Republic_of_Congo)": 9607, "Human_Rights_Group_(Egypt)": 9608, "Human_Rights_Group_(Eritrea)": 9609, "Human_Rights_Group_(Gambia)": 9610, "Human_Rights_Group_(Greece)": 9611, "Human_Rights_Group_(Honduras)": 9612, "Human_Rights_Group_(Hungary)": 9613, "Human_Rights_Group_(India)": 9614, "Human_Rights_Group_(Indonesia)": 9615, "Human_Rights_Group_(Iran)": 9616, "Human_Rights_Group_(Iraq)": 9617, "Human_Rights_Group_(Israel)": 9618, "Human_Rights_Group_(Italy)": 9619, "Human_Rights_Group_(Kenya)": 9620, "Human_Rights_Group_(Libya)": 9621, "Human_Rights_Group_(Mali)": 9622, "Human_Rights_Group_(Mexico)": 9623, "Human_Rights_Group_(Mindanao)": 9624, "Human_Rights_Group_(Morocco)": 9625, "Human_Rights_Group_(Myanmar)": 9626, "Human_Rights_Group_(Nicaragua)": 9627, "Human_Rights_Group_(Niger)": 9628, "Human_Rights_Group_(Nigeria)": 9629, "Human_Rights_Group_(Oman)": 9630, "Human_Rights_Group_(Pakistan)": 9631, "Human_Rights_Group_(Philippines)": 9632, "Human_Rights_Group_(Poland)": 9633, "Human_Rights_Group_(Romania)": 9634, "Human_Rights_Group_(Russia)": 9635, "Human_Rights_Group_(Rwanda)": 9636, "Human_Rights_Group_(Saudi_Arabia)": 9637, "Human_Rights_Group_(Singapore)": 9638, "Human_Rights_Group_(South_Korea)": 9639, "Human_Rights_Group_(South_Sudan)": 9640, "Human_Rights_Group_(Spain)": 9641, "Human_Rights_Group_(Sudan)": 9642, "Human_Rights_Group_(Taiwan)": 9643, "Human_Rights_Group_(United_Arab_Emirates)": 9644, "Human_Rights_Group_(United_Kingdom)": 9645, "Human_Rights_Group_(United_Nations)": 9646, "Human_Rights_Group_(United_States)": 9647, "Human_Rights_Group_(Uzbekistan)": 9648, "Human_Rights_Group_(Yemen)": 9649, "Human_Rights_Leader_(Colombia)": 9650, "Human_Rights_Leader_(Malaysia)": 9651, "Human_Rights_Leader_(Qatar)": 9652, "Human_Rights_Watch": 9653, "Humanist_Party": 9654, "Humanist_Party_of_Solidarity": 9655, "Humayun_Kabir": 9656, "Humberto_De_la_Calle": 9657, "Humberto_Guatibonza": 9658, "Humberto_Ortega": 9659, "Humberto_Schiavoni": 9660, "Hun_Manet": 9661, "Hun_Sen": 9662, "Hung_Hsiu-chu": 9663, "Hungarian_Socialist_Party": 9664, "Hungary": 9665, "Hunter_(Australia)": 9666, "Hunter_(China)": 9667, "Hunter_(France)": 9668, "Hunter_(Germany)": 9669, "Hunter_(India)": 9670, "Hunter_(Iraq)": 9671, "Hunter_(Israel)": 9672, "Hunter_(Mali)": 9673, "Hunter_(New_Zealand)": 9674, "Hunter_(Nigeria)": 9675, "Hunter_(Saudi_Arabia)": 9676, "Hunter_(South_Africa)": 9677, "Hunter_(South_Korea)": 9678, "Hunter_(United_Kingdom)": 9679, "Husain_Haqqani": 9680, "Hussein_Ali_Mwinyi": 9681, "Hussein_Arab_Isse": 9682, "Hussein_Hajj_Hassan": 9683, "Hussein_Taher_bin_Yahya": 9684, "Hwang_Kyo_Ahn": 9685, "Hwang_Pyo'ng": 9686, "Hynniewtrep_National_Liberation_Council": 9687, "Hyundai_Motor": 9688, "H\u00e9ctor_Arce": 9689, "H\u00e9ctor_Lescano": 9690, "H\u00e9rard_Abraham": 9691, "H\u00fcrriyet_Daily_News": 9692, "I._Gandhi": 9693, "INA": 9694, "Iain_Duncan_Smith": 9695, "Ian_Hunter": 9696, "Ian_Khama": 9697, "Ian_Macdonald": 9698, "Ian_Paisley": 9699, "Iberia": 9700, "Ibikunle_Amosun": 9701, "Ibobi_Singh": 9702, "Ibrahim_Abd_al-Aziz_al-Assaf": 9703, "Ibrahim_Abdella": 9704, "Ibrahim_Agboola_Gambari": 9705, "Ibrahim_Ahmad_Umar": 9706, "Ibrahim_Badamasi_Babangida": 9707, "Ibrahim_Boubacar_Ke\u00efta": 9708, "Ibrahim_Geidam": 9709, "Ibrahim_Ghandur": 9710, "Ibrahim_Hassan_Dankwambo": 9711, "Ibrahim_Idris": 9712, "Ibrahim_Mehleb": 9713, "Ibrahim_Shehu_Shema": 9714, "Ibrahim_Shekarau": 9715, "Ibrahim_al-Amin": 9716, "Ibrahim_al-Jaafari": 9717, "Ibrahima_Soury_Toure": 9718, "Iceland": 9719, "Ichiro_Ozawa": 9720, "Ichkeria's_National_Security_Service": 9721, "Ida_Sawyer": 9722, "Idi_Amin": 9723, "Idris_Legbo_Kutigi": 9724, "Idris_Wada": 9725, "Idriss_D\u00e9by_Itno": 9726, "Idrissa_Seck": 9727, "Iftikhar_Ahmed": 9728, "Iftikhar_Muhammad_Chaudhry": 9729, "Ignasius_Jonan": 9730, "Ignatious_Chombo": 9731, "Ignazio_Cassis": 9732, "Igor_Crnadak": 9733, "Igor_Dodon": 9734, "Igor_Garafulic": 9735, "Igor_Giorgadze": 9736, "Igor_Ivanovich_Sechin": 9737, "Igor_Ivanovich_Shuvalov": 9738, "Igor_Komarov": 9739, "Igor_Konashenkov": 9740, "Igor_Morgulov": 9741, "Ihor_Plotnytskyy": 9742, "Ijaw_Youth_Council": 9743, "Ike_Ekweremadu": 9744, "Ikedi_Ohakim": 9745, "Ikililou_Dhoinine": 9746, "Ildefonso_Guajardo": 9747, "Ileana_Ros-Lehtinen": 9748, "Ilham_Aliyev": 9749, "Ilham_Tohti": 9750, "Iliana_Iotova": 9751, "Ilich_Ram\u00edrez_S\u00e1nchez": 9752, "Ilir_Meta": 9753, "Illegal_Immigrant_(Afghanistan)": 9754, "Illegal_Immigrant_(Africa)": 9755, "Illegal_Immigrant_(Algeria)": 9756, "Illegal_Immigrant_(Austria)": 9757, "Illegal_Immigrant_(Bangladesh)": 9758, "Illegal_Immigrant_(Bosnia_and_Herzegovina)": 9759, "Illegal_Immigrant_(Brazil)": 9760, "Illegal_Immigrant_(Bulgaria)": 9761, "Illegal_Immigrant_(Cambodia)": 9762, "Illegal_Immigrant_(Croatia)": 9763, "Illegal_Immigrant_(Czech_Republic)": 9764, "Illegal_Immigrant_(European_Union)": 9765, "Illegal_Immigrant_(France)": 9766, "Illegal_Immigrant_(Greece)": 9767, "Illegal_Immigrant_(Guatemala)": 9768, "Illegal_Immigrant_(Honduras)": 9769, "Illegal_Immigrant_(India)": 9770, "Illegal_Immigrant_(Indian_Administered_Kashmir)": 9771, "Illegal_Immigrant_(Iran)": 9772, "Illegal_Immigrant_(Italy)": 9773, "Illegal_Immigrant_(Latvia)": 9774, "Illegal_Immigrant_(Libya)": 9775, "Illegal_Immigrant_(Malawi)": 9776, "Illegal_Immigrant_(Mali)": 9777, "Illegal_Immigrant_(Mexico)": 9778, "Illegal_Immigrant_(Morocco)": 9779, "Illegal_Immigrant_(Niger)": 9780, "Illegal_Immigrant_(Nigeria)": 9781, "Illegal_Immigrant_(Pakistan)": 9782, "Illegal_Immigrant_(Sierra_Leone)": 9783, "Illegal_Immigrant_(Slovakia)": 9784, "Illegal_Immigrant_(South_Africa)": 9785, "Illegal_Immigrant_(Switzerland)": 9786, "Illegal_Immigrant_(Syria)": 9787, "Illegal_Immigrant_(Tanzania)": 9788, "Illegal_Immigrant_(Thailand)": 9789, "Illegal_Immigrant_(Tunisia)": 9790, "Illegal_Immigrant_(Turkey)": 9791, "Illegal_Immigrant_(Uganda)": 9792, "Illegal_Immigrant_(Ukraine)": 9793, "Illegal_Immigrant_(United_Kingdom)": 9794, "Illegal_Immigrant_(Zambia)": 9795, "Ilmars_Rimsevics": 9796, "Ilse_Aigner": 9797, "Iltalehti": 9798, "Ilya_Yashin": 9799, "Ilyas_Moussa_Dawaleh": 9800, "Imad_Jomaa": 9801, "Imedi_TV": 9802, "Imee_Marcos": 9803, "Imelda_Marcos": 9804, "Immigrants_(Afghanistan)": 9805, "Immigrants_(Africa)": 9806, "Immigrants_(Albania)": 9807, "Immigrants_(Algeria)": 9808, "Immigrants_(Australia)": 9809, "Immigrants_(Austria)": 9810, "Immigrants_(Bahamas)": 9811, "Immigrants_(Bangladesh)": 9812, "Immigrants_(Belgium)": 9813, "Immigrants_(Bosnia_and_Herzegovina)": 9814, "Immigrants_(Brazil)": 9815, "Immigrants_(Bulgaria)": 9816, "Immigrants_(Cambodia)": 9817, "Immigrants_(Cameroon)": 9818, "Immigrants_(Canada)": 9819, "Immigrants_(Caribbean)": 9820, "Immigrants_(Chile)": 9821, "Immigrants_(China)": 9822, "Immigrants_(Colombia)": 9823, "Immigrants_(Congo)": 9824, "Immigrants_(Cote_d'Ivoire)": 9825, "Immigrants_(Croatia)": 9826, "Immigrants_(Cuba)": 9827, "Immigrants_(Cyprus)": 9828, "Immigrants_(Czech_Republic)": 9829, "Immigrants_(Dominican_Republic)": 9830, "Immigrants_(Ecuador)": 9831, "Immigrants_(El_Salvador)": 9832, "Immigrants_(Eritrea)": 9833, "Immigrants_(Ethiopia)": 9834, "Immigrants_(France)": 9835, "Immigrants_(Gambia)": 9836, "Immigrants_(Germany)": 9837, "Immigrants_(Greece)": 9838, "Immigrants_(Guatemala)": 9839, "Immigrants_(Guinea)": 9840, "Immigrants_(Haiti)": 9841, "Immigrants_(Holy_See_(Vatican_City_State))": 9842, "Immigrants_(Honduras)": 9843, "Immigrants_(Hungary)": 9844, "Immigrants_(India)": 9845, "Immigrants_(Indonesia)": 9846, "Immigrants_(International)": 9847, "Immigrants_(Iraq)": 9848, "Immigrants_(Ireland)": 9849, "Immigrants_(Israel)": 9850, "Immigrants_(Italy)": 9851, "Immigrants_(Japan)": 9852, "Immigrants_(Jordan)": 9853, "Immigrants_(Kenya)": 9854, "Immigrants_(Kuwait)": 9855, "Immigrants_(Kyrgyzstan)": 9856, "Immigrants_(Latin_America)": 9857, "Immigrants_(Lebanon)": 9858, "Immigrants_(Liberia)": 9859, "Immigrants_(Libya)": 9860, "Immigrants_(Lithuania)": 9861, "Immigrants_(Macedonia)": 9862, "Immigrants_(Malaysia)": 9863, "Immigrants_(Mali)": 9864, "Immigrants_(Malta)": 9865, "Immigrants_(Mexico)": 9866, "Immigrants_(Middle_East)": 9867, "Immigrants_(Montenegro)": 9868, "Immigrants_(Morocco)": 9869, "Immigrants_(Myanmar)": 9870, "Immigrants_(Nepal)": 9871, "Immigrants_(New_Zealand)": 9872, "Immigrants_(Nicaragua)": 9873, "Immigrants_(Niger)": 9874, "Immigrants_(Nigeria)": 9875, "Immigrants_(North_Korea)": 9876, "Immigrants_(Pakistan)": 9877, "Immigrants_(Peru)": 9878, "Immigrants_(Philippines)": 9879, "Immigrants_(Poland)": 9880, "Immigrants_(Russia)": 9881, "Immigrants_(Senegal)": 9882, "Immigrants_(Slovenia)": 9883, "Immigrants_(Somalia)": 9884, "Immigrants_(South_Africa)": 9885, "Immigrants_(South_Korea)": 9886, "Immigrants_(South_Sudan)": 9887, "Immigrants_(Spain)": 9888, "Immigrants_(Sudan)": 9889, "Immigrants_(Sweden)": 9890, "Immigrants_(Switzerland)": 9891, "Immigrants_(Syria)": 9892, "Immigrants_(Taiwan)": 9893, "Immigrants_(Thailand)": 9894, "Immigrants_(Trinidad_and_Tobago)": 9895, "Immigrants_(Tunisia)": 9896, "Immigrants_(Turkey)": 9897, "Immigrants_(Ukraine)": 9898, "Immigrants_(United_Arab_Emirates)": 9899, "Immigrants_(United_Kingdom)": 9900, "Immigrants_(United_States)": 9901, "Immigrants_(Uzbekistan)": 9902, "Immigrants_(Venezuela)": 9903, "Immigrants_(Vietnam)": 9904, "Immigrants_(Yemen)": 9905, "Imran_Khan": 9906, "Imtiaz_Sooliman": 9907, "Inara_Murniece": 9908, "Incheon_District_Court": 9909, "Independence_Party_(Spain)": 9910, "Independence_Party_(United_Kingdom)": 9911, "Independent_Communications_Authority_of_South_Africa": 9912, "Independent_Corrupt_Practices_Commission": 9913, "Independent_Electoral_Commission": 9914, "Independent_Electoral_Commission_(Botswana)": 9915, "Independent_Electoral_Commission_(Burundi)": 9916, "Independent_Electoral_Commission_(Cote_d'Ivoire)": 9917, "Independent_Electoral_Commission_(Democratic_Republic_of_Congo)": 9918, "Independent_Electoral_Commission_(Nigeria)": 9919, "Independent_Electoral_Commission_(Somalia)": 9920, "Independent_High_Electoral_Commission": 9921, "Independent_National_Electoral_Commission": 9922, "Independent_Party": 9923, "Inder_Mohan": 9924, "India": 9925, "India_Maoist_Communist_Centre": 9926, "Indian_Administered_Kashmir": 9927, "Indian_Express": 9928, "Indian_Mujahideen": 9929, "Indian_Muslims": 9930, "Indian_National_Trade_Union_Congress": 9931, "Indian_Navy": 9932, "Indigenous_People_(Afghanistan)": 9933, "Indigenous_People_(Africa)": 9934, "Indigenous_People_(Albania)": 9935, "Indigenous_People_(Algeria)": 9936, "Indigenous_People_(Angola)": 9937, "Indigenous_People_(Armenia)": 9938, "Indigenous_People_(Australia)": 9939, "Indigenous_People_(Austria)": 9940, "Indigenous_People_(Azerbaijan)": 9941, "Indigenous_People_(Bahrain)": 9942, "Indigenous_People_(Bangladesh)": 9943, "Indigenous_People_(Belgium)": 9944, "Indigenous_People_(Benin)": 9945, "Indigenous_People_(Botswana)": 9946, "Indigenous_People_(Brazil)": 9947, "Indigenous_People_(Bulgaria)": 9948, "Indigenous_People_(Burkina_Faso)": 9949, "Indigenous_People_(Cambodia)": 9950, "Indigenous_People_(Cameroon)": 9951, "Indigenous_People_(Canada)": 9952, "Indigenous_People_(Caribbean)": 9953, "Indigenous_People_(Central_African_Republic)": 9954, "Indigenous_People_(Chad)": 9955, "Indigenous_People_(Chile)": 9956, "Indigenous_People_(China)": 9957, "Indigenous_People_(Colombia)": 9958, "Indigenous_People_(Congo)": 9959, "Indigenous_People_(Cote_d'Ivoire)": 9960, "Indigenous_People_(Croatia)": 9961, "Indigenous_People_(Cuba)": 9962, "Indigenous_People_(Cyprus)": 9963, "Indigenous_People_(Czech_Republic)": 9964, "Indigenous_People_(Democratic_Republic_of_Congo)": 9965, "Indigenous_People_(Egypt)": 9966, "Indigenous_People_(El_Salvador)": 9967, "Indigenous_People_(Estonia)": 9968, "Indigenous_People_(Ethiopia)": 9969, "Indigenous_People_(Fiji)": 9970, "Indigenous_People_(France)": 9971, "Indigenous_People_(Gambia)": 9972, "Indigenous_People_(Georgia)": 9973, "Indigenous_People_(Germany)": 9974, "Indigenous_People_(Ghana)": 9975, "Indigenous_People_(Greece)": 9976, "Indigenous_People_(Guatemala)": 9977, "Indigenous_People_(Guinea)": 9978, "Indigenous_People_(Holy_See_(Vatican_City_State))": 9979, "Indigenous_People_(Honduras)": 9980, "Indigenous_People_(Hong_Kong)": 9981, "Indigenous_People_(Hungary)": 9982, "Indigenous_People_(India)": 9983, "Indigenous_People_(Indonesia)": 9984, "Indigenous_People_(Iran)": 9985, "Indigenous_People_(Iraq)": 9986, "Indigenous_People_(Ireland)": 9987, "Indigenous_People_(Israel)": 9988, "Indigenous_People_(Italy)": 9989, "Indigenous_People_(Japan)": 9990, "Indigenous_People_(Kenya)": 9991, "Indigenous_People_(Kosovo)": 9992, "Indigenous_People_(Latvia)": 9993, "Indigenous_People_(Lebanon)": 9994, "Indigenous_People_(Lesotho)": 9995, "Indigenous_People_(Liberia)": 9996, "Indigenous_People_(Libya)": 9997, "Indigenous_People_(Lithuania)": 9998, "Indigenous_People_(Malawi)": 9999, "Indigenous_People_(Malaysia)": 10000, "Indigenous_People_(Mali)": 10001, "Indigenous_People_(Mexico)": 10002, "Indigenous_People_(Moldova)": 10003, "Indigenous_People_(Morocco)": 10004, "Indigenous_People_(Mozambique)": 10005, "Indigenous_People_(Myanmar)": 10006, "Indigenous_People_(Namibia)": 10007, "Indigenous_People_(Nauru)": 10008, "Indigenous_People_(Nepal)": 10009, "Indigenous_People_(Netherlands)": 10010, "Indigenous_People_(New_Zealand)": 10011, "Indigenous_People_(Nicaragua)": 10012, "Indigenous_People_(Niger)": 10013, "Indigenous_People_(Nigeria)": 10014, "Indigenous_People_(North_America)": 10015, "Indigenous_People_(North_Korea)": 10016, "Indigenous_People_(Oman)": 10017, "Indigenous_People_(Pakistan)": 10018, "Indigenous_People_(Palestinian_Territory,_Occupied)": 10019, "Indigenous_People_(Paraguay)": 10020, "Indigenous_People_(Peru)": 10021, "Indigenous_People_(Philippines)": 10022, "Indigenous_People_(Poland)": 10023, "Indigenous_People_(Portugal)": 10024, "Indigenous_People_(Qatar)": 10025, "Indigenous_People_(Romania)": 10026, "Indigenous_People_(Russia)": 10027, "Indigenous_People_(Rwanda)": 10028, "Indigenous_People_(Saudi_Arabia)": 10029, "Indigenous_People_(Senegal)": 10030, "Indigenous_People_(Serbia)": 10031, "Indigenous_People_(Singapore)": 10032, "Indigenous_People_(Somalia)": 10033, "Indigenous_People_(South_Africa)": 10034, "Indigenous_People_(South_Korea)": 10035, "Indigenous_People_(Spain)": 10036, "Indigenous_People_(Sri_Lanka)": 10037, "Indigenous_People_(Sudan)": 10038, "Indigenous_People_(Suriname)": 10039, "Indigenous_People_(Sweden)": 10040, "Indigenous_People_(Switzerland)": 10041, "Indigenous_People_(Syria)": 10042, "Indigenous_People_(Taiwan)": 10043, "Indigenous_People_(Tajikistan)": 10044, "Indigenous_People_(Tanzania)": 10045, "Indigenous_People_(Thailand)": 10046, "Indigenous_People_(Togo)": 10047, "Indigenous_People_(Tonga)": 10048, "Indigenous_People_(Tunisia)": 10049, "Indigenous_People_(Turkey)": 10050, "Indigenous_People_(Uganda)": 10051, "Indigenous_People_(Ukraine)": 10052, "Indigenous_People_(United_Arab_Emirates)": 10053, "Indigenous_People_(United_Kingdom)": 10054, "Indigenous_People_(United_States)": 10055, "Indigenous_People_(Uzbekistan)": 10056, "Indigenous_People_(Venezuela)": 10057, "Indigenous_People_(Vietnam)": 10058, "Indigenous_People_(Yemen)": 10059, "Indigenous_People_(Zimbabwe)": 10060, "Indonesia": 10061, "Industrial_&_Commercial_Bank_of_China": 10062, "Industrial_/_Textiles_/_Mining_Ministry_(Algeria)": 10063, "Industrial_/_Textiles_/_Mining_Ministry_(Australia)": 10064, "Industrial_/_Textiles_/_Mining_Ministry_(Belgium)": 10065, "Industrial_/_Textiles_/_Mining_Ministry_(Brazil)": 10066, "Industrial_/_Textiles_/_Mining_Ministry_(Cambodia)": 10067, "Industrial_/_Textiles_/_Mining_Ministry_(China)": 10068, "Industrial_/_Textiles_/_Mining_Ministry_(Czech_Republic)": 10069, "Industrial_/_Textiles_/_Mining_Ministry_(Egypt)": 10070, "Industrial_/_Textiles_/_Mining_Ministry_(India)": 10071, "Industrial_/_Textiles_/_Mining_Ministry_(Indonesia)": 10072, "Industrial_/_Textiles_/_Mining_Ministry_(Iran)": 10073, "Industrial_/_Textiles_/_Mining_Ministry_(Iraq)": 10074, "Industrial_/_Textiles_/_Mining_Ministry_(Italy)": 10075, "Industrial_/_Textiles_/_Mining_Ministry_(Japan)": 10076, "Industrial_/_Textiles_/_Mining_Ministry_(Kazakhstan)": 10077, "Industrial_/_Textiles_/_Mining_Ministry_(Malaysia)": 10078, "Industrial_/_Textiles_/_Mining_Ministry_(Pakistan)": 10079, "Industrial_/_Textiles_/_Mining_Ministry_(Peru)": 10080, "Industrial_/_Textiles_/_Mining_Ministry_(Qatar)": 10081, "Industrial_/_Textiles_/_Mining_Ministry_(Russia)": 10082, "Industrial_/_Textiles_/_Mining_Ministry_(Senegal)": 10083, "Industrial_/_Textiles_/_Mining_Ministry_(Singapore)": 10084, "Industrial_/_Textiles_/_Mining_Ministry_(South_Africa)": 10085, "Industrial_/_Textiles_/_Mining_Ministry_(South_Korea)": 10086, "Industrial_/_Textiles_/_Mining_Ministry_(Spain)": 10087, "Industrial_/_Textiles_/_Mining_Ministry_(Sudan)": 10088, "Industrial_/_Textiles_/_Mining_Ministry_(Switzerland)": 10089, "Industrial_/_Textiles_/_Mining_Ministry_(Syria)": 10090, "Industrial_/_Textiles_/_Mining_Ministry_(Thailand)": 10091, "Industrial_/_Textiles_/_Mining_Ministry_(Turkey)": 10092, "Industrial_/_Textiles_/_Mining_Ministry_(Ukraine)": 10093, "Industrial_/_Textiles_/_Mining_Ministry_(United_Kingdom)": 10094, "Industrial_/_Textiles_/_Mining_Ministry_(Venezuela)": 10095, "Industrial_/_Textiles_/_Mining_Ministry_(Vietnam)": 10096, "Industrial_/_Textiles_/_Mining_Ministry_(Zimbabwe)": 10097, "Industrial_Estate_Authority_of_Thailand": 10098, "Industry_(Algeria)": 10099, "Industry_(Australia)": 10100, "Industry_(Azerbaijan)": 10101, "Industry_(Bangladesh)": 10102, "Industry_(Belgium)": 10103, "Industry_(Brazil)": 10104, "Industry_(Bulgaria)": 10105, "Industry_(Cambodia)": 10106, "Industry_(Canada)": 10107, "Industry_(Chile)": 10108, "Industry_(China)": 10109, "Industry_(Congo)": 10110, "Industry_(Croatia)": 10111, "Industry_(Czech_Republic)": 10112, "Industry_(Democratic_Republic_of_Congo)": 10113, "Industry_(Egypt)": 10114, "Industry_(Estonia)": 10115, "Industry_(Ethiopia)": 10116, "Industry_(France)": 10117, "Industry_(Germany)": 10118, "Industry_(Guyana)": 10119, "Industry_(Hong_Kong)": 10120, "Industry_(Iceland)": 10121, "Industry_(India)": 10122, "Industry_(Indonesia)": 10123, "Industry_(Iran)": 10124, "Industry_(Israel)": 10125, "Industry_(Japan)": 10126, "Industry_(Latvia)": 10127, "Industry_(Malaysia)": 10128, "Industry_(Mali)": 10129, "Industry_(Mexico)": 10130, "Industry_(Namibia)": 10131, "Industry_(Netherlands)": 10132, "Industry_(New_Zealand)": 10133, "Industry_(Nigeria)": 10134, "Industry_(Norway)": 10135, "Industry_(Oman)": 10136, "Industry_(Pakistan)": 10137, "Industry_(Peru)": 10138, "Industry_(Philippines)": 10139, "Industry_(Poland)": 10140, "Industry_(Romania)": 10141, "Industry_(Russia)": 10142, "Industry_(Senegal)": 10143, "Industry_(Singapore)": 10144, "Industry_(South_Africa)": 10145, "Industry_(South_Korea)": 10146, "Industry_(Spain)": 10147, "Industry_(Sri_Lanka)": 10148, "Industry_(Sudan)": 10149, "Industry_(Sweden)": 10150, "Industry_(Syria)": 10151, "Industry_(Taiwan)": 10152, "Industry_(Tanzania)": 10153, "Industry_(Thailand)": 10154, "Industry_(Togo)": 10155, "Industry_(Tunisia)": 10156, "Industry_(Turkey)": 10157, "Industry_(Uganda)": 10158, "Industry_(Ukraine)": 10159, "Industry_(United_Arab_Emirates)": 10160, "Industry_(United_Kingdom)": 10161, "Industry_(United_States)": 10162, "Industry_(Venezuela)": 10163, "Industry_(Vietnam)": 10164, "Industry_(Zambia)": 10165, "Industry_(Zimbabwe)": 10166, "Ine_Marie_Eriksen_S\u00f8reide": 10167, "Information_/_Communication_/_Transparency_Ministry_(Afghanistan)": 10168, "Information_/_Communication_/_Transparency_Ministry_(Angola)": 10169, "Information_/_Communication_/_Transparency_Ministry_(Argentina)": 10170, "Information_/_Communication_/_Transparency_Ministry_(Armenia)": 10171, "Information_/_Communication_/_Transparency_Ministry_(Australia)": 10172, "Information_/_Communication_/_Transparency_Ministry_(Bangladesh)": 10173, "Information_/_Communication_/_Transparency_Ministry_(Belarus)": 10174, "Information_/_Communication_/_Transparency_Ministry_(Bulgaria)": 10175, "Information_/_Communication_/_Transparency_Ministry_(Canada)": 10176, "Information_/_Communication_/_Transparency_Ministry_(China)": 10177, "Information_/_Communication_/_Transparency_Ministry_(Cote_d'Ivoire)": 10178, "Information_/_Communication_/_Transparency_Ministry_(Croatia)": 10179, "Information_/_Communication_/_Transparency_Ministry_(Cuba)": 10180, "Information_/_Communication_/_Transparency_Ministry_(Czech_Republic)": 10181, "Information_/_Communication_/_Transparency_Ministry_(Djibouti)": 10182, "Information_/_Communication_/_Transparency_Ministry_(Egypt)": 10183, "Information_/_Communication_/_Transparency_Ministry_(Finland)": 10184, "Information_/_Communication_/_Transparency_Ministry_(France)": 10185, "Information_/_Communication_/_Transparency_Ministry_(Germany)": 10186, "Information_/_Communication_/_Transparency_Ministry_(Hong_Kong)": 10187, "Information_/_Communication_/_Transparency_Ministry_(Iceland)": 10188, "Information_/_Communication_/_Transparency_Ministry_(India)": 10189, "Information_/_Communication_/_Transparency_Ministry_(Indonesia)": 10190, "Information_/_Communication_/_Transparency_Ministry_(Iran)": 10191, "Information_/_Communication_/_Transparency_Ministry_(Iraq)": 10192, "Information_/_Communication_/_Transparency_Ministry_(Ireland)": 10193, "Information_/_Communication_/_Transparency_Ministry_(Israel)": 10194, "Information_/_Communication_/_Transparency_Ministry_(Italy)": 10195, "Information_/_Communication_/_Transparency_Ministry_(Japan)": 10196, "Information_/_Communication_/_Transparency_Ministry_(Kenya)": 10197, "Information_/_Communication_/_Transparency_Ministry_(Latvia)": 10198, "Information_/_Communication_/_Transparency_Ministry_(Liberia)": 10199, "Information_/_Communication_/_Transparency_Ministry_(Libya)": 10200, "Information_/_Communication_/_Transparency_Ministry_(Lithuania)": 10201, "Information_/_Communication_/_Transparency_Ministry_(Malawi)": 10202, "Information_/_Communication_/_Transparency_Ministry_(Malaysia)": 10203, "Information_/_Communication_/_Transparency_Ministry_(Mexico)": 10204, "Information_/_Communication_/_Transparency_Ministry_(Moldova)": 10205, "Information_/_Communication_/_Transparency_Ministry_(Montenegro)": 10206, "Information_/_Communication_/_Transparency_Ministry_(Mozambique)": 10207, "Information_/_Communication_/_Transparency_Ministry_(Myanmar)": 10208, "Information_/_Communication_/_Transparency_Ministry_(Namibia)": 10209, "Information_/_Communication_/_Transparency_Ministry_(New_Zealand)": 10210, "Information_/_Communication_/_Transparency_Ministry_(Nigeria)": 10211, "Information_/_Communication_/_Transparency_Ministry_(Papua_New_Guinea)": 10212, "Information_/_Communication_/_Transparency_Ministry_(Philippines)": 10213, "Information_/_Communication_/_Transparency_Ministry_(Romania)": 10214, "Information_/_Communication_/_Transparency_Ministry_(Russia)": 10215, "Information_/_Communication_/_Transparency_Ministry_(Rwanda)": 10216, "Information_/_Communication_/_Transparency_Ministry_(Saudi_Arabia)": 10217, "Information_/_Communication_/_Transparency_Ministry_(Singapore)": 10218, "Information_/_Communication_/_Transparency_Ministry_(Slovakia)": 10219, "Information_/_Communication_/_Transparency_Ministry_(South_Africa)": 10220, "Information_/_Communication_/_Transparency_Ministry_(South_Korea)": 10221, "Information_/_Communication_/_Transparency_Ministry_(Sweden)": 10222, "Information_/_Communication_/_Transparency_Ministry_(Syria)": 10223, "Information_/_Communication_/_Transparency_Ministry_(Taiwan)": 10224, "Information_/_Communication_/_Transparency_Ministry_(Thailand)": 10225, "Information_/_Communication_/_Transparency_Ministry_(Tunisia)": 10226, "Information_/_Communication_/_Transparency_Ministry_(Turkey)": 10227, "Information_/_Communication_/_Transparency_Ministry_(Turkmenistan)": 10228, "Information_/_Communication_/_Transparency_Ministry_(United_Kingdom)": 10229, "Information_/_Communication_/_Transparency_Ministry_(Venezuela)": 10230, "Information_/_Communication_/_Transparency_Ministry_(Vietnam)": 10231, "Information_/_Communication_/_Transparency_Ministry_(Yemen)": 10232, "Information_/_Communication_/_Transparency_Ministry_(Zambia)": 10233, "Information_/_Communication_/_Transparency_Ministry_(Zimbabwe)": 10234, "Information_Minister_Huda": 10235, "Information_Ministry_(Afghanistan)": 10236, "Information_Ministry_(Arab_Unidentified_State_Actor)": 10237, "Information_Ministry_(Bangladesh)": 10238, "Information_Ministry_(China)": 10239, "Information_Ministry_(Congo)": 10240, "Information_Ministry_(Eritrea)": 10241, "Information_Ministry_(Gambia)": 10242, "Information_Ministry_(Ghana)": 10243, "Information_Ministry_(India)": 10244, "Information_Ministry_(Indonesia)": 10245, "Information_Ministry_(Iran)": 10246, "Information_Ministry_(Kuwait)": 10247, "Information_Ministry_(Lebanon)": 10248, "Information_Ministry_(Liberia)": 10249, "Information_Ministry_(Malawi)": 10250, "Information_Ministry_(Malaysia)": 10251, "Information_Ministry_(Myanmar)": 10252, "Information_Ministry_(Namibia)": 10253, "Information_Ministry_(Nigeria)": 10254, "Information_Ministry_(Oman)": 10255, "Information_Ministry_(Pakistan)": 10256, "Information_Ministry_(Palestinian_Territory,_Occupied)": 10257, "Information_Ministry_(Philippines)": 10258, "Information_Ministry_(Saudi_Arabia)": 10259, "Information_Ministry_(Singapore)": 10260, "Information_Ministry_(Slovakia)": 10261, "Information_Ministry_(Somalia)": 10262, "Information_Ministry_(South_Sudan)": 10263, "Information_Ministry_(Sudan)": 10264, "Information_Ministry_(Syria)": 10265, "Information_Ministry_(Tanzania)": 10266, "Information_Ministry_(Uganda)": 10267, "Information_Ministry_(Ukraine)": 10268, "Information_Ministry_(Vietnam)": 10269, "Information_Ministry_(Yemen)": 10270, "Information_Ministry_(Zambia)": 10271, "Information_Ministry_(Zimbabwe)": 10272, "Infosys": 10273, "Infrastructure_Canada": 10274, "Inga": 10275, "Ingibj\u00f6rg_S\u00f3lr\u00fan_G\u00edslad\u00f3ttir": 10276, "Ingrid_Betancourt_Pulecio": 10277, "Ingrid_Roxana_Baldetti_Elias": 10278, "Ingrida_\u0160imonyt\u0117": 10279, "Inguna_Sudraba": 10280, "Ingush": 10281, "Ingushetia": 10282, "Inkatha_Freedom_Party": 10283, "Inner_Mongolia": 10284, "Innsbruck": 10285, "Inonge_Wina": 10286, "Inspector_General_(Angola)": 10287, "Inspector_General_(Colombia)": 10288, "Inspector_General_(Congo)": 10289, "Inspector_General_(Cote_d'Ivoire)": 10290, "Inspector_General_(Gambia)": 10291, "Inspector_General_(Ghana)": 10292, "Inspector_General_(India)": 10293, "Inspector_General_(Indonesia)": 10294, "Inspector_General_(Kenya)": 10295, "Inspector_General_(Malawi)": 10296, "Inspector_General_(Malaysia)": 10297, "Inspector_General_(Morocco)": 10298, "Inspector_General_(Namibia)": 10299, "Inspector_General_(Nigeria)": 10300, "Inspector_General_(Pakistan)": 10301, "Inspector_General_(Russia)": 10302, "Inspector_General_(Sierra_Leone)": 10303, "Inspector_General_(South_Korea)": 10304, "Inspector_General_(Tanzania)": 10305, "Inspector_General_(Uganda)": 10306, "Inspector_General_(United_Arab_Emirates)": 10307, "Inspector_General_(United_Kingdom)": 10308, "Inspector_General_(United_States)": 10309, "Inspector_General_(Vietnam)": 10310, "Inspector_General_of_Police_and_Customs": 10311, "Institute_for_Science_and_International_Security": 10312, "Institute_of_Chemical_Technology": 10313, "Institute_of_International_Finance": 10314, "Institutional_Revolutionary_Party": 10315, "Insurgency_(Afghanistan)": 10316, "Insurgency_(Colombia)": 10317, "Insurgency_(India)": 10318, "Insurgency_(Iraq)": 10319, "Insurgency_(Myanmar)": 10320, "Insurgency_(Nigeria)": 10321, "Insurgency_(Philippines)": 10322, "Insurgency_(Saudi_Arabia)": 10323, "Insurgency_(Sudan)": 10324, "Insurgency_(Taliban)": 10325, "Insurgent_(Afghanistan)": 10326, "Insurgent_(Africa)": 10327, "Insurgent_(Al-Shabaab)": 10328, "Insurgent_(Al_Qaeda)": 10329, "Insurgent_(Australia)": 10330, "Insurgent_(Boko_Haram)": 10331, "Insurgent_(Burkina_Faso)": 10332, "Insurgent_(Cameroon)": 10333, "Insurgent_(Colombia)": 10334, "Insurgent_(Democratic_Republic_of_Congo)": 10335, "Insurgent_(Hong_Kong)": 10336, "Insurgent_(India)": 10337, "Insurgent_(Indian_Administered_Kashmir)": 10338, "Insurgent_(Indian_Mujahideen)": 10339, "Insurgent_(Japan)": 10340, "Insurgent_(Lebanon)": 10341, "Insurgent_(Mozambique)": 10342, "Insurgent_(Myanmar)": 10343, "Insurgent_(New_People's_Army)": 10344, "Insurgent_(New_Zealand)": 10345, "Insurgent_(Niger)": 10346, "Insurgent_(Nigeria)": 10347, "Insurgent_(Pakistan)": 10348, "Insurgent_(Pakistan_administered_Kashmir)": 10349, "Insurgent_(Philippines)": 10350, "Insurgent_(Russia)": 10351, "Insurgent_(Somalia)": 10352, "Insurgent_(Sudan)": 10353, "Insurgent_(Syria)": 10354, "Insurgent_(Taliban)": 10355, "Insurgent_(Thailand)": 10356, "Insurgent_(Turkish_Kurds)": 10357, "Insurgent_(Yemen)": 10358, "Insurgent_Leader_(Afghanistan)": 10359, "Integrity_Commission": 10360, "Intellectual_(Argentina)": 10361, "Intellectual_(Bangladesh)": 10362, "Intellectual_(Brazil)": 10363, "Intellectual_(China)": 10364, "Intellectual_(Cuba)": 10365, "Intellectual_(Egypt)": 10366, "Intellectual_(France)": 10367, "Intellectual_(Germany)": 10368, "Intellectual_(India)": 10369, "Intellectual_(Iran)": 10370, "Intellectual_(Latin_America)": 10371, "Intellectual_(Nigeria)": 10372, "Intellectual_(Palestinian_Territory,_Occupied)": 10373, "Intellectual_(Poland)": 10374, "Intellectual_(South_Africa)": 10375, "Intellectual_(Venezuela)": 10376, "Intellectual_(Vietnam)": 10377, "Intelligence_(Afghanistan)": 10378, "Intelligence_(Armenia)": 10379, "Intelligence_(Australia)": 10380, "Intelligence_(Austria)": 10381, "Intelligence_(Belgium)": 10382, "Intelligence_(Bolivarian_Intelligence_Service)": 10383, "Intelligence_(China)": 10384, "Intelligence_(Colombia)": 10385, "Intelligence_(Czech_Republic)": 10386, "Intelligence_(Denmark)": 10387, "Intelligence_(Egypt)": 10388, "Intelligence_(France)": 10389, "Intelligence_(Georgia)": 10390, "Intelligence_(India)": 10391, "Intelligence_(Iran)": 10392, "Intelligence_(Iraq)": 10393, "Intelligence_(Israel)": 10394, "Intelligence_(Jordan)": 10395, "Intelligence_(National_Directorate_of_Security)": 10396, "Intelligence_(National_Intelligence_Service)": 10397, "Intelligence_(Netherlands)": 10398, "Intelligence_(Pakistan)": 10399, "Intelligence_(Palestinian_Territory,_Occupied)": 10400, "Intelligence_(Philippines)": 10401, "Intelligence_(Poland)": 10402, "Intelligence_(Romania)": 10403, "Intelligence_(Russia)": 10404, "Intelligence_(Shin_Bet)": 10405, "Intelligence_(Slovakia)": 10406, "Intelligence_(Somalia)": 10407, "Intelligence_(South_Africa)": 10408, "Intelligence_(South_Korea)": 10409, "Intelligence_(Sudan)": 10410, "Intelligence_(Switzerland)": 10411, "Intelligence_(Syria)": 10412, "Intelligence_(Thailand)": 10413, "Intelligence_(Turkey)": 10414, "Intelligence_(Ukraine)": 10415, "Intelligence_(United_Kingdom)": 10416, "Intelligence_(United_States)": 10417, "Intelligence_(Uzbekistan)": 10418, "Intelligence_(Venezuela)": 10419, "Intelligence_Chief_(Afghanistan)": 10420, "Intelligence_Chief_(Brazil)": 10421, "Intelligence_Chief_(Bulgaria)": 10422, "Intelligence_Chief_(Egypt)": 10423, "Intelligence_Chief_(Germany)": 10424, "Intelligence_Chief_(India)": 10425, "Intelligence_Chief_(Iraq)": 10426, "Intelligence_Chief_(Lebanon)": 10427, "Intelligence_Chief_(North_Korea)": 10428, "Intelligence_Chief_(Pakistan)": 10429, "Intelligence_Chief_(Palestinian_Territory,_Occupied)": 10430, "Intelligence_Chief_(Russia)": 10431, "Intelligence_Chief_(Saudi_Arabia)": 10432, "Intelligence_Chief_(South_Korea)": 10433, "Intelligence_Chief_(Syria)": 10434, "Intelligence_Chief_(Turkey)": 10435, "Intelligence_Chief_(United_States)": 10436, "Intelligence_Officer_(Afghanistan)": 10437, "Intelligence_Officer_(Australia)": 10438, "Intelligence_Officer_(China)": 10439, "Intelligence_Officer_(Colombia)": 10440, "Intelligence_Officer_(Congo)": 10441, "Intelligence_Officer_(Croatia)": 10442, "Intelligence_Officer_(Czech_Republic)": 10443, "Intelligence_Officer_(France)": 10444, "Intelligence_Officer_(Germany)": 10445, "Intelligence_Officer_(India)": 10446, "Intelligence_Officer_(Indonesia)": 10447, "Intelligence_Officer_(Iran)": 10448, "Intelligence_Officer_(Israel)": 10449, "Intelligence_Officer_(Lebanon)": 10450, "Intelligence_Officer_(Peru)": 10451, "Intelligence_Officer_(Philippines)": 10452, "Intelligence_Officer_(Russia)": 10453, "Intelligence_Officer_(Rwanda)": 10454, "Intelligence_Officer_(Somalia)": 10455, "Intelligence_Officer_(South_Africa)": 10456, "Intelligence_Officer_(Sri_Lanka)": 10457, "Intelligence_Officer_(Sweden)": 10458, "Intelligence_Officer_(Syria)": 10459, "Intelligence_Officer_(Taiwan)": 10460, "Intelligence_Officer_(Turkey)": 10461, "Intelligence_Officer_(Ukraine)": 10462, "Intelligence_Officer_(United_Kingdom)": 10463, "Intelligence_Officer_(United_States)": 10464, "Intelligence_Officer_(Venezuela)": 10465, "Intelligence_Officer_(Vietnam)": 10466, "Intelligence_and_Security_Committee": 10467, "Inter-American_Court_of_Human_Rights": 10468, "Inter-American_Development_Bank": 10469, "Inter-Services_Intelligence": 10470, "Inter_American_Press_Association": 10471, "Inter_Governmental_Panel_on_Climate_Change": 10472, "Inter_Press_Service": 10473, "Inter_RAO": 10474, "Inter_Service_Intelligence_(Pakistan)": 10475, "Interfax": 10476, "Intergovernmental_Authority_on_Development": 10477, "Interim_Government_(India)": 10478, "Interim_Government_(Libya)": 10479, "Interim_Government_(Nigeria)": 10480, "Interim_Government_(Pakistan)": 10481, "Interim_Government_(Syria)": 10482, "Interim_Leader_(Liberia)": 10483, "Interim_Leader_(South_Korea)": 10484, "Internal_Macedonian_Revolutionary_Organization_-_Democratic_Party_for_Macedonian_National_Unity": 10485, "Internal_Revenue_Service": 10486, "Internal_Security_Operations_Command": 10487, "International": 10488, "International_Atomic_Energy_Agency": 10489, "International_Bank_of_Azerbaijan": 10490, "International_Centre_for_Settlement_of_Investment_Disputes": 10491, "International_Chamber_of_Commerce": 10492, "International_Civil_Aviation_Organization": 10493, "International_Cocoa_Organization": 10494, "International_Commission_Against_Impunity_in_Guatemala": 10495, "International_Commission_of_Jurists": 10496, "International_Commission_on_Missing_Persons": 10497, "International_Committee_of_the_Red_Cross": 10498, "International_Court_of_Justice": 10499, "International_Criminal_Court": 10500, "International_Criminal_Tribunal_for_Rwanda": 10501, "International_Crisis_Group": 10502, "International_Energy_Agency": 10503, "International_Federation_of_Human_Rights": 10504, "International_Federation_of_Journalists": 10505, "International_Federation_of_Red_Cross_and_Red_Crescent_Societies": 10506, "International_Finance_Corporation": 10507, "International_Government_Organizations": 10508, "International_Labor_Organization": 10509, "International_Maritime_Organization": 10510, "International_Medical_Corps": 10511, "International_Monetary_Fund": 10512, "International_Olympic_Committee": 10513, "International_Organization_for_Migration": 10514, "International_Parliament": 10515, "International_Press_Institute": 10516, "International_Rescue_Committee": 10517, "International_Rice_Research_Institute": 10518, "International_Sikh_Youth_Federation": 10519, "International_Telecommunication_Union": 10520, "International_Terrorist_(Russia)": 10521, "International_Trade_Union_Confederation": 10522, "Internews": 10523, "Interpol": 10524, "Investigative_Commission_(Georgia)": 10525, "Investigative_Commission_(Mexico)": 10526, "Investigative_Commission_(South_Africa)": 10527, "Investment_Commission_(Australia)": 10528, "Investment_Commission_(Ethiopia)": 10529, "Investment_Commission_(Myanmar)": 10530, "Investment_Consultancy_and_Computering_Services": 10531, "Ioan_Mircea_Pascu": 10532, "Ion_Iliescu": 10533, "Iqbal_Singh": 10534, "Irakli_Ghudushauri-Shiolashvili": 10535, "Irakli_Okruashvili": 10536, "Iran": 10537, "Iran_newspaper": 10538, "Iranian_Kurds": 10539, "Iranian_Labour_News_Agency": 10540, "Iranian_Oil_Company": 10541, "Iranian_Parliament": 10542, "Iranian_Students_News_Agency": 10543, "Iraq": 10544, "Iraqi_Air_Force": 10545, "Iraqi_Kurdistan": 10546, "Iraqi_Kurds": 10547, "Iraqi_National_Movement": 10548, "Ireland": 10549, "Iris_Varela": 10550, "Irish_Council_for_Civil_Liberties": 10551, "Irish_Refugee_Council": 10552, "Irish_Republican_Army": 10553, "Irkut": 10554, "Irom_Sharmila": 10555, "Ironwood_Pharmaceutical": 10556, "Irwandi_Yusuf": 10557, "Irwin_Cotler": 10558, "Iryna_Herashchenko": 10559, "Isaac_Herzog": 10560, "Isaac_Jackson": 10561, "Isabel_Saint_Malo_de_Alvarado": 10562, "Isaias_Afewerki": 10563, "Isatou_Njie-Saidy": 10564, "Isa\u00edas_Samakuva": 10565, "Ishaq_Dar": 10566, "Ishwor_Pokhrel": 10567, "Isidore_Mvouba": 10568, "Islam_Karimov": 10569, "Islamic_(Afghanistan)": 10570, "Islamic_(India)": 10571, "Islamic_(Indonesia)": 10572, "Islamic_(Iran)": 10573, "Islamic_(Iraq)": 10574, "Islamic_(Jordan)": 10575, "Islamic_(Libya)": 10576, "Islamic_(Nigeria)": 10577, "Islamic_(Russia)": 10578, "Islamic_(United_States)": 10579, "Islamic_Cleric_(Indonesia)": 10580, "Islamic_Cleric_(Nigeria)": 10581, "Islamic_Cleric_(United_States)": 10582, "Islamic_Community": 10583, "Islamic_Council_(Iraq)": 10584, "Islamic_Courts_Union": 10585, "Islamic_Development_Bank": 10586, "Islamic_Extremist_Group_(Abu_Sayyaf)": 10587, "Islamic_Extremist_Group_(Afghanistan)": 10588, "Islamic_Extremist_Group_(Al_Qaeda)": 10589, "Islamic_Extremist_Group_(Bangladesh)": 10590, "Islamic_Extremist_Group_(Egypt)": 10591, "Islamic_Extremist_Group_(India)": 10592, "Islamic_Extremist_Group_(Indonesia)": 10593, "Islamic_Extremist_Group_(Islamic_State_of_Iraq_and_the_Levant)": 10594, "Islamic_Extremist_Group_(Lebanon)": 10595, "Islamic_Extremist_Group_(Mozambique)": 10596, "Islamic_Extremist_Group_(Nigeria)": 10597, "Islamic_Extremist_Group_(Oman)": 10598, "Islamic_Extremist_Group_(Pakistan)": 10599, "Islamic_Extremist_Group_(Qatar)": 10600, "Islamic_Extremist_Group_(Russia)": 10601, "Islamic_Jihad": 10602, "Islamic_Militant_(Algeria)": 10603, "Islamic_Militant_(Bangladesh)": 10604, "Islamic_Militant_(Czech_Republic)": 10605, "Islamic_Militant_(Egypt)": 10606, "Islamic_Militant_(Hamas)": 10607, "Islamic_Militant_(Indonesia)": 10608, "Islamic_Militant_(Islamic_State_of_Iraq_and_the_Levant)": 10609, "Islamic_Militant_(Israel)": 10610, "Islamic_Militant_(Kenya)": 10611, "Islamic_Militant_(Mali)": 10612, "Islamic_Militant_(Nigeria)": 10613, "Islamic_Militant_(Pakistan)": 10614, "Islamic_Militant_(Palestinian_Territory,_Occupied)": 10615, "Islamic_Militant_(Philippines)": 10616, "Islamic_Militant_(Yemen)": 10617, "Islamic_Movement_in_Israel": 10618, "Islamic_Organization": 10619, "Islamic_Preacher_(Afghanistan)": 10620, "Islamic_Preacher_(Algeria)": 10621, "Islamic_Preacher_(Austria)": 10622, "Islamic_Preacher_(Azerbaijan)": 10623, "Islamic_Preacher_(Bahrain)": 10624, "Islamic_Preacher_(Belgium)": 10625, "Islamic_Preacher_(Burkina_Faso)": 10626, "Islamic_Preacher_(Cameroon)": 10627, "Islamic_Preacher_(Canada)": 10628, "Islamic_Preacher_(Central_African_Republic)": 10629, "Islamic_Preacher_(Cote_d'Ivoire)": 10630, "Islamic_Preacher_(Egypt)": 10631, "Islamic_Preacher_(France)": 10632, "Islamic_Preacher_(India)": 10633, "Islamic_Preacher_(Indonesia)": 10634, "Islamic_Preacher_(Iran)": 10635, "Islamic_Preacher_(Kenya)": 10636, "Islamic_Preacher_(Kosovo)": 10637, "Islamic_Preacher_(Libya)": 10638, "Islamic_Preacher_(Nigeria)": 10639, "Islamic_Preacher_(Pakistan)": 10640, "Islamic_Preacher_(Russia)": 10641, "Islamic_Preacher_(Saudi_Arabia)": 10642, "Islamic_Preacher_(Senegal)": 10643, "Islamic_Preacher_(South_Africa)": 10644, "Islamic_Preacher_(Spain)": 10645, "Islamic_Preacher_(Sudan)": 10646, "Islamic_Preacher_(Turkey)": 10647, "Islamic_Preacher_(United_Kingdom)": 10648, "Islamic_Preacher_(United_States)": 10649, "Islamic_Preacher_(Uzbekistan)": 10650, "Islamic_Preacher_(Yemen)": 10651, "Islamic_Rebel_(Philippines)": 10652, "Islamic_Rebirth_Party": 10653, "Islamic_Republic_News_Agency": 10654, "Islamic_Republic_of_Iran_Broadcasting": 10655, "Islamic_Revolution_Guards_Corps": 10656, "Islamic_Revolutionary_Court": 10657, "Islamic_Salvation_Army": 10658, "Islamic_School": 10659, "Islamic_State_of_Iraq_and_the_Levant": 10660, "Ismail_Haniya": 10661, "Ismail_Khan": 10662, "Ismail_Ould_Cheikh_Ahmed": 10663, "Isma\u00efl_Omar_Guelleh": 10664, "Israel": 10665, "Israel_Electric_Corporation": 10666, "Israel_Ram\u00edrez_Pineda": 10667, "Israeli_Defense_Forces": 10668, "Issa_Aremu": 10669, "Issa_Tchiroma_Bakary": 10670, "Issam_Fares": 10671, "Isselkou_Ould_Ahmed_Izid_Bih": 10672, "Istrian_Democratic_Assembly": 10673, "Istv\u00e1n_Hiller": 10674, "Ita_Solomon_Enang": 10675, "Italy": 10676, "Itamar_Franco": 10677, "Itochu": 10678, "Itsunori_Onodera": 10679, "Iurie_Leanca": 10680, "Ivailo_Kalfin": 10681, "Ivan_Brajovic": 10682, "Ivan_Cepeda": 10683, "Ivan_Gasparovic": 10684, "Ivan_Jarnjak": 10685, "Ivan_Melnikov": 10686, "Ivan_Stefanec": 10687, "Ivan_Vrdoljak": 10688, "Ivan_\u010cehok": 10689, "Ivanka_Trump": 10690, "Ivars_Bickovics": 10691, "Ivars_Godmanis": 10692, "Ivaylo_Moskovski": 10693, "Ivica_Da\u010di\u0107": 10694, "Ivica_Racan": 10695, "Ivo_Sanader": 10696, "Ivorian_Popular_Front": 10697, "Ixia": 10698, "Iyad_Ag_Ghali": 10699, "Iyad_Allawi": 10700, "Iyiola_Omisore": 10701, "Izvestiya": 10702, "Izz_ad-Din_al-Qassam_Brigades": 10703, "Izzat_Ibrahim_al-Douri": 10704, "I\u00f1igo_Urkullu": 10705, "J.H._Patel": 10706, "J.J._Singh": 10707, "J.P._Sharma": 10708, "J.S._Chauhan": 10709, "J.S._Verma": 10710, "J._Prakash": 10711, "J._Tytler": 10712, "J.c._Penney": 10713, "JETRO": 10714, "JPMorgan_Chase": 10715, "J_Jayalalithaa": 10716, "Jaak_Aab": 10717, "Jaanus_Marrandi": 10718, "Jaap_de_Hoop_Scheffer": 10719, "Jaber_Mubarak_Al-Sabah": 10720, "Jabhat_al-Nusra": 10721, "Jacek_Czaputowicz": 10722, "Jacinda_Ardern": 10723, "Jacinto_Su\u00e1rez": 10724, "Jack_Guy_Lafontant": 10725, "Jack_Ma": 10726, "Jack_Reed": 10727, "Jack_Straw": 10728, "Jackson_Mthembu": 10729, "Jacob_Gedleyihlekisa_Zuma": 10730, "Jacob_Jusu_Saffa": 10731, "Jacob_Oulanyah": 10732, "Jacques_Chirac": 10733, "Jacques_Fame_Ndongo": 10734, "Jacques_Rogge": 10735, "Jadranka_Joksimovic": 10736, "Jafar_Imam": 10737, "Jagadish_Shettar": 10738, "Jagannath_Mishra": 10739, "Jagat_Prakash_Nadda": 10740, "Jagdeep_Singh": 10741, "Jagdish_Mukhi": 10742, "Jagdish_Singh": 10743, "Jagir_Singh": 10744, "Jagmohan": 10745, "Jagtar_Singh_Tara": 10746, "Jahangir_Alam": 10747, "Jahangir_Tareen": 10748, "Jaime_Campos": 10749, "Jaime_Paz": 10750, "Jaime_Quintana": 10751, "Jaipal_Reddy": 10752, "Jaish-e-Mohammad": 10753, "Jaka_Jamba": 10754, "Jakarta_Post": 10755, "Jakaya_Mrisho_Kikwete": 10756, "Jalal_Talabani": 10757, "Jalal_al-Ruwaishan": 10758, "Jalaluddin_Haqqani": 10759, "Jamaat-ud-Dawa": 10760, "Jamaat-ul-Mujahideen": 10761, "Jamaat_I_Islami": 10762, "Jamaat_al_Muslimeen": 10763, "Jamaica": 10764, "Jamal_Khashoggi": 10765, "James_A._Kelly": 10766, "James_B._Comey": 10767, "James_B._Smith": 10768, "James_Brokenshire": 10769, "James_F._Moriarty": 10770, "James_Fitz-Allen_Mitchell": 10771, "James_Foley": 10772, "James_Francis_Dobbins": 10773, "James_G._Stavridis": 10774, "James_Jeffrey": 10775, "James_Jimenez": 10776, "James_L._Jones": 10777, "James_M._Inhofe": 10778, "James_Macharia": 10779, "James_Mattis": 10780, "James_Michel": 10781, "James_Moore": 10782, "James_Morris": 10783, "James_Onanefe_Ibori": 10784, "James_Orengo": 10785, "James_Packer": 10786, "James_Scott_Peterson": 10787, "James_Selfe": 10788, "James_Shikwati": 10789, "James_Soong": 10790, "James_T._Hill": 10791, "James_Wani_Igga": 10792, "Jameson_Timba": 10793, "Jamestown_Foundation": 10794, "Jamiat-e_Islami": 10795, "Jamie_Dimon": 10796, "Jammu-Kashmir_Liberation_Front": 10797, "Jamshid_Kuchkarov": 10798, "Jan_Egeland": 10799, "Jan_Jambon": 10800, "Jan_Morcha_Party": 10801, "Jan_Pejsek": 10802, "Jan_Petersen": 10803, "Janan_Musazai": 10804, "Janardhana_Reddy": 10805, "Janat_Mukwaya": 10806, "Janata": 10807, "Janata_Dal": 10808, "Janata_Party": 10809, "Janata_Vimukthi_Peramuna": 10810, "Jane_Holl_Lute": 10811, "Janeshwar_Mishra": 10812, "Janet_Kataaha_Museveni": 10813, "Janez_Jansa": 10814, "Janis_Bordans": 10815, "Janis_Duklavs": 10816, "Janis_Reirs": 10817, "Janis_Urbanovics": 10818, "Janos_Lazar": 10819, "Japan": 10820, "Japan_Aerospace_Exploration_Agency": 10821, "Japan_Self-Defense_Forces": 10822, "Jappie_Mhango": 10823, "Jaques_Wagner": 10824, "Jared_Kushner": 10825, "Jaroslav_Paska": 10826, "Jaroslav_Tvrd\u00edk": 10827, "Jaroslaw_Kaczynski": 10828, "Jason_Clare": 10829, "Jason_Kenney": 10830, "Jaspal_Singh": 10831, "Jaswant_Singh": 10832, "Jatinderpal_Singh": 10833, "Jatuporn_Prompan": 10834, "Javad_Karimi-Qoddusi": 10835, "Javed_Iqbal": 10836, "Javier_Ochoa_Duarte": 10837, "Javier_Solana": 10838, "Jawaharlal_Nehru": 10839, "Jawed_Faisal": 10840, "Jay_Inslee": 10841, "Jay_Weatherill": 10842, "Jayalalithaa": 10843, "Jayant_Patel": 10844, "Jayant_Sinha": 10845, "Jaysh_al-Islam": 10846, "Jean-Bertrand_Ewanga": 10847, "Jean-Claude_Bouda": 10848, "Jean-Claude_Gakosso": 10849, "Jean-Claude_Gaudin": 10850, "Jean-Claude_Juncker": 10851, "Jean-Damasc\u00e8ne_Bizimana": 10852, "Jean-Henry_Ceant": 10853, "Jean-Luc_M\u00e9lenchon": 10854, "Jean-Marc_Ayrault": 10855, "Jean-Marie_Le_Pen": 10856, "Jean-Marie_Michel_Mokoko": 10857, "Jean-Martin_Mbemba": 10858, "Jean-Pierre_Bemba": 10859, "Jean-Pierre_Fabre": 10860, "Jean-Pierre_Lacroix": 10861, "Jean-Pierre_Raffarin": 10862, "Jean-Yves_Le_Drian": 10863, "Jean_Asselborn": 10864, "Jean_Chr\u00e9tien": 10865, "Jean_Kalilani": 10866, "Jean_Marc_Telliano": 10867, "Jean_Nkuete": 10868, "Jean_Ping": 10869, "Jeanne_Shaheen": 10870, "Jeannette_Kagame": 10871, "Jeannot_Kouadio_Ahoussou": 10872, "Jeb_Bush": 10873, "Jed_Patrick_Mabilog": 10874, "Jeddah_Chamber_of_Commerce_and_Industry": 10875, "Jeff_Bezos": 10876, "Jeff_Flake": 10877, "Jeff_Seeney": 10878, "Jeff_Sessions": 10879, "Jeffrey_D._Feltman": 10880, "Jeffrey_Thamsanqa_Radebe": 10881, "Jejomar_Binay": 10882, "Jemaah_Islamiyah": 10883, "Jennifer_Smith": 10884, "Jens_Stoltenberg": 10885, "Jens_Weidmann": 10886, "Jeong_Se-hyun": 10887, "Jerabos": 10888, "Jeremy_Corbyn": 10889, "Jeremy_Hunt": 10890, "Jerome_Cahuzac": 10891, "Jerome_Kerviel": 10892, "Jerry_Brown": 10893, "Jerry_Ekandjo": 10894, "Jerry_Gana": 10895, "Jerry_John_Rawlings": 10896, "Jerry_Moran": 10897, "Jerusalem_Post": 10898, "Jerzy_Hausner": 10899, "Jesse_Robredo": 10900, "Jessica_Leon": 10901, "Jessie_Majome": 10902, "Jesus_Dureza": 10903, "Jesus_Zambada_Reyes": 10904, "Jetblue": 10905, "Jetstar": 10906, "Jew_(Argentina)": 10907, "Jew_(Canada)": 10908, "Jew_(Croatia)": 10909, "Jew_(Denmark)": 10910, "Jew_(Ethiopia)": 10911, "Jew_(France)": 10912, "Jew_(Germany)": 10913, "Jew_(Greece)": 10914, "Jew_(Hungary)": 10915, "Jew_(Israel)": 10916, "Jew_(Lithuania)": 10917, "Jew_(Macedonia)": 10918, "Jew_(Mexico)": 10919, "Jew_(North_America)": 10920, "Jew_(Palestinian_Territory,_Occupied)": 10921, "Jew_(Poland)": 10922, "Jew_(Qatar)": 10923, "Jew_(Romania)": 10924, "Jew_(Russia)": 10925, "Jew_(Tunisia)": 10926, "Jew_(United_Kingdom)": 10927, "Jew_(United_States)": 10928, "Jewel_Cianeh_Howard_Taylor": 10929, "Jewel_Howard-Taylor": 10930, "Jharkhand_Mukti_Morcha": 10931, "Jiang_Tianyong": 10932, "Jiang_Yi-huah": 10933, "Jiang_Zemin": 10934, "Jibril_Rajoub": 10935, "Jide_Awe": 10936, "Jide_Idris": 10937, "Jigme_Khesar_Namgyal_Wangchuk": 10938, "Jignesh_Mevani": 10939, "Jihadi_John": 10940, "Jim_Flaherty": 10941, "Jim_McGrath": 10942, "Jim_Molan": 10943, "Jim_Murphy": 10944, "Jim_Yong_Kim": 10945, "Jimmy_Carter": 10946, "Jimmy_Morales": 10947, "Jinggoy_Estrada": 10948, "Jinkosolar": 10949, "Jioji_Konrote": 10950, "Jiri_Ovcacek": 10951, "Jiri_Paroubek": 10952, "Jir\u00ed_Cunek": 10953, "Jir\u00ed_Posp\u00edsil": 10954, "Jir\u00ed_Rusnok": 10955, "Jitan_Ram_Manjhi": 10956, "Jitendra_Singh": 10957, "Ji\u0159\u00ed_Draho\u0161": 10958, "Ji\u0159\u00ed_Zimola": 10959, "Ji\u0159\u00ed_\u0160ediv\u00fd": 10960, "Jo_Myong-rok": 10961, "Joachim_Brudzinski": 10962, "Joachim_Gauck": 10963, "Joao_Baptista_Borges": 10964, "Joao_Lourenco": 10965, "Joao_Pedro_Stedile": 10966, "Joaquim_Barbosa": 10967, "Joaquim_Chissano": 10968, "Joaquim_Silva_e_Luna": 10969, "Joaquim_Vieira_Ferreira_Levy": 10970, "Joaquin_Lavin": 10971, "Joaqu\u00edn_Guzm\u00e1n_Loera": 10972, "Job_Amupanda": 10973, "Jobbik": 10974, "Jody_Kollapen": 10975, "Joe_Ajaero": 10976, "Joe_Costello": 10977, "Joe_Courtney": 10978, "Joe_Igbokwe": 10979, "Joe_Malanji": 10980, "Joe_Manchin": 10981, "Joe_Walsh": 10982, "Joel_Fitzgibbon": 10983, "Joel_Villanueva": 10984, "Joga_Singh": 10985, "Joginder_Singh": 10986, "Joh_Bjelke-Petersen": 10987, "Johan_Coenraad_Froneman": 10988, "Johann_Schneider-Ammann": 10989, "Johannes_Hahn": 10990, "Johannes_Tomana": 10991, "Johannesburg_High_Court": 10992, "Johannesburg_Magistrate": 10993, "Johari_Abdul_Ghani": 10994, "John-Paul_Langbroek": 10995, "John_Anderson": 10996, "John_Ashe": 10997, "John_Baird": 10998, "John_Banks": 10999, "John_Bass": 11000, "John_Bercow": 11001, "John_Boyce": 11002, "John_Brennan": 11003, "John_Brumby": 11004, "John_Campbell": 11005, "John_Chang": 11006, "John_Connell": 11007, "John_Cornyn": 11008, "John_Delaney": 11009, "John_Deng": 11010, "John_Dramani_Mahama": 11011, "John_Duncan": 11012, "John_F._Kelly": 11013, "John_F._Kennedy": 11014, "John_Freedman": 11015, "John_Fru_Ndi": 11016, "John_Ging": 11017, "John_Hancock": 11018, "John_Hickenlooper": 11019, "John_Hlophe": 11020, "John_Hoeven": 11021, "John_Howard": 11022, "John_Howard_Tory": 11023, "John_Hutton": 11024, "John_J._Sullivan": 11025, "John_Jenkins": 11026, "John_Kasich": 11027, "John_Kerry": 11028, "John_Key": 11029, "John_Luk_Jok": 11030, "John_Major": 11031, "John_Mangudya": 11032, "John_McCain": 11033, "John_McCarthy": 11034, "John_Murphy": 11035, "John_Mutorwa": 11036, "John_O._Bennett": 11037, "John_Odigie-Oyegun": 11038, "John_Paul_II": 11039, "John_Paul_Stevens": 11040, "John_Pombe_Magufuli": 11041, "John_Prescott": 11042, "John_R._Bolton": 11043, "John_Richardson": 11044, "John_Robertson": 11045, "John_Skerritt": 11046, "John_Tefft": 11047, "John_Thune": 11048, "John_Walker": 11049, "John_Walsh": 11050, "Johnny_Isakson": 11051, "Johnson_&_Johnson": 11052, "Johnston_Busingye": 11053, "Joice_Mujuru": 11054, "Joint_Chiefs_of_Staff_(North_Korea)": 11055, "Joint_Chiefs_of_Staff_(Pakistan)": 11056, "Joint_Chiefs_of_Staff_(South_Korea)": 11057, "Joint_Chiefs_of_Staff_(United_States)": 11058, "Joint_Revolutionary_Council": 11059, "Joko_Widodo": 11060, "Jolly_Tavoro_Nyame": 11061, "Jon_Huntsman": 11062, "Jonah_David_Jang": 11063, "Jonas_Gahr_St\u00f8re": 11064, "Jonas_Vytautas_\u017dukas": 11065, "Jonathan_Hill": 11066, "Jonathan_Moyo": 11067, "Jonathan_Pollard": 11068, "Jonathan_Powell": 11069, "Jonathan_Smith": 11070, "Joon_Young_Woo": 11071, "Joram_Gumbo": 11072, "Jordan": 11073, "Jordan_Times": 11074, "Jordanian_Armed_Forces": 11075, "Jordi_Turull": 11076, "Jorge_Aguilar_Garcia": 11077, "Jorge_Arreaza": 11078, "Jorge_Burgos": 11079, "Jorge_Carlos_Fonseca": 11080, "Jorge_Dom\u00ednguez": 11081, "Jorge_Enrique_Rodr\u00edguez": 11082, "Jorge_Faurie": 11083, "Jorge_Glas": 11084, "Jorge_Julio_Lopez": 11085, "Jorge_Luis_Garc\u00eda_P\u00e9rez": 11086, "Jorge_Luis_Quijano": 11087, "Jorge_Men\u00e9ndez": 11088, "Jorge_Nieto": 11089, "Jorge_Pizarro": 11090, "Jorge_Quiroga": 11091, "Jorge_Rodr\u00edguez": 11092, "Jorge_Rojas": 11093, "Jorge_Torres_Victoria": 11094, "Jorge_Viana": 11095, "Jorge_del_Castillo": 11096, "Jose_Anibal_Perez_Bridges": 11097, "Jose_Eduardo_Dos_Santos": 11098, "Jose_Gregori": 11099, "Jose_Ines_Castillo_Martinez": 11100, "Jose_Luis_Rodriguez_Zapatero": 11101, "Jose_Maria_Sison": 11102, "Jose_Maria_Velasco_Ibarra": 11103, "Jose_Mario_Vaz": 11104, "Jose_Midas_Marquez": 11105, "Jose_Miguel_Arroyo": 11106, "Jose_Obdulio_Gaviria": 11107, "Jose_Octavio_Bordon": 11108, "Jose_Sarney": 11109, "Jose_de_Lima_Massano": 11110, "Josef_Fritzl": 11111, "Joselito_Atienza": 11112, "Josep_Borrell": 11113, "Joseph_Benedict_\"Joe\"_Hockey": 11114, "Joseph_Beti_Assomo": 11115, "Joseph_Boakai": 11116, "Joseph_Butore": 11117, "Joseph_Chinotimba": 11118, "Joseph_Crowley": 11119, "Joseph_Daudu": 11120, "Joseph_F._Dunford,_Jr.": 11121, "Joseph_James_Mungai": 11122, "Joseph_Kabila": 11123, "Joseph_Kignoumbi_Kia_Mboungou": 11124, "Joseph_Kony": 11125, "Joseph_Muscat": 11126, "Joseph_Robinette_Biden": 11127, "Joseph_Stalin": 11128, "Joseph_Stiglitz": 11129, "Joseph_Wu": 11130, "Joseph_Zen": 11131, "Joshua_Chibi_Dariye": 11132, "Joshua_Wong": 11133, "Josip_Broz_Tito": 11134, "Josip_Jovic": 11135, "Josip_Manolic": 11136, "Jos\u00e9_Alberto_Azeredo_Lopes": 11137, "Jos\u00e9_Alperovich": 11138, "Jos\u00e9_Antonio_Gonz\u00e1lez_Anaya": 11139, "Jos\u00e9_Antonio_G\u00f3mez": 11140, "Jos\u00e9_Antonio_Kast": 11141, "Jos\u00e9_Antonio_Meade_Kuribre\u00f1a": 11142, "Jos\u00e9_Blanco_L\u00f3pez": 11143, "Jos\u00e9_Condungua_Ant\u00f3nio_Pacheco": 11144, "Jos\u00e9_Daniel_Ferrer_Garc\u00eda": 11145, "Jos\u00e9_Dirceu_de_Oliveira_e_Silva": 11146, "Jos\u00e9_Eduardo_Cardozo": 11147, "Jos\u00e9_Eduardo_Cavalcanti_de_Mendon\u00e7a": 11148, "Jos\u00e9_Garc\u00eda_Ruminot": 11149, "Jos\u00e9_Graziano_da_Silva": 11150, "Jos\u00e9_Guillermo_Rodr\u00edguez": 11151, "Jos\u00e9_Huerta": 11152, "Jos\u00e9_L._Rivera_Guerra": 11153, "Jos\u00e9_Luis_Gioja": 11154, "Jos\u00e9_Manuel_Dur\u00e3o_Barroso": 11155, "Jos\u00e9_Miguel_Insulza": 11156, "Jos\u00e9_Miguel_Ortiz": 11157, "Jos\u00e9_Miguel_Vivanco": 11158, "Jos\u00e9_Montilla_Aguilera": 11159, "Jos\u00e9_Mujica": 11160, "Jos\u00e9_Osmar_Serraglio": 11161, "Jos\u00e9_Ramos-Horta": 11162, "Jos\u00e9_Ram\u00f3n_Balaguer_Cabrera": 11163, "Jos\u00e9_Renan_Vasconcelos_Calheiros": 11164, "Jos\u00e9_Sergio_Gabrielli_de_Azevedo": 11165, "Jos\u00e9_Serra": 11166, "Jos\u00e9_Trevi\u00f1o_Morales": 11167, "Jos\u00e9_Viegas_Filho": 11168, "Jos\u00e9_\u00c1ngel_Gurr\u00eda": 11169, "Jovenel_Mo\u00efse": 11170, "Jovito_Salva\u00f1a_Palparan": 11171, "Joyce_Banda": 11172, "Jozefina_Topalli": 11173, "Jo\u00e3o_Baptista_Kussumua": 11174, "Jo\u00e3o_Manuel_Gon\u00e7alves_Louren\u00e7o": 11175, "Jo\u00e3o_Ribeiro_Butiam_C\u00f3": 11176, "Ju_Kyu-chang": 11177, "Juan_Andr\u00e9s_Fontaine": 11178, "Juan_Antonio_Coloma": 11179, "Juan_Carlos_I": 11180, "Juan_Carlos_Latorre": 11181, "Juan_Carlos_Maqueda": 11182, "Juan_Carlos_Pinzon": 11183, "Juan_Carlos_Romero": 11184, "Juan_Carlos_Varela_Rodr\u00edguez": 11185, "Juan_Fernando_L\u00f3pez_Aguilar": 11186, "Juan_Gabriel_Vald\u00e9s": 11187, "Juan_Ignacio_Zoido": 11188, "Juan_Isidro_Perez": 11189, "Juan_Jim\u00e9nez": 11190, "Juan_Luis_Manzur": 11191, "Juan_Manuel_Abal_Medina": 11192, "Juan_Manuel_Santos": 11193, "Juan_Manuel_Urtubey": 11194, "Juan_Marcos_Guti\u00e9rrez": 11195, "Juan_Napoleon_Espinoza": 11196, "Juan_Orlando_Hern\u00e1ndez": 11197, "Juan_Pablo_Letelier": 11198, "Jubilee_USA_Network": 11199, "Judge_Chandra": 11200, "Judge_Mishra": 11201, "Judicial_Yuan": 11202, "Jugal_Kishore_Sharma": 11203, "Jugnauth": 11204, "Juha_Sipil\u00e4": 11205, "Juli_Minoves_Triquell": 11206, "Julia_Gillard": 11207, "Julian_Francis": 11208, "Julian_Paul_Assange": 11209, "Julie_Bishop": 11210, "Julie_Payette": 11211, "Julio_Borges": 11212, "Julio_F_Ribeiro": 11213, "Julio_Miguel__De_Vido": 11214, "Julio_Ribeiro": 11215, "Julio_S\u00e1nchez_Cristo": 11216, "Julius_Maada_Bio": 11217, "Julius_Malema": 11218, "Julius_Malombe": 11219, "Julius_Nyerere": 11220, "Juli\u00e1n_Andr\u00e9s_Dom\u00ednguez": 11221, "Jund_al-Aqsa": 11222, "Junichiro_Koizumi": 11223, "Juozas_Olekas": 11224, "Jussi_Niinist\u00f6": 11225, "Justice_Department/Ministery_(Algeria)": 11226, "Justice_Department/Ministery_(Angola)": 11227, "Justice_Department/Ministery_(Argentina)": 11228, "Justice_Department/Ministery_(Armenia)": 11229, "Justice_Department/Ministery_(Australia)": 11230, "Justice_Department/Ministery_(Azerbaijan)": 11231, "Justice_Department/Ministery_(Bangladesh)": 11232, "Justice_Department/Ministery_(Brazil)": 11233, "Justice_Department/Ministery_(Bulgaria)": 11234, "Justice_Department/Ministery_(Canada)": 11235, "Justice_Department/Ministery_(Central_African_Republic)": 11236, "Justice_Department/Ministery_(Chile)": 11237, "Justice_Department/Ministery_(China)": 11238, "Justice_Department/Ministery_(Colombia)": 11239, "Justice_Department/Ministery_(Congo)": 11240, "Justice_Department/Ministery_(Costa_Rica)": 11241, "Justice_Department/Ministery_(Cote_d'Ivoire)": 11242, "Justice_Department/Ministery_(Croatia)": 11243, "Justice_Department/Ministery_(Cyprus)": 11244, "Justice_Department/Ministery_(Czech_Republic)": 11245, "Justice_Department/Ministery_(Democratic_Republic_of_Congo)": 11246, "Justice_Department/Ministery_(Denmark)": 11247, "Justice_Department/Ministery_(Ecuador)": 11248, "Justice_Department/Ministery_(Estonia)": 11249, "Justice_Department/Ministery_(Ethiopia)": 11250, "Justice_Department/Ministery_(Finland)": 11251, "Justice_Department/Ministery_(France)": 11252, "Justice_Department/Ministery_(Gambia)": 11253, "Justice_Department/Ministery_(Georgia)": 11254, "Justice_Department/Ministery_(Germany)": 11255, "Justice_Department/Ministery_(Ghana)": 11256, "Justice_Department/Ministery_(Greece)": 11257, "Justice_Department/Ministery_(Guernsey)": 11258, "Justice_Department/Ministery_(Guinea)": 11259, "Justice_Department/Ministery_(Hong_Kong)": 11260, "Justice_Department/Ministery_(India)": 11261, "Justice_Department/Ministery_(Indonesia)": 11262, "Justice_Department/Ministery_(Iran)": 11263, "Justice_Department/Ministery_(Iraq)": 11264, "Justice_Department/Ministery_(Ireland)": 11265, "Justice_Department/Ministery_(Israel)": 11266, "Justice_Department/Ministery_(Italy)": 11267, "Justice_Department/Ministery_(Japan)": 11268, "Justice_Department/Ministery_(Kazakhstan)": 11269, "Justice_Department/Ministery_(Kyrgyzstan)": 11270, "Justice_Department/Ministery_(Latvia)": 11271, "Justice_Department/Ministery_(Lebanon)": 11272, "Justice_Department/Ministery_(Liberia)": 11273, "Justice_Department/Ministery_(Libya)": 11274, "Justice_Department/Ministery_(Lithuania)": 11275, "Justice_Department/Ministery_(Luxembourg)": 11276, "Justice_Department/Ministery_(Madagascar)": 11277, "Justice_Department/Ministery_(Malawi)": 11278, "Justice_Department/Ministery_(Malaysia)": 11279, "Justice_Department/Ministery_(Moldova)": 11280, "Justice_Department/Ministery_(Montenegro)": 11281, "Justice_Department/Ministery_(Morocco)": 11282, "Justice_Department/Ministery_(Namibia)": 11283, "Justice_Department/Ministery_(Netherlands)": 11284, "Justice_Department/Ministery_(New_Zealand)": 11285, "Justice_Department/Ministery_(Nigeria)": 11286, "Justice_Department/Ministery_(Norway)": 11287, "Justice_Department/Ministery_(Pakistan)": 11288, "Justice_Department/Ministery_(Palestinian_Territory,_Occupied)": 11289, "Justice_Department/Ministery_(Peru)": 11290, "Justice_Department/Ministery_(Philippines)": 11291, "Justice_Department/Ministery_(Poland)": 11292, "Justice_Department/Ministery_(Romania)": 11293, "Justice_Department/Ministery_(Russia)": 11294, "Justice_Department/Ministery_(Rwanda)": 11295, "Justice_Department/Ministery_(Saudi_Arabia)": 11296, "Justice_Department/Ministery_(Senegal)": 11297, "Justice_Department/Ministery_(Serbia)": 11298, "Justice_Department/Ministery_(Sierra_Leone)": 11299, "Justice_Department/Ministery_(Singapore)": 11300, "Justice_Department/Ministery_(Slovakia)": 11301, "Justice_Department/Ministery_(Slovenia)": 11302, "Justice_Department/Ministery_(South_Africa)": 11303, "Justice_Department/Ministery_(South_Korea)": 11304, "Justice_Department/Ministery_(Spain)": 11305, "Justice_Department/Ministery_(Sudan)": 11306, "Justice_Department/Ministery_(Switzerland)": 11307, "Justice_Department/Ministery_(Syria)": 11308, "Justice_Department/Ministery_(Taiwan)": 11309, "Justice_Department/Ministery_(Thailand)": 11310, "Justice_Department/Ministery_(Togo)": 11311, "Justice_Department/Ministery_(Turkey)": 11312, "Justice_Department/Ministery_(Ukraine)": 11313, "Justice_Department/Ministery_(United_Kingdom)": 11314, "Justice_Department/Ministery_(United_States)": 11315, "Justice_Department/Ministery_(Uzbekistan)": 11316, "Justice_Department/Ministery_(Zimbabwe)": 11317, "Justice_First_Movement": 11318, "Justice_Party": 11319, "Justice_and_Development_Party": 11320, "Justicialist_Party": 11321, "Justin_Bieber": 11322, "Justin_Trudeau": 11323, "Justin_Welby": 11324, "Justine_Greening": 11325, "Jusuf_Kalla": 11326, "Jute_and_Textiles_(India)": 11327, "Ju\u00e1rez_Cartel": 11328, "Jyrki_Katainen": 11329, "J\u00e1n_Figel": 11330, "J\u00e1n_Kubis": 11331, "J\u00e1nos_\u00c1der": 11332, "J\u00f6rg_Haider": 11333, "J\u00fcrgen_Ligi": 11334, "J\u00fcri_Luik": 11335, "J\u00fcri_Ratas": 11336, "K.L._Sharma": 11337, "K.P._Sharma_Oli": 11338, "K.P._Singh": 11339, "K.V._Rao": 11340, "K._Chandramouli": 11341, "K._Chandrashekhar_Rao": 11342, "K._Munda": 11343, "K._Ramakrishnan": 11344, "K._Siddaramaiah": 11345, "KKE_Party": 11346, "K_Rahman_Khan": 11347, "Kabineh_Ja'neh": 11348, "Kachin_Independence_Army": 11349, "Kaci_Hickox": 11350, "Kadima": 11351, "Kadri_Veseli": 11352, "Kaduna_State_Police": 11353, "Kai_Mykk\u00e4nen": 11354, "Kailash_Satyarthi": 11355, "Kailash_Vijayvargiya": 11356, "Kajsa_Ollongren": 11357, "Kakar_Tribe": 11358, "Kakha_Kaladze": 11359, "Kale_Kayihura": 11360, "Kalla_Moutari": 11361, "Kalle_Laanet": 11362, "Kalonzo_Musyoka": 11363, "Kalyan_Banerjee": 11364, "Kalyan_Singh": 11365, "Kamal_Kharazi": 11366, "Kamal_Nath": 11367, "Kamala_Harris": 11368, "Kamalesh_Sharma": 11369, "Kamba": 11370, "Kamtapur_Liberation_Organisation": 11371, "Kamwina_Nsapu": 11372, "Kamwina_Nsapu_Militia": 11373, "Kan_Naoto": 11374, "Kandeh_Kolleh_Yumkella": 11375, "Kang_Kyung_Wha": 11376, "Kang_Sang_Chun": 11377, "Kang_Sok-Ju": 11378, "Kangleipak_Communist_Party": 11379, "Kanshi_Ram": 11380, "Kanuri_people": 11381, "Kapil_Sibal": 11382, "Kaptan_Singh_Solanki": 11383, "Karachay-Cherkessia": 11384, "Karel_Schwarzenberg": 11385, "Karen_Ellemann": 11386, "Karen_National_Union": 11387, "Karen_V._Karapetyan": 11388, "Karenni_Refugees": 11389, "Karim_Khalili": 11390, "Karim_Masimov": 11391, "Karim_Morani": 11392, "Karim_Wade": 11393, "Karin_Kneissl": 11394, "Karl-Heinz_Lambertz": 11395, "Karl_Erjavec": 11396, "Karla_\u0160lechtov\u00e1": 11397, "Karsten_Klepsvik": 11398, "Karu_Jayasuriya": 11399, "Karunakaran": 11400, "Karunanidhi": 11401, "Kashim_Shettima": 11402, "Kashmir_Singh": 11403, "Kashmiri_Separatist": 11404, "Kasikornbank": 11405, "Kaspars_Gerhards": 11406, "Kassa_Tekleberhan": 11407, "Kassim_Majaliwa": 11408, "Kasymzhomart_Tokayev": 11409, "Kata'ib_Hezbollah": 11410, "Kate_Brown": 11411, "Kate_Jones": 11412, "Kathimerini": 11413, "Kathleen_Stephens": 11414, "Kathleen_Wynne": 11415, "Katia_Abreu": 11416, "Katr\u00edn_Jakobsd\u00f3ttir": 11417, "Katsunobu_Kato": 11418, "Kaushik_Patel": 11419, "Kay_Bailey_Hutchison": 11420, "Kay_Gusmao": 11421, "Kayode_Fayemi": 11422, "Kayrat_Abdrakhmanov": 11423, "KazMunayGas": 11424, "Kazakhstan": 11425, "Kazumi_Matsui": 11426, "Kazuo_Shii": 11427, "Kazuyuki_Nakane": 11428, "Keidanren_Group": 11429, "Keiji_Furuya": 11430, "Keiko_Fujimori": 11431, "Keit_Pentus": 11432, "Keith_Desmond_St._Aubyn_Knight": 11433, "Keith_Mitchell": 11434, "Keith_Rowley": 11435, "Keizo_Obuchi": 11436, "Kelemen_Hunor": 11437, "Kem_Sokha": 11438, "Kema_Chikwe": 11439, "Kemal_Kilicdaroglu": 11440, "Kembo_Dugish_Campbell_Mohadi": 11441, "Kemi_Adeosun": 11442, "Ken_Livingstone": 11443, "Ken_Ofori-Atta": 11444, "Kengo_Wa_Dondo": 11445, "Kenji_Fujimori": 11446, "Kenneth_Kaunda": 11447, "Kenneth_Matambo": 11448, "Kenneth_Matiba": 11449, "Kenneth_Rasalabe_Joseph_Meshoe": 11450, "Kenneth_Roth": 11451, "Kenneth_Ugwu_Nnamani": 11452, "Kenya": 11453, "Kenya_Airways": 11454, "Kenya_Commercial_Bank": 11455, "Kenya_National_Union_of_Teachers": 11456, "Kenya_Police": 11457, "Kenya_Television_Network": 11458, "Kenya_Tourism_Board": 11459, "Kenya_Wildlife_Service": 11460, "Keppel_Corporation": 11461, "Ker_Chien-ming": 11462, "Keriako_Tobiko": 11463, "Kerr_Hoho": 11464, "Kersti_Kaljulaid": 11465, "Keshari_Nath_Tripathi": 11466, "Keshavarzi_Bank": 11467, "Kevin_Andrews": 11468, "Kevin_Barron": 11469, "Kevin_Hassett": 11470, "Kevin_McCarthy": 11471, "Kevin_Rudd": 11472, "Kevin_Spacey": 11473, "Kgalema_Petrus_Motlanthe": 11474, "Khajuria": 11475, "Khakassia": 11476, "Khaled_Al-Jarallah": 11477, "Khaled_Daher": 11478, "Khaled_Mohamed_Saeed": 11479, "Khaleda_Zia": 11480, "Khalid_A._Al-Falih": 11481, "Khalid_Ali": 11482, "Khalid_Anwar": 11483, "Khalid_Maqbool_Siddiqui": 11484, "Khalid_Sheikh_Mohammed": 11485, "Khalid_bin_Faisal_Al_Saud": 11486, "Khalid_bin_Mohammad_Al_Attiyah": 11487, "Khalida_Jarrar": 11488, "Khalifa_Ababacar_Sall": 11489, "Khalifa_Belqasim_Haftar": 11490, "Khalifah_ibn_Hamad_al_Thani": 11491, "Khalil_al-Hayyah": 11492, "Khalistan_Liberation_Force": 11493, "Khaltmaa_Battulga": 11494, "Khammanh_Sounvileuth": 11495, "Khan_Said": 11496, "Khaw_Boon_Wan": 11497, "Khawaja_Asif": 11498, "Khemaies_Jhinaoui": 11499, "Khemraj_Ramjattan": 11500, "Khin_Myaung_Myint": 11501, "Khizri_Shikhsaidov": 11502, "Khmer_Rouge": 11503, "Khulu_Phasiwe": 11504, "Khumbo_Kachali": 11505, "Khurram_Dastgir_Khan": 11506, "Khursheed_Shah": 11507, "Kidnapper_(Afghanistan)": 11508, "Kidnapper_(Bangladesh)": 11509, "Kidnapper_(Boko_Haram)": 11510, "Kidnapper_(Brazil)": 11511, "Kidnapper_(Cameroon)": 11512, "Kidnapper_(Canada)": 11513, "Kidnapper_(Central_African_Republic)": 11514, "Kidnapper_(China)": 11515, "Kidnapper_(Democratic_Republic_of_Congo)": 11516, "Kidnapper_(Ecuador)": 11517, "Kidnapper_(Georgia)": 11518, "Kidnapper_(Germany)": 11519, "Kidnapper_(India)": 11520, "Kidnapper_(Indonesia)": 11521, "Kidnapper_(Iraq)": 11522, "Kidnapper_(Italy)": 11523, "Kidnapper_(Kenya)": 11524, "Kidnapper_(Kyrgyzstan)": 11525, "Kidnapper_(Libya)": 11526, "Kidnapper_(Madagascar)": 11527, "Kidnapper_(Mexico)": 11528, "Kidnapper_(Namibia)": 11529, "Kidnapper_(Nepal)": 11530, "Kidnapper_(Nigeria)": 11531, "Kidnapper_(Pakistan)": 11532, "Kidnapper_(Peru)": 11533, "Kidnapper_(Philippines)": 11534, "Kidnapper_(Russia)": 11535, "Kidnapper_(Somalia)": 11536, "Kidnapper_(South_Africa)": 11537, "Kidnapper_(Sudan)": 11538, "Kidnapper_(Tanzania)": 11539, "Kidnapper_(Thailand)": 11540, "Kidnapper_(Tunisia)": 11541, "Kidnapper_(Ukraine)": 11542, "Kiev_police": 11543, "Kilusang_Bagong_Lipunan": 11544, "Kilusang_Mayo_Uno": 11545, "Kim_Beazley": 11546, "Kim_Boo_Kyum": 11547, "Kim_Byong_Joon": 11548, "Kim_Campbell": 11549, "Kim_Daejung": 11550, "Kim_Dong_Yeon": 11551, "Kim_Dotcom": 11552, "Kim_Il_Sung": 11553, "Kim_Jae-won": 11554, "Kim_Jangsoo": 11555, "Kim_Jong-Chul": 11556, "Kim_Jong-Il": 11557, "Kim_Jong-Nam": 11558, "Kim_Jong-Un": 11559, "Kim_Jong-gak": 11560, "Kim_Jong-suk": 11561, "Kim_Jong_Pil": 11562, "Kim_Jong_Un": 11563, "Kim_Ki-choon": 11564, "Kim_Ki-nam": 11565, "Kim_Kielsen": 11566, "Kim_Kwan_Jin": 11567, "Kim_Kye_Gwan": 11568, "Kim_Moo-sung": 11569, "Kim_Tae_Hwan": 11570, "Kim_Yo-jong": 11571, "Kim_Yong-chol": 11572, "Kim_Yong_Dae": 11573, "Kim_Yong_Nam": 11574, "Kim_Young_Sam": 11575, "King_Hussein_bin_Talal": 11576, "King_Sihamoni": 11577, "Kinh": 11578, "Kiran_Bedi": 11579, "Kiranmoy_Nanda": 11580, "Kiril_Ananiev": 11581, "Kirill_Molodtsov": 11582, "Kirpal_Singh": 11583, "Kirstjen_Nielsen": 11584, "Kisii": 11585, "Kizza_Besigye": 11586, "Klagenfurt": 11587, "Klaus_Johannis": 11588, "Klaus_Schwab": 11589, "Knesset": 11590, "Ko_Wen-je": 11591, "Kober_prison": 11592, "Kocheril_Narayanan": 11593, "Kodiyeri_Balakrishnan": 11594, "Koen_Geens": 11595, "Koffi_Kouame": 11596, "Kofi_Annan": 11597, "Koha_Ditore": 11598, "Kokhir_Rasulzoda": 11599, "Kolinda_Grabar-Kitarovi\u0107": 11600, "Komi_Selom_Klassou": 11601, "Kommersant": 11602, "Komsomolskaya_Pravda": 11603, "Kondwani_Nankhumwa": 11604, "Kongsberg": 11605, "Konstantin_Kosachev": 11606, "Kookmin_Bank": 11607, "Korea_Air": 11608, "Korean_Central_News_Agency": 11609, "Korean_Confederation_of_Trade_Unions": 11610, "Korean_Workers_Party": 11611, "Kosovo": 11612, "Kosovo_Force": 11613, "Kosovo_Liberation_Army": 11614, "Kosovo_Police": 11615, "Kosrat_Rasul_Ali": 11616, "Kossuth_R\u00e1di\u00f3": 11617, "Kostas_Simitis": 11618, "Kotadiya": 11619, "Kozo_Watanabe": 11620, "Krasimir_Karakachanov": 11621, "Kris_Aquino": 11622, "Krishan_Kant": 11623, "Krisjanis_Karins": 11624, "Kristalina_Georgieva": 11625, "Kristen_Michal": 11626, "Kristian_Vigenin": 11627, "Kristina_Keneally": 11628, "Kroger_Company": 11629, "Krung_Thai_Bank": 11630, "Ksenia_Sobchak": 11631, "Kuan_Chung-ming": 11632, "Kudakwashe_Bhasikiti": 11633, "Kudret_\u00d6zersay": 11634, "Kuki_Militants": 11635, "Kulbhushan_Jadhav": 11636, "Kulbir_Singh": 11637, "Kuldip_Singh": 11638, "Kulsoom_Nawaz_Sharif": 11639, "Kulwant_Singh": 11640, "Kumar_Sharma": 11641, "Kumar_Tuhin": 11642, "Kumar_Vishwas": 11643, "Kumari_Selja": 11644, "Kunal_Ghosh": 11645, "Kundy_Pahiama": 11646, "Kuol_Manyang_Juuk": 11647, "Kuomintang": 11648, "Kurdistan_Democratic_Party": 11649, "Kurdistan_Workers'_Party": 11650, "Kurier": 11651, "Kuwait": 11652, "Kuwait_Chamber_of_Commerce_and_Industry": 11653, "Kuwait_Investment_Authority": 11654, "Kuwait_News_Agency": 11655, "Kwame_Nkrumah": 11656, "Kwesi_Amissah-Arthur": 11657, "Kyaw_Tint_Swe": 11658, "Kyaw_Win": 11659, "Kyodo_News": 11660, "Kyoto_University": 11661, "Kyrgyzstan": 11662, "L.K._Advani": 11663, "L.N._Mishra": 11664, "L.P._Yadav": 11665, "L.V._Singh": 11666, "LG_Electronics_Co.": 11667, "LUKoil": 11668, "La_Francophonie": 11669, "La_Jornada": 11670, "La_L\u00ednea": 11671, "La_Nacion": 11672, "La_Naci\u00f3n": 11673, "La_Prensa": 11674, "La_Prensa_Gr\u00e1fica": 11675, "La_Prensa_Libre": 11676, "La_Raz\u00f3n": 11677, "La_Republique": 11678, "La_Rep\u00fablica": 11679, "Labor_Activist_(China)": 11680, "Labor_Activist_(Israel)": 11681, "Labor_Activist_(Mauritius)": 11682, "Labor_Activist_(United_Kingdom)": 11683, "Labor_Department_(India)": 11684, "Labor_Department_(Philippines)": 11685, "Labor_Department_(South_Africa)": 11686, "Labor_Party": 11687, "Labor_Party_(Australia)": 11688, "Labor_Party_(Brazil)": 11689, "Labor_Party_(China)": 11690, "Labor_Party_(Congo)": 11691, "Labor_Party_(India)": 11692, "Labor_Party_(Ireland)": 11693, "Labor_Party_(Israel)": 11694, "Labor_Party_(Lithuania)": 11695, "Labor_Party_(Mexico)": 11696, "Labor_Party_(New_Zealand)": 11697, "Labor_Party_(Nigeria)": 11698, "Labor_Party_(Norway)": 11699, "Labor_Party_(Philippines)": 11700, "Labor_Party_(Russia)": 11701, "Labor_Party_(Saudi_Arabia)": 11702, "Labor_Party_(United_Kingdom)": 11703, "Labor_Union_(Africa)": 11704, "Labor_Union_(Algeria)": 11705, "Labor_Union_(Angola)": 11706, "Labor_Union_(Argentina)": 11707, "Labor_Union_(Armenia)": 11708, "Labor_Union_(Australia)": 11709, "Labor_Union_(Austria)": 11710, "Labor_Union_(Azerbaijan)": 11711, "Labor_Union_(Bangladesh)": 11712, "Labor_Union_(Belgium)": 11713, "Labor_Union_(Benin)": 11714, "Labor_Union_(Bolivia)": 11715, "Labor_Union_(Botswana)": 11716, "Labor_Union_(Brazil)": 11717, "Labor_Union_(Bulgaria)": 11718, "Labor_Union_(Burkina_Faso)": 11719, "Labor_Union_(Burundi)": 11720, "Labor_Union_(Canada)": 11721, "Labor_Union_(Central_African_Republic)": 11722, "Labor_Union_(Chad)": 11723, "Labor_Union_(Chile)": 11724, "Labor_Union_(China)": 11725, "Labor_Union_(Comoros)": 11726, "Labor_Union_(Congo)": 11727, "Labor_Union_(Costa_Rica)": 11728, "Labor_Union_(Cote_d'Ivoire)": 11729, "Labor_Union_(Croatia)": 11730, "Labor_Union_(Cuba)": 11731, "Labor_Union_(Czech_Republic)": 11732, "Labor_Union_(Democratic_Republic_of_Congo)": 11733, "Labor_Union_(Egypt)": 11734, "Labor_Union_(El_Salvador)": 11735, "Labor_Union_(Estonia)": 11736, "Labor_Union_(Finland)": 11737, "Labor_Union_(France)": 11738, "Labor_Union_(Gambia)": 11739, "Labor_Union_(Georgia)": 11740, "Labor_Union_(Germany)": 11741, "Labor_Union_(Ghana)": 11742, "Labor_Union_(Greece)": 11743, "Labor_Union_(Guinea)": 11744, "Labor_Union_(Guyana)": 11745, "Labor_Union_(Hong_Kong)": 11746, "Labor_Union_(India)": 11747, "Labor_Union_(Indonesia)": 11748, "Labor_Union_(Iran)": 11749, "Labor_Union_(Ireland)": 11750, "Labor_Union_(Israel)": 11751, "Labor_Union_(Italy)": 11752, "Labor_Union_(Japan)": 11753, "Labor_Union_(Jordan)": 11754, "Labor_Union_(Kazakhstan)": 11755, "Labor_Union_(Kenya)": 11756, "Labor_Union_(Laos)": 11757, "Labor_Union_(Latvia)": 11758, "Labor_Union_(Lebanon)": 11759, "Labor_Union_(Liberia)": 11760, "Labor_Union_(Libya)": 11761, "Labor_Union_(Lithuania)": 11762, "Labor_Union_(Madagascar)": 11763, "Labor_Union_(Malawi)": 11764, "Labor_Union_(Malaysia)": 11765, "Labor_Union_(Mauritania)": 11766, "Labor_Union_(Mexico)": 11767, "Labor_Union_(Morocco)": 11768, "Labor_Union_(Myanmar)": 11769, "Labor_Union_(Namibia)": 11770, "Labor_Union_(Netherlands)": 11771, "Labor_Union_(Nigeria)": 11772, "Labor_Union_(Norway)": 11773, "Labor_Union_(Pakistan)": 11774, "Labor_Union_(Palestinian_Territory,_Occupied)": 11775, "Labor_Union_(Paraguay)": 11776, "Labor_Union_(Peru)": 11777, "Labor_Union_(Philippines)": 11778, "Labor_Union_(Poland)": 11779, "Labor_Union_(Romania)": 11780, "Labor_Union_(Russia)": 11781, "Labor_Union_(Senegal)": 11782, "Labor_Union_(Serbia)": 11783, "Labor_Union_(Sierra_Leone)": 11784, "Labor_Union_(Singapore)": 11785, "Labor_Union_(Slovakia)": 11786, "Labor_Union_(Slovenia)": 11787, "Labor_Union_(South_Africa)": 11788, "Labor_Union_(South_Korea)": 11789, "Labor_Union_(South_Sudan)": 11790, "Labor_Union_(Spain)": 11791, "Labor_Union_(Sri_Lanka)": 11792, "Labor_Union_(Sudan)": 11793, "Labor_Union_(Switzerland)": 11794, "Labor_Union_(Syria)": 11795, "Labor_Union_(Taiwan)": 11796, "Labor_Union_(Tanzania)": 11797, "Labor_Union_(Thailand)": 11798, "Labor_Union_(Togo)": 11799, "Labor_Union_(Tunisia)": 11800, "Labor_Union_(Turkey)": 11801, "Labor_Union_(United_Arab_Emirates)": 11802, "Labor_Union_(United_Kingdom)": 11803, "Labor_Union_(United_States)": 11804, "Labor_Union_(Uruguay)": 11805, "Labor_Union_(Venezuela)": 11806, "Labor_Union_(Vietnam)": 11807, "Labor_Union_(Yemen)": 11808, "Labor_Union_(Zambia)": 11809, "Labor_Union_(Zimbabwe)": 11810, "Labor_and_Employment_Ministry_(Algeria)": 11811, "Labor_and_Employment_Ministry_(Argentina)": 11812, "Labor_and_Employment_Ministry_(Australia)": 11813, "Labor_and_Employment_Ministry_(Azerbaijan)": 11814, "Labor_and_Employment_Ministry_(Brazil)": 11815, "Labor_and_Employment_Ministry_(Bulgaria)": 11816, "Labor_and_Employment_Ministry_(Cambodia)": 11817, "Labor_and_Employment_Ministry_(Cameroon)": 11818, "Labor_and_Employment_Ministry_(Canada)": 11819, "Labor_and_Employment_Ministry_(China)": 11820, "Labor_and_Employment_Ministry_(Colombia)": 11821, "Labor_and_Employment_Ministry_(Costa_Rica)": 11822, "Labor_and_Employment_Ministry_(Croatia)": 11823, "Labor_and_Employment_Ministry_(Cuba)": 11824, "Labor_and_Employment_Ministry_(Democratic_Republic_of_Congo)": 11825, "Labor_and_Employment_Ministry_(Egypt)": 11826, "Labor_and_Employment_Ministry_(Estonia)": 11827, "Labor_and_Employment_Ministry_(France)": 11828, "Labor_and_Employment_Ministry_(Gabon)": 11829, "Labor_and_Employment_Ministry_(Greece)": 11830, "Labor_and_Employment_Ministry_(Hong_Kong)": 11831, "Labor_and_Employment_Ministry_(India)": 11832, "Labor_and_Employment_Ministry_(Indonesia)": 11833, "Labor_and_Employment_Ministry_(Iran)": 11834, "Labor_and_Employment_Ministry_(Japan)": 11835, "Labor_and_Employment_Ministry_(Kuwait)": 11836, "Labor_and_Employment_Ministry_(Laos)": 11837, "Labor_and_Employment_Ministry_(Lebanon)": 11838, "Labor_and_Employment_Ministry_(Liberia)": 11839, "Labor_and_Employment_Ministry_(Libya)": 11840, "Labor_and_Employment_Ministry_(Lithuania)": 11841, "Labor_and_Employment_Ministry_(Myanmar)": 11842, "Labor_and_Employment_Ministry_(Nigeria)": 11843, "Labor_and_Employment_Ministry_(Philippines)": 11844, "Labor_and_Employment_Ministry_(Romania)": 11845, "Labor_and_Employment_Ministry_(Russia)": 11846, "Labor_and_Employment_Ministry_(Saudi_Arabia)": 11847, "Labor_and_Employment_Ministry_(Singapore)": 11848, "Labor_and_Employment_Ministry_(Slovakia)": 11849, "Labor_and_Employment_Ministry_(Slovenia)": 11850, "Labor_and_Employment_Ministry_(South_Korea)": 11851, "Labor_and_Employment_Ministry_(Spain)": 11852, "Labor_and_Employment_Ministry_(Taiwan)": 11853, "Labor_and_Employment_Ministry_(Thailand)": 11854, "Labor_and_Employment_Ministry_(Tunisia)": 11855, "Labor_and_Employment_Ministry_(Turkey)": 11856, "Labor_and_Employment_Ministry_(United_Kingdom)": 11857, "Labor_and_Employment_Ministry_(Uzbekistan)": 11858, "Labor_and_Employment_Ministry_(Vietnam)": 11859, "Labor_and_Employment_Ministry_(Zimbabwe)": 11860, "Labour_Appeal_Court": 11861, "Labour_Party": 11862, "Ladies_in_White": 11863, "Lahore_High_Court": 11864, "Lai_Ching-te": 11865, "Laifur_Rahman": 11866, "Lajos_Simicska": 11867, "Lakas_ng_Bayan": 11868, "Lal_Bahadur_Shastri": 11869, "Lal_Krishna_Advani": 11870, "Lal_Singh": 11871, "Lalji_Tandon": 11872, "Lamar_Smith": 11873, "Lambert_Mende_Omalanga": 11874, "Lamberto_Zannier": 11875, "Lamyr_Ngu\u00e9l\u00e9": 11876, "Landless_Workers'_Movement": 11877, "Landowner_(Australia)": 11878, "Landowner_(Colombia)": 11879, "Landowner_(India)": 11880, "Landowner_(Lithuania)": 11881, "Landowner_(New_Zealand)": 11882, "Landowner_(Somalia)": 11883, "Landowner_(South_Africa)": 11884, "Landowner_(Sweden)": 11885, "Landowner_(Syria)": 11886, "Lao_Front_for_National_Construction": 11887, "Lao_Mong_Hay": 11888, "Laos": 11889, "Lapo_Pistelli": 11890, "Lara_Giddings": 11891, "Lari": 11892, "Larissa_Waters": 11893, "Larry_Hogan": 11894, "Lars-Gunnar_Wigemark": 11895, "Lars_L\u00f8kke_Rasmussen": 11896, "Lashkar-e-Islam": 11897, "Lashkar-e-Jhangvi": 11898, "Lashkar-e-Taiba": 11899, "Latin_America": 11900, "Latvia": 11901, "Latvian_Chamber_of_Commerce_and_Industry": 11902, "Laura_Chinchilla": 11903, "Laurent_Fabius": 11904, "Laurent_Gbagbo": 11905, "Laurent_Kabila": 11906, "Laurent_Lamothe": 11907, "Laurent_Wauquiez": 11908, "Lautaro_Carmona": 11909, "Law_Society_of_Botswana": 11910, "Law_and_Justice": 11911, "Law_and_Justice_Party": 11912, "Lawmaker_(Afghanistan)": 11913, "Lawmaker_(Africa)": 11914, "Lawmaker_(Algeria)": 11915, "Lawmaker_(Argentina)": 11916, "Lawmaker_(Armenia)": 11917, "Lawmaker_(Australia)": 11918, "Lawmaker_(Austria)": 11919, "Lawmaker_(Azerbaijan)": 11920, "Lawmaker_(Bangladesh)": 11921, "Lawmaker_(Belarus)": 11922, "Lawmaker_(Belgium)": 11923, "Lawmaker_(Belize)": 11924, "Lawmaker_(Benin)": 11925, "Lawmaker_(Bolivia)": 11926, "Lawmaker_(Bosnia_and_Herzegovina)": 11927, "Lawmaker_(Brazil)": 11928, "Lawmaker_(Bulgaria)": 11929, "Lawmaker_(Burkina_Faso)": 11930, "Lawmaker_(Burundi)": 11931, "Lawmaker_(Cambodia)": 11932, "Lawmaker_(Canada)": 11933, "Lawmaker_(Central_African_Republic)": 11934, "Lawmaker_(Chad)": 11935, "Lawmaker_(China)": 11936, "Lawmaker_(Colombia)": 11937, "Lawmaker_(Congo)": 11938, "Lawmaker_(Costa_Rica)": 11939, "Lawmaker_(Croatia)": 11940, "Lawmaker_(Cuba)": 11941, "Lawmaker_(Cyprus)": 11942, "Lawmaker_(Czech_Republic)": 11943, "Lawmaker_(Democratic_Republic_of_Congo)": 11944, "Lawmaker_(Denmark)": 11945, "Lawmaker_(Dominican_Republic)": 11946, "Lawmaker_(Ecuador)": 11947, "Lawmaker_(Egypt)": 11948, "Lawmaker_(El_Salvador)": 11949, "Lawmaker_(Ethiopia)": 11950, "Lawmaker_(Faroe_Islands)": 11951, "Lawmaker_(Finland)": 11952, "Lawmaker_(France)": 11953, "Lawmaker_(Gambia)": 11954, "Lawmaker_(Georgia)": 11955, "Lawmaker_(Germany)": 11956, "Lawmaker_(Ghana)": 11957, "Lawmaker_(Greece)": 11958, "Lawmaker_(Guatemala)": 11959, "Lawmaker_(Guinea)": 11960, "Lawmaker_(Haiti)": 11961, "Lawmaker_(Honduras)": 11962, "Lawmaker_(Hong_Kong)": 11963, "Lawmaker_(Hungary)": 11964, "Lawmaker_(India)": 11965, "Lawmaker_(Indonesia)": 11966, "Lawmaker_(Iran)": 11967, "Lawmaker_(Iraq)": 11968, "Lawmaker_(Israel)": 11969, "Lawmaker_(Italy)": 11970, "Lawmaker_(Japan)": 11971, "Lawmaker_(Jordan)": 11972, "Lawmaker_(Kenya)": 11973, "Lawmaker_(Kosovo)": 11974, "Lawmaker_(Kuwait)": 11975, "Lawmaker_(Kyrgyzstan)": 11976, "Lawmaker_(Latvia)": 11977, "Lawmaker_(Lebanon)": 11978, "Lawmaker_(Liberia)": 11979, "Lawmaker_(Libya)": 11980, "Lawmaker_(Lithuania)": 11981, "Lawmaker_(Luxembourg)": 11982, "Lawmaker_(Macedonia)": 11983, "Lawmaker_(Madagascar)": 11984, "Lawmaker_(Malawi)": 11985, "Lawmaker_(Malaysia)": 11986, "Lawmaker_(Maldives)": 11987, "Lawmaker_(Mexico)": 11988, "Lawmaker_(Micronesia)": 11989, "Lawmaker_(Mongolia)": 11990, "Lawmaker_(Morocco)": 11991, "Lawmaker_(Myanmar)": 11992, "Lawmaker_(Namibia)": 11993, "Lawmaker_(Nepal)": 11994, "Lawmaker_(Netherlands)": 11995, "Lawmaker_(New_Zealand)": 11996, "Lawmaker_(Nicaragua)": 11997, "Lawmaker_(Nigeria)": 11998, "Lawmaker_(North_Korea)": 11999, "Lawmaker_(Pakistan)": 12000, "Lawmaker_(Palestinian_Territory,_Occupied)": 12001, "Lawmaker_(Panama)": 12002, "Lawmaker_(Paraguay)": 12003, "Lawmaker_(Peru)": 12004, "Lawmaker_(Philippines)": 12005, "Lawmaker_(Poland)": 12006, "Lawmaker_(Portugal)": 12007, "Lawmaker_(Romania)": 12008, "Lawmaker_(Russia)": 12009, "Lawmaker_(Rwanda)": 12010, "Lawmaker_(Saudi_Arabia)": 12011, "Lawmaker_(Serbia)": 12012, "Lawmaker_(Sierra_Leone)": 12013, "Lawmaker_(Slovakia)": 12014, "Lawmaker_(Slovenia)": 12015, "Lawmaker_(Somalia)": 12016, "Lawmaker_(South_Africa)": 12017, "Lawmaker_(South_Asia)": 12018, "Lawmaker_(South_Korea)": 12019, "Lawmaker_(Southeast_Asia)": 12020, "Lawmaker_(Spain)": 12021, "Lawmaker_(Sri_Lanka)": 12022, "Lawmaker_(Sudan)": 12023, "Lawmaker_(Sweden)": 12024, "Lawmaker_(Switzerland)": 12025, "Lawmaker_(Syria)": 12026, "Lawmaker_(Taiwan)": 12027, "Lawmaker_(Tanzania)": 12028, "Lawmaker_(Thailand)": 12029, "Lawmaker_(Tunisia)": 12030, "Lawmaker_(Turkey)": 12031, "Lawmaker_(Uganda)": 12032, "Lawmaker_(Ukraine)": 12033, "Lawmaker_(United_Kingdom)": 12034, "Lawmaker_(United_States)": 12035, "Lawmaker_(Uruguay)": 12036, "Lawmaker_(Venezu
[truncated: 369,552 more chars]
