# Supplementary material for: A temporal knowledge graph reasoning model based on recurrent encoding and contrastive learning
Source: PeerJ Comput Sci. 2025 Jan 23;11:e2595. doi: 10.7717/peerj-cs.2595 (PMC11784877; doi:10.7717/peerj-cs.2595)
Supplement: Supplemental Information 3 [file peerj-cs-11-2595-s003.zip › ICEWS18/relation2id.json]

{"Abduct,_hijack,_or_take_hostage": 0, "Accede_to_demands_for_change_in_institutions,_regime": 1, "Accede_to_demands_for_change_in_leadership": 2, "Accede_to_demands_for_change_in_policy": 3, "Accede_to_demands_for_rights": 4, "Accede_to_requests_or_demands_for_political_reform": 5, "Accuse": 6, "Accuse_of_aggression": 7, "Accuse_of_crime,_corruption": 8, "Accuse_of_espionage,_treason": 9, "Accuse_of_human_rights_abuses": 10, "Accuse_of_war_crimes": 11, "Acknowledge_or_claim_responsibility": 12, "Apologize": 13, "Appeal_for_aid": 14, "Appeal_for_change_in_institutions,_regime": 15, "Appeal_for_change_in_leadership": 16, "Appeal_for_de-escalation_of_military_engagement": 17, "Appeal_for_diplomatic_cooperation_(such_as_policy_support)": 18, "Appeal_for_easing_of_administrative_sanctions": 19, "Appeal_for_easing_of_economic_sanctions,_boycott,_or_embargo": 20, "Appeal_for_easing_of_political_dissent": 21, "Appeal_for_economic_aid": 22, "Appeal_for_economic_cooperation": 23, "Appeal_for_humanitarian_aid": 24, "Appeal_for_intelligence": 25, "Appeal_for_judicial_cooperation": 26, "Appeal_for_material_cooperation": 27, "Appeal_for_military_aid": 28, "Appeal_for_military_cooperation": 29, "Appeal_for_military_protection_or_peacekeeping": 30, "Appeal_for_policy_change": 31, "Appeal_for_political_reform": 32, "Appeal_for_release_of_persons_or_property": 33, "Appeal_for_rights": 34, "Appeal_for_target_to_allow_international_involvement_(non-mediation)": 35, "Appeal_to_engage_in_or_accept_mediation": 36, "Appeal_to_others_to_meet_or_negotiate": 37, "Appeal_to_others_to_settle_dispute": 38, "Appeal_to_yield": 39, "Arrest,_detain,_or_charge_with_legal_action": 40, "Assassinate": 41, "Attempt_to_assassinate": 42, "Ban_political_parties_or_politicians": 43, "Bring_lawsuit_against": 44, "Carry_out_car_bombing": 45, "Carry_out_suicide_bombing": 46, "Coerce": 47, "Complain_officially": 48, "Conduct_hunger_strike": 49, "Conduct_hunger_strike_for_leadership_change": 50, "Conduct_strike_or_boycott": 51, "Conduct_strike_or_boycott_for_leadership_change": 52, "Conduct_strike_or_boycott_for_policy_change": 53, "Conduct_suicide,_car,_or_other_non-military_bombing": 54, "Confiscate_property": 55, "Consider_policy_option": 56, "Consult": 57, "Cooperate_economically": 58, "Cooperate_militarily": 59, "Criticize_or_denounce": 60, "Declare_truce,_ceasefire": 61, "Decline_comment": 62, "Defend_verbally": 63, "Defy_norms,_law": 64, "Demand": 65, "Demand_change_in_institutions,_regime": 66, "Demand_change_in_leadership": 67, "Demand_de-escalation_of_military_engagement": 68, "Demand_diplomatic_cooperation_(such_as_policy_support)": 69, "Demand_easing_of_administrative_sanctions": 70, "Demand_easing_of_economic_sanctions,_boycott,_or_embargo": 71, "Demand_easing_of_political_dissent": 72, "Demand_economic_aid": 73, "Demand_economic_cooperation": 74, "Demand_humanitarian_aid": 75, "Demand_intelligence_cooperation": 76, "Demand_judicial_cooperation": 77, "Demand_material_aid": 78, "Demand_material_cooperation": 79, "Demand_mediation": 80, "Demand_meeting,_negotiation": 81, "Demand_military_aid": 82, "Demand_policy_change": 83, "Demand_political_reform": 84, "Demand_release_of_persons_or_property": 85, "Demand_rights": 86, "Demand_settling_of_dispute": 87, "Demand_that_target_yields": 88, "Demobilize_armed_forces": 89, "Demonstrate_for_leadership_change": 90, "Demonstrate_for_policy_change": 91, "Demonstrate_military_or_police_power": 92, "Demonstrate_or_rally": 93, "Deny_responsibility": 94, "Destroy_property": 95, "Detonate_nuclear_weapons": 96, "Discuss_by_telephone": 97, "Ease_administrative_sanctions": 98, "Ease_ban_on_political_parties_or_politicians": 99, "Ease_curfew": 100, "Ease_economic_sanctions,_boycott,_embargo": 101, "Ease_military_blockade": 102, "Ease_political_dissent": 103, "Ease_restrictions_on_political_freedoms": 104, "Ease_state_of_emergency_or_martial_law": 105, "Employ_aerial_weapons": 106, "Engage_in_diplomatic_cooperation": 107, "Engage_in_judicial_cooperation": 108, "Engage_in_mass_expulsion": 109, "Engage_in_mass_killings": 110, "Engage_in_material_cooperation": 111, "Engage_in_negotiation": 112, "Engage_in_political_dissent": 113, "Engage_in_symbolic_act": 114, "Engage_in_violent_protest_for_leadership_change": 115, "Engage_in_violent_protest_for_policy_change": 116, "Expel_or_deport_individuals": 117, "Expel_or_withdraw": 118, "Expel_or_withdraw_peacekeepers": 119, "Express_accord": 120, "Express_intent_to_accept_mediation": 121, "Express_intent_to_allow_international_involvement_(non-mediation)": 122, "Express_intent_to_change_institutions,_regime": 123, "Express_intent_to_change_leadership": 124, "Express_intent_to_change_policy": 125, "Express_intent_to_cooperate": 126, "Express_intent_to_cooperate_economically": 127, "Express_intent_to_cooperate_militarily": 128, "Express_intent_to_cooperate_on_intelligence": 129, "Express_intent_to_cooperate_on_judicial_matters": 130, "Express_intent_to_de-escalate_military_engagement": 131, "Express_intent_to_ease_administrative_sanctions": 132, "Express_intent_to_ease_economic_sanctions,_boycott,_or_embargo": 133, "Express_intent_to_engage_in_diplomatic_cooperation_(such_as_policy_support)": 134, "Express_intent_to_engage_in_material_cooperation": 135, "Express_intent_to_institute_political_reform": 136, "Express_intent_to_mediate": 137, "Express_intent_to_meet_or_negotiate": 138, "Express_intent_to_provide_economic_aid": 139, "Express_intent_to_provide_humanitarian_aid": 140, "Express_intent_to_provide_material_aid": 141, "Express_intent_to_provide_military_aid": 142, "Express_intent_to_provide_military_protection_or_peacekeeping": 143, "Express_intent_to_release_persons_or_property": 144, "Express_intent_to_settle_dispute": 145, "Express_intent_to_yield": 146, "Forgive": 147, "Give_ultimatum": 148, "Grant_asylum": 149, "Grant_diplomatic_recognition": 150, "Halt_mediation": 151, "Halt_negotiations": 152, "Host_a_visit": 153, "Impose_administrative_sanctions": 154, "Impose_blockade,_restrict_movement": 155, "Impose_curfew": 156, "Impose_embargo,_boycott,_or_sanctions": 157, "Impose_restrictions_on_political_freedoms": 158, "Impose_state_of_emergency_or_martial_law": 159, "Increase_military_alert_status": 160, "Increase_police_alert_status": 161, "Investigate": 162, "Investigate_crime,_corruption": 163, "Investigate_human_rights_abuses": 164, "Investigate_military_action": 165, "Investigate_war_crimes": 166, "Kill_by_physical_assault": 167, "Make_a_visit": 168, "Make_an_appeal_or_request": 169, "Make_empathetic_comment": 170, "Make_optimistic_comment": 171, "Make_pessimistic_comment": 172, "Make_statement": 173, "Mediate": 174, "Meet_at_a_'third'_location": 175, "Mobilize_or_increase_armed_forces": 176, "Mobilize_or_increase_police_power": 177, "Obstruct_passage,_block": 178, "Obstruct_passage_to_demand_leadership_change": 179, "Obstruct_passage_to_demand_policy_change": 180, "Occupy_territory": 181, "Physically_assault": 182, "Praise_or_endorse": 183, "Protest_violently,_riot": 184, "Provide_aid": 185, "Provide_economic_aid": 186, "Provide_humanitarian_aid": 187, "Provide_military_aid": 188, "Provide_military_protection_or_peacekeeping": 189, "Rally_opposition_against": 190, "Rally_support_on_behalf_of": 191, "Receive_deployment_of_peacekeepers": 192, "Receive_inspectors": 193, "Reduce_or_break_diplomatic_relations": 194, "Reduce_or_stop_economic_assistance": 195, "Reduce_or_stop_humanitarian_assistance": 196, "Reduce_or_stop_material_aid": 197, "Reduce_or_stop_military_assistance": 198, "Reduce_relations": 199, "Refuse_to_allow_international_involvement_(non_mediation)": 200, "Refuse_to_de-escalate_military_engagement": 201, "Refuse_to_ease_administrative_sanctions": 202, "Refuse_to_ease_economic_sanctions,_boycott,_or_embargo": 203, "Refuse_to_ease_popular_dissent": 204, "Refuse_to_release_persons_or_property": 205, "Refuse_to_yield": 206, "Reject": 207, "Reject_economic_cooperation": 208, "Reject_judicial_cooperation": 209, "Reject_material_cooperation": 210, "Reject_mediation": 211, "Reject_military_cooperation": 212, "Reject_plan,_agreement_to_settle_dispute": 213, "Reject_proposal_to_meet,_discuss,_or_negotiate": 214, "Reject_request_for_change_in_institutions,_regime": 215, "Reject_request_for_change_in_leadership": 216, "Reject_request_for_economic_aid": 217, "Reject_request_for_humanitarian_aid": 218, "Reject_request_for_policy_change": 219, "Reject_request_for_rights": 220, "Reject_request_or_demand_for_material_aid": 221, "Retreat_or_surrender_militarily": 222, "Return,_release_person(s)": 223, "Return,_release_property": 224, "Seize_or_damage_property": 225, "Sexually_assault": 226, "Share_intelligence_or_information": 227, "Sign_formal_agreement": 228, "Threaten": 229, "Threaten_non-force": 230, "Threaten_to_ban_political_parties_or_politicians": 231, "Threaten_to_halt_mediation": 232, "Threaten_to_halt_negotiations": 233, "Threaten_to_impose_state_of_emergency_or_martial_law": 234, "Threaten_to_reduce_or_break_relations": 235, "Threaten_to_reduce_or_stop_aid": 236, "Threaten_with_administrative_sanctions": 237, "Threaten_with_military_force": 238, "Threaten_with_political_dissent,_protest": 239, "Threaten_with_repression": 240, "Threaten_with_restrictions_on_political_freedoms": 241, "Threaten_with_sanctions,_boycott,_embargo": 242, "Torture": 243, "Use_as_human_shield": 244, "Use_chemical,_biological,_or_radiological_weapons": 245, "Use_conventional_military_force": 246, "Use_tactics_of_violent_repression": 247, "Use_unconventional_violence": 248, "Use_weapons_of_mass_destruction": 249, "Veto": 250, "Violate_ceasefire": 251, "Yield": 252, "fight_with_artillery_and_tanks": 253, "fight_with_small_arms_and_light_weapons": 254, "find_guilty_or_liable_(legally)": 255}
