# Supplementary material for: A temporal knowledge graph reasoning model based on recurrent encoding and contrastive learning
Source: PeerJ Comput Sci. 2025 Jan 23;11:e2595. doi: 10.7717/peerj-cs.2595 (PMC11784877; doi:10.7717/peerj-cs.2595)
Supplement: Supplemental Information 3 [file peerj-cs-11-2595-s003.zip › ICEWS18/statistics.yaml]

1_Total number of facts: 468558
2_Total number of entities: 23033
3_Total number of relations: 256
4_Total number of timestamps: 304
5_train:
  1_Facts: 373018
  3_Entities: 21085
  5_Relations: 251
  7_Timestamps: 240
6_valid:
  1_Facts: 45995
  2_New facts (new entities/relations): 1411
  3_Entities: 7730
  4_New entities (not in train): 910
  5_Relations: 204
  6_New relations (not in train): 3
  7_Timestamps: 30
  8_New timestamps (not in train): 30
7_test:
  1_Facts: 49545
  2_New facts (new entities/relations): 1955
  3_Entities: 8243
  4_New entities (not in train): 1140
  5_Relations: 213
  6_New relations (not in train): 3
  7_Timestamps: 34
  8_New timestamps (not in train): 34
