# Supplementary material for: A temporal knowledge graph reasoning model based on recurrent encoding and contrastive learning
Source: PeerJ Comput Sci. 2025 Jan 23;11:e2595. doi: 10.7717/peerj-cs.2595 (PMC11784877; doi:10.7717/peerj-cs.2595)
Supplement: Supplemental Information 3 [file peerj-cs-11-2595-s003.zip › ICEWS18/test.txt]

Abdel_Fattah_Al-Sisi	Consult	Benjamin_Netanyahu	2018-09-28
Abdulrahman_Dambazau	Make_an_appeal_or_request	Citizen_(Nigeria)	2018-09-28
Abdulrahman_Dambazau	Praise_or_endorse	Citizen_(Nigeria)	2018-09-28
Activist_(Greece)	Demonstrate_or_rally	Unspecified_Actor	2018-09-28
Activist_(India)	Demonstrate_or_rally	Unspecified_Actor	2018-09-28
Activist_(Philippines)	Rally_opposition_against	Rodrigo_Duterte	2018-09-28
Air_Force_(India)	Provide_humanitarian_aid	Children_(India)	2018-09-28
Air_Force_(India)	Provide_humanitarian_aid	Citizen_(India)	2018-09-28
Air_Force_(India)	Provide_humanitarian_aid	Medical_Personnel_(India)	2018-09-28
Air_Force_(Israel)	Use_conventional_military_force	Palestinian_Territory,_Occupied	2018-09-28
Air_Force_(Nigeria)	Make_statement	Military_(Nigeria)	2018-09-28
Akali_Leader	Demand_material_cooperation	Ministry_(India)	2018-09-28
Akali_Leader	Demonstrate_or_rally	Unspecified_Actor	2018-09-28
Alan_Peter_Cayetano	Praise_or_endorse	Sabah_Khaled_Al-Hamad_Al-Sabah	2018-09-28
Alan_Peter_Cayetano	Praise_or_endorse	Sheikh_Abdullah_Bin_Zayed_Al_Nahyan	2018-09-28
Alassane_Ouattara	Return,_release_person(s)	Citizen_(Cote_d'Ivoire)	2018-09-28
Alexander_Lukashenko	Engage_in_negotiation	Vladimir_Putin	2018-09-28
Alexander_Lukashenko	Make_pessimistic_comment	North_Atlantic_Treaty_Organization	2018-09-28
Alexis_Tsipras	Consult	António_Manuel_de_Oliveira_Guterres	2018-09-28
Alexis_Tsipras	Make_a_visit	United_States	2018-09-28
Alexis_Tsipras	Make_statement	Greece	2018-09-28
Alexis_Tsipras	Sign_formal_agreement	Macedonia	2018-09-28
Allied_Democratic_Forces	Use_conventional_military_force	Armed_Rebel_(Uganda)	2018-09-28
Allied_Democratic_Forces	Use_conventional_military_force	Citizen_(Democratic_Republic_of_Congo)	2018-09-28
Aloysio_Nunes_Ferreira_Filho	Consult	Jorge_Arreaza	2018-09-28
Amal_Clooney	Demand	Aung_San	2018-09-28
Amal_Clooney	Make_an_appeal_or_request	Aung_San	2018-09-28
Amal_Clooney	Make_statement	Wunnakyawhtin_Win_Myint	2018-09-28
Amar_Singh	Make_statement	Police_(Malaysia)	2018-09-28
Amit_Shah	Criticize_or_denounce	Congress_(India)	2018-09-28
Amit_Shah	Criticize_or_denounce	Rahul_Gandhi	2018-09-28
Amit_Shah	Make_an_appeal_or_request	Employee_(India)	2018-09-28
Amit_Shah	Make_statement	India	2018-09-28
Amit_Shah	Praise_or_endorse	Sharad_Pawar	2018-09-28
Amnesty_International	Criticize_or_denounce	Head_of_Government_(Philippines)	2018-09-28
Amnesty_International	Make_statement	Head_of_Government_(Philippines)	2018-09-28
Andrej_Kiska	Engage_in_symbolic_act	Head_of_Government_(Czech_Republic)	2018-09-28
Andrej_Plenkovic	Consult	Milorad_Pupovac	2018-09-28
Andrés_Manuel_López_Obrador	Accuse_of_crime,_corruption	Office_of_the_Attorney_General	2018-09-28
Andrés_Manuel_López_Obrador	Consult	Justin_Trudeau	2018-09-28
Andrés_Manuel_López_Obrador	Criticize_or_denounce	Court_Judge_(Mexico)	2018-09-28
Andrés_Manuel_López_Obrador	Criticize_or_denounce	Other_Authorities_/_Officials_(Mexico)	2018-09-28
Andrés_Manuel_López_Obrador	Discuss_by_telephone	Justin_Trudeau	2018-09-28
Andrés_Manuel_López_Obrador	Make_statement	Justin_Trudeau	2018-09-28
Andrés_Manuel_López_Obrador	Praise_or_endorse	Canada	2018-09-28
Angela_Merkel	Consult	Recep_Tayyip_Erdoğan	2018-09-28
Angela_Merkel	Criticize_or_denounce	Head_of_Government_(Turkey)	2018-09-28
Angela_Merkel	Express_intent_to_cooperate	Recep_Tayyip_Erdoğan	2018-09-28
Angela_Merkel	Host_a_visit	Refugee_(Syria)	2018-09-28
Angela_Merkel	Make_statement	France	2018-09-28
Angela_Merkel	Make_statement	Germany	2018-09-28
Angela_Merkel	Make_statement	Russia	2018-09-28
Angela_Merkel	Make_statement	Turkey	2018-09-28
Angela_Merkel	Praise_or_endorse	Turkey	2018-09-28
Angola	Consult	Legislature_(Angola)	2018-09-28
Anton_Siluanov	Make_statement	Russia	2018-09-28
António_Manuel_de_Oliveira_Guterres	Consult	Alexis_Tsipras	2018-09-28
António_Manuel_de_Oliveira_Guterres	Consult	Faure_Gnassingbe	2018-09-28
António_Manuel_de_Oliveira_Guterres	Consult	Nguyen_Xuan_Phuc	2018-09-28
António_Manuel_de_Oliveira_Guterres	Express_intent_to_engage_in_diplomatic_cooperation_(such_as_policy_support)	Mongolia	2018-09-28
António_Manuel_de_Oliveira_Guterres	Praise_or_endorse	Greece	2018-09-28
Archbishop_(Holy_See_(Vatican_City_State))	Accuse	Pope_Francis	2018-09-28
Archbishop_(Holy_See_(Vatican_City_State))	Criticize_or_denounce	Holy_See_(Vatican_City_State)	2018-09-28
Archbishop_(Holy_See_(Vatican_City_State))	Make_an_appeal_or_request	Bishop_(Holy_See_(Vatican_City_State))	2018-09-28
Armando_Guebuza	Engage_in_symbolic_act	Tran_Dai_Quang	2018-09-28
Armando_Guebuza	Make_statement	Vietnam	2018-09-28
Armando_Guebuza	Praise_or_endorse	Citizen_(Mozambique)	2018-09-28
Armed_Band_(Iran)	Use_unconventional_violence	Citizen_(Iran)	2018-09-28
Armed_Gang_(Canada)	fight_with_small_arms_and_light_weapons	Citizen_(Canada)	2018-09-28
Armed_Gang_(Iran)	Use_unconventional_violence	Citizen_(Iran)	2018-09-28
Armed_Gang_(Iran)	Use_unconventional_violence	Iran	2018-09-28
Armed_Gang_(Iraq)	fight_with_small_arms_and_light_weapons	Citizen_(Iraq)	2018-09-28
Armed_Gang_(Nigeria)	Use_unconventional_violence	Citizen_(Nigeria)	2018-09-28
Armed_Gang_(Nigeria)	fight_with_small_arms_and_light_weapons	Citizen_(Nigeria)	2018-09-28
Armed_Gang_(Philippines)	fight_with_small_arms_and_light_weapons	Employee_(Philippines)	2018-09-28
Armed_Opposition_(Iraq)	fight_with_small_arms_and_light_weapons	Citizen_(Iraq)	2018-09-28
Armed_Rebel_(Uganda)	Use_unconventional_violence	Allied_Democratic_Forces	2018-09-28
Armenia	Consult	Azerbaijan	2018-09-28
Armenia	Engage_in_diplomatic_cooperation	Council_of_Europe	2018-09-28
Armenia	Express_intent_to_engage_in_diplomatic_cooperation_(such_as_policy_support)	Kazakhstan	2018-09-28
Armenia	Host_a_visit	Vladimir_Putin	2018-09-28
Arun_Jaitley	Make_statement	Business_(India)	2018-09-28
Arvind_Kejriwal	Make_statement	India	2018-09-28
Arvind_Kejriwal	Reject	Citizen_(India)	2018-09-28
Assemblies_(Vietnam)	Make_statement	Belgium	2018-09-28
Assemblies_(Vietnam)	Make_statement	Vietnam	2018-09-28
Associated_Press	Make_a_visit	Poland	2018-09-28
Attack_Craft_(Syria)	Employ_aerial_weapons	Syria	2018-09-28
Attacker_(India)	Use_unconventional_violence	Muslim_(India)	2018-09-28
Attacker_(India)	fight_with_small_arms_and_light_weapons	Bharatiya_Janata	2018-09-28
Attacker_(India)	fight_with_small_arms_and_light_weapons	Citizen_(India)	2018-09-28
Attorney_General_(Ethiopia)	Arrest,_detain,_or_charge_with_legal_action	Citizen_(Ethiopia)	2018-09-28
Attorney_General_(Ethiopia)	Arrest,_detain,_or_charge_with_legal_action	Criminal_(Ethiopia)	2018-09-28
Australia	Arrest,_detain,_or_charge_with_legal_action	Men_(Australia)	2018-09-28
Australia	Engage_in_diplomatic_cooperation	Japan	2018-09-28
Australia	Engage_in_diplomatic_cooperation	United_States	2018-09-28
Azerbaijan	Arrest,_detain,_or_charge_with_legal_action	Citizen_(Azerbaijan)	2018-09-28
Azerbaijan	Consult	Armenia	2018-09-28
Babulal_Gaur	Make_statement	Narendra_Modi	2018-09-28
Bahujan_Samaj_Party	Criticize_or_denounce	Congress_(India)	2018-09-28
Ban_Ki_Moon	Make_a_visit	Lebanon	2018-09-28
Bangladesh	Express_intent_to_cooperate	India	2018-09-28
Bangladesh	Host_a_visit	Minister_Prabhu	2018-09-28
Bangladesh	Sign_formal_agreement	Myanmar	2018-09-28
Bank_(Argentina)	Consult	Central_Bank_(Argentina)	2018-09-28
Bantubonke_Harrington_Holomisa	Make_an_appeal_or_request	Cyril_Ramaphosa	2018-09-28
Belgium	Host_a_visit	Jeremy_Corbyn	2018-09-28
Benedict_XVI	Impose_embargo,_boycott,_or_sanctions	Citizen_(United_States)	2018-09-28
Benjamin_Netanyahu	Accuse	Iran	2018-09-28
Benjamin_Netanyahu	Consult	Abdel_Fattah_Al-Sisi	2018-09-28
Benjamin_Netanyahu	Consult	Donald_Trump	2018-09-28
Benjamin_Netanyahu	Consult	Mahmoud_Abbas	2018-09-28
Benjamin_Netanyahu	Consult	Sebastian_Kurz	2018-09-28
Benjamin_Netanyahu	Criticize_or_denounce	International_Atomic_Energy_Agency	2018-09-28
Benjamin_Netanyahu	Demand	United_Nations	2018-09-28
Benjamin_Netanyahu	Make_an_appeal_or_request	United_Nations	2018-09-28
Benjamin_Netanyahu	Make_statement	Iran	2018-09-28
Benjamin_Netanyahu	Make_statement	Israel	2018-09-28
Benjamin_Netanyahu	Make_statement	Revolutionary_Guards	2018-09-28
Benjamin_Netanyahu	Praise_or_endorse	Donald_Trump	2018-09-28
Benjamin_Netanyahu	Praise_or_endorse	Foreign_Affairs_(United_States)	2018-09-28
Benjamin_Netanyahu	Sign_formal_agreement	Iran	2018-09-28
Bharatiya_Janata	Accuse	Arvind_Kejriwal	2018-09-28
Bharatiya_Janata	Accuse	Minister_Bharati	2018-09-28
Bharatiya_Janata	Accuse	Police_(India)	2018-09-28
Bharatiya_Janata	Accuse	Shivraj_Singh_Chouhan	2018-09-28
Bharatiya_Janata	Acknowledge_or_claim_responsibility	Citizen_(India)	2018-09-28
Bharatiya_Janata	Consult	Narendra_Modi	2018-09-28
Bharatiya_Janata	Criticize_or_denounce	Extremist_(India)	2018-09-28
Bharatiya_Janata	Criticize_or_denounce	Ministry_(India)	2018-09-28
Bharatiya_Janata	Demonstrate_or_rally	Unspecified_Actor	2018-09-28
Bharatiya_Janata	Make_statement	Bureaucrat_(India)	2018-09-28
Bharatiya_Janata	Make_statement	Main_Opposition_(India)	2018-09-28
Bharatiya_Janata	Make_statement	Rahul_Gandhi	2018-09-28
Bolivia	Reject	Evo_Morales	2018-09-28
Border_Security_Force	Criticize_or_denounce	Citizen_(Bangladesh)	2018-09-28
Boris_Johnson	Criticize_or_denounce	Theresa_May	2018-09-28
Boris_Johnson	Express_intent_to_cooperate_economically	European_Union	2018-09-28
Boris_Johnson	Make_an_appeal_or_request	Theresa_May	2018-09-28
Boris_Johnson	Make_statement	Theresa_May	2018-09-28
Botswana	Host_a_visit	Tourist_(China)	2018-09-28
Brazil	Deny_responsibility	Citizen_(Brazil)	2018-09-28
Brazil	Express_intent_to_cooperate	Peru	2018-09-28
Brazil	Reject	Citizen_(Brazil)	2018-09-28
Bruno_Rodríguez_Parrilla	Consult	Kang_Kyung_Wha	2018-09-28
Bulgaria	Engage_in_diplomatic_cooperation	Serbia	2018-09-28
Bureaucrat_(India)	Demand	Citizen_(India)	2018-09-28
Business_(India)	Make_an_appeal_or_request	Criminal_(India)	2018-09-28
Business_(Japan)	Host_a_visit	Yuriko_Koike	2018-09-28
Business_(Singapore)	Reject	Heng_Swee_Keat	2018-09-28
Business_(United_States)	Criticize_or_denounce	China	2018-09-28
Businessperson_(India)	Investigate	Citizen_(India)	2018-09-28
Businessperson_(India)	Threaten_with_military_force	Women_(India)	2018-09-28
Cabinet_/_Council_of_Ministers_/_Advisors_(India)	Criticize_or_denounce	Ruling_Party_(India)	2018-09-28
Cabinet_/_Council_of_Ministers_/_Advisors_(India)	Express_intent_to_cooperate	Villager_(India)	2018-09-28
Cabinet_/_Council_of_Ministers_/_Advisors_(India)	Make_an_appeal_or_request	Company_-_Owner_or_Operator_(India)	2018-09-28
Cabinet_/_Council_of_Ministers_/_Advisors_(India)	Make_statement	Bank_(India)	2018-09-28
Cabinet_/_Council_of_Ministers_/_Advisors_(India)	Praise_or_endorse	Police_(India)	2018-09-28
Cabinet_/_Council_of_Ministers_/_Advisors_(United_States)	Consult	Dalia_Grybauskaitė	2018-09-28
Cabinet_/_Council_of_Ministers_/_Advisors_(United_States)	Make_an_appeal_or_request	Myanmar	2018-09-28
Cameroon	Praise_or_endorse	Head_of_Government_(Cameroon)	2018-09-28
Canada	Appeal_for_release_of_persons_or_property	Government_(Saudi_Arabia)	2018-09-28
Canada	Make_an_appeal_or_request	Political_Parties_(Canada)	2018-09-28
Canada	Make_statement	Donald_Trump	2018-09-28
Canada	Make_statement	United_States	2018-09-28
Carlos_Mesa	Reject	Evo_Morales	2018-09-28
Cecilia_Malmstrom	Make_statement	Ministry_(Canada)	2018-09-28
Central_Bank_(Argentina)	Consult	Bank_(Argentina)	2018-09-28
Central_Bank_(Argentina)	Make_statement	Government_Affiliated_Bank_(Argentina)	2018-09-28
Central_Bureau_of_Investigation	Investigate	Police_(India)	2018-09-28
Chechnya	Sign_formal_agreement	Ingushetia	2018-09-28
Chief_Court_Judge_(India)	Investigate	Lawyer/Attorney_(India)	2018-09-28
Chile	Consult	Donald_Trump	2018-09-28
China	Accuse	United_States	2018-09-28
China	Consult	Russia	2018-09-28
China	Cooperate_economically	Libya	2018-09-28
China	Deny_responsibility	Donald_Trump	2018-09-28
China	Engage_in_diplomatic_cooperation	European_Union	2018-09-28
China	Engage_in_diplomatic_cooperation	Fiji	2018-09-28
China	Express_intent_to_cooperate	European_Union	2018-09-28
China	Express_intent_to_engage_in_diplomatic_cooperation_(such_as_policy_support)	Japan	2018-09-28
China	Express_intent_to_engage_in_diplomatic_cooperation_(such_as_policy_support)	Unidentified_State_Actor	2018-09-28
China	Host_a_visit	Ecuador	2018-09-28
China	Host_a_visit	Kersti_Kaljulaid	2018-09-28
China	Host_a_visit	Maithripala_Sirisena	2018-09-28
China	Host_a_visit	Moon_Jae-in	2018-09-28
China	Make_a_visit	UN_General_Assembly	2018-09-28
China	Make_an_appeal_or_request	UN_Security_Council	2018-09-28
China	Make_optimistic_comment	International	2018-09-28
China	Praise_or_endorse	Syria	2018-09-28
China	Praise_or_endorse	United_Nations	2018-09-28
China	Reject	Donald_Trump	2018-09-28
China	Sign_formal_agreement	Russia	2018-09-28
Chulalongkorn_University	Consult	Thailand	2018-09-28
Citizen_(Afghanistan)	Physically_assault	Citizen_(Germany)	2018-09-28
Citizen_(Argentina)	Express_intent_to_cooperate	Economist_(Argentina)	2018-09-28
Citizen_(Australia)	Accuse	Bank_(Australia)	2018-09-28
Citizen_(Australia)	Criticize_or_denounce	Regulator_(Australia)	2018-09-28
Citizen_(Australia)	Demand	Bank_(Australia)	2018-09-28
Citizen_(Australia)	Demand	Regulator_(Australia)	2018-09-28
Citizen_(Australia)	Make_an_appeal_or_request	Police_(Australia)	2018-09-28
Citizen_(Bangladesh)	Demand	Government_(Bangladesh)	2018-09-28
Citizen_(Belgium)	Make_an_appeal_or_request	European_Union	2018-09-28
Citizen_(Brazil)	Accuse	Military_Personnel_(Brazil)	2018-09-28
Citizen_(Brazil)	Accuse	Party_Member_(Brazil)	2018-09-28
Citizen_(Brazil)	Accuse	Presidential_Candidate_(Brazil)	2018-09-28
Citizen_(Brazil)	Accuse	Workers'_Party_(Brazil)	2018-09-28
Citizen_(Brazil)	Criticize_or_denounce	Public_Courts_(Brazil)	2018-09-28
Citizen_(Brazil)	Express_intent_to_meet_or_negotiate	Brazil	2018-09-28
Citizen_(Cameroon)	Conduct_strike_or_boycott	Unspecified_Actor	2018-09-28
Citizen_(Cameroon)	Criticize_or_denounce	Government_(Cameroon)	2018-09-28
Citizen_(Canada)	Express_intent_to_meet_or_negotiate	Education_(Canada)	2018-09-28
Citizen_(Chile)	Appeal_for_diplomatic_cooperation_(such_as_policy_support)	Media_(Malaysia)	2018-09-28
Citizen_(Colombia)	Reject	Alvaro_Uribe_Velez	2018-09-28
Citizen_(Cote_d'Ivoire)	Make_an_appeal_or_request	Party_Member_(Cote_d'Ivoire)	2018-09-28
Citizen_(Croatia)	Make_empathetic_comment	Government_(Croatia)	2018-09-28
Citizen_(France)	Criticize_or_denounce	Zohrab_Mnatsakanyan	2018-09-28
Citizen_(France)	Make_pessimistic_comment	Zohrab_Mnatsakanyan	2018-09-28
Citizen_(Germany)	Demonstrate_or_rally	Unspecified_Actor	2018-09-28
Citizen_(Greece)	Demand	Education_(Greece)	2018-09-28
Citizen_(India)	Accuse	Bharatiya_Janata	2018-09-28
Citizen_(India)	Accuse	Military_Personnel_-_Special_(India)	2018-09-28
Citizen_(India)	Accuse	Minister_Bharati	2018-09-28
Citizen_(India)	Accuse	Paramjit_Singh	2018-09-28
Citizen_(India)	Accuse	Police_(India)	2018-09-28
Citizen_(India)	Accuse	Shivraj_Singh_Chouhan	2018-09-28
Citizen_(India)	Accuse	Thief_(India)	2018-09-28
Citizen_(India)	Accuse_of_crime,_corruption	Narendra_Modi	2018-09-28
Citizen_(India)	Criticize_or_denounce	Business_(India)	2018-09-28
Citizen_(India)	Criticize_or_denounce	Government_(India)	2018-09-28
Citizen_(India)	Criticize_or_denounce	Governor_(India)	2018-09-28
Citizen_(India)	Criticize_or_denounce	India	2018-09-28
Citizen_(India)	Demonstrate_or_rally	India	2018-09-28
Citizen_(India)	Demonstrate_or_rally	Police_(India)	2018-09-28
Citizen_(India)	Demonstrate_or_rally	Unspecified_Actor	2018-09-28
Citizen_(India)	Express_intent_to_cooperate	Police_(India)	2018-09-28
Citizen_(India)	Express_intent_to_meet_or_negotiate	Education_Ministry_(India)	2018-09-28
Citizen_(India)	Express_intent_to_meet_or_negotiate	Priest_(India)	2018-09-28
Citizen_(India)	Make_an_appeal_or_request	Business_(India)	2018-09-28
Citizen_(India)	Make_an_appeal_or_request	Cabinet_/_Council_of_Ministers_/_Advisors_(India)	2018-09-28
Citizen_(India)	Make_an_appeal_or_request	Education_(India)	2018-09-28
Citizen_(India)	Make_an_appeal_or_request	Government_(India)	2018-09-28
Citizen_(India)	Make_an_appeal_or_request	Member_of_the_Judiciary_(India)	2018-09-28
Citizen_(India)	Make_pessimistic_comment	Member_of_the_Judiciary_(India)	2018-09-28
Citizen_(India)	Physically_assault	India	2018-09-28
Citizen_(India)	Threaten	Bharatiya_Janata	2018-09-28
Citizen_(India)	Threaten	Criminal_(India)	2018-09-28
Citizen_(India)	Threaten_to_reduce_or_stop_aid	India	2018-09-28
Citizen_(India)	Use_unconventional_violence	Businessperson_(India)	2018-09-28
Citizen_(India)	Use_unconventional_violence	Police_(India)	2018-09-28
Citizen_(Iran)	Accuse	Iran	2018-09-28
Citizen_(Iran)	Use_unconventional_violence	Armed_Band_(Iran)	2018-09-28
Citizen_(Iran)	Use_unconventional_violence	Iran	2018-09-28
Citizen_(Israel)	Accuse	Iran	2018-09-28
Citizen_(Israel)	Conduct_suicide,_car,_or_other_non-military_bombing	Israel	2018-09-28
Citizen_(Japan)	Criticize_or_denounce	Lawmaker_(Japan)	2018-09-28
Citizen_(Kosovo)	Threaten	Lawyer/Attorney_(Kosovo)	2018-09-28
Citizen_(Liberia)	Demonstrate_or_rally	Unspecified_Actor	2018-09-28
Citizen_(Malaysia)	Accuse	Prime_Minister_bin_Ibrahim	2018-09-28
Citizen_(Malaysia)	Make_an_appeal_or_request	Government_(Malaysia)	2018-09-28
Citizen_(Mexico)	Use_unconventional_violence	Police_(Mexico)	2018-09-28
Citizen_(Myanmar)	Make_an_appeal_or_request	Myanmar	2018-09-28
Citizen_(New_Zealand)	Use_unconventional_violence	Police_(New_Zealand)	2018-09-28
Citizen_(Niger)	Express_intent_to_meet_or_negotiate	Government_Official_(Niger)	2018-09-28
Citizen_(Niger)	Express_intent_to_meet_or_negotiate	Immigrants_(Niger)	2018-09-28
Citizen_(Niger)	Express_intent_to_meet_or_negotiate	International_Government_Organizations	2018-09-28
Citizen_(Niger)	Express_intent_to_meet_or_negotiate	Niger	2018-09-28
Citizen_(Nigeria)	Criticize_or_denounce	Abdullahi_Adamu	2018-09-28
Citizen_(Nigeria)	Criticize_or_denounce	Employee_(Nigeria)	2018-09-28
Citizen_(Nigeria)	Criticize_or_denounce	Governor_(Nigeria)	2018-09-28
Citizen_(Nigeria)	Make_an_appeal_or_request	Public_Courts_(Nigeria)	2018-09-28
Citizen_(Pakistan)	Praise_or_endorse	China	2018-09-28
Citizen_(Palestinian_Territory,_Occupied)	Protest_violently,_riot	Mahmoud_Abbas	2018-09-28
Citizen_(Palestinian_Territory,_Occupied)	Use_unconventional_violence	Israeli_Defense_Forces	2018-09-28
Citizen_(Philippines)	Accuse	Rodrigo_Duterte	2018-09-28
Citizen_(Philippines)	Rally_opposition_against	Rodrigo_Duterte	2018-09-28
Citizen_(Philippines)	Yield	Government_(Philippines)	2018-09-28
Citizen_(Russia)	Appeal_for_intelligence	Bank_(Russia)	2018-09-28
Citizen_(Russia)	Demonstrate_for_policy_change	Government_(Russia)	2018-09-28
Citizen_(Russia)	Demonstrate_or_rally	Unspecified_Actor	2018-09-28
Citizen_(Slovakia)	Demonstrate_or_rally	Slovakia	2018-09-28
Citizen_(South_Africa)	Engage_in_symbolic_act	Edna_Bomo_Edith_Molewa	2018-09-28
Citizen_(South_Africa)	Make_an_appeal_or_request	Citizen_(Malawi)	2018-09-28
Citizen_(Spain)	Engage_in_symbolic_act	Tran_Dai_Quang	2018-09-28
Citizen_(Sri_Lanka)	Demonstrate_or_rally	Unspecified_Actor	2018-09-28
Citizen_(Swaziland)	Demonstrate_or_rally	Unspecified_Actor	2018-09-28
Citizen_(Syria)	Demonstrate_or_rally	Government_(Syria)	2018-09-28
Citizen_(Tajikistan)	Express_intent_to_engage_in_diplomatic_cooperation_(such_as_policy_support)	Military_Personnel_(Tajikistan)	2018-09-28
Citizen_(Thailand)	Make_pessimistic_comment	Thailand	2018-09-28
Citizen_(Turkey)	Demonstrate_or_rally	Bashar_al-Assad	2018-09-28
Citizen_(Ukraine)	Use_unconventional_violence	Russia	2018-09-28
Citizen_(Ukraine)	Use_unconventional_violence	Ukraine	2018-09-28
Citizen_(United_Kingdom)	Reject	Theresa_May	2018-09-28
Citizen_(United_States)	Criticize_or_denounce	Zohrab_Mnatsakanyan	2018-09-28
Citizen_(United_States)	Make_pessimistic_comment	Zohrab_Mnatsakanyan	2018-09-28
City_Mayor_(India)	Consult	Navjot_Singh_Sidhu	2018-09-28
Civic_Group_(Russia)	Make_an_appeal_or_request	Interfax	2018-09-28
Cleric_(Iran)	Make_statement	United_States	2018-09-28
Combatant_(Taliban)	Use_unconventional_violence	Citizen_(Pakistan)	2018-09-28
Commando_(Cameroon)	Return,_release_person(s)	Citizen_(Cameroon)	2018-09-28
Commonwealth_of_Independent_States	Share_intelligence_or_information	Ukraine	2018-09-28
Communist_Party_(Vietnam)	Express_intent_to_engage_in_diplomatic_cooperation_(such_as_policy_support)	Vietnam	2018-09-28
Company_-_Owner_or_Operator_(India)	Demonstrate_or_rally	Government_(India)	2018-09-28
Company_-_Owner_or_Operator_(India)	Sexually_assault	Citizen_(India)	2018-09-28
Company_-_Owner_or_Operator_(Italy)	Make_pessimistic_comment	Italy	2018-09-28
Company_-_Owner_or_Operator_(Nigeria)	Make_statement	Industry_(Nigeria)	2018-09-28
Company_-_Owner_or_Operator_(South_Africa)	Praise_or_endorse	Edna_Bomo_Edith_Molewa	2018-09-28
Congo	Criticize_or_denounce	Unidentified_State_Actor	2018-09-28
Congress_(India)	Accuse	Bharatiya_Janata	2018-09-28
Congress_(India)	Accuse	Narendra_Modi	2018-09-28
Congress_(India)	Criticize_or_denounce	Government_(India)	2018-09-28
Congress_(India)	Criticize_or_denounce	Narendra_Modi	2018-09-28
Congress_(India)	Make_an_appeal_or_request	Manohar_Lal_Khattar	2018-09-28
Congress_(India)	Make_statement	Bharatiya_Janata	2018-09-28
Congress_(India)	Make_statement	Member_of_the_Judiciary_(India)	2018-09-28
Congress_Party	Make_an_appeal_or_request	Election_Commission_of_India	2018-09-28
Conservative_Party	Make_statement	Head_of_Government_(United_Kingdom)	2018-09-28
Conservative_Party_(Canada)	Express_intent_to_meet_or_negotiate	Doug_Ford	2018-09-28
Conservative_Party_(Canada)	Make_an_appeal_or_request	Doug_Ford	2018-09-28
Council_of_Europe	Engage_in_diplomatic_cooperation	Armenia	2018-09-28
Council_of_Europe	Make_a_visit	Estonia	2018-09-28
Council_of_Europe	Praise_or_endorse	Estonia	2018-09-28
Council_of_Europe	Use_conventional_military_force	Women_(Estonia)	2018-09-28
Court_Judge_(Australia)	Arrest,_detain,_or_charge_with_legal_action	Citizen_(Australia)	2018-09-28
Court_Judge_(France)	Arrest,_detain,_or_charge_with_legal_action	Men_(France)	2018-09-28
Court_Judge_(India)	Accuse	Police_(India)	2018-09-28
Court_Judge_(India)	Acknowledge_or_claim_responsibility	Citizen_(India)	2018-09-28
Court_Judge_(India)	Arrest,_detain,_or_charge_with_legal_action	Children_(India)	2018-09-28
Court_Judge_(India)	Arrest,_detain,_or_charge_with_legal_action	Citizen_(India)	2018-09-28
Court_Judge_(India)	Criticize_or_denounce	Media_(India)	2018-09-28
Court_Judge_(India)	Criticize_or_denounce	Police_(India)	2018-09-28
Court_Judge_(India)	Make_an_appeal_or_request	Activist_(India)	2018-09-28
Court_Judge_(India)	Rally_support_on_behalf_of	Media_(India)	2018-09-28
Court_Judge_(India)	Reject	Citizen_(India)	2018-09-28
Court_Judge_(Japan)	Make_an_appeal_or_request	Citizen_(Japan)	2018-09-28
Court_Judge_(Nigeria)	Make_statement	Lawyer/Attorney_(Nigeria)	2018-09-28
Court_Judge_(Russia)	Impose_restrictions_on_political_freedoms	Citizen_(Russia)	2018-09-28
Criminal_(India)	Use_unconventional_violence	Citizen_(India)	2018-09-28
Criminal_(India)	Use_unconventional_violence	Police_(India)	2018-09-28
Criminal_(Malaysia)	Make_an_appeal_or_request	Citizen_(Malaysia)	2018-09-28
Criminal_(Netherlands)	Threaten_with_military_force	Netherlands	2018-09-28
Criminal_(Nigeria)	Physically_assault	Citizen_(Nigeria)	2018-09-28
Criminal_(Philippines)	fight_with_small_arms_and_light_weapons	Citizen_(Philippines)	2018-09-28
Cui_Tiankai	Make_statement	China	2018-09-28
Cyprus	Arrest,_detain,_or_charge_with_legal_action	Fishermen_(Egypt)	2018-09-28
Cyril_Ramaphosa	Make_a_visit	United_States	2018-09-28
Cyril_Ramaphosa	Make_statement	Donald_Trump	2018-09-28
Cyril_Ramaphosa	Make_statement	Government_(South_Africa)	2018-09-28
Dalia_Grybauskaitė	Consult	Cabinet_/_Council_of_Ministers_/_Advisors_(United_States)	2018-09-28
Dalia_Grybauskaitė	Consult	Erna_Solberg	2018-09-28
Dalia_Grybauskaitė	Make_a_visit	United_States	2018-09-28
Daniel_Kablan_Duncan	Make_statement	Cote_d'Ivoire	2018-09-28
David_Zalkaliani	Sign_formal_agreement	Edgars_Rinkevics	2018-09-28
Defense_/_Security_Ministry_(Lithuania)	Consult	Foreign_Affairs_(United_States)	2018-09-28
Defense_/_Security_Ministry_(Nigeria)	Discuss_by_telephone	Xinhua	2018-09-28
Defense_/_Security_Ministry_(Russia)	Make_statement	Syria	2018-09-28
Defense_/_Security_Ministry_(Singapore)	Make_empathetic_comment	Citizen_(Singapore)	2018-09-28
Democratic_Party	Criticize_or_denounce	Main_Opposition_(South_Korea)	2018-09-28
Democratic_Party_(Croatia)	Make_an_appeal_or_request	Other_Authorities_/_Officials_(Croatia)	2018-09-28
Denmark	Express_intent_to_provide_humanitarian_aid	Farm_Worker_(Denmark)	2018-09-28
Devendra_Fadnavis	Praise_or_endorse	Member_of_the_Judiciary_(India)	2018-09-28
Dinesh_Singh	Make_an_appeal_or_request	Business_(India)	2018-09-28
Dmitry_Peskov	Consult	Igor_Dodon	2018-09-28
Dmitry_Peskov	Consult	Nikol_Pashinyan	2018-09-28
Domestic_Affairs_(Cote_d'Ivoire)	Consult	Independent_Electoral_Commission_(Cote_d'Ivoire)	2018-09-28
Domestic_Affairs_(India)	Make_an_appeal_or_request	Government_(India)	2018-09-28
Donald_Trump	Accuse	China	2018-09-28
Donald_Trump	Accuse	Chrystia_Freeland	2018-09-28
Donald_Trump	Accuse	Government_(China)	2018-09-28
Donald_Trump	Accuse	Russia	2018-09-28
Donald_Trump	Consult	Benjamin_Netanyahu	2018-09-28
Donald_Trump	Consult	Chile	2018-09-28
Donald_Trump	Consult	Moon_Jae-in	2018-09-28
Donald_Trump	Consult	Sebastián_Piñera	2018-09-28
Donald_Trump	Criticize_or_denounce	China	2018-09-28
Donald_Trump	Demand	Japan	2018-09-28
Donald_Trump	Engage_in_negotiation	Moon_Jae-in	2018-09-28
Donald_Trump	Engage_in_negotiation	Shinzo_Abe	2018-09-28
Donald_Trump	Express_intent_to_cooperate	Shinzo_Abe	2018-09-28
Donald_Trump	Express_intent_to_meet_or_negotiate	Kim_Jong-Un	2018-09-28
Donald_Trump	Host_a_visit	Sebastián_Piñera	2018-09-28
Donald_Trump	Make_a_visit	India	2018-09-28
Donald_Trump	Make_statement	Canada	2018-09-28
Donald_Trump	Make_statement	China	2018-09-28
Donald_Trump	Make_statement	Venezuela	2018-09-28
Donald_Trump	Make_statement	Xi_Jinping	2018-09-28
Donald_Trump	Praise_or_endorse	Sebastián_Piñera	2018-09-28
Donald_Trump	Reject_proposal_to_meet,_discuss,_or_negotiate	Justin_Trudeau	2018-09-28
Donald_Trump	Sign_formal_agreement	Kim_Jong-Un	2018-09-28
Donald_Tusk	Make_statement	European_Union	2018-09-28
Doug_Ford	Accede_to_demands_for_change_in_policy	Government_(Canada)	2018-09-28
Economist_(Argentina)	Express_intent_to_cooperate	Citizen_(Argentina)	2018-09-28
Economist_(Mexico)	Make_pessimistic_comment	Andrés_Manuel_López_Obrador	2018-09-28
Economist_(Mexico)	Make_statement	Andrés_Manuel_López_Obrador	2018-09-28
Ecuador	Make_a_visit	China	2018-09-28
Edgars_Rinkevics	Consult	Kang_Kyung_Wha	2018-09-28
Edgars_Rinkevics	Sign_formal_agreement	David_Zalkaliani	2018-09-28
Education_(India)	Accuse	Citizen_(India)	2018-09-28
Education_(India)	Criticize_or_denounce	Citizen_(India)	2018-09-28
Education_(India)	Grant_diplomatic_recognition	Akali_Leader	2018-09-28
Education_(India)	Make_an_appeal_or_request	Government_(India)	2018-09-28
Education_(Israel)	Make_statement	Jerusalem_Post	2018-09-28
Education_(Japan)	Reduce_relations	Student_(Japan)	2018-09-28
El_Financiero	Make_statement	Government_Lawyer/Representative_(Mexico)	2018-09-28
El_Financiero	Make_statement	Governor_(Mexico)	2018-09-28
El_Salvador	Consult	Guatemala	2018-09-28
El_Salvador	Consult	Honduras	2018-09-28
Election_Commission_(India)	Investigate	Citizen_(India)	2018-09-28
Election_Commission_(India)	Make_an_appeal_or_request	Secretariat_(India)	2018-09-28
Election_Commission_(South_Africa)	Make_statement	African_National_Congress	2018-09-28
Election_Commission_(Zimbabwe)	Consult	Ethiopia	2018-09-28
Emmanuel_Macron	Make_a_visit	Martinique	2018-09-28
Emmerson_Mnangagwa	Consult	Patricia_Scotland	2018-09-28
Emmerson_Mnangagwa	Meet_at_a_'third'_location	Patricia_Scotland	2018-09-28
Emomalii_Rahmon	Consult	Nikol_Pashinyan	2018-09-28
Emomalii_Rahmon	Engage_in_negotiation	Vladimir_Putin	2018-09-28
Employee_(India)	Demonstrate_or_rally	Nirmala_Sitharaman	2018-09-28
Employee_(India)	Discuss_by_telephone	Government_Official_(India)	2018-09-28
Employee_(Palestinian_Territory,_Occupied)	Conduct_strike_or_boycott	Unspecified_Actor	2018-09-28
Employee_(Palestinian_Territory,_Occupied)	Demand	Hamas	2018-09-28
England	Demonstrate_or_rally	Unspecified_Actor	2018-09-28
Envoy_(Saudi_Arabia)	Sign_formal_agreement	Treasury/Finance_Ministry_(Pakistan)	2018-09-28
Envoy_(South_Korea)	Consult	United_States	2018-09-28
Erna_Solberg	Consult	Dalia_Grybauskaitė	2018-09-28
Estonia	Host_a_visit	Council_of_Europe	2018-09-28
Estonia	Sign_formal_agreement	Japan	2018-09-28
Ethiopia	Consult	Election_Commission_(Zimbabwe)	2018-09-28
Ethnic_Group_(India)	Criticize_or_denounce	India	2018-09-28
European_Union	Consult	Wang_Yi	2018-09-28
European_Union	Engage_in_diplomatic_cooperation	China	2018-09-28
European_Union	Engage_in_diplomatic_cooperation	Philippines	2018-09-28
European_Union	Engage_in_negotiation	Government_(Switzerland)	2018-09-28
European_Union	Express_intent_to_cooperate	China	2018-09-28
European_Union	Express_intent_to_provide_humanitarian_aid	Indigenous_People_(Myanmar)	2018-09-28
European_Union	Threaten	Citizen_(Italy)	2018-09-28
Evo_Morales	Make_statement	Bolivia	2018-09-28
Executive_Office_of_the_President	Accuse	Iran	2018-09-28
Executive_Office_of_the_President	Make_statement	Military_(Iraq)	2018-09-28
Faure_Gnassingbe	Consult	António_Manuel_de_Oliveira_Guterres	2018-09-28
Faustin_Archange_Touadera	Consult	Sergey_Viktorovich_Lavrov	2018-09-28
Federica_Mogherini	Make_statement	European_Commission	2018-09-28
Fiji	Engage_in_diplomatic_cooperation	China	2018-09-28
Fire_Brigade_(Nigeria)	Cooperate_militarily	Military_(Nigeria)	2018-09-28
Foreign_Affairs_(China)	Demand	UN_Security_Council	2018-09-28
Foreign_Affairs_(China)	Engage_in_symbolic_act	Citizen_(United_States)	2018-09-28
Foreign_Affairs_(China)	Engage_in_symbolic_act	Indigenous_People_(China)	2018-09-28
Foreign_Affairs_(China)	Make_an_appeal_or_request	United_States	2018-09-28
Foreign_Affairs_(China)	Make_statement	China	2018-09-28
Foreign_Affairs_(China)	Make_statement	UN_Security_Council	2018-09-28
Foreign_Affairs_(China)	Make_statement	United_States	2018-09-28
Foreign_Affairs_(El_Salvador)	Consult	Pham_Binh_Minh	2018-09-28
Foreign_Affairs_(Holy_See_(Vatican_City_State))	Accuse	Holy_See_(Vatican_City_State)	2018-09-28
Foreign_Affairs_(Holy_See_(Vatican_City_State))	Criticize_or_denounce	Pope_Francis	2018-09-28
Foreign_Affairs_(Holy_See_(Vatican_City_State))	Demand	Holy_See_(Vatican_City_State)	2018-09-28
Foreign_Affairs_(Honduras)	Express_intent_to_engage_in_diplomatic_cooperation_(such_as_policy_support)	Taiwan	2018-09-28
Foreign_Affairs_(Iran)	Criticize_or_denounce	Benjamin_Netanyahu	2018-09-28
Foreign_Affairs_(Iran)	Make_a_visit	United_States	2018-09-28
Foreign_Affairs_(Iran)	Make_statement	Benjamin_Netanyahu	2018-09-28
Foreign_Affairs_(Iran)	Make_statement	International_Atomic_Energy_Agency	2018-09-28
Foreign_Affairs_(Iran)	Reject	Benjamin_Netanyahu	2018-09-28
Foreign_Affairs_(Japan)	Make_statement	Japan	2018-09-28
Foreign_Affairs_(Japan)	Make_statement	United_States	2018-09-28
Foreign_Affairs_(Latvia)	Meet_at_a_'third'_location	Kang_Kyung_Wha	2018-09-28
Foreign_Affairs_(Lebanon)	Criticize_or_denounce	Benjamin_Netanyahu	2018-09-28
Foreign_Affairs_(Mali)	Consult	United_Nations	2018-09-28
Foreign_Affairs_(North_Korea)	Consult	Sergey_Viktorovich_Lavrov	2018-09-28
Foreign_Affairs_(North_Korea)	Consult	Wang_Yi	2018-09-28
Foreign_Affairs_(Pakistan)	Make_statement	Sushma_Swaraj	2018-09-28
Foreign_Affairs_(Paraguay)	Consult	Luis_Alberto_Castiglioni_Soria	2018-09-28
Foreign_Affairs_(Romania)	Make_statement	Algeria	2018-09-28
Foreign_Affairs_(Russia)	Consult	Sergey_Viktorovich_Lavrov	2018-09-28
Foreign_Affairs_(Russia)	Consult	UN_General_Assembly	2018-09-28
Foreign_Affairs_(Russia)	Make_statement	Faustin_Archange_Touadera	2018-09-28
Foreign_Affairs_(Russia)	Make_statement	Head_of_Government_(Georgia)	2018-09-28
Foreign_Affairs_(Russia)	Make_statement	Russia	2018-09-28
Foreign_Affairs_(Russia)	Make_statement	United_Nations	2018-09-28
Foreign_Affairs_(Saudi_Arabia)	Sign_formal_agreement	Treasury/Finance_Ministry_(Pakistan)	2018-09-28
Foreign_Affairs_(Slovakia)	Engage_in_symbolic_act	Head_of_Government_(Czech_Republic)	2018-09-28
Foreign_Affairs_(South_Africa)	Express_intent_to_meet_or_negotiate	Mandla_Mandela	2018-09-28
Foreign_Affairs_(South_Africa)	Make_an_appeal_or_request	Mandla_Mandela	2018-09-28
Foreign_Affairs_(South_Korea)	Arrest,_detain,_or_charge_with_legal_action	Malaysia	2018-09-28
Foreign_Affairs_(Turkey)	Make_statement	Recep_Tayyip_Erdoğan	2018-09-28
Foreign_Affairs_(Turkey)	Make_statement	Turkey	2018-09-28
Foreign_Affairs_(United_States)	Consult	Defense_/_Security_Ministry_(Lithuania)	2018-09-28
Foreign_Affairs_(United_States)	Make_a_visit	United_Nations	2018-09-28
Foreign_Affairs_(United_States)	Make_statement	Chrystia_Freeland	2018-09-28
France	Express_intent_to_meet_or_negotiate	Germany	2018-09-28
France	Express_intent_to_meet_or_negotiate	Russia	2018-09-28
France	Express_intent_to_meet_or_negotiate	Turkey	2018-09-28
France	Host_a_visit	Narendra_Modi	2018-09-28
Frank-Walter_Steinmeier	Consult	Recep_Tayyip_Erdoğan	2018-09-28
Gebran_Bassil	Deny_responsibility	Benjamin_Netanyahu	2018-09-28
Gebran_Bassil	Make_a_visit	United_States	2018-09-28
Gebran_Bassil	Make_statement	Israel	2018-09-28
Gebran_Bassil	Meet_at_a_'third'_location	UN_General_Assembly	2018-09-28
Germany	Express_intent_to_meet_or_negotiate	France	2018-09-28
Germany	Express_intent_to_meet_or_negotiate	Russia	2018-09-28
Germany	Express_intent_to_meet_or_negotiate	Turkey	2018-09-28
Germany	Express_intent_to_provide_economic_aid	High_Commission_for_Refugees	2018-09-28
Germany	Host_a_visit	Head_of_Government_(Turkey)	2018-09-28
Germany	Host_a_visit	Recep_Tayyip_Erdoğan	2018-09-28
Germany	Host_a_visit	Salzburg	2018-09-28
Ghana	Consult	Muhammadu_Buhari	2018-09-28
Ghana	Make_statement	Muhammadu_Buhari	2018-09-28
Giorgi_Margvelashvili	Praise_or_endorse	Head_of_Government_(Georgia)	2018-09-28
Gjorge_Ivanov	Make_an_appeal_or_request	Citizen_(Macedonia)	2018-09-28
Google	Consult	Kevin_McCarthy	2018-09-28
Government_(Australia)	Decline_comment	People_Associated_with_the_Opposition_(Australia)	2018-09-28
Government_(Burkina_Faso)	Engage_in_symbolic_act	Military_(Burkina_Faso)	2018-09-28
Government_(China)	Engage_in_diplomatic_cooperation	Russian_Federal_Space_Service	2018-09-28
Government_(Cote_d'Ivoire)	Make_an_appeal_or_request	Head_of_Government_(Cote_d'Ivoire)	2018-09-28
Government_(Croatia)	Praise_or_endorse	Domestic_Affairs_(Croatia)	2018-09-28
Government_(Czech_Republic)	Arrest,_detain,_or_charge_with_legal_action	Citizen_(Czech_Republic)	2018-09-28
Government_(France)	Praise_or_endorse	South_Korea	2018-09-28
Government_(Germany)	Host_a_visit	Recep_Tayyip_Erdoğan	2018-09-28
Government_(India)	Make_an_appeal_or_request	Ministry_(India)	2018-09-28
Government_(India)	Make_statement	Armed_Rebel_(India)	2018-09-28
Government_(India)	Make_statement	India	2018-09-28
Government_(India)	Make_statement	Refugee_(India)	2018-09-28
Government_(India)	Praise_or_endorse	Citizen_(India)	2018-09-28
Government_(India)	Praise_or_endorse	Director_General_(India)	2018-09-28
Government_(India)	Praise_or_endorse	Member_of_the_Judiciary_(India)	2018-09-28
Government_(Israel)	Defy_norms,_law	UN_Security_Council	2018-09-28
Government_(Israel)	Defy_norms,_law	United_Nations	2018-09-28
Government_(Israel)	Make_an_appeal_or_request	UN_Security_Council	2018-09-28
Government_(Italy)	Defy_norms,_law	Belgium	2018-09-28
Government_(Italy)	Defy_norms,_law	European_Union	2018-09-28
Government_(Latvia)	Consult	Ministry_(Estonia)	2018-09-28
Government_(Malaysia)	Engage_in_diplomatic_cooperation	Government_(China)	2018-09-28
Government_(Netherlands)	Make_statement	Netherlands	2018-09-28
Government_(Nigeria)	Make_an_appeal_or_request	World_Health_Organization	2018-09-28
Government_(Norway)	Make_statement	Norway	2018-09-28
Government_(Pakistan)	Use_conventional_military_force	Pakistan	2018-09-28
Government_(Romania)	Make_a_visit	United_States	2018-09-28
Government_(Romania)	Make_statement	Romania	2018-09-28
Government_(Romania)	Praise_or_endorse	United_States	2018-09-28
Government_(Russia)	Accuse	Air_Force_(Israel)	2018-09-28
Government_(Saudi_Arabia)	Sign_formal_agreement	Pakistan	2018-09-28
Government_(Switzerland)	Engage_in_negotiation	European_Union	2018-09-28
Government_(Switzerland)	Make_statement	Legislature_(Switzerland)	2018-09-28
Government_(Syria)	Meet_at_a_'third'_location	Wang_Yi	2018-09-28
Government_(Thailand)	Make_statement	Palang_Chon_Party	2018-09-28
Government_(United_States)	Use_conventional_military_force	United_Nations	2018-09-28
Government_(Venezuela)	Sign_formal_agreement	People_Associated_with_the_Opposition_(Venezuela)	2018-09-28
Government_Affiliated_Bank_(United_States)	Make_statement	Reuters	2018-09-28
Government_Delegation_(Afghanistan)	Consult	Taliban	2018-09-28
Government_Lawyer/Representative_(India)	Make_statement	Government_(India)	2018-09-28
Government_Official_(India)	Discuss_by_telephone	Employee_(India)	2018-09-28
Government_Official_(India)	Threaten	Employee_(India)	2018-09-28
Governor_(Nigeria)	Express_intent_to_cooperate	Citizen_(Nigeria)	2018-09-28
Governor_(Nigeria)	Make_an_appeal_or_request	Citizen_(Nigeria)	2018-09-28
Great_Indonesia_Movement_Party	Praise_or_endorse	Anies_Baswedan	2018-09-28
Greece	Sign_formal_agreement	Macedonia	2018-09-28
Guatemala	Consult	El_Salvador	2018-09-28
Guatemala	Consult	Honduras	2018-09-28
Guerrilla_(National_Liberation_Army)	Accuse	Head_of_Government_(Colombia)	2018-09-28
Hamas	Make_an_appeal_or_request	Mahmoud_Abbas	2018-09-28
Harry_Roque	Make_statement	Philippines	2018-09-28
Harry_Roque	Make_statement	Police_(Philippines)	2018-09-28
Harry_Roque	Make_statement	Rodrigo_Duterte	2018-09-28
Head_of_Government_(Canada)	Consult	Party_Member_(Mexico)	2018-09-28
Head_of_Government_(Central_African_Republic)	Praise_or_endorse	Central_African_Armed_Forces	2018-09-28
Head_of_Government_(Chile)	Express_intent_to_meet_or_negotiate	Donald_Trump	2018-09-28
Head_of_Government_(Chile)	Make_an_appeal_or_request	Government_(Venezuela)	2018-09-28
Head_of_Government_(China)	Criticize_or_denounce	China	2018-09-28
Head_of_Government_(Colombia)	Appeal_for_aid	United_Nations	2018-09-28
Head_of_Government_(Colombia)	Consult	World_Bank	2018-09-28
Head_of_Government_(Colombia)	Demand	National_Liberation_Army	2018-09-28
Head_of_Government_(Colombia)	Make_statement	Colombia	2018-09-28
Head_of_Government_(Colombia)	Make_statement	United_States	2018-09-28
Head_of_Government_(Costa_Rica)	Criticize_or_denounce	Labor_Union_(Costa_Rica)	2018-09-28
Head_of_Government_(El_Salvador)	Defend_verbally	Cuba	2018-09-28
Head_of_Government_(France)	Defend_verbally	Emmanuel_Macron	2018-09-28
Head_of_Government_(France)	Make_statement	France	2018-09-28
Head_of_Government_(Georgia)	Retreat_or_surrender_militarily	Georgia	2018-09-28
Head_of_Government_(Germany)	Consult	Head_of_Government_(Turkey)	2018-09-28
Head_of_Government_(Germany)	Host_a_visit	Recep_Tayyip_Erdoğan	2018-09-28
Head_of_Government_(Germany)	Praise_or_endorse	Recep_Tayyip_Erdoğan	2018-09-28
Head_of_Government_(India)	Accuse	Bharatiya_Janata	2018-09-28
Head_of_Government_(India)	Accuse	Lawmaker_(India)	2018-09-28
Head_of_Government_(India)	Accuse	Ministry_(India)	2018-09-28
Head_of_Government_(India)	Demand	Muslim_(India)	2018-09-28
Head_of_Government_(India)	Engage_in_symbolic_act	Citizen_(India)	2018-09-28
Head_of_Government_(India)	Express_intent_to_meet_or_negotiate	India	2018-09-28
Head_of_Government_(India)	Make_statement	Congress_(India)	2018-09-28
Head_of_Government_(India)	Praise_or_endorse	Member_of_the_Judiciary_(India)	2018-09-28
Head_of_Government_(Iran)	Make_statement	UN_Security_Council	2018-09-28
Head_of_Government_(Israel)	Make_statement	Hezbollah	2018-09-28
Head_of_Government_(Italy)	Demand	Ministry_(Italy)	2018-09-28
Head_of_Government_(Moldova)	Express_intent_to_engage_in_diplomatic_cooperation_(such_as_policy_support)	Russia	2018-09-28
Head_of_Government_(Mongolia)	Praise_or_endorse	United_Nations	2018-09-28
Head_of_Government_(Philippines)	Acknowledge_or_claim_responsibility	Philippines	2018-09-28
Head_of_Government_(Singapore)	Consult	Kim_Jong-Un	2018-09-28
Head_of_Government_(South_Sudan)	Make_an_appeal_or_request	Government_(South_Sudan)	2018-09-28
Head_of_Government_(Tajikistan)	Praise_or_endorse	Head_of_Government_(Armenia)	2018-09-28
Head_of_Government_(Turkey)	Accuse	United_States	2018-09-28
Head_of_Government_(Turkey)	Consult	Head_of_Government_(Germany)	2018-09-28
Head_of_Government_(Turkey)	Make_a_visit	Germany	2018-09-28
Head_of_Government_(Tuvalu)	Make_statement	Taiwan	2018-09-28
Head_of_Government_(Tuvalu)	Make_statement	United_Nations	2018-09-28
Head_of_Government_(Ukraine)	Make_a_visit	Turkey	2018-09-28
Head_of_Government_(United_States)	Accuse	China	2018-09-28
Head_of_Government_(United_States)	Consult	Patricia_Scotland	2018-09-28
Health_Ministry_(Palestinian_Territory,_Occupied)	Make_statement	Israel	2018-09-28
Healthcare_Facility_(Indonesia)	Make_statement	Indonesia	2018-09-28
Heiko_Maas	Make_an_appeal_or_request	UN_General_Assembly	2018-09-28
Heiko_Maas	Make_an_appeal_or_request	United_Nations	2018-09-28
Heiko_Maas	Make_statement	Germany	2018-09-28
Heiko_Maas	Make_statement	High_Commission_for_Refugees	2018-09-28
Heng_Swee_Keat	Reject	Business_(Singapore)	2018-09-28
Heng_Swee_Keat	Reject	Citizen_(Singapore)	2018-09-28
Hezbollah	Use_as_human_shield	Citizen_(Lebanon)	2018-09-28
Hindu_(India)	Discuss_by_telephone	Lok_Sabha	2018-09-28
Holy_See_(Vatican_City_State)	Make_statement	Pope_Francis	2018-09-28
Honduras	Consult	El_Salvador	2018-09-28
Honduras	Consult	Guatemala	2018-09-28
Honduras	Express_intent_to_engage_in_diplomatic_cooperation_(such_as_policy_support)	Taiwan	2018-09-28
Huanqiu_Shibao	Accuse	Donald_Trump	2018-09-28
Human_Rights_Watch	Make_statement	Rodrigo_Duterte	2018-09-28
Igor_Dodon	Consult	Dmitry_Peskov	2018-09-28
Igor_Dodon	Consult	Vladimir_Putin	2018-09-28
Igor_Dodon	Express_intent_to_meet_or_negotiate	Russia	2018-09-28
Igor_Dodon	Make_a_visit	Russia	2018-09-28
Ildefonso_Guajardo	Make_statement	Canada	2018-09-28
Ildefonso_Guajardo	Make_statement	United_States	2018-09-28
Ilham_Aliyev	Consult	Nikol_Pashinyan	2018-09-28
Ilham_Aliyev	Express_intent_to_cooperate	Nikol_Pashinyan	2018-09-28
Imran_Khan	Express_intent_to_meet_or_negotiate	China	2018-09-28
Imran_Khan	Make_a_visit	Saudi_Arabia	2018-09-28
Independent_Electoral_Commission_(Cote_d'Ivoire)	Consult	Domestic_Affairs_(Cote_d'Ivoire)	2018-09-28
Independent_National_Electoral_Commission	Accuse	Police_(Nigeria)	2018-09-28
Independent_National_Electoral_Commission	Make_statement	All_Progressives_Congress	2018-09-28
India	Accuse	Government_(India)	2018-09-28
India	Arrest,_detain,_or_charge_with_legal_action	Balwant_Singh	2018-09-28
India	Arrest,_detain,_or_charge_with_legal_action	Citizen_(India)	2018-09-28
India	Arrest,_detain,_or_charge_with_legal_action	Criminal_(India)	2018-09-28
India	Arrest,_detain,_or_charge_with_legal_action	Guerrilla_(India)	2018-09-28
India	Arrest,_detain,_or_charge_with_legal_action	Lawmaker_(India)	2018-09-28
India	Arrest,_detain,_or_charge_with_legal_action	Student_(India)	2018-09-28
India	Criticize_or_denounce	Arvind_Kejriwal	2018-09-28
India	Criticize_or_denounce	Rahul_Gandhi	2018-09-28
India	Ease_administrative_sanctions	Arvind_Kejriwal	2018-09-28
India	Ease_administrative_sanctions	Women_(India)	2018-09-28
India	Engage_in_symbolic_act	Sardar_Patel	2018-09-28
India	Express_intent_to_cooperate	Bangladesh	2018-09-28
India	Host_a_visit	Donald_Trump	2018-09-28
India	Host_a_visit	Narendra_Modi	2018-09-28
India	Host_a_visit	United_States	2018-09-28
India	Host_a_visit	Vladimir_Putin	2018-09-28
India	Impose_administrative_sanctions	Lawmaker_(India)	2018-09-28
India	Impose_administrative_sanctions	Women_(India)	2018-09-28
India	Make_an_appeal_or_request	Government_(India)	2018-09-28
India	Make_pessimistic_comment	Member_of_the_Judiciary_(India)	2018-09-28
India	Make_statement	Police_(India)	2018-09-28
India	Praise_or_endorse	Member_of_the_Judiciary_(India)	2018-09-28
India	Provide_humanitarian_aid	Children_(India)	2018-09-28
India	Provide_humanitarian_aid	Medical_Personnel_(India)	2018-09-28
India	Sign_formal_agreement	Sri_Lanka	2018-09-28
Indigenous_People_(Nigeria)	Meet_at_a_'third'_location	Muhammadu_Buhari	2018-09-28
Indigenous_People_(Vietnam)	Engage_in_symbolic_act	Tran_Dai_Quang	2018-09-28
Information_/_Communication_/_Transparency_Ministry_(Canada)	Make_statement	Transport_Canada	2018-09-28
Ingushetia	Sign_formal_agreement	Chechnya	2018-09-28
Inspector_General_(India)	Sexually_assault	Women_(India)	2018-09-28
International_Court_of_Justice	Make_statement	Palestinian_Territory,_Occupied	2018-09-28
Iran	Accuse	Saudi_Arabia	2018-09-28
Iran	Accuse	United_Arab_Emirates	2018-09-28
Iran	Engage_in_diplomatic_cooperation	Israel	2018-09-28
Iran	Host_a_visit	Russia	2018-09-28
Iran	Host_a_visit	Turkey	2018-09-28
Iran	Make_an_appeal_or_request	Hezbollah	2018-09-28
Iran	Sign_formal_agreement	Benjamin_Netanyahu	2018-09-28
Iraqi_Kurds	Conduct_strike_or_boycott	Unspecified_Actor	2018-09-28
Israel	Abduct,_hijack,_or_take_hostage	Citizen_(Israel)	2018-09-28
Israel	Accuse	Iran	2018-09-28
Israel	Accuse	United_Nations	2018-09-28
Israel	Employ_aerial_weapons	Iran	2018-09-28
Israel	Employ_aerial_weapons	Palestinian_Territory,_Occupied	2018-09-28
Israel	Employ_aerial_weapons	Syria	2018-09-28
Israel	Engage_in_diplomatic_cooperation	Iran	2018-09-28
Israel	Engage_in_diplomatic_cooperation	Palestinian_Territory,_Occupied	2018-09-28
Israel	Make_a_visit	Russia	2018-09-28
Israel	Make_pessimistic_comment	Iran	2018-09-28
Israel	Make_statement	Iran	2018-09-28
Israel	Use_conventional_military_force	Lebanon	2018-09-28
Israel	Use_conventional_military_force	Palestinian_Territory,_Occupied	2018-09-28
Israel	fight_with_small_arms_and_light_weapons	Citizen_(Palestinian_Territory,_Occupied)	2018-09-28
Israeli_Defense_Forces	Provide_aid	United_Nations	2018-09-28
Israeli_Defense_Forces	Use_conventional_military_force	Citizen_(Palestinian_Territory,_Occupied)	2018-09-28
Israeli_Defense_Forces	Use_conventional_military_force	Protester_(Palestinian_Territory,_Occupied)	2018-09-28
Israeli_Defense_Forces	fight_with_small_arms_and_light_weapons	Citizen_(Palestinian_Territory,_Occupied)	2018-09-28
Jahangir_Tareen	Complain_officially	Imran_Khan	2018-09-28
Jaipal_Reddy	Make_statement	Emmanuel_Macron	2018-09-28
Jaipal_Reddy	Make_statement	India	2018-09-28
Japan	Engage_in_diplomatic_cooperation	Australia	2018-09-28
Japan	Engage_in_diplomatic_cooperation	United_States	2018-09-28
Japan	Make_a_visit	Russia	2018-09-28
Japan	Make_empathetic_comment	Tran_Dai_Quang	2018-09-28
Japan	Reject	South_Korea	2018-09-28
Japan	Sign_formal_agreement	Estonia	2018-09-28
Japan	Sign_formal_agreement	Philippines	2018-09-28
Jason_Kenney	Criticize_or_denounce	Liberal_Party_(Canada)	2018-09-28
Jean-Yves_Le_Drian	Consult	Sergey_Viktorovich_Lavrov	2018-09-28
Jeremy_Corbyn	Make_a_visit	Belgium	2018-09-28
Jeremy_Corbyn	Make_statement	Labor_Party_(United_Kingdom)	2018-09-28
Joao_Lourenco	Express_intent_to_meet_or_negotiate	China	2018-09-28
John_Pombe_Magufuli	Praise_or_endorse	Citizen_(Tanzania)	2018-09-28
John_Pombe_Magufuli	Praise_or_endorse	Military_(Tanzania)	2018-09-28
John_R._Bolton	Consult	Nikolai_Platonovich_Patrushev	2018-09-28
Joko_Widodo	Make_an_appeal_or_request	Citizen_(Indonesia)	2018-09-28
Joko_Widodo	Make_statement	Government_(Indonesia)	2018-09-28
Jorge_Arreaza	Consult	Aloysio_Nunes_Ferreira_Filho	2018-09-28
Jorge_Quiroga	Reject	Evo_Morales	2018-09-28
Joseph_Kabila	Make_a_visit	United_States	2018-09-28
José_Dirceu_de_Oliveira_e_Silva	Make_optimistic_comment	Worker's_Party	2018-09-28
José_Sergio_Gabrielli_de_Azevedo	Demand	Fernando_Haddad	2018-09-28
Justice_Department/Ministery_(Spain)	Consult	Media_Personnel_(Spain)	2018-09-28
Justice_Department/Ministery_(Spain)	Consult	Police_(Spain)	2018-09-28
Justin_Trudeau	Consult	Andrés_Manuel_López_Obrador	2018-09-28
Justin_Trudeau	Discuss_by_telephone	Andrés_Manuel_López_Obrador	2018-09-28
Jute_and_Textiles_(India)	Criticize_or_denounce	Government_(India)	2018-09-28
Kang_Kyung_Wha	Consult	Bruno_Rodríguez_Parrilla	2018-09-28
Kang_Kyung_Wha	Consult	Edgars_Rinkevics	2018-09-28
Kang_Kyung_Wha	Consult	Secretary_for_Relations_with_States	2018-09-28
Kang_Kyung_Wha	Meet_at_a_'third'_location	Foreign_Affairs_(Latvia)	2018-09-28
Kang_Kyung_Wha	Meet_at_a_'third'_location	Secretary_for_Relations_with_States	2018-09-28
Kang_Kyung_Wha	Praise_or_endorse	Pope_Francis	2018-09-28
Kassim_Majaliwa	Make_statement	John_Pombe_Magufuli	2018-09-28
Katia_Abreu	Make_statement	Ciro_Ferreira_Gomes	2018-09-28
Kazakhstan	Express_intent_to_engage_in_diplomatic_cooperation_(such_as_policy_support)	Armenia	2018-09-28
Kersti_Kaljulaid	Make_a_visit	China	2018-09-28
Kevin_McCarthy	Consult	Google	2018-09-28
Kevin_McCarthy	Make_statement	Google	2018-09-28
Kim_Jong-Il	Express_intent_to_cooperate	Roh_Moo_Hyun	2018-09-28
Kim_Jong-Il	Sign_formal_agreement	Roh_Moo_Hyun	2018-09-28
Kim_Jong-Un	Consult	Head_of_Government_(Singapore)	2018-09-28
Kim_Jong-Un	Express_intent_to_cooperate	Moon_Jae-in	2018-09-28
Kim_Jong-Un	Express_intent_to_meet_or_negotiate	South_Korea	2018-09-28
Kim_Jong-Un	Sign_formal_agreement	Donald_Trump	2018-09-28
Kim_Jong-Un	Sign_formal_agreement	Moon_Jae-in	2018-09-28
Klaus_Johannis	Make_a_visit	United_States	2018-09-28
Kolinda_Grabar-Kitarović	Make_statement	Head_of_Government_(Croatia)	2018-09-28
Kosovo	Arrest,_detain,_or_charge_with_legal_action	Lawmaker_(Kosovo)	2018-09-28
Kuwait	Grant_diplomatic_recognition	China	2018-09-28
Kyrgyzstan	Engage_in_negotiation	Vladimir_Putin	2018-09-28
La_Francophonie	Consult	Pham_Binh_Minh	2018-09-28
Labor_Union_(Costa_Rica)	Occupy_territory	Healthcare_Facility_(Costa_Rica)	2018-09-28
Labor_Union_(France)	Criticize_or_denounce	Édouard_Philippe	2018-09-28
Labor_Union_(Turkey)	Rally_support_on_behalf_of	Employee_(Turkey)	2018-09-28
Labor_and_Employment_Ministry_(India)	Make_an_appeal_or_request	Media_(India)	2018-09-28
Labor_and_Employment_Ministry_(India)	Make_statement	Rahul_Gandhi	2018-09-28
Lawmaker_(India)	Accuse_of_crime,_corruption	Ministry_(India)	2018-09-28
Lawmaker_(Japan)	Demand_change_in_leadership	Shinzo_Abe	2018-09-28
Lawmaker_(Kosovo)	Make_statement	Lawyer/Attorney_(Kosovo)	2018-09-28
Lawmaker_(United_States)	Make_optimistic_comment	Canada	2018-09-28
Lawyer/Attorney_(Angola)	Express_intent_to_meet_or_negotiate	Citizen_(Angola)	2018-09-28
Lawyer/Attorney_(Angola)	Express_intent_to_meet_or_negotiate	Court_Judge_(Angola)	2018-09-28
Lawyer/Attorney_(Croatia)	Make_statement	Police_(Croatia)	2018-09-28
Lawyer/Attorney_(India)	Accuse	Citizen_(India)	2018-09-28
Lawyer/Attorney_(Kosovo)	Arrest,_detain,_or_charge_with_legal_action	Citizen_(Kosovo)	2018-09-28
Lawyer/Attorney_(Netherlands)	Make_statement	Criminal_(Netherlands)	2018-09-28
Lawyer/Attorney_(Philippines)	Make_statement	Criminal_(Philippines)	2018-09-28
Lawyer/Attorney_(Slovakia)	Accuse	Citizen_(Slovakia)	2018-09-28
Lawyer/Attorney_(Slovakia)	Arrest,_detain,_or_charge_with_legal_action	Citizen_(Slovakia)	2018-09-28
Lawyer/Attorney_(South_Africa)	Arrest,_detain,_or_charge_with_legal_action	Citizen_(South_Africa)	2018-09-28
Lawyer/Attorney_(United_Kingdom)	Arrest,_detain,_or_charge_with_legal_action	Men_(Russia)	2018-09-28
Lebanon	Host_a_visit	Ban_Ki_Moon	2018-09-28
Left_Party_(India)	Praise_or_endorse	Member_of_the_Judiciary_(India)	2018-09-28
Legislature_(Angola)	Consult	Angola	2018-09-28
Legislature_(United_States)	Consult	United_Nations	2018-09-28
Lejeune_Mbella_Mbella	Make_statement	Cameroon	2018-09-28
Lenin_Moreno	Express_intent_to_meet_or_negotiate	China	2018-09-28
Li_Keqiang	Make_an_appeal_or_request	Other_Authorities_/_Officials_(China)	2018-09-28
Liberia	Arrest,_detain,_or_charge_with_legal_action	Government_Affiliated_Bank_(Liberia)	2018-09-28
Libya	Cooperate_economically	China	2018-09-28
Linas_Antanas_Linkevičius	Express_intent_to_meet_or_negotiate	Latvia	2018-09-28
Linas_Antanas_Linkevičius	Meet_at_a_'third'_location	UN_General_Assembly	2018-09-28
Lok_Sabha	Discuss_by_telephone	Hindu_(India)	2018-09-28
Luis_Alberto_Castiglioni_Soria	Consult	Foreign_Affairs_(Paraguay)	2018-09-28
Luis_Alberto_Castiglioni_Soria	Consult	Nasser_Bourita	2018-09-28
M.K._Stalin	Accuse	Company_-_Owner_or_Operator_(India)	2018-09-28
Macedonia	Express_intent_to_engage_in_diplomatic_cooperation_(such_as_policy_support)	Alexis_Tsipras	2018-09-28
Macedonia	Sign_formal_agreement	Alexis_Tsipras	2018-09-28
Macedonia	Sign_formal_agreement	Greece	2018-09-28
Mahathir_Mohamad	Criticize_or_denounce	Government_(Myanmar)	2018-09-28
Mahathir_Mohamad	Demand	Malaysia	2018-09-28
Mahathir_Mohamad	Make_statement	Government_(Myanmar)	2018-09-28
Mahathir_Mohamad	Make_statement	Japan	2018-09-28
Mahmoud_Abbas	Accuse	Donald_Trump	2018-09-28
Mahmoud_Abbas	Accuse	Israel	2018-09-28
Mahmoud_Abbas	Accuse	United_States	2018-09-28
Mahmoud_Abbas	Appeal_for_diplomatic_cooperation_(such_as_policy_support)	Sergey_Viktorovich_Lavrov	2018-09-28
Mahmoud_Abbas	Consult	Benjamin_Netanyahu	2018-09-28
Mahmoud_Abbas	Criticize_or_denounce	Donald_Trump	2018-09-28
Mahmoud_Abbas	Criticize_or_denounce	Government_(United_States)	2018-09-28
Mahmoud_Abbas	Criticize_or_denounce	Israel	2018-09-28
Mahmoud_Abbas	Make_statement	Donald_Trump	2018-09-28
Mahmoud_Abbas	Make_statement	Israel	2018-09-28
Mahmoud_Abbas	Make_statement	Palestinian_Territory,_Occupied	2018-09-28
Mahmoud_Abbas	Reject	United_States	2018-09-28
Main_Opposition_(Canada)	Make_pessimistic_comment	Citizen_(Canada)	2018-09-28
Main_Opposition_(Croatia)	Accuse	Milan_Kujundzic	2018-09-28
Main_Opposition_(Lithuania)	Praise_or_endorse	Eugenijus_Gentvilas	2018-09-28
Maithripala_Sirisena	Make_a_visit	China	2018-09-28
Malacañang	Make_statement	Rodrigo_Duterte	2018-09-28
Malaysia	Arrest,_detain,_or_charge_with_legal_action	Citizen_(Malaysia)	2018-09-28
Malaysia	Expel_or_deport_individuals	Citizen_(China)	2018-09-28
Malaysia	Make_optimistic_comment	China	2018-09-28
Malcolm_Bligh_Turnbull	Make_statement	Media_Personnel_(Australia)	2018-09-28
Mamuka_Bakhtadze	Make_an_appeal_or_request	Russia	2018-09-28
Mamuka_Bakhtadze	Make_statement	Georgia	2018-09-28
Mandla_Mandela	Consult	Tamim_bin_Hamad_Al_Thani	2018-09-28
Manish_Sisodia	Make_statement	Treasury/Finance_Ministry_(India)	2018-09-28
Margaret_Mwanakatwe	Make_statement	Business_(Africa)	2018-09-28
Margaret_Mwanakatwe	Make_statement	Government_(Zambia)	2018-09-28
Margaret_Mwanakatwe	Make_statement	Zambia	2018-09-28
Marina_Silva	Criticize_or_denounce	Senate_(Brazil)	2018-09-28
Marina_Silva	Make_statement	Senate_(Brazil)	2018-09-28
Marise_Payne	Make_statement	Australia	2018-09-28
Martinique	Host_a_visit	Emmanuel_Macron	2018-09-28
Media_(China)	Make_statement	Donald_Trump	2018-09-28
Media_(Cyprus)	Make_statement	Fishermen_(Egypt)	2018-09-28
Media_(Germany)	Make_statement	Cristiano_Ronaldo	2018-09-28
Media_(Germany)	Make_statement	GRU	2018-09-28
Media_(India)	Consult	N._Chandrababu_Naidu	2018-09-28
Media_(India)	Consult	Narendra_Modi	2018-09-28
Media_Personnel_(Greece)	Make_statement	Alexis_Tsipras	2018-09-28
Media_Personnel_(India)	Accuse	Government_(India)	2018-09-28
Media_Personnel_(India)	Make_statement	Militant_(India)	2018-09-28
Media_Personnel_(Indonesia)	Make_statement	Indonesia	2018-09-28
Media_Personnel_(International)	Make_a_visit	United_States	2018-09-28
Media_Personnel_(Nigeria)	Make_statement	Armed_Gang_(Nigeria)	2018-09-28
Media_Personnel_(Russia)	Make_statement	Business_(Russia)	2018-09-28
Media_Personnel_(Russia)	Make_statement	Sebastian_Kurz	2018-09-28
Media_Personnel_(Russia)	Make_statement	Vladimir_Putin	2018-09-28
Media_Personnel_(Spain)	Consult	Justice_Department/Ministery_(Spain)	2018-09-28
Media_Personnel_(Uganda)	Make_an_appeal_or_request	Citizen_(Uganda)	2018-09-28
Media_Personnel_(United_States)	Make_statement	Foreign_Affairs_(Pakistan)	2018-09-28
Medical_Personnel_(India)	Make_an_appeal_or_request	Citizen_(India)	2018-09-28
Medical_Personnel_(Nigeria)	Make_statement	The_Progressives	2018-09-28
Member_of_Parliament_(Croatia)	Accuse	Milan_Kujundzic	2018-09-28
Member_of_Parliament_(India)	Make_pessimistic_comment	Member_of_the_Judiciary_(India)	2018-09-28
Member_of_Parliament_(Malaysia)	Make_statement	Malaysian_Anti-Corruption_Commission	2018-09-28
Member_of_the_Judiciary_(India)	Arrest,_detain,_or_charge_with_legal_action	Mob_(India)	2018-09-28
Member_of_the_Judiciary_(India)	Criticize_or_denounce	Mob_(India)	2018-09-28
Member_of_the_Judiciary_(India)	Demand	Citizen_(India)	2018-09-28
Member_of_the_Judiciary_(India)	Demand	Government_(India)	2018-09-28
Member_of_the_Judiciary_(India)	Demand	Police_(India)	2018-09-28
Member_of_the_Judiciary_(India)	Deny_responsibility	Rights_Activist_(India)	2018-09-28
Member_of_the_Judiciary_(India)	Ease_administrative_sanctions	Women_(India)	2018-09-28
Member_of_the_Judiciary_(India)	Impose_administrative_sanctions	Business_(India)	2018-09-28
Member_of_the_Judiciary_(India)	Make_an_appeal_or_request	Legislature_(India)	2018-09-28
Member_of_the_Judiciary_(India)	Make_an_appeal_or_request	Other_Authorities_/_Officials_(India)	2018-09-28
Member_of_the_Judiciary_(India)	Make_statement	Government_Official_(India)	2018-09-28
Member_of_the_Judiciary_(India)	Make_statement	Police_(India)	2018-09-28
Member_of_the_Judiciary_(India)	Refuse_to_release_persons_or_property	Men_(India)	2018-09-28
Member_of_the_Judiciary_(India)	Reject	Citizen_(India)	2018-09-28
Member_of_the_Judiciary_(India)	Reject	Rights_Activist_(India)	2018-09-28
Member_of_the_Judiciary_(Malaysia)	Arrest,_detain,_or_charge_with_legal_action	Men_(Malaysia)	2018-09-28
Member_of_the_Judiciary_(Malaysia)	Coerce	Men_(Malaysia)	2018-09-28
Member_of_the_Judiciary_(Singapore)	Refuse_to_ease_administrative_sanctions	Lawyer/Attorney_(Singapore)	2018-09-28
Member_of_the_Judiciary_(Spain)	Make_statement	Court_Judge_(Spain)	2018-09-28
Men_(Brazil)	Threaten_with_military_force	Party_Member_(Brazil)	2018-09-28
Men_(Brazil)	Use_unconventional_violence	Party_Member_(Brazil)	2018-09-28
Men_(Canada)	Express_intent_to_meet_or_negotiate	Government_(Canada)	2018-09-28
Men_(India)	Make_an_appeal_or_request	Vijay_Kumar	2018-09-28
Men_(Malaysia)	Accuse	Prime_Minister_bin_Ibrahim	2018-09-28
Men_(Malaysia)	Threaten_with_military_force	Malaysia	2018-09-28
Meretz	Make_statement	Benjamin_Netanyahu	2018-09-28
Mevlut_Cavusoglu	Make_statement	Venezuela	2018-09-28
Michael_Kirby	Criticize_or_denounce	Scott_Morrison	2018-09-28
Michael_Kirby	Make_statement	Head_of_Government_(Australia)	2018-09-28
Michel_Aoun	Make_statement	Israel	2018-09-28
Michel_Aoun	Make_statement	Lebanon	2018-09-28
Michelle_Bachelet	Express_intent_to_meet_or_negotiate	Venezuela	2018-09-28
Michelle_Bachelet	Make_an_appeal_or_request	Government_(Venezuela)	2018-09-28
Michelle_Bachelet	Make_an_appeal_or_request	Venezuela	2018-09-28
Miguel_Díaz-Canel	Consult	Nguyen_Xuan_Phuc	2018-09-28
Mike_Pompeo	Accuse	Militia_(Revolutionary_Guards)	2018-09-28
Mike_Pompeo	Consult	Ri_Yong-ho	2018-09-28
Mike_Pompeo	Express_intent_to_meet_or_negotiate	Citizen_(South_Korea)	2018-09-28
Mike_Pompeo	Express_intent_to_meet_or_negotiate	North_Korea	2018-09-28
Mike_Pompeo	Make_an_appeal_or_request	Citizen_(South_Korea)	2018-09-28
Mike_Pompeo	Make_an_appeal_or_request	Government_(Myanmar)	2018-09-28
Mike_Pompeo	Make_statement	Head_of_Government_(Singapore)	2018-09-28
Mike_Pompeo	Threaten	Iran	2018-09-28
Mikhail_Bogdanov	Make_statement	Benjamin_Netanyahu	2018-09-28
Mikhail_Bogdanov	Make_statement	Interfax	2018-09-28
Mikhail_Bogdanov	Make_statement	Recep_Tayyip_Erdoğan	2018-09-28
Militant_(Brazil)	Physically_assault	Citizen_(Brazil)	2018-09-28
Militant_(Taliban)	Use_unconventional_violence	Military_(Afghanistan)	2018-09-28
Military_(Afghanistan)	Occupy_territory	Afghanistan	2018-09-28
Military_(Afghanistan)	Use_conventional_military_force	Militant_(Taliban)	2018-09-28
Military_(Australia)	Host_a_visit	National_Security_Council	2018-09-28
Military_(Estonia)	Provide_military_protection_or_peacekeeping	United_Nations	2018-09-28
Military_(India)	Make_an_appeal_or_request	Children_(India)	2018-09-28
Military_(India)	Provide_humanitarian_aid	Citizen_(India)	2018-09-28
Military_(India)	Use_conventional_military_force	Citizen_(India)	2018-09-28
Military_(India)	Use_conventional_military_force	Men_(India)	2018-09-28
Military_(India)	fight_with_small_arms_and_light_weapons	Men_(India)	2018-09-28
Military_(Iran)	Mobilize_or_increase_armed_forces	Iran	2018-09-28
Military_(Iran)	Use_conventional_military_force	Citizen_(Iran)	2018-09-28
Military_(Iraq)	Use_conventional_military_force	Foreign_Affairs_(United_States)	2018-09-28
Military_(Mali)	Praise_or_endorse	Military_(France)	2018-09-28
Military_(Philippines)	Use_unconventional_violence	Rodrigo_Duterte	2018-09-28
Military_(Singapore)	Make_empathetic_comment	Citizen_(Singapore)	2018-09-28
Military_(Singapore)	Provide_aid	Citizen_(Singapore)	2018-09-28
Military_(Somalia)	Use_conventional_military_force	Militant_(Al-Shabaab)	2018-09-28
Military_(Turkey)	Arrest,_detain,_or_charge_with_legal_action	Fishermen_(Egypt)	2018-09-28
Military_(Ukraine)	Use_conventional_military_force	Ukraine	2018-09-28
Military_(Ukraine)	fight_with_small_arms_and_light_weapons	Ukraine	2018-09-28
Military_(United_Kingdom)	fight_with_small_arms_and_light_weapons	Citizen_(United_Kingdom)	2018-09-28
Military_(United_States)	Express_intent_to_cooperate	Turkey	2018-09-28
Military_Personnel_(India)	Consult	Narendra_Modi	2018-09-28
Military_Personnel_(India)	Make_statement	India	2018-09-28
Military_Personnel_(Philippines)	Express_intent_to_cooperate	United_States	2018-09-28
Military_Personnel_-_Special_(Lebanon)	Arrest,_detain,_or_charge_with_legal_action	Men_(Lebanon)	2018-09-28
Military_Personnel_-_Special_(Mexico)	Use_conventional_military_force	Student_(Mexico)	2018-09-28
Military_Personnel_-_Special_(Saudi_Arabia)	Use_conventional_military_force	Militant_(Saudi_Arabia)	2018-09-28
Military_Personnel_-_Special_(Somalia)	Use_conventional_military_force	Puntland	2018-09-28
Militia_(Iran)	Use_unconventional_violence	Foreign_Affairs_(United_States)	2018-09-28
Milorad_Pupovac	Consult	Andrej_Plenkovic	2018-09-28
Minister_Prabhu	Make_a_visit	Bangladesh	2018-09-28
Ministry_(Algeria)	Make_statement	Algeria	2018-09-28
Ministry_(Algeria)	Make_statement	Other_Authorities_/_Officials_(Algeria)	2018-09-28
Ministry_(Angola)	Express_intent_to_meet_or_negotiate	Angola	2018-09-28
Ministry_(Angola)	Express_intent_to_meet_or_negotiate	Citizen_(Angola)	2018-09-28
Ministry_(Angola)	Express_intent_to_meet_or_negotiate	Men_(Angola)	2018-09-28
Ministry_(Angola)	Make_an_appeal_or_request	Men_(Angola)	2018-09-28
Ministry_(Angola)	Make_statement	Angola	2018-09-28
Ministry_(Bulgaria)	Praise_or_endorse	Police_(Bulgaria)	2018-09-28
Ministry_(Canada)	Make_statement	Cecilia_Malmstrom	2018-09-28
Ministry_(Canada)	Praise_or_endorse	Government_(Canada)	2018-09-28
Ministry_(Estonia)	Consult	Government_(Latvia)	2018-09-28
Ministry_(Estonia)	Make_statement	Estonia	2018-09-28
Ministry_(Hezbollah)	Reject	Benjamin_Netanyahu	2018-09-28
Ministry_(India)	Consult	Nirmala_Sitharaman	2018-09-28
Ministry_(India)	Criticize_or_denounce	Government_(India)	2018-09-28
Ministry_(India)	Demand	Government_(India)	2018-09-28
Ministry_(India)	Make_optimistic_comment	India	2018-09-28
Ministry_(India)	Make_statement	Cabinet_/_Council_of_Ministers_/_Advisors_(India)	2018-09-28
Ministry_(India)	Make_statement	Court_Judge_(India)	2018-09-28
Ministry_(India)	Make_statement	Government_(India)	2018-09-28
Ministry_(India)	Make_statement	India	2018-09-28
Ministry_(Japan)	Make_statement	Japan	2018-09-28
Ministry_(Japan)	Make_statement	Student_(Japan)	2018-09-28
Ministry_(Papua_New_Guinea)	Make_statement	Australia	2018-09-28
Ministry_(Russia)	Express_intent_to_meet_or_negotiate	Foreign_Affairs_(Russia)	2018-09-28
Ministry_(Saudi_Arabia)	Make_statement	Military_Personnel_-_Special_(Saudi_Arabia)	2018-09-28
Ministry_(Zambia)	Make_statement	Government_(Zambia)	2018-09-28
Ministry_(Zimbabwe)	Demand	Citizen_(Zimbabwe)	2018-09-28
Ministry_(Zimbabwe)	Make_statement	Health_Ministry_(Zimbabwe)	2018-09-28
Ministry_(Zimbabwe)	Make_statement	Zimbabwe	2018-09-28
Mohamed_Noor	fight_with_small_arms_and_light_weapons	Citizen_(United_States)	2018-09-28
Mohammad_Javad_Zarif	Criticize_or_denounce	Benjamin_Netanyahu	2018-09-28
Mohammad_Javad_Zarif	Criticize_or_denounce	Israel	2018-09-28
Mohammad_Javad_Zarif	Deny_responsibility	Benjamin_Netanyahu	2018-09-28
Mohammad_Javad_Zarif	Make_statement	Islamic_Republic_News_Agency	2018-09-28
Mohammad_Javad_Zarif	Make_statement	Israel	2018-09-28
Mohammad_Javad_Zarif	Make_statement	United_States	2018-09-28
Mohammad_Javad_Zarif	Meet_at_a_'third'_location	Sushma_Swaraj	2018-09-28
Mohammad_Javad_Zarif	Reject	Israel	2018-09-28
Mohammed_bin_Salman	Express_intent_to_meet_or_negotiate	Kuwait	2018-09-28
Moon_Jae-in	Consult	Donald_Trump	2018-09-28
Moon_Jae-in	Engage_in_negotiation	Donald_Trump	2018-09-28
Moon_Jae-in	Express_intent_to_cooperate	Kim_Jong-Un	2018-09-28
Moon_Jae-in	Make_a_visit	China	2018-09-28
Moon_Jae-in	Make_a_visit	North_Korea	2018-09-28
Moon_Jae-in	Make_a_visit	United_States	2018-09-28
Moon_Jae-in	Make_an_appeal_or_request	Assemblies_(South_Korea)	2018-09-28
Moon_Jae-in	Sign_formal_agreement	Kim_Jong-Un	2018-09-28
Morocco	Sign_formal_agreement	Papua_New_Guinea	2018-09-28
Mozambique	Praise_or_endorse	Vietnam	2018-09-28
Mswati_III	Make_an_appeal_or_request	United_Nations	2018-09-28
Muhammad_ibn_Salman	Express_intent_to_meet_or_negotiate	Kuwait	2018-09-28
Muhammadu_Buhari	Accuse	Citizen_(Nigeria)	2018-09-28
Muhammadu_Buhari	Consult	Ghana	2018-09-28
Muhammadu_Buhari	Express_intent_to_engage_in_diplomatic_cooperation_(such_as_policy_support)	Governor_(Nigeria)	2018-09-28
Muhammadu_Buhari	Make_an_appeal_or_request	Governor_(Nigeria)	2018-09-28
Muhammadu_Buhari	Make_statement	Nigeria	2018-09-28
Muhammadu_Buhari	Meet_at_a_'third'_location	Indigenous_People_(Nigeria)	2018-09-28
Muhammadu_Buhari	Praise_or_endorse	All_Progressives_Congress	2018-09-28
Muhammadu_Buhari	Praise_or_endorse	Rauf_Aregbesola	2018-09-28
Murderer_(Kenya)	Use_unconventional_violence	Citizen_(Kenya)	2018-09-28
Muslim_(India)	Criticize_or_denounce	Citizen_(India)	2018-09-28
Myanmar	Sign_formal_agreement	Bangladesh	2018-09-28
N._Chandrababu_Naidu	Consult	Media_(India)	2018-09-28
N._Chandrababu_Naidu	Make_statement	Government_(India)	2018-09-28
Narendra_Modi	Consult	Bharatiya_Janata	2018-09-28
Narendra_Modi	Consult	Media_(India)	2018-09-28
Narendra_Modi	Consult	Military_Personnel_(India)	2018-09-28
Narendra_Modi	Express_intent_to_meet_or_negotiate	Air_Force_(India)	2018-09-28
Narendra_Modi	Express_intent_to_meet_or_negotiate	Children_(India)	2018-09-28
Narendra_Modi	Express_intent_to_meet_or_negotiate	Vladimir_Putin	2018-09-28
Narendra_Modi	Make_a_visit	France	2018-09-28
Narendra_Modi	Make_a_visit	India	2018-09-28
Narendra_Modi	Make_a_visit	Pakistan	2018-09-28
Narendra_Modi	Make_an_appeal_or_request	Donald_Trump	2018-09-28
Narendra_Modi	Make_empathetic_comment	Nguyen_Xuan_Phuc	2018-09-28
Narendra_Modi	Make_statement	Employee_(India)	2018-09-28
Narendra_Modi	Make_statement	India	2018-09-28
Narendra_Modi	Make_statement	Rahul_Gandhi	2018-09-28
Nasser_Bourita	Consult	Luis_Alberto_Castiglioni_Soria	2018-09-28
Nasser_Bourita	Consult	Sergey_Viktorovich_Lavrov	2018-09-28
Nasser_Bourita	Make_a_visit	United_Nations	2018-09-28
Nasser_Bourita	Make_a_visit	United_States	2018-09-28
Nasser_Bourita	Make_statement	Morocco	2018-09-28
National_Front_Malaysia	Conduct_strike_or_boycott	Unspecified_Actor	2018-09-28
National_Liberal_Party_(Romania)	Complain_officially	Viorica_Dăncilă	2018-09-28
National_Liberation_Army	Reduce_relations	Venezuela	2018-09-28
National_Liberation_Army	Return,_release_person(s)	Citizen_(Colombia)	2018-09-28
National_Security_Council	Make_a_visit	Military_(Australia)	2018-09-28
National_Space_Research_and_Development_Agency	Make_statement	Nigeria	2018-09-28
Naval_(South_Korea)	Make_an_appeal_or_request	South_Korea	2018-09-28
Naval_(Vietnam)	Make_a_visit	Naval_Base_(Japan)	2018-09-28
Naval_Base_(Japan)	Host_a_visit	Naval_(Vietnam)	2018-09-28
Navjot_Singh_Sidhu	Consult	City_Mayor_(India)	2018-09-28
Netherlands	Arrest,_detain,_or_charge_with_legal_action	Men_(Netherlands)	2018-09-28
News_Editor_(Malaysia)	Apologize	Lim_Guan_Eng	2018-09-28
Newspaper_(Ecuador)	Make_statement	China	2018-09-28
Nguyen_Xuan_Phuc	Appeal_for_diplomatic_cooperation_(such_as_policy_support)	Saint_Lucia	2018-09-28
Nguyen_Xuan_Phuc	Consult	António_Manuel_de_Oliveira_Guterres	2018-09-28
Nguyen_Xuan_Phuc	Consult	Miguel_Díaz-Canel	2018-09-28
Nguyen_Xuan_Phuc	Consult	Saint_Lucia	2018-09-28
Nguyen_Xuan_Phuc	Consult	UN_General_Assembly	2018-09-28
Nguyen_Xuan_Phuc	Make_a_visit	UN_General_Assembly	2018-09-28
Nguyen_Xuan_Phuc	Make_optimistic_comment	France	2018-09-28
Nguyen_Xuan_Phuc	Make_statement	Governor_(Vietnam)	2018-09-28
Nguyen_Xuan_Phuc	Make_statement	Vietnam	2018-09-28
Nguyen_Xuan_Phuc	Praise_or_endorse	António_Manuel_de_Oliveira_Guterres	2018-09-28
Nicolás_Maduro	Accuse	United_States	2018-09-28
Nicolás_Maduro	Make_an_appeal_or_request	United_Nations	2018-09-28
Nicolás_Maduro	Make_optimistic_comment	Venezuela	2018-09-28
Nigeria	Praise_or_endorse	Ruling_Party_(Nigeria)	2018-09-28
Nigeria_Police_Force	Provide_humanitarian_aid	Citizen_(Nigeria)	2018-09-28
Nikol_Pashinyan	Consult	Dmitry_Peskov	2018-09-28
Nikol_Pashinyan	Consult	Emomalii_Rahmon	2018-09-28
Nikol_Pashinyan	Consult	Ilham_Aliyev	2018-09-28
Nikol_Pashinyan	Consult	Nursultan_Nazarbayev	2018-09-28
Nikol_Pashinyan	Consult	Vladimir_Putin	2018-09-28
Nikol_Pashinyan	Express_intent_to_cooperate	Ilham_Aliyev	2018-09-28
Nikol_Pashinyan	Make_a_visit	Tajikistan	2018-09-28
Nikol_Pashinyan	Make_statement	Ilham_Aliyev	2018-09-28
Nikolai_Platonovich_Patrushev	Consult	John_R._Bolton	2018-09-28
Nikolai_Platonovich_Patrushev	Make_an_appeal_or_request	Citizen_(United_States)	2018-09-28
Nirmala_Sitharaman	Consult	Ministry_(India)	2018-09-28
Nirmala_Sitharaman	Engage_in_symbolic_act	Citizen_(India)	2018-09-28
Nitin_Gadkari	Make_an_appeal_or_request	Bharatiya_Janata	2018-09-28
North_Korea	Express_intent_to_cooperate	South_Korea	2018-09-28
North_Korea	Halt_negotiations	United_States	2018-09-28
North_Korea	Host_a_visit	Moon_Jae-in	2018-09-28
North_Korea	Reject_proposal_to_meet,_discuss,_or_negotiate	South_Korea	2018-09-28
Northern_Cape_Police	Make_statement	Lok_Sabha	2018-09-28
Norway	Make_an_appeal_or_request	Government_(Bangladesh)	2018-09-28
Nursultan_Nazarbayev	Consult	Nikol_Pashinyan	2018-09-28
Nursultan_Nazarbayev	Make_statement	Government_(Armenia)	2018-09-28
Oby_Ezekwesili	Accuse_of_human_rights_abuses	Government_(Nigeria)	2018-09-28
Ogbonnaya_Onu	Make_statement	Nigeria	2018-09-28
Organization_of_American_States	Deny_responsibility	Citizen_(Brazil)	2018-09-28
Organization_of_American_States	Make_statement	Colombia	2018-09-28
Organization_of_American_States	Reject	Citizen_(Brazil)	2018-09-28
Other_Authorities_/_Officials_(China)	Make_statement	China	2018-09-28
Other_Authorities_/_Officials_(China)	Make_statement	Japan	2018-09-28
Other_Authorities_/_Officials_(Egypt)	Use_tactics_of_violent_repression	Activist_(Egypt)	2018-09-28
Other_Authorities_/_Officials_(India)	Complain_officially	Citizen_(India)	2018-09-28
Other_Authorities_/_Officials_(India)	Impose_restrictions_on_political_freedoms	Women_(India)	2018-09-28
Other_Authorities_/_Officials_(Mexico)	Make_statement	Mob_(Mexico)	2018-09-28
Other_Authorities_/_Officials_(United_States)	Arrest,_detain,_or_charge_with_legal_action	Citizen_(Sweden)	2018-09-28
Other_Authorities_/_Officials_(United_States)	Express_intent_to_meet_or_negotiate	Honduras	2018-09-28
Oversight_Court_(India)	Arrest,_detain,_or_charge_with_legal_action	Children_(India)	2018-09-28
Oversight_Court_(Japan)	Arrest,_detain,_or_charge_with_legal_action	Men_(Japan)	2018-09-28
Pakistan	Accuse	India	2018-09-28
Pakistan	Express_intent_to_engage_in_diplomatic_cooperation_(such_as_policy_support)	China	2018-09-28
Pakistan	Host_a_visit	Narendra_Modi	2018-09-28
Pakistan	Praise_or_endorse	Imran_Khan	2018-09-28
Pakistan	Sign_formal_agreement	Government_(Saudi_Arabia)	2018-09-28
Pakistan	Sign_formal_agreement	Saudi_Arabia	2018-09-28
Palau	Sign_formal_agreement	Russia	2018-09-28
Palestinian_Territory,_Occupied	Engage_in_diplomatic_cooperation	Israel	2018-09-28
Palestinian_Territory,_Occupied	Make_an_appeal_or_request	Mahmoud_Abbas	2018-09-28
Palestinian_Territory,_Occupied	Make_statement	Austria	2018-09-28
Palestinian_Territory,_Occupied	Reduce_or_break_diplomatic_relations	United_States	2018-09-28
Palestinian_Territory,_Occupied	Use_conventional_military_force	Israel	2018-09-28
Papua_New_Guinea	Sign_formal_agreement	Morocco	2018-09-28
Paraguay	Praise_or_endorse	Morocco	2018-09-28
Party_Member_(Brazil)	Make_statement	Media_(Brazil)	2018-09-28
Party_Member_(Czech_Republic)	Make_statement	Christian_Democratic_Party_(Belgium)	2018-09-28
Party_Member_(Mexico)	Consult	Head_of_Government_(Canada)	2018-09-28
Party_Member_(Mexico)	Make_statement	Mexico	2018-09-28
Party_Member_(South_Korea)	Appeal_for_diplomatic_cooperation_(such_as_policy_support)	Citizen_(South_Korea)	2018-09-28
Party_President_(India)	Make_statement	Regulator_(India)	2018-09-28
Patricia_Scotland	Consult	Emmerson_Mnangagwa	2018-09-28
Patricia_Scotland	Consult	Head_of_Government_(United_States)	2018-09-28
Patricia_Scotland	Meet_at_a_'third'_location	Emmerson_Mnangagwa	2018-09-28
Patrick_Leahy	Praise_or_endorse	Tran_Dai_Quang	2018-09-28
Pavel_Filip	Express_intent_to_cooperate	Klaus_Johannis	2018-09-28
Pavel_Filip	Praise_or_endorse	Klaus_Johannis	2018-09-28
Pavlo_Klimkin	Make_statement	Ukrinform	2018-09-28
People's_Democratic_Party_(Nigeria)	Make_statement	Party_Member_(Nigeria)	2018-09-28
People_Associated_with_the_Opposition_(Comoros)	Conduct_strike_or_boycott	Unspecified_Actor	2018-09-28
People_Associated_with_the_Opposition_(Venezuela)	Sign_formal_agreement	Government_(Venezuela)	2018-09-28
Peru	Express_intent_to_cooperate	Brazil	2018-09-28
Petro_Poroshenko	Make_optimistic_comment	Ukraine	2018-09-28
Petro_Poroshenko	Praise_or_endorse	John_McCain	2018-09-28
Petro_Poroshenko	Praise_or_endorse	United_States	2018-09-28
Petro_Poroshenko	Return,_release_property	Ukraine	2018-09-28
Pham_Binh_Minh	Consult	Foreign_Affairs_(El_Salvador)	2018-09-28
Pham_Binh_Minh	Consult	La_Francophonie	2018-09-28
Philippines	Arrest,_detain,_or_charge_with_legal_action	Citizen_(Philippines)	2018-09-28
Philippines	Engage_in_diplomatic_cooperation	European_Union	2018-09-28
Philippines	Host_a_visit	Xi_Jinping	2018-09-28
Philippines	Praise_or_endorse	United_Arab_Emirates	2018-09-28
Philippines	Sign_formal_agreement	Japan	2018-09-28
Poland	Host_a_visit	Associated_Press	2018-09-28
Poland	Praise_or_endorse	Citizen_(Poland)	2018-09-28
Police_(Australia)	Accuse	Employee_(Australia)	2018-09-28
Police_(Australia)	Arrest,_detain,_or_charge_with_legal_action	Men_(Australia)	2018-09-28
Police_(Australia)	Confiscate_property	Citizen_(Australia)	2018-09-28
Police_(Australia)	Make_an_appeal_or_request	Citizen_(Australia)	2018-09-28
Police_(Australia)	Make_statement	Mazda	2018-09-28
Police_(Canada)	Appeal_for_intelligence	Citizen_(Canada)	2018-09-28
Police_(Cote_d'Ivoire)	Criticize_or_denounce	Cote_d'Ivoire	2018-09-28
Police_(Cote_d'Ivoire)	Make_statement	Population_(Cote_d'Ivoire)	2018-09-28
Police_(Denmark)	Investigate	Volvo	2018-09-28
Police_(Germany)	Arrest,_detain,_or_charge_with_legal_action	Criminal_(Germany)	2018-09-28
Police_(Germany)	Make_statement	Attacker_(Germany)	2018-09-28
Police_(Germany)	Mobilize_or_increase_police_power	Germany	2018-09-28
Police_(India)	Accuse	Children_(India)	2018-09-28
Police_(India)	Accuse	Citizen_(India)	2018-09-28
Police_(India)	Accuse	Government_(India)	2018-09-28
Police_(India)	Accuse	Militant_(India)	2018-09-28
Police_(India)	Accuse	Women_(India)	2018-09-28
Police_(India)	Arrest,_detain,_or_charge_with_legal_action	Business_(India)	2018-09-28
Police_(India)	Arrest,_detain,_or_charge_with_legal_action	Businessperson_(India)	2018-09-28
Police_(India)	Arrest,_detain,_or_charge_with_legal_action	Children_(India)	2018-09-28
Police_(India)	Arrest,_detain,_or_charge_with_legal_action	Citizen_(India)	2018-09-28
Police_(India)	Arrest,_detain,_or_charge_with_legal_action	Congress_(India)	2018-09-28
Police_(India)	Arrest,_detain,_or_charge_with_legal_action	Criminal_(India)	2018-09-28
Police_(India)	Arrest,_detain,_or_charge_with_legal_action	Hunter_(India)	2018-09-28
Police_(India)	Arrest,_detain,_or_charge_with_legal_action	Men_(India)	2018-09-28
Police_(India)	Arrest,_detain,_or_charge_with_legal_action	Military_(India)	2018-09-28
Police_(India)	Arrest,_detain,_or_charge_with_legal_action	Student_(India)	2018-09-28
Police_(India)	Arrest,_detain,_or_charge_with_legal_action	Thief_(India)	2018-09-28
Police_(India)	Arrest,_detain,_or_charge_with_legal_action	Women_(India)	2018-09-28
Police_(India)	Criticize_or_denounce	Aam_Aadmi_Party	2018-09-28
Police_(India)	Demand	Citizen_(India)	2018-09-28
Police_(India)	Impose_administrative_sanctions	India	2018-09-28
Police_(India)	Investigate	Citizen_(India)	2018-09-28
Police_(India)	Investigate	India	2018-09-28
Police_(India)	Investigate	Rights_Activist_(India)	2018-09-28
Police_(India)	Investigate	Women_(India)	2018-09-28
Police_(India)	Make_statement	Activist_(India)	2018-09-28
Police_(India)	Make_statement	Bharatiya_Janata	2018-09-28
Police_(India)	Make_statement	Cabinet_/_Council_of_Ministers_/_Advisors_(India)	2018-09-28
Police_(India)	Make_statement	Court_Judge_(India)	2018-09-28
Police_(India)	Make_statement	Government_(India)	2018-09-28
Police_(India)	Make_statement	Hunter_(India)	2018-09-28
Police_(India)	Make_statement	India	2018-09-28
Police_(India)	Make_statement	Militant_(India)	2018-09-28
Police_(India)	Make_statement	Professor_(India)	2018-09-28
Police_(India)	Mobilize_or_increase_police_power	India	2018-09-28
Police_(India)	Provide_humanitarian_aid	Citizen_(India)	2018-09-28
Police_(India)	Provide_humanitarian_aid	Women_(India)	2018-09-28
Police_(India)	Reduce_relations	Citizen_(China)	2018-09-28
Police_(India)	Reject	Aam_Aadmi_Party	2018-09-28
Police_(India)	Reject	Citizen_(India)	2018-09-28
Police_(India)	Reject	Representatives_(India)	2018-09-28
Police_(India)	Sexually_assault	Citizen_(India)	2018-09-28
Police_(India)	Use_conventional_military_force	Cabinet_/_Council_of_Ministers_/_Advisors_(India)	2018-09-28
Police_(India)	Use_conventional_military_force	Citizen_(India)	2018-09-28
Police_(India)	Use_tactics_of_violent_repression	Rights_Activist_(India)	2018-09-28
Police_(Indonesia)	Arrest,_detain,_or_charge_with_legal_action	Citizen_(Indonesia)	2018-09-28
Police_(Japan)	Confiscate_property	Business_(Japan)	2018-09-28
Police_(Kazakhstan)	Arrest,_detain,_or_charge_with_legal_action	Men_(Kazakhstan)	2018-09-28
Police_(Malaysia)	Arrest,_detain,_or_charge_with_legal_action	Citizen_(China)	2018-09-28
Police_(Malaysia)	Arrest,_detain,_or_charge_with_legal_action	Citizen_(Malaysia)	2018-09-28
Police_(Malaysia)	Confiscate_property	Malaysia	2018-09-28
Police_(Malaysia)	Engage_in_material_cooperation	Citizen_(China)	2018-09-28
Police_(Malaysia)	Return,_release_person(s)	Prime_Minister_bin_Ibrahim	2018-09-28
Police_(Mexico)	Provide_humanitarian_aid	Citizen_(Mexico)	2018-09-28
Police_(Mexico)	Provide_humanitarian_aid	Mob_(Mexico)	2018-09-28
Police_(Netherlands)	Arrest,_detain,_or_charge_with_legal_action	Criminal_(Netherlands)	2018-09-28
Police_(Netherlands)	Arrest,_detain,_or_charge_with_legal_action	Men_(Netherlands)	2018-09-28
Police_(Peru)	Investigate	Citizen_(Peru)	2018-09-28
Police_(Philippines)	Arrest,_detain,_or_charge_with_legal_action	Citizen_(Philippines)	2018-09-28
Police_(Philippines)	Arrest,_detain,_or_charge_with_legal_action	Drug_Dealer_(Philippines)	2018-09-28
Police_(Philippines)	Investigate	Men_(Philippines)	2018-09-28
Police_(Philippines)	Make_optimistic_comment	Military_(Philippines)	2018-09-28
Police_(Philippines)	Make_statement	Government_(Philippines)	2018-09-28
Police_(Russia)	Arrest,_detain,_or_charge_with_legal_action	Citizen_(Russia)	2018-09-28
Police_(Singapore)	Arrest,_detain,_or_charge_with_legal_action	Citizen_(Singapore)	2018-09-28
Police_(Singapore)	Arrest,_detain,_or_charge_with_legal_action	Criminal_(Singapore)	2018-09-28
Police_(Singapore)	Arrest,_detain,_or_charge_with_legal_action	Men_(Singapore)	2018-09-28
Police_(Slovakia)	Accuse	Criminal_(Slovakia)	2018-09-28
Police_(Slovakia)	Arrest,_detain,_or_charge_with_legal_action	Citizen_(Slovakia)	2018-09-28
Police_(Slovakia)	Demand_change_in_leadership	Head_of_Government_(Slovakia)	2018-09-28
Police_(Slovakia)	Investigate	Slovakia	2018-09-28
Police_(Slovakia)	Make_an_appeal_or_request	Media_(Slovakia)	2018-09-28
Police_(Slovakia)	Use_conventional_military_force	Slovakia	2018-09-28
Police_(Somalia)	Mobilize_or_increase_police_power	Somalia	2018-09-28
Police_(South_Korea)	Engage_in_material_cooperation	Other_Authorities_/_Officials_(Philippines)	2018-09-28
Police_(South_Korea)	Investigate	Citizen_(South_Korea)	2018-09-28
Police_(Spain)	Consult	Justice_Department/Ministery_(Spain)	2018-09-28
Police_(United_States)	Make_statement	Andrew_Mitchell	2018-09-28
Political_Parties_(Thailand)	Appeal_for_easing_of_administrative_sanctions	Defense_/_Security_Ministry_(Thailand)	2018-09-28
Prabowo_Subianto	Criticize_or_denounce	Citizen_(Indonesia)	2018-09-28
Prabowo_Subianto	Criticize_or_denounce	Head_of_Government_(Indonesia)	2018-09-28
Presidential_Aide_(Philippines)	Make_statement	Government_(Philippines)	2018-09-28
Presidential_Candidate_(Brazil)	Criticize_or_denounce	Brazil	2018-09-28
Presidential_Candidate_(Brazil)	Criticize_or_denounce	Media_(Brazil)	2018-09-28
Presidential_Candidate_(El_Salvador)	Make_statement	El_Salvador	2018-09-28
Presidential_Candidate_(Georgia)	Consult	The_Observer	2018-09-28
Prime_Minister_bin_Ibrahim	Make_optimistic_comment	Citizen_(Malaysia)	2018-09-28
Professor_(India)	Apologize	Student_(India)	2018-09-28
Professor_(India)	Consult	Student_(India)	2018-09-28
Protester_(Hong_Kong)	Make_an_appeal_or_request	Citizen_(Hong_Kong)	2018-09-28
Protester_(India)	Demonstrate_or_rally	Government_(India)	2018-09-28
Protester_(India)	Demonstrate_or_rally	Other_Authorities_/_Officials_(India)	2018-09-28
Protester_(India)	Demonstrate_or_rally	Unspecified_Actor	2018-09-28
Protester_(Palestinian_Territory,_Occupied)	Demonstrate_or_rally	Unspecified_Actor	2018-09-28
Protester_(Palestinian_Territory,_Occupied)	Protest_violently,_riot	Israeli_Defense_Forces	2018-09-28
Protester_(South_Africa)	Demonstrate_or_rally	Unspecified_Actor	2018-09-28
Protester_(Turkey)	Conduct_strike_or_boycott	Unspecified_Actor	2018-09-28
Protester_(Turkish_Kurds)	Demonstrate_or_rally	Unspecified_Actor	2018-09-28
Public_Courts_(Lebanon)	Arrest,_detain,_or_charge_with_legal_action	Criminal_(Lebanon)	2018-09-28
Public_Service_Ministry/Department_(Canada)	Express_intent_to_meet_or_negotiate	Education_(Canada)	2018-09-28
Puntland	Use_conventional_military_force	Military_Personnel_-_Special_(Somalia)	2018-09-28
Rabiu_Musa_Kwankwaso	Threaten_with_military_force	Head_of_Government_(Nigeria)	2018-09-28
Rahul_Gandhi	Criticize_or_denounce	Narendra_Modi	2018-09-28
Rahul_Gandhi	Make_an_appeal_or_request	Employee_(India)	2018-09-28
Rahul_Gandhi	Use_conventional_military_force	Citizen_(India)	2018-09-28
Rahul_Gandhi	Use_conventional_military_force	Government_(India)	2018-09-28
Rajnath_Singh	Criticize_or_denounce	Government_(India)	2018-09-28
Rajnath_Singh	Criticize_or_denounce	India	2018-09-28
Rajnath_Singh	Make_statement	Government_(India)	2018-09-28
Rajnath_Singh	Make_statement	India	2018-09-28
Rajnath_Singh	Praise_or_endorse	Fishermen_(India)	2018-09-28
Rajya_Sabha	Make_statement	Lok_Sabha	2018-09-28
Ralph_Goodale	Make_statement	Government_(Canada)	2018-09-28
Ram_Madhav	Accuse	People's_Democratic_Party_(India)	2018-09-28
Rama_Rao	Make_an_appeal_or_request	Citizen_(India)	2018-09-28
Rama_Rao	Make_an_appeal_or_request	Police_(India)	2018-09-28
Ramalinga_Reddy	Cooperate_militarily	Mallikarjun	2018-09-28
Randeep_Surjewala	Accuse	Manohar_Lal_Khattar	2018-09-28
Randeep_Surjewala	Criticize_or_denounce	Bharatiya_Janata	2018-09-28
Randeep_Surjewala	Demand	Narendra_Modi	2018-09-28
Recep_Tayyip_Erdoğan	Accuse	Germany	2018-09-28
Recep_Tayyip_Erdoğan	Accuse	United_States	2018-09-28
Recep_Tayyip_Erdoğan	Accuse_of_human_rights_abuses	Germany	2018-09-28
Recep_Tayyip_Erdoğan	Appeal_for_judicial_cooperation	Germany	2018-09-28
Recep_Tayyip_Erdoğan	Consult	Angela_Merkel	2018-09-28
Recep_Tayyip_Erdoğan	Consult	Frank-Walter_Steinmeier	2018-09-28
Recep_Tayyip_Erdoğan	Criticize_or_denounce	Germany	2018-09-28
Recep_Tayyip_Erdoğan	Express_intent_to_cooperate	Vladimir_Putin	2018-09-28
Recep_Tayyip_Erdoğan	Express_intent_to_engage_in_diplomatic_cooperation_(such_as_policy_support)	European_Union	2018-09-28
Recep_Tayyip_Erdoğan	Make_a_visit	Germany	2018-09-28
Recep_Tayyip_Erdoğan	Make_a_visit	Government_(Germany)	2018-09-28
Recep_Tayyip_Erdoğan	Make_a_visit	Head_of_Government_(Germany)	2018-09-28
Recep_Tayyip_Erdoğan	Make_a_visit	Russia	2018-09-28
Recep_Tayyip_Erdoğan	Make_a_visit	United_States	2018-09-28
Recep_Tayyip_Erdoğan	Make_an_appeal_or_request	Germany	2018-09-28
Recep_Tayyip_Erdoğan	Make_statement	People's_Protection_Units	2018-09-28
Recep_Tayyip_Erdoğan	Make_statement	United_States	2018-09-28
Refugee_(Greece)	Express_intent_to_meet_or_negotiate	Greece	2018-09-28
Refugee_(Syria)	Make_a_visit	Angela_Merkel	2018-09-28
Regulator_(Australia)	Make_statement	Employee_(Australia)	2018-09-28
Representatives_(India)	Demonstrate_or_rally	Unspecified_Actor	2018-09-28
Representatives_(India)	Express_intent_to_meet_or_negotiate	Narendra_Modi	2018-09-28
Representatives_(India)	Express_intent_to_meet_or_negotiate	Rajnath_Singh	2018-09-28
Residents_of_the_Capital_(Yemen)	Demonstrate_or_rally	Unspecified_Actor	2018-09-28
Revolutionary_Guards	Make_statement	Saudi_Arabia	2018-09-28
Revolutionary_Guards	Make_statement	United_Arab_Emirates	2018-09-28
Ri_Yong-ho	Consult	Mike_Pompeo	2018-09-28
Ri_Yong-ho	Make_a_visit	United_States	2018-09-28
Riek_Machar	Sign_formal_agreement	Salva_Kiir	2018-09-28
Rights_Activist_(Philippines)	Accuse	Rodrigo_Duterte	2018-09-28
Robert_Dussey	Make_statement	Togo	2018-09-28
Robert_Mueller	Investigate	Russia	2018-09-28
Rodrigo_Duterte	Criticize_or_denounce	Citizen_(Philippines)	2018-09-28
Rodrigo_Duterte	Demand	Military_(Philippines)	2018-09-28
Rodrigo_Duterte	Demand	Police_(Philippines)	2018-09-28
Rodrigo_Duterte	Express_intent_to_meet_or_negotiate	Xi_Jinping	2018-09-28
Rodrigo_Duterte	Express_intent_to_settle_dispute	United_States	2018-09-28
Rodrigo_Duterte	Make_statement	Military_(Philippines)	2018-09-28
Roh_Moo_Hyun	Express_intent_to_cooperate	Kim_Jong-Il	2018-09-28
Roh_Moo_Hyun	Sign_formal_agreement	Kim_Jong-Il	2018-09-28
Royal_Administration_(Saudi_Arabia)	Express_intent_to_meet_or_negotiate	Citizen_(Kuwait)	2018-09-28
Royal_Administration_(Spain)	Make_empathetic_comment	Vietnam	2018-09-28
Royal_Administration_(Thailand)	Make_statement	Tran_Dai_Quang	2018-09-28
Russia	Accuse	Israel	2018-09-28
Russia	Arrest,_detain,_or_charge_with_legal_action	Citizen_(Russia)	2018-09-28
Russia	Arrest,_detain,_or_charge_with_legal_action	Citizen_(Ukraine)	2018-09-28
Russia	Arrest,_detain,_or_charge_with_legal_action	GRU	2018-09-28
Russia	Arrest,_detain,_or_charge_with_legal_action	Ukrinform	2018-09-28
Russia	Consult	China	2018-09-28
Russia	Cooperate_economically	Azerbaijan	2018-09-28
Russia	Engage_in_negotiation	Turkey	2018-09-28
Russia	Express_intent_to_cooperate	Turkey	2018-09-28
Russia	Express_intent_to_meet_or_negotiate	Citizen_(Tajikistan)	2018-09-28
Russia	Express_intent_to_meet_or_negotiate	France	2018-09-28
Russia	Express_intent_to_meet_or_negotiate	Germany	2018-09-28
Russia	Express_intent_to_meet_or_negotiate	Turkey	2018-09-28
Russia	Express_intent_to_provide_military_aid	Government_(Syria)	2018-09-28
Russia	Host_a_visit	Igor_Dodon	2018-09-28
Russia	Host_a_visit	Israel	2018-09-28
Russia	Host_a_visit	Japan	2018-09-28
Russia	Host_a_visit	Recep_Tayyip_Erdoğan	2018-09-28
Russia	Host_a_visit	Sebastian_Kurz	2018-09-28
Russia	Host_a_visit	Turkey	2018-09-28
Russia	Host_a_visit	Vladimir_Putin	2018-09-28
Russia	Impose_administrative_sanctions	Citizen_(Russia)	2018-09-28
Russia	Make_a_visit	Iran	2018-09-28
Russia	Make_a_visit	UN_General_Assembly	2018-09-28
Russia	Make_an_appeal_or_request	Georgia	2018-09-28
Russia	Make_optimistic_comment	Iran	2018-09-28
Russia	Make_optimistic_comment	Israel	2018-09-28
Russia	Make_optimistic_comment	Syria	2018-09-28
Russia	Make_optimistic_comment	Turkey	2018-09-28
Russia	Make_statement	Benjamin_Netanyahu	2018-09-28
Russia	Make_statement	Syria	2018-09-28
Russia	Reject	Ukraine	2018-09-28
Russia	Return,_release_person(s)	Ukrinform	2018-09-28
Russia	Sign_formal_agreement	China	2018-09-28
Russia	Sign_formal_agreement	Palau	2018-09-28
Russia	Sign_formal_agreement	Turkey	2018-09-28
Russia	Threaten	Israel	2018-09-28
Russian_Federal_Space_Service	Engage_in_diplomatic_cooperation	Government_(China)	2018-09-28
Saint_Lucia	Consult	Nguyen_Xuan_Phuc	2018-09-28
Salome_Zourabichvili	Criticize_or_denounce	Citizen_(Georgia)	2018-09-28
Salva_Kiir	Express_intent_to_meet_or_negotiate	Citizen_(South_Sudan)	2018-09-28
Salva_Kiir	Make_an_appeal_or_request	Citizen_(South_Sudan)	2018-09-28
Salva_Kiir	Sign_formal_agreement	Riek_Machar	2018-09-28
Salzburg	Make_a_visit	Germany	2018-09-28
Sameh_Shoukry	Consult	Sergey_Viktorovich_Lavrov	2018-09-28
Sameh_Shoukry	Engage_in_negotiation	Sergey_Viktorovich_Lavrov	2018-09-28
Saudi_Arabia	Express_intent_to_meet_or_negotiate	Pakistan	2018-09-28
Saudi_Arabia	Host_a_visit	Imran_Khan	2018-09-28
Saudi_Arabia	Make_statement	Military_Personnel_-_Special_(Saudi_Arabia)	2018-09-28
Saudi_Arabia	Sign_formal_agreement	Pakistan	2018-09-28
Saudi_Arabian_Defence_Forces	Praise_or_endorse	Saudi_Army	2018-09-28
Saudi_Army	Use_unconventional_violence	Armed_Gang_(Saudi_Arabia)	2018-09-28
Scholar_(Iran)	Make_statement	United_States	2018-09-28
Scholar_(United_States)	Make_statement	China	2018-09-28
Scott_Morrison	Make_statement	National_Security_Agency	2018-09-28
Sebastian_Kurz	Consult	Benjamin_Netanyahu	2018-09-28
Sebastian_Kurz	Express_intent_to_meet_or_negotiate	Russia	2018-09-28
Sebastian_Kurz	Express_intent_to_meet_or_negotiate	Vladimir_Putin	2018-09-28
Sebastian_Kurz	Make_a_visit	Russia	2018-09-28
Sebastian_Kurz	Make_an_appeal_or_request	European_Union	2018-09-28
Sebastián_Piñera	Consult	Donald_Trump	2018-09-28
Sebastián_Piñera	Express_intent_to_meet_or_negotiate	Legislature_(United_States)	2018-09-28
Sebastián_Piñera	Express_intent_to_meet_or_negotiate	United_States	2018-09-28
Sebastián_Piñera	Make_a_visit	Donald_Trump	2018-09-28
Secret_Agent_(Philippines)	Arrest,_detain,_or_charge_with_legal_action	Citizen_(Philippines)	2018-09-28
Secretary_for_Relations_with_States	Consult	Kang_Kyung_Wha	2018-09-28
Secretary_for_Relations_with_States	Meet_at_a_'third'_location	Kang_Kyung_Wha	2018-09-28
Seiko_Noda	Praise_or_endorse	Shinzo_Abe	2018-09-28
Senate_(Liberia)	Criticize_or_denounce	Protester_(Liberia)	2018-09-28
Serbia	Engage_in_diplomatic_cooperation	Bulgaria	2018-09-28
Sergei_Nikolaevich_Lebedev	Make_statement	Head_of_Government_(Ukraine)	2018-09-28
Sergey_Viktorovich_Lavrov	Accuse	China	2018-09-28
Sergey_Viktorovich_Lavrov	Appeal_for_diplomatic_cooperation_(such_as_policy_support)	Mahmoud_Abbas	2018-09-28
Sergey_Viktorovich_Lavrov	Consult	Faustin_Archange_Touadera	2018-09-28
Sergey_Viktorovich_Lavrov	Consult	Foreign_Affairs_(North_Korea)	2018-09-28
Sergey_Viktorovich_Lavrov	Consult	Foreign_Affairs_(Russia)	2018-09-28
Sergey_Viktorovich_Lavrov	Consult	Jean-Yves_Le_Drian	2018-09-28
Sergey_Viktorovich_Lavrov	Consult	Nasser_Bourita	2018-09-28
Sergey_Viktorovich_Lavrov	Consult	Sameh_Shoukry	2018-09-28
Sergey_Viktorovich_Lavrov	Consult	United_Nations	2018-09-28
Sergey_Viktorovich_Lavrov	Consult	Walid_Muallem	2018-09-28
Sergey_Viktorovich_Lavrov	Engage_in_negotiation	Sameh_Shoukry	2018-09-28
Sergey_Viktorovich_Lavrov	Engage_in_negotiation	Turkey	2018-09-28
Sergey_Viktorovich_Lavrov	Express_intent_to_engage_in_diplomatic_cooperation_(such_as_policy_support)	Colombia	2018-09-28
Sergey_Viktorovich_Lavrov	Express_intent_to_meet_or_negotiate	Organisation_of_Islamic_Cooperation	2018-09-28
Sergey_Viktorovich_Lavrov	Express_intent_to_meet_or_negotiate	Russia	2018-09-28
Sergey_Viktorovich_Lavrov	Make_a_visit	United_States	2018-09-28
Sergey_Viktorovich_Lavrov	Make_an_appeal_or_request	Organisation_of_Islamic_Cooperation	2018-09-28
Sergey_Viktorovich_Lavrov	Make_an_appeal_or_request	UN_Security_Council	2018-09-28
Sergey_Viktorovich_Lavrov	Make_an_appeal_or_request	United_States	2018-09-28
Sergey_Viktorovich_Lavrov	Make_statement	Russia	2018-09-28
Sergey_Viktorovich_Lavrov	Make_statement	UN_General_Assembly	2018-09-28
Sergey_Viktorovich_Lavrov	Praise_or_endorse	United_Nations	2018-09-28
Sergio_Mattarella	Make_an_appeal_or_request	Citizen_(Italy)	2018-09-28
Shah_Mehmood_Qureshi	Accuse	India	2018-09-28
Sharad_Pawar	Criticize_or_denounce	People_Associated_with_the_Opposition_(India)	2018-09-28
Sharad_Pawar	Make_an_appeal_or_request	Employee_(India)	2018-09-28
Sharad_Pawar	Make_statement	Congress_(India)	2018-09-28
Sharad_Pawar	Make_statement	Narendra_Modi	2018-09-28
Shavkat_Mirziyayev	Consult	Vladimir_Putin	2018-09-28
Shigeru_Ishiba	Make_statement	Japan_Self-Defense_Forces	2018-09-28
Shinzo_Abe	Consider_policy_option	Citizen_(Japan)	2018-09-28
Shinzo_Abe	Consider_policy_option	Seiko_Noda	2018-09-28
Shinzo_Abe	Engage_in_negotiation	Donald_Trump	2018-09-28
Shinzo_Abe	Express_intent_to_cooperate	Donald_Trump	2018-09-28
Shinzo_Abe	Express_intent_to_meet_or_negotiate	Vladimir_Putin	2018-09-28
Shinzo_Abe	Make_a_visit	United_States	2018-09-28
Shinzo_Abe	Make_an_appeal_or_request	Vladimir_Putin	2018-09-28
Shinzo_Abe	Make_statement	Government_(Japan)	2018-09-28
Shiv_Sena	Criticize_or_denounce	Bharatiya_Janata	2018-09-28
Shivraj_Singh_Chouhan	Make_statement	Rahul_Gandhi	2018-09-28
Slovak_Police	Arrest,_detain,_or_charge_with_legal_action	Criminal_(Slovakia)	2018-09-28
Slovak_Police	Use_conventional_military_force	Slovakia	2018-09-28
Slovakia	Arrest,_detain,_or_charge_with_legal_action	Citizen_(Slovakia)	2018-09-28
Slovakia	Praise_or_endorse	Georgia	2018-09-28
Somali_National_Army	Make_statement	Military_(Somalia)	2018-09-28
Sombat_Boonngamanong	Express_intent_to_meet_or_negotiate	Election_Commission_(Thailand)	2018-09-28
Sooronbay_Jeenbekov	Consult	Vladimir_Putin	2018-09-28
Sooronbay_Jeenbekov	Engage_in_negotiation	Vladimir_Putin	2018-09-28
South_Africa	Arrest,_detain,_or_charge_with_legal_action	Men_(South_Africa)	2018-09-28
South_Korea	Engage_in_negotiation	United_States	2018-09-28
South_Korea	Express_intent_to_cooperate	North_Korea	2018-09-28
South_Sudan	Express_intent_to_engage_in_diplomatic_cooperation_(such_as_policy_support)	Military_(South_Sudan)	2018-09-28
South_Sudan	Investigate	Riek_Machar	2018-09-28
South_Sudan	Investigate	Salva_Kiir	2018-09-28
Spain	Engage_in_symbolic_act	Tran_Dai_Quang	2018-09-28
Special_Rapporteurs_of_the_United_Nations	Express_intent_to_meet_or_negotiate	Niger	2018-09-28
Sri_Lanka	Sign_formal_agreement	India	2018-09-28
Student_(India)	Consult	Professor_(India)	2018-09-28
Sushma_Swaraj	Consult	Taro_Kono	2018-09-28
Sushma_Swaraj	Consult	Walid_Muallem	2018-09-28
Sushma_Swaraj	Meet_at_a_'third'_location	Mohammad_Javad_Zarif	2018-09-28
Switzerland	Make_an_appeal_or_request	Government_(Bangladesh)	2018-09-28
Syria	Make_optimistic_comment	Russia	2018-09-28
Taban_Deng_Gai	Make_an_appeal_or_request	Citizen_(South_Sudan)	2018-09-28
Taban_Deng_Gai	Make_statement	Government_(South_Sudan)	2018-09-28
Tajikistan	Host_a_visit	Nikol_Pashinyan	2018-09-28
Taliban	Consult	Government_Delegation_(Afghanistan)	2018-09-28
Taliban	Threaten_with_military_force	Military_(Afghanistan)	2018-09-28
Tamim_bin_Hamad_Al_Thani	Consult	Mandla_Mandela	2018-09-28
Taro_Kono	Consult	Sushma_Swaraj	2018-09-28
Taro_Kono	Consult	Wang_Yi	2018-09-28
Taro_Kono	Express_intent_to_cooperate	Wang_Yi	2018-09-28
Terrorist_(Hezbul_Mujahedeen)	Use_unconventional_violence	Citizen_(India)	2018-09-28
Thailand	Consult	Chulalongkorn_University	2018-09-28
The_Hague	Arrest,_detain,_or_charge_with_legal_action	Criminal_(Lebanon)	2018-09-28
The_Observer	Consult	Presidential_Candidate_(Georgia)	2018-09-28
Theresa_May	Make_an_appeal_or_request	Nicola_Sturgeon	2018-09-28
Theresa_May	Make_an_appeal_or_request	Scottish_National_Party	2018-09-28
Thorbjørn_Jagland	Consult	Zohrab_Mnatsakanyan	2018-09-28
Toronto_Police_Service	Arrest,_detain,_or_charge_with_legal_action	Children_(Canada)	2018-09-28
Tourist_(China)	Make_a_visit	Botswana	2018-09-28
Traian_Basescu	Criticize_or_denounce	Government_(Romania)	2018-09-28
Treasury/Finance_Ministry_(Pakistan)	Sign_formal_agreement	Envoy_(Saudi_Arabia)	2018-09-28
Treasury/Finance_Ministry_(Pakistan)	Sign_formal_agreement	Foreign_Affairs_(Saudi_Arabia)	2018-09-28
Treasury/Finance_Ministry_(South_Korea)	Complain_officially	Lawmaker_(South_Korea)	2018-09-28
Turkey	Accuse	Fethullah_Gulen	2018-09-28
Turkey	Arrest,_detain,_or_charge_with_legal_action	Citizen_(Germany)	2018-09-28
Turkey	Engage_in_negotiation	Russia	2018-09-28
Turkey	Engage_in_negotiation	Sergey_Viktorovich_Lavrov	2018-09-28
Turkey	Express_intent_to_cooperate	Military_(United_States)	2018-09-28
Turkey	Express_intent_to_cooperate	Russia	2018-09-28
Turkey	Express_intent_to_meet_or_negotiate	France	2018-09-28
Turkey	Express_intent_to_meet_or_negotiate	Germany	2018-09-28
Turkey	Express_intent_to_meet_or_negotiate	Russia	2018-09-28
Turkey	Host_a_visit	Head_of_Government_(Ukraine)	2018-09-28
Turkey	Make_a_visit	Iran	2018-09-28
Turkey	Make_a_visit	Russia	2018-09-28
Turkey	Return,_release_person(s)	Detainee_(Turkey)	2018-09-28
Turkey	Sign_formal_agreement	Russia	2018-09-28
UN_General_Assembly	Consult	Foreign_Affairs_(Russia)	2018-09-28
UN_General_Assembly	Consult	Nguyen_Xuan_Phuc	2018-09-28
UN_General_Assembly	Host_a_visit	China	2018-09-28
UN_General_Assembly	Host_a_visit	Nguyen_Xuan_Phuc	2018-09-28
UN_General_Assembly	Host_a_visit	Russia	2018-09-28
UN_General_Assembly	Make_a_visit	United_States	2018-09-28
UN_General_Assembly	Meet_at_a_'third'_location	Gebran_Bassil	2018-09-28
UN_General_Assembly	Meet_at_a_'third'_location	Linas_Antanas_Linkevičius	2018-09-28
UN_Security_Council	Impose_embargo,_boycott,_or_sanctions	North_Korea	2018-09-28
UN_Security_Council	Make_a_visit	United_States	2018-09-28
Uhuru_Muigai_Kenyatta	Make_statement	Kenya	2018-09-28
Ukraine	Engage_in_diplomatic_cooperation	United_States	2018-09-28
Ukraine	Make_a_visit	United_States	2018-09-28
Ukraine	Make_statement	Russian_Orthodox_Church	2018-09-28
Ukraine	Praise_or_endorse	Police_(Ukraine)	2018-09-28
Ukraine	Rally_support_on_behalf_of	Ukrinform	2018-09-28
United_Kingdom	Accuse	Russia	2018-09-28
United_Kingdom	Make_an_appeal_or_request	Malaysia	2018-09-28
United_Kingdom	Praise_or_endorse	Jeremy_Corbyn	2018-09-28
United_Kingdom	Praise_or_endorse	UN_Security_Council	2018-09-28
United_Kingdom	Praise_or_endorse	United_Nations	2018-09-28
United_Nations	Consult	Foreign_Affairs_(Mali)	2018-09-28
United_Nations	Consult	Legislature_(United_States)	2018-09-28
United_Nations	Consult	Sergey_Viktorovich_Lavrov	2018-09-28
United_Nations	Criticize_or_denounce	Egypt	2018-09-28
United_Nations	Express_intent_to_engage_in_diplomatic_cooperation_(such_as_policy_support)	Citizen_(Vietnam)	2018-09-28
United_Nations	Host_a_visit	Foreign_Affairs_(United_States)	2018-09-28
United_Nations	Host_a_visit	Nasser_Bourita	2018-09-28
United_Nations	Make_a_visit	United_States	2018-09-28
United_Nations	Make_an_appeal_or_request	Russia	2018-09-28
United_Nations	Make_optimistic_comment	Refugee_(Palestinian_Territory,_Occupied)	2018-09-28
United_Nations	Make_optimistic_comment	Russia	2018-09-28
United_Nations	Make_statement	Palestinian_Territory,_Occupied	2018-09-28
United_Nations	Receive_deployment_of_peacekeepers	Military_(Estonia)	2018-09-28
United_Nations_Human_Rights_Council	Make_an_appeal_or_request	Venezuela	2018-09-28
United_Nations_Human_Rights_Council	Make_pessimistic_comment	Russia	2018-09-28
United_States	Appeal_for_release_of_persons_or_property	Myanmar	2018-09-28
United_States	Consult	Envoy_(South_Korea)	2018-09-28
United_States	Criticize_or_denounce	Israel	2018-09-28
United_States	Engage_in_diplomatic_cooperation	Australia	2018-09-28
United_States	Engage_in_diplomatic_cooperation	Japan	2018-09-28
United_States	Engage_in_diplomatic_cooperation	Ukraine	2018-09-28
United_States	Engage_in_negotiation	South_Korea	2018-09-28
United_States	Engage_in_symbolic_act	Citizen_(Africa)	2018-09-28
United_States	Engage_in_symbolic_act	Tran_Dai_Quang	2018-09-28
United_States	Express_intent_to_cooperate	Military_Personnel_(Philippines)	2018-09-28
United_States	Halt_negotiations	North_Korea	2018-09-28
United_States	Host_a_visit	Alexis_Tsipras	2018-09-28
United_States	Host_a_visit	Cyril_Ramaphosa	2018-09-28
United_States	Host_a_visit	Dalia_Grybauskaitė	2018-09-28
United_States	Host_a_visit	Foreign_Affairs_(Iran)	2018-09-28
United_States	Host_a_visit	Gebran_Bassil	2018-09-28
United_States	Host_a_visit	Government_(Romania)	2018-09-28
United_States	Host_a_visit	Joseph_Kabila	2018-09-28
United_States	Host_a_visit	Klaus_Johannis	2018-09-28
United_States	Host_a_visit	Media_Personnel_(International)	2018-09-28
United_States	Host_a_visit	Moon_Jae-in	2018-09-28
United_States	Host_a_visit	Nasser_Bourita	2018-09-28
United_States	Host_a_visit	Recep_Tayyip_Erdoğan	2018-09-28
United_States	Host_a_visit	Ri_Yong-ho	2018-09-28
United_States	Host_a_visit	Sergey_Viktorovich_Lavrov	2018-09-28
United_States	Host_a_visit	Shinzo_Abe	2018-09-28
United_States	Host_a_visit	UN_General_Assembly	2018-09-28
United_States	Host_a_visit	UN_Security_Council	2018-09-28
United_States	Host_a_visit	Ukraine	2018-09-28
United_States	Host_a_visit	United_Nations	2018-09-28
United_States	Impose_embargo,_boycott,_or_sanctions	Venezuela	2018-09-28
United_States	Investigate	India	2018-09-28
United_States	Make_a_visit	India	2018-09-28
United_States	Make_statement	Canada	2018-09-28
United_States	Make_statement	China	2018-09-28
United_States	Make_statement	Japan	2018-09-28
United_States	Praise_or_endorse	UN_Security_Council	2018-09-28
United_States	Praise_or_endorse	United_Nations	2018-09-28
United_States	Reduce_or_break_diplomatic_relations	Iraq	2018-09-28
Unity_Party	Arrest,_detain,_or_charge_with_legal_action	Citizen_(India)	2018-09-28
Uzbekistan	Host_a_visit	Vladimir_Putin	2018-09-28
Vasundhara_Raje	Engage_in_symbolic_act	Citizen_(India)	2018-09-28
Vasundhara_Raje	Express_intent_to_provide_humanitarian_aid	Citizen_(India)	2018-09-28
Venezuela	Grant_asylum	Guerrilla_(National_Liberation_Army)	2018-09-28
Venezuela	Sign_formal_agreement	Nicolás_Maduro	2018-09-28
Venkaiah_Naidu	Make_statement	Manohar_Parrikar	2018-09-28
Verkhovna_Rada	Make_an_appeal_or_request	Constitutional_Court_(Ukraine)	2018-09-28
Vietnam	Praise_or_endorse	Cambodia	2018-09-28
Vietnam	Praise_or_endorse	European_Parliament	2018-09-28
Vijay_Kumar	Demand	Citizen_(India)	2018-09-28
Viktor_Orban	Criticize_or_denounce	European_Union	2018-09-28
Viktor_Orban	Make_statement	United_Nations	2018-09-28
Viktor_Orban	Praise_or_endorse	Donald_Trump	2018-09-28
Viktor_Orban	Reject	European_Union	2018-09-28
Vladimir_Putin	Consult	Igor_Dodon	2018-09-28
Vladimir_Putin	Consult	Nikol_Pashinyan	2018-09-28
Vladimir_Putin	Consult	Shavkat_Mirziyayev	2018-09-28
Vladimir_Putin	Consult	Sooronbay_Jeenbekov	2018-09-28
Vladimir_Putin	Decline_comment	Nikol_Pashinyan	2018-09-28
Vladimir_Putin	Engage_in_negotiation	Alexander_Lukashenko	2018-09-28
Vladimir_Putin	Engage_in_negotiation	Emomalii_Rahmon	2018-09-28
Vladimir_Putin	Engage_in_negotiation	Kyrgyzstan	2018-09-28
Vladimir_Putin	Engage_in_negotiation	Sooronbay_Jeenbekov	2018-09-28
Vladimir_Putin	Express_intent_to_cooperate	Recep_Tayyip_Erdoğan	2018-09-28
Vladimir_Putin	Express_intent_to_meet_or_negotiate	Children_(India)	2018-09-28
Vladimir_Putin	Express_intent_to_meet_or_negotiate	Emomalii_Rahmon	2018-09-28
Vladimir_Putin	Express_intent_to_meet_or_negotiate	Head_of_Government_(Kyrgyzstan)	2018-09-28
Vladimir_Putin	Express_intent_to_meet_or_negotiate	India	2018-09-28
Vladimir_Putin	Express_intent_to_meet_or_negotiate	Narendra_Modi	2018-09-28
Vladimir_Putin	Express_intent_to_meet_or_negotiate	Ram_Nath_Kovind	2018-09-28
Vladimir_Putin	Express_intent_to_meet_or_negotiate	Russia	2018-09-28
Vladimir_Putin	Express_intent_to_meet_or_negotiate	Sebastian_Kurz	2018-09-28
Vladimir_Putin	Express_intent_to_meet_or_negotiate	Tajikistan	2018-09-28
Vladimir_Putin	Express_intent_to_meet_or_negotiate	Uzbekistan	2018-09-28
Vladimir_Putin	Make_a_visit	Armenia	2018-09-28
Vladimir_Putin	Make_a_visit	India	2018-09-28
Vladimir_Putin	Make_a_visit	Russia	2018-09-28
Vladimir_Putin	Make_a_visit	Uzbekistan	2018-09-28
Vladimir_Putin	Praise_or_endorse	Emomalii_Rahmon	2018-09-28
Walid_Muallem	Consult	Sergey_Viktorovich_Lavrov	2018-09-28
Walid_Muallem	Consult	Sushma_Swaraj	2018-09-28
Walid_Muallem	Make_statement	Russia	2018-09-28
Walid_Muallem	Meet_at_a_'third'_location	Wang_Yi	2018-09-28
Wang_Yang	Make_an_appeal_or_request	Citizen_(China)	2018-09-28
Wang_Yang	Make_an_appeal_or_request	Indigenous_People_(China)	2018-09-28
Wang_Yang	Praise_or_endorse	Chinese_Communist_Party	2018-09-28
Wang_Yang	Praise_or_endorse	Indigenous_People_(China)	2018-09-28
Wang_Yi	Consult	European_Union	2018-09-28
Wang_Yi	Consult	Foreign_Affairs_(North_Korea)	2018-09-28
Wang_Yi	Consult	Taro_Kono	2018-09-28
Wang_Yi	Criticize_or_denounce	China	2018-09-28
Wang_Yi	Demand	UN_Security_Council	2018-09-28
Wang_Yi	Express_intent_to_cooperate	Taro_Kono	2018-09-28
Wang_Yi	Express_intent_to_engage_in_diplomatic_cooperation_(such_as_policy_support)	United_States	2018-09-28
Wang_Yi	Make_an_appeal_or_request	UN_Security_Council	2018-09-28
Wang_Yi	Make_an_appeal_or_request	United_States	2018-09-28
Wang_Yi	Make_statement	China	2018-09-28
Wang_Yi	Make_statement	Japan	2018-09-28
Wang_Yi	Make_statement	United_States	2018-09-28
Wang_Yi	Make_statement	Xi_Jinping	2018-09-28
Wang_Yi	Meet_at_a_'third'_location	Government_(Syria)	2018-09-28
Wang_Yi	Meet_at_a_'third'_location	Walid_Muallem	2018-09-28
Willie_Obiano	Make_an_appeal_or_request	Citizen_(Nigeria)	2018-09-28
Women_(Argentina)	Demonstrate_or_rally	Unspecified_Actor	2018-09-28
Women_(Brazil)	Demonstrate_or_rally	Unspecified_Actor	2018-09-28
Women_(India)	Accuse	Education_(India)	2018-09-28
Women_(India)	Accuse	Police_(India)	2018-09-28
Women_(India)	Accuse	Priest_(India)	2018-09-28
World_Bank	Consult	Head_of_Government_(Colombia)	2018-09-28
World_Bank	Make_statement	Colombia	2018-09-28
World_Bank	Make_statement	Somalia	2018-09-28
World_Health_Organization	Engage_in_diplomatic_cooperation	Health_Ministry_(Democratic_Republic_of_Congo)	2018-09-28
Xi_Jinping	Express_intent_to_meet_or_negotiate	Philippines	2018-09-28
Xi_Jinping	Investigate	China	2018-09-28
Xi_Jinping	Make_a_visit	Philippines	2018-09-28
Xi_Jinping	Make_an_appeal_or_request	Citizen_(China)	2018-09-28
Xi_Jinping	Make_statement	Xinhua	2018-09-28
Xinhua	Discuss_by_telephone	Defense_/_Security_Ministry_(Nigeria)	2018-09-28
Yemeni_Armed_Forces	Use_conventional_military_force	India	2018-09-28
Yogi_Adityanath	Make_statement	Lal_Bahadur_Shastri	2018-09-28
Yuriko_Koike	Make_a_visit	Business_(Japan)	2018-09-28
Yury_Ushakov	Make_statement	Governor_(Syria)	2018-09-28
Zafaryab_Jilani	Make_statement	Member_of_the_Judiciary_(India)	2018-09-28
Zohrab_Mnatsakanyan	Consult	Thorbjørn_Jagland	2018-09-28
Abbas_Araqchi	Criticize_or_denounce	Benjamin_Netanyahu	2018-09-29
Abdelkader_Messahel	Consult	David_Hale	2018-09-29
Abdelkader_Messahel	Consult	Foreign_Affairs_(Kuwait)	2018-09-29
Abdelkader_Messahel	Consult	Sabah_Khaled_Al-Hamad_Al-Sabah	2018-09-29
Abdelkader_Messahel	Meet_at_a_'third'_location	International_Crisis_Group	2018-09-29
Abdelkader_Messahel	Meet_at_a_'third'_location	Louis_Straker	2018-09-29
Abdelkader_Messahel	Meet_at_a_'third'_location	Sabah_Khaled_Al-Hamad_Al-Sabah	2018-09-29
Abdelkader_Messahel	Meet_at_a_'third'_location	Sergey_Viktorovich_Lavrov	2018-09-29
Abdulla_Yameen	Demand	Citizen_(Maldives)	2018-09-29
Abiy_Ahmed	Sign_formal_agreement	Head_of_Government_(Eritrea)	2018-09-29
Activist_(Brazil)	Physically_assault	Citizen_(Brazil)	2018-09-29
Activist_(India)	Express_intent_to_cooperate	Citizen_(India)	2018-09-29
Activist_(India)	Make_pessimistic_comment	Student_(India)	2018-09-29
Activist_(United_States)	Appeal_to_engage_in_or_accept_mediation	Unidentified_State_Actor	2018-09-29
Activist_(United_States)	Appeal_to_engage_in_or_accept_mediation	United_Nations	2018-09-29
Adams_Oshiomhole	Make_an_appeal_or_request	Shehu_Sani	2018-09-29
Adams_Oshiomhole	Make_statement	All_Progressives_Congress	2018-09-29
Adel_al-Jubeir	Make_statement	Qatar	2018-09-29
Adel_al-Jubeir	Make_statement	Saudi_Arabia	2018-09-29
Adel_al-Jubeir	Make_statement	UN_General_Assembly	2018-09-29
Adel_al-Jubeir	Praise_or_endorse	United_States	2018-09-29
Afghanistan	Make_statement	Police_(Afghanistan)	2018-09-29
Agriculture_/_Fishing_/_Forestry_Ministry_(Cote_d'Ivoire)	Praise_or_endorse	Business_(Cote_d'Ivoire)	2018-09-29
Agriculture_/_Fishing_/_Forestry_Ministry_(India)	Make_statement	Police_(India)	2018-09-29
Agriculture_/_Fishing_/_Forestry_Ministry_(India)	Praise_or_endorse	Professor_(India)	2018-09-29
Ahmad_Zahid_Hamidi	Praise_or_endorse	Mohammad_Najib_Abdul_Razak	2018-09-29
Air_Force_(India)	Provide_humanitarian_aid	Children_(India)	2018-09-29
Air_Force_(India)	Provide_humanitarian_aid	Citizen_(India)	2018-09-29
Air_Force_(India)	Provide_humanitarian_aid	Medical_Personnel_(India)	2018-09-29
Air_Force_(India)	Refuse_to_yield	Citizen_(India)	2018-09-29
Air_Marshall_(Nigeria)	Make_statement	Nigerian_Air_Force	2018-09-29
Aisha_Alhassan	Express_intent_to_change_leadership	Cabinet_/_Council_of_Ministers_/_Advisors_(Nigeria)	2018-09-29
Aisha_Alhassan	Reduce_relations	All_Progressives_Congress	2018-09-29
Aisha_Alhassan	Reduce_relations	Ruling_Party_(Nigeria)	2018-09-29
Akali_Leader	Demand_material_cooperation	Ministry_(India)	2018-09-29
Akali_Leader	Demonstrate_or_rally	Unspecified_Actor	2018-09-29
Akhilesh_Yadav	Express_intent_to_meet_or_negotiate	India	2018-09-29
Akhilesh_Yadav	Make_statement	India	2018-09-29
Akhilesh_Yadav	Use_conventional_military_force	Shivraj_Singh_Chouhan	2018-09-29
Aleksandar_Vučić	Consult	Vladimir_Putin	2018-09-29
Aleksandar_Vučić	Express_intent_to_meet_or_negotiate	Russia	2018-09-29
Aleksandar_Vučić	Express_intent_to_meet_or_negotiate	Vladimir_Putin	2018-09-29
Aleksandar_Vučić	Make_a_visit	Serbia	2018-09-29
All_Progressives_Congress	Accuse	Muhammadu_Buhari	2018-09-29
All_Progressives_Congress	Praise_or_endorse	Muhammadu_Buhari	2018-09-29
Amit_Shah	Make_an_appeal_or_request	Rahul_Gandhi	2018-09-29
Amos_Chibaya	Praise_or_endorse	Ministry_(Zimbabwe)	2018-09-29
Andrej_Plenkovic	Make_empathetic_comment	Joko_Widodo	2018-09-29
Andrej_Plenkovic	Make_statement	Franjo_Tudjman	2018-09-29
Andrés_Manuel_López_Obrador	Consult	Canada	2018-09-29
Andrés_Manuel_López_Obrador	Consult	Justin_Trudeau	2018-09-29
Andrés_Manuel_López_Obrador	Express_intent_to_engage_in_diplomatic_cooperation_(such_as_policy_support)	Citizen_(Mexico)	2018-09-29
Andrés_Manuel_López_Obrador	Praise_or_endorse	Canada	2018-09-29
Angela_Merkel	Consult	Recep_Tayyip_Erdoğan	2018-09-29
Anthony_Garotinho	Make_an_appeal_or_request	Supreme_Electoral_Tribunal	2018-09-29
Antigua_and_Barbuda	Consult	Royal_Administration_(Bahrain)	2018-09-29
Antigua_and_Barbuda	Consult	United_Arab_Emirates	2018-09-29
António_Manuel_de_Oliveira_Guterres	Make_empathetic_comment	Citizen_(Indonesia)	2018-09-29
António_Manuel_de_Oliveira_Guterres	Make_empathetic_comment	Indonesia	2018-09-29
Argentina	Consult	Ecuador	2018-09-29
Argentina	Consult	Paraguay	2018-09-29
Argentina	Consult	Peru	2018-09-29
Armed_Band_(Georgia)	Arrest,_detain,_or_charge_with_legal_action	Citizen_(Georgia)	2018-09-29
Armed_Gang_(Iran)	Use_unconventional_violence	Citizen_(Iran)	2018-09-29
Armed_Gang_(Iran)	Use_unconventional_violence	Iran	2018-09-29
Armed_Gang_(Pakistan)	Reject	Court_Judge_(Pakistan)	2018-09-29
Armed_Gang_(Syria)	fight_with_small_arms_and_light_weapons	Military_Personnel_(Syria)	2018-09-29
Armed_Gang_(Turkey)	Use_unconventional_violence	Military_Personnel_(Turkey)	2018-09-29
Armed_Insurgent_(Ethiopia)	Assassinate	Other_Authorities_/_Officials_(Ethiopia)	2018-09-29
Armed_Rebel_(Russia)	Use_unconventional_violence	Military_(Ukraine)	2018-09-29
Armed_Rebel_(Rwanda)	Use_unconventional_violence	Armed_Forces_of_the_Republic_of_the_Congo	2018-09-29
Armenia	Provide_military_protection_or_peacekeeping	Azerbaijan	2018-09-29
Arvind_Kejriwal	Make_a_visit	India	2018-09-29
Arvind_Kejriwal	Make_an_appeal_or_request	Party_President_(Association_of_American_Publishers)	2018-09-29
Asom_Gana_Parishad	Criticize_or_denounce	Citizen_(India)	2018-09-29
Asom_Gana_Parishad	Make_an_appeal_or_request	Nitish_Kumar	2018-09-29
Attack_Craft_(China)	Increase_military_alert_status	China	2018-09-29
Attacker_(India)	Physically_assault	Citizen_(India)	2018-09-29
Attacker_(India)	Reject	Citizen_(India)	2018-09-29
Attacker_(India)	Use_unconventional_violence	Citizen_(India)	2018-09-29
Attacker_(India)	fight_with_small_arms_and_light_weapons	Activist_(India)	2018-09-29
Attacker_(India)	fight_with_small_arms_and_light_weapons	Citizen_(India)	2018-09-29
Attacker_(Philippines)	fight_with_small_arms_and_light_weapons	Citizen_(Philippines)	2018-09-29
Attorney_General_(India)	Praise_or_endorse	Commando_(India)	2018-09-29
Atupele_Muluzi	Make_statement	Narendra_Modi	2018-09-29
Australia	Arrest,_detain,_or_charge_with_legal_action	Men_(Australia)	2018-09-29
Azerbaijan	Arrest,_detain,_or_charge_with_legal_action	Mohamud_Abdi_Ibrahim	2018-09-29
Azerbaijan	Receive_deployment_of_peacekeepers	Armenia	2018-09-29
Bahrain	Impose_embargo,_boycott,_or_sanctions	Qatar	2018-09-29
Bahram_Qassemi	Make_statement	Foreign_Affairs_(Saudi_Arabia)	2018-09-29
Bahujan_Samaj_Party	Express_intent_to_meet_or_negotiate	Congress_(India)	2018-09-29
Belarus	Express_intent_to_meet_or_negotiate	International_Monetary_Fund	2018-09-29
Bharatiya_Janata	Consult	Narendra_Modi	2018-09-29
Bharatiya_Janata	Criticize_or_denounce	Rahul_Gandhi	2018-09-29
Bharatiya_Janata	Make_statement	Hindu_(India)	2018-09-29
Bharatiya_Janata	Make_statement	India	2018-09-29
Bharatiya_Janata	Praise_or_endorse	Narendra_Modi	2018-09-29
Boko_Haram	Use_conventional_military_force	Nigeria	2018-09-29
Bosnia_and_Herzegovina	Make_an_appeal_or_request	Lawyer/Attorney_(Germany)	2018-09-29
Bruno_Rodríguez_Parrilla	Meet_at_a_'third'_location	Nasser_Bourita	2018-09-29
Businessperson_(Estonia)	Make_statement	Estonian_Center_Party	2018-09-29
Cabinet_/_Council_of_Ministers_/_Advisors_(Bangladesh)	Make_statement	Representatives_(Bangladesh)	2018-09-29
Cabinet_/_Council_of_Ministers_/_Advisors_(India)	Make_statement	National_People's_Party	2018-09-29
Cabinet_/_Council_of_Ministers_/_Advisors_(India)	Return,_release_person(s)	Citizen_(India)	2018-09-29
Cabinet_/_Council_of_Ministers_/_Advisors_(United_States)	Consult	Head_of_Government_(Bulgaria)	2018-09-29
Canada	Appeal_for_intelligence	International_Criminal_Court	2018-09-29
Canada	Consult	Andrés_Manuel_López_Obrador	2018-09-29
Canada	Criticize_or_denounce	Saudi_Arabia	2018-09-29
Canada	Express_intent_to_meet_or_negotiate	United_States	2018-09-29
Canada	Make_an_appeal_or_request	Government_(Canada)	2018-09-29
Canada	Make_an_appeal_or_request	Party_Member_(Canada)	2018-09-29
Canada	Praise_or_endorse	Aung_San	2018-09-29
Canada	Sign_formal_agreement	United_States	2018-09-29
Central_Bank_(Ireland)	Make_statement	Government_(Ireland)	2018-09-29
Central_Bureau_of_Investigation	Reject	Citizen_(India)	2018-09-29
Central_Committee_of_the_Communist_Party_of_China	Consult	Nguyen_Phu_Trong	2018-09-29
Central_Committee_of_the_Communist_Party_of_China	Express_intent_to_cooperate	Vietnam	2018-09-29
Central_Committee_of_the_Communist_Party_of_China	Make_a_visit	Vietnam	2018-09-29
Centre_Party_(Estonia)	Make_statement	Member_of_Parliament_(Estonia)	2018-09-29
Charles_Michel	Make_a_visit	Joseph_Kabila	2018-09-29
Children_(India)	Criticize_or_denounce	Education_(India)	2018-09-29
Chile	Make_optimistic_comment	The_Hague	2018-09-29
China	Criticize_or_denounce	Military_(United_States)	2018-09-29
China	Criticize_or_denounce	United_States	2018-09-29
China	Engage_in_diplomatic_cooperation	Other_Authorities_/_Officials_(Zambia)	2018-09-29
China	Express_intent_to_engage_in_diplomatic_cooperation_(such_as_policy_support)	Nepal	2018-09-29
China	Express_intent_to_engage_in_diplomatic_cooperation_(such_as_policy_support)	Zambia	2018-09-29
China	Make_an_appeal_or_request	Citizen_(China)	2018-09-29
China	Make_statement	UN_Security_Council	2018-09-29
Citizen_(Africa)	Make_an_appeal_or_request	United_States	2018-09-29
Citizen_(Azerbaijan)	Demonstrate_or_rally	Unspecified_Actor	2018-09-29
Citizen_(Brazil)	Demonstrate_or_rally	Party_Member_(Brazil)	2018-09-29
Citizen_(Brazil)	Demonstrate_or_rally	Presidential_Candidate_(Brazil)	2018-09-29
Citizen_(Brazil)	Demonstrate_or_rally	Unspecified_Actor	2018-09-29
Citizen_(Brazil)	Make_an_appeal_or_request	Military_(Brazil)	2018-09-29
Citizen_(Brazil)	Physically_assault	Presidential_Candidate_(Brazil)	2018-09-29
Citizen_(Canada)	Demonstrate_or_rally	City_Mayor_(Canada)	2018-09-29
Citizen_(Canada)	Express_intent_to_meet_or_negotiate	Education_(Canada)	2018-09-29
Citizen_(Egypt)	Criticize_or_denounce	Bank_(Egypt)	2018-09-29
Citizen_(Egypt)	Make_an_appeal_or_request	Head_of_Government_(Egypt)	2018-09-29
Citizen_(Estonia)	Demonstrate_or_rally	Unspecified_Actor	2018-09-29
Citizen_(France)	Demonstrate_or_rally	Party_Member_(France)	2018-09-29
Citizen_(Germany)	Demonstrate_or_rally	Recep_Tayyip_Erdoğan	2018-09-29
Citizen_(Germany)	Demonstrate_or_rally	Unspecified_Actor	2018-09-29
Citizen_(Greece)	Accuse	Head_of_Government_(Greece)	2018-09-29
Citizen_(India)	Accuse	Government_(India)	2018-09-29
Citizen_(India)	Accuse	Police_(India)	2018-09-29
Citizen_(India)	Complain_officially	Criminal_(India)	2018-09-29
Citizen_(India)	Complain_officially	Education_(India)	2018-09-29
Citizen_(India)	Complain_officially	Police_(India)	2018-09-29
Citizen_(India)	Criticize_or_denounce	Bharatiya_Janata	2018-09-29
Citizen_(India)	Criticize_or_denounce	Governor_(India)	2018-09-29
Citizen_(India)	Criticize_or_denounce	Ministry_(India)	2018-09-29
Citizen_(India)	Demand	India	2018-09-29
Citizen_(India)	Demonstrate_or_rally	Unspecified_Actor	2018-09-29
Citizen_(India)	Engage_in_symbolic_act	Bhagat_Singh	2018-09-29
Citizen_(India)	Express_intent_to_meet_or_negotiate	India	2018-09-29
Citizen_(India)	Express_intent_to_meet_or_negotiate	Narendra_Modi	2018-09-29
Citizen_(India)	Make_an_appeal_or_request	Member_of_the_Judiciary_(India)	2018-09-29
Citizen_(India)	Make_an_appeal_or_request	Police_(India)	2018-09-29
Citizen_(India)	Occupy_territory	India	2018-09-29
Citizen_(India)	Rally_opposition_against	Criminal_(India)	2018-09-29
Citizen_(India)	Use_unconventional_violence	Police_(India)	2018-09-29
Citizen_(India)	Yield	Police_(India)	2018-09-29
Citizen_(Indonesia)	Engage_in_symbolic_act	Indonesia	2018-09-29
Citizen_(Malaysia)	Criticize_or_denounce	Member_of_Parliament_(Malaysia)	2018-09-29
Citizen_(Malaysia)	Demand	Blogger_(Malaysia)	2018-09-29
Citizen_(Malaysia)	Demonstrate_or_rally	Unspecified_Actor	2018-09-29
Citizen_(Mexico)	Use_unconventional_violence	Military_(Mexico)	2018-09-29
Citizen_(Middle_East)	Threaten	China	2018-09-29
Citizen_(Myanmar)	Accuse	Government_(India)	2018-09-29
Citizen_(Nigeria)	Criticize_or_denounce	Independent_National_Electoral_Commission	2018-09-29
Citizen_(Nigeria)	Make_an_appeal_or_request	Adams_Oshiomhole	2018-09-29
Citizen_(Nigeria)	Make_an_appeal_or_request	Shehu_Sani	2018-09-29
Citizen_(Pakistan)	Accuse	Pakistan	2018-09-29
Citizen_(Palestinian_Territory,_Occupied)	Physically_assault	Israeli_Defense_Forces	2018-09-29
Citizen_(Palestinian_Territory,_Occupied)	Reject_proposal_to_meet,_discuss,_or_negotiate	Donald_Trump	2018-09-29
Citizen_(Paraguay)	Demonstrate_or_rally	Unspecified_Actor	2018-09-29
Citizen_(Philippines)	Engage_in_symbolic_act	Court_Judge_(Philippines)	2018-09-29
Citizen_(Spain)	Demonstrate_or_rally	Unspecified_Actor	2018-09-29
Citizen_(Spain)	Make_optimistic_comment	Catalonia	2018-09-29
Citizen_(Spain)	Use_unconventional_violence	Police_(Spain)	2018-09-29
Citizen_(Swaziland)	Use_unconventional_violence	Media_Personnel_(Swaziland)	2018-09-29
Citizen_(United_Kingdom)	Criticize_or_denounce	Conservative_Party	2018-09-29
Citizen_(United_Kingdom)	Express_intent_to_meet_or_negotiate	United_Kingdom	2018-09-29
Citizen_(United_States)	Accuse	China	2018-09-29
Citizen_(Venezuela)	Demonstrate_or_rally	Nicolás_Maduro	2018-09-29
Citizen_(Venezuela)	Demonstrate_or_rally	United_Nations	2018-09-29
City_Mayor_(Georgia)	Express_intent_to_meet_or_negotiate	Citizen_(Georgia)	2018-09-29
City_Mayor_(India)	Accuse	Citizen_(India)	2018-09-29
City_Mayor_(India)	Make_an_appeal_or_request	Citizen_(India)	2018-09-29
City_Mayor_(India)	Make_statement	Bharatiya_Janata	2018-09-29
City_Mayor_(Japan)	Express_intent_to_engage_in_diplomatic_cooperation_(such_as_policy_support)	Government_(Japan)	2018-09-29
City_Mayor_(Spain)	Sign_formal_agreement	Park_Won-soon	2018-09-29
Civil_Servant_(United_Kingdom)	Investigate	Nicola_Sturgeon	2018-09-29
Colombia	Consult	Donald_Trump	2018-09-29
Company_-_Owner_or_Operator_(India)	Accuse	Men_(India)	2018-09-29
Company_-_Owner_or_Operator_(India)	Demonstrate_or_rally	Unspecified_Actor	2018-09-29
Company_-_Owner_or_Operator_(India)	Make_statement	India	2018-09-29
Congress_(India)	Make_statement	Rajya_Sabha	2018-09-29
Constantine_Chiwenga	Consult	Emmerson_Mnangagwa	2018-09-29
Constantine_Chiwenga	Consult	Kembo_Dugish_Campbell_Mohadi	2018-09-29
Court_Judge_(India)	Arrest,_detain,_or_charge_with_legal_action	Criminal_(India)	2018-09-29
Court_Judge_(India)	Ease_administrative_sanctions	Citizen_(India)	2018-09-29
Court_Judge_(India)	Make_statement	Police_(India)	2018-09-29
Court_Judge_(India)	Reject	Education_(India)	2018-09-29
Court_Judge_(Malaysia)	Accuse	Citizen_(Malaysia)	2018-09-29
Court_Judge_(Malaysia)	Make_statement	Member_of_the_Judiciary_(Malaysia)	2018-09-29
Court_Judge_(Philippines)	Demand	Antonio_Trillanes	2018-09-29
Criminal_(India)	Use_unconventional_violence	Police_(India)	2018-09-29
Criminal_(India)	fight_with_small_arms_and_light_weapons	Children_(India)	2018-09-29
Criminal_(India)	fight_with_small_arms_and_light_weapons	Citizen_(India)	2018-09-29
Customs_Official_(India)	Arrest,_detain,_or_charge_with_legal_action	Men_(India)	2018-09-29
David_Hale	Consult	Abdelkader_Messahel	2018-09-29
Defense_/_Security_Ministry_(United_States)	Accuse	Russia	2018-09-29
Devendra_Fadnavis	Make_statement	Government_(India)	2018-09-29
Devendra_Fadnavis	Make_statement	Member_of_the_Judiciary_(India)	2018-09-29
Devendra_Fadnavis	Make_statement	Police_(India)	2018-09-29
Dharamvira_Gandhi	Criticize_or_denounce	Government_(India)	2018-09-29
Doctors_Without_Borders	Engage_in_negotiation	Head_of_Government_(Yemen)	2018-09-29
Domestic_Affairs_(India)	Demand	Citizen_(Myanmar)	2018-09-29
Dominica	Consult	Francine_Baron	2018-09-29
Donald_Trump	Accuse	China	2018-09-29
Donald_Trump	Consult	Colombia	2018-09-29
Donald_Trump	Criticize_or_denounce	Government_(Venezuela)	2018-09-29
Donald_Trump	Demand	Japan	2018-09-29
Donald_Trump	Express_intent_to_meet_or_negotiate	Russia	2018-09-29
Donald_Trump	Impose_embargo,_boycott,_or_sanctions	Iran	2018-09-29
Donald_Trump	Impose_embargo,_boycott,_or_sanctions	Russia	2018-09-29
Donald_Trump	Praise_or_endorse	Kosovo	2018-09-29
Donald_Trump	Praise_or_endorse	Serbia	2018-09-29
Donald_Tusk	Make_statement	European_Union	2018-09-29
Donald_Tusk	Praise_or_endorse	United_Nations	2018-09-29
Ecuador	Consult	Argentina	2018-09-29
Ecuador	Consult	Paraguay	2018-09-29
Ecuador	Consult	Peru	2018-09-29
Edgars_Rinkevics	Make_an_appeal_or_request	Head_of_Government_(South_Korea)	2018-09-29
Education_(India)	Demonstrate_or_rally	Government_(India)	2018-09-29
Education_(India)	Grant_diplomatic_recognition	Akali_Leader	2018-09-29
Education_Ministry_(India)	Consult	Student_(India)	2018-09-29
Education_Ministry_(India)	Make_an_appeal_or_request	Education_(India)	2018-09-29
Education_Ministry_(Malaysia)	Make_statement	Member_of_Parliament_(Malaysia)	2018-09-29
Egypt	Arrest,_detain,_or_charge_with_legal_action	Citizen_(Egypt)	2018-09-29
Egypt	Host_a_visit	Hamas	2018-09-29
Egypt	Impose_embargo,_boycott,_or_sanctions	Qatar	2018-09-29
Election_Commission_(India)	Consult	Police_(India)	2018-09-29
Election_Commission_(India)	Demand	Interim_Government_(India)	2018-09-29
Election_Commission_(India)	Express_intent_to_meet_or_negotiate	India	2018-09-29
Election_Commission_(Malaysia)	Make_statement	Malaysia	2018-09-29
Election_Commission_(Malaysia)	Make_statement	Party_Member_(Malaysia)	2018-09-29
Election_Commission_(Maldives)	Make_statement	Maldivian_Democratic_Party	2018-09-29
Elmar_Mammadyarov	Make_an_appeal_or_request	Unidentified_State_Actor	2018-09-29
Emmerson_Mnangagwa	Consult	Constantine_Chiwenga	2018-09-29
Emmerson_Mnangagwa	Consult	Kembo_Dugish_Campbell_Mohadi	2018-09-29
Emmerson_Mnangagwa	Make_a_visit	United_States	2018-09-29
Employee_(India)	Demonstrate_or_rally	Unspecified_Actor	2018-09-29
Employee_(India)	Express_intent_to_meet_or_negotiate	India	2018-09-29
Energy_Department/Ministry_(Egypt)	Make_statement	Egypt	2018-09-29
Envoy_(China)	Make_statement	China	2018-09-29
Envoy_(Saudi_Arabia)	Sign_formal_agreement	Treasury/Finance_Ministry_(Pakistan)	2018-09-29
European_Commission	Express_intent_to_provide_humanitarian_aid	Refugee_(Palestinian_Territory,_Occupied)	2018-09-29
European_Union	Make_an_appeal_or_request	North_Korea	2018-09-29
European_Union	Praise_or_endorse	Kosovo	2018-09-29
European_Union	Praise_or_endorse	Serbia	2018-09-29
European_Union	Praise_or_endorse	Theresa_May	2018-09-29
Executive_Office_of_the_President	Demand	Canada	2018-09-29
Federica_Mogherini	Appeal_for_diplomatic_cooperation_(such_as_policy_support)	North_Korea	2018-09-29
Federica_Mogherini	Make_statement	European_Union	2018-09-29
Fernando_Haddad	Make_statement	Brazil	2018-09-29
Fighter_Bomber_(Israel)	Employ_aerial_weapons	Syria	2018-09-29
Fighter_Bomber_(Israel)	Use_conventional_military_force	Syria	2018-09-29
Fighter_Bomber_(Israel)	fight_with_artillery_and_tanks	Russia	2018-09-29
Fine_Gael	Make_statement	Lawyer/Attorney_(Ireland)	2018-09-29
Foreign_Affairs_(China)	Accuse	United_States	2018-09-29
Foreign_Affairs_(China)	Make_statement	China	2018-09-29
Foreign_Affairs_(India)	Accuse	Pakistan	2018-09-29
Foreign_Affairs_(International)	Engage_in_negotiation	Kang_Kyung_Wha	2018-09-29
Foreign_Affairs_(Iran)	Consult	Karin_Kneissl	2018-09-29
Foreign_Affairs_(Iran)	Make_a_visit	United_States	2018-09-29
Foreign_Affairs_(Iran)	Make_statement	European_Union	2018-09-29
Foreign_Affairs_(Iran)	Make_statement	Iran	2018-09-29
Foreign_Affairs_(Iran)	Praise_or_endorse	Other_Authorities_/_Officials_(Russia)	2018-09-29
Foreign_Affairs_(Kuwait)	Consult	Abdelkader_Messahel	2018-09-29
Foreign_Affairs_(Latvia)	Make_statement	Latvia	2018-09-29
Foreign_Affairs_(Nigeria)	Demand	Women_(Nigeria)	2018-09-29
Foreign_Affairs_(Nigeria)	Make_statement	City_Mayor_(Zimbabwe)	2018-09-29
Foreign_Affairs_(North_Korea)	Make_an_appeal_or_request	United_States	2018-09-29
Foreign_Affairs_(North_Korea)	Make_statement	North_Korea	2018-09-29
Foreign_Affairs_(Pakistan)	Make_statement	Sushma_Swaraj	2018-09-29
Foreign_Affairs_(Palestinian_Territory,_Occupied)	Make_an_appeal_or_request	International_Court_of_Justice	2018-09-29
Foreign_Affairs_(Singapore)	Engage_in_diplomatic_cooperation	Other_Authorities_/_Officials_(Indonesia)	2018-09-29
Foreign_Affairs_(Syria)	Criticize_or_denounce	France	2018-09-29
Foreign_Affairs_(Syria)	Criticize_or_denounce	Turkey	2018-09-29
Foreign_Affairs_(Syria)	Criticize_or_denounce	United_States	2018-09-29
Foreign_Affairs_(Syria)	Reduce_relations	France	2018-09-29
Foreign_Affairs_(Syria)	Reduce_relations	Turkey	2018-09-29
Foreign_Affairs_(Syria)	Reduce_relations	United_States	2018-09-29
France	Express_intent_to_meet_or_negotiate	Germany	2018-09-29
France	Express_intent_to_meet_or_negotiate	Russia	2018-09-29
France	Express_intent_to_meet_or_negotiate	Turkey	2018-09-29
France	Make_an_appeal_or_request	Other_Authorities_/_Officials_(Venezuela)	2018-09-29
France	Make_statement	International	2018-09-29
France	Make_statement	Russia	2018-09-29
France	Make_statement	United_States	2018-09-29
France	Praise_or_endorse	Canada	2018-09-29
France	Praise_or_endorse	Czech_Republic	2018-09-29
France	Praise_or_endorse	International_Criminal_Court	2018-09-29
France	Retreat_or_surrender_militarily	United_States	2018-09-29
Francine_Baron	Consult	Dominica	2018-09-29
Frank-Walter_Steinmeier	Consult	Recep_Tayyip_Erdoğan	2018-09-29
George_W._Bush	Consult	United_Nations	2018-09-29
Geraldo_Alckmin	Criticize_or_denounce	Citizen_(Brazil)	2018-09-29
Geraldo_Alckmin	Make_statement	Presidential_Candidate_(Brazil)	2018-09-29
Germany	Express_intent_to_meet_or_negotiate	France	2018-09-29
Germany	Express_intent_to_meet_or_negotiate	Russia	2018-09-29
Germany	Express_intent_to_meet_or_negotiate	Turkey	2018-09-29
Germany	Host_a_visit	Head_of_Government_(Turkey)	2018-09-29
Germany	Host_a_visit	Recep_Tayyip_Erdoğan	2018-09-29
Germany	Host_a_visit	Turkey	2018-09-29
Germany	Praise_or_endorse	Czech_Republic	2018-09-29
Google	Make_a_visit	United_States	2018-09-29
Government_(India)	Appeal_for_intelligence	Bank_(India)	2018-09-29
Government_(India)	Express_intent_to_provide_economic_aid	Citizen_(India)	2018-09-29
Government_(India)	Express_intent_to_yield	Citizen_(India)	2018-09-29
Government_(India)	Make_an_appeal_or_request	Ministry_(India)	2018-09-29
Government_(India)	Make_statement	India	2018-09-29
Government_(India)	Make_statement	Vijay_Rupani	2018-09-29
Government_(India)	Praise_or_endorse	Director_General_(India)	2018-09-29
Government_(Indonesia)	Express_intent_to_meet_or_negotiate	Indonesia	2018-09-29
Government_(Indonesia)	Impose_state_of_emergency_or_martial_law	Turkey	2018-09-29
Government_(Iran)	Praise_or_endorse	Militia_(Yemen)	2018-09-29
Government_(Israel)	Defy_norms,_law	UN_Security_Council	2018-09-29
Government_(Israel)	Defy_norms,_law	United_Nations	2018-09-29
Government_(Israel)	Make_an_appeal_or_request	UN_Security_Council	2018-09-29
Government_(Malaysia)	Express_intent_to_engage_in_diplomatic_cooperation_(such_as_policy_support)	United_Nations	2018-09-29
Government_(Moldova)	Praise_or_endorse	United_Nations	2018-09-29
Government_(Syria)	Demand_de-escalation_of_military_engagement	Military_(International)	2018-09-29
Government_(Syria)	Make_statement	Jordan	2018-09-29
Government_(Syria)	Make_statement	Walid_Muallem	2018-09-29
Government_(United_Kingdom)	Make_pessimistic_comment	Detainee_(Iran)	2018-09-29
Government_Official_(Cameroon)	Impose_curfew	Cameroon	2018-09-29
Governor_(Democratic_Republic_of_Congo)	Make_an_appeal_or_request	Citizen_(Democratic_Republic_of_Congo)	2018-09-29
Governor_(Nigeria)	Make_an_appeal_or_request	Party_Member_(Nigeria)	2018-09-29
Governor_(Nigeria)	Praise_or_endorse	Party_Member_(Nigeria)	2018-09-29
Greece	Host_a_visit	Refugee_(Syria)	2018-09-29
Greece	Impose_embargo,_boycott,_or_sanctions	Macedonia	2018-09-29
Greece	Reject	Macedonia	2018-09-29
Guo_Shengkun	Make_an_appeal_or_request	Citizen_(China)	2018-09-29
Hamas	Make_a_visit	Egypt	2018-09-29
Harjit_Singh	Abduct,_hijack,_or_take_hostage	Citizen_(India)	2018-09-29
Hashim_Thaçi	Make_a_visit	Kosovo	2018-09-29
Hashim_Thaçi	Make_a_visit	Serbia	2018-09-29
Hassoumi_Massaoudou	Make_statement	Niger	2018-09-29
Head_of_Government_(Bulgaria)	Consult	Cabinet_/_Council_of_Ministers_/_Advisors_(United_States)	2018-09-29
Head_of_Government_(Canada)	Demand	Citizen_(Canada)	2018-09-29
Head_of_Government_(Canada)	Make_an_appeal_or_request	Lawmaker_(Canada)	2018-09-29
Head_of_Government_(Chile)	Demand	Federal_Bureau_of_Investigation	2018-09-29
Head_of_Government_(Chile)	Make_an_appeal_or_request	Government_(Venezuela)	2018-09-29
Head_of_Government_(China)	Make_a_visit	Legislative_Yuan	2018-09-29
Head_of_Government_(Colombia)	Make_a_visit	United_Nations	2018-09-29
Head_of_Government_(Eritrea)	Sign_formal_agreement	Abiy_Ahmed	2018-09-29
Head_of_Government_(Fiji)	Impose_administrative_sanctions	Legislature_(Fiji)	2018-09-29
Head_of_Government_(France)	Make_statement	City_Mayor_(France)	2018-09-29
Head_of_Government_(Germany)	Consult	Head_of_Government_(Turkey)	2018-09-29
Head_of_Government_(India)	Accuse_of_crime,_corruption	Ministry_(India)	2018-09-29
Head_of_Government_(India)	Make_statement	Bhagat_Singh	2018-09-29
Head_of_Government_(India)	Make_statement	Member_of_the_Judiciary_(India)	2018-09-29
Head_of_Government_(India)	Return,_release_person(s)	Citizen_(India)	2018-09-29
Head_of_Government_(Ireland)	Make_statement	Ireland	2018-09-29
Head_of_Government_(Israel)	Accuse	Iran	2018-09-29
Head_of_Government_(Kosovo)	Make_a_visit	Serbia	2018-09-29
Head_of_Government_(Malaysia)	Make_statement	Member_of_Parliament_(Malaysia)	2018-09-29
Head_of_Government_(Morocco)	Praise_or_endorse	Education_(Morocco)	2018-09-29
Head_of_Government_(Philippines)	Make_statement	City_Mayor_(Philippines)	2018-09-29
Head_of_Government_(Qatar)	Express_intent_to_meet_or_negotiate	Latin_America	2018-09-29
Head_of_Government_(Saint_Kitts_and_Nevis)	Make_an_appeal_or_request	United_Nations	2018-09-29
Head_of_Government_(Turkey)	Consult	Head_of_Government_(Germany)	2018-09-29
Head_of_Government_(Turkey)	Make_a_visit	Germany	2018-09-29
Head_of_Government_(United_Kingdom)	Make_statement	United_Kingdom	2018-09-29
Head_of_Government_(Venezuela)	Make_statement	Michelle_Bachelet	2018-09-29
Head_of_Government_(Yemen)	Appeal_for_diplomatic_cooperation_(such_as_policy_support)	Doctors_Without_Borders	2018-09-29
Head_of_Government_(Yemen)	Engage_in_negotiation	Doctors_Without_Borders	2018-09-29
[truncated: 47,545 more rows]
