# Supplementary material for: A temporal knowledge graph reasoning model based on recurrent encoding and contrastive learning
Source: PeerJ Comput Sci. 2025 Jan 23;11:e2595. doi: 10.7717/peerj-cs.2595 (PMC11784877; doi:10.7717/peerj-cs.2595)
Supplement: Supplemental Information 3 [file peerj-cs-11-2595-s003.zip › ICEWS18/train.txt]

Activist_(India)	Demonstrate_or_rally	Unspecified_Actor	2018-01-01
Activist_(Syria)	Make_statement	Government_(Syria)	2018-01-01
Activist_(Syria)	Make_statement	Military_(Syria)	2018-01-01
Afghanistan	Accuse	Pakistan	2018-01-01
Afghanistan	Express_intent_to_cooperate	Uzbekistan	2018-01-01
African_National_Congress	Make_statement	Jacob_Gedleyihlekisa_Zuma	2018-01-01
Alassane_Ouattara	Make_an_appeal_or_request	Citizen_(Cote_d'Ivoire)	2018-01-01
Alexis_Tsipras	Make_statement	Government_(Greece)	2018-01-01
Ali_Bongo_Ondimba	Make_optimistic_comment	Citizen_(Gabon)	2018-01-01
All_Assam_Students_Union	Sign_formal_agreement	R._Gandhi	2018-01-01
Amit_Shah	Express_intent_to_cooperate	Cabinet_/_Council_of_Ministers_/_Advisors_(India)	2018-01-01
Amit_Shah	Reject_proposal_to_meet,_discuss,_or_negotiate	Citizen_(India)	2018-01-01
Andrej_Babis	Consult	Robert_Fico	2018-01-01
Andrej_Babis	Express_intent_to_cooperate	Robert_Fico	2018-01-01
Andrej_Kiska	Engage_in_symbolic_act	Citizen_(Slovakia)	2018-01-01
Andrej_Kiska	Praise_or_endorse	Petr_Pithart	2018-01-01
Andrzej_Duda	Make_statement	Poland	2018-01-01
Angela_Merkel	Appeal_for_diplomatic_cooperation_(such_as_policy_support)	Social_Democratic_Party	2018-01-01
António_Manuel_de_Oliveira_Guterres	Make_an_appeal_or_request	Actor_(Congo)	2018-01-01
António_Manuel_de_Oliveira_Guterres	Make_an_appeal_or_request	Government_(Democratic_Republic_of_Congo)	2018-01-01
António_Manuel_de_Oliveira_Guterres	Make_an_appeal_or_request	Joseph_Kabila	2018-01-01
António_Manuel_de_Oliveira_Guterres	Make_pessimistic_comment	Military_Personnel_-_Special_(Democratic_Republic_of_Congo)	2018-01-01
Armed_Gang_(Egypt)	Use_unconventional_violence	Christian_(Egypt)	2018-01-01
Armed_Gang_(Egypt)	Use_unconventional_violence	Citizen_(Egypt)	2018-01-01
Armed_Gang_(Egypt)	fight_with_small_arms_and_light_weapons	Christian_(Egypt)	2018-01-01
Armed_Gang_(India)	Carry_out_suicide_bombing	India	2018-01-01
Armed_Gang_(India)	Use_unconventional_violence	Military_Personnel_-_Special_(India)	2018-01-01
Armed_Gang_(Nigeria)	Use_unconventional_violence	Citizen_(Nigeria)	2018-01-01
Armed_Gang_(Nigeria)	fight_with_small_arms_and_light_weapons	Religion_(Nigeria)	2018-01-01
Armed_Rebel_(India)	Use_unconventional_violence	India	2018-01-01
Armed_Rebel_(Ukraine)	Accuse	Military_(Ukraine)	2018-01-01
Armed_Rebel_(Ukraine)	Accuse_of_aggression	Ukraine	2018-01-01
Armed_Rebel_(Yemen)	Use_unconventional_violence	Saudi_Arabia	2018-01-01
Arun_Jaitley	Consult	Cabinet_/_Council_of_Ministers_/_Advisors_(India)	2018-01-01
Ashraf_Ghani_Ahmadzai	Make_empathetic_comment	Citizen_(Afghanistan)	2018-01-01
Ashraf_Ghani_Ahmadzai	Make_statement	Muslim_(Afghanistan)	2018-01-01
Attacker_(Egypt)	fight_with_small_arms_and_light_weapons	Giza	2018-01-01
Attacker_(India)	Kill_by_physical_assault	Citizen_(India)	2018-01-01
Attacker_(Oman)	fight_with_small_arms_and_light_weapons	Military_Personnel_(Oman)	2018-01-01
Australia	Arrest,_detain,_or_charge_with_legal_action	Citizen_(Australia)	2018-01-01
Australia	Expel_or_deport_individuals	Men_(Australia)	2018-01-01
Azerbaijan	Engage_in_diplomatic_cooperation	European_Union	2018-01-01
Azerbaijan	Engage_in_diplomatic_cooperation	Kazakhstan	2018-01-01
Bangladesh	Arrest,_detain,_or_charge_with_legal_action	Ansar_al-Islam	2018-01-01
Bank_(Russia)	Consult	Vladimir_Putin	2018-01-01
Barack_Obama	Expel_or_deport_individuals	Citizen_(Mexico)	2018-01-01
Barack_Obama	Sign_formal_agreement	Iran	2018-01-01
Bashar_al-Assad	Praise_or_endorse	Ali_Abdullah_Ayyoub	2018-01-01
Belgium	Engage_in_negotiation	United_Kingdom	2018-01-01
Benjamin_Netanyahu	Accuse	Israel	2018-01-01
Benjamin_Netanyahu	Accuse	Saudi_Arabia	2018-01-01
Benjamin_Netanyahu	Accuse	United_States	2018-01-01
Benjamin_Netanyahu	Consult	Vladimir_Putin	2018-01-01
Benjamin_Netanyahu	Deny_responsibility	Iran	2018-01-01
Benjamin_Netanyahu	Discuss_by_telephone	Vladimir_Putin	2018-01-01
Benjamin_Netanyahu	Express_intent_to_cooperate	Vladimir_Putin	2018-01-01
Benjamin_Netanyahu	Express_intent_to_meet_or_negotiate	India	2018-01-01
Benjamin_Netanyahu	Express_intent_to_meet_or_negotiate	Vladimir_Putin	2018-01-01
Benjamin_Netanyahu	Praise_or_endorse	Citizen_(Iran)	2018-01-01
Benjamin_Netanyahu	Praise_or_endorse	Protester_(Iran)	2018-01-01
Bharatiya_Janata	Accuse	B._Ramanath_Rai	2018-01-01
Bharatiya_Janata	Criticize_or_denounce	Shiv_Sena	2018-01-01
Bharatiya_Janata	Demand	B._Ramanath_Rai	2018-01-01
Bharatiya_Janata	Express_intent_to_meet_or_negotiate	India	2018-01-01
Bharatiya_Janata	Make_an_appeal_or_request	B._Ramanath_Rai	2018-01-01
Bharatiya_Janata	Make_an_appeal_or_request	Children_(India)	2018-01-01
Bharatiya_Janata	Make_statement	India	2018-01-01
Bharatiya_Janata	Make_statement	Lawmaker_(India)	2018-01-01
Binali_Yildirim	Make_a_visit	Turkey	2018-01-01
Binali_Yildirim	Make_optimistic_comment	Turkey	2018-01-01
Binali_Yildirim	Make_statement	Turkey	2018-01-01
Boko_Haram	Abduct,_hijack,_or_take_hostage	Citizen_(Nigeria)	2018-01-01
Bolivarian_National_Guard	Use_conventional_military_force	Children_(Venezuela)	2018-01-01
Boris_Johnson	Make_a_visit	Russia	2018-01-01
Bruno_Le_Maire	Criticize_or_denounce	United_States	2018-01-01
Bruno_Le_Maire	Make_statement	United_States	2018-01-01
Bulgaria	Express_intent_to_meet_or_negotiate	European_Union	2018-01-01
Business_(India)	Appeal_for_intelligence	Citizen_(India)	2018-01-01
Business_(Malaysia)	Make_a_visit	Myanmar	2018-01-01
Business_(Taiwan)	Express_intent_to_cooperate_economically	Taiwan	2018-01-01
Business_(Uruguay)	Threaten	Lawyer/Attorney_(Uruguay)	2018-01-01
Cabinet_/_Council_of_Ministers_/_Advisors_(India)	Consult	Arun_Jaitley	2018-01-01
Cabinet_/_Council_of_Ministers_/_Advisors_(India)	Consult	Narendra_Modi	2018-01-01
Cabinet_/_Council_of_Ministers_/_Advisors_(India)	Make_statement	Government_(India)	2018-01-01
Cabinet_/_Council_of_Ministers_/_Advisors_(India)	Praise_or_endorse	Transportation_Ministry/Department_(India)	2018-01-01
Cabinet_/_Council_of_Ministers_/_Advisors_(Iraq)	Consult	Legislature_(Iraq)	2018-01-01
Cabinet_/_Council_of_Ministers_/_Advisors_(Israel)	Make_statement	Treasury/Finance_Ministry_(Israel)	2018-01-01
Center_for_Human_Rights_(Malawi)	Make_statement	Government_(Malawi)	2018-01-01
Central_Reserve_Police_Force	Make_statement	Militant_(India)	2018-01-01
China	Engage_in_diplomatic_cooperation	South_Africa	2018-01-01
China	Grant_diplomatic_recognition	United_Kingdom	2018-01-01
China	Host_a_visit	Emmanuel_Macron	2018-01-01
China	Host_a_visit	Narendra_Modi	2018-01-01
China	Mobilize_or_increase_police_power	Vietnam	2018-01-01
Citizen_(Afghanistan)	Criticize_or_denounce	Government_(Afghanistan)	2018-01-01
Citizen_(Australia)	Demand	Malcolm_Bligh_Turnbull	2018-01-01
Citizen_(Australia)	Demonstrate_or_rally	Unspecified_Actor	2018-01-01
Citizen_(Australia)	Make_an_appeal_or_request	Malcolm_Bligh_Turnbull	2018-01-01
Citizen_(Bangladesh)	Criticize_or_denounce	Bangladesh	2018-01-01
Citizen_(Brazil)	Demonstrate_or_rally	Unspecified_Actor	2018-01-01
Citizen_(Brazil)	Protest_violently,_riot	Criminal_(Brazil)	2018-01-01
Citizen_(Congo)	Accuse	Government_(Congo)	2018-01-01
Citizen_(Democratic_Republic_of_Congo)	Demonstrate_or_rally	Unspecified_Actor	2018-01-01
Citizen_(France)	Use_unconventional_violence	Police_(France)	2018-01-01
Citizen_(Hong_Kong)	Demonstrate_or_rally	Unspecified_Actor	2018-01-01
Citizen_(India)	Accuse	Government_(India)	2018-01-01
Citizen_(India)	Carry_out_suicide_bombing	India	2018-01-01
Citizen_(India)	Criticize_or_denounce	Student_(India)	2018-01-01
Citizen_(India)	Demand	Government_(India)	2018-01-01
Citizen_(India)	Demonstrate_or_rally	Government_(India)	2018-01-01
Citizen_(India)	Demonstrate_or_rally	Police_(India)	2018-01-01
Citizen_(India)	Demonstrate_or_rally	Unspecified_Actor	2018-01-01
Citizen_(India)	Express_intent_to_meet_or_negotiate	Ministry_of_Tourism_(India)	2018-01-01
Citizen_(India)	Make_an_appeal_or_request	Employee_(India)	2018-01-01
Citizen_(India)	Make_an_appeal_or_request	Nitish_Kumar	2018-01-01
Citizen_(India)	Use_unconventional_violence	Air_Force_(India)	2018-01-01
Citizen_(India)	Use_unconventional_violence	India	2018-01-01
Citizen_(India)	fight_with_small_arms_and_light_weapons	Rajya_Sabha	2018-01-01
Citizen_(India)	fight_with_small_arms_and_light_weapons	Social_Worker_(India)	2018-01-01
Citizen_(Indonesia)	Accuse	Company_-_Owner_or_Operator_(Indonesia)	2018-01-01
Citizen_(Indonesia)	Appeal_for_intelligence	Police_(Indonesia)	2018-01-01
Citizen_(Iran)	Criticize_or_denounce	Rioter_(Iran)	2018-01-01
Citizen_(Iran)	Criticize_or_denounce	United_States	2018-01-01
Citizen_(Iran)	Demonstrate_or_rally	Government_(Iran)	2018-01-01
Citizen_(Iran)	Demonstrate_or_rally	Police_(Iran)	2018-01-01
Citizen_(Iran)	Demonstrate_or_rally	Unspecified_Actor	2018-01-01
Citizen_(Iran)	Deny_responsibility	Military_Personnel_-_Special_(Iran)	2018-01-01
Citizen_(Iran)	Reduce_relations	Iran	2018-01-01
Citizen_(Iran)	Use_unconventional_violence	Iran	2018-01-01
Citizen_(Iran)	Use_unconventional_violence	Police_(Iran)	2018-01-01
Citizen_(Jordan)	fight_with_small_arms_and_light_weapons	Citizen_(United_States)	2018-01-01
Citizen_(Kenya)	Make_optimistic_comment	Government_(Kenya)	2018-01-01
Citizen_(Nepal)	Express_intent_to_meet_or_negotiate	Virbhadra_Singh	2018-01-01
Citizen_(Nigeria)	Use_unconventional_violence	Christian_(Nigeria)	2018-01-01
Citizen_(Palestinian_Territory,_Occupied)	Reject	Likud	2018-01-01
Citizen_(Slovakia)	Demonstrate_or_rally	Unspecified_Actor	2018-01-01
Citizen_(South_Korea)	Appeal_for_policy_change	Government_(South_Korea)	2018-01-01
Citizen_(South_Korea)	Make_pessimistic_comment	China	2018-01-01
Citizen_(Thailand)	Express_intent_to_provide_material_aid	Head_of_Government_(Thailand)	2018-01-01
Citizen_(Thailand)	Threaten_with_military_force	Police_(Thailand)	2018-01-01
Citizen_(Ukraine)	Demonstrate_or_rally	Unspecified_Actor	2018-01-01
Citizen_(United_Kingdom)	Demonstrate_or_rally	Foreign_Affairs_(Iran)	2018-01-01
Citizen_(United_States)	Ease_administrative_sanctions	Citizen_(Peru)	2018-01-01
Citizen_(United_States)	Express_intent_to_meet_or_negotiate	India	2018-01-01
Citizen_(Uzbekistan)	Use_unconventional_violence	Kyrgyzstan	2018-01-01
Citizen_(Yemen)	Use_unconventional_violence	Militia_(Yemen)	2018-01-01
Citizen_(Zimbabwe)	Engage_in_diplomatic_cooperation	Government_(Zimbabwe)	2018-01-01
Combatant_(Somalia)	Use_unconventional_violence	Military_(Somalia)	2018-01-01
Company_-_Owner_or_Operator_(India)	Criticize_or_denounce	Men_(India)	2018-01-01
Company_-_Owner_or_Operator_(United_States)	Express_intent_to_meet_or_negotiate	India	2018-01-01
Congress_(India)	Consult	Left_Party_(India)	2018-01-01
Congress_(India)	Make_statement	Government_(India)	2018-01-01
Congress_Party	Make_statement	Employee_(India)	2018-01-01
Criminal_(Brazil)	Use_unconventional_violence	Brazil	2018-01-01
Criminal_(India)	Abduct,_hijack,_or_take_hostage	Citizen_(India)	2018-01-01
Criminal_(India)	Physically_assault	Citizen_(India)	2018-01-01
Criminal_(India)	Use_unconventional_violence	Citizen_(India)	2018-01-01
Criminal_(India)	fight_with_small_arms_and_light_weapons	Citizen_(India)	2018-01-01
Criminal_(Israel)	Physically_assault	Israeli_Defense_Forces	2018-01-01
Czech_Republic	Engage_in_diplomatic_cooperation	Russia	2018-01-01
Dalit_(India)	Demonstrate_or_rally	Police_(India)	2018-01-01
Dalit_(India)	Demonstrate_or_rally	Unspecified_Actor	2018-01-01
David_Granger	Make_statement	United_Nations	2018-01-01
David_Granger	Praise_or_endorse	Police_(France)	2018-01-01
David_Hale	Accuse	Pakistan	2018-01-01
David_Hale	Consult	Foreign_Affairs_(Pakistan)	2018-01-01
David_Hale	Consult	Pakistan	2018-01-01
Defense_/_Security_Ministry_(Iran)	Make_statement	Protester_(Iran)	2018-01-01
Defense_/_Security_Ministry_(Russia)	Make_statement	Syria	2018-01-01
Defense_Attorney_(India)	Make_statement	Police_(India)	2018-01-01
Democratic_Progressive_Party	Demonstrate_military_or_police_power	Taiwan	2018-01-01
Democratic_Republic_of_Congo	Arrest,_detain,_or_charge_with_legal_action	Citizen_(Democratic_Republic_of_Congo)	2018-01-01
Domestic_Affairs_(India)	Make_an_appeal_or_request	Cabinet_/_Council_of_Ministers_/_Advisors_(India)	2018-01-01
Donald_Trump	Accuse	Pakistan	2018-01-01
Donald_Trump	Consult	Sheikh_Hamad_bin_Isa_al_Khalifah	2018-01-01
Donald_Trump	Criticize_or_denounce	Pakistan	2018-01-01
Donald_Trump	Demonstrate_or_rally	Iran	2018-01-01
Donald_Trump	Grant_diplomatic_recognition	Israel	2018-01-01
Donald_Trump	Make_pessimistic_comment	Pakistan	2018-01-01
Donald_Trump	Make_statement	Bharatiya_Janata	2018-01-01
Donald_Trump	Make_statement	North_Korea	2018-01-01
Donald_Trump	Reduce_or_stop_material_aid	Pakistan	2018-01-01
Donald_Trump	Threaten_to_reduce_or_stop_aid	Pakistan	2018-01-01
Ebrahim_Raisi	Criticize_or_denounce	Hassan_Rouhani	2018-01-01
Education_(India)	Criticize_or_denounce	Government_(India)	2018-01-01
Education_(India)	Make_statement	Student_(India)	2018-01-01
El_Salvador	Host_a_visit	Tsai_Ing-wen	2018-01-01
Election_Commission_(India)	Make_an_appeal_or_request	Border_Security_Force	2018-01-01
Election_Commission_(India)	Make_an_appeal_or_request	Government_(India)	2018-01-01
Emmanuel_Macron	Criticize_or_denounce	Police_(France)	2018-01-01
Emmanuel_Macron	Express_intent_to_meet_or_negotiate	China	2018-01-01
Emmanuel_Macron	Make_a_visit	China	2018-01-01
Emomalii_Rahmon	Make_an_appeal_or_request	Citizen_(Tajikistan)	2018-01-01
Employee_(India)	Consult	Sushil_Kumar_Modi	2018-01-01
Employee_(Israel)	Demonstrate_or_rally	Unspecified_Actor	2018-01-01
Employee_(Israel)	Obstruct_passage,_block	Unspecified_Actor	2018-01-01
Environment_Department/Ministry_(Philippines)	Make_statement	Criminal_(Philippines)	2018-01-01
Environmentalist_(Indonesia)	Praise_or_endorse	Head_of_Government_(Indonesia)	2018-01-01
European_Union	Conduct_strike_or_boycott	Unspecified_Actor	2018-01-01
European_Union	Demand	Iran	2018-01-01
European_Union	Engage_in_diplomatic_cooperation	Azerbaijan	2018-01-01
European_Union	Express_intent_to_engage_in_diplomatic_cooperation_(such_as_policy_support)	Thailand	2018-01-01
European_Union	Express_intent_to_meet_or_negotiate	United_Kingdom	2018-01-01
Executive_Office_of_the_President	Express_intent_to_meet_or_negotiate	Israel	2018-01-01
Fatah	Criticize_or_denounce	Israel	2018-01-01
Fawzi_Barhum	Make_statement	Foreign_Affairs_(United_States)	2018-01-01
Fayez_Mustafa_Al-Serraj	Criticize_or_denounce	National_Union_Party_(Libya)	2018-01-01
Fighter_Bomber_(Saudi_Arabia)	Use_conventional_military_force	Citizen_(Saudi_Arabia)	2018-01-01
Fire_Brigade_(South_Korea)	Provide_humanitarian_aid	Citizen_(South_Korea)	2018-01-01
Florence_Parly	Express_intent_to_meet_or_negotiate	France	2018-01-01
Foreign_Affairs_(Honduras)	Express_intent_to_engage_in_diplomatic_cooperation_(such_as_policy_support)	Tsai_Ing-wen	2018-01-01
Foreign_Affairs_(Iran)	Criticize_or_denounce	Canada	2018-01-01
Foreign_Affairs_(Iran)	Criticize_or_denounce	Donald_Trump	2018-01-01
Foreign_Affairs_(Iran)	Criticize_or_denounce	Government_(Canada)	2018-01-01
Foreign_Affairs_(Israel)	Make_statement	Mike_Pence	2018-01-01
Foreign_Affairs_(Pakistan)	Complain_officially	Donald_Trump	2018-01-01
Foreign_Affairs_(Pakistan)	Consult	David_Hale	2018-01-01
Foreign_Affairs_(Pakistan)	Consult	Foreign_Affairs_(United_States)	2018-01-01
Foreign_Affairs_(Palestinian_Territory,_Occupied)	Reduce_or_break_diplomatic_relations	United_States	2018-01-01
Foreign_Affairs_(Russia)	Make_statement	Iran	2018-01-01
Foreign_Affairs_(United_States)	Consult	Foreign_Affairs_(Pakistan)	2018-01-01
Foreign_Affairs_(United_States)	Consult	Pakistan	2018-01-01
France	Express_intent_to_engage_in_diplomatic_cooperation_(such_as_policy_support)	China	2018-01-01
France	Express_intent_to_engage_in_diplomatic_cooperation_(such_as_policy_support)	Russia	2018-01-01
Giorgi_Kvirikashvili	Make_statement	Armenia	2018-01-01
Government_(China)	Demand	Business_(China)	2018-01-01
Government_(France)	Provide_military_aid	Citizen_(United_States)	2018-01-01
Government_(Iran)	Threaten	Citizen_(Iran)	2018-01-01
Government_(Israel)	Engage_in_diplomatic_cooperation	European_Union	2018-01-01
Government_(North_Korea)	Impose_administrative_sanctions	North_Korea	2018-01-01
Government_(Palestinian_Territory,_Occupied)	Criticize_or_denounce	Likud	2018-01-01
Government_(Palestinian_Territory,_Occupied)	Praise_or_endorse	Justice_Department/Ministery_(Palestinian_Territory,_Occupied)	2018-01-01
Government_(Thailand)	Make_optimistic_comment	Head_of_Government_(Thailand)	2018-01-01
Government_(Ukraine)	Make_statement	Military_(Ukraine)	2018-01-01
Governor_(Afghanistan)	Make_an_appeal_or_request	Administrative_Body_(Afghanistan)	2018-01-01
Governor_(Afghanistan)	Make_an_appeal_or_request	Citizen_(Afghanistan)	2018-01-01
Governor_(Afghanistan)	Make_statement	Scholar_(Afghanistan)	2018-01-01
Governor_(Afghanistan)	Praise_or_endorse	Administrative_Body_(Afghanistan)	2018-01-01
Guatemala	Host_a_visit	Tsai_Ing-wen	2018-01-01
Guerrilla_(India)	Use_unconventional_violence	Militant_(Jaish-e-Mohammad)	2018-01-01
Haaretz	Make_statement	Israel	2018-01-01
Haider_Al-Abadi	Make_statement	Iraq	2018-01-01
Hamas	Criticize_or_denounce	Israel	2018-01-01
Hamas	Express_intent_to_release_persons_or_property	Israel	2018-01-01
Hassan_Rouhani	Appeal_for_de-escalation_of_military_engagement	Protester_(Iran)	2018-01-01
Hassan_Rouhani	Make_an_appeal_or_request	Citizen_(Iran)	2018-01-01
Hassan_Rouhani	Make_statement	Fars_News	2018-01-01
Hassan_Rouhani	Make_statement	Iran	2018-01-01
Hassan_Rouhani	Make_statement	Protester_(Iran)	2018-01-01
Hassan_Rouhani	Praise_or_endorse	Citizen_(Iran)	2018-01-01
Hassan_Rouhani	Threaten	Protester_(Iran)	2018-01-01
Hassan_Rouhani	Threaten_with_repression	Criminal_(Iran)	2018-01-01
Head_of_Government_(Australia)	Criticize_or_denounce	Australia	2018-01-01
Head_of_Government_(Austria)	Consult	Rumen_Radev	2018-01-01
Head_of_Government_(Iran)	Defend_verbally	Citizen_(Iran)	2018-01-01
Head_of_Government_(Malaysia)	Accuse	Citizen_(Malaysia)	2018-01-01
Head_of_Government_(Malaysia)	Make_statement	Government_(Malaysia)	2018-01-01
Head_of_Government_(Malaysia)	Make_statement	International_Monetary_Fund	2018-01-01
Head_of_Government_(Malaysia)	Make_statement	Malaysia	2018-01-01
Head_of_Government_(Malaysia)	Make_statement	Party_Member_(Malaysia)	2018-01-01
Head_of_Government_(Malaysia)	Make_statement	World_Bank	2018-01-01
Head_of_Government_(Palestinian_Territory,_Occupied)	Criticize_or_denounce	Likud	2018-01-01
Head_of_Government_(South_Korea)	Demand	Ministry_(South_Korea)	2018-01-01
Head_of_Government_(Turkey)	Make_statement	Turkey	2018-01-01
Head_of_Government_(United_States)	Make_statement	Government_(Iran)	2018-01-01
Head_of_Government_(United_States)	Make_statement	India	2018-01-01
Head_of_Government_(United_States)	Threaten_to_reduce_or_stop_aid	Pakistan	2018-01-01
Head_of_Government_(Zimbabwe)	Make_statement	Government_(Zimbabwe)	2018-01-01
Health_Ministry_(India)	Express_intent_to_meet_or_negotiate	Citizen_(India)	2018-01-01
Health_Ministry_(India)	Express_intent_to_meet_or_negotiate	Other_Authorities_/_Officials_(India)	2018-01-01
Health_Ministry_(India)	Make_statement	Government_(India)	2018-01-01
Healthcare_Facility_(Kenya)	Host_a_visit	Joseph_James_Mungai	2018-01-01
High_Ranking_Military_Personnel_(Cote_d'Ivoire)	Praise_or_endorse	Military_(Cote_d'Ivoire)	2018-01-01
Honduras	Express_intent_to_engage_in_diplomatic_cooperation_(such_as_policy_support)	Tsai_Ing-wen	2018-01-01
Honduras	Host_a_visit	Tsai_Ing-wen	2018-01-01
Huanqiu_Shibao	Accuse	Australia	2018-01-01
Hungary	Host_a_visit	Mateusz_Morawiecki	2018-01-01
Ibrahim_Boubacar_Keïta	Engage_in_symbolic_act	Citizen_(Mali)	2018-01-01
India	Accuse	Hafiz_Mohammad_Saeed	2018-01-01
India	Arrest,_detain,_or_charge_with_legal_action	Citizen_(India)	2018-01-01
India	Arrest,_detain,_or_charge_with_legal_action	Detainee_(India)	2018-01-01
India	Arrest,_detain,_or_charge_with_legal_action	Drug_Gang_(India)	2018-01-01
India	Arrest,_detain,_or_charge_with_legal_action	Indigenous_People_(India)	2018-01-01
India	Arrest,_detain,_or_charge_with_legal_action	Men_(India)	2018-01-01
India	Demand	Bank_(India)	2018-01-01
India	Demand	Citizen_(India)	2018-01-01
India	Express_intent_to_cooperate	Pakistan	2018-01-01
India	Express_intent_to_meet_or_negotiate	Bharatiya_Janata	2018-01-01
India	Express_intent_to_meet_or_negotiate	Rajnath_Singh	2018-01-01
India	Make_statement	B._Ramanath_Rai	2018-01-01
India	Praise_or_endorse	Bharatiya_Janata	2018-01-01
India	Praise_or_endorse	Rahul_Gandhi	2018-01-01
India	Provide_aid	Pakistan	2018-01-01
India	Share_intelligence_or_information	Pakistan	2018-01-01
India	Use_conventional_military_force	Citizen_(India)	2018-01-01
Iran	Accuse	Israel	2018-01-01
Iran	Accuse	United_Kingdom	2018-01-01
Iran	Accuse	United_States	2018-01-01
Iran	Arrest,_detain,_or_charge_with_legal_action	Citizen_(Iran)	2018-01-01
Iran	Arrest,_detain,_or_charge_with_legal_action	Rioter_(Iran)	2018-01-01
Iran	Consider_policy_option	Government_(Canada)	2018-01-01
Iran	Criticize_or_denounce	Government_(Iran)	2018-01-01
Iran	Sign_formal_agreement	Barack_Obama	2018-01-01
Iran	Sign_formal_agreement	Serbia	2018-01-01
Iran	Threaten	Protester_(Iran)	2018-01-01
Iran	Use_tactics_of_violent_repression	Protester_(Iran)	2018-01-01
Iranian_Kurds	Protest_violently,_riot	Military_Personnel_-_Special_(Iran)	2018-01-01
Islamic_Preacher_(Afghanistan)	Make_an_appeal_or_request	Citizen_(Afghanistan)	2018-01-01
Israel	Accuse	Children_(Palestinian_Territory,_Occupied)	2018-01-01
Israel	Arrest,_detain,_or_charge_with_legal_action	Children_(Palestinian_Territory,_Occupied)	2018-01-01
Israel	Arrest,_detain,_or_charge_with_legal_action	Citizen_(Palestinian_Territory,_Occupied)	2018-01-01
Israeli_Defense_Forces	Arrest,_detain,_or_charge_with_legal_action	Citizen_(Palestinian_Territory,_Occupied)	2018-01-01
Israeli_Defense_Forces	Arrest,_detain,_or_charge_with_legal_action	Hamas	2018-01-01
Israeli_Defense_Forces	Investigate	Citizen_(Palestinian_Territory,_Occupied)	2018-01-01
Israeli_Defense_Forces	Use_conventional_military_force	Palestinian_Territory,_Occupied	2018-01-01
Jacob_Gedleyihlekisa_Zuma	Appeal_for_diplomatic_cooperation_(such_as_policy_support)	Citizen_(Africa)	2018-01-01
Jacques_Chirac	Make_statement	Paul_Keating	2018-01-01
Jamaat_al_Muslimeen	Make_statement	Legislature_(India)	2018-01-01
James_Michel	Host_a_visit	Nurse_(Brazil)	2018-01-01
Jean-Claude_Juncker	Express_intent_to_meet_or_negotiate	Belgium	2018-01-01
Jean-Claude_Juncker	Express_intent_to_meet_or_negotiate	Switzerland	2018-01-01
John_Howard	Make_statement	Malcolm_Bligh_Turnbull	2018-01-01
John_Howard	Make_statement	Tony_Abbott	2018-01-01
Jose_Maria_Sison	Demand	Rodrigo_Duterte	2018-01-01
Joseph_Boakai	Grant_diplomatic_recognition	George_Weah	2018-01-01
Joseph_James_Mungai	Make_a_visit	Healthcare_Facility_(Kenya)	2018-01-01
Joshua_Wong	Demonstrate_or_rally	Unspecified_Actor	2018-01-01
Kazakhstan	Engage_in_diplomatic_cooperation	Azerbaijan	2018-01-01
Kem_Sokha	Appeal_for_change_in_leadership	Southeast_Asia	2018-01-01
Kem_Sokha	Make_statement	Cambodia	2018-01-01
Kersti_Kaljulaid	Meet_at_a_'third'_location	Rumen_Radev	2018-01-01
Khawaja_Asif	Criticize_or_denounce	Donald_Trump	2018-01-01
Khawaja_Asif	Engage_in_negotiation	Shahid_Khaqan_Abbasi	2018-01-01
Khawaja_Asif	Make_an_appeal_or_request	United_States	2018-01-01
Khawaja_Asif	Make_statement	Pakistan	2018-01-01
Khawaja_Asif	Reduce_or_stop_material_aid	Pakistan	2018-01-01
Kim_Beazley	Demand	Government_(Australia)	2018-01-01
Kim_Beazley	Make_an_appeal_or_request	Citizen_(Australia)	2018-01-01
Kim_Beazley	Make_statement	Kevin_Rudd	2018-01-01
Kim_Beazley	Make_statement	Paul_Keating	2018-01-01
Kim_Jong-Un	Express_intent_to_settle_dispute	South_Korea	2018-01-01
Kim_Jong-Un	Make_statement	Government_(North_Korea)	2018-01-01
Kim_Jong-Un	Make_statement	North_Korea	2018-01-01
Kim_Jong-Un	Make_statement	United_States	2018-01-01
Kim_Jong-Un	Threaten	United_States	2018-01-01
Kyrgyzstan	Use_conventional_military_force	Citizen_(Uzbekistan)	2018-01-01
Lawmaker_(Russia)	Consider_policy_option	Russia	2018-01-01
Lawyer/Attorney_(India)	Return,_release_person(s)	Citizen_(India)	2018-01-01
Left_Party_(India)	Consult	Congress_(India)	2018-01-01
Legislature_(Iraq)	Consult	Cabinet_/_Council_of_Ministers_/_Advisors_(Iraq)	2018-01-01
Liberia	Engage_in_diplomatic_cooperation	Morocco	2018-01-01
Liberia	Praise_or_endorse	National_Elections_Commission_of_the_Republic_of_Liberia	2018-01-01
Lok_Sabha	Make_an_appeal_or_request	Bharatiya_Janata	2018-01-01
M.S._Yadav	Consult	Representatives_(India)	2018-01-01
Mahmoud_Abbas	Criticize_or_denounce	Ruling_Party_(Israel)	2018-01-01
Mahmoud_Abbas	Criticize_or_denounce	United_States	2018-01-01
Mahmoud_Abbas	Make_an_appeal_or_request	Unidentified_State_Actor	2018-01-01
Mahmoud_Abbas	Make_statement	Executive_Office_of_the_President	2018-01-01
Mahmoud_Abbas	Make_statement	Likud	2018-01-01
Mahmoud_Abbas	Make_statement	United_States	2018-01-01
Mahmoud_Abbas	Rally_opposition_against	Israel	2018-01-01
Mahmoud_Abbas	Rally_opposition_against	Palestinian_Territory,_Occupied	2018-01-01
Main_Opposition_(Canada)	Accuse	Liberals_(Canada)	2018-01-01
Malaysia	Provide_humanitarian_aid	Citizen_(Malaysia)	2018-01-01
Malcolm_Bligh_Turnbull	Deny_responsibility	Paul_Keating	2018-01-01
Malcolm_Bligh_Turnbull	Make_statement	Alexander_Downer	2018-01-01
Malcolm_Bligh_Turnbull	Make_statement	Legislature_(Australia)	2018-01-01
Mateusz_Morawiecki	Express_intent_to_meet_or_negotiate	Hungary	2018-01-01
Mateusz_Morawiecki	Express_intent_to_meet_or_negotiate	Viktor_Orban	2018-01-01
Mateusz_Morawiecki	Make_a_visit	Hungary	2018-01-01
Media_(Bosnia_and_Herzegovina)	Make_statement	News_Editor_(Bosnia_and_Herzegovina)	2018-01-01
Media_Personnel_(Afghanistan)	Make_statement	Media_(Afghanistan)	2018-01-01
Media_Personnel_(Senegal)	Make_statement	Socialist_Party_(Senegal)	2018-01-01
Medical_Association_(India)	Criticize_or_denounce	Medical_Personnel_(India)	2018-01-01
Medical_Personnel_(India)	Engage_in_diplomatic_cooperation	Government_(India)	2018-01-01
Medical_Personnel_(India)	Make_statement	Healthcare_Facility_(India)	2018-01-01
Member_of_Parliament_(India)	Make_statement	India	2018-01-01
Member_of_Parliament_(Iraq)	Make_statement	Government_(Iraq)	2018-01-01
Member_of_Parliament_(Iraq)	Make_statement	Iraq	2018-01-01
Member_of_Parliament_(Iraq)	Make_statement	Nuri_al-Maliki	2018-01-01
Member_of_Parliament_(Pakistan)	Accuse	Lower_House_of_Parliament_(Pakistan)	2018-01-01
Member_of_Parliament_(Slovakia)	Express_accord	Andrej_Kiska	2018-01-01
Member_of_the_Judiciary_(Bahrain)	Arrest,_detain,_or_charge_with_legal_action	Citizen_(Bahrain)	2018-01-01
Member_of_the_Judiciary_(India)	Make_an_appeal_or_request	Government_(India)	2018-01-01
Member_of_the_Judiciary_(Philippines)	Reject	Men_(India)	2018-01-01
Men_(India)	Kill_by_physical_assault	India	2018-01-01
Mevlut_Cavusoglu	Make_statement	Government_(Turkey)	2018-01-01
Michel_Temer	Express_intent_to_meet_or_negotiate	Representatives_(Brazil)	2018-01-01
Middle_East	Host_a_visit	Mike_Pence	2018-01-01
Mike_Pence	Make_a_visit	Middle_East	2018-01-01
Militant_(India)	Carry_out_suicide_bombing	Police_(India)	2018-01-01
Militant_(India)	Use_unconventional_violence	Central_Reserve_Police_Force	2018-01-01
Militant_(Kenya)	Use_unconventional_violence	Police_(Kenya)	2018-01-01
Militant_(Syria)	Use_unconventional_violence	Military_(Syria)	2018-01-01
Military_(India)	Torture	Men_(India)	2018-01-01
Military_(India)	Use_conventional_military_force	Citizen_(India)	2018-01-01
Military_(India)	Use_conventional_military_force	India	2018-01-01
Military_(Iran)	Criticize_or_denounce	Government_(Iran)	2018-01-01
Military_(Iraq)	Occupy_territory	Iraq	2018-01-01
Military_(Kenya)	Use_conventional_military_force	Militant_(Kenya)	2018-01-01
Military_(Kenya)	fight_with_small_arms_and_light_weapons	Kenya	2018-01-01
Military_(Somalia)	Use_conventional_military_force	Al-Shabaab	2018-01-01
Military_(Syria)	Employ_aerial_weapons	Syria	2018-01-01
Military_(Syria)	Occupy_territory	Syria	2018-01-01
Military_(United_States)	Employ_aerial_weapons	Somalia	2018-01-01
Military_(United_States)	Mobilize_or_increase_armed_forces	Syria	2018-01-01
Military_(Venezuela)	Demand	Venezuela	2018-01-01
Military_(Venezuela)	fight_with_small_arms_and_light_weapons	Citizen_(Venezuela)	2018-01-01
Military_Personnel_(China)	Criticize_or_denounce	Citizen_(Australia)	2018-01-01
Military_Personnel_(Somalia)	Make_statement	Military_(Somalia)	2018-01-01
Military_Personnel_-_Special_(Afghanistan)	Arrest,_detain,_or_charge_with_legal_action	Citizen_(Afghanistan)	2018-01-01
Military_Personnel_-_Special_(Afghanistan)	Expel_or_withdraw	Afghanistan	2018-01-01
Military_Personnel_-_Special_(Afghanistan)	Use_conventional_military_force	Afghanistan	2018-01-01
Military_Personnel_-_Special_(Democratic_Republic_of_Congo)	Use_conventional_military_force	Citizen_(Democratic_Republic_of_Congo)	2018-01-01
Military_Personnel_-_Special_(India)	Use_conventional_military_force	Armed_Gang_(India)	2018-01-01
Military_Personnel_-_Special_(India)	Use_tactics_of_violent_repression	Protester_(India)	2018-01-01
Military_Personnel_-_Special_(Iran)	Use_conventional_military_force	Iranian_Kurds	2018-01-01
Military_Personnel_-_Special_(Iran)	Use_conventional_military_force	Protester_(Iran)	2018-01-01
Military_Personnel_-_Special_(Iran)	Use_tactics_of_violent_repression	Protester_(Iran)	2018-01-01
Military_Personnel_-_Special_(Iran)	fight_with_small_arms_and_light_weapons	Protester_(Iran)	2018-01-01
Militia_(Ukraine)	Make_statement	Military_(Ukraine)	2018-01-01
Ministry_(Australia)	Make_statement	Australia	2018-01-01
Ministry_(Australia)	Make_statement	Government_(Australia)	2018-01-01
Ministry_(India)	Make_statement	Government_(India)	2018-01-01
Ministry_(India)	Make_statement	Military_(India)	2018-01-01
Ministry_(Malaysia)	Criticize_or_denounce	Citizen_(Malaysia)	2018-01-01
Ministry_(Yemen)	Criticize_or_denounce	Children_(Yemen)	2018-01-01
Ministry_(Yemen)	Criticize_or_denounce	Women_(Yemen)	2018-01-01
Ministry_of_Tourism_(India)	Express_intent_to_meet_or_negotiate	Citizen_(India)	2018-01-01
Mob_(India)	Protest_violently,_riot	Extremist_(India)	2018-01-01
Moon_Jae-in	Demand	Government_Official_(South_Korea)	2018-01-01
Moon_Jae-in	Make_a_visit	South_Korea	2018-01-01
Moon_Jae-in	Make_statement	Kim_Jong-Un	2018-01-01
Moon_Jae-in	Praise_or_endorse	Citizen_(South_Korea)	2018-01-01
Moon_Jae-in	Praise_or_endorse	Kim_Jong-Un	2018-01-01
Morocco	Engage_in_diplomatic_cooperation	Liberia	2018-01-01
Muhammad_VI	Express_intent_to_engage_in_diplomatic_cooperation_(such_as_policy_support)	Head_of_Government_(Liberia)	2018-01-01
Muhammad_VI	Praise_or_endorse	Africa	2018-01-01
Muhammadu_Buhari	Demand	Nigeria	2018-01-01
Muhammadu_Buhari	Demand	Party_Member_(Nigeria)	2018-01-01
Muhammadu_Buhari	Make_statement	Boko_Haram	2018-01-01
Muhammadu_Buhari	Make_statement	Nigeria	2018-01-01
Myanmar	Host_a_visit	Business_(Malaysia)	2018-01-01
Narendra_Modi	Consult	Cabinet_/_Council_of_Ministers_/_Advisors_(India)	2018-01-01
Narendra_Modi	Make_a_visit	China	2018-01-01
Narendra_Modi	Make_an_appeal_or_request	Citizen_(India)	2018-01-01
Narendra_Modi	Make_statement	Government_(India)	2018-01-01
Nawaz_Sharif	Make_a_visit	Saudi_Arabia	2018-01-01
Nawaz_Sharif	Make_statement	Government_(Pakistan)	2018-01-01
Nawaz_Sharif	Make_statement	Pakistan	2018-01-01
Nawaz_Sharif	Make_statement	Pakistan_Muslim_League_(N)	2018-01-01
Newspaper_(Afghanistan)	Criticize_or_denounce	Citizen_(Afghanistan)	2018-01-01
Nicaragua	Host_a_visit	Tsai_Ing-wen	2018-01-01
Nick_Brown	Praise_or_endorse	Member_of_Parliament_(United_Kingdom)	2018-01-01
North_Korea	Express_intent_to_meet_or_negotiate	South_Korea	2018-01-01
North_Korea	Make_statement	United_States	2018-01-01
North_Korea	Threaten	United_States	2018-01-01
North_Korea	Use_conventional_military_force	Citizen_(United_States)	2018-01-01
North_Korea	Use_conventional_military_force	United_States	2018-01-01
Nurse_(Brazil)	Make_a_visit	James_Michel	2018-01-01
Nursultan_Nazarbayev	Praise_or_endorse	Citizen_(Kazakhstan)	2018-01-01
Opposition_Supporter_(Democratic_Republic_of_Congo)	Demonstrate_or_rally	Joseph_Kabila	2018-01-01
Opposition_Supporter_(Russia)	Accuse	Citizen_(Russia)	2018-01-01
Other_Authorities_/_Officials_(India)	Return,_release_person(s)	Citizen_(India)	2018-01-01
Other_Authorities_/_Officials_(Israel)	Arrest,_detain,_or_charge_with_legal_action	Women_(Palestinian_Territory,_Occupied)	2018-01-01
Other_Authorities_/_Officials_(Venezuela)	Arrest,_detain,_or_charge_with_legal_action	Military_(Venezuela)	2018-01-01
Pakistan	Complain_officially	Donald_Trump	2018-01-01
Pakistan	Consult	David_Hale	2018-01-01
Pakistan	Consult	Foreign_Affairs_(United_States)	2018-01-01
Pakistan	Criticize_or_denounce	Donald_Trump	2018-01-01
Pakistan	Express_intent_to_cooperate	India	2018-01-01
Pakistan	Rally_support_on_behalf_of	Afghanistan	2018-01-01
Pakistan	Share_intelligence_or_information	High_Commission_(India)	2018-01-01
Pakistan	Share_intelligence_or_information	India	2018-01-01
Palestinian_Territory,_Occupied	Criticize_or_denounce	Donald_Trump	2018-01-01
Palestinian_Territory,_Occupied	Make_statement	Mahmoud_Abbas	2018-01-01
Palestinian_Territory,_Occupied	Reduce_or_break_diplomatic_relations	United_States	2018-01-01
Palestinian_Territory,_Occupied	Use_conventional_military_force	Israeli_Defense_Forces	2018-01-01
Party_Member_(Germany)	Make_statement	Angela_Merkel	2018-01-01
Paul_Biya	Make_statement	Cameroon	2018-01-01
Paul_Keating	Criticize_or_denounce	Head_of_Government_(Australia)	2018-01-01
Paul_Keating	Criticize_or_denounce	Malcolm_Bligh_Turnbull	2018-01-01
Paul_Keating	Make_statement	Australia	2018-01-01
Paul_Keating	Make_statement	William_Deane	2018-01-01
Paul_Keating	Praise_or_endorse	Malcolm_Bligh_Turnbull	2018-01-01
Paul_Keating	Yield	Cabinet_/_Council_of_Ministers_/_Advisors_(Indonesia)	2018-01-01
Peace,_Unity,_and_Development_Party	Use_conventional_military_force	Military_(Somalia)	2018-01-01
Peter_Gajdos	Praise_or_endorse	Military_(Slovakia)	2018-01-01
Philippine_National_Police	Make_an_appeal_or_request	Police_(Philippines)	2018-01-01
Philippine_National_Police	Rally_opposition_against	Military_Personnel_(Philippines)	2018-01-01
Pinarayi_Vijayan	Make_statement	Government_(India)	2018-01-01
Police_(Australia)	Accuse	Citizen_(Australia)	2018-01-01
Police_(Australia)	Accuse	Men_(Australia)	2018-01-01
Police_(Australia)	Arrest,_detain,_or_charge_with_legal_action	Citizen_(Australia)	2018-01-01
Police_(Australia)	Investigate	Citizen_(Australia)	2018-01-01
Police_(Brazil)	Make_statement	Governor_(Brazil)	2018-01-01
Police_(Cote_d'Ivoire)	Appeal_for_diplomatic_cooperation_(such_as_policy_support)	Military_(Cote_d'Ivoire)	2018-01-01
Police_(Cote_d'Ivoire)	Praise_or_endorse	Royal_Administration_(Cote_d'Ivoire)	2018-01-01
Police_(Egypt)	Make_statement	Armed_Gang_(Egypt)	2018-01-01
Police_(India)	Arrest,_detain,_or_charge_with_legal_action	Children_(India)	2018-01-01
Police_(India)	Arrest,_detain,_or_charge_with_legal_action	Citizen_(India)	2018-01-01
Police_(India)	Arrest,_detain,_or_charge_with_legal_action	Criminal_(India)	2018-01-01
Police_(India)	Arrest,_detain,_or_charge_with_legal_action	Men_(India)	2018-01-01
Police_(India)	Arrest,_detain,_or_charge_with_legal_action	Women_(India)	2018-01-01
Police_(India)	Confiscate_property	Citizen_(India)	2018-01-01
Police_(India)	Confiscate_property	India	2018-01-01
Police_(India)	Impose_administrative_sanctions	India	2018-01-01
Police_(India)	Investigate	Citizen_(India)	2018-01-01
Police_(India)	Make_an_appeal_or_request	Children_(India)	2018-01-01
Police_(India)	Make_an_appeal_or_request	Citizen_(India)	2018-01-01
Police_(India)	Make_statement	Criminal_(India)	2018-01-01
Police_(India)	Make_statement	Raman_Singh	2018-01-01
Police_(India)	Physically_assault	Employee_(India)	2018-01-01
Police_(India)	Physically_assault	Muslim_(India)	2018-01-01
Police_(India)	Sexually_assault	Citizen_(India)	2018-01-01
Police_(India)	Use_conventional_military_force	Citizen_(India)	2018-01-01
Police_(India)	Use_tactics_of_violent_repression	Activist_(Rashtriya_Swayamsevak_Sangh)	2018-01-01
Police_(India)	Use_tactics_of_violent_repression	Protester_(India)	2018-01-01
Police_(Indonesia)	Arrest,_detain,_or_charge_with_legal_action	Citizen_(Indonesia)	2018-01-01
Police_(Iran)	Arrest,_detain,_or_charge_with_legal_action	Citizen_(Iran)	2018-01-01
Police_(Iran)	Use_conventional_military_force	Iran	2018-01-01
Police_(Iran)	Use_tactics_of_violent_repression	Citizen_(Iran)	2018-01-01
Police_(Iran)	Use_tactics_of_violent_repression	Protester_(Iran)	2018-01-01
Police_(Malaysia)	Arrest,_detain,_or_charge_with_legal_action	Criminal_(Malaysia)	2018-01-01
Police_(Malaysia)	Arrest,_detain,_or_charge_with_legal_action	Men_(Malaysia)	2018-01-01
Police_(Malaysia)	Make_statement	Criminal_(Malaysia)	2018-01-01
Police_(Malaysia)	Make_statement	Malaysia	2018-01-01
Police_(Myanmar)	Return,_release_person(s)	Business_(Malaysia)	2018-01-01
Police_(Philippines)	Express_intent_to_cooperate	Citizen_(Philippines)	2018-01-01
Police_(Philippines)	Use_conventional_military_force	Citizen_(Philippines)	2018-01-01
Police_(South_Korea)	Arrest,_detain,_or_charge_with_legal_action	Citizen_(South_Korea)	2018-01-01
Police_(Thailand)	Arrest,_detain,_or_charge_with_legal_action	Citizen_(Thailand)	2018-01-01
Police_(Thailand)	Confiscate_property	Citizen_(Thailand)	2018-01-01
Police_(Uganda)	Make_statement	Detainee_(Uganda)	2018-01-01
Police_(United_Kingdom)	Arrest,_detain,_or_charge_with_legal_action	Men_(United_Kingdom)	2018-01-01
Police_(United_Kingdom)	Investigate	Criminal_(United_Kingdom)	2018-01-01
Police_(United_States)	Arrest,_detain,_or_charge_with_legal_action	Citizen_(Jordan)	2018-01-01
Political_Parties_(India)	Criticize_or_denounce	Pakistan	2018-01-01
Political_Parties_(India)	Demonstrate_or_rally	Unspecified_Actor	2018-01-01
Political_Parties_(Indonesia)	Praise_or_endorse	City_Mayor_(Indonesia)	2018-01-01
Pope_Francis	Make_an_appeal_or_request	Citizen_(Holy_See_(Vatican_City_State))	2018-01-01
Pope_Francis	Make_an_appeal_or_request	Citizen_(International)	2018-01-01
Professor_(Australia)	Make_statement	Government_(Australia)	2018-01-01
Professor_(Hong_Kong)	Praise_or_endorse	Student_(Hong_Kong)	2018-01-01
Protester_(Democratic_Republic_of_Congo)	Demonstrate_or_rally	Joseph_Kabila	2018-01-01
Protester_(Hong_Kong)	Demonstrate_or_rally	Unspecified_Actor	2018-01-01
Protester_(India)	Make_an_appeal_or_request	Government_(India)	2018-01-01
Protester_(India)	Make_an_appeal_or_request	Police_(India)	2018-01-01
Protester_(India)	Make_pessimistic_comment	Citizen_(India)	2018-01-01
Protester_(India)	Protest_violently,_riot	Military_Personnel_-_Special_(India)	2018-01-01
Protester_(Iran)	Demonstrate_or_rally	Iran	2018-01-01
Protester_(Iran)	Demonstrate_or_rally	Police_(Iran)	2018-01-01
Protester_(Iran)	Demonstrate_or_rally	Unspecified_Actor	2018-01-01
Protester_(Iran)	Protest_violently,_riot	Bank_(Iran)	2018-01-01
Protester_(Iran)	Protest_violently,_riot	Hassan_Rouhani	2018-01-01
Protester_(Iran)	Protest_violently,_riot	Iran	2018-01-01
Protester_(Iran)	Protest_violently,_riot	Military_Personnel_-_Special_(Iran)	2018-01-01
Protester_(Iran)	Protest_violently,_riot	Police_(Iran)	2018-01-01
Protester_(Iran)	Protest_violently,_riot	Sayyed_Ali_Khamenei	2018-01-01
Protester_(Iran)	Protest_violently,_riot	Unspecified_Actor	2018-01-01
Protester_(Israel)	Reduce_or_stop_material_aid	Ministry_(Israel)	2018-01-01
Protester_(Turkey)	Appeal_for_judicial_cooperation	Government_(Turkey)	2018-01-01
R._Gandhi	Sign_formal_agreement	All_Assam_Students_Union	2018-01-01
Rahul_Gandhi	Make_statement	Government_(India)	2018-01-01
Rajnath_Singh	Investigate	China	2018-01-01
Raul_Jungmann	Make_statement	Fire_Brigade_(Brazil)	2018-01-01
Religion_(Democratic_Republic_of_Congo)	Appeal_for_change_in_leadership	Head_of_Government_(Democratic_Republic_of_Congo)	2018-01-01
Representatives_(India)	Consult	M.S._Yadav	2018-01-01
Rioter_(Iran)	Protest_violently,_riot	Police_(Iran)	2018-01-01
Rioter_(Iran)	Use_unconventional_violence	Police_(Iran)	2018-01-01
Robert_Fico	Consult	Andrej_Babis	2018-01-01
Robert_Fico	Express_intent_to_cooperate	Andrej_Babis	2018-01-01
Robert_Fico	Praise_or_endorse	Czech_Republic	2018-01-01
Rumen_Radev	Consult	Head_of_Government_(Austria)	2018-01-01
Rumen_Radev	Consult	Sebastian_Kurz	2018-01-01
Rumen_Radev	Meet_at_a_'third'_location	Kersti_Kaljulaid	2018-01-01
Russia	Engage_in_diplomatic_cooperation	Czech_Republic	2018-01-01
Russia	Host_a_visit	Boris_Johnson	2018-01-01
Russia	Make_optimistic_comment	Iran	2018-01-01
Russia	Threaten	Iran	2018-01-01
Sadiq_Khan	Make_empathetic_comment	Citizen_(United_Kingdom)	2018-01-01
Sansern_Kaewkamnerd	Make_statement	Government_(Thailand)	2018-01-01
Saudi_Arabia	Employ_aerial_weapons	Citizen_(Saudi_Arabia)	2018-01-01
Saudi_Arabia	Employ_aerial_weapons	Citizen_(Yemen)	2018-01-01
Saudi_Arabia	Host_a_visit	Nawaz_Sharif	2018-01-01
Saudi_Arabia	Use_conventional_military_force	Armed_Rebel_(Yemen)	2018-01-01
Saudi_Arabian_Defence_Forces	Use_conventional_military_force	Armed_Gang_(Saudi_Arabia)	2018-01-01
Saudi_Arabian_Defence_Forces	Use_conventional_military_force	Citizen_(Saudi_Arabia)	2018-01-01
Saudi_Arabian_Defence_Forces	fight_with_small_arms_and_light_weapons	Armed_Gang_(Saudi_Arabia)	2018-01-01
Sebastian_Kurz	Consult	Rumen_Radev	2018-01-01
Serbia	Sign_formal_agreement	Iran	2018-01-01
Sergey_Viktorovich_Lavrov	Praise_or_endorse	Martin_Stropnický	2018-01-01
Shahid_Khaqan_Abbasi	Engage_in_negotiation	Khawaja_Asif	2018-01-01
Sharad_Pawar	Make_statement	Pratibha_Patil	2018-01-01
Sheikh_Hamad_bin_Isa_al_Khalifah	Consult	Donald_Trump	2018-01-01
Sigmar_Gabriel	Make_an_appeal_or_request	Government_(Iran)	2018-01-01
Sigmar_Gabriel	Make_an_appeal_or_request	Other_Authorities_/_Officials_(Iran)	2018-01-01
Singapore	Arrest,_detain,_or_charge_with_legal_action	Citizen_(Vietnam)	2018-01-01
Somkid_Jatusripitak	Express_intent_to_meet_or_negotiate	European_Union	2018-01-01
South_Africa	Engage_in_diplomatic_cooperation	China	2018-01-01
South_Korea	Host_a_visit	Moon_Jae-in	2018-01-01
South_Korea	Praise_or_endorse	Kim_Jong-Un	2018-01-01
State_Media_(Iran)	Make_statement	Police_(Iran)	2018-01-01
Stefan_Löfven	Express_intent_to_cooperate	Citizen_(Sweden)	2018-01-01
Stefan_Löfven	Make_statement	Sweden	2018-01-01
Student_(Iran)	Demonstrate_or_rally	Unspecified_Actor	2018-01-01
Sunil_Kumar	Make_statement	India	2018-01-01
Sushil_Kumar_Modi	Consult	Employee_(India)	2018-01-01
Sushma_Swaraj	Make_statement	Pakistan	2018-01-01
Syria	Use_conventional_military_force	Israel	2018-01-01
Syrian_Arab_News_Agency	Make_statement	Bashar_al-Assad	2018-01-01
Syrian_Observatory_for_Human_Rights	Use_conventional_military_force	Citizen_(Syria)	2018-01-01
Taliban	Demand	Citizen_(International)	2018-01-01
Taliban	Use_conventional_military_force	Citizen_(Afghanistan)	2018-01-01
Taliban	Use_conventional_military_force	Military_(Afghanistan)	2018-01-01
Tejashwi_Prasad_Yadav	Praise_or_endorse	Citizen_(India)	2018-01-01
The_Herald	Make_statement	Alexander_Downer	2018-01-01
Thief_(India)	Use_unconventional_violence	Citizen_(India)	2018-01-01
Tony_Abbott	Express_accord	Malcolm_Bligh_Turnbull	2018-01-01
Toronto_Police_Service	Arrest,_detain,_or_charge_with_legal_action	Criminal_(Canada)	2018-01-01
Treasury/Finance_Ministry_(Israel)	Complain_officially	Protester_(Israel)	2018-01-01
Tsai_Ing-wen	Make_a_visit	El_Salvador	2018-01-01
Tsai_Ing-wen	Make_a_visit	Guatemala	2018-01-01
Tsai_Ing-wen	Make_a_visit	Honduras	2018-01-01
Tsai_Ing-wen	Make_a_visit	Nicaragua	2018-01-01
Tsai_Ing-wen	Praise_or_endorse	Juan_Orlando_Hernández	2018-01-01
Turkey	Host_a_visit	Binali_Yildirim	2018-01-01
Uganda	Arrest,_detain,_or_charge_with_legal_action	Citizen_(Rwanda)	2018-01-01
Uganda	Expel_or_deport_individuals	Citizen_(Congo)	2018-01-01
Uganda	Expel_or_deport_individuals	Citizen_(Rwanda)	2018-01-01
Ukraine	Violate_ceasefire	Armed_Rebel_(Ukraine)	2018-01-01
United_Arab_Emirates	Express_intent_to_meet_or_negotiate	South_Korea	2018-01-01
United_Kingdom	Engage_in_negotiation	Belgium	2018-01-01
United_Kingdom	Express_intent_to_meet_or_negotiate	European_Union	2018-01-01
United_Kingdom	Grant_diplomatic_recognition	China	2018-01-01
United_Nations	Appeal_for_change_in_leadership	Joseph_Kabila	2018-01-01
United_Nations	Make_an_appeal_or_request	Actor_(Congo)	2018-01-01
United_Nations	Make_statement	Military_(Myanmar)	2018-01-01
United_States	Accuse	Hafiz_Mohammad_Saeed	2018-01-01
United_States	Employ_aerial_weapons	Syria	2018-01-01
United_States	Make_statement	Iran	2018-01-01
United_States	Provide_aid	Pakistan	2018-01-01
United_States	Provide_economic_aid	Pakistan	2018-01-01
Uzbekistan	Express_intent_to_cooperate	Afghanistan	2018-01-01
Vietnam	Arrest,_detain,_or_charge_with_legal_action	Citizen_(Vietnam)	2018-01-01
Vijay_Rupani	Make_statement	India	2018-01-01
Villager_(India)	Make_an_appeal_or_request	Government_(India)	2018-01-01
Villager_(India)	Make_an_appeal_or_request	Police_(India)	2018-01-01
Villager_(India)	Sexually_assault	Children_(India)	2018-01-01
Virbhadra_Singh	Express_intent_to_meet_or_negotiate	Citizen_(Nepal)	2018-01-01
Vladimir_Putin	Consult	Bank_(Russia)	2018-01-01
Vladimir_Putin	Consult	Benjamin_Netanyahu	2018-01-01
Vladimir_Putin	Discuss_by_telephone	Benjamin_Netanyahu	2018-01-01
Vladimir_Putin	Express_intent_to_cooperate	Benjamin_Netanyahu	2018-01-01
Vladimir_Putin	Express_intent_to_meet_or_negotiate	Benjamin_Netanyahu	2018-01-01
Vladimir_Putin	Make_an_appeal_or_request	Police_(Russia)	2018-01-01
Vladimir_Putin	Praise_or_endorse	Benjamin_Netanyahu	2018-01-01
Vladimir_Putin	Praise_or_endorse	Military_(Russia)	2018-01-01
Xi_Jinping	Engage_in_symbolic_act	Citizen_(China)	2018-01-01
Xi_Jinping	Express_intent_to_engage_in_diplomatic_cooperation_(such_as_policy_support)	Alain_Berset	2018-01-01
Xi_Jinping	Express_intent_to_engage_in_diplomatic_cooperation_(such_as_policy_support)	Jacob_Gedleyihlekisa_Zuma	2018-01-01
Xi_Jinping	Express_intent_to_engage_in_diplomatic_cooperation_(such_as_policy_support)	Vladimir_Putin	2018-01-01
Xi_Jinping	Make_statement	China	2018-01-01
Yisra'el_Katz	Make_statement	Government_(Iran)	2018-01-01
Yoweri_Museveni	Make_statement	Uganda	2018-01-01
A.P._Sharma	Demand	Ghulam_Nabi_Azad	2018-01-02
Abdulfatah_Ahmed	Criticize_or_denounce	Children_(Nigeria)	2018-01-02
Abdulfatah_Ahmed	Make_an_appeal_or_request	Citizen_(Nigeria)	2018-01-02
Activist_(Democratic_Republic_of_Congo)	Demonstrate_or_rally	Joseph_Kabila	2018-01-02
Activist_(Germany)	Demonstrate_or_rally	Member_of_Parliament_(Germany)	2018-01-02
Activist_(Germany)	Demonstrate_or_rally	Other_Authorities_/_Officials_(Germany)	2018-01-02
Activist_(India)	Accuse	Citizen_(India)	2018-01-02
Activist_(India)	Demonstrate_or_rally	Unspecified_Actor	2018-01-02
Activist_(India)	Rally_opposition_against	Police_(India)	2018-01-02
Activist_(Mali)	Demonstrate_or_rally	Unspecified_Actor	2018-01-02
Activist_(Nigeria)	Make_pessimistic_comment	Professor_(Nigeria)	2018-01-02
Activist_(Syria)	Make_statement	Syrian_Observatory_for_Human_Rights	2018-01-02
Administrative_Body_(India)	Make_statement	Bharatiya_Janata	2018-01-02
Afghanistan	Arrest,_detain,_or_charge_with_legal_action	Police_(Afghanistan)	2018-01-02
Afghanistan	Make_statement	Police_(Afghanistan)	2018-01-02
Agriculture_/_Fishing_/_Forestry_Ministry_(Tanzania)	Demand	Tanzania	2018-01-02
Air_Force_(Afghanistan)	Employ_aerial_weapons	Afghanistan	2018-01-02
Air_Force_(Israel)	Use_conventional_military_force	Hamas	2018-01-02
Air_Force_(Israel)	Use_conventional_military_force	Palestinian_Territory,_Occupied	2018-01-02
Ajit_Doval	Accuse	Narendra_Modi	2018-01-02
Al-Watan_(Syria)	Make_statement	Jabhat_al-Nusra	2018-01-02
Al_Wafa	Make_statement	Knesset	2018-01-02
Ali_Haidar	Make_an_appeal_or_request	Refugee_(Syria)	2018-01-02
Ali_Shamkhani	Consult	al-Mayadeen_TV	2018-01-02
Ali_Shamkhani	Make_statement	People's_Mujahedin_of_Iran	2018-01-02
All_Progressives_Congress	Make_statement	Muhammadu_Buhari	2018-01-02
Amarinder_Singh	Express_intent_to_meet_or_negotiate	Citizen_(India)	2018-01-02
Ananth_Kumar	Make_statement	Congress_Party	2018-01-02
Angela_Merkel	Appeal_for_diplomatic_cooperation_(such_as_policy_support)	Social_Democratic_Party	2018-01-02
Angelino_Alfano	Make_statement	Italy	2018-01-02
António_Manuel_de_Oliveira_Guterres	Make_pessimistic_comment	Military_Personnel_-_Special_(Democratic_Republic_of_Congo)	2018-01-02
Appeals_Court_(Chile)	Reject	Citizen_(Chile)	2018-01-02
Appeals_Court_(Egypt)	Reject	Citizen_(Egypt)	2018-01-02
Archbishop_(Ireland)	Praise_or_endorse	Defence_Forces	2018-01-02
Archbishop_(Rwanda)	Make_an_appeal_or_request	Christian_(Rwanda)	2018-01-02
Arlene_Foster	Make_an_appeal_or_request	Sinn_Féin	2018-01-02
Armed_Band_(Iraq)	fight_with_small_arms_and_light_weapons	Citizen_(Iraq)	2018-01-02
Armed_Band_(Nigeria)	Use_unconventional_violence	Citizen_(Nigeria)	2018-01-02
Armed_Forces_of_the_Democratic_Republic_of_Congo	fight_with_small_arms_and_light_weapons	Men_(Democratic_Republic_of_Congo)	2018-01-02
Armed_Gang_(Boko_Haram)	Abduct,_hijack,_or_take_hostage	Citizen_(Nigeria)	2018-01-02
Armed_Gang_(Nigeria)	fight_with_small_arms_and_light_weapons	Citizen_(Nigeria)	2018-01-02
Armed_Gang_(Philippines)	fight_with_small_arms_and_light_weapons	Men_(Philippines)	2018-01-02
Armed_Rebel_(Syria)	Use_unconventional_violence	Military_(Syria)	2018-01-02
Armed_Rebel_(Ukraine)	Accuse	Military_(Ukraine)	2018-01-02
Armed_Rebel_(Ukraine)	Make_statement	Military_(Ukraine)	2018-01-02
Armenia	Sign_formal_agreement	European_Union	2018-01-02
Arun_Jaitley	Consult	Cabinet_/_Council_of_Ministers_/_Advisors_(India)	2018-01-02
Arun_Jaitley	Make_statement	Government_(India)	2018-01-02
Arun_Jaitley	Make_statement	Public_Sector_(India)	2018-01-02
Assemblies_(Afghanistan)	Praise_or_endorse	Head_of_Government_(Afghanistan)	2018-01-02
Association_of_Combatant_Clerics	Make_an_appeal_or_request	Citizen_(Iran)	2018-01-02
Attacker_(India)	Physically_assault	Business_(India)	2018-01-02
Attacker_(Iran)	fight_with_small_arms_and_light_weapons	Military_(Iran)	2018-01-02
Attacker_(Syria)	fight_with_small_arms_and_light_weapons	Military_Personnel_(Syria)	2018-01-02
Australia	Reduce_or_break_diplomatic_relations	United_Kingdom	2018-01-02
Australia	Use_conventional_military_force	Criminal_(Australia)	2018-01-02
Avigdor_Lieberman	Make_statement	Israel	2018-01-02
Azerbaijan	Engage_in_diplomatic_cooperation	Czech_Republic	2018-01-02
Bahrain	Make_a_visit	Iran	2018-01-02
Bajrang_Dal	Use_unconventional_violence	Student_(India)	2018-01-02
Bangladesh	Arrest,_detain,_or_charge_with_legal_action	Head_of_Government_(Bangladesh)	2018-01-02
Bangladesh	Arrest,_detain,_or_charge_with_legal_action	Khaleda_Zia	2018-01-02
Barack_Obama	Make_statement	Protester_(Iran)	2018-01-02
Belgium	Engage_in_negotiation	United_Kingdom	2018-01-02
Ben_Cardin	Threaten	Government_(Iran)	2018-01-02
Benjamin_Netanyahu	Deny_responsibility	Hassan_Rouhani	2018-01-02
Benjamin_Netanyahu	Discuss_by_telephone	Vladimir_Putin	2018-01-02
Benjamin_Netanyahu	Express_intent_to_cooperate	Vladimir_Putin	2018-01-02
Benjamin_Netanyahu	Express_intent_to_meet_or_negotiate	India	2018-01-02
Benjamin_Netanyahu	Make_statement	Israel	2018-01-02
Benjamin_Netanyahu	Praise_or_endorse	Protester_(Iran)	2018-01-02
Benjamin_Netanyahu	Reject	Hassan_Rouhani	2018-01-02
Bharatiya_Janata	Accede_to_demands_for_change_in_institutions,_regime	India	2018-01-02
Bharatiya_Janata	Accuse	Government_(India)	2018-01-02
Bharatiya_Janata	Express_intent_to_meet_or_negotiate	Rashtriya_Swayamsevak_Sangh	2018-01-02
Bharatiya_Janata	Make_optimistic_comment	Government_(India)	2018-01-02
Bharatiya_Janata	Make_statement	Military_(India)	2018-01-02
Bharatiya_Janata	Make_statement	Tejashwi_Prasad_Yadav	2018-01-02
Boko_Haram	Abduct,_hijack,_or_take_hostage	Citizen_(Nigeria)	2018-01-02
Boko_Haram	Use_conventional_military_force	Military_(Nigeria)	2018-01-02
Boris_Johnson	Make_statement	United_Kingdom	2018-01-02
Brazil	Host_a_visit	Mercosur	2018-01-02
Brazil	Make_pessimistic_comment	Embraer	2018-01-02
Bruno_Le_Maire	Make_statement	France	2018-01-02
Bruno_Le_Maire	Make_statement	United_States	2018-01-02
Bukola_Saraki	Appeal_for_diplomatic_cooperation_(such_as_policy_support)	Citizen_(Nigeria)	2018-01-02
Business_(Hong_Kong)	Make_statement	Employee_(Hong_Kong)	2018-01-02
Business_(Ireland)	Criticize_or_denounce	Ireland	2018-01-02
Businessperson_(China)	Bring_lawsuit_against	Citizen_(China)	2018-01-02
Businessperson_(Singapore)	Bring_lawsuit_against	Citizen_(Singapore)	2018-01-02
Cabinet_/_Council_of_Ministers_/_Advisors_(Burkina_Faso)	Make_statement	Military_Personnel_(Burkina_Faso)	2018-01-02
Cabinet_/_Council_of_Ministers_/_Advisors_(India)	Consult	Arun_Jaitley	2018-01-02
Cabinet_/_Council_of_Ministers_/_Advisors_(India)	Consult	Election_Commission_(India)	2018-01-02
Cabinet_/_Council_of_Ministers_/_Advisors_(India)	Consult	Media_Personnel_(India)	2018-01-02
Cabinet_/_Council_of_Ministers_/_Advisors_(India)	Consult	Narendra_Modi	2018-01-02
Cabinet_/_Council_of_Ministers_/_Advisors_(India)	Make_statement	Government_(India)	2018-01-02
Cabinet_/_Council_of_Ministers_/_Advisors_(India)	Praise_or_endorse	Police_(India)	2018-01-02
Cabinet_/_Council_of_Ministers_/_Advisors_(Malaysia)	Make_statement	Government_(Malaysia)	2018-01-02
Cable_News_Network	Make_statement	Hassan_Rouhani	2018-01-02
Cambodia	Arrest,_detain,_or_charge_with_legal_action	Citizen_(Cambodia)	2018-01-02
Canada	Arrest,_detain,_or_charge_with_legal_action	Men_(Canada)	2018-01-02
Canada	Make_an_appeal_or_request	Other_Authorities_/_Officials_(Iran)	2018-01-02
Catholic_Priest_(Nigeria)	Threaten	Muhammadu_Buhari	2018-01-02
Central_Bureau_of_Investigation	Arrest,_detain,_or_charge_with_legal_action	Citizen_(India)	2018-01-02
Central_Bureau_of_Investigation	Arrest,_detain,_or_charge_with_legal_action	Rashtriya_Janata_Dal	2018-01-02
Chibuike_Rotimi_Amaechi	Engage_in_negotiation	Muhammadu_Buhari	2018-01-02
Chibuike_Rotimi_Amaechi	Make_statement	Government_(Nigeria)	2018-01-02
Chief_Court_Judge_(India)	Criticize_or_denounce	Police_(India)	2018-01-02
Chief_Court_Judge_(India)	Make_statement	India	2018-01-02
Chief_of_Staff_(Iran)	Make_statement	Other_Authorities_/_Officials_(Iran)	2018-01-02
Children_(Nigeria)	Use_unconventional_violence	Muslim_(Nigeria)	2018-01-02
Children_(Nigeria)	Use_unconventional_violence	Religion_(Nigeria)	2018-01-02
Children_(Palestinian_Territory,_Occupied)	Threaten	Military_(Palestinian_Territory,_Occupied)	2018-01-02
Children_(Zimbabwe)	Demonstrate_or_rally	Emmerson_Mnangagwa	2018-01-02
China	Criticize_or_denounce	Japan	2018-01-02
China	Engage_in_diplomatic_cooperation	Russia	2018-01-02
China	Express_intent_to_engage_in_diplomatic_cooperation_(such_as_policy_support)	Afghanistan	2018-01-02
China	Express_intent_to_engage_in_diplomatic_cooperation_(such_as_policy_support)	Laos	2018-01-02
China	Express_intent_to_engage_in_diplomatic_cooperation_(such_as_policy_support)	Liberia	2018-01-02
China	Express_intent_to_engage_in_diplomatic_cooperation_(such_as_policy_support)	Military_Personnel_-_Special_(Afghanistan)	2018-01-02
China	Express_intent_to_engage_in_diplomatic_cooperation_(such_as_policy_support)	Pakistan	2018-01-02
China	Host_a_visit	Emmanuel_Macron	2018-01-02
China	Host_a_visit	France	2018-01-02
China	Host_a_visit	Liam_Fox	2018-01-02
China	Praise_or_endorse	George_Weah	2018-01-02
Citizen_(Algeria)	Express_intent_to_meet_or_negotiate	Other_Authorities_/_Officials_(Algeria)	2018-01-02
Citizen_(Australia)	Accuse	Tyrant_(Australia)	2018-01-02
Citizen_(Australia)	Demand	Information_/_Communication_/_Transparency_Ministry_(Australia)	2018-01-02
Citizen_(Australia)	Threaten	Australia	2018-01-02
Citizen_(Australia)	Use_unconventional_violence	Murderer_(Australia)	2018-01-02
Citizen_(Bangladesh)	Conduct_hunger_strike	Unspecified_Actor	2018-01-02
Citizen_(Brazil)	Protest_violently,_riot	Unspecified_Actor	2018-01-02
Citizen_(Cote_d'Ivoire)	Make_an_appeal_or_request	Other_Authorities_/_Officials_(Cote_d'Ivoire)	2018-01-02
Citizen_(Cote_d'Ivoire)	Make_an_appeal_or_request	Party_Member_(Cote_d'Ivoire)	2018-01-02
Citizen_(Democratic_Republic_of_Congo)	Accuse	Military_Personnel_-_Special_(Democratic_Republic_of_Congo)	2018-01-02
Citizen_(Democratic_Republic_of_Congo)	Demonstrate_or_rally	Unspecified_Actor	2018-01-02
Citizen_(Estonia)	Accuse	Head_of_Government_(Estonia)	2018-01-02
Citizen_(Estonia)	Criticize_or_denounce	Kersti_Kaljulaid	2018-01-02
Citizen_(France)	Use_unconventional_violence	Police_(France)	2018-01-02
Citizen_(Germany)	Appeal_for_change_in_leadership	Justice_Department/Ministery_(Germany)	2018-01-02
Citizen_(Germany)	Demonstrate_or_rally	Member_of_Parliament_(Germany)	2018-01-02
Citizen_(Germany)	Demonstrate_or_rally	Unspecified_Actor	2018-01-02
Citizen_(India)	Accuse	Businessperson_(India)	2018-01-02
Citizen_(India)	Accuse	Criminal_(India)	2018-01-02
Citizen_(India)	Accuse	Protester_(India)	2018-01-02
Citizen_(India)	Criticize_or_denounce	Bharatiya_Janata	2018-01-02
Citizen_(India)	Criticize_or_denounce	Dalit_(India)	2018-01-02
Citizen_(India)	Criticize_or_denounce	India	2018-01-02
Citizen_(India)	Demand	Central_Bureau_of_Investigation	2018-01-02
Citizen_(India)	Demand_economic_aid	Businessperson_(India)	2018-01-02
Citizen_(India)	Demonstrate_or_rally	Ruling_Party_(India)	2018-01-02
Citizen_(India)	Demonstrate_or_rally	Unspecified_Actor	2018-01-02
Citizen_(India)	Express_intent_to_meet_or_negotiate	Cabinet_/_Council_of_Ministers_/_Advisors_(India)	2018-01-02
Citizen_(India)	Express_intent_to_meet_or_negotiate	Education_(India)	2018-01-02
Citizen_(India)	Express_intent_to_meet_or_negotiate	India	2018-01-02
Citizen_(India)	Make_an_appeal_or_request	Government_(India)	2018-01-02
Citizen_(India)	Make_an_appeal_or_request	Police_(India)	2018-01-02
Citizen_(India)	Make_an_appeal_or_request	Political_Parties_(India)	2018-01-02
Citizen_(India)	Make_an_appeal_or_request	Villager_(India)	2018-01-02
Citizen_(India)	Make_optimistic_comment	India	2018-01-02
Citizen_(India)	Protest_violently,_riot	Police_(India)	2018-01-02
Citizen_(India)	Reject	Government_(India)	2018-01-02
Citizen_(India)	Threaten	India	2018-01-02
Citizen_(India)	Use_unconventional_violence	Business_(India)	2018-01-02
Citizen_(India)	Use_unconventional_violence	Criminal_(India)	2018-01-02
Citizen_(India)	Use_unconventional_violence	India	2018-01-02
Citizen_(India)	Use_unconventional_violence	Police_(India)	2018-01-02
Citizen_(India)	Use_unconventional_violence	Surat_Huseynov	2018-01-02
Citizen_(India)	Use_unconventional_violence	Tejashwi_Prasad_Yadav	2018-01-02
Citizen_(Indonesia)	Accuse	Australia	2018-01-02
Citizen_(Iran)	Criticize_or_denounce	Hassan_Rouhani	2018-01-02
Citizen_(Iran)	Criticize_or_denounce	Iran	2018-01-02
Citizen_(Iran)	Criticize_or_denounce	Sweden	2018-01-02
Citizen_(Iran)	Demonstrate_or_rally	Unspecified_Actor	2018-01-02
Citizen_(Iran)	Make_an_appeal_or_request	Other_Authorities_/_Officials_(Iran)	2018-01-02
Citizen_(Iran)	Make_optimistic_comment	Hassan_Rouhani	2018-01-02
Citizen_(Iran)	Praise_or_endorse	Canada	2018-01-02
Citizen_(Iran)	Use_unconventional_violence	Police_(Iran)	2018-01-02
Citizen_(Israel)	Criticize_or_denounce	Palestinian_Territory,_Occupied	2018-01-02
Citizen_(Israel)	Demonstrate_or_rally	Benjamin_Netanyahu	2018-01-02
Citizen_(Japan)	Yield	Police_(Japan)	2018-01-02
Citizen_(Libya)	Accuse	Criminal_(Libya)	2018-01-02
Citizen_(Libya)	Accuse	Government_(Libya)	2018-01-02
Citizen_(Libya)	Accuse	Libya	2018-01-02
Citizen_(Libya)	Accuse	Militia_(Libya)	2018-01-02
Citizen_(Moldova)	Demonstrate_or_rally	Unspecified_Actor	2018-01-02
Citizen_(Nigeria)	Accuse	Military_(Nigeria)	2018-01-02
Citizen_(Nigeria)	Criticize_or_denounce	Goodluck_Jonathan	2018-01-02
Citizen_(Nigeria)	Criticize_or_denounce	Muhammadu_Buhari	2018-01-02
Citizen_(Nigeria)	Demand	Police_(Nigeria)	2018-01-02
Citizen_(Nigeria)	Use_unconventional_violence	Indigenous_People_(Nigeria)	2018-01-02
Citizen_(North_Korea)	Make_pessimistic_comment	North_Korea	2018-01-02
Citizen_(Peru)	Demonstrate_or_rally	Alberto_Fujimori	2018-01-02
Citizen_(Philippines)	Demand	Philippines	2018-01-02
Citizen_(Poland)	Impose_embargo,_boycott,_or_sanctions	Poland	2018-01-02
Citizen_(Saudi_Arabia)	Appeal_for_release_of_persons_or_property	Saudi_Arabia	2018-01-02
Citizen_(Singapore)	Use_unconventional_violence	Police_(Singapore)	2018-01-02
Citizen_(Somalia)	Express_intent_to_meet_or_negotiate	Somalia	2018-01-02
Citizen_(Uganda)	Threaten	Yoweri_Museveni	2018-01-02
Citizen_(Ukraine)	Demonstrate_or_rally	Unspecified_Actor	2018-01-02
Citizen_(United_Kingdom)	Threaten	Jeremy_Corbyn	2018-01-02
Citizen_(United_States)	Express_intent_to_engage_in_diplomatic_cooperation_(such_as_policy_support)	Myanmar	2018-01-02
Citizen_(Zimbabwe)	Demonstrate_or_rally	Emmerson_Mnangagwa	2018-01-02
Citizen_(Zimbabwe)	Make_an_appeal_or_request	Emmerson_Mnangagwa	2018-01-02
City_Mayor_(Philippines)	Investigate	Philippines	2018-01-02
Combatant_(Al-Shabaab)	Reject	Al-Shabaab	2018-01-02
Combatant_(Congo)	Use_unconventional_violence	Citizen_(Congo)	2018-01-02
Combatant_(Democratic_Republic_of_Congo)	Use_unconventional_violence	Military_Personnel_-_Special_(Democratic_Republic_of_Congo)	2018-01-02
Combatant_(Islamic_State_of_Iraq_and_the_Levant)	Use_unconventional_violence	Citizen_(Afghanistan)	2018-01-02
Combatant_(Palestinian_Territory,_Occupied)	fight_with_artillery_and_tanks	Israel	2018-01-02
Combatant_(Syria)	Use_unconventional_violence	Military_(Syria)	2018-01-02
Communist_Party_of_India	Accuse	Government_(India)	2018-01-02
Company_-_Owner_or_Operator_(India)	Bring_lawsuit_against	Citizen_(India)	2018-01-02
Congress_(India)	Accuse	Narendra_Modi	2018-01-02
Congress_(India)	Demonstrate_or_rally	Bharatiya_Janata	2018-01-02
Congress_(India)	Threaten	Government_(India)	2018-01-02
Congress_(India)	Use_conventional_military_force	Nitish_Kumar	2018-01-02
Congress_(India)	Use_conventional_military_force	Villager_(India)	2018-01-02
Congress_(India)	fight_with_small_arms_and_light_weapons	Villager_(India)	2018-01-02
Congress_Party	Make_an_appeal_or_request	Citizen_(India)	2018-01-02
Congress_Party	Make_statement	Bharatiya_Janata	2018-01-02
Conservative_Party_(Canada)	Use_conventional_military_force	Government_(Canada)	2018-01-02
Constitutional_Court_(Moldova)	Demand	Head_of_Government_(Moldova)	2018-01-02
Constitutional_Court_(Moldova)	Demand	Member_of_Legislative_(Govt)_(Moldova)	2018-01-02
Constitutional_Court_(Moldova)	Praise_or_endorse	Cabinet_/_Council_of_Ministers_/_Advisors_(Moldova)	2018-01-02
Constitutional_Court_(Moldova)	Praise_or_endorse	Igor_Dodon	2018-01-02
Court_Judge_(India)	Arrest,_detain,_or_charge_with_legal_action	Citizen_(India)	2018-01-02
Court_Judge_(India)	Ease_administrative_sanctions	Citizen_(India)	2018-01-02
Court_Judge_(India)	Investigate	Children_(India)	2018-01-02
Court_Judge_(India)	Make_statement	Member_of_the_Judiciary_(India)	2018-01-02
Court_Judge_(India)	Reject	Citizen_(India)	2018-01-02
Court_Judge_(Ireland)	Make_an_appeal_or_request	Citizen_(Ireland)	2018-01-02
Criminal_(Australia)	Use_unconventional_violence	Citizen_(Australia)	2018-01-02
Criminal_(Brazil)	Use_unconventional_violence	Children_(Brazil)	2018-01-02
Criminal_(Germany)	Make_statement	Medical_Association_(Germany)	2018-01-02
Criminal_(Hong_Kong)	Use_unconventional_violence	Children_(Hong_Kong)	2018-01-02
Criminal_(India)	Kill_by_physical_assault	Citizen_(India)	2018-01-02
Criminal_(India)	Use_unconventional_violence	Citizen_(India)	2018-01-02
Criminal_(India)	fight_with_small_arms_and_light_weapons	Police_(India)	2018-01-02
Criminal_(Philippines)	Use_unconventional_violence	Citizen_(Philippines)	2018-01-02
Croatia	Appeal_for_diplomatic_cooperation_(such_as_policy_support)	Slovenia	2018-01-02
Croatia	Engage_in_diplomatic_cooperation	Lithuania	2018-01-02
Croatia	Make_an_appeal_or_request	Slovenia	2018-01-02
Cuba	Arrest,_detain,_or_charge_with_legal_action	Dissident_(Cuba)	2018-01-02
Czech_Republic	Engage_in_diplomatic_cooperation	Azerbaijan	2018-01-02
Dakuku_Peterside	Make_statement	Armed_Gang_(Nigeria)	2018-01-02
Dalia_Grybauskaitė	Praise_or_endorse	Alain_Berset	2018-01-02
Dalit_(India)	Criticize_or_denounce	Citizen_(India)	2018-01-02
Dalit_(India)	Demonstrate_or_rally	Unspecified_Actor	2018-01-02
Dalit_(India)	Make_statement	Police_(India)	2018-01-02
David_Hale	Consult	Foreign_Affairs_(Pakistan)	2018-01-02
David_Hale	Consult	Government_(Pakistan)	2018-01-02
David_Hale	Consult	Pakistan	2018-01-02
David_Parirenyatwa	Consult	The_Herald	2018-01-02
Davies_Chama	Demand	Zambian_Defence_Force	2018-01-02
Davor_Bozinovic	Make_statement	Croatia	2018-01-02
Defense_/_Security_Ministry_(Croatia)	Make_a_visit	Lithuania	2018-01-02
Defense_/_Security_Ministry_(Ukraine)	Make_statement	Ukrinform	2018-01-02
Defense_/_Security_Ministry_(Zambia)	Demand	Zambian_Defence_Force	2018-01-02
Democratic_Alliance	Threaten	Citizen_(South_Africa)	2018-01-02
Democratic_Party_(South_Korea)	Praise_or_endorse	Kim_Jong-Un	2018-01-02
Denis_Sassou_Nguesso	Criticize_or_denounce	Citizen_(Congo)	2018-01-02
Devendra_Fadnavis	Investigate	Court_Judge_(India)	2018-01-02
Devendra_Fadnavis	Investigate	India	2018-01-02
Devendra_Fadnavis	Make_statement	Government_(India)	2018-01-02
Devendra_Fadnavis	Make_statement	Police_(India)	2018-01-02
Dmitry_Peskov	Make_statement	Russia	2018-01-02
Donald_Trump	Accuse	Pakistan	2018-01-02
Donald_Trump	Accuse	South_Asia	2018-01-02
Donald_Trump	Consult	Nawaz_Sharif	2018-01-02
Donald_Trump	Consult	UN_Security_Council	2018-01-02
Donald_Trump	Criticize_or_denounce	Pakistan	2018-01-02
Donald_Trump	Criticize_or_denounce	South_Asia	2018-01-02
Donald_Trump	Demand_meeting,_negotiation	UN_Security_Council	2018-01-02
Donald_Trump	Demand_meeting,_negotiation	United_Nations	2018-01-02
Donald_Trump	Demonstrate_or_rally	Pakistan	2018-01-02
Donald_Trump	Grant_diplomatic_recognition	Israel	2018-01-02
Donald_Trump	Make_a_visit	Israel	2018-01-02
Donald_Trump	Make_statement	Israel	2018-01-02
Donald_Trump	Make_statement	Kim_Jong-Un	2018-01-02
Donald_Trump	Make_statement	North_Korea	2018-01-02
Donald_Trump	Make_statement	Pakistan	2018-01-02
Donald_Trump	Make_statement	South_Korea	2018-01-02
Donald_Trump	Make_statement	UN_Security_Council	2018-01-02
Donald_Trump	Make_statement	United_Nations	2018-01-02
Donald_Trump	Praise_or_endorse	Business_(China)	2018-01-02
Donald_Trump	Praise_or_endorse	Iran	2018-01-02
Donald_Trump	Praise_or_endorse	Protester_(Iran)	2018-01-02
Donald_Trump	Reduce_or_stop_material_aid	Pakistan	2018-01-02
Donald_Trump	Threaten	Iran	2018-01-02
Donald_Trump	Threaten_to_reduce_or_stop_aid	Citizen_(Palestinian_Territory,_Occupied)	2018-01-02
Donald_Trump	Threaten_to_reduce_or_stop_aid	Pakistan	2018-01-02
Donald_Trump	Threaten_to_reduce_or_stop_aid	Palestinian_Territory,_Occupied	2018-01-02
Edgars_Rinkevics	Make_statement	Latvia	2018-01-02
Edgars_Rinkevics	Make_statement	North_Korea	2018-01-02
Education_(India)	Consult	Muslim_(India)	2018-01-02
Education_Ministry_(Iran)	Make_empathetic_comment	Citizen_(Iran)	2018-01-02
Education_Ministry_(Malaysia)	Make_statement	Education_(Malaysia)	2018-01-02
Egypt	Arrest,_detain,_or_charge_with_legal_action	Citizen_(Egypt)	2018-01-02
Egypt	Coerce	Citizen_(Egypt)	2018-01-02
Egypt	Coerce	Islamic_Militant_(Egypt)	2018-01-02
Egypt	Reject_proposal_to_meet,_discuss,_or_negotiate	Sudan	2018-01-02
Egypt	Return,_release_person(s)	Citizen_(Egypt)	2018-01-02
Election_Commission_(India)	Consult	Cabinet_/_Council_of_Ministers_/_Advisors_(India)	2018-01-02
Election_Commission_(Liberia)	Make_statement	George_Weah	2018-01-02
Ellen_Johnson-Sirleaf	Host_a_visit	George_Weah	2018-01-02
Ellen_Johnson-Sirleaf	Praise_or_endorse	George_Weah	2018-01-02
Ellen_Johnson-Sirleaf	Praise_or_endorse	Jewel_Howard-Taylor	2018-01-02
Emmanuel_Macron	Appeal_for_diplomatic_cooperation_(such_as_policy_support)	Citizen_(France)	2018-01-02
Emmanuel_Macron	Consult	Hassan_Rouhani	2018-01-02
Emmanuel_Macron	Discuss_by_telephone	Hassan_Rouhani	2018-01-02
Emmanuel_Macron	Discuss_by_telephone	Xi_Jinping	2018-01-02
Emmanuel_Macron	Express_intent_to_meet_or_negotiate	China	2018-01-02
Emmanuel_Macron	Express_intent_to_meet_or_negotiate	France	2018-01-02
Emmanuel_Macron	Express_intent_to_meet_or_negotiate	Xi_Jinping	2018-01-02
Emmanuel_Macron	Make_a_visit	China	2018-01-02
Emmanuel_Macron	Make_a_visit	Niger	2018-01-02
Emmanuel_Macron	Make_an_appeal_or_request	Citizen_(Iran)	2018-01-02
Emmanuel_Macron	Make_an_appeal_or_request	France	2018-01-02
Emmanuel_Macron	Make_pessimistic_comment	Hassan_Rouhani	2018-01-02
Emmanuel_Macron	Reduce_or_break_diplomatic_relations	Iran	2018-01-02
Emmerson_Mnangagwa	Make_a_visit	Zimbabwe	2018-01-02
Emmerson_Mnangagwa	Make_a_visit	Zimbabwe_Broadcasting_Corporation	2018-01-02
Employee_(Iran)	Defy_norms,_law	Citizen_(Iran)	2018-01-02
Envoy_(United_States)	Consult	Pakistan	2018-01-02
Ernesto_Agazzi	Make_statement	Uruguay	2018-01-02
Estonia	Host_a_visit	Tourist_(Russia)	2018-01-02
Ethiopia	Host_a_visit	Sameh_Shoukry	2018-01-02
European_Commission	Arrest,_detain,_or_charge_with_legal_action	Citizen_(Bulgaria)	2018-01-02
European_Commission	Criticize_or_denounce	Bulgaria	2018-01-02
European_Commission	Engage_in_negotiation	United_Kingdom	2018-01-02
European_Union	Arrest,_detain,_or_charge_with_legal_action	Citizen_(Bulgaria)	2018-01-02
European_Union	Criticize_or_denounce	Bulgaria	2018-01-02
European_Union	Engage_in_diplomatic_cooperation	Member_of_Parliament_(United_Kingdom)	2018-01-02
European_Union	Make_an_appeal_or_request	Iran	2018-01-02
European_Union	Make_optimistic_comment	Hassan_Rouhani	2018-01-02
European_Union	Make_optimistic_comment	Iran	2018-01-02
European_Union	Make_statement	Bulgaria	2018-01-02
European_Union	Praise_or_endorse	George_Weah	2018-01-02
European_Union	Praise_or_endorse	Hassan_Rouhani	2018-01-02
European_Union	Praise_or_endorse	Iran	2018-01-02
European_Union	Sign_formal_agreement	Armenia	2018-01-02
Farm_Worker_(India)	Kill_by_physical_assault	Citizen_(India)	2018-01-02
Fatah	Criticize_or_denounce	Political_Parties_(Palestinian_Territory,_Occupied)	2018-01-02
Fatah	Make_statement	Mike_Pence	2018-01-02
Fayez_Mustafa_Al-Serraj	Make_an_appeal_or_request	Attorney_General_(Libya)	2018-01-02
Fayez_Mustafa_Al-Serraj	Make_an_appeal_or_request	Other_Authorities_/_Officials_(Libya)	2018-01-02
Fernando_Henrique_Cardoso	Make_statement	Geraldo_Alckmin	2018-01-02
Fighter_Bomber_(Denmark)	Make_a_visit	Lithuania	2018-01-02
Fighter_Bomber_(Lithuania)	Express_intent_to_meet_or_negotiate	Lithuania	2018-01-02
Fighter_Bomber_(Saudi_Arabia)	Use_conventional_military_force	Citizen_(Yemen)	2018-01-02
Fire_Brigade_(Australia)	Make_statement	Australia	2018-01-02
Foreign_Affairs_(Cambodia)	Praise_or_endorse	China	2018-01-02
Foreign_Affairs_(China)	Make_statement	Pakistan	2018-01-02
Foreign_Affairs_(China)	Make_statement	Tibet_Autonomous_Region	2018-01-02
Foreign_Affairs_(Indonesia)	Express_intent_to_meet_or_negotiate	Philippines	2018-01-02
Foreign_Affairs_(Iran)	Criticize_or_denounce	Donald_Trump	2018-01-02
Foreign_Affairs_(Iran)	Demand	Donald_Trump	2018-01-02
Foreign_Affairs_(Nigeria)	Make_statement	Muhammadu_Buhari	2018-01-02
Foreign_Affairs_(Pakistan)	Consult	David_Hale	2018-01-02
Foreign_Affairs_(Pakistan)	Consult	Foreign_Affairs_(United_States)	2018-01-02
Foreign_Affairs_(Russia)	Make_optimistic_comment	Iran	2018-01-02
Foreign_Affairs_(Russia)	Make_statement	Iran	2018-01-02
Foreign_Affairs_(Turkey)	Express_accord	Iran	2018-01-02
Foreign_Affairs_(Turkey)	Make_pessimistic_comment	Turkey	2018-01-02
Foreign_Affairs_(United_Arab_Emirates)	Consult	Sharjah_Chamber_of_Commerce_and_Industry	2018-01-02
Foreign_Affairs_(United_States)	Consult	Foreign_Affairs_(Pakistan)	2018-01-02
Foreign_Affairs_(United_States)	Consult	Government_(Pakistan)	2018-01-02
Foreign_Affairs_(United_States)	Consult	Pakistan	2018-01-02
Foreign_Affairs_(United_States)	Make_pessimistic_comment	Pakistan	2018-01-02
Foreign_Affairs_(United_States)	Make_statement	Foreign_Affairs_(Pakistan)	2018-01-02
Foreign_Affairs_(United_States)	Make_statement	Other_Authorities_/_Officials_(Pakistan)	2018-01-02
Foreign_Affairs_(United_States)	Praise_or_endorse	Protester_(Iran)	2018-01-02
France	Host_a_visit	Recep_Tayyip_Erdoğan	2018-01-02
France	Make_a_visit	China	2018-01-02
France	Praise_or_endorse	Cote_d'Ivoire	2018-01-02
France	Praise_or_endorse	Equatorial_Guinea	2018-01-02
France	Praise_or_endorse	Kuwait	2018-01-02
France	Praise_or_endorse	Netherlands	2018-01-02
France	Praise_or_endorse	Peru	2018-01-02
France	Praise_or_endorse	Poland	2018-01-02
Frans_Timmermans	Make_statement	Poland	2018-01-02
Fula_people	Make_statement	Government_(Nigeria)	2018-01-02
George_Weah	Make_a_visit	Ellen_Johnson-Sirleaf	2018-01-02
George_Weah	Make_an_appeal_or_request	Liberia	2018-01-02
George_Weah	Praise_or_endorse	Ellen_Johnson-Sirleaf	2018-01-02
Georgia	Host_a_visit	Serzh_Sargsyan	2018-01-02
Germany	Criticize_or_denounce	Turkey	2018-01-02
Germany	Engage_in_diplomatic_cooperation	Ukraine	2018-01-02
Germany	Express_intent_to_meet_or_negotiate	Ukraine	2018-01-02
Germany	Make_statement	Criminal_(Germany)	2018-01-02
Germany	Reject	Russia	2018-01-02
Ghulam_Nabi_Azad	Demand	A.P._Sharma	2018-01-02
Giorgi_Kvirikashvili	Make_statement	Armenia	2018-01-02
Government_(Afghanistan)	Use_conventional_military_force	Militant_(Afghanistan)	2018-01-02
Government_(Bangladesh)	Use_tactics_of_violent_repression	Activist_(Bangladesh)	2018-01-02
Government_(Burkina_Faso)	Investigate	Citizen_(Burkina_Faso)	2018-01-02
Government_(China)	Demand	Business_(China)	2018-01-02
Government_(China)	Praise_or_endorse	North_Korea	2018-01-02
Government_(China)	Praise_or_endorse	South_Korea	2018-01-02
Government_(India)	Criticize_or_denounce	Citizen_(India)	2018-01-02
Government_(India)	Engage_in_judicial_cooperation	Ghana	2018-01-02
Government_(India)	Express_intent_to_engage_in_material_cooperation	Citizen_(India)	2018-01-02
Government_(India)	Express_intent_to_provide_humanitarian_aid	Employee_(India)	2018-01-02
Government_(India)	Express_intent_to_provide_military_aid	Military_(India)	2018-01-02
Government_(India)	Investigate	Citizen_(India)	2018-01-02
Government_(India)	Make_statement	Military_(India)	2018-01-02
Government_(India)	Reject	People_Associated_with_the_Opposition_(India)	2018-01-02
Government_(Iran)	Use_conventional_military_force	Citizen_(Iran)	2018-01-02
Government_(Iraq)	Express_intent_to_meet_or_negotiate	Iraqi_Kurds	2018-01-02
Government_(Israel)	Return,_release_property	Israel	2018-01-02
Government_(Laos)	Threaten	Laos	2018-01-02
Government_(Pakistan)	Consult	David_Hale	2018-01-02
Government_(Pakistan)	Consult	Foreign_Affairs_(United_States)	2018-01-02
Government_(Pakistan)	Criticize_or_denounce	Donald_Trump	2018-01-02
Government_(Pakistan)	Express_intent_to_engage_in_diplomatic_cooperation_(such_as_policy_support)	Government_(United_States)	2018-01-02
Government_(Somalia)	Make_statement	Legislature_(Somalia)	2018-01-02
Government_(Somalia)	Make_statement	Ministry_(Somalia)	2018-01-02
Government_(Syria)	Criticize_or_denounce	Israel	2018-01-02
Government_(Syria)	Criticize_or_denounce	United_States	2018-01-02
Government_(Syria)	Praise_or_endorse	Iran	2018-01-02
Government_(Tunisia)	Make_statement	Youssef_Chahed	2018-01-02
Government_(Zambia)	Make_an_appeal_or_request	Zambian_Defence_Force	2018-01-02
Government_(Zambia)	Make_statement	Education_(Zambia)	2018-01-02
Government_(Zimbabwe)	Express_intent_to_engage_in_diplomatic_cooperation_(such_as_policy_support)	Business_(Zimbabwe)	2018-01-02
Government_Official_(India)	Use_unconventional_violence	Citizen_(India)	2018-01-02
Governor_(Afghanistan)	Make_an_appeal_or_request	Police_(Afghanistan)	2018-01-02
Governor_(Afghanistan)	Make_statement	Government_Official_(Afghanistan)	2018-01-02
Governor_(Argentina)	Consult	Head_of_Government_(Argentina)	2018-01-02
Governor_(India)	Consult	Vijay_Rupani	2018-01-02
Governor_(India)	Make_an_appeal_or_request	Citizen_(India)	2018-01-02
Governor_(India)	Make_statement	Legislature_(India)	2018-01-02
Governor_(Iran)	Make_statement	Protester_(Iran)	2018-01-02
Governor_(Nigeria)	Accuse	Muhammadu_Buhari	2018-01-02
Governor_(Nigeria)	Make_an_appeal_or_request	Citizen_(Nigeria)	2018-01-02
Governor_(Sudan)	Make_statement	Sudanese_Armed_Forces	2018-01-02
Haider_Al-Abadi	Make_statement	Iraq	2018-01-02
Haider_Al-Abadi	Make_statement	Military_Personnel_-_Special_(Iraq)	2018-01-02
Hamas	Appeal_for_diplomatic_cooperation_(such_as_policy_support)	International	2018-01-02
Hamas	Criticize_or_denounce	Political_Parties_(Palestinian_Territory,_Occupied)	2018-01-02
Hamas	Make_statement	Donald_Trump	2018-01-02
Hamas	Make_statement	Likud	2018-01-02
Hamid_Karzai	Praise_or_endorse	Donald_Trump	2018-01-02
Hamid_Karzai	Praise_or_endorse	Head_of_Government_(United_States)	2018-01-02
Hamid_Karzai	Praise_or_endorse	United_States	2018-01-02
Haqqani_Network	Sexually_assault	Children_(Canada)	2018-01-02
Hassan_Rouhani	Accuse	Israel	2018-01-02
Hassan_Rouhani	Consult	Emmanuel_Macron	2018-01-02
Hassan_Rouhani	Consult	Recep_Tayyip_Erdoğan	2018-01-02
Hassan_Rouhani	Criticize_or_denounce	Donald_Trump	2018-01-02
Hassan_Rouhani	Criticize_or_denounce	France	2018-01-02
Hassan_Rouhani	Criticize_or_denounce	Saudi_Arabia	2018-01-02
Hassan_Rouhani	Discuss_by_telephone	Emmanuel_Macron	2018-01-02
Hassan_Rouhani	Make_an_appeal_or_request	France	2018-01-02
Hassan_Rouhani	Make_statement	Iran	2018-01-02
Hassan_Rouhani	Praise_or_endorse	Emmanuel_Macron	2018-01-02
Hassan_Rouhani	Reduce_or_break_diplomatic_relations	Iran	2018-01-02
Head_of_Government_(Argentina)	Consult	Governor_(Argentina)	2018-01-02
Head_of_Government_(Argentina)	Express_intent_to_meet_or_negotiate	Argentina	2018-01-02
Head_of_Government_(Brazil)	Consult	Medical_Personnel_(Brazil)	2018-01-02
Head_of_Government_(Brazil)	Consult	Ministry_(Brazil)	2018-01-02
Head_of_Government_(Canada)	Consult	Representatives_(Canada)	2018-01-02
Head_of_Government_(Czech_Republic)	Consult	Milos_Zeman	2018-01-02
Head_of_Government_(France)	Make_statement	France	2018-01-02
Head_of_Government_(India)	Demand	Employee_(India)	2018-01-02
Head_of_Government_(Iran)	Make_an_appeal_or_request	Citizen_(France)	2018-01-02
Head_of_Government_(Kenya)	Make_statement	Kenya	2018-01-02
Head_of_Government_(Malaysia)	Demand	Citizen_(Malaysia)	2018-01-02
Head_of_Government_(Malaysia)	Engage_in_symbolic_act	Citizen_(Malaysia)	2018-01-02
Head_of_Government_(Malaysia)	Make_an_appeal_or_request	Citizen_(Malaysia)	2018-01-02
Head_of_Government_(Nigeria)	Make_statement	Militant_(Nigeria)	2018-01-02
Head_of_Government_(Thailand)	Appeal_for_military_aid	Police_(Thailand)	2018-01-02
Head_of_Government_(Thailand)	Complain_officially	Activist_(Thailand)	2018-01-02
Head_of_Government_(Thailand)	Demand	Police_(Thailand)	2018-01-02
Head_of_Government_(United_States)	Accuse	Pakistan	2018-01-02
Head_of_Government_(United_States)	Criticize_or_denounce	Pakistan	2018-01-02
Head_of_Government_(United_States)	Make_statement	Pakistan	2018-01-02
Head_of_Government_(United_States)	Threaten_to_reduce_or_stop_aid	Pakistan	2018-01-02
Head_of_Government_(Zimbabwe)	Make_statement	Government_(Zimbabwe)	2018-01-02
Health_Ministry_(India)	Consult	Medical_Association_(India)	2018-01-02
Health_Ministry_(India)	Make_statement	Anil_Baijal	2018-01-02
Health_Ministry_(Zambia)	Make_statement	Education_(Zambia)	2018-01-02
Healthcare_Facility_(Australia)	Provide_humanitarian_aid	Children_(Australia)	2018-01-02
High_Peace_Council	Appeal_for_diplomatic_cooperation_(such_as_policy_support)	Taliban	2018-01-02
High_Ranking_Military_Personnel_(Iran)	Make_statement	Other_Authorities_/_Officials_(Iran)	2018-01-02
Hindustan_Times	Consult	Police_(India)	2018-01-02
Honduras	Express_intent_to_engage_in_diplomatic_cooperation_(such_as_policy_support)	Tsai_Ing-wen	2018-01-02
Human_Rights_Activist_(Nigeria)	Make_statement	Head_of_Government_(Nigeria)	2018-01-02
I._Gandhi	Arrest,_detain,_or_charge_with_legal_action	Citizen_(India)	2018-01-02
Igor_Dodon	Accuse	Citizen_(Moldova)	2018-01-02
Igor_Dodon	Accuse	Constitutional_Court_(Moldova)	2018-01-02
Igor_Dodon	Criticize_or_denounce	Constitutional_Court_(Moldova)	2018-01-02
Igor_Dodon	Reject	Constitutional_Court_(Moldova)	2018-01-02
Igor_Dodon	Reject	Party_Member_(Moldova)	2018-01-02
Imran_Khan	Criticize_or_denounce	United_States	2018-01-02
Imran_Khan	Make_statement	Pakistan	2018-01-02
India	Accuse	Pakistan	2018-01-02
India	Arrest,_detain,_or_charge_with_legal_action	Citizen_(India)	2018-01-02
India	Arrest,_detain,_or_charge_with_legal_action	Criminal_(India)	2018-01-02
India	Arrest,_detain,_or_charge_with_legal_action	Men_(India)	2018-01-02
India	Arrest,_detain,_or_charge_with_legal_action	Women_(India)	2018-01-02
India	Consider_policy_option	Bhutan	2018-01-02
India	Express_intent_to_cooperate_militarily	Israel	2018-01-02
India	Express_intent_to_provide_material_aid	Women_(India)	2018-01-02
India	Host_a_visit	Manmohan_Singh	2018-01-02
India	Host_a_visit	Manoj_Tiwari	2018-01-02
India	Host_a_visit	Rahul_Gandhi	2018-01-02
India	Host_a_visit	Tenzin_Gyatso	2018-01-02
India	Impose_administrative_sanctions	Citizen_(India)	2018-01-02
India	Investigate	Criminal_(India)	2018-01-02
India	Make_an_appeal_or_request	Congress_(India)	2018-01-02
India	Make_an_appeal_or_request	Domestic_Affairs_(India)	2018-01-02
India	Make_an_appeal_or_request	Member_of_the_Judiciary_(India)	2018-01-02
India	Make_statement	Border_Security_Force	2018-01-02
India	Make_statement	Hardeep_Singh_Puri	2018-01-02
India	Make_statement	Mehbooba_Mufti	2018-01-02
India	Praise_or_endorse	Narendra_Modi	2018-01-02
India	Rally_opposition_against	Citizen_(India)	2018-01-02
India	Share_intelligence_or_information	Pakistan	2018-01-02
India	Use_conventional_military_force	Citizen_(India)	2018-01-02
Indian_Administered_Kashmir	Make_statement	Government_(India)	2018-01-02
Indian_Administered_Kashmir	Make_statement	Legislature_(India)	2018-01-02
Industrial_/_Textiles_/_Mining_Ministry_(Zimbabwe)	Demand	Business_(Zimbabwe)	2018-01-02
Industry_(Zimbabwe)	Yield	Citizen_(Zimbabwe)	2018-01-02
Insurgent_(Afghanistan)	Use_unconventional_violence	Citizen_(Afghanistan)	2018-01-02
Insurgent_(Afghanistan)	Use_unconventional_violence	Military_Personnel_-_Special_(Afghanistan)	2018-01-02
Insurgent_(Boko_Haram)	Abduct,_hijack,_or_take_hostage	Citizen_(Nigeria)	2018-01-02
Insurgent_(Nigeria)	Demand_diplomatic_cooperation_(such_as_policy_support)	Children_(Nigeria)	2018-01-02
Insurgent_(Nigeria)	Demand_diplomatic_cooperation_(such_as_policy_support)	Women_(Nigeria)	2018-01-02
Intergovernmental_Authority_on_Development	Criticize_or_denounce	Citizen_(South_Sudan)	2018-01-02
International	Praise_or_endorse	Citizen_(Palestinian_Territory,_Occupied)	2018-01-02
International	Reject	United_States	2018-01-02
Iran	Accuse	Citizen_(Iran)	2018-01-02
Iran	Arrest,_detain,_or_charge_with_legal_action	Citizen_(Iran)	2018-01-02
Iran	Criticize_or_denounce	France	2018-01-02
Iran	Demand	Russia	2018-01-02
Iran	Engage_in_material_cooperation	Russia	2018-01-02
Iran	Engage_in_material_cooperation	Turkey	2018-01-02
Iran	Host_a_visit	Bahrain	2018-01-02
Iran	Impose_embargo,_boycott,_or_sanctions	Iraq	2018-01-02
Iran	Reduce_or_stop_economic_assistance	Iraqi_Kurdistan	2018-01-02
Iraqi_Kurds	Express_intent_to_meet_or_negotiate	Government_(Iraq)	2018-01-02
Islamic_Revolutionary_Court	Make_statement	Military_Personnel_-_Special_(Iran)	2018-01-02
Islamic_Salvation_Army	Express_intent_to_meet_or_negotiate	Other_Authorities_/_Officials_(Algeria)	2018-01-02
Israel	Arrest,_detain,_or_charge_with_legal_action	Children_(Palestinian_Territory,_Occupied)	2018-01-02
Israel	Criticize_or_denounce	Barack_Obama	2018-01-02
Israel	Employ_aerial_weapons	Citizen_(Israel)	2018-01-02
Israel	Host_a_visit	Donald_Trump	2018-01-02
Israel	Host_a_visit	Narendra_Modi	2018-01-02
Israel	Use_conventional_military_force	Hamas	2018-01-02
Ita_Solomon_Enang	Make_statement	Muhammadu_Buhari	2018-01-02
Italy	Express_intent_to_engage_in_diplomatic_cooperation_(such_as_policy_support)	Organization_for_Security_and_Cooperation_in_Europe	2018-01-02
Jacob_Gedleyihlekisa_Zuma	Make_an_appeal_or_request	Citizen_(Africa)	2018-01-02
Jagadish_Shettar	Consult	Ramalinga_Reddy	2018-01-02
Jean-Yves_Le_Drian	Express_intent_to_meet_or_negotiate	Emmanuel_Macron	2018-01-02
Jean-Yves_Le_Drian	Express_intent_to_meet_or_negotiate	Iran	2018-01-02
Jean-Yves_Le_Drian	Reduce_or_break_diplomatic_relations	Iran	2018-01-02
Jitendra_Singh	Make_statement	Domestic_Affairs_(India)	2018-01-02
Jitendra_Singh	Praise_or_endorse	Rajnath_Singh	2018-01-02
Joseph_Kabila	Appeal_for_diplomatic_cooperation_(such_as_policy_support)	Citizen_(Congo)	2018-01-02
Joseph_Kabila	Appeal_for_diplomatic_cooperation_(such_as_policy_support)	Unidentified_State_Actor	2018-01-02
Juan_Carlos_Varela_Rodríguez	Make_statement	Panama	2018-01-02
Julius_Malema	Make_statement	Government_(South_Africa)	2018-01-02
Kang_Kyung_Wha	Make_statement	North_Korea	2018-01-02
Kassim_Majaliwa	Make_an_appeal_or_request	Citizen_(Tanzania)	2018-01-02
Kazakhstan	Make_statement	António_Manuel_de_Oliveira_Guterres	2018-01-02
Kazakhstan	Make_statement	UN_Security_Council	2018-01-02
Kersti_Kaljulaid	Express_intent_to_meet_or_negotiate	Russia	2018-01-02
Kersti_Kaljulaid	Make_statement	Media_Personnel_(Russia)	2018-01-02
Khawaja_Asif	Make_statement	Afghanistan	2018-01-02
Khawaja_Asif	Make_statement	Pakistan	2018-01-02
Kidnapper_(India)	Make_an_appeal_or_request	Citizen_(India)	2018-01-02
Kim_Jong-Un	Demand_diplomatic_cooperation_(such_as_policy_support)	South_Korea	2018-01-02
Kim_Jong-Un	Express_intent_to_meet_or_negotiate	South_Korea	2018-01-02
Kim_Jong-Un	Make_statement	North_Korea	2018-01-02
Kim_Jong-Un	Make_statement	South_Korea	2018-01-02
Kim_Jong-Un	Make_statement	United_States	2018-01-02
Kim_Jong-Un	Threaten	United_States	2018-01-02
Kodiyeri_Balakrishnan	Make_statement	Military_(India)	2018-01-02
Kurdistan_Workers'_Party	Use_conventional_military_force	Military_(Turkey)	2018-01-02
Labor_Party_(Brazil)	Make_statement	Congress_(Brazil)	2018-01-02
Labor_Union_(Egypt)	Reduce_relations	Citizen_(Egypt)	2018-01-02
Labor_and_Employment_Ministry_(Lebanon)	Make_an_appeal_or_request	Labor_Union_(Lebanon)	2018-01-02
Laos	Express_intent_to_meet_or_negotiate	Cambodia	2018-01-02
Lawmaker_(Afghanistan)	Make_pessimistic_comment	Iran	2018-01-02
Lawmaker_(Germany)	Criticize_or_denounce	Police_(Germany)	2018-01-02
Lawmaker_(India)	Accuse	India	2018-01-02
Lawmaker_(India)	Demonstrate_or_rally	Indian_Administered_Kashmir	2018-01-02
Lawmaker_(India)	Demonstrate_or_rally	Unspecified_Actor	2018-01-02
Lawmaker_(India)	Ease_administrative_sanctions	Citizen_(India)	2018-01-02
Lawmaker_(India)	Make_an_appeal_or_request	Citizen_(India)	2018-01-02
Lawmaker_(India)	Make_an_appeal_or_request	Ministry_(India)	2018-01-02
Lawmaker_(Iran)	Praise_or_endorse	Citizen_(Iran)	2018-01-02
Lawmaker_(Uganda)	Make_statement	Yoweri_Museveni	2018-01-02
Lawyer/Attorney_(Egypt)	Arrest,_detain,_or_charge_with_legal_action	Citizen_(Egypt)	2018-01-02
Lawyer/Attorney_(India)	Make_an_appeal_or_request	Police_(India)	2018-01-02
Lawyer/Attorney_(Nigeria)	Make_statement	Head_of_Government_(Nigeria)	2018-01-02
Lawyer/Attorney_(Ukraine)	Arrest,_detain,_or_charge_with_legal_action	Citizen_(Ukraine)	2018-01-02
Lawyer/Attorney_(United_States)	Make_statement	Mohammed_Maadin_Ali	2018-01-02
Lawyer/Attorney_(Vietnam)	Make_statement	Police_(Vietnam)	2018-01-02
League_of_Women_Voters	Make_an_appeal_or_request	Other_Authorities_/_Officials_(United_States)	2018-01-02
Lebanon	Express_intent_to_engage_in_diplomatic_cooperation_(such_as_policy_support)	Saudi_Arabia	2018-01-02
Lebanon	Make_an_appeal_or_request	Refugee_(Syria)	2018-01-02
Lee_Nak-yeon	Make_statement	North_Korea	2018-01-02
Li_Keqiang	Praise_or_endorse	Dmitry_Anatolyevich_Medvedev	2018-01-02
Li_Keqiang	Praise_or_endorse	Vladimir_Putin	2018-01-02
Liam_Fox	Consult	Trade_Official_(China)	2018-01-02
Liam_Fox	Express_intent_to_meet_or_negotiate	Finance_/_Economy_/_Commerce_/_Trade_Ministry_(China)	2018-01-02
Liam_Fox	Make_a_visit	China	2018-01-02
Liberia	Engage_in_diplomatic_cooperation	Morocco	2018-01-02
Libya	Arrest,_detain,_or_charge_with_legal_action	Immigrants_(Libya)	2018-01-02
Likud	Make_an_appeal_or_request	Unidentified_State_Actor	2018-01-02
Lithuania	Consult	Russia	2018-01-02
Lithuania	Engage_in_diplomatic_cooperation	Croatia	2018-01-02
Lithuania	Host_a_visit	Defense_/_Security_Ministry_(Croatia)	2018-01-02
Lithuania	Host_a_visit	Fighter_Bomber_(Denmark)	2018-01-02
Lok_Sabha	Make_statement	Head_of_Government_(India)	2018-01-02
M.K._Stalin	Make_an_appeal_or_request	India	2018-01-02
M.K._Stalin	Make_statement	Member_of_Parliament_(India)	2018-01-02
M.S._Yadav	Praise_or_endorse	Akhilesh_Yadav	2018-01-02
Mahmoud_Abbas	Criticize_or_denounce	Likud	2018-01-02
Mahmoud_Abbas	Make_statement	Government_(United_States)	2018-01-02
Mahmoud_Abbas	Make_statement	Likud	2018-01-02
Mahmoud_Abbas	Make_statement	Ruling_Party_(Israel)	2018-01-02
Mahmoud_Abbas	Make_statement	Senate_(Palestinian_Territory,_Occupied)	2018-01-02
Malaysia	Host_a_visit	United_Kingdom	2018-01-02
Mamata_Banerjee	Make_statement	Bank_(India)	2018-01-02
Manmohan_Singh	Make_a_visit	India	2018-01-02
Manohar_Parrikar	Make_an_appeal_or_request	Ministry_(India)	2018-01-02
Manohar_Parrikar	Make_statement	Government_(India)	2018-01-02
Manoj_Tiwari	Make_a_visit	India	2018-01-02
Maria_Zakharova	Criticize_or_denounce	Foreign_Affairs_(United_States)	2018-01-02
Marija_Pejcinovic_Buric	Make_statement	Fishermen_(Croatia)	2018-01-02
Marija_Pejcinovic_Buric	Make_statement	Ministry_(Croatia)	2018-01-02
Marise_Payne	Make_statement	Australia	2018-01-02
Mark_Rutte	Make_statement	Media_(Slovenia)	2018-01-02
Mauricio_Macri	Express_intent_to_meet_or_negotiate	Argentina	2018-01-02
Media_(Guinea)	Make_statement	Guinea	2018-01-02
Media_(Pakistan)	Make_pessimistic_comment	Donald_Trump	2018-01-02
Media_Personnel_(Afghanistan)	Make_statement	Afghanistan	2018-01-02
Media_Personnel_(Afghanistan)	Make_statement	Police_(Afghanistan)	2018-01-02
Media_Personnel_(Australia)	Make_statement	Australia	2018-01-02
Media_Personnel_(India)	Consult	Cabinet_/_Council_of_Ministers_/_Advisors_(India)	2018-01-02
Media_Personnel_(India)	Engage_in_symbolic_act	Citizen_(India)	2018-01-02
Media_Personnel_(Nigeria)	Criticize_or_denounce	Muhammadu_Buhari	2018-01-02
Media_Personnel_(South_Africa)	Make_statement	Criminal_(South_Africa)	2018-01-02
Media_Personnel_(South_Africa)	Make_statement	Police_(South_Africa)	2018-01-02
Media_Personnel_(Uganda)	Make_statement	Yoweri_Museveni	2018-01-02
Medical_Association_(India)	Consult	Health_Ministry_(India)	2018-01-02
Medical_Association_(India)	Criticize_or_denounce	Citizen_(India)	2018-01-02
Medical_Association_(India)	Make_statement	Student_(India)	2018-01-02
Medical_Personnel_(Brazil)	Consult	Head_of_Government_(Brazil)	2018-01-02
Medical_Personnel_(India)	Conduct_strike_or_boycott	Unspecified_Actor	2018-01-02
Medical_Personnel_(India)	Criticize_or_denounce	Citizen_(India)	2018-01-02
Medical_Personnel_(India)	Engage_in_diplomatic_cooperation	Healthcare_Facility_(India)	2018-01-02
Medical_Personnel_(India)	Make_an_appeal_or_request	Government_(India)	2018-01-02
Medical_Personnel_(India)	Rally_opposition_against	Citizen_(India)	2018-01-02
Mehbooba_Mufti	Make_optimistic_comment	People_Associated_with_the_Opposition_(India)	2018-01-02
Member_of_Legislative_(Govt)_(India)	Make_statement	Government_(India)	2018-01-02
Member_of_Parliament_(Afghanistan)	Consult	Ministry_of_Energy_and_Water_(Afghanistan)	2018-01-02
Member_of_Parliament_(Germany)	Make_statement	Police_(Germany)	2018-01-02
Member_of_Parliament_(United_Kingdom)	Criticize_or_denounce	Jeremy_Corbyn	2018-01-02
Member_of_Parliament_(United_Kingdom)	Demand	Parliament	2018-01-02
Member_of_the_Judiciary_(China)	Arrest,_detain,_or_charge_with_legal_action	Bank_(China)	2018-01-02
Member_of_the_Judiciary_(India)	Make_an_appeal_or_request	Government_(India)	2018-01-02
Member_of_the_Judiciary_(India)	Make_an_appeal_or_request	India	2018-01-02
Member_of_the_Judiciary_(India)	Make_statement	Party_Member_(India)	2018-01-02
Member_of_the_Judiciary_(India)	Reject	Court_Judge_(India)	2018-01-02
Member_of_the_Judiciary_(Iran)	Demand	Lawyer/Attorney_(Iran)	2018-01-02
Member_of_the_Judiciary_(Singapore)	Arrest,_detain,_or_charge_with_legal_action	Bank_(Singapore)	2018-01-02
Men_(Australia)	Threaten	Police_(Australia)	2018-01-02
Men_(Australia)	Threaten_with_military_force	Police_(Australia)	2018-01-02
Men_(Australia)	Use_unconventional_violence	Police_(Australia)	2018-01-02
Men_(Democratic_Republic_of_Congo)	fight_with_small_arms_and_light_weapons	Religion_(Democratic_Republic_of_Congo)	2018-01-02
Men_(Egypt)	Use_unconventional_violence	Egypt	2018-01-02
Men_(Iran)	Protest_violently,_riot	Police_(Iran)	2018-01-02
Men_(Iran)	Use_unconventional_violence	Police_(Iran)	2018-01-02
Men_(Iraq)	Use_unconventional_violence	Police_(United_States)	2018-01-02
Men_(Singapore)	Use_unconventional_violence	Police_(Singapore)	2018-01-02
Mercosur	Make_a_visit	Brazil	2018-01-02
Michal_Horácek	Complain_officially	Police_(Czech_Republic)	2018-01-02
Michel_Temer	Praise_or_endorse	Party_Member_(Brazil)	2018-01-02
Mike_Ozekhome	Make_statement	Head_of_Government_(Nigeria)	2018-01-02
Militant_(Afghanistan)	Use_as_human_shield	Citizen_(Afghanistan)	2018-01-02
Militant_(India)	Carry_out_suicide_bombing	Police_(India)	2018-01-02
Militant_(Palestinian_Territory,_Occupied)	Make_a_visit	Syria	2018-01-02
Militant_(Palestinian_Territory,_Occupied)	fight_with_artillery_and_tanks	Israel	2018-01-02
Military_(Afghanistan)	Use_conventional_military_force	Militant_(Afghanistan)	2018-01-02
Military_(Afghanistan)	Use_conventional_military_force	Militant_(Islamic_State_of_Iraq_and_the_Levant)	2018-01-02
Military_(India)	Arrest,_detain,_or_charge_with_legal_action	Citizen_(India)	2018-01-02
Military_(India)	Express_intent_to_meet_or_negotiate	China	2018-01-02
Military_(India)	Mobilize_or_increase_armed_forces	India	2018-01-02
Military_(India)	Use_conventional_military_force	Citizen_(India)	2018-01-02
Military_(India)	Use_unconventional_violence	Citizen_(India)	2018-01-02
Military_(Iran)	Use_conventional_military_force	Protester_(Iran)	2018-01-02
Military_(Iraq)	Occupy_territory	Iraq	2018-01-02
Military_(Iraq)	Use_conventional_military_force	Children_(Iraq)	2018-01-02
Military_(Lebanon)	Arrest,_detain,_or_charge_with_legal_action	Terrorist_(Islamic_State_of_Iraq_and_the_Levant)	2018-01-02
Military_(Nigeria)	Investigate	Citizen_(Nigeria)	2018-01-02
Military_(Nigeria)	Provide_humanitarian_aid	Citizen_(Nigeria)	2018-01-02
Military_(Syria)	Mobilize_or_increase_armed_forces	Syria	2018-01-02
Military_(Syria)	Use_conventional_military_force	Armed_Rebel_(Syria)	2018-01-02
Military_(Syria)	Use_conventional_military_force	Combatant_(Syria)	2018-01-02
Military_(Syria)	fight_with_artillery_and_tanks	Syria	2018-01-02
Military_(Thailand)	Cooperate_militarily	United_States	2018-01-02
Military_(Turkey)	Use_conventional_military_force	Kurdistan_Workers'_Party	2018-01-02
Military_Personnel_(India)	Kill_by_physical_assault	Citizen_(India)	2018-01-02
Military_Personnel_(India)	Use_conventional_military_force	Citizen_(India)	2018-01-02
Military_Personnel_(India)	Use_unconventional_violence	Citizen_(India)	2018-01-02
Military_Personnel_(Philippines)	Make_statement	Military_(Philippines)	2018-01-02
Military_Personnel_(Saudi_Arabia)	Make_statement	Saudi_Arabian_Defence_Forces	2018-01-02
Military_Personnel_(South_Africa)	Make_statement	Criminal_(South_Africa)	2018-01-02
Military_Personnel_(South_Africa)	Make_statement	Police_(South_Africa)	2018-01-02
Military_Personnel_-_Special_(Afghanistan)	Use_conventional_military_force	Citizen_(Afghanistan)	2018-01-02
Military_Personnel_-_Special_(Afghanistan)	Use_conventional_military_force	Insurgent_(Afghanistan)	2018-01-02
Military_Personnel_-_Special_(Afghanistan)	Use_conventional_military_force	Taliban	2018-01-02
Military_Personnel_-_Special_(Brazil)	Investigate	Brazil	2018-01-02
Military_Personnel_-_Special_(Democratic_Republic_of_Congo)	Use_conventional_military_force	Citizen_(Democratic_Republic_of_Congo)	2018-01-02
Military_Personnel_-_Special_(Democratic_Republic_of_Congo)	Use_conventional_military_force	Combatant_(Democratic_Republic_of_Congo)	2018-01-02
Military_Personnel_-_Special_(Democratic_Republic_of_Congo)	fight_with_small_arms_and_light_weapons	Protester_(Democratic_Republic_of_Congo)	2018-01-02
Military_Personnel_-_Special_(India)	Mobilize_or_increase_armed_forces	India	2018-01-02
Military_Personnel_-_Special_(Iran)	Arrest,_detain,_or_charge_with_legal_action	Citizen_(Iran)	2018-01-02
Military_Personnel_-_Special_(Iran)	Use_conventional_military_force	Citizen_(Iran)	2018-01-02
Military_Personnel_-_Special_(Iran)	Use_conventional_military_force	Protester_(Iran)	2018-01-02
Military_Personnel_-_Special_(Iran)	Use_conventional_military_force	Rioter_(Iran)	2018-01-02
Militia_(Syria)	Praise_or_endorse	Military_(Syria)	2018-01-02
Milos_Zeman	Consult	Head_of_Government_(Czech_Republic)	2018-01-02
Milos_Zeman	Provide_aid	Andrej_Babis	2018-01-02
Ministry_(Brazil)	Consult	Head_of_Government_(Brazil)	2018-01-02
Ministry_(Denmark)	Make_statement	Denmark	2018-01-02
Ministry_(European_Union)	Make_statement	Bulgaria	2018-01-02
Ministry_(India)	Complain_officially	Citizen_(India)	2018-01-02
Ministry_(India)	Express_intent_to_engage_in_material_cooperation	Citizen_(India)	2018-01-02
Ministry_(India)	Express_intent_to_meet_or_negotiate	India	2018-01-02
Ministry_(India)	Express_intent_to_meet_or_negotiate	Lawmaker_(India)	2018-01-02
Ministry_(India)	Make_statement	Education_Ministry_(India)	2018-01-02
Ministry_(India)	Make_statement	Government_(India)	2018-01-02
Ministry_(India)	Make_statement	Student_(India)	2018-01-02
Ministry_(Iran)	Arrest,_detain,_or_charge_with_legal_action	Citizen_(Iran)	2018-01-02
Ministry_(Iran)	Make_statement	Military_Personnel_-_Special_(Iran)	2018-01-02
Ministry_(Lesotho)	Make_statement	Lesotho	2018-01-02
Ministry_(Syria)	Make_an_appeal_or_request	Refugee_(Syria)	2018-01-02
Ministry_of_Energy_and_Water_(Afghanistan)	Consult	Member_of_Parliament_(Afghanistan)	2018-01-02
Mob_(India)	Physically_assault	Citizen_(India)	2018-01-02
Mohamed_Abdullahi_Mohamed	Express_intent_to_meet_or_negotiate	Somalia	2018-01-02
Mohammad_Javad_Zarif	Criticize_or_denounce	Donald_Trump	2018-01-02
Mohammad_Khatami	Make_an_appeal_or_request	Citizen_(Iran)	2018-01-02
Moon_Jae-in	Engage_in_diplomatic_cooperation	North_Korea	2018-01-02
Morocco	Engage_in_diplomatic_cooperation	Liberia	2018-01-02
Muhammad_VI	Express_intent_to_engage_in_diplomatic_cooperation_(such_as_policy_support)	Head_of_Government_(Liberia)	2018-01-02
Muhammad_VI	Praise_or_endorse	Africa	2018-01-02
Muhammad_ibn_Salman	Consult	Nawaz_Sharif	2018-01-02
Muhammadu_Buhari	Engage_in_negotiation	Chibuike_Rotimi_Amaechi	2018-01-02
Muhammadu_Buhari	Make_statement	Boko_Haram	2018-01-02
Muhammadu_Buhari	Make_statement	Government_(Nigeria)	2018-01-02
Mukhtar_Abbas_Naqvi	Criticize_or_denounce	Congress_(India)	2018-01-02
Murderer_(Australia)	Accuse	Citizen_(Australia)	2018-01-02
Muslim_(India)	Consult	Education_(India)	2018-01-02
N._Chandrababu_Naidu	Appeal_for_diplomatic_cooperation_(such_as_policy_support)	Citizen_(India)	2018-01-02
N._Chandrababu_Naidu	Make_an_appeal_or_request	Citizen_(India)	2018-01-02
N._Chandrababu_Naidu	Make_statement	Government_(India)	2018-01-02
Narendra_Modi	Consult	Cabinet_/_Council_of_Ministers_/_Advisors_(India)	2018-01-02
Narendra_Modi	Make_a_visit	Israel	2018-01-02
Narendra_Modi	Make_statement	Government_(India)	2018-01-02
National_Directorate_of_Security	Make_statement	Militant_(Taliban)	2018-01-02
National_Security_Council	Criticize_or_denounce	Iran	2018-01-02
National_Security_Council	Make_statement	Military_Personnel_(Afghanistan)	2018-01-02
National_Security_Council	Use_conventional_military_force	Afghanistan	2018-01-02
Naval_(Colombia)	Arrest,_detain,_or_charge_with_legal_action	Dissident_(Revolutionary_Armed_Forces_of_Colombia)	2018-01-02
Nawaz_Sharif	Consult	Donald_Trump	2018-01-02
Nawaz_Sharif	Consult	Muhammad_ibn_Salman	2018-01-02
Nawaz_Sharif	Engage_in_negotiation	Saudi_Arabia	2018-01-02
Nawaz_Sharif	Make_a_visit	Saudi_Arabia	2018-01-02
Newspaper_(Saudi_Arabia)	Make_statement	Ministry_(Saudi_Arabia)	2018-01-02
Nicolás_Maduro	Make_statement	Government_(Venezuela)	2018-01-02
Niger	Host_a_visit	Emmanuel_Macron	2018-01-02
Nigeria	Criticize_or_denounce	Muhammadu_Buhari	2018-01-02
Nigeria_Labour_Congress	Make_statement	Muhammadu_Buhari	2018-01-02
Nigerian_Army	Make_statement	Farm_Worker_(Nigeria)	2018-01-02
Nigerian_Army	Make_statement	Fishermen_(Nigeria)	2018-01-02
Nikki_Haley	Make_an_appeal_or_request	Unidentified_State_Actor	2018-01-02
Nikki_Haley	Make_statement	South_Korea	2018-01-02
Nikki_Haley	Reject	Iran	2018-01-02
Nikki_Haley	Threaten	North_Korea	2018-01-02
Nir_Barkat	Accuse	Moshe_Kahlon	2018-01-02
Nirmala_Sitharaman	Express_intent_to_cooperate_militarily	Russia	2018-01-02
North_Korea	Abduct,_hijack,_or_take_hostage	Citizen_(North_Korea)	2018-01-02
North_Korea	Consult	South_Korea	2018-01-02
North_Korea	Engage_in_negotiation	South_Korea	2018-01-02
North_Korea	Express_intent_to_meet_or_negotiate	South_Korea	2018-01-02
North_Korea	Express_intent_to_settle_dispute	South_Korea	2018-01-02
North_Korea	Make_statement	Media_(South_Korea)	2018-01-02
North_Korea	Make_statement	South_Korea	2018-01-02
North_Korea	Make_statement	United_States	2018-01-02
North_Korea	Use_conventional_military_force	Japan	2018-01-02
Ohanaeze_Ndigbo	Criticize_or_denounce	Muhammadu_Buhari	2018-01-02
Other_Authorities_/_Officials_(India)	Investigate	Children_(India)	2018-01-02
Other_Authorities_/_Officials_(India)	Make_statement	India	2018-01-02
Other_Authorities_/_Officials_(North_Korea)	Make_an_appeal_or_request	Criminal_(North_Korea)	2018-01-02
Other_Authorities_/_Officials_(Taiwan)	Investigate	Citizen_(Taiwan)	2018-01-02
Pakistan	Consult	David_Hale	2018-01-02
Pakistan	Consult	Envoy_(United_States)	2018-01-02
Pakistan	Consult	Foreign_Affairs_(United_States)	2018-01-02
Pakistan	Criticize_or_denounce	Donald_Trump	2018-01-02
Pakistan	Criticize_or_denounce	Head_of_Government_(United_States)	2018-01-02
Pakistan	Engage_in_material_cooperation	United_States	2018-01-02
Pakistan	Make_an_appeal_or_request	Envoy_(United_States)	2018-01-02
Pakistan	Make_pessimistic_comment	India	2018-01-02
Pakistan	Make_statement	Donald_Trump	2018-01-02
Pakistan	Reject	Donald_Trump	2018-01-02
Pakistan	Share_intelligence_or_information	India	2018-01-02
Pakistan_People's_Party	Criticize_or_denounce	Head_of_Government_(United_States)	2018-01-02
Pakistan_People's_Party	Make_an_appeal_or_request	Pakistan	2018-01-02
Pakistan_People's_Party	Make_statement	United_States	2018-01-02
Palestine_Liberation_Organization	Threaten	Legislature_(Israel)	2018-01-02
Palestinian_Territory,_Occupied	Arrest,_detain,_or_charge_with_legal_action	Children_(Palestinian_Territory,_Occupied)	2018-01-02
Palestinian_Territory,_Occupied	Criticize_or_denounce	Donald_Trump	2018-01-02
Palestinian_Territory,_Occupied	Make_statement	United_States	2018-01-02
Palestinian_Territory,_Occupied	Receive_deployment_of_peacekeepers	United_States	2018-01-02
Pan_Africanist_Congress_of_Azania	Praise_or_endorse	African_National_Congress	2018-01-02
Party_Member_(Germany)	Make_an_appeal_or_request	Citizen_(Germany)	2018-01-02
Party_Member_(Germany)	Make_an_appeal_or_request	Justice_Department/Ministery_(Germany)	2018-01-02
Party_Member_(Germany)	Make_statement	Angela_Merkel	2018-01-02
Party_Member_(India)	Accuse	Rahul_Gandhi	2018-01-02
Party_Member_(India)	Make_statement	Congress_(India)	2018-01-02
Party_Member_(Iran)	Accuse	United_States	2018-01-02
Party_Member_(Iran)	Make_an_appeal_or_request	Government_(Iran)	2018-01-02
Party_Member_(Palestinian_Territory,_Occupied)	Make_an_appeal_or_request	Israel	2018-01-02
Party_Member_(South_Korea)	Make_statement	Government_(South_Korea)	2018-01-02
Party_Member_(Uganda)	Demonstrate_or_rally	Unspecified_Actor	2018-01-02
Party_President_(India)	Accuse	Citizen_(India)	2018-01-02
Party_President_(India)	Accuse	Military_(India)	2018-01-02
Paul_Keating	Criticize_or_denounce	Citizen_(Australia)	2018-01-02
Pavlo_Klimkin	Express_intent_to_meet_or_negotiate	Sigmar_Gabriel	2018-01-02
Pedro_Pablo_Kuczynski	Express_intent_to_ease_administrative_sanctions	Alberto_Fujimori	2018-01-02
People's_Democratic_Party_(Nigeria)	Make_statement	Muhammadu_Buhari	2018-01-02
People_Associated_with_the_Opposition_(India)	Demonstrate_or_rally	Bharatiya_Janata	2018-01-02
People_Associated_with_the_Opposition_(Rashtriya_Janata_Dal)	Accuse	Ruling_Party_(India)	2018-01-02
People_Associated_with_the_Opposition_(Republic_Party)	Demonstrate_or_rally	Unspecified_Actor	2018-01-02
Philip_Mpango	Make_statement	Tanzania	2018-01-02
Pinarayi_Vijayan	Make_statement	Bharatiya_Janata	2018-01-02
Police_(Afghanistan)	Use_conventional_military_force	Citizen_(Afghanistan)	2018-01-02
Police_(Algeria)	Arrest,_detain,_or_charge_with_legal_action	Men_(Algeria)	2018-01-02
Police_(Australia)	Appeal_for_aid	Citizen_(Australia)	2018-01-02
Police_(Australia)	Arrest,_detain,_or_charge_with_legal_action	Citizen_(Australia)	2018-01-02
Police_(Australia)	Investigate	Australia	2018-01-02
Police_(Australia)	Investigate	Women_(Australia)	2018-01-02
Police_(Australia)	Make_an_appeal_or_request	Citizen_(Australia)	2018-01-02
Police_(Bangladesh)	Make_statement	Biman_Bangladesh_Airlines	2018-01-02
Police_(Bangladesh)	Make_statement	Other_Authorities_/_Officials_(Bangladesh)	2018-01-02
Police_(Brazil)	Make_statement	Criminal_(Brazil)	2018-01-02
Police_(Cambodia)	Provide_humanitarian_aid	Men_(Australia)	2018-01-02
Police_(Cambodia)	Seize_or_damage_property	Cambodia	2018-01-02
Police_(Cambodia)	Seize_or_damage_property	Citizen_(Cambodia)	2018-01-02
Police_(Czech_Republic)	Make_statement	Michal_Horácek	2018-01-02
Police_(Germany)	Appeal_for_intelligence	Lawyer/Attorney_(Germany)	2018-01-02
Police_(Germany)	Arrest,_detain,_or_charge_with_legal_action	Attacker_(Germany)	2018-01-02
Police_(Germany)	Arrest,_detain,_or_charge_with_legal_action	Muslim_(Germany)	2018-01-02
Police_(Germany)	Complain_officially	Citizen_(Germany)	2018-01-02
Police_(India)	Accuse	Citizen_(India)	2018-01-02
Police_(India)	Accuse	Employee_(India)	2018-01-02
Police_(India)	Accuse	Thief_(India)	2018-01-02
Police_(India)	Arrest,_detain,_or_charge_with_legal_action	Children_(India)	2018-01-02
Police_(India)	Arrest,_detain,_or_charge_with_legal_action	Citizen_(India)	2018-01-02
Police_(India)	Arrest,_detain,_or_charge_with_legal_action	Criminal_(India)	2018-01-02
Police_(India)	Arrest,_detain,_or_charge_with_legal_action	Dalit_(India)	2018-01-02
Police_(India)	Arrest,_detain,_or_charge_with_legal_action	Kidnapper_(India)	2018-01-02
Police_(India)	Arrest,_detain,_or_charge_with_legal_action	Men_(India)	2018-01-02
Police_(India)	Arrest,_detain,_or_charge_with_legal_action	Women_(India)	2018-01-02
Police_(India)	Coerce	Citizen_(India)	2018-01-02
Police_(India)	Complain_officially	Citizen_(India)	2018-01-02
Police_(India)	Complain_officially	Head_of_Government_(India)	2018-01-02
Police_(India)	Confiscate_property	Citizen_(India)	2018-01-02
Police_(India)	Confiscate_property	India	2018-01-02
Police_(India)	Consult	Hindustan_Times	2018-01-02
Police_(India)	Investigate	Children_(India)	2018-01-02
Police_(India)	Investigate	Citizen_(India)	2018-01-02
Police_(India)	Make_statement	Criminal_(India)	2018-01-02
Police_(India)	Make_statement	Villager_(India)	2018-01-02
Police_(India)	Mobilize_or_increase_police_power	India	2018-01-02
Police_(India)	Provide_military_aid	Tenzin_Gyatso	2018-01-02
Police_(India)	Use_conventional_military_force	Citizen_(India)	2018-01-02
Police_(India)	Use_tactics_of_violent_repression	Activist_(India)	2018-01-02
Police_(Indonesia)	Investigate	Treasury/Finance_Ministry_(Indonesia)	2018-01-02
Police_(Iran)	Use_conventional_military_force	Citizen_(Iran)	2018-01-02
Police_(Iran)	Use_conventional_military_force	Iran	2018-01-02
Police_(Iran)	Use_tactics_of_violent_repression	Protester_(Iran)	2018-01-02
Police_(Israel)	Return,_release_person(s)	Khalida_Jarrar	2018-01-02
Police_(Malaysia)	Make_statement	Thief_(Malaysia)	2018-01-02
Police_(Mozambique)	Use_conventional_military_force	Citizen_(Mozambique)	2018-01-02
Police_(Mozambique)	fight_with_small_arms_and_light_weapons	Thief_(Mozambique)	2018-01-02
Police_(Nigeria)	Arrest,_detain,_or_charge_with_legal_action	Citizen_(Nigeria)	2018-01-02
Police_(Nigeria)	Investigate	Men_(Nigeria)	2018-01-02
Police_(South_Africa)	Arrest,_detain,_or_charge_with_legal_action	Criminal_(South_Africa)	2018-01-02
Police_(South_Africa)	Physically_assault	Men_(South_Africa)	2018-01-02
Police_(South_Africa)	Sexually_assault	Women_(South_Africa)	2018-01-02
Police_(South_Africa)	fight_with_small_arms_and_light_weapons	Men_(South_Africa)	2018-01-02
Police_(South_Korea)	Arrest,_detain,_or_charge_with_legal_action	Men_(South_Korea)	2018-01-02
Police_(South_Korea)	Return,_release_person(s)	Men_(South_Korea)	2018-01-02
Police_(South_Sudan)	Express_intent_to_engage_in_diplomatic_cooperation_(such_as_policy_support)	Citizen_(South_Sudan)	2018-01-02
Police_(Uganda)	Physically_assault	Party_Member_(Uganda)	2018-01-02
Police_(Ukraine)	Investigate	Citizen_(Ukraine)	2018-01-02
Police_(Vietnam)	Make_statement	Intelligence_Officer_(Vietnam)	2018-01-02
Political_Parties_(Indonesia)	Praise_or_endorse	Party_Member_(Indonesia)	2018-01-02
Pope_Francis	Make_an_appeal_or_request	Citizen_(Holy_See_(Vatican_City_State))	2018-01-02
Presidential_Press_Service_(Uganda)	Make_statement	Yoweri_Museveni	2018-01-02
Professor_(Nigeria)	Make_statement	Muhammadu_Buhari	2018-01-02
Protester_(Democratic_Republic_of_Congo)	Demonstrate_or_rally	Military_Personnel_(Democratic_Republic_of_Congo)	2018-01-02
Protester_(India)	Demonstrate_or_rally	Devendra_Fadnavis	2018-01-02
Protester_(India)	Demonstrate_or_rally	Unspecified_Actor	2018-01-02
Protester_(India)	Obstruct_passage,_block	India	2018-01-02
Protester_(India)	Obstruct_passage,_block	Unspecified_Actor	2018-01-02
Protester_(India)	Protest_violently,_riot	Unspecified_Actor	2018-01-02
Protester_(Iran)	Demonstrate_or_rally	Government_(Iran)	2018-01-02
Protester_(Iran)	Demonstrate_or_rally	Military_Personnel_-_Special_(Iran)	2018-01-02
Protester_(Iran)	Demonstrate_or_rally	Police_(Iran)	2018-01-02
Protester_(Iran)	Demonstrate_or_rally	Sayyed_Ali_Khamenei	2018-01-02
Protester_(Iran)	Demonstrate_or_rally	Unspecified_Actor	2018-01-02
Protester_(Iran)	Protest_violently,_riot	Military_Personnel_-_Special_(Iran)	2018-01-02
Protester_(Iran)	Protest_violently,_riot	Police_(Iran)	2018-01-02
Protester_(Iran)	Protest_violently,_riot	Unspecified_Actor	2018-01-02
Protester_(Iran)	Reject	Police_(Iran)	2018-01-02
Protester_(Israel)	Demonstrate_or_rally	Unspecified_Actor	2018-01-02
Protester_(Morocco)	Demonstrate_or_rally	Unspecified_Actor	2018-01-02
Protester_(Ukraine)	Demonstrate_or_rally	Police_(Ukraine)	2018-01-02
Protester_(Ukraine)	Demonstrate_or_rally	Ukraine	2018-01-02
Protester_(Ukraine)	Demonstrate_or_rally	Unspecified_Actor	2018-01-02
Public_Prosecutor_(Egypt)	Arrest,_detain,_or_charge_with_legal_action	Men_(Egypt)	2018-01-02
Public_Safety_Canada	Make_statement	Government_(Canada)	2018-01-02
Puntland	Make_pessimistic_comment	Combatant_(Al-Shabaab)	2018-01-02
Rahul_Gandhi	Criticize_or_denounce	Bharatiya_Janata	2018-01-02
Rahul_Gandhi	Make_a_visit	India	2018-01-02
Rajya_Sabha	Threaten	Education_(India)	2018-01-02
Ram_Nath_Kovind	Engage_in_symbolic_act	Education_(India)	2018-01-02
Ramalinga_Reddy	Consult	Jagadish_Shettar	2018-01-02
Ramesh_Chennithala	Make_an_appeal_or_request	Government_(India)	2018-01-02
Rashtriya_Swayamsevak_Sangh	Express_intent_to_meet_or_negotiate	Bharatiya_Janata	2018-01-02
Ravi_Shankar_Prasad	Make_statement	Government_(India)	2018-01-02
Raúl_Castro	Express_intent_to_change_leadership	Cuba	2018-01-02
Recep_Tayyip_Erdoğan	Consult	Hassan_Rouhani	2018-01-02
Recep_Tayyip_Erdoğan	Make_a_visit	France	2018-01-02
Representatives_(Canada)	Consult	Head_of_Government_(Canada)	2018-01-02
Representatives_(India)	Demonstrate_or_rally	Manohar_Parrikar	2018-01-02
Republican_Party_(India)	Make_statement	Indigenous_People_(India)	2018-01-02
Revolutionary_Armed_Forces_of_Colombia	Make_an_appeal_or_request	Citizen_(Colombia)	2018-01-02
Rioter_(Iran)	Use_unconventional_violence	Police_(Iran)	2018-01-02
Rioter_(Iran)	fight_with_small_arms_and_light_weapons	Police_(Iran)	2018-01-02
Royal_Administration_(Saudi_Arabia)	Conduct_hunger_strike	Unspecified_Actor	2018-01-02
Ruling_Party_(Nigeria)	Make_statement	Muhammadu_Buhari	2018-01-02
Russia	Consult	Lithuania	2018-01-02
Russia	Engage_in_diplomatic_cooperation	China	2018-01-02
Russia	Make_an_appeal_or_request	Lithuania	2018-01-02
Saeb_Erekat	Make_statement	Israel	2018-01-02
Saeb_Erekat	Make_statement	Knesset	2018-01-02
Saeb_Erekat	Make_statement	Mahmoud_Abbas	2018-01-02
Saeima	Make_statement	Maris_Kucinskis	2018-01-02
Saeima	Make_statement	Ministry_(Latvia)	2018-01-02
Sameh_Shoukry	Make_a_visit	Ethiopia	2018-01-02
Sansern_Kaewkamnerd	Make_statement	Police_(Thailand)	2018-01-02
Saudi_Arabia	Employ_aerial_weapons	Citizen_(Yemen)	2018-01-02
Saudi_Arabia	Engage_in_negotiation	Nawaz_Sharif	2018-01-02
Saudi_Arabia	Host_a_visit	Nawaz_Sharif	2018-01-02
Saudi_Arabian_Defence_Forces	Use_conventional_military_force	Armed_Gang_(Saudi_Arabia)	2018-01-02
Saudi_Arabian_Defence_Forces	fight_with_small_arms_and_light_weapons	Citizen_(Saudi_Arabia)	2018-01-02
Sayyed_Ali_Khamenei	Accuse	Citizen_(Iran)	2018-01-02
Sayyed_Ali_Khamenei	Accuse	Germany	2018-01-02
Sayyed_Ali_Khamenei	Demonstrate_or_rally	Iran	2018-01-02
Sayyed_Ali_Khamenei	Express_intent_to_cooperate	Media_(Iran)	2018-01-02
Sayyed_Ali_Khamenei	Express_intent_to_meet_or_negotiate	Citizen_(Iran)	2018-01-02
Sayyed_Ali_Khamenei	Make_statement	Iran	2018-01-02
Sayyed_Ali_Khamenei	Make_statement	Military_(Iran)	2018-01-02
Sebastian_Kurz	Make_pessimistic_comment	Mark_Rutte	2018-01-02
Serzh_Sargsyan	Make_a_visit	Georgia	2018-01-02
Sharad_Pawar	Accuse	Government_(India)	2018-01-02
Sharad_Pawar	Praise_or_endorse	Protester_(India)	2018-01-02
Sharjah_Chamber_of_Commerce_and_Industry	Consult	Foreign_Affairs_(United_Arab_Emirates)	2018-01-02
Sharjah_Chamber_of_Commerce_and_Industry	Praise_or_endorse	South_Africa	2018-01-02
Sigmar_Gabriel	Express_intent_to_meet_or_negotiate	Pavlo_Klimkin	2018-01-02
Sigmar_Gabriel	Express_intent_to_meet_or_negotiate	Ukraine	2018-01-02
Singapore	Arrest,_detain,_or_charge_with_legal_action	Businessperson_(Vietnam)	2018-01-02
Singapore	Arrest,_detain,_or_charge_with_legal_action	Citizen_(Vietnam)	2018-01-02
Singapore	Arrest,_detain,_or_charge_with_legal_action	Intelligence_Officer_(Vietnam)	2018-01-02
Sitaram_Yechury	Accuse	Bharatiya_Janata	2018-01-02
Sitaram_Yechury	Criticize_or_denounce	Bharatiya_Janata	2018-01-02
Sitaram_Yechury	Make_an_appeal_or_request	India	2018-01-02
Sitaram_Yechury	Make_statement	Bharatiya_Janata	2018-01-02
Sitaram_Yechury	Make_statement	Government_(India)	2018-01-02
Somalia	Engage_in_symbolic_act	Abdiweli_Mohamed_Ali	2018-01-02
Somalia	Praise_or_endorse	Abdiweli_Mohamed_Ali	2018-01-02
South_Africa	Accuse	Citizen_(South_Africa)	2018-01-02
South_Africa	Arrest,_detain,_or_charge_with_legal_action	Citizen_(South_Africa)	2018-01-02
South_Africa	Arrest,_detain,_or_charge_with_legal_action	Criminal_(South_Africa)	2018-01-02
South_Africa	Use_conventional_military_force	Criminal_(South_Africa)	2018-01-02
South_Korea	Consult	North_Korea	2018-01-02
South_Korea	Engage_in_negotiation	North_Korea	2018-01-02
South_Korea	Express_intent_to_meet_or_negotiate	North_Korea	2018-01-02
South_Korea	Praise_or_endorse	Kim_Jong-Un	2018-01-02
Student_(Iran)	Demonstrate_or_rally	Unspecified_Actor	2018-01-02
Sushil_Kumar_Modi	Accuse	Government_(India)	2018-01-02
Sushil_Kumar_Modi	Make_statement	L.P._Yadav	2018-01-02
Sushma_Swaraj	Express_intent_to_meet_or_negotiate	Don_Pramudwinai	2018-01-02
Sushma_Swaraj	Express_intent_to_meet_or_negotiate	Foreign_Affairs_(Thailand)	2018-01-02
Sushma_Swaraj	Express_intent_to_meet_or_negotiate	Indonesia	2018-01-02
Sushma_Swaraj	Express_intent_to_meet_or_negotiate	Singapore	2018-01-02
Sushma_Swaraj	Express_intent_to_meet_or_negotiate	Thailand	2018-01-02
Sweden	Arrest,_detain,_or_charge_with_legal_action	Citizen_(Sweden)	2018-01-02
Syria	Criticize_or_denounce	Government_(United_States)	2018-01-02
Syria	Criticize_or_denounce	United_States	2018-01-02
Syria	Host_a_visit	Militant_(Palestinian_Territory,_Occupied)	2018-01-02
Syria	Praise_or_endorse	Iran	2018-01-02
Syrian_Observatory_for_Human_Rights	Make_statement	Activist_(Syria)	2018-01-02
Taiwan	Accuse	Member_of_the_Judiciary_(Taiwan)	2018-01-02
Taiwan	Make_an_appeal_or_request	Nigeria	2018-01-02
Taliban	Return,_release_person(s)	Citizen_(Afghanistan)	2018-01-02
Taliban	Use_conventional_military_force	Afghanistan	2018-01-02
Taliban	Use_conventional_military_force	Military_Personnel_-_Special_(Afghanistan)	2018-01-02
Taliban	Use_conventional_military_force	Police_(Afghanistan)	2018-01-02
Taliban	Use_unconventional_violence	Citizen_(Iraq)	2018-01-02
Tanya_Plibersek	Deny_responsibility	Malcolm_Bligh_Turnbull	2018-01-02
Tanya_Plibersek	Reject	Malcolm_Bligh_Turnbull	2018-01-02
Tarek_William_Saab	Make_statement	Lawyer/Attorney_(Venezuela)	2018-01-02
Tejashwi_Prasad_Yadav	Demand	Government_(India)	2018-01-02
Tejashwi_Prasad_Yadav	Make_pessimistic_comment	Ministry_(India)	2018-01-02
Tenzin_Gyatso	Make_a_visit	India	2018-01-02
Terrorist_(Pakistan)	Use_unconventional_violence	Central_Reserve_Police_Force	2018-01-02
Terrorist_(Pakistan)	Use_unconventional_violence	Citizen_(India)	2018-01-02
Tesco	Demand_intelligence_cooperation	Employee_(United_Kingdom)	2018-01-02
Thailand	Express_intent_to_engage_in_diplomatic_cooperation_(such_as_policy_support)	Laos	2018-01-02
Thailand	Express_intent_to_engage_in_diplomatic_cooperation_(such_as_policy_support)	Myanmar	2018-01-02
Thailand	Express_intent_to_meet_or_negotiate	Cambodia	2018-01-02
The_Herald	Consult	David_Parirenyatwa	2018-01-02
Tibet_Autonomous_Region	Arrest,_detain,_or_charge_with_legal_action	Militia_(India)	2018-01-02
Tim_Fischer	Accuse	United_States	2018-01-02
Tony_Abbott	Criticize_or_denounce	Government_(Australia)	2018-01-02
Toronto_Police_Service	Investigate	Men_(Canada)	2018-01-02
Tourist_(Russia)	Make_a_visit	Estonia	2018-01-02
Trade_Official_(China)	Consult	Liam_Fox	2018-01-02
Transport_(North_Korea)	Defy_norms,_law	United_Nations	2018-01-02
Treasury/Finance_Ministry_(France)	Make_statement	France	2018-01-02
Treasury/Finance_Ministry_(India)	Make_statement	Bank_(India)	2018-01-02
Treasury/Finance_Ministry_(Lebanon)	Accuse	Citizen_(Lebanon)	2018-01-02
Treasury/Finance_Ministry_(Lebanon)	Accuse	Employee_(Lebanon)	2018-01-02
Turkey	Accuse	Fethullah_Gulen	2018-01-02
Turkey	Accuse	Military_(Turkey)	2018-01-02
Turkey	Arrest,_detain,_or_charge_with_legal_action	Citizen_(Turkey)	2018-01-02
Turkey	Criticize_or_denounce	Germany	2018-01-02
Turkey	Make_statement	Iran	2018-01-02
Turkey	Praise_or_endorse	Qatar	2018-01-02
Turkish_Army	Reduce_relations	Military_(Turkey)	2018-01-02
Tzipi_Livni	Make_statement	Benjamin_Netanyahu	2018-01-02
Tzipi_Livni	Make_statement	Israel	2018-01-02
UN_Security_Council	Consult	Donald_Trump	2018-01-02
UN_Security_Council	Consult	United_Nations_Human_Rights_Council	2018-01-02
UN_Security_Council	Make_statement	Head_of_Government_(United_States)	2018-01-02
UN_Security_Council	Sign_formal_agreement	United_States	2018-01-02
USKOK	Arrest,_detain,_or_charge_with_legal_action	Citizen_(China)	2018-01-02
Ukraine	Engage_in_diplomatic_cooperation	Germany	2018-01-02
Ukraine	Express_intent_to_meet_or_negotiate	Germany	2018-01-02
Ukraine	Make_optimistic_comment	Bulgaria	2018-01-02
Umar_al_Bashir	Make_statement	Government_(Sudan)	2018-01-02
United_Kingdom	Engage_in_negotiation	Belgium	2018-01-02
United_Kingdom	Engage_in_negotiation	European_Commission	2018-01-02
United_Kingdom	Make_a_visit	Malaysia	2018-01-02
United_Kingdom	Make_an_appeal_or_request	Iran	2018-01-02
United_Nations	Accuse	Other_Authorities_/_Officials_(Saudi_Arabia)	2018-01-02
United_Nations	Criticize_or_denounce	Saudi_Arabia	2018-01-02
United_Nations	Make_an_appeal_or_request	Saudi_Arabia	2018-01-02
United_Nations	Make_statement	Police_(Democratic_Republic_of_Congo)	2018-01-02
United_Nations	Rally_support_on_behalf_of	Human_Rights_Activist_(Saudi_Arabia)	2018-01-02
United_Nations	Sign_formal_agreement	United_States	2018-01-02
United_Nations_Human_Rights_Council	Consult	UN_Security_Council	2018-01-02
United_States	Accuse	Palestinian_Territory,_Occupied	2018-01-02
United_States	Appeal_to_others_to_meet_or_negotiate	Iran	2018-01-02
United_States	Express_intent_to_meet_or_negotiate	UN_Security_Council	2018-01-02
United_States	Express_intent_to_meet_or_negotiate	United_Nations	2018-01-02
United_States	Grant_diplomatic_recognition	Israel	2018-01-02
United_States	Make_an_appeal_or_request	Iran	2018-01-02
United_States	Make_pessimistic_comment	Kim_Jong-Un	2018-01-02
United_States	Make_statement	James_A._Kelly	2018-01-02
United_States	Make_statement	Terrorist_(Islamic_State_of_Iraq_and_the_Levant)	2018-01-02
United_States	Praise_or_endorse	Citizen_(Iran)	2018-01-02
United_States	Provide_aid	Pakistan	2018-01-02
United_States	Provide_economic_aid	Pakistan	2018-01-02
United_States	Provide_humanitarian_aid	Palestinian_Territory,_Occupied	2018-01-02
United_States	Provide_military_protection_or_peacekeeping	Palestinian_Territory,_Occupied	2018-01-02
United_States	Reduce_or_stop_material_aid	Pakistan	2018-01-02
United_States	Sign_formal_agreement	UN_Security_Council	2018-01-02
United_States	Sign_formal_agreement	United_Nations	2018-01-02
United_States	Threaten	Pakistan	2018-01-02
United_States	Use_conventional_military_force	North_Korea	2018-01-02
Unity_Party	Make_an_appeal_or_request	Education_(India)	2018-01-02
Venkaiah_Naidu	Make_an_appeal_or_request	Citizen_(India)	2018-01-02
Vietnam	Arrest,_detain,_or_charge_with_legal_action	Intelligence_Officer_(Vietnam)	2018-01-02
Vietnam	Express_intent_to_meet_or_negotiate	Cambodia	2018-01-02
Vijay_Rupani	Consult	Governor_(India)	2018-01-02
Villager_(India)	Make_statement	Police_(India)	2018-01-02
Villager_(India)	Make_statement	Sharad_Pawar	2018-01-02
Vishva_Hindu_Parishad	Express_intent_to_meet_or_negotiate	Education_(India)	2018-01-02
Vishva_Hindu_Parishad	Express_intent_to_meet_or_negotiate	India	2018-01-02
Vladimir_Putin	Discuss_by_telephone	Benjamin_Netanyahu	2018-01-02
Vladimir_Putin	Express_intent_to_cooperate	Benjamin_Netanyahu	2018-01-02
Vladimir_Putin	Sign_formal_agreement	Xi_Jinping	2018-01-02
Wang_Yi	Express_intent_to_engage_in_diplomatic_cooperation_(such_as_policy_support)	Russia	2018-01-02
Women_(India)	Protest_violently,_riot	Unspecified_Actor	2018-01-02
Women_(Iran)	Demonstrate_or_rally	Unspecified_Actor	2018-01-02
Women_(Norway)	Accuse	Trond_Giske	2018-01-02
World_Trade_Organization	Make_an_appeal_or_request	Citizen_(Niger)	2018-01-02
World_Wildlife_Fund	Praise_or_endorse	China	2018-01-02
Xi_Jinping	Discuss_by_telephone	Emmanuel_Macron	2018-01-02
Xi_Jinping	Sign_formal_agreement	Vladimir_Putin	2018-01-02
Yang_Jiechi	Express_intent_to_meet_or_negotiate	Ajit_Doval	2018-01-02
Yisra'el_Katz	Make_statement	Iran	2018-01-02
Yogi_Adityanath	Make_statement	Government_(India)	2018-01-02
Youssef_Chahed	Express_intent_to_engage_in_diplomatic_cooperation_(such_as_policy_support)	Béji_Caïd_Es-Sebsi	2018-01-02
Youssef_Chahed	Express_intent_to_engage_in_diplomatic_cooperation_(such_as_policy_support)	Head_of_Government_(Tunisia)	2018-01-02
Yoweri_Museveni	Make_statement	Member_of_Parliament_(Uganda)	2018-01-02
Yoweri_Museveni	Praise_or_endorse	Lawmaker_(Uganda)	2018-01-02
Yoweri_Museveni	Praise_or_endorse	Legislature_(Uganda)	2018-01-02
Yoweri_Museveni	Praise_or_endorse	Member_of_Parliament_(Uganda)	2018-01-02
Zimbabwe	Host_a_visit	Emmerson_Mnangagwa	2018-01-02
Zimbabwe	Make_statement	Revolutionary_Party_(Zimbabwe)	2018-01-02
Zimbabwe_Broadcasting_Corporation	Host_a_visit	Emmerson_Mnangagwa	2018-01-02
al-Mayadeen_TV	Consult	Ali_Shamkhani	2018-01-02
Aam_Aadmi_Party	Criticize_or_denounce	Arvind_Kejriwal	2018-01-03
Activist_(Bajrang_Dal)	Protest_violently,_riot	Unspecified_Actor	2018-01-03
Activist_(Bharatiya_Janata)	Demonstrate_or_rally	Congress_(India)	2018-01-03
Activist_(India)	Demonstrate_or_rally	Unspecified_Actor	2018-01-03
Activist_(India)	Make_statement	C._Shekhar	2018-01-03
Activist_(India)	Protest_violently,_riot	Unspecified_Actor	2018-01-03
Activist_(Indonesia)	Make_pessimistic_comment	Chief_Court_Judge_(Indonesia)	2018-01-03
Afghanistan	Arrest,_detain,_or_charge_with_legal_action	Citizen_(Afghanistan)	2018-01-03
Afghanistan	Make_a_visit	Wang_Yi	2018-01-03
Afghanistan	Provide_economic_aid	Pakistan	2018-01-03
Aivars_Lembergs	Provide_aid	Farm_Worker_(Latvia)	2018-01-03
Ajay_Maken	Accuse	Businessperson_(India)	2018-01-03
Akhilesh_Yadav	Express_intent_to_meet_or_negotiate	Citizen_(India)	2018-01-03
Akhilesh_Yadav	Express_intent_to_meet_or_negotiate	Party_Member_(India)	2018-01-03
Al-Shabaab	Acknowledge_or_claim_responsibility	Police_(Kenya)	2018-01-03
Al-Shabaab	Use_conventional_military_force	Police_(Kenya)	2018-01-03
Al-Shabaab	Use_conventional_military_force	Russia	2018-01-03
Al-Shabaab	Use_conventional_military_force	Somalia	2018-01-03
Al-Watan_(Syria)	Make_statement	Jabhat_al-Nusra	2018-01-03
Alexei_Navalny	Appeal_for_judicial_cooperation	Citizen_(Russia)	2018-01-03
Alexei_Navalny	Complain_officially	Election_Commission_(Russia)	2018-01-03
Alexei_Navalny	Complain_officially	Member_of_the_Judiciary_(Russia)	2018-01-03
Ali_Haidar	Consult	Foreign_Affairs_(Lebanon)	2018-01-03
Amarinder_Singh	Express_intent_to_meet_or_negotiate	Citizen_(India)	2018-01-03
Aminu_Tambuwal	Make_empathetic_comment	Citizen_(Nigeria)	2018-01-03
Amit_Shah	Make_pessimistic_comment	Party_President_(Bangladesh)	2018-01-03
Ananth_Kumar	Make_an_appeal_or_request	Sumitra_Mahajan	2018-01-03
Ananth_Kumar	Make_statement	Government_(India)	2018-01-03
Andrej_Babis	Make_statement	Jean-Claude_Juncker	2018-01-03
Angela_Merkel	Consult	Christian_Social_Union_of_Bavaria	2018-01-03
Angela_Merkel	Consult	Social_Democratic_Party	2018-01-03
Angela_Merkel	Express_intent_to_meet_or_negotiate	Martin_Schulz	2018-01-03
Angelino_Alfano	Express_intent_to_meet_or_negotiate	Citizen_(Italy)	2018-01-03
Angelino_Alfano	Make_a_visit	Guinea	2018-01-03
Angelino_Alfano	Make_a_visit	Niger	2018-01-03
Angelino_Alfano	Make_a_visit	Senegal	2018-01-03
Anil_Desai	Demand	Political_Parties_(India)	2018-01-03
Antonio_Tajani	Make_statement	Northern_League	2018-01-03
António_Manuel_de_Oliveira_Guterres	Make_an_appeal_or_request	Military_Personnel_-_Special_(Iran)	2018-01-03
António_Manuel_de_Oliveira_Guterres	Make_optimistic_comment	South_Korea	2018-01-03
António_Manuel_de_Oliveira_Guterres	Praise_or_endorse	North_Korea	2018-01-03
António_Manuel_de_Oliveira_Guterres	Praise_or_endorse	South_Korea	2018-01-03
Armed_Forces_of_the_Philippines	Provide_aid	Government_(Philippines)	2018-01-03
Armed_Gang_(Boko_Haram)	fight_with_small_arms_and_light_weapons	Citizen_(Nigeria)	2018-01-03
Armed_Gang_(India)	fight_with_small_arms_and_light_weapons	Children_(India)	2018-01-03
Armed_Gang_(Mexico)	Use_unconventional_violence	Children_(Mexico)	2018-01-03
Armed_Gang_(Mexico)	Use_unconventional_violence	Citizen_(Mexico)	2018-01-03
Armed_Gang_(Nigeria)	Appeal_for_economic_aid	Citizen_(Nigeria)	2018-01-03
Armed_Gang_(Nigeria)	Carry_out_suicide_bombing	Citizen_(Nigeria)	2018-01-03
Armed_Gang_(Nigeria)	Carry_out_suicide_bombing	Nigeria	2018-01-03
Armed_Gang_(Nigeria)	Use_unconventional_violence	Citizen_(Nigeria)	2018-01-03
Armed_Gang_(Nigeria)	Use_unconventional_violence	Nigeria	2018-01-03
Armed_Gang_(Somalia)	fight_with_small_arms_and_light_weapons	Men_(Somalia)	2018-01-03
Armed_Gang_(Syria)	Demobilize_armed_forces	Men_(Syria)	2018-01-03
Armed_Rebel_(Central_African_Republic)	Assassinate	Citizen_(Central_African_Republic)	2018-01-03
Armed_Rebel_(Syria)	Use_unconventional_violence	Military_(Syria)	2018-01-03
Army_Personnel_(Thailand)	Make_statement	Third_Army_Corps	2018-01-03
Arun_Jaitley	Accuse	Citizen_(India)	2018-01-03
Arun_Jaitley	Accuse	Congress_(India)	2018-01-03
Arun_Jaitley	Accuse	Main_Opposition_(India)	2018-01-03
Arun_Jaitley	Accuse	People_Associated_with_the_Opposition_(India)	2018-01-03
Arun_Jaitley	Consult	Cabinet_/_Council_of_Ministers_/_Advisors_(India)	2018-01-03
Arun_Jaitley	Criticize_or_denounce	Congress_(India)	2018-01-03
Arun_Jaitley	Criticize_or_denounce	Main_Opposition_(India)	2018-01-03
Arun_Jaitley	Make_statement	Activist_(India)	2018-01-03
Atta_Mohammed_Nur	Accuse	UN_Security_Council	2018-01-03
Atta_Mohammed_Nur	Criticize_or_denounce	Government_(Afghanistan)	2018-01-03
Atta_Mohammed_Nur	Make_statement	Military_Personnel_-_Special_(Afghanistan)	2018-01-03
Attacker_(Bolivia)	Use_unconventional_violence	Citizen_(Bolivia)	2018-01-03
Attacker_(Nigeria)	Carry_out_suicide_bombing	Nigeria	2018-01-03
Attacker_(Zimbabwe)	fight_with_small_arms_and_light_weapons	Zimbabwe	2018-01-03
Australia	Arrest,_detain,_or_charge_with_legal_action	Citizen_(Australia)	2018-01-03
Australia	Arrest,_detain,_or_charge_with_legal_action	Men_(Australia)	2018-01-03
Australia	Make_an_appeal_or_request	Citizen_(Australia)	2018-01-03
Avigdor_Lieberman	Make_statement	Iran	2018-01-03
Awami_(People's)_League	Make_statement	Khaleda_Zia	2018-01-03
BNP_Paribas	Sign_formal_agreement	Business_(France)	2018-01-03
Bahram_Qassemi	Criticize_or_denounce	Head_of_Government_(United_States)	2018-01-03
Bahram_Qassemi	Make_statement	United_States	2018-01-03
Bahujan_Samaj_Party	Criticize_or_denounce	Bharatiya_Janata	2018-01-03
Bahujan_Samaj_Party	Rally_opposition_against	Criminal_(India)	2018-01-03
Bangladesh_Nationalist_Party	Conduct_strike_or_boycott	Unspecified_Actor	2018-01-03
Bank_(Russia)	Express_intent_to_provide_economic_aid	Citizen_(Iran)	2018-01-03
Bank_(South_Korea)	Express_intent_to_meet_or_negotiate	Kim_Dong_Yeon	2018-01-03
Bantubonke_Harrington_Holomisa	Appeal_for_intelligence	Jacob_Gedleyihlekisa_Zuma	2018-01-03
Barack_Obama	Make_statement	Cameroon	2018-01-03
Bekir_Bozdag	Make_an_appeal_or_request	Government_(Iran)	2018-01-03
Belgium	Threaten	Poland	2018-01-03
Benjamin_Netanyahu	Consult	Donald_Trump	2018-01-03
Benjamin_Netanyahu	Express_intent_to_meet_or_negotiate	India	2018-01-03
Benjamin_Netanyahu	Make_a_visit	India	2018-01-03
Benjamin_Netanyahu	Praise_or_endorse	Protester_(Iran)	2018-01-03
Bharatiya_Janata	Accuse	Cabinet_/_Council_of_Ministers_/_Advisors_(India)	2018-01-03
Bharatiya_Janata	Accuse	Congress_(India)	2018-01-03
Bharatiya_Janata	Criticize_or_denounce	Association_of_American_Publishers	2018-01-03
Bharatiya_Janata	Demand	City_Mayor_(India)	2018-01-03
Bharatiya_Janata	Demonstrate_or_rally	Congress_(India)	2018-01-03
Bharatiya_Janata	Demonstrate_or_rally	Narendra_Modi	2018-01-03
Bharatiya_Janata	Demonstrate_or_rally	Pakistan	2018-01-03
Bharatiya_Janata	Demonstrate_or_rally	Unspecified_Actor	2018-01-03
Bharatiya_Janata	Make_an_appeal_or_request	Citizen_(India)	2018-01-03
Bharatiya_Janata	Make_an_appeal_or_request	Police_(India)	2018-01-03
Bharatiya_Janata	Make_statement	Activist_(India)	2018-01-03
Bharatiya_Janata	Make_statement	Congress_(India)	2018-01-03
Bharatiya_Janata	Make_statement	Ministry_(India)	2018-01-03
Bharatiya_Janata	Make_statement	Ruling_Party_(India)	2018-01-03
Bharatiya_Janata	Meet_at_a_'third'_location	Kulbhushan_Jadhav	2018-01-03
Bharatiya_Janata	Threaten	Sukhdev_Singh	2018-01-03
Bharatiya_Janata	Use_conventional_military_force	Citizen_(India)	2018-01-03
Bharrat_Jagdeo	Consult	David_Granger	2018-01-03
Borut_Pahor	Express_intent_to_meet_or_negotiate	Donald_Tusk	2018-01-03
Borut_Pahor	Express_intent_to_meet_or_negotiate	Jens_Stoltenberg	2018-01-03
Business_(China)	Accuse	Government_(China)	2018-01-03
Business_(China)	Make_an_appeal_or_request	Other_Authorities_/_Officials_(China)	2018-01-03
Business_(China)	Praise_or_endorse	Government_(China)	2018-01-03
Business_(France)	Sign_formal_agreement	BNP_Paribas	2018-01-03
Business_(India)	Accuse	Other_Authorities_/_Officials_(India)	2018-01-03
Business_(India)	Make_an_appeal_or_request	Citizen_(India)	2018-01-03
Business_(India)	Sexually_assault	Citizen_(India)	2018-01-03
Business_(India)	Threaten_with_sanctions,_boycott,_embargo	Police_(India)	2018-01-03
Business_(Nigeria)	Engage_in_diplomatic_cooperation	Nigerian_Army	2018-01-03
Business_(United_Kingdom)	Make_an_appeal_or_request	Citizen_(United_Kingdom)	2018-01-03
Businessperson_(India)	Make_an_appeal_or_request	Bharatiya_Janata	2018-01-03
Businessperson_(India)	Reduce_relations	Congress_Party	2018-01-03
Cabinet_/_Council_of_Ministers_/_Advisors_(India)	Accuse	Government_(India)	2018-01-03
Cabinet_/_Council_of_Ministers_/_Advisors_(India)	Consult	Arun_Jaitley	2018-01-03
Cabinet_/_Council_of_Ministers_/_Advisors_(India)	Consult	Narendra_Modi	2018-01-03
Cabinet_/_Council_of_Ministers_/_Advisors_(India)	Make_empathetic_comment	Citizen_(India)	2018-01-03
Cabinet_/_Council_of_Ministers_/_Advisors_(India)	Make_statement	Government_(India)	2018-01-03
Cabinet_/_Council_of_Ministers_/_Advisors_(United_Kingdom)	Consult	Government_(Kuwait)	2018-01-03
Cabinet_/_Council_of_Ministers_/_Advisors_(United_Kingdom)	Host_a_visit	Gavin_Williamson	2018-01-03
Canada	Arrest,_detain,_or_charge_with_legal_action	Men_(Canada)	2018-01-03
Caribbean	Host_a_visit	Federica_Mogherini	2018-01-03
Central_Bureau_of_Investigation	Arrest,_detain,_or_charge_with_legal_action	Children_(India)	2018-01-03
Central_Bureau_of_Investigation	Arrest,_detain,_or_charge_with_legal_action	Citizen_(India)	2018-01-03
Central_Bureau_of_Investigation	Arrest,_detain,_or_charge_with_legal_action	Police_(India)	2018-01-03
Chief_Court_Judge_(Indonesia)	Make_an_appeal_or_request	Lawmaker_(Indonesia)	2018-01-03
Children_(Bangladesh)	Sexually_assault	Employee_(Bangladesh)	2018-01-03
Children_(India)	Demonstrate_or_rally	Unspecified_Actor	2018-01-03
Children_(Nigeria)	Criticize_or_denounce	Muhammadu_Buhari	2018-01-03
Children_(Nigeria)	Reject	Muhammadu_Buhari	2018-01-03
Children_(Palestinian_Territory,_Occupied)	Use_unconventional_violence	Israeli_Defense_Forces	2018-01-03
China	Consult	United_States	2018-01-03
China	Cooperate_economically	International	2018-01-03
China	Cooperate_economically	Pakistan	2018-01-03
China	Criticize_or_denounce	United_States	2018-01-03
China	Engage_in_diplomatic_cooperation	Latin_America	2018-01-03
China	Express_intent_to_cooperate_economically	Afghanistan	2018-01-03
China	Host_a_visit	Donald_Trump	2018-01-03
China	Host_a_visit	National_Security_Council	2018-01-03
China	Host_a_visit	Shinzo_Abe	2018-01-03
China	Make_a_visit	India	2018-01-03
China	Make_an_appeal_or_request	Other_Authorities_/_Officials_(China)	2018-01-03
China	Make_optimistic_comment	United_States	2018-01-03
China	Praise_or_endorse	North_Korea	2018-01-03
Chishimba_Kambwili	Make_statement	Harry_Kalaba	2018-01-03
Christian_Social_Union_of_Bavaria	Consult	Angela_Merkel	2018-01-03
Christian_Social_Union_of_Bavaria	Make_statement	Germany	2018-01-03
Citizen_(Afghanistan)	Threaten	Afghanistan	2018-01-03
Citizen_(Australia)	Demand_diplomatic_cooperation_(such_as_policy_support)	Peter_Dutton	2018-01-03
Citizen_(Australia)	Make_pessimistic_comment	Criminal_(Africa)	2018-01-03
Citizen_(Australia)	Use_unconventional_violence	Murderer_(Australia)	2018-01-03
Citizen_(Australia)	Use_unconventional_violence	Police_(Australia)	2018-01-03
Citizen_(Bahrain)	Demonstrate_or_rally	Unspecified_Actor	2018-01-03
Citizen_(Cambodia)	Express_intent_to_meet_or_negotiate	Cambodia	2018-01-03
Citizen_(Chile)	Express_intent_to_meet_or_negotiate	Pope_Francis	2018-01-03
Citizen_(Colombia)	Use_unconventional_violence	Women_(United_States)	2018-01-03
Citizen_(Congo)	Demonstrate_or_rally	Unspecified_Actor	2018-01-03
Citizen_(El_Salvador)	Threaten	Government_(El_Salvador)	2018-01-03
Citizen_(Ethiopia)	Reduce_relations	Ruling_Party_(Ethiopia)	2018-01-03
Citizen_(Germany)	Accuse	Police_(Germany)	2018-01-03
Citizen_(Germany)	Criticize_or_denounce	Christian_Social_Union_of_Bavaria	2018-01-03
Citizen_(Germany)	Express_intent_to_cooperate	Social_Democratic_Party_(Germany)	2018-01-03
Citizen_(Germany)	Reject	Germany	2018-01-03
Citizen_(India)	Accuse	Bharatiya_Janata	2018-01-03
Citizen_(India)	Accuse	Cabinet_/_Council_of_Ministers_/_Advisors_(India)	2018-01-03
Citizen_(India)	Accuse	Congress_(India)	2018-01-03
Citizen_(India)	Accuse	Government_(India)	2018-01-03
Citizen_(India)	Accuse	Hindu_(India)	2018-01-03
Citizen_(India)	Accuse	Medical_Personnel_(India)	2018-01-03
Citizen_(India)	Accuse	Other_Authorities_/_Officials_(India)	2018-01-03
Citizen_(India)	Accuse	Party_Member_(India)	2018-01-03
Citizen_(India)	Accuse	Police_(India)	2018-01-03
Citizen_(India)	Accuse	Professor_(India)	2018-01-03
Citizen_(India)	Accuse	Rashtriya_Swayamsevak_Sangh	2018-01-03
Citizen_(India)	Bring_lawsuit_against	Lawyer/Attorney_(India)	2018-01-03
Citizen_(India)	Conduct_strike_or_boycott	Member_of_the_Judiciary_(India)	2018-01-03
Citizen_(India)	Criticize_or_denounce	Arvind_Kejriwal	2018-01-03
Citizen_(India)	Criticize_or_denounce	Government_(India)	2018-01-03
Citizen_(India)	Criticize_or_denounce	India	2018-01-03
Citizen_(India)	Criticize_or_denounce	Other_Authorities_/_Officials_(India)	2018-01-03
Citizen_(India)	Defy_norms,_law	Government_(India)	2018-01-03
Citizen_(India)	Demand	Government_(India)	2018-01-03
Citizen_(India)	Demand_economic_aid	Businessperson_(India)	2018-01-03
Citizen_(India)	Demonstrate_or_rally	Devendra_Fadnavis	2018-01-03
Citizen_(India)	Demonstrate_or_rally	Kumar_Vishwas	2018-01-03
Citizen_(India)	Demonstrate_or_rally	Narendra_Modi	2018-01-03
Citizen_(India)	Demonstrate_or_rally	Unspecified_Actor	2018-01-03
Citizen_(India)	Express_intent_to_engage_in_material_cooperation	Cabinet_/_Council_of_Ministers_/_Advisors_(India)	2018-01-03
Citizen_(India)	Express_intent_to_meet_or_negotiate	Representatives_(India)	2018-01-03
Citizen_(India)	Make_an_appeal_or_request	Cabinet_/_Council_of_Ministers_/_Advisors_(India)	2018-01-03
Citizen_(India)	Make_an_appeal_or_request	Employee_(India)	2018-01-03
Citizen_(India)	Make_an_appeal_or_request	Kidnapper_(India)	2018-01-03
Citizen_(India)	Make_an_appeal_or_request	Media_(India)	2018-01-03
Citizen_(India)	Physically_assault	Criminal_(India)	2018-01-03
Citizen_(India)	Threaten	Government_(India)	2018-01-03
Citizen_(India)	Use_unconventional_violence	Bharatiya_Janata	2018-01-03
Citizen_(India)	Use_unconventional_violence	Healthcare_Facility_(India)	2018-01-03
Citizen_(India)	Use_unconventional_violence	Surat_Huseynov	2018-01-03
Citizen_(Iran)	Accuse	Government_(Iran)	2018-01-03
Citizen_(Iran)	Criticize_or_denounce	Hassan_Rouhani	2018-01-03
Citizen_(Iran)	Demonstrate_or_rally	Hassan_Rouhani	2018-01-03
[truncated: 371,018 more rows]
