# Supplementary material for: A temporal knowledge graph reasoning model based on recurrent encoding and contrastive learning
Source: PeerJ Comput Sci. 2025 Jan 23;11:e2595. doi: 10.7717/peerj-cs.2595 (PMC11784877; doi:10.7717/peerj-cs.2595)
Supplement: Supplemental Information 3 [file peerj-cs-11-2595-s003.zip › ICEWS18/ts2id.json]

{"2018-01-01": 0, "2018-01-02": 1, "2018-01-03": 2, "2018-01-04": 3, "2018-01-05": 4, "2018-01-06": 5, "2018-01-07": 6, "2018-01-08": 7, "2018-01-09": 8, "2018-01-10": 9, "2018-01-11": 10, "2018-01-12": 11, "2018-01-13": 12, "2018-01-14": 13, "2018-01-15": 14, "2018-01-16": 15, "2018-01-17": 16, "2018-01-18": 17, "2018-01-19": 18, "2018-01-20": 19, "2018-01-21": 20, "2018-01-22": 21, "2018-01-23": 22, "2018-01-24": 23, "2018-01-25": 24, "2018-01-26": 25, "2018-01-27": 26, "2018-01-28": 27, "2018-01-29": 28, "2018-01-30": 29, "2018-01-31": 30, "2018-02-01": 31, "2018-02-02": 32, "2018-02-03": 33, "2018-02-04": 34, "2018-02-05": 35, "2018-02-06": 36, "2018-02-07": 37, "2018-02-08": 38, "2018-02-09": 39, "2018-02-10": 40, "2018-02-11": 41, "2018-02-12": 42, "2018-02-13": 43, "2018-02-14": 44, "2018-02-15": 45, "2018-02-16": 46, "2018-02-17": 47, "2018-02-18": 48, "2018-02-19": 49, "2018-02-20": 50, "2018-02-21": 51, "2018-02-22": 52, "2018-02-23": 53, "2018-02-24": 54, "2018-02-25": 55, "2018-02-26": 56, "2018-02-27": 57, "2018-02-28": 58, "2018-03-01": 59, "2018-03-02": 60, "2018-03-03": 61, "2018-03-04": 62, "2018-03-05": 63, "2018-03-06": 64, "2018-03-07": 65, "2018-03-08": 66, "2018-03-09": 67, "2018-03-10": 68, "2018-03-11": 69, "2018-03-12": 70, "2018-03-13": 71, "2018-03-14": 72, "2018-03-15": 73, "2018-03-16": 74, "2018-03-17": 75, "2018-03-18": 76, "2018-03-19": 77, "2018-03-20": 78, "2018-03-21": 79, "2018-03-22": 80, "2018-03-23": 81, "2018-03-24": 82, "2018-03-25": 83, "2018-03-26": 84, "2018-03-27": 85, "2018-03-28": 86, "2018-03-29": 87, "2018-03-30": 88, "2018-03-31": 89, "2018-04-01": 90, "2018-04-02": 91, "2018-04-03": 92, "2018-04-04": 93, "2018-04-05": 94, "2018-04-06": 95, "2018-04-07": 96, "2018-04-08": 97, "2018-04-09": 98, "2018-04-10": 99, "2018-04-11": 100, "2018-04-12": 101, "2018-04-13": 102, "2018-04-14": 103, "2018-04-15": 104, "2018-04-16": 105, "2018-04-17": 106, "2018-04-18": 107, "2018-04-19": 108, "2018-04-20": 109, "2018-04-21": 110, "2018-04-22": 111, "2018-04-23": 112, "2018-04-24": 113, "2018-04-25": 114, "2018-04-26": 115, "2018-04-27": 116, "2018-04-28": 117, "2018-04-29": 118, "2018-04-30": 119, "2018-05-01": 120, "2018-05-02": 121, "2018-05-03": 122, "2018-05-04": 123, "2018-05-05": 124, "2018-05-06": 125, "2018-05-07": 126, "2018-05-08": 127, "2018-05-09": 128, "2018-05-10": 129, "2018-05-11": 130, "2018-05-12": 131, "2018-05-13": 132, "2018-05-14": 133, "2018-05-15": 134, "2018-05-16": 135, "2018-05-17": 136, "2018-05-18": 137, "2018-05-19": 138, "2018-05-20": 139, "2018-05-21": 140, "2018-05-22": 141, "2018-05-23": 142, "2018-05-24": 143, "2018-05-25": 144, "2018-05-26": 145, "2018-05-27": 146, "2018-05-28": 147, "2018-05-29": 148, "2018-05-30": 149, "2018-05-31": 150, "2018-06-01": 151, "2018-06-02": 152, "2018-06-03": 153, "2018-06-04": 154, "2018-06-05": 155, "2018-06-06": 156, "2018-06-07": 157, "2018-06-08": 158, "2018-06-09": 159, "2018-06-10": 160, "2018-06-11": 161, "2018-06-12": 162, "2018-06-13": 163, "2018-06-14": 164, "2018-06-15": 165, "2018-06-16": 166, "2018-06-17": 167, "2018-06-18": 168, "2018-06-19": 169, "2018-06-20": 170, "2018-06-21": 171, "2018-06-22": 172, "2018-06-23": 173, "2018-06-24": 174, "2018-06-25": 175, "2018-06-26": 176, "2018-06-27": 177, "2018-06-28": 178, "2018-06-29": 179, "2018-06-30": 180, "2018-07-01": 181, "2018-07-02": 182, "2018-07-03": 183, "2018-07-04": 184, "2018-07-05": 185, "2018-07-06": 186, "2018-07-07": 187, "2018-07-08": 188, "2018-07-09": 189, "2018-07-10": 190, "2018-07-11": 191, "2018-07-12": 192, "2018-07-13": 193, "2018-07-14": 194, "2018-07-15": 195, "2018-07-16": 196, "2018-07-17": 197, "2018-07-18": 198, "2018-07-19": 199, "2018-07-20": 200, "2018-07-21": 201, "2018-07-22": 202, "2018-07-23": 203, "2018-07-24": 204, "2018-07-25": 205, "2018-07-26": 206, "2018-07-27": 207, "2018-07-28": 208, "2018-07-29": 209, "2018-07-30": 210, "2018-07-31": 211, "2018-08-01": 212, "2018-08-02": 213, "2018-08-03": 214, "2018-08-04": 215, "2018-08-05": 216, "2018-08-06": 217, "2018-08-07": 218, "2018-08-08": 219, "2018-08-09": 220, "2018-08-10": 221, "2018-08-11": 222, "2018-08-12": 223, "2018-08-13": 224, "2018-08-14": 225, "2018-08-15": 226, "2018-08-16": 227, "2018-08-17": 228, "2018-08-18": 229, "2018-08-19": 230, "2018-08-20": 231, "2018-08-21": 232, "2018-08-22": 233, "2018-08-23": 234, "2018-08-24": 235, "2018-08-25": 236, "2018-08-26": 237, "2018-08-27": 238, "2018-08-28": 239, "2018-08-29": 240, "2018-08-30": 241, "2018-08-31": 242, "2018-09-01": 243, "2018-09-02": 244, "2018-09-03": 245, "2018-09-04": 246, "2018-09-05": 247, "2018-09-06": 248, "2018-09-07": 249, "2018-09-08": 250, "2018-09-09": 251, "2018-09-10": 252, "2018-09-11": 253, "2018-09-12": 254, "2018-09-13": 255, "2018-09-14": 256, "2018-09-15": 257, "2018-09-16": 258, "2018-09-17": 259, "2018-09-18": 260, "2018-09-19": 261, "2018-09-20": 262, "2018-09-21": 263, "2018-09-22": 264, "2018-09-23": 265, "2018-09-24": 266, "2018-09-25": 267, "2018-09-26": 268, "2018-09-27": 269, "2018-09-28": 270, "2018-09-29": 271, "2018-09-30": 272, "2018-10-01": 273, "2018-10-02": 274, "2018-10-03": 275, "2018-10-04": 276, "2018-10-05": 277, "2018-10-06": 278, "2018-10-07": 279, "2018-10-08": 280, "2018-10-09": 281, "2018-10-10": 282, "2018-10-11": 283, "2018-10-12": 284, "2018-10-13": 285, "2018-10-14": 286, "2018-10-15": 287, "2018-10-16": 288, "2018-10-17": 289, "2018-10-18": 290, "2018-10-19": 291, "2018-10-20": 292, "2018-10-21": 293, "2018-10-22": 294, "2018-10-23": 295, "2018-10-24": 296, "2018-10-25": 297, "2018-10-26": 298, "2018-10-27": 299, "2018-10-28": 300, "2018-10-29": 301, "2018-10-30": 302, "2018-10-31": 303}
