# Supplementary material for: A temporal knowledge graph reasoning model based on recurrent encoding and contrastive learning
Source: PeerJ Comput Sci. 2025 Jan 23;11:e2595. doi: 10.7717/peerj-cs.2595 (PMC11784877; doi:10.7717/peerj-cs.2595)
Supplement: Supplemental Information 3 [file peerj-cs-11-2595-s003.zip › ICEWS18/valid.txt]

Aam_Aadmi_Party	Make_an_appeal_or_request	Amarinder_Singh	2018-08-29
Aam_Aadmi_Party	Praise_or_endorse	Cabinet_/_Council_of_Ministers_/_Advisors_(India)	2018-08-29
Aam_Aadmi_Party	Reduce_relations	Association_of_American_Publishers	2018-08-29
Abbas_Araqchi	Make_statement	Iran	2018-08-29
Abdel_Fattah_Al-Sisi	Consult	Government_(Egypt)	2018-08-29
Abdel_Fattah_Al-Sisi	Consult	Government_(Italy)	2018-08-29
Abdel_Fattah_Al-Sisi	Engage_in_negotiation	Tran_Dai_Quang	2018-08-29
Abdel_Fattah_Al-Sisi	Praise_or_endorse	Italy	2018-08-29
Activist_(India)	Accuse	Citizen_(India)	2018-08-29
Activist_(India)	Demonstrate_or_rally	Police_(India)	2018-08-29
Activist_(India)	Demonstrate_or_rally	Unspecified_Actor	2018-08-29
Activist_(India)	Threaten	Citizen_(India)	2018-08-29
Activist_(Namibia)	Appeal_for_diplomatic_cooperation_(such_as_policy_support)	Germany	2018-08-29
Activist_(Thailand)	Demonstrate_or_rally	Unspecified_Actor	2018-08-29
Activist_(United_Democratic_Front)	Demonstrate_or_rally	Police_(India)	2018-08-29
Adel_al-Jubeir	Consult	Sergey_Viktorovich_Lavrov	2018-08-29
Africa	Engage_in_diplomatic_cooperation	Germany	2018-08-29
Africa	Host_a_visit	Angela_Merkel	2018-08-29
Africa	Host_a_visit	Cyril_Ramaphosa	2018-08-29
Africa	Host_a_visit	Muhammadu_Buhari	2018-08-29
Africa	Host_a_visit	Theresa_May	2018-08-29
African_Development_Bank	Express_intent_to_cooperate	Food_and_Agriculture_Organization	2018-08-29
African_Development_Bank	Express_intent_to_engage_in_diplomatic_cooperation_(such_as_policy_support)	Food_and_Agriculture_Organization	2018-08-29
African_Development_Bank	Praise_or_endorse	Burkina_Faso	2018-08-29
Agriculture_/_Fishing_/_Forestry_Ministry_(India)	Consult	Farm_Worker_(India)	2018-08-29
Agriculture_/_Fishing_/_Forestry_Ministry_(India)	Consult	Muslim_(India)	2018-08-29
Agriculture_/_Fishing_/_Forestry_Ministry_(India)	Criticize_or_denounce	Cleric_(India)	2018-08-29
Agriculture_/_Fishing_/_Forestry_Ministry_(Russia)	Express_intent_to_meet_or_negotiate	Business_(Russia)	2018-08-29
Agriculture_/_Fishing_/_Forestry_Ministry_(Vietnam)	Make_statement	Vietnam	2018-08-29
Ahmed_Ouyahia	Consult	Algeria	2018-08-29
Air_Force_(Afghanistan)	Employ_aerial_weapons	Afghanistan	2018-08-29
Air_Force_(Canada)	Provide_military_protection_or_peacekeeping	Romania	2018-08-29
Akali_Dal	Conduct_strike_or_boycott	Unspecified_Actor	2018-08-29
Akali_Dal	Criticize_or_denounce	Government_(India)	2018-08-29
Akhilesh_Yadav	Accuse	Bharatiya_Janata	2018-08-29
Akhilesh_Yadav	Accuse	Shivpal_Yadav	2018-08-29
Akinwumi_Adesina	Sign_formal_agreement	José_Graziano_da_Silva	2018-08-29
Al-Akhbar	Criticize_or_denounce	Sudan	2018-08-29
Al-Shabaab	Employ_aerial_weapons	Kenya	2018-08-29
Al_Qaeda	Use_conventional_military_force	Citizen_(Yemen)	2018-08-29
Al_Qaeda	Use_conventional_military_force	Yemeni_Armed_Forces	2018-08-29
Alain_Berset	Make_a_visit	Lebanon	2018-08-29
Alassane_Ouattara	Make_a_visit	China	2018-08-29
Albania	Express_intent_to_cooperate	Holy_See_(Vatican_City_State)	2018-08-29
Alex_Salmond	Reduce_relations	Scottish_National_Party	2018-08-29
Algeria	Arrest,_detain,_or_charge_with_legal_action	Citizen_(Algeria)	2018-08-29
Algeria	Consult	Ahmed_Ouyahia	2018-08-29
Algeria	Engage_in_diplomatic_cooperation	South_Africa	2018-08-29
Alhaji_Lai_Mohammed	Make_statement	Nigeria	2018-08-29
Ali_Mamlouk	Consult	United_States	2018-08-29
Ali_Mohamed_Shein	Make_an_appeal_or_request	Company_-_Owner_or_Operator_(Tanzania)	2018-08-29
Ali_Mohamed_Shein	Make_statement	International	2018-08-29
Amarinder_Singh	Consult	Sukhbir_Singh_Badal	2018-08-29
Amarinder_Singh	Make_statement	Government_(India)	2018-08-29
Amit_Shah	Engage_in_negotiation	Narendra_Modi	2018-08-29
Amit_Shah	Express_intent_to_meet_or_negotiate	India	2018-08-29
Andrej_Kiska	Criticize_or_denounce	Slovakia	2018-08-29
Andris_Skele	Make_statement	Head_of_Government_(Latvia)	2018-08-29
Andrés_Manuel_López_Obrador	Express_intent_to_engage_in_diplomatic_cooperation_(such_as_policy_support)	Canada	2018-08-29
Andrés_Manuel_López_Obrador	Express_intent_to_engage_in_diplomatic_cooperation_(such_as_policy_support)	Jimmy_Morales	2018-08-29
Andrés_Manuel_López_Obrador	Express_intent_to_engage_in_diplomatic_cooperation_(such_as_policy_support)	United_States	2018-08-29
Andrés_Manuel_López_Obrador	Make_statement	Mexico	2018-08-29
Andrés_Manuel_López_Obrador	Make_statement	United_States	2018-08-29
Angela_Merkel	Consult	Head_of_Government_(Nigeria)	2018-08-29
Angela_Merkel	Consult	Ilham_Aliyev	2018-08-29
Angela_Merkel	Consult	Macky_Sall	2018-08-29
Angela_Merkel	Express_intent_to_meet_or_negotiate	Citizen_(Nigeria)	2018-08-29
Angela_Merkel	Express_intent_to_meet_or_negotiate	Germany	2018-08-29
Angela_Merkel	Express_intent_to_meet_or_negotiate	Nigeria	2018-08-29
Angela_Merkel	Make_a_visit	Africa	2018-08-29
Angela_Merkel	Make_a_visit	Armenia	2018-08-29
Angela_Merkel	Make_a_visit	Azerbaijan	2018-08-29
Angela_Merkel	Make_a_visit	Macky_Sall	2018-08-29
Angela_Merkel	Make_a_visit	Senegal	2018-08-29
Angela_Merkel	Make_empathetic_comment	Citizen_(Germany)	2018-08-29
Angela_Merkel	Make_pessimistic_comment	Africa	2018-08-29
Angela_Merkel	Make_statement	Germany	2018-08-29
Angela_Merkel	Praise_or_endorse	Horst_Seehofer	2018-08-29
Antonio_Saca	Reject	Citizen_(El_Salvador)	2018-08-29
António_Manuel_de_Oliveira_Guterres	Appeal_for_diplomatic_cooperation_(such_as_policy_support)	Other_Authorities_/_Officials_(Myanmar)	2018-08-29
António_Manuel_de_Oliveira_Guterres	Appeal_for_diplomatic_cooperation_(such_as_policy_support)	UN_Security_Council	2018-08-29
António_Manuel_de_Oliveira_Guterres	Make_an_appeal_or_request	Government_(Syria)	2018-08-29
António_Manuel_de_Oliveira_Guterres	Make_an_appeal_or_request	Opposition_Force_(Syria)	2018-08-29
António_Manuel_de_Oliveira_Guterres	Make_pessimistic_comment	Education_(Palestinian_Territory,_Occupied)	2018-08-29
António_Manuel_de_Oliveira_Guterres	Make_pessimistic_comment	Syria	2018-08-29
António_Manuel_de_Oliveira_Guterres	Make_statement	Central_African_Republic	2018-08-29
António_Manuel_de_Oliveira_Guterres	Make_statement	Refugee_(Myanmar)	2018-08-29
António_Manuel_de_Oliveira_Guterres	Praise_or_endorse	Government_(Bangladesh)	2018-08-29
Archbishop_(Holy_See_(Vatican_City_State))	Appeal_for_change_in_leadership	Pope_Francis	2018-08-29
Archbishop_(Holy_See_(Vatican_City_State))	Criticize_or_denounce	Holy_See_(Vatican_City_State)	2018-08-29
Argentina	Express_intent_to_cooperate	International_Monetary_Fund	2018-08-29
Argentina	Sign_formal_agreement	International_Monetary_Fund	2018-08-29
Armed_Forces_of_the_Russian_Federation	Investigate_crime,_corruption	Governor_(Syria)	2018-08-29
Armed_Forces_of_the_Russian_Federation	Make_statement	United_States	2018-08-29
Armed_Gang_(Iraq)	Carry_out_suicide_bombing	Citizen_(Iraq)	2018-08-29
Armed_Gang_(Iraq)	Use_unconventional_violence	Citizen_(Iraq)	2018-08-29
Armed_Gang_(Russia)	fight_with_small_arms_and_light_weapons	Police_(Russia)	2018-08-29
Armed_Rebel_(India)	Use_unconventional_violence	Police_(India)	2018-08-29
Armed_Rebel_(India)	fight_with_small_arms_and_light_weapons	Military_(India)	2018-08-29
Armed_Rebel_(Saudi_Arabia)	Torture	Detainee_(Saudi_Arabia)	2018-08-29
Armed_Rebel_(Yemen)	Demonstrate_military_or_police_power	Saudi_Arabia	2018-08-29
Armed_Rebel_(Yemen)	Use_unconventional_violence	Yemeni_Armed_Forces	2018-08-29
Armenia	Host_a_visit	Angela_Merkel	2018-08-29
Arun_Jaitley	Accuse	Congress_(India)	2018-08-29
Arun_Jaitley	Criticize_or_denounce	Congress_(India)	2018-08-29
Arun_Jaitley	Criticize_or_denounce	Rahul_Gandhi	2018-08-29
Arun_Jaitley	Make_statement	Congress_(India)	2018-08-29
Arun_Jaitley	Make_statement	Government_(India)	2018-08-29
Arun_Jaitley	Make_statement	Rahul_Gandhi	2018-08-29
Arvind_Kejriwal	Investigate	India	2018-08-29
Arvind_Kejriwal	Make_a_visit	India	2018-08-29
Ashok_Gehlot	Make_an_appeal_or_request	Government_(India)	2018-08-29
Ashok_Gehlot	Make_statement	Farm_Worker_(India)	2018-08-29
Association_of_American_Publishers	Demand	Lok_Sabha	2018-08-29
Association_of_American_Publishers	Make_an_appeal_or_request	Citizen_(India)	2018-08-29
Association_of_American_Publishers	Make_statement	Party_Member_(India)	2018-08-29
Attacker_(Australia)	Use_unconventional_violence	Children_(Australia)	2018-08-29
Attacker_(Canada)	Threaten	Kumar_Sharma	2018-08-29
Attacker_(India)	Criticize_or_denounce	Citizen_(India)	2018-08-29
Attacker_(India)	fight_with_small_arms_and_light_weapons	Criminal_(India)	2018-08-29
Attacker_(Iraq)	Make_statement	Military_Personnel_-_Special_(Iraq)	2018-08-29
Attorney_General_(Brazil)	Consult	Eduardo_da_Costa_Paes	2018-08-29
Australia	Arrest,_detain,_or_charge_with_legal_action	Women_(Australia)	2018-08-29
Australia	Host_a_visit	Bradley_Manning	2018-08-29
Australia	Make_statement	Vietnam	2018-08-29
Australia	Threaten_to_reduce_or_break_relations	Citizen_(Australia)	2018-08-29
Azerbaijan	Engage_in_diplomatic_cooperation	Turkey	2018-08-29
Azerbaijan	Host_a_visit	Angela_Merkel	2018-08-29
Bahrain	Return,_release_person(s)	Nabeel_Rajab	2018-08-29
Bahram_Qassemi	Make_statement	Foreign_Affairs_(Iran)	2018-08-29
Bahujan_Samaj_Party	Criticize_or_denounce	Bharatiya_Janata	2018-08-29
Bahujan_Samaj_Party	Make_statement	Bharatiya_Janata	2018-08-29
Barnaby_Joyce	Criticize_or_denounce	Bill_Shorten	2018-08-29
Barnaby_Joyce	Make_statement	Environment_Department/Ministry_(Australia)	2018-08-29
Barnaby_Joyce	Use_conventional_military_force	Bill_Shorten	2018-08-29
Belgium	Express_intent_to_cooperate	United_Kingdom	2018-08-29
Belgium	Host_a_visit	City_Mayor_(Croatia)	2018-08-29
Belgium	Occupy_territory	Lithuania	2018-08-29
Benedict_XVI	Impose_embargo,_boycott,_or_sanctions	Citizen_(Holy_See_(Vatican_City_State))	2018-08-29
Benjamin_Netanyahu	Make_statement	Syria	2018-08-29
Bharatiya_Janata	Conduct_strike_or_boycott	Unspecified_Actor	2018-08-29
Bharatiya_Janata	Demonstrate_or_rally	Congress_(India)	2018-08-29
Bharatiya_Janata	Express_intent_to_meet_or_negotiate	India	2018-08-29
Bharatiya_Janata	Express_intent_to_release_persons_or_property	Farm_Worker_(India)	2018-08-29
Bharatiya_Janata	Make_statement	Amit_Shah	2018-08-29
Bharatiya_Janata	Make_statement	Cabinet_/_Council_of_Ministers_/_Advisors_(India)	2018-08-29
Bharatiya_Janata	Make_statement	Manmohan_Singh	2018-08-29
Bharatiya_Janata	Make_statement	Narendra_Modi	2018-08-29
Bharatiya_Janata	Make_statement	Samajwadi_Janata_Party	2018-08-29
Bharatiya_Janata	Praise_or_endorse	Government_(India)	2018-08-29
Bharatiya_Janata	Protest_violently,_riot	Navjot_Singh_Sidhu	2018-08-29
Bharatiya_Janata	Rally_opposition_against	Congress_(India)	2018-08-29
Bhupinder_Singh_Hooda	Accuse	Bharatiya_Janata	2018-08-29
Bikram_Singh_Majithia	Demonstrate_or_rally	Unspecified_Actor	2018-08-29
Bill_Shorten	Praise_or_endorse	Scott_Morrison	2018-08-29
Bill_Shorten	Reject	Australia	2018-08-29
Boko_Haram	Abduct,_hijack,_or_take_hostage	Citizen_(Nigeria)	2018-08-29
Bolivia	Sign_formal_agreement	Germany	2018-08-29
Bolivia	Sign_formal_agreement	Spain	2018-08-29
Bolivia	Sign_formal_agreement	Switzerland	2018-08-29
Bolivia	Sign_formal_agreement	United_Kingdom	2018-08-29
Boris_Yeltsin	Engage_in_diplomatic_cooperation	City_Mayor_(Russia)	2018-08-29
Bradley_Manning	Express_intent_to_meet_or_negotiate	Australia	2018-08-29
Bradley_Manning	Make_a_visit	Australia	2018-08-29
Bradley_Manning	Make_a_visit	New_Zealand	2018-08-29
Brazil	Accuse	Men_(Nigeria)	2018-08-29
Brazil	Arrest,_detain,_or_charge_with_legal_action	Fernando_Haddad	2018-08-29
Brazil	Expel_or_deport_individuals	Citizen_(Venezuela)	2018-08-29
Brazil	Praise_or_endorse	Head_of_Government_(Brazil)	2018-08-29
Bureaucrat_(India)	Use_conventional_military_force	Military_(India)	2018-08-29
Burkina_Faso	Express_intent_to_engage_in_diplomatic_cooperation_(such_as_policy_support)	China	2018-08-29
Business_(Australia)	Make_an_appeal_or_request	Citizen_(Australia)	2018-08-29
Business_(India)	Host_a_visit	R.K._Singh	2018-08-29
Business_(India)	Provide_aid	Government_(India)	2018-08-29
Business_(India)	Use_conventional_military_force	Citizen_(India)	2018-08-29
Business_(Rwanda)	Make_statement	Bank_(Rwanda)	2018-08-29
Business_(Spain)	Make_a_visit	United_States	2018-08-29
Business_(United_Kingdom)	Make_statement	United_Kingdom	2018-08-29
Business_(United_States)	Sign_formal_agreement	Kenya	2018-08-29
Business_(Venezuela)	Make_statement	Government_(Venezuela)	2018-08-29
Businessperson_(India)	Abduct,_hijack,_or_take_hostage	Employee_(India)	2018-08-29
Businessperson_(Israel)	Provide_economic_aid	Likud	2018-08-29
CPI	Demonstrate_or_rally	Unspecified_Actor	2018-08-29
Cabinet_/_Council_of_Ministers_/_Advisors_(Bangladesh)	Express_intent_to_meet_or_negotiate	Rahul_Gandhi	2018-08-29
Cabinet_/_Council_of_Ministers_/_Advisors_(India)	Accuse	Akali_Leader	2018-08-29
Cabinet_/_Council_of_Ministers_/_Advisors_(India)	Appeal_for_economic_cooperation	Citizen_(India)	2018-08-29
Cabinet_/_Council_of_Ministers_/_Advisors_(India)	Consult	Preacher_(India)	2018-08-29
Cabinet_/_Council_of_Ministers_/_Advisors_(India)	Express_intent_to_cooperate	Citizen_(Bangladesh)	2018-08-29
Cabinet_/_Council_of_Ministers_/_Advisors_(India)	Express_intent_to_cooperate	Citizen_(India)	2018-08-29
Cabinet_/_Council_of_Ministers_/_Advisors_(India)	Make_an_appeal_or_request	Citizen_(India)	2018-08-29
Cabinet_/_Council_of_Ministers_/_Advisors_(India)	Make_empathetic_comment	Citizen_(India)	2018-08-29
Cabinet_/_Council_of_Ministers_/_Advisors_(India)	Make_statement	Bharatiya_Janata	2018-08-29
Cabinet_/_Council_of_Ministers_/_Advisors_(India)	Make_statement	Government_(India)	2018-08-29
Cabinet_/_Council_of_Ministers_/_Advisors_(India)	Make_statement	India	2018-08-29
Cabinet_/_Council_of_Ministers_/_Advisors_(Iran)	Demand_diplomatic_cooperation_(such_as_policy_support)	Government_(Iran)	2018-08-29
Cabinet_/_Council_of_Ministers_/_Advisors_(Lithuania)	Consider_policy_option	Treasury/Finance_Ministry_(Lithuania)	2018-08-29
Cabinet_/_Council_of_Ministers_/_Advisors_(United_States)	Express_intent_to_meet_or_negotiate	Sergey_Viktorovich_Lavrov	2018-08-29
Cambodia	Express_intent_to_engage_in_diplomatic_cooperation_(such_as_policy_support)	China	2018-08-29
Canada	Arrest,_detain,_or_charge_with_legal_action	Criminal_(Canada)	2018-08-29
Canada	Consult	United_States	2018-08-29
Canada	Criticize_or_denounce	United_States	2018-08-29
Canada	Engage_in_negotiation	United_States	2018-08-29
Canada	Express_intent_to_cooperate_economically	United_States	2018-08-29
Canada	Express_intent_to_meet_or_negotiate	United_States	2018-08-29
Canada	Host_a_visit	G7	2018-08-29
Canada	Host_a_visit	John_McCain	2018-08-29
Canada	Sign_formal_agreement	Mexico	2018-08-29
Canada	Sign_formal_agreement	United_States	2018-08-29
Canadian_Armed_Forces	Criticize_or_denounce	Doug_Ford	2018-08-29
Caribbean	Consult	European_Union	2018-08-29
Carlos_Dominguez_III	Make_an_appeal_or_request	China	2018-08-29
Central_Bank_(Thailand)	Make_statement	Thailand	2018-08-29
Central_Bureau_of_Investigation	Coerce	Men_(India)	2018-08-29
Central_Bureau_of_Investigation	Investigate	India	2018-08-29
Chief_Court_Judge_(Kenya)	Demand	Lawyer/Attorney_(Kenya)	2018-08-29
Children_(India)	Accuse	Buddhist_Monk_(India)	2018-08-29
Chile	Host_a_visit	Pedro_Sanchez	2018-08-29
China	Deny_responsibility	Donald_Trump	2018-08-29
China	Engage_in_diplomatic_cooperation	Africa	2018-08-29
China	Engage_in_diplomatic_cooperation	Kenya	2018-08-29
China	Engage_in_diplomatic_cooperation	Russia	2018-08-29
China	Host_a_visit	Alassane_Ouattara	2018-08-29
China	Host_a_visit	Head_of_Government_(Botswana)	2018-08-29
China	Host_a_visit	Head_of_Government_(Japan)	2018-08-29
China	Host_a_visit	Mahathir_Mohamad	2018-08-29
China	Host_a_visit	Malawi	2018-08-29
China	Host_a_visit	Mokgweetsi_Masisi	2018-08-29
China	Host_a_visit	Shinzo_Abe	2018-08-29
China	Make_statement	Hong_Kong	2018-08-29
China	Make_statement	Unidentified_State_Actor	2018-08-29
China	Make_statement	Xinjiang Uyghur	2018-08-29
China	Praise_or_endorse	Russia	2018-08-29
China	Provide_aid	North_Korea	2018-08-29
China	Sign_formal_agreement	Iran	2018-08-29
China	Sign_formal_agreement	Russia	2018-08-29
Chongwadai	Demand	Moon_Jae-in	2018-08-29
Christine_Lagarde	Discuss_by_telephone	Mauricio_Macri	2018-08-29
Christine_Lagarde	Express_intent_to_engage_in_diplomatic_cooperation_(such_as_policy_support)	Other_Authorities_/_Officials_(Argentina)	2018-08-29
Christine_Lagarde	Make_statement	International_Monetary_Fund	2018-08-29
Chrystia_Freeland	Consult	Mexico	2018-08-29
Chrystia_Freeland	Consult	United_States	2018-08-29
Chrystia_Freeland	Discuss_by_telephone	United_States	2018-08-29
Chrystia_Freeland	Express_intent_to_meet_or_negotiate	United_States	2018-08-29
Chrystia_Freeland	Make_a_visit	United_States	2018-08-29
Chrystia_Freeland	Make_statement	Mexico	2018-08-29
Citizen_(Australia)	Appeal_to_yield	Domestic_Affairs_(Australia)	2018-08-29
Citizen_(Australia)	Bring_lawsuit_against	Government_(Australia)	2018-08-29
Citizen_(Australia)	Make_pessimistic_comment	Australia	2018-08-29
Citizen_(Australia)	Threaten	Government_(Australia)	2018-08-29
Citizen_(Brazil)	Criticize_or_denounce	Government_(Brazil)	2018-08-29
Citizen_(Brazil)	Threaten	Employee_(Brazil)	2018-08-29
Citizen_(Canada)	Criticize_or_denounce	Doug_Ford	2018-08-29
Citizen_(Canada)	Express_intent_to_meet_or_negotiate	Canada	2018-08-29
Citizen_(Canada)	Praise_or_endorse	Business_(Canada)	2018-08-29
Citizen_(Canada)	Praise_or_endorse	Ministry_(Canada)	2018-08-29
Citizen_(Canada)	Rally_support_on_behalf_of	Farm_Worker_(Canada)	2018-08-29
Citizen_(Canada)	Use_unconventional_violence	Kumar_Sharma	2018-08-29
Citizen_(China)	Make_an_appeal_or_request	Citizen_(International)	2018-08-29
Citizen_(Colombia)	Make_an_appeal_or_request	Government_(Colombia)	2018-08-29
Citizen_(Congo)	Make_an_appeal_or_request	Court_Judge_(Congo)	2018-08-29
Citizen_(Estonia)	Criticize_or_denounce	Estonian_Center_Party	2018-08-29
Citizen_(France)	Make_an_appeal_or_request	France	2018-08-29
Citizen_(Germany)	Accuse	Germany	2018-08-29
Citizen_(Germany)	Demonstrate_or_rally	Unspecified_Actor	2018-08-29
Citizen_(Germany)	Protest_violently,_riot	Immigrants_(Germany)	2018-08-29
Citizen_(Germany)	Use_unconventional_violence	Police_(Germany)	2018-08-29
Citizen_(Greece)	Criticize_or_denounce	Head_of_Government_(Greece)	2018-08-29
Citizen_(Guatemala)	Demonstrate_or_rally	Unspecified_Actor	2018-08-29
Citizen_(India)	Accuse	Government_(India)	2018-08-29
Citizen_(India)	Accuse	Military_Personnel_(India)	2018-08-29
Citizen_(India)	Accuse	Police_(India)	2018-08-29
Citizen_(India)	Bring_lawsuit_against	Employee_(India)	2018-08-29
Citizen_(India)	Complain_officially	Member_of_the_Judiciary_(India)	2018-08-29
Citizen_(India)	Conduct_strike_or_boycott	Unspecified_Actor	2018-08-29
Citizen_(India)	Criticize_or_denounce	Bharatiya_Janata	2018-08-29
Citizen_(India)	Criticize_or_denounce	Congress_(India)	2018-08-29
Citizen_(India)	Criticize_or_denounce	India	2018-08-29
Citizen_(India)	Criticize_or_denounce	Police_(India)	2018-08-29
Citizen_(India)	Defy_norms,_law	Sukhbir_Badal	2018-08-29
Citizen_(India)	Demand	Government_(India)	2018-08-29
Citizen_(India)	Demonstrate_or_rally	Business_(India)	2018-08-29
Citizen_(India)	Demonstrate_or_rally	Government_(India)	2018-08-29
Citizen_(India)	Demonstrate_or_rally	Ministry_(India)	2018-08-29
Citizen_(India)	Demonstrate_or_rally	N._Chandrababu_Naidu	2018-08-29
Citizen_(India)	Demonstrate_or_rally	Police_(India)	2018-08-29
Citizen_(India)	Demonstrate_or_rally	Unspecified_Actor	2018-08-29
Citizen_(India)	Express_intent_to_cooperate	Government_(India)	2018-08-29
Citizen_(India)	Express_intent_to_meet_or_negotiate	India	2018-08-29
Citizen_(India)	Express_intent_to_provide_economic_aid	Police_(India)	2018-08-29
Citizen_(India)	Express_intent_to_provide_humanitarian_aid	India	2018-08-29
Citizen_(India)	Express_intent_to_release_persons_or_property	Police_(India)	2018-08-29
Citizen_(India)	Make_an_appeal_or_request	Business_(India)	2018-08-29
Citizen_(India)	Make_an_appeal_or_request	Civic_Group_(India)	2018-08-29
Citizen_(India)	Make_an_appeal_or_request	Dalit_(India)	2018-08-29
Citizen_(India)	Make_an_appeal_or_request	Member_of_the_Judiciary_(India)	2018-08-29
Citizen_(India)	Make_an_appeal_or_request	People_Associated_with_the_Opposition_(India)	2018-08-29
Citizen_(India)	Make_an_appeal_or_request	Student_(India)	2018-08-29
Citizen_(India)	Reduce_relations	Bharatiya_Janata	2018-08-29
Citizen_(India)	Reject	Member_of_the_Judiciary_(India)	2018-08-29
Citizen_(India)	Use_unconventional_violence	Indigenous_People_(India)	2018-08-29
Citizen_(India)	Use_unconventional_violence	Labor_Union_(India)	2018-08-29
Citizen_(India)	Use_unconventional_violence	Police_(India)	2018-08-29
Citizen_(Iran)	Make_optimistic_comment	Legislature_(Iran)	2018-08-29
Citizen_(Iraq)	Use_unconventional_violence	Military_Personnel_-_Special_(Iraq)	2018-08-29
Citizen_(Ireland)	Demonstrate_or_rally	Holy_See_(Vatican_City_State)	2018-08-29
Citizen_(Japan)	Sexually_assault	Citizen_(United_States)	2018-08-29
Citizen_(Latvia)	Express_intent_to_meet_or_negotiate	Representatives_(Latvia)	2018-08-29
Citizen_(Libya)	Use_unconventional_violence	Libyan_Armed_Forces	2018-08-29
Citizen_(Libya)	Use_unconventional_violence	Militia_(Libya)	2018-08-29
Citizen_(Mexico)	Express_intent_to_cooperate	Citizen_(United_States)	2018-08-29
Citizen_(Mexico)	Sign_formal_agreement	Citizen_(United_States)	2018-08-29
Citizen_(Nigeria)	Accuse	Government_(Nigeria)	2018-08-29
Citizen_(Nigeria)	Demonstrate_or_rally	Unspecified_Actor	2018-08-29
Citizen_(Nigeria)	Make_an_appeal_or_request	Christian_(Nigeria)	2018-08-29
Citizen_(Nigeria)	Make_an_appeal_or_request	Government_(Nigeria)	2018-08-29
Citizen_(Nigeria)	Make_an_appeal_or_request	Member_of_the_Judiciary_(Nigeria)	2018-08-29
Citizen_(Nigeria)	Make_an_appeal_or_request	Nigeria	2018-08-29
Citizen_(Nigeria)	Make_an_appeal_or_request	Secret_Agent_(Nigeria)	2018-08-29
Citizen_(Nigeria)	Praise_or_endorse	Governor_(Nigeria)	2018-08-29
Citizen_(Nigeria)	Praise_or_endorse	Lawmaker_(Nigeria)	2018-08-29
Citizen_(Pakistan)	Demonstrate_or_rally	Geert_Wilders	2018-08-29
Citizen_(Philippines)	Accuse	Rodrigo_Duterte	2018-08-29
Citizen_(Russia)	Use_unconventional_violence	Russia	2018-08-29
Citizen_(Saudi_Arabia)	Use_unconventional_violence	Saudi_Army	2018-08-29
Citizen_(Somalia)	Make_an_appeal_or_request	Landowner_(Somalia)	2018-08-29
Citizen_(Somalia)	Make_an_appeal_or_request	Other_Authorities_/_Officials_(Somalia)	2018-08-29
Citizen_(South_Africa)	Accede_to_demands_for_change_in_leadership	South_Africa	2018-08-29
Citizen_(South_Africa)	Make_an_appeal_or_request	Indigenous_People_(South_Africa)	2018-08-29
Citizen_(Syria)	Threaten_with_military_force	Syria	2018-08-29
Citizen_(Thailand)	Reject	Government_(Thailand)	2018-08-29
Citizen_(United_Kingdom)	Accuse	Civil_Servant_(United_Kingdom)	2018-08-29
Citizen_(United_Kingdom)	Bring_lawsuit_against	Government_(United_Kingdom)	2018-08-29
Citizen_(United_Kingdom)	Make_an_appeal_or_request	Theresa_May	2018-08-29
Citizen_(United_States)	Express_intent_to_cooperate	Citizen_(Mexico)	2018-08-29
Citizen_(United_States)	Sign_formal_agreement	Citizen_(Mexico)	2018-08-29
Citizen_(Venezuela)	Conduct_strike_or_boycott	Unspecified_Actor	2018-08-29
Citizen_(Venezuela)	Criticize_or_denounce	Bank_(Venezuela)	2018-08-29
Citizen_(Venezuela)	Demand	Reuters	2018-08-29
Citizen_(Venezuela)	Demonstrate_or_rally	Unspecified_Actor	2018-08-29
Citizen_(Vietnam)	Engage_in_symbolic_act	John_McCain	2018-08-29
City_Mayor_(Australia)	Make_statement	Australia	2018-08-29
City_Mayor_(Croatia)	Make_a_visit	Belgium	2018-08-29
City_Mayor_(Iraq)	Make_statement	Militia_(Iraq)	2018-08-29
City_Mayor_(Palestinian_Territory,_Occupied)	Make_an_appeal_or_request	Israeli_Defense_Forces	2018-08-29
City_Mayor_(South_Africa)	Accede_to_demands_for_change_in_leadership	South_Africa	2018-08-29
Civic_Group_(India)	Demonstrate_or_rally	Unspecified_Actor	2018-08-29
Civic_Group_(Lebanon)	Demonstrate_or_rally	Government_(Lebanon)	2018-08-29
Civic_Group_(Malawi)	Make_statement	Demos	2018-08-29
Cleric_(India)	Make_an_appeal_or_request	Citizen_(India)	2018-08-29
Cleric_(India)	Make_statement	Muslim_(India)	2018-08-29
Colombia	Express_intent_to_cooperate	Peru	2018-08-29
Colombia	Host_a_visit	Pedro_Sanchez	2018-08-29
Colombia	Make_statement	Head_of_Government_(Venezuela)	2018-08-29
Communist_Party_of_India	Demonstrate_or_rally	Unspecified_Actor	2018-08-29
Communist_Party_of_India	Make_a_visit	India	2018-08-29
Company_-_Owner_or_Operator_(Argentina)	Make_pessimistic_comment	Argentina	2018-08-29
Company_-_Owner_or_Operator_(Canada)	Make_optimistic_comment	Canada	2018-08-29
Company_-_Owner_or_Operator_(India)	Demand	Citizen_(India)	2018-08-29
Company_-_Owner_or_Operator_(India)	Make_statement	India	2018-08-29
Company_-_Owner_or_Operator_(Russia)	Make_statement	Russia	2018-08-29
Congress_(India)	Accuse	Arun_Jaitley	2018-08-29
Congress_(India)	Accuse	Government_(India)	2018-08-29
Congress_(India)	Consult	Party_Member_(India)	2018-08-29
Congress_(India)	Criticize_or_denounce	Government_(India)	2018-08-29
Congress_(India)	Demonstrate_or_rally	Unspecified_Actor	2018-08-29
Congress_(India)	Make_an_appeal_or_request	Amarinder_Singh	2018-08-29
Congress_(India)	Make_an_appeal_or_request	Governor_(India)	2018-08-29
Congress_(India)	Make_an_appeal_or_request	Narendra_Modi	2018-08-29
Congress_(India)	Make_statement	Government_(India)	2018-08-29
Congress_(India)	Reject	Bharatiya_Janata	2018-08-29
Congress_Party	Make_an_appeal_or_request	Bharatiya_Janata	2018-08-29
Constitutional_Court_(Zimbabwe)	Reject	Nelson_Chamisa	2018-08-29
Court_Judge_(India)	Arrest,_detain,_or_charge_with_legal_action	Citizen_(India)	2018-08-29
Court_Judge_(India)	Arrest,_detain,_or_charge_with_legal_action	Criminal_(India)	2018-08-29
Court_Judge_(India)	Express_intent_to_provide_humanitarian_aid	Activist_(India)	2018-08-29
Court_Judge_(India)	Make_an_appeal_or_request	Police_(India)	2018-08-29
Court_Judge_(India)	Make_statement	Activist_(India)	2018-08-29
Court_Judge_(India)	Make_statement	Criminal_(India)	2018-08-29
Court_Judge_(India)	Make_statement	Police_(India)	2018-08-29
Court_Judge_(Israel)	Reject	Citizen_(Israel)	2018-08-29
Court_Judge_(Philippines)	Make_statement	Lawyer/Attorney_(Philippines)	2018-08-29
Court_Judge_(Syria)	Return,_release_person(s)	Men_(Syria)	2018-08-29
Court_Judge_(United_Kingdom)	Express_accord	Lawyer/Attorney_(United_Kingdom)	2018-08-29
Criminal_(France)	Make_statement	Attacker_(France)	2018-08-29
Criminal_(Germany)	Use_unconventional_violence	Women_(Germany)	2018-08-29
Criminal_(India)	Use_unconventional_violence	Citizen_(India)	2018-08-29
Criminal_(India)	fight_with_small_arms_and_light_weapons	Citizen_(India)	2018-08-29
Criminal_(South_Africa)	Kill_by_physical_assault	Citizen_(South_Africa)	2018-08-29
Croatia	Host_a_visit	Nikos_Kotzias	2018-08-29
Cyril_Ramaphosa	Confiscate_property	Citizen_(South_Africa)	2018-08-29
Cyril_Ramaphosa	Consult	Theresa_May	2018-08-29
Cyril_Ramaphosa	Criticize_or_denounce	Legislature_(United_States)	2018-08-29
Cyril_Ramaphosa	Express_intent_to_cooperate	Company_-_Owner_or_Operator_(South_Africa)	2018-08-29
Cyril_Ramaphosa	Express_intent_to_cooperate	Theresa_May	2018-08-29
Cyril_Ramaphosa	Make_a_visit	Africa	2018-08-29
Cyril_Ramaphosa	Make_a_visit	United_States	2018-08-29
Cyril_Ramaphosa	Make_statement	South_Africa	2018-08-29
Dalit_(India)	Accuse	Citizen_(India)	2018-08-29
Defense_/_Security_Ministry_(Iran)	Cooperate_militarily	Military_(Iran)	2018-08-29
Defense_/_Security_Ministry_(Iran)	Make_optimistic_comment	Iranian_Parliament	2018-08-29
Defense_/_Security_Ministry_(Iran)	Make_statement	Military_Advisor_(Syria)	2018-08-29
Defense_/_Security_Ministry_(Italy)	Express_intent_to_meet_or_negotiate	Austria	2018-08-29
Defense_/_Security_Ministry_(Russia)	Accuse	France	2018-08-29
Defense_/_Security_Ministry_(Russia)	Accuse	Military_(Syria)	2018-08-29
Defense_/_Security_Ministry_(Russia)	Accuse	United_Kingdom	2018-08-29
Defense_/_Security_Ministry_(Russia)	Accuse	United_States	2018-08-29
Defense_/_Security_Ministry_(South_Korea)	Appeal_for_diplomatic_cooperation_(such_as_policy_support)	Russia	2018-08-29
Defense_Attorney_(Australia)	Make_statement	Student_(Australia)	2018-08-29
Delfin_Lorenzana	Make_a_visit	Russia	2018-08-29
Delfin_Lorenzana	Make_statement	Naval_(Philippines)	2018-08-29
Democratic_Alliance	Accuse_of_crime,_corruption	African_National_Congress	2018-08-29
Democratic_Progressive_Party	Demand_change_in_leadership	Pope_Francis	2018-08-29
Democratic_Progressive_Party	Express_intent_to_engage_in_diplomatic_cooperation_(such_as_policy_support)	Citizen_(Holy_See_(Vatican_City_State))	2018-08-29
Denmark	Host_a_visit	Emmanuel_Macron	2018-08-29
Department_of_Defense	Threaten	India	2018-08-29
Detainee_(Malaysia)	Consult	Ministry_(Malaysia)	2018-08-29
Diosdado_Cabello	Criticize_or_denounce	Citizen_(Venezuela)	2018-08-29
Dipak_Misra	Make_an_appeal_or_request	Government_(India)	2018-08-29
Dmitry_Peskov	Make_statement	Other_Authorities_/_Officials_(Ukraine)	2018-08-29
Domestic_Affairs_(Australia)	Yield	Bradley_Manning	2018-08-29
Domestic_Affairs_(Czech_Republic)	Consult	Milos_Zeman	2018-08-29
Domestic_Affairs_(Iran)	Make_optimistic_comment	Citizen_(Iran)	2018-08-29
Domestic_Affairs_(Libya)	Make_statement	Military_Personnel_-_Special_(Libya)	2018-08-29
Donald_Trump	Accuse	China	2018-08-29
Donald_Trump	Accuse	Google	2018-08-29
Donald_Trump	Consult	Justin_Trudeau	2018-08-29
Donald_Trump	Consult	Kim_Jong-Un	2018-08-29
Donald_Trump	Consult	Uhuru_Muigai_Kenyatta	2018-08-29
Donald_Trump	Cooperate_economically	Mexico	2018-08-29
Donald_Trump	Criticize_or_denounce	Google	2018-08-29
Donald_Trump	Halt_negotiations	North_Korea	2018-08-29
Donald_Trump	Investigate	Google	2018-08-29
Donald_Trump	Make_statement	Canada	2018-08-29
Donald_Trump	Make_statement	China	2018-08-29
Donald_Trump	Make_statement	Mexico	2018-08-29
Donald_Trump	Reduce_or_break_diplomatic_relations	North_Korea	2018-08-29
Donald_Trump	Sign_formal_agreement	Enrique_Peña_Nieto	2018-08-29
Donald_Trump	Threaten_to_reduce_or_break_relations	Mexico	2018-08-29
Doug_Ford	Accuse	Government_(Canada)	2018-08-29
Drug_Gang_(Mexico)	Use_unconventional_violence	Student_(Mexico)	2018-08-29
Eduardo_da_Costa_Paes	Consult	Attorney_General_(Brazil)	2018-08-29
Education_(China)	Make_statement	Student_(China)	2018-08-29
Education_(India)	Demonstrate_or_rally	Activist_(India)	2018-08-29
Education_(India)	Make_an_appeal_or_request	Civic_Group_(India)	2018-08-29
Education_(India)	Reject	Citizen_(India)	2018-08-29
Education_Ministry_(India)	Make_statement	Activist_(India)	2018-08-29
Education_Ministry_(Iran)	Express_intent_to_meet_or_negotiate	Legislature_(Iran)	2018-08-29
Egidijus_Kūris	Make_statement	Saulius_Skvernelis	2018-08-29
Egypt	Consult	Sudan	2018-08-29
Egypt	Engage_in_diplomatic_cooperation	Vietnam	2018-08-29
Egypt	Host_a_visit	Government_(Italy)	2018-08-29
Egypt	Host_a_visit	Tran_Dai_Quang	2018-08-29
Egypt	Make_statement	Military_Personnel_-_Special_(Egypt)	2018-08-29
Egyptian_Armed_Forces	Arrest,_detain,_or_charge_with_legal_action	Criminal_(Egypt)	2018-08-29
Egyptian_Armed_Forces	Make_statement	Militant_(Egypt)	2018-08-29
Egyptian_Armed_Forces	Use_conventional_military_force	Citizen_(Egypt)	2018-08-29
Egyptian_Armed_Forces	Use_conventional_military_force	Egypt	2018-08-29
Egyptian_Armed_Forces	Use_conventional_military_force	Militant_(Egypt)	2018-08-29
Egyptian_Army	Make_statement	Militant_(Egypt)	2018-08-29
Election_Commission_(Russia)	Make_statement	Ella_Pamfilova	2018-08-29
Election_Commission_(Zimbabwe)	Make_statement	Emmerson_Mnangagwa	2018-08-29
Emmanuel_Eweta_Uduaghan	Make_statement	All_Progressives_Congress	2018-08-29
Emmanuel_Eweta_Uduaghan	Praise_or_endorse	Muhammadu_Buhari	2018-08-29
Emmanuel_Macron	Criticize_or_denounce	Hungary	2018-08-29
Emmanuel_Macron	Criticize_or_denounce	Italy	2018-08-29
Emmanuel_Macron	Criticize_or_denounce	Matteo_Salvini	2018-08-29
Emmanuel_Macron	Criticize_or_denounce	Viktor_Orban	2018-08-29
Emmanuel_Macron	Make_a_visit	Denmark	2018-08-29
Emmanuel_Macron	Make_statement	Hungary	2018-08-29
Emmerson_Mnangagwa	Accuse	People_Associated_with_the_Opposition_(Movement_for_Democratic_Change)	2018-08-29
Emmerson_Mnangagwa	Criticize_or_denounce	Opposition_Supporter_(Zimbabwe)	2018-08-29
Employee_(India)	Consult	Government_(India)	2018-08-29
Employee_(India)	Criticize_or_denounce	Police_(India)	2018-08-29
Employee_(India)	Demonstrate_or_rally	Unspecified_Actor	2018-08-29
Employee_(Russia)	Physically_assault	Criminal_(Russia)	2018-08-29
Energy_Department/Ministry_(Australia)	Make_statement	Business_(Australia)	2018-08-29
Energy_Department/Ministry_(Venezuela)	Make_statement	Venezuela	2018-08-29
Engineer_(Iran)	Consult	Russia	2018-08-29
Enrique_Peña_Nieto	Express_intent_to_meet_or_negotiate	Donald_Trump	2018-08-29
Enrique_Peña_Nieto	Sign_formal_agreement	Donald_Trump	2018-08-29
Environment_Department/Ministry_(Australia)	Make_statement	Government_(Australia)	2018-08-29
Environment_Department/Ministry_(Canada)	Express_intent_to_meet_or_negotiate	Representatives_(Canada)	2018-08-29
Environment_Department/Ministry_(Canada)	Make_statement	Government_(Canada)	2018-08-29
Environmentalist_(India)	Accuse	Government_(India)	2018-08-29
Envoy_(Russia)	Make_a_visit	South_Korea	2018-08-29
Envoy_(United_States)	Express_intent_to_meet_or_negotiate	Japan	2018-08-29
Envoy_(United_States)	Express_intent_to_meet_or_negotiate	South_Korea	2018-08-29
Ethiopia	Express_intent_to_engage_in_diplomatic_cooperation_(such_as_policy_support)	Vietnam	2018-08-29
Ethiopia	Host_a_visit	Tran_Dai_Quang	2018-08-29
European_Union	Consult	Caribbean	2018-08-29
European_Union	Engage_in_negotiation	United_Kingdom	2018-08-29
European_Union	Reject	United_States	2018-08-29
Evo_Morales	Sign_formal_agreement	Pedro_Sanchez	2018-08-29
Exiled_Opposition_(Equatorial_Guinea)	Make_an_appeal_or_request	Unidentified_State_Actor	2018-08-29
Extremist_(Germany)	Demonstrate_or_rally	Unspecified_Actor	2018-08-29
Extremist_(Germany)	Use_conventional_military_force	Citizen_(Germany)	2018-08-29
Farm_Worker_(Australia)	Return,_release_person(s)	Citizen_(Australia)	2018-08-29
Farm_Worker_(India)	Consult	Agriculture_/_Fishing_/_Forestry_Ministry_(India)	2018-08-29
Farm_Worker_(Indonesia)	Make_optimistic_comment	Scott_Morrison	2018-08-29
Fatah	Make_statement	Mahmoud_Abbas	2018-08-29
Faure_Gnassingbe	Make_optimistic_comment	Government_(Togo)	2018-08-29
Fayez_Mustafa_Al-Serraj	Consult	United_Nations	2018-08-29
Fernando_Haddad	Make_statement	Worker's_Party	2018-08-29
Food_and_Agriculture_Organization	Express_intent_to_cooperate	African_Development_Bank	2018-08-29
Food_and_Agriculture_Organization	Express_intent_to_engage_in_diplomatic_cooperation_(such_as_policy_support)	African_Development_Bank	2018-08-29
Foreign_Affairs_(China)	Make_statement	China	2018-08-29
Foreign_Affairs_(China)	Make_statement	Morocco	2018-08-29
Foreign_Affairs_(China)	Make_statement	Reuters	2018-08-29
Foreign_Affairs_(China)	Praise_or_endorse	Egypt	2018-08-29
Foreign_Affairs_(Czech_Republic)	Engage_in_negotiation	Milos_Zeman	2018-08-29
Foreign_Affairs_(Egypt)	Make_empathetic_comment	Citizen_(Egypt)	2018-08-29
Foreign_Affairs_(France)	Praise_or_endorse	United_Nations	2018-08-29
Foreign_Affairs_(Holy_See_(Vatican_City_State))	Accuse	Archbishop_(United_States)	2018-08-29
Foreign_Affairs_(India)	Make_statement	India	2018-08-29
Foreign_Affairs_(Indonesia)	Make_statement	Malcolm_Bligh_Turnbull	2018-08-29
Foreign_Affairs_(Iran)	Make_statement	Iran	2018-08-29
Foreign_Affairs_(Iran)	Make_statement	Vladimir_Putin	2018-08-29
Foreign_Affairs_(Iraq)	Praise_or_endorse	Iran	2018-08-29
Foreign_Affairs_(Japan)	Consult	Le_Yucheng	2018-08-29
Foreign_Affairs_(Japan)	Consult	Other_Authorities_/_Officials_(China)	2018-08-29
Foreign_Affairs_(Japan)	Consult	Wang_Yi	2018-08-29
Foreign_Affairs_(Japan)	Express_intent_to_cooperate	Wang_Yi	2018-08-29
Foreign_Affairs_(Japan)	Make_a_visit	Russia	2018-08-29
Foreign_Affairs_(Lebanon)	Consult	Mikhail_Bogdanov	2018-08-29
Foreign_Affairs_(Lebanon)	Make_a_visit	Foreign_Affairs_(Russia)	2018-08-29
Foreign_Affairs_(Russia)	Host_a_visit	Foreign_Affairs_(Lebanon)	2018-08-29
Foreign_Affairs_(Russia)	Make_a_visit	South_Korea	2018-08-29
Foreign_Affairs_(Russia)	Make_an_appeal_or_request	United_States	2018-08-29
Foreign_Affairs_(Russia)	Threaten	Government_(United_States)	2018-08-29
Foreign_Affairs_(Saudi_Arabia)	Consult	Sergey_Viktorovich_Lavrov	2018-08-29
Foreign_Affairs_(Saudi_Arabia)	Engage_in_negotiation	Sergey_Viktorovich_Lavrov	2018-08-29
Foreign_Affairs_(Saudi_Arabia)	Make_an_appeal_or_request	United_Nations	2018-08-29
Foreign_Affairs_(Spain)	Host_a_visit	Head_of_Government_(Colombia)	2018-08-29
Foreign_Affairs_(Turkey)	Consult	Saulius_Skvernelis	2018-08-29
Foreign_Affairs_(Ukraine)	Make_statement	Xinhua	2018-08-29
Foreign_Affairs_(United_States)	Consult	Yiannis_Boutaris	2018-08-29
Foreign_Affairs_(United_States)	Make_statement	India	2018-08-29
Foreign_Affairs_(United_States)	Reject_proposal_to_meet,_discuss,_or_negotiate	North_Korea	2018-08-29
Foreign_Affairs_(United_States)	Sign_formal_agreement	Oliver_Spasovski	2018-08-29
Foreign_Affairs_(Uzbekistan)	Make_statement	Shavkat_Mirziyayev	2018-08-29
Foreign_Affairs_(Vietnam)	Make_statement	Vietnam	2018-08-29
France	Arrest,_detain,_or_charge_with_legal_action	Men_(France)	2018-08-29
France	Host_a_visit	Treasury/Finance_Ministry_(Turkey)	2018-08-29
France	Threaten	Bashar_al-Assad	2018-08-29
Frank_Habineza	Consult	The_New_Times	2018-08-29
G7	Make_a_visit	Canada	2018-08-29
Georgia	Arrest,_detain,_or_charge_with_legal_action	Citizen_(Georgia)	2018-08-29
Gerd_Mueller	Consult	Sibusiso_Moyo	2018-08-29
Germany	Accede_to_demands_for_rights	Citizen_(Germany)	2018-08-29
Germany	Engage_in_diplomatic_cooperation	Africa	2018-08-29
Germany	Host_a_visit	Michel_Barnier	2018-08-29
Germany	Make_a_visit	Zimbabwe	2018-08-29
Germany	Make_optimistic_comment	Africa	2018-08-29
Germany	Provide_humanitarian_aid	Turkey	2018-08-29
Germany	Sign_formal_agreement	Bolivia	2018-08-29
Germany	Sign_formal_agreement	Switzerland	2018-08-29
Germany	Sign_formal_agreement	United_Kingdom	2018-08-29
Germany	Use_unconventional_violence	Citizen_(Germany)	2018-08-29
Google	Make_statement	Business_(United_States)	2018-08-29
Gopal_Rai	Make_statement	Association_of_American_Publishers	2018-08-29
Gopal_Rai	Make_statement	Government_(India)	2018-08-29
Government_(Afghanistan)	Praise_or_endorse	China	2018-08-29
Government_(Argentina)	Sign_formal_agreement	International_Monetary_Fund	2018-08-29
Government_(Brazil)	Mobilize_or_increase_armed_forces	Brazil	2018-08-29
Government_(Brazil)	Sign_formal_agreement	Labor_Union_(Brazil)	2018-08-29
Government_(Burkina_Faso)	Make_empathetic_comment	Citizen_(Burkina_Faso)	2018-08-29
Government_(Canada)	Bring_lawsuit_against	Business_(Canada)	2018-08-29
Government_(China)	Provide_humanitarian_aid	China	2018-08-29
Government_(Colombia)	Sign_formal_agreement	United_Kingdom	2018-08-29
Government_(Czech_Republic)	Praise_or_endorse	Lawyer/Attorney_(Czech_Republic)	2018-08-29
Government_(Egypt)	Consult	Abdel_Fattah_Al-Sisi	2018-08-29
Government_(Egypt)	Make_statement	Human_Rights_Commission	2018-08-29
Government_(Germany)	Consider_policy_option	Turkey	2018-08-29
Government_(India)	Arrest,_detain,_or_charge_with_legal_action	Citizen_(India)	2018-08-29
Government_(India)	Consider_policy_option	India	2018-08-29
Government_(India)	Consult	Employee_(India)	2018-08-29
Government_(India)	Engage_in_diplomatic_cooperation	Member_of_Parliament_(India)	2018-08-29
Government_(India)	Express_intent_to_cooperate	Protester_(India)	2018-08-29
Government_(India)	Make_an_appeal_or_request	Student_(India)	2018-08-29
Government_(India)	Make_statement	India	2018-08-29
Government_(India)	Refuse_to_yield	Citizen_(India)	2018-08-29
Government_(Iran)	Arrest,_detain,_or_charge_with_legal_action	Citizen_(Iran)	2018-08-29
Government_(Italy)	Consult	Abdel_Fattah_Al-Sisi	2018-08-29
Government_(Italy)	Criticize_or_denounce	Emmanuel_Macron	2018-08-29
Government_(Italy)	Make_a_visit	Egypt	2018-08-29
Government_(Italy)	Make_statement	Italy	2018-08-29
Government_(Japan)	Deny_responsibility	United_States	2018-08-29
Government_(Japan)	Make_an_appeal_or_request	Citizen_(Japan)	2018-08-29
Government_(Japan)	Praise_or_endorse	Lenin_Moreno	2018-08-29
Government_(Lithuania)	Praise_or_endorse	Justice_Department/Ministery_(Lithuania)	2018-08-29
Government_(Myanmar)	Accuse	Reuters	2018-08-29
Government_(Myanmar)	Deny_responsibility	Military_(Myanmar)	2018-08-29
Government_(Nicaragua)	Deny_responsibility	United_Nations	2018-08-29
Government_(Nicaragua)	Reject	United_Nations	2018-08-29
Government_(Nigeria)	Impose_administrative_sanctions	Governor_(Nigeria)	2018-08-29
Government_(Nigeria)	Provide_humanitarian_aid	Nigeria	2018-08-29
Government_(Philippines)	Make_statement	Philippines	2018-08-29
Government_(Russia)	Investigate	Military_(Russia)	2018-08-29
Government_(South_Korea)	Make_statement	South_Korea	2018-08-29
Government_(Syria)	Engage_in_negotiation	Russia	2018-08-29
Government_(Taiwan)	Make_an_appeal_or_request	Representatives_(Taiwan)	2018-08-29
Government_(Turkey)	Consult	Ministry_(Turkey)	2018-08-29
Government_(Ukraine)	Ease_economic_sanctions,_boycott,_embargo	Business_(Russia)	2018-08-29
Government_(United_Kingdom)	Reject	Citizen_(United_Kingdom)	2018-08-29
Government_(Venezuela)	Occupy_territory	Venezuela	2018-08-29
Government_Lawyer/Representative_(India)	Express_intent_to_cooperate	Member_of_the_Judiciary_(India)	2018-08-29
Government_Official_(India)	Make_statement	India	2018-08-29
Government_Official_(Myanmar)	Deny_responsibility	United_Nations	2018-08-29
Government_Official_(Myanmar)	Make_statement	Myanmar	2018-08-29
Government_Official_(Myanmar)	Make_statement	Unidentified_State_Actor	2018-08-29
Government_Official_(Nigeria)	Demand	Displaced_Families_(Nigeria)	2018-08-29
Government_Official_(South_Korea)	Consult	Moon_Jae-in	2018-08-29
Governor_(Azerbaijan)	Make_statement	Vladimir_Putin	2018-08-29
Governor_(India)	Make_empathetic_comment	Citizen_(India)	2018-08-29
Governor_(India)	Praise_or_endorse	Social_Worker_(India)	2018-08-29
Governor_(Japan)	Make_statement	Other_Authorities_/_Officials_(Japan)	2018-08-29
Governor_(Poland)	Make_statement	Government_(Poland)	2018-08-29
Greece	Arrest,_detain,_or_charge_with_legal_action	Citizen_(Greece)	2018-08-29
Guaranty_Trust_Bank	Make_statement	Employee_(Liberia)	2018-08-29
Guaranty_Trust_Bank	Use_conventional_military_force	Employee_(Liberia)	2018-08-29
Guatemala	Bring_lawsuit_against	Other_Authorities_/_Officials_(United_States)	2018-08-29
Guenther_Oettinger	Threaten	Italy	2018-08-29
Hage_Geingob	Make_a_visit	Indonesia	2018-08-29
Haider_Al-Abadi	Express_intent_to_meet_or_negotiate	United_States	2018-08-29
Halimah_Yacob	Praise_or_endorse	Student_(Singapore)	2018-08-29
Hardik_Patel	Accuse	Police_(India)	2018-08-29
Harry_Roque	Make_an_appeal_or_request	Citizen_(Philippines)	2018-08-29
Harsimrat_Kaur_Badal	Accuse	Government_(Pakistan)	2018-08-29
Hassan_Rouhani	Accuse	United_States	2018-08-29
Head_of_Government_(Belarus)	Make_statement	Government_(Belarus)	2018-08-29
Head_of_Government_(Botswana)	Make_a_visit	China	2018-08-29
Head_of_Government_(Colombia)	Consult	Pedro_Sanchez	2018-08-29
Head_of_Government_(Colombia)	Make_a_visit	Foreign_Affairs_(Spain)	2018-08-29
Head_of_Government_(Colombia)	Make_a_visit	Latin_America	2018-08-29
Head_of_Government_(Ecuador)	Express_intent_to_meet_or_negotiate	Japan	2018-08-29
Head_of_Government_(Hungary)	Criticize_or_denounce	Emmanuel_Macron	2018-08-29
Head_of_Government_(India)	Make_statement	Court_Judge_(India)	2018-08-29
Head_of_Government_(India)	Make_statement	N._Chandrababu_Naidu	2018-08-29
Head_of_Government_(India)	Make_statement	Sukhbir_Badal	2018-08-29
Head_of_Government_(Japan)	Make_a_visit	China	2018-08-29
Head_of_Government_(Kyrgyzstan)	Make_a_visit	Japan	2018-08-29
Head_of_Government_(Latvia)	Express_intent_to_meet_or_negotiate	Maris_Kucinskis	2018-08-29
Head_of_Government_(Lithuania)	Make_statement	European_Union	2018-08-29
Head_of_Government_(Malaysia)	Make_statement	Malaysia	2018-08-29
Head_of_Government_(Mexico)	Cooperate_economically	Mexico	2018-08-29
Head_of_Government_(Nepal)	Express_intent_to_meet_or_negotiate	Nepal	2018-08-29
Head_of_Government_(Nigeria)	Consult	Angela_Merkel	2018-08-29
Head_of_Government_(Philippines)	Make_a_visit	Jordan	2018-08-29
Head_of_Government_(South_Africa)	Investigate	Hillary_Clinton	2018-08-29
Head_of_Government_(Togo)	Make_an_appeal_or_request	Government_(Togo)	2018-08-29
Head_of_Government_(United_Kingdom)	Consult	Muhammadu_Buhari	2018-08-29
Head_of_Government_(United_Kingdom)	Make_a_visit	Nigeria	2018-08-29
Head_of_Government_(Zambia)	Rally_opposition_against	Citizen_(India)	2018-08-29
Head_of_Government_(Zimbabwe)	Make_an_appeal_or_request	Indigenous_People_(Zimbabwe)	2018-08-29
Head_of_Government_(Zimbabwe)	Make_statement	Government_(Zimbabwe)	2018-08-29
Health_Ministry_(India)	Make_statement	Police_(India)	2018-08-29
Health_Ministry_(India)	Use_conventional_military_force	Citizen_(India)	2018-08-29
Heiko_Maas	Consult	Michel_Barnier	2018-08-29
Henrique_Meirelles	Make_statement	China	2018-08-29
Hezbul_Mujahedeen	Accuse	Military_(India)	2018-08-29
Hezbul_Mujahedeen	Threaten	Citizen_(India)	2018-08-29
High_Commission_(Australia)	Praise_or_endorse	Scott_Morrison	2018-08-29
High_Ranking_Military_Personnel_(Azerbaijan)	Consult	Turkey	2018-08-29
High_Ranking_Military_Personnel_(Iran)	Make_statement	Iran	2018-08-29
High_Ranking_Military_Personnel_(Iraq)	Accuse	Islamic_State_of_Iraq_and_the_Levant	2018-08-29
High_Ranking_Military_Personnel_(Philippines)	Make_statement	Bangsamoro_Islamic_Freedom_Fighters	2018-08-29
Holy_See_(Vatican_City_State)	Express_intent_to_cooperate	Albania	2018-08-29
Hong_Kong	Arrest,_detain,_or_charge_with_legal_action	Citizen_(Brazil)	2018-08-29
Horst_Seehofer	Make_statement	Germany	2018-08-29
Horst_Seehofer	Make_statement	Police_(Germany)	2018-08-29
House_of_Representatives_(Philippines)	Praise_or_endorse	Head_of_Government_(Philippines)	2018-08-29
Houthis	Make_statement	Combatant_(Houthis)	2018-08-29
Houthis	fight_with_artillery_and_tanks	Saudi_Arabia	2018-08-29
Hua_Chunying	Make_statement	China	2018-08-29
Human_Rights_Activist_(India)	Demonstrate_or_rally	Unspecified_Actor	2018-08-29
Human_Rights_Activist_(India)	Make_statement	Government_(India)	2018-08-29
Human_Rights_Activist_(India)	Make_statement	India	2018-08-29
Human_Rights_Activist_(India)	Rally_support_on_behalf_of	Activist_(India)	2018-08-29
Human_Rights_Activist_(India)	Rally_support_on_behalf_of	Intellectual_(India)	2018-08-29
Human_Rights_Commission_(India)	Make_statement	Other_Authorities_/_Officials_(India)	2018-08-29
Ilham_Aliyev	Consult	Angela_Merkel	2018-08-29
Imran_Khan	Make_an_appeal_or_request	Citizen_(Pakistan)	2018-08-29
India	Accuse	Amarinder_Singh	2018-08-29
India	Accuse	Amit_Shah	2018-08-29
India	Accuse	Government_(India)	2018-08-29
India	Arrest,_detain,_or_charge_with_legal_action	Citizen_(India)	2018-08-29
India	Coerce	Citizen_(India)	2018-08-29
India	Criticize_or_denounce	Narendra_Modi	2018-08-29
India	Criticize_or_denounce	Rahul_Gandhi	2018-08-29
India	Demand	Bharatiya_Janata	2018-08-29
India	Demand	Government_(India)	2018-08-29
India	Engage_in_diplomatic_cooperation	Mongolia	2018-08-29
India	Express_intent_to_meet_or_negotiate	Amit_Shah	2018-08-29
India	Express_intent_to_meet_or_negotiate	Citizen_(India)	2018-08-29
India	Express_intent_to_provide_economic_aid	Pinarayi_Vijayan	2018-08-29
India	Host_a_visit	Arvind_Kejriwal	2018-08-29
India	Host_a_visit	Communist_Party_of_India	2018-08-29
India	Host_a_visit	Rahul_Gandhi	2018-08-29
India	Host_a_visit	Tourist_(China)	2018-08-29
India	Investigate	Citizen_(India)	2018-08-29
India	Make_optimistic_comment	Citizen_(India)	2018-08-29
India	Make_statement	Bharatiya_Janata	2018-08-29
India	Make_statement	Congress_(India)	2018-08-29
India	Make_statement	Government_(India)	2018-08-29
India	Make_statement	Labor_Union_(India)	2018-08-29
India	Praise_or_endorse	Main_Opposition_(India)	2018-08-29
India	Reject	People_Associated_with_the_Opposition_(India)	2018-08-29
India	Yield	Citizen_(India)	2018-08-29
Indian_Navy	Make_statement	India	2018-08-29
Indigenous_People_(Australia)	Sexually_assault	Citizen_(Australia)	2018-08-29
Indigenous_People_(India)	Demonstrate_or_rally	Unspecified_Actor	2018-08-29
Indigenous_People_(India)	Threaten	Citizen_(India)	2018-08-29
Indigenous_People_(India)	Use_unconventional_violence	Citizen_(India)	2018-08-29
Indonesia	Arrest,_detain,_or_charge_with_legal_action	Men_(New_Zealand)	2018-08-29
Indonesia	Host_a_visit	Hage_Geingob	2018-08-29
Indonesia	Host_a_visit	Scott_Morrison	2018-08-29
Indonesia	Impose_administrative_sanctions	Media_Personnel_(International)	2018-08-29
Intelligence_(India)	Use_conventional_military_force	Citizen_(India)	2018-08-29
International	Host_a_visit	Venezuela	2018-08-29
International_Committee_of_the_Red_Cross	Make_an_appeal_or_request	Government_(Colombia)	2018-08-29
International_Energy_Agency	Make_statement	Venezuela	2018-08-29
International_Monetary_Fund	Express_intent_to_engage_in_diplomatic_cooperation_(such_as_policy_support)	Argentina	2018-08-29
International_Monetary_Fund	Sign_formal_agreement	Argentina	2018-08-29
International_Monetary_Fund	Sign_formal_agreement	Government_(Argentina)	2018-08-29
International_Organization_for_Migration	Make_statement	Reuters	2018-08-29
Iran	Criticize_or_denounce	European_Union	2018-08-29
Iran	Engage_in_negotiation	Russia	2018-08-29
Iran	Make_an_appeal_or_request	United_Nations	2018-08-29
Iran	Make_statement	Secret_Agent_(Iran)	2018-08-29
Iran	Praise_or_endorse	Syria	2018-08-29
Iran	Praise_or_endorse	Turkey	2018-08-29
Iran	Reduce_relations	Israel	2018-08-29
Iran	Reject_proposal_to_meet,_discuss,_or_negotiate	United_States	2018-08-29
Iran	Sign_formal_agreement	China	2018-08-29
Iran	Sign_formal_agreement	Russia	2018-08-29
Iran	Sign_formal_agreement	Syria	2018-08-29
Iranian_Parliament	Make_a_visit	Syria	2018-08-29
Ireland	Host_a_visit	Pope_Francis	2018-08-29
Islamic_State_of_Iraq_and_the_Levant	Share_intelligence_or_information	Lawyer/Attorney_(United_States)	2018-08-29
Islamic_State_of_Iraq_and_the_Levant	Use_conventional_military_force	Chechen	2018-08-29
Israel	Arrest,_detain,_or_charge_with_legal_action	Company_-_Owner_or_Operator_(Israel)	2018-08-29
Israel	Demand	Iran	2018-08-29
Israel	Host_a_visit	Rodrigo_Duterte	2018-08-29
Israel	Make_statement	Yisra'el_Katz	2018-08-29
Israel	Threaten	Iran	2018-08-29
Ivars_Godmanis	Make_statement	Head_of_Government_(Latvia)	2018-08-29
James_G._Stavridis	Express_intent_to_meet_or_negotiate	North_Atlantic_Treaty_Organization	2018-08-29
James_Mattis	Express_intent_to_meet_or_negotiate	Nirmala_Sitharaman	2018-08-29
James_Mattis	Express_intent_to_meet_or_negotiate	Sushma_Swaraj	2018-08-29
James_Mattis	Refuse_to_de-escalate_military_engagement	Syria	2018-08-29
James_Michel	Make_statement	Brazil	2018-08-29
James_Michel	Make_statement	Government_(Brazil)	2018-08-29
James_Orengo	Make_statement	Court_Judge_(Kenya)	2018-08-29
Japan	Host_a_visit	Head_of_Government_(Kyrgyzstan)	2018-08-29
Japan	Host_a_visit	Li_Keqiang	2018-08-29
Japan	Make_pessimistic_comment	Donald_Trump	2018-08-29
Japan	Praise_or_endorse	City_Mayor_(Japan)	2018-08-29
Japan	Use_conventional_military_force	Aircraft_Carrier_(China)	2018-08-29
Jean-Yves_Le_Drian	Make_an_appeal_or_request	Lebanon	2018-08-29
Jean-Yves_Le_Drian	Praise_or_endorse	Government_(Lebanon)	2018-08-29
Jimmy_Morales	Express_intent_to_engage_in_diplomatic_cooperation_(such_as_policy_support)	Andrés_Manuel_López_Obrador	2018-08-29
Jimmy_Morales	Express_intent_to_engage_in_diplomatic_cooperation_(such_as_policy_support)	Canada	2018-08-29
Jimmy_Morales	Express_intent_to_engage_in_diplomatic_cooperation_(such_as_policy_support)	United_States	2018-08-29
John_Howard_Tory	Make_an_appeal_or_request	Citizen_(Canada)	2018-08-29
John_Jenkins	Make_statement	Police_(United_States)	2018-08-29
John_Kerry	Make_a_visit	Vietnam	2018-08-29
John_Mangudya	Make_statement	Head_of_Government_(Zimbabwe)	2018-08-29
John_McCain	Criticize_or_denounce	Government_(Latvia)	2018-08-29
John_McCain	Make_a_visit	Canada	2018-08-29
John_McCain	Praise_or_endorse	Latvia	2018-08-29
Jonah_David_Jang	Consult	People's_Democratic_Party_(Nigeria)	2018-08-29
Jordan	Express_intent_to_meet_or_negotiate	Abdullah_II_of_Jordan	2018-08-29
Jordan	Host_a_visit	Head_of_Government_(Philippines)	2018-08-29
Jordan	Host_a_visit	Rodrigo_Duterte	2018-08-29
Jorge_Rodríguez	Make_statement	Nicolás_Maduro	2018-08-29
Jorge_Rodríguez	Make_statement	Venezuela	2018-08-29
José_Dirceu_de_Oliveira_e_Silva	Make_statement	Worker's_Party	2018-08-29
José_Graziano_da_Silva	Sign_formal_agreement	Akinwumi_Adesina	2018-08-29
Julius_Maada_Bio	Accede_to_demands_for_change_in_leadership	Ahmad_Tejan_Kabbah	2018-08-29
Julius_Maada_Bio	Express_intent_to_meet_or_negotiate	China	2018-08-29
Justice_Department/Ministery_(Israel)	Make_statement	Oversight_Court_(Israel)	2018-08-29
Justice_Department/Ministery_(Israel)	Praise_or_endorse	Oversight_Court_(Israel)	2018-08-29
Justice_Department/Ministery_(Lithuania)	Make_statement	Lithuania	2018-08-29
Justice_Department/Ministery_(Philippines)	Make_an_appeal_or_request	Lawyer/Attorney_(Philippines)	2018-08-29
Justin_Trudeau	Consult	Donald_Trump	2018-08-29
Jüri_Ratas	Make_statement	Estonian_Center_Party	2018-08-29
Kang_Kyung_Wha	Discuss_by_telephone	Mike_Pompeo	2018-08-29
Kangleipak_Communist_Party	Threaten_with_military_force	Cabinet_/_Council_of_Ministers_/_Advisors_(India)	2018-08-29
Kapil_Sibal	Make_statement	India	2018-08-29
Keiko_Fujimori	Consult	Martín_Vizcarra	2018-08-29
Kenya	Engage_in_diplomatic_cooperation	China	2018-08-29
Kenya	Host_a_visit	Theresa_May	2018-08-29
Kenya	Sign_formal_agreement	Business_(United_States)	2018-08-29
Kidnapper_(India)	Make_an_appeal_or_request	Children_(India)	2018-08-29
Kim_Jong-Un	Consult	Donald_Trump	2018-08-29
Kim_Jong-Un	Consult	Moon_Jae-in	2018-08-29
Klaus_Johannis	Criticize_or_denounce	Government_(Romania)	2018-08-29
Kumar_Sharma	Accuse	Citizen_(Canada)	2018-08-29
Kumar_Sharma	Make_statement	Attacker_(Canada)	2018-08-29
L.P._Yadav	Accuse	Narendra_Modi	2018-08-29
L.P._Yadav	Make_statement	India	2018-08-29
L.P._Yadav	Make_statement	Narendra_Modi	2018-08-29
L.P._Yadav	Rally_support_on_behalf_of	Rights_Activist_(India)	2018-08-29
La_Razón	Make_statement	Brazil	2018-08-29
La_Razón	Make_statement	Paraguay	2018-08-29
La_Razón	Make_statement	Peru	2018-08-29
La_Razón	Make_statement	Uruguay	2018-08-29
Labor_Union_(Brazil)	Sign_formal_agreement	Government_(Brazil)	2018-08-29
Labor_Union_(India)	Conduct_strike_or_boycott	Unspecified_Actor	2018-08-29
Labor_Union_(India)	Demand_diplomatic_cooperation_(such_as_policy_support)	Congress_(India)	2018-08-29
Laos	Engage_in_diplomatic_cooperation	Vietnam	2018-08-29
Laos	Express_intent_to_engage_in_diplomatic_cooperation_(such_as_policy_support)	China	2018-08-29
Latin_America	Host_a_visit	Head_of_Government_(Colombia)	2018-08-29
Latin_America	Host_a_visit	Pedro_Sanchez	2018-08-29
Latvia	Express_intent_to_meet_or_negotiate	Government_(Latvia)	2018-08-29
Lawmaker_(India)	Make_pessimistic_comment	India	2018-08-29
Lawmaker_(India)	Make_statement	Business_(India)	2018-08-29
Lawmaker_(India)	Make_statement	India	2018-08-29
Lawmaker_(India)	Praise_or_endorse	Cabinet_/_Council_of_Ministers_/_Advisors_(India)	2018-08-29
Lawmaker_(Iran)	Criticize_or_denounce	Ministry_(Iran)	2018-08-29
Lawmaker_(Iran)	Demand	Hassan_Rouhani	2018-08-29
Lawmaker_(Iran)	Praise_or_endorse	Defense_/_Security_Ministry_(Iran)	2018-08-29
Lawmaker_(Iran)	Reject_plan,_agreement_to_settle_dispute	Hassan_Rouhani	2018-08-29
Lawmaker_(Lebanon)	Consult	Nabih_Berri	2018-08-29
Lawmaker_(Nigeria)	Make_an_appeal_or_request	Party_President_(Nigeria)	2018-08-29
Lawmaker_(United_States)	Rally_opposition_against	China	2018-08-29
Lawmaker_(United_States)	Reject	Google	2018-08-29
Lawyer/Attorney_(Australia)	Make_statement	Archbishop_(Australia)	2018-08-29
Lawyer/Attorney_(Azerbaijan)	Make_an_appeal_or_request	Member_of_the_Judiciary_(Azerbaijan)	2018-08-29
Lawyer/Attorney_(Congo)	Make_statement	Bosco_Ntaganda	2018-08-29
Lawyer/Attorney_(Czech_Republic)	Make_statement	Andrej_Babis	2018-08-29
Lawyer/Attorney_(Greece)	Make_statement	Refugee_(Syria)	2018-08-29
Lawyer/Attorney_(Iran)	Criticize_or_denounce	United_States	2018-08-29
Lawyer/Attorney_(Iran)	Defy_norms,_law	United_States	2018-08-29
Lawyer/Attorney_(Lebanon)	Make_statement	Bosco_Ntaganda	2018-08-29
Lawyer/Attorney_(Philippines)	Arrest,_detain,_or_charge_with_legal_action	Men_(Philippines)	2018-08-29
Lawyer/Attorney_(Romania)	Make_an_appeal_or_request	Intelligence_(Romania)	2018-08-29
Lawyer/Attorney_(United_Kingdom)	Make_optimistic_comment	Government_(United_Kingdom)	2018-08-29
Le_Yucheng	Consult	Foreign_Affairs_(Japan)	2018-08-29
Lebanon	Express_intent_to_engage_in_diplomatic_cooperation_(such_as_policy_support)	Russia	2018-08-29
Lebanon	Host_a_visit	Alain_Berset	2018-08-29
Lee_Hsien_Loong	Consult	Ministry_(Association_of_Southeast_Asian_Nations)	2018-08-29
Legislature_(India)	Make_empathetic_comment	People_Associated_with_the_Opposition_(India)	2018-08-29
Legislature_(South_Africa)	Make_an_appeal_or_request	Citizen_(South_Africa)	2018-08-29
Leni_Robredo	Make_an_appeal_or_request	Lawmaker_(Philippines)	2018-08-29
Li_Keqiang	Make_a_visit	Japan	2018-08-29
Liberal_Democratic_Party_(Japan)	Praise_or_endorse	City_Mayor_(Japan)	2018-08-29
Libyan_Armed_Forces	Use_conventional_military_force	Citizen_(Libya)	2018-08-29
Libyan_Armed_Forces	Use_conventional_military_force	Militia_(Libya)	2018-08-29
Lim_Guan_Eng	Make_statement	Government_(Malaysia)	2018-08-29
Lithuania	Host_a_visit	Military_(Luxembourg)	2018-08-29
Lithuania	Praise_or_endorse	European_Union	2018-08-29
Lithuania	Praise_or_endorse	Turkey	2018-08-29
Liu_Hui	Make_a_visit	Singapore	2018-08-29
Lok_Sabha	Reduce_relations	Association_of_American_Publishers	2018-08-29
Luiz_Fernando_Pezão	Make_statement	Public_Defender_(Brazil)	2018-08-29
Lungelo_Dlamini	Make_statement	South_Africa	2018-08-29
Luxembourg	Occupy_territory	Lithuania	2018-08-29
MPLA	Praise_or_endorse	Jose_Eduardo_Dos_Santos	2018-08-29
Macky_Sall	Consult	Angela_Merkel	2018-08-29
Macky_Sall	Host_a_visit	Angela_Merkel	2018-08-29
Mahathir_Mohamad	Make_a_visit	China	2018-08-29
Mahmoud_Abbas	Criticize_or_denounce	Israel	2018-08-29
Mahmoud_Alavi	Make_statement	Criminal_(Iran)	2018-08-29
Mahmoud_Alavi	Make_statement	Iran	2018-08-29
Main_Opposition_(Germany)	Criticize_or_denounce	Police_(Germany)	2018-08-29
Main_Opposition_(India)	Accuse	Government_(India)	2018-08-29
Main_Opposition_(India)	Demonstrate_or_rally	Yogi_Adityanath	2018-08-29
Main_Opposition_(Japan)	Praise_or_endorse	Lawmaker_(Japan)	2018-08-29
Main_Opposition_(Nigeria)	Accuse	Head_of_Government_(United_Kingdom)	2018-08-29
Main_Opposition_(Philippines)	Criticize_or_denounce	Rodrigo_Duterte	2018-08-29
Main_Opposition_(Philippines)	Defy_norms,_law	Rodrigo_Duterte	2018-08-29
Malawi	Make_a_visit	China	2018-08-29
Malaysia	Make_an_appeal_or_request	Myanmar	2018-08-29
Malaysia	Rally_opposition_against	Military_Personnel_(Myanmar)	2018-08-29
Malcolm_Bligh_Turnbull	Demand	Citizen_(Australia)	2018-08-29
Malcolm_Bligh_Turnbull	Engage_in_diplomatic_cooperation	Joko_Widodo	2018-08-29
Malcolm_Bligh_Turnbull	Engage_in_diplomatic_cooperation	Susilo_Bambang_Yudhoyono	2018-08-29
Malcolm_Bligh_Turnbull	Make_a_visit	United_States	2018-08-29
Malcolm_Bligh_Turnbull	Make_statement	Government_(Australia)	2018-08-29
Mamuka_Bakhtadze	Express_intent_to_meet_or_negotiate	Azerbaijan	2018-08-29
Mamuka_Bakhtadze	Express_intent_to_meet_or_negotiate	Head_of_Government_(Azerbaijan)	2018-08-29
Manohar_Lal_Khattar	Make_statement	India	2018-08-29
Manohar_Parrikar	Express_intent_to_meet_or_negotiate	United_States	2018-08-29
Manohar_Parrikar	Make_a_visit	United_States	2018-08-29
Mara_Salvatrucha	Use_conventional_military_force	Children_(United_States)	2018-08-29
Marcel_Amon_Tanoh	Praise_or_endorse	China	2018-08-29
Marina_Silva	Make_statement	Other_Authorities_/_Officials_(Brazil)	2018-08-29
Marina_Silva	Make_statement	Population_(Brazil)	2018-08-29
Maris_Kucinskis	Consult	Raimonds_Vejonis	2018-08-29
Maris_Kucinskis	Express_intent_to_meet_or_negotiate	Citizen_(Latvia)	2018-08-29
Maris_Kucinskis	Express_intent_to_meet_or_negotiate	Government_(Latvia)	2018-08-29
Maris_Kucinskis	Express_intent_to_meet_or_negotiate	Head_of_Government_(Latvia)	2018-08-29
Maris_Kucinskis	Express_intent_to_meet_or_negotiate	Latvia	2018-08-29
Maris_Kucinskis	Make_statement	Cabinet_/_Council_of_Ministers_/_Advisors_(Latvia)	2018-08-29
Martín_Vizcarra	Consult	Keiko_Fujimori	2018-08-29
Mateusz_Morawiecki	Make_statement	Government_(Poland)	2018-08-29
Mauricio_Macri	Appeal_for_economic_aid	International_Monetary_Fund	2018-08-29
Mauricio_Macri	Discuss_by_telephone	Christine_Lagarde	2018-08-29
Mauricio_Macri	Make_statement	Argentina	2018-08-29
Mauricio_Macri	Make_statement	International_Monetary_Fund	2018-08-29
Maxim_Oreshkin	Consult	Sergey_Kuzhugetovich_Shoygu	2018-08-29
Maxim_Oreshkin	Consult	Yuriy_Borisov	2018-08-29
Media_(Denmark)	Praise_or_endorse	Henning_Rasmussen	2018-08-29
Media_(Serbia)	Make_an_appeal_or_request	Head_of_Government_(Serbia)	2018-08-29
Media_(Zimbabwe)	Accuse	Opposition_Supporter_(Zimbabwe)	2018-08-29
Media_Personnel_(Australia)	Make_an_appeal_or_request	Scott_Morrison	2018-08-29
Media_Personnel_(Iran)	Make_statement	Iran	2018-08-29
Media_Personnel_(Iran)	Reject	France	2018-08-29
Media_Personnel_(Japan)	Discuss_by_telephone	Reuters	2018-08-29
Media_Personnel_(Myanmar)	Make_statement	Government_(Myanmar)	2018-08-29
Media_Personnel_(New_Caledonia)	Discuss_by_telephone	Reuters	2018-08-29
Media_Personnel_(Philippines)	Make_statement	Bangsamoro_Islamic_Freedom_Fighters	2018-08-29
Media_Personnel_(Taiwan)	Make_statement	Government_(Taiwan)	2018-08-29
Media_Personnel_(Taiwan)	Praise_or_endorse	Airline_(United_States)	2018-08-29
Media_Personnel_(United_Kingdom)	Make_statement	Government_(United_Kingdom)	2018-08-29
Media_Personnel_(United_States)	Decline_comment	Reuters	2018-08-29
Media_Personnel_(United_States)	Reject_proposal_to_meet,_discuss,_or_negotiate	Reuters	2018-08-29
Medical_Personnel_(India)	Make_statement	Police_(India)	2018-08-29
Melania_Trump	Express_intent_to_meet_or_negotiate	Africa	2018-08-29
Member_of_Legislative_(Govt)_(India)	Make_statement	Bharatiya_Janata	2018-08-29
Member_of_Legislative_(Govt)_(India)	Make_statement	India	2018-08-29
Member_of_Parliament_(Australia)	Accuse	Citizen_(Australia)	2018-08-29
Member_of_Parliament_(India)	Criticize_or_denounce	Government_(India)	2018-08-29
Member_of_Parliament_(India)	Criticize_or_denounce	P.M._Singh	2018-08-29
Member_of_Parliament_(India)	Criticize_or_denounce	Sonia_Ghandi	2018-08-29
Member_of_Parliament_(India)	Make_statement	Manohar_Parrikar	2018-08-29
Member_of_Parliament_(India)	Rally_support_on_behalf_of	Activist_(India)	2018-08-29
Member_of_the_Judiciary_(India)	Arrest,_detain,_or_charge_with_legal_action	Citizen_(India)	2018-08-29
Member_of_the_Judiciary_(India)	Arrest,_detain,_or_charge_with_legal_action	Men_(India)	2018-08-29
Member_of_the_Judiciary_(India)	Arrest,_detain,_or_charge_with_legal_action	Rights_Activist_(India)	2018-08-29
Member_of_the_Judiciary_(India)	Criticize_or_denounce	Police_(India)	2018-08-29
Member_of_the_Judiciary_(India)	Demand	Activist_(India)	2018-08-29
Member_of_the_Judiciary_(India)	Demand	Police_(India)	2018-08-29
Member_of_the_Judiciary_(India)	Investigate_crime,_corruption	Citizen_(India)	2018-08-29
Member_of_the_Judiciary_(India)	Make_an_appeal_or_request	Central_Bureau_of_Investigation	2018-08-29
Member_of_the_Judiciary_(India)	Make_an_appeal_or_request	Government_(India)	2018-08-29
Member_of_the_Judiciary_(India)	Make_an_appeal_or_request	India	2018-08-29
Member_of_the_Judiciary_(India)	Make_an_appeal_or_request	Public_Prosecutor_(India)	2018-08-29
Member_of_the_Judiciary_(India)	Refuse_to_release_persons_or_property	Children_(India)	2018-08-29
Member_of_the_Judiciary_(India)	Return,_release_person(s)	Citizen_(India)	2018-08-29
Member_of_the_Judiciary_(Indonesia)	Ease_administrative_sanctions	Citizen_(Indonesia)	2018-08-29
Men_(India)	Demonstrate_or_rally	Unspecified_Actor	2018-08-29
Men_(India)	Threaten	Businessperson_(India)	2018-08-29
Men_(India)	Threaten_with_military_force	Cabinet_/_Council_of_Ministers_/_Advisors_(India)	2018-08-29
Men_(India)	Use_unconventional_violence	Police_(India)	2018-08-29
Men_(Kenya)	Sexually_assault	Student_(Kenya)	2018-08-29
Men_(Yemen)	fight_with_small_arms_and_light_weapons	Cleric_(Yemen)	2018-08-29
Mevlut_Cavusoglu	Consult	Mohammad_Javad_Zarif	2018-08-29
Mevlut_Cavusoglu	Make_statement	Anadolu_News_Agency	2018-08-29
Mevlut_Cavusoglu	Make_statement	Turkey	2018-08-29
Mexico	Consult	Chrystia_Freeland	2018-08-29
Mexico	Engage_in_diplomatic_cooperation	United_States	2018-08-29
Mexico	Express_accord	United_States	2018-08-29
Mexico	Express_intent_to_cooperate	United_States	2018-08-29
Mexico	Express_intent_to_engage_in_diplomatic_cooperation_(such_as_policy_support)	United_States	2018-08-29
Mexico	Sign_formal_agreement	Canada	2018-08-29
Mexico	Sign_formal_agreement	United_States	2018-08-29
Michel_Barnier	Consult	Heiko_Maas	2018-08-29
Michel_Barnier	Make_a_visit	Germany	2018-08-29
Michel_Temer	Make_statement	Government_(Brazil)	2018-08-29
Michel_Temer	Make_statement	Other_Authorities_/_Officials_(Brazil)	2018-08-29
Mike_Pompeo	Discuss_by_telephone	Kang_Kyung_Wha	2018-08-29
Mike_Pompeo	Express_intent_to_meet_or_negotiate	India	2018-08-29
Mike_Pompeo	Express_intent_to_meet_or_negotiate	Japan	2018-08-29
Mike_Pompeo	Express_intent_to_meet_or_negotiate	Nirmala_Sitharaman	2018-08-29
Mike_Pompeo	Express_intent_to_meet_or_negotiate	Sushma_Swaraj	2018-08-29
Mike_Pompeo	Investigate	Farm_Worker_(South_Africa)	2018-08-29
Mike_Pompeo	Make_a_visit	North_Korea	2018-08-29
Mike_Pompeo	Reject_proposal_to_meet,_discuss,_or_negotiate	North_Korea	2018-08-29
Mikhail_Bogdanov	Consult	Foreign_Affairs_(Lebanon)	2018-08-29
Militant_(India)	Use_unconventional_violence	Hezbul_Mujahedeen	2018-08-29
Militant_(India)	Use_unconventional_violence	Military_(India)	2018-08-29
Militant_(India)	fight_with_small_arms_and_light_weapons	Citizen_(India)	2018-08-29
Militant_(India)	fight_with_small_arms_and_light_weapons	India	2018-08-29
Militant_(India)	fight_with_small_arms_and_light_weapons	Military_(India)	2018-08-29
Militant_(Iraq)	Use_unconventional_violence	Citizen_(Iraq)	2018-08-29
Military_(Afghanistan)	Use_conventional_military_force	Taliban	2018-08-29
Military_(Bangladesh)	Arrest,_detain,_or_charge_with_legal_action	Citizen_(Bangladesh)	2018-08-29
Military_(Brazil)	Increase_military_alert_status	Brazil	2018-08-29
Military_(Germany)	Use_unconventional_violence	Citizen_(Germany)	2018-08-29
Military_(India)	Sexually_assault	Children_(India)	2018-08-29
Military_(India)	Use_conventional_military_force	Militant_(India)	2018-08-29
Military_(India)	fight_with_small_arms_and_light_weapons	Armed_Rebel_(India)	2018-08-29
Military_(India)	fight_with_small_arms_and_light_weapons	Militant_(India)	2018-08-29
Military_(Iran)	Cooperate_militarily	Defense_/_Security_Ministry_(Iran)	2018-08-29
Military_(Kenya)	Mobilize_or_increase_armed_forces	Kenya	2018-08-29
Military_(Luxembourg)	Make_a_visit	Lithuania	2018-08-29
Military_(Nigeria)	Use_conventional_military_force	Terrorist_(Boko_Haram)	2018-08-29
Military_(Syria)	fight_with_artillery_and_tanks	Syria	2018-08-29
Military_(Ukraine)	Use_conventional_military_force	Ukraine	2018-08-29
Military_(Ukraine)	fight_with_small_arms_and_light_weapons	Indigenous_People_(Ukraine)	2018-08-29
Military_(Ukraine)	fight_with_small_arms_and_light_weapons	Ukraine	2018-08-29
Military_(United_States)	Mobilize_or_increase_armed_forces	Syria	2018-08-29
Military_Judge_(Burkina_Faso)	Return,_release_person(s)	Military_Personnel_(Burkina_Faso)	2018-08-29
Military_Personnel_(India)	Accuse	Military_(India)	2018-08-29
Military_Personnel_(India)	Make_statement	Military_Personnel_-_Special_(India)	2018-08-29
Military_Personnel_(Iran)	Make_statement	Military_(International)	2018-08-29
Military_Personnel_(Kenya)	Make_statement	Military_(Kenya)	2018-08-29
Military_Personnel_(Zimbabwe)	Make_statement	Head_of_Government_(Zimbabwe)	2018-08-29
Military_Personnel_-_Special_(Egypt)	Arrest,_detain,_or_charge_with_legal_action	Militant_(Egypt)	2018-08-29
Military_Personnel_-_Special_(Egypt)	Use_conventional_military_force	Egypt	2018-08-29
Military_Personnel_-_Special_(Egypt)	Use_conventional_military_force	Militant_(Egypt)	2018-08-29
Military_Personnel_-_Special_(India)	Use_conventional_military_force	Militant_(India)	2018-08-29
Military_Personnel_-_Special_(Indonesia)	Arrest,_detain,_or_charge_with_legal_action	Men_(Poland)	2018-08-29
Military_Personnel_-_Special_(Lebanon)	Arrest,_detain,_or_charge_with_legal_action	Criminal_(Lebanon)	2018-08-29
Military_Personnel_-_Special_(Libya)	Use_conventional_military_force	Militia_(Libya)	2018-08-29
Military_Personnel_-_Special_(Somalia)	Employ_aerial_weapons	Somalia	2018-08-29
Military_Personnel_-_Special_(Somalia)	Use_conventional_military_force	Terrorist_(Al-Shabaab)	2018-08-29
Militia_(Libya)	Use_unconventional_violence	Citizen_(Libya)	2018-08-29
Militia_(Libya)	Use_unconventional_violence	Libyan_Armed_Forces	2018-08-29
Militia_(Libya)	Use_unconventional_violence	Military_Personnel_-_Special_(Libya)	2018-08-29
Milos_Zeman	Consult	Domestic_Affairs_(Czech_Republic)	2018-08-29
Milos_Zeman	Engage_in_negotiation	Foreign_Affairs_(Czech_Republic)	2018-08-29
Milos_Zeman	Praise_or_endorse	North_Atlantic_Treaty_Organization	2018-08-29
Milos_Zeman	Reject	Citizen_(Czech_Republic)	2018-08-29
Min_Aung_Hlaing	Make_a_visit	Myanmar	2018-08-29
Ministry_(Algeria)	Make_statement	Algeria	2018-08-29
Ministry_(Association_of_Southeast_Asian_Nations)	Consult	Lee_Hsien_Loong	2018-08-29
Ministry_(Australia)	Demand	Citizen_(Australia)	2018-08-29
Ministry_(Canada)	Express_intent_to_meet_or_negotiate	Canada	2018-08-29
Ministry_(Canada)	Make_statement	Attorney_General_(Canada)	2018-08-29
Ministry_(Canada)	Make_statement	Government_(Canada)	2018-08-29
Ministry_(China)	Provide_economic_aid	China	2018-08-29
Ministry_(Congo)	Make_an_appeal_or_request	Cabinet_/_Council_of_Ministers_/_Advisors_(Congo)	2018-08-29
Ministry_(Germany)	Consult	Sibusiso_Moyo	2018-08-29
Ministry_(India)	Accuse	Tejashwi_Prasad_Yadav	2018-08-29
Ministry_(India)	Accuse	The_Poor_(India)	2018-08-29
Ministry_(India)	Complain_officially	Tejashwi_Prasad_Yadav	2018-08-29
Ministry_(India)	Consult	Shivpal_Yadav	2018-08-29
Ministry_(India)	Investigate	India	2018-08-29
Ministry_(India)	Make_statement	Bharatiya_Janata	2018-08-29
Ministry_(India)	Praise_or_endorse	Aam_Aadmi_Party	2018-08-29
Ministry_(Indonesia)	Make_statement	Head_of_Government_(Indonesia)	2018-08-29
Ministry_(Iran)	Make_statement	Media_(Iran)	2018-08-29
Ministry_(Iran)	Make_statement	Secret_Agent_(Iran)	2018-08-29
Ministry_(Lebanon)	Make_statement	Lebanon	2018-08-29
Ministry_(Lithuania)	Praise_or_endorse	Poland	2018-08-29
Ministry_(Malaysia)	Consult	Detainee_(Malaysia)	2018-08-29
Ministry_(Malaysia)	Demand	Cabinet_/_Council_of_Ministers_/_Advisors_(Malaysia)	2018-08-29
Ministry_(Malaysia)	Make_statement	Detainee_(Malaysia)	2018-08-29
Ministry_(Nepal)	Make_statement	Bay_of_Bengal_Initiative_for_Multi-Sectoral_Technical_and_Economic_Cooperation	2018-08-29
Ministry_(New_Zealand)	Criticize_or_denounce	Bank_(Australia)	2018-08-29
Ministry_(Russia)	Consider_policy_option	Head_of_Government_(Russia)	2018-08-29
Ministry_(Russia)	Investigate	Head_of_Government_(Russia)	2018-08-29
Ministry_(Tanzania)	Make_statement	Tanzania	2018-08-29
Ministry_(Togo)	Make_optimistic_comment	Government_(Togo)	2018-08-29
Ministry_(Tunisia)	Make_statement	Government_(Tunisia)	2018-08-29
Ministry_(Turkey)	Consult	Government_(Turkey)	2018-08-29
Ministry_(Ukraine)	Make_statement	Military_(Ukraine)	2018-08-29
Ministry_(United_Kingdom)	Make_statement	European_Union	2018-08-29
Ministry_(United_Kingdom)	Make_statement	United_Kingdom	2018-08-29
Mitsubishi	Make_a_visit	Vuong_Dinh_Hue	2018-08-29
Mob_(Germany)	Use_unconventional_violence	Citizen_(Germany)	2018-08-29
Mohammad_Javad_Zarif	Accuse	United_States	2018-08-29
Mohammad_Javad_Zarif	Consult	Mevlut_Cavusoglu	2018-08-29
Mohammad_Javad_Zarif	Consult	Recep_Tayyip_Erdoğan	2018-08-29
Mohammad_Javad_Zarif	Engage_in_negotiation	Recep_Tayyip_Erdoğan	2018-08-29
Mohammad_Javad_Zarif	Engage_in_negotiation	Turkey	2018-08-29
Mohammad_Javad_Zarif	Express_intent_to_meet_or_negotiate	Turkey	2018-08-29
Mohammad_Javad_Zarif	Make_a_visit	Pakistan	2018-08-29
Mohammad_Javad_Zarif	Make_a_visit	Turkey	2018-08-29
Mokgweetsi_Masisi	Express_intent_to_meet_or_negotiate	China	2018-08-29
Mokgweetsi_Masisi	Make_a_visit	China	2018-08-29
Mongolia	Engage_in_diplomatic_cooperation	India	2018-08-29
Moon_Jae-in	Consult	Government_Official_(South_Korea)	2018-08-29
Moon_Jae-in	Consult	Kim_Jong-Un	2018-08-29
Moon_Jae-in	Express_intent_to_meet_or_negotiate	Government_(South_Korea)	2018-08-29
Mostafa_Madbouly	Consult	Tran_Dai_Quang	2018-08-29
Muhammadu_Buhari	Consult	Head_of_Government_(United_Kingdom)	2018-08-29
Muhammadu_Buhari	Consult	Theresa_May	2018-08-29
Muhammadu_Buhari	Engage_in_negotiation	Theresa_May	2018-08-29
Muhammadu_Buhari	Make_a_visit	Africa	2018-08-29
Muhammadu_Buhari	Make_statement	Christian_(Nigeria)	2018-08-29
Muhammadu_Buhari	Make_statement	Government_(Nigeria)	2018-08-29
Muhammadu_Buhari	Make_statement	Nigeria	2018-08-29
Mulatu_Teshome	Engage_in_negotiation	Tran_Dai_Quang	2018-08-29
Muslim_(India)	Consult	Agriculture_/_Fishing_/_Forestry_Ministry_(India)	2018-08-29
Muslim_(Iraq)	Demonstrate_or_rally	Unspecified_Actor	2018-08-29
Myanmar	Deny_responsibility	United_Nations	2018-08-29
Myanmar	Host_a_visit	Min_Aung_Hlaing	2018-08-29
Myanmar	Make_statement	Unidentified_State_Actor	2018-08-29
Myanmar	Make_statement	United_Nations	2018-08-29
Myanmar	Refuse_to_yield	United_Nations	2018-08-29
Myanmar	Reject	United_Nations	2018-08-29
Myanmar	Use_conventional_military_force	Population_(Myanmar)	2018-08-29
Māris_Gailis	Make_statement	Head_of_Government_(Latvia)	2018-08-29
N._Chandrababu_Naidu	Express_intent_to_meet_or_negotiate	India	2018-08-29
N._Chandrababu_Naidu	Make_statement	Cabinet_/_Council_of_Ministers_/_Advisors_(India)	2018-08-29
Nabih_Berri	Consult	Lawmaker_(Lebanon)	2018-08-29
Nabih_Berri	Make_statement	Local_Media_(Lebanon)	2018-08-29
Nadezhda_Savchenko	Threaten_with_military_force	Legislature_(Ukraine)	2018-08-29
Namibia	Arrest,_detain,_or_charge_with_legal_action	Criminal_(Namibia)	2018-08-29
Namibia	Arrest,_detain,_or_charge_with_legal_action	Men_(Namibia)	2018-08-29
Namibia	Cooperate_economically	Indonesia	2018-08-29
Narendra_Modi	Engage_in_negotiation	Amit_Shah	2018-08-29
Narendra_Modi	Make_a_visit	Nepal	2018-08-29
Narendra_Modi	Make_an_appeal_or_request	Bharatiya_Janata	2018-08-29
Narendra_Modi	Make_an_appeal_or_request	Cabinet_/_Council_of_Ministers_/_Advisors_(India)	2018-08-29
Narendra_Modi	Praise_or_endorse	Citizen_(India)	2018-08-29
National_Assembly_of_South_Korea	Make_statement	Morocco	2018-08-29
National_Association_for_the_Advancement_of_Colored_People	Make_an_appeal_or_request	Member_of_the_Judiciary_(United_States)	2018-08-29
National_People's_Congress	Criticize_or_denounce	Lawmaker_(China)	2018-08-29
National_People's_Congress	Make_an_appeal_or_request	Lawmaker_(China)	2018-08-29
National_Security_Advisor_(United_States)	Express_intent_to_meet_or_negotiate	North_Atlantic_Treaty_Organization	2018-08-29
Navjot_Singh_Sidhu	Demand_intelligence_cooperation	India	2018-08-29
Nelson_Chamisa	Reject	Constitutional_Court_(Zimbabwe)	2018-08-29
Nepal	Host_a_visit	Narendra_Modi	2018-08-29
Neri_Colmenares	Make_statement	Philippines	2018-08-29
Netherlands	Make_an_appeal_or_request	UN_Security_Council	2018-08-29
New_Zealand	Host_a_visit	Bradley_Manning	2018-08-29
New_Zealand	Provide_economic_aid	Vietnam	2018-08-29
Newspaper_(Hong_Kong)	Make_statement	China	2018-08-29
Newspaper_(Turkey)	Make_statement	Treasury/Finance_Ministry_(Turkey)	2018-08-29
Nicaragua	Make_statement	United_Nations	2018-08-29
Nicolás_Maduro	Criticize_or_denounce	Citizen_(Venezuela)	2018-08-29
Nicolás_Maduro	Make_an_appeal_or_request	Citizen_(Venezuela)	2018-08-29
Nicolás_Maduro	Make_an_appeal_or_request	Immigrants_(Venezuela)	2018-08-29
Nicolás_Maduro	Make_statement	Brazil	2018-08-29
Nicolás_Maduro	Make_statement	Ecuador	2018-08-29
Nicolás_Maduro	Make_statement	Immigrants_(Venezuela)	2018-08-29
Nicolás_Maduro	Make_statement	Latin_America	2018-08-29
Nicolás_Maduro	Make_statement	Peru	2018-08-29
Nigeria	Cooperate_economically	China	2018-08-29
Nigeria	Host_a_visit	Head_of_Government_(United_Kingdom)	2018-08-29
Nigeria	Host_a_visit	Theresa_May	2018-08-29
Nigeria	Sign_formal_agreement	United_Kingdom	2018-08-29
Nikolai_Platonovich_Patrushev	Consult	Security_Council_(Belarus)	2018-08-29
Nikos_Kotzias	Express_intent_to_meet_or_negotiate	Austria	2018-08-29
Nikos_Kotzias	Make_a_visit	Croatia	2018-08-29
Nirmala_Sitharaman	Express_intent_to_meet_or_negotiate	James_Mattis	2018-08-29
Nirmala_Sitharaman	Express_intent_to_meet_or_negotiate	Sushma_Swaraj	2018-08-29
North_Atlantic_Treaty_Organization	Express_intent_to_meet_or_negotiate	James_G._Stavridis	2018-08-29
North_Atlantic_Treaty_Organization	Express_intent_to_meet_or_negotiate	National_Security_Advisor_(United_States)	2018-08-29
North_Atlantic_Treaty_Organization	Make_statement	Russia	2018-08-29
North_Atlantic_Treaty_Organization	Make_statement	Russian_Navy	2018-08-29
North_Korea	Abduct,_hijack,_or_take_hostage	Indigenous_People_(Japan)	2018-08-29
North_Korea	Engage_in_negotiation	United_States	2018-08-29
North_Korea	Express_intent_to_engage_in_diplomatic_cooperation_(such_as_policy_support)	Cuba	2018-08-29
North_Korea	Host_a_visit	Mike_Pompeo	2018-08-29
North_Korea	Make_a_visit	South_Korea	2018-08-29
North_Korea	Make_statement	United_States	2018-08-29
Norwegian_Refugee_Council	Make_an_appeal_or_request	Landowner_(Somalia)	2018-08-29
Norwegian_Refugee_Council	Make_an_appeal_or_request	Other_Authorities_/_Officials_(Somalia)	2018-08-29
Nurse_(Ireland)	Give_ultimatum	Government_(Ireland)	2018-08-29
Néstor_Popolizio	Consult	Wang_Yi	2018-08-29
Office_of_the_United_Nations_High_Commissioner_for_Human_Rights	Make_an_appeal_or_request	Unidentified_State_Actor	2018-08-29
Oliver_Spasovski	Sign_formal_agreement	Foreign_Affairs_(United_States)	2018-08-29
Ontario_Provincial_Police	Engage_in_diplomatic_cooperation	Business_(United_States)	2018-08-29
Opposition_Activist_(Zimbabwe)	Demonstrate_or_rally	Unspecified_Actor	2018-08-29
Opposition_Supporter_(Zimbabwe)	Demonstrate_or_rally	Unspecified_Actor	2018-08-29
Organization_for_the_Prohibition_of_Chemical_Weapons	Make_statement	Syria	2018-08-29
Other_Authorities_/_Officials_(Belarus)	Engage_in_diplomatic_cooperation	European_Union	2018-08-29
Other_Authorities_/_Officials_(Brazil)	Criticize_or_denounce	Government_(Brazil)	2018-08-29
Other_Authorities_/_Officials_(Brazil)	Make_statement	Government_(Brazil)	2018-08-29
Other_Authorities_/_Officials_(China)	Consult	Foreign_Affairs_(Japan)	2018-08-29
Other_Authorities_/_Officials_(Costa_Rica)	Arrest,_detain,_or_charge_with_legal_action	Citizen_(Jamaica)	2018-08-29
Other_Authorities_/_Officials_(Germany)	Make_statement	Media_(Germany)	2018-08-29
Other_Authorities_/_Officials_(India)	Arrest,_detain,_or_charge_with_legal_action	Citizen_(India)	2018-08-29
Other_Authorities_/_Officials_(India)	Bring_lawsuit_against	Citizen_(India)	2018-08-29
Other_Authorities_/_Officials_(India)	Confiscate_property	Citizen_(India)	2018-08-29
Other_Authorities_/_Officials_(India)	Investigate	Criminal_(India)	2018-08-29
Other_Authorities_/_Officials_(India)	Make_an_appeal_or_request	Government_(India)	2018-08-29
Other_Authorities_/_Officials_(India)	Use_tactics_of_violent_repression	Activist_(India)	2018-08-29
Other_Authorities_/_Officials_(Morocco)	Arrest,_detain,_or_charge_with_legal_action	Criminal_(Morocco)	2018-08-29
Other_Authorities_/_Officials_(Myanmar)	Impose_administrative_sanctions	Myanmar	2018-08-29
Other_Authorities_/_Officials_(Nigeria)	Make_statement	Rabiu_Musa_Kwankwaso	2018-08-29
Other_Authorities_/_Officials_(Singapore)	Engage_in_diplomatic_cooperation	Other_Authorities_/_Officials_(United_Kingdom)	2018-08-29
Other_Authorities_/_Officials_(South_Korea)	Engage_in_diplomatic_cooperation	United_States	2018-08-29
Other_Authorities_/_Officials_(United_States)	Investigate_crime,_corruption	Uzziel_Ndagijimana	2018-08-29
Oversight_Court_(India)	Arrest,_detain,_or_charge_with_legal_action	Men_(India)	2018-08-29
Oversight_Court_(India)	Ease_administrative_sanctions	Labor_Union_(India)	2018-08-29
Oversight_Court_(Indonesia)	Arrest,_detain,_or_charge_with_legal_action	Children_(Indonesia)	2018-08-29
Oversight_Court_(Israel)	Impose_administrative_sanctions	Israeli_Defense_Forces	2018-08-29
Oversight_Court_(Latvia)	Return,_release_person(s)	Activist_(Latvia)	2018-08-29
Pakistan	Criticize_or_denounce	Geert_Wilders	2018-08-29
Pakistan	Host_a_visit	Mohammad_Javad_Zarif	2018-08-29
Palaniappan_Chidambaram	Make_statement	India	2018-08-29
Palaniappan_Chidambaram	Use_conventional_military_force	Government_(India)	2018-08-29
Palestinian_Territory,_Occupied	Impose_embargo,_boycott,_or_sanctions	Donald_Trump	2018-08-29
Palestinian_Territory,_Occupied	Make_statement	Xinhua	2018-08-29
Party_Member_(Brazil)	Make_statement	Police_(Brazil)	2018-08-29
Party_Member_(India)	Consult	Congress_(India)	2018-08-29
Party_Member_(India)	Consult	Student_(India)	2018-08-29
Party_Member_(Malaysia)	Make_statement	Malaysia	2018-08-29
Party_Member_(Russia)	Make_an_appeal_or_request	Russia	2018-08-29
Party_Member_(South_Korea)	Make_statement	South_Korea	2018-08-29
Party_Member_(United_Kingdom)	Accuse	Civil_Servant_(United_Kingdom)	2018-08-29
Paul_Biya	Make_statement	Cameroon	2018-08-29
Pedro_Sanchez	Consult	Head_of_Government_(Colombia)	2018-08-29
Pedro_Sanchez	Make_a_visit	Chile	2018-08-29
Pedro_Sanchez	Make_a_visit	Colombia	2018-08-29
Pedro_Sanchez	Make_a_visit	Latin_America	2018-08-29
Pedro_Sanchez	Make_a_visit	United_States	2018-08-29
Pedro_Sanchez	Sign_formal_agreement	Evo_Morales	2018-08-29
People's_Democratic_Party_(Nigeria)	Accuse	Muhammadu_Buhari	2018-08-29
People's_Democratic_Party_(Nigeria)	Consult	Jonah_David_Jang	2018-08-29
People_Associated_with_the_Opposition_(India)	Criticize_or_denounce	Governing_Party_(India)	2018-08-29
People_Associated_with_the_Opposition_(India)	Make_an_appeal_or_request	Citizen_(India)	2018-08-29
People_Associated_with_the_Opposition_(Poland)	Accuse	Solidarity	2018-08-29
People_Associated_with_the_Opposition_(Ukraine)	Make_an_appeal_or_request	Head_of_Government_(Ukraine)	2018-08-29
Peru	Express_intent_to_cooperate	Colombia	2018-08-29
Peru	Express_intent_to_meet_or_negotiate	Venezuela	2018-08-29
Peter_Costello	Make_statement	Regulator_(Australia)	2018-08-29
Peter_Dutton	Make_statement	Australia	2018-08-29
Peter_Dutton	Make_statement	Canada	2018-08-29
Petro_Poroshenko	Demand	Ukraine	2018-08-29
Philippe_Couillard	Reject	Quebec_Liberal_Party	2018-08-29
Philippine_National_Police	Increase_police_alert_status	Mindanao	2018-08-29
Philippine_National_Police	Increase_police_alert_status	Philippines	2018-08-29
Philippines	Arrest,_detain,_or_charge_with_legal_action	Citizen_(Philippines)	2018-08-29
Philippines	Criticize_or_denounce	Ted_Baillieu	2018-08-29
Police_(Armenia)	Arrest,_detain,_or_charge_with_legal_action	Men_(Armenia)	2018-08-29
Police_(Armenia)	Use_conventional_military_force	Men_(Armenia)	2018-08-29
Police_(Australia)	Accuse	Citizen_(Australia)	2018-08-29
Police_(Australia)	Arrest,_detain,_or_charge_with_legal_action	Citizen_(Australia)	2018-08-29
Police_(Australia)	Arrest,_detain,_or_charge_with_legal_action	Criminal_(Australia)	2018-08-29
Police_(Australia)	Arrest,_detain,_or_charge_with_legal_action	Men_(Australia)	2018-08-29
Police_(Australia)	Return,_release_person(s)	Bradley_Manning	2018-08-29
Police_(Bangladesh)	Arrest,_detain,_or_charge_with_legal_action	Citizen_(Bangladesh)	2018-08-29
Police_(Bangladesh)	Arrest,_detain,_or_charge_with_legal_action	Drug_Gang_(Bangladesh)	2018-08-29
Police_(Bangladesh)	Confiscate_property	Citizen_(Bangladesh)	2018-08-29
Police_(Brazil)	Use_conventional_military_force	Criminal_(Brazil)	2018-08-29
Police_(Canada)	Appeal_for_intelligence	Citizen_(Canada)	2018-08-29
Police_(China)	Make_an_appeal_or_request	Business_(China)	2018-08-29
Police_(China)	Make_statement	Business_(China)	2018-08-29
Police_(Cyprus)	Investigate	Criminal_(Cyprus)	2018-08-29
Police_(Germany)	Arrest,_detain,_or_charge_with_legal_action	Citizen_(Syria)	2018-08-29
Police_(Germany)	Express_intent_to_provide_material_aid	Germany	2018-08-29
Police_(Germany)	Investigate_crime,_corruption	Citizen_(Germany)	2018-08-29
Police_(Germany)	Use_conventional_military_force	Citizen_(Germany)	2018-08-29
Police_(Greece)	Arrest,_detain,_or_charge_with_legal_action	Citizen_(Greece)	2018-08-29
Police_(Greece)	Arrest,_detain,_or_charge_with_legal_action	Non-Governmental_Organizations	2018-08-29
Police_(Greece)	Arrest,_detain,_or_charge_with_legal_action	Refugee_(Syria)	2018-08-29
Police_(Haiti)	Use_tactics_of_violent_repression	Protester_(Haiti)	2018-08-29
Police_(India)	Accuse	Activist_(India)	2018-08-29
Police_(India)	Accuse	Citizen_(India)	2018-08-29
Police_(India)	Arrest,_detain,_or_charge_with_legal_action	Business_(India)	2018-08-29
Police_(India)	Arrest,_detain,_or_charge_with_legal_action	CPI	2018-08-29
Police_(India)	Arrest,_detain,_or_charge_with_legal_action	Children_(India)	2018-08-29
Police_(India)	Arrest,_detain,_or_charge_with_legal_action	Citizen_(India)	2018-08-29
Police_(India)	Arrest,_detain,_or_charge_with_legal_action	Government_Official_(India)	2018-08-29
Police_(India)	Arrest,_detain,_or_charge_with_legal_action	Men_(India)	2018-08-29
Police_(India)	Arrest,_detain,_or_charge_with_legal_action	Women_(India)	2018-08-29
Police_(India)	Coerce	Citizen_(India)	2018-08-29
Police_(India)	Confiscate_property	Citizen_(India)	2018-08-29
Police_(India)	Confiscate_property	India	2018-08-29
Police_(India)	Confiscate_property	Professor_(India)	2018-08-29
Police_(India)	Confiscate_property	Rights_Activist_(India)	2018-08-29
Police_(India)	Consult	Samajwadi_Janata_Party	2018-08-29
Police_(India)	Criticize_or_denounce	Activist_(India)	2018-08-29
Police_(India)	Demand	Citizen_(India)	2018-08-29
Police_(India)	Express_intent_to_cooperate	Protester_(India)	2018-08-29
Police_(India)	Express_intent_to_meet_or_negotiate	India	2018-08-29
Police_(India)	Investigate	Citizen_(India)	2018-08-29
Police_(India)	Investigate	Indigenous_People_(India)	2018-08-29
Police_(India)	Investigate	Men_(India)	2018-08-29
Police_(India)	Investigate_human_rights_abuses	Activist_(India)	2018-08-29
Police_(India)	Investigate_human_rights_abuses	Priest_(India)	2018-08-29
Police_(India)	Make_an_appeal_or_request	Citizen_(India)	2018-08-29
Police_(India)	Make_statement	Activist_(India)	2018-08-29
Police_(India)	Make_statement	Armed_Rebel_(India)	2018-08-29
Police_(India)	Make_statement	Central_Bureau_of_Investigation	2018-08-29
Police_(India)	Make_statement	Director_General_(India)	2018-08-29
Police_(India)	Make_statement	Hezbul_Mujahedeen	2018-08-29
Police_(India)	Make_statement	India	2018-08-29
Police_(India)	Make_statement	Militant_(India)	2018-08-29
Police_(India)	Make_statement	Military_(India)	2018-08-29
Police_(India)	Make_statement	Protester_(India)	2018-08-29
Police_(India)	Make_statement	V._Prabhakaran	2018-08-29
Police_(India)	Physically_assault	Citizen_(India)	2018-08-29
Police_(India)	Provide_aid	Government_(India)	2018-08-29
Police_(India)	Provide_humanitarian_aid	Children_(India)	2018-08-29
Police_(India)	Provide_humanitarian_aid	Shah_Rukh_Khan	2018-08-29
Police_(India)	Refuse_to_yield	Citizen_(India)	2018-08-29
Police_(India)	Seize_or_damage_property	Professor_(India)	2018-08-29
Police_(India)	Use_conventional_military_force	Businessperson_(India)	2018-08-29
Police_(India)	Use_conventional_military_force	Citizen_(India)	2018-08-29
Police_(India)	Use_conventional_military_force	India	2018-08-29
Police_(India)	Use_conventional_military_force	Militant_(India)	2018-08-29
Police_(India)	Use_tactics_of_violent_repression	Activist_(India)	2018-08-29
Police_(India)	Use_tactics_of_violent_repression	Human_Rights_Activist_(India)	2018-08-29
Police_(India)	Use_tactics_of_violent_repression	Rights_Activist_(India)	2018-08-29
Police_(Iraq)	Make_statement	Armed_Gang_(Iraq)	2018-08-29
Police_(Israel)	Make_statement	Likud	2018-08-29
Police_(Latvia)	Return,_release_person(s)	Activist_(Latvia)	2018-08-29
Police_(Malawi)	Arrest,_detain,_or_charge_with_legal_action	Criminal_(Malawi)	2018-08-29
Police_(Malaysia)	Arrest,_detain,_or_charge_with_legal_action	Abdul_Hamid	2018-08-29
Police_(Malaysia)	Make_statement	Criminal_(Malaysia)	2018-08-29
Police_(Malaysia)	Provide_humanitarian_aid	Children_(Malaysia)	2018-08-29
Police_(Mexico)	Arrest,_detain,_or_charge_with_legal_action	Men_(Mexico)	2018-08-29
Police_(Mexico)	Make_statement	Other_Authorities_/_Officials_(Mexico)	2018-08-29
Police_(Netherlands)	Arrest,_detain,_or_charge_with_legal_action	Men_(Netherlands)	2018-08-29
Police_(Philippines)	Arrest,_detain,_or_charge_with_legal_action	Criminal_(Philippines)	2018-08-29
Police_(Philippines)	Confiscate_property	Criminal_(Philippines)	2018-08-29
Police_(Philippines)	Use_conventional_military_force	Citizen_(Philippines)	2018-08-29
Police_(Singapore)	Arrest,_detain,_or_charge_with_legal_action	Men_(Singapore)	2018-08-29
Police_(Singapore)	Make_statement	Criminal_(Singapore)	2018-08-29
Police_(South_Africa)	Arrest,_detain,_or_charge_with_legal_action	Criminal_(South_Africa)	2018-08-29
Police_(South_Africa)	Investigate	South_Africa	2018-08-29
Police_(South_Korea)	Arrest,_detain,_or_charge_with_legal_action	Citizen_(Russia)	2018-08-29
Police_(South_Korea)	Impose_blockade,_restrict_movement	South_Korea	2018-08-29
Police_(South_Korea)	Investigate	Citizen_(South_Korea)	2018-08-29
Police_(Sri_Lanka)	Arrest,_detain,_or_charge_with_legal_action	Chief_of_the_Defence_Staff	2018-08-29
Police_(Thailand)	Investigate	Citizen_(Thailand)	2018-08-29
Police_(Turkey)	Investigate	Citizen_(Turkey)	2018-08-29
Police_(United_Kingdom)	Arrest,_detain,_or_charge_with_legal_action	Citizen_(United_Kingdom)	2018-08-29
Police_(United_Kingdom)	Arrest,_detain,_or_charge_with_legal_action	Men_(United_Kingdom)	2018-08-29
Police_(United_States)	Use_conventional_military_force	Citizen_(Jordan)	2018-08-29
Police_(Yemen)	Make_statement	Al_Qaeda	2018-08-29
Police_(Yemen)	Use_conventional_military_force	Citizen_(Yemen)	2018-08-29
Police_(Zimbabwe)	Use_tactics_of_violent_repression	Activist_(Zimbabwe)	2018-08-29
Pope_Francis	Make_a_visit	Ireland	2018-08-29
Prabowo_Subianto	Criticize_or_denounce	Head_of_Government_(Indonesia)	2018-08-29
Prashant_Bhushan	Make_statement	Member_of_the_Judiciary_(India)	2018-08-29
Preacher_(India)	Consult	Cabinet_/_Council_of_Ministers_/_Advisors_(India)	2018-08-29
Presidential_Candidate_(Brazil)	Make_statement	Police_(Brazil)	2018-08-29
Press_Trust_of_India	Make_statement	Activist_(India)	2018-08-29
Professor_(India)	Criticize_or_denounce	Police_(India)	2018-08-29
Professor_(India)	Make_statement	Police_(India)	2018-08-29
Protester_(Germany)	Demonstrate_or_rally	Germany	2018-08-29
Protester_(Germany)	Demonstrate_or_rally	Unspecified_Actor	2018-08-29
Protester_(Germany)	Protest_violently,_riot	Unspecified_Actor	2018-08-29
Protester_(India)	Demonstrate_or_rally	Police_(India)	2018-08-29
Protester_(India)	Demonstrate_or_rally	Unspecified_Actor	2018-08-29
Protester_(Lebanon)	Demonstrate_or_rally	Lebanon	2018-08-29
Protester_(Netherlands)	Demonstrate_or_rally	Unspecified_Actor	2018-08-29
Protester_(Nicaragua)	Praise_or_endorse	Daniel_Ortega	2018-08-29
Public_Prosecutor_(Kenya)	Make_statement	Chief_Court_Judge_(Kenya)	2018-08-29
R.K._Singh	Make_a_visit	Business_(India)	2018-08-29
Rabbi_(United_Kingdom)	Accuse	Jeremy_Corbyn	2018-08-29
Rabiu_Musa_Kwankwaso	Reject	All_Progressives_Congress	2018-08-29
Rahul_Gandhi	Accuse	Government_(India)	2018-08-29
Rahul_Gandhi	Demand	Government_(India)	2018-08-29
Rahul_Gandhi	Express_intent_to_meet_or_negotiate	India	2018-08-29
Rahul_Gandhi	Make_a_visit	India	2018-08-29
Rahul_Gandhi	Make_an_appeal_or_request	Arun_Jaitley	2018-08-29
Rahul_Gandhi	Praise_or_endorse	Arun_Jaitley	2018-08-29
Raimonds_Vejonis	Consult	Maris_Kucinskis	2018-08-29
Rajya_Sabha	Express_intent_to_meet_or_negotiate	India	2018-08-29
Ram_Singh	Threaten	Citizen_(India)	2018-08-29
Ramdas_Athawale	Make_statement	Government_(India)	2018-08-29
Ramdas_Athawale	Make_statement	Nitish_Kumar	2018-08-29
Ramesh_Chennithala	Accuse	Government_(India)	2018-08-29
Ramesh_Chennithala	Criticize_or_denounce	Government_(India)	2018-08-29
Ramesh_Chennithala	Criticize_or_denounce	Pinarayi_Vijayan	2018-08-29
Raphael_Tuju	Make_statement	Kenya	2018-08-29
Rebel_Group_(Congo)	Accuse	Bosco_Ntaganda	2018-08-29
Recep_Tayyip_Erdoğan	Consult	Mohammad_Javad_Zarif	2018-08-29
Recep_Tayyip_Erdoğan	Engage_in_negotiation	Mohammad_Javad_Zarif	2018-08-29
Recep_Tayyip_Erdoğan	Express_intent_to_meet_or_negotiate	Germany	2018-08-29
Recep_Tayyip_Erdoğan	Express_intent_to_meet_or_negotiate	Hassan_Rouhani	2018-08-29
Recep_Tayyip_Erdoğan	Express_intent_to_meet_or_negotiate	Iran	2018-08-29
Recep_Tayyip_Erdoğan	Express_intent_to_meet_or_negotiate	Vladimir_Putin	2018-08-29
Religion_(France)	Arrest,_detain,_or_charge_with_legal_action	Citizen_(Morocco)	2018-08-29
Republic_of_South_Ossetia	Arrest,_detain,_or_charge_with_legal_action	Citizen_(Georgia)	2018-08-29
Reserve_Personnel_(Georgia)	Arrest,_detain,_or_charge_with_legal_action	Citizen_(Georgia)	2018-08-29
Reserve_Personnel_(Singapore)	Arrest,_detain,_or_charge_with_legal_action	Citizen_(Singapore)	2018-08-29
Reserve_Personnel_(Singapore)	Arrest,_detain,_or_charge_with_legal_action	Men_(Singapore)	2018-08-29
Reuters	Discuss_by_telephone	Media_Personnel_(Japan)	2018-08-29
Reuters	Discuss_by_telephone	Media_Personnel_(New_Caledonia)	2018-08-29
Rights_Activist_(Bahrain)	Appeal_for_release_of_persons_or_property	Bahrain	2018-08-29
Rights_Activist_(Egypt)	Accuse	Other_Authorities_/_Officials_(Egypt)	2018-08-29
Rights_Activist_(India)	Accuse	Government_(India)	2018-08-29
Rights_Activist_(India)	Make_statement	Government_(India)	2018-08-29
Rights_Activist_(India)	Make_statement	India	2018-08-29
Robert_Mueller	Investigate	Russia	2018-08-29
Roch_Marc_Christian_Kaboré	Express_intent_to_meet_or_negotiate	China	2018-08-29
Roch_Marc_Christian_Kaboré	Make_statement	China	2018-08-29
Rodrigo_Duterte	Express_intent_to_meet_or_negotiate	Abdullah_II_of_Jordan	2018-08-29
Rodrigo_Duterte	Express_intent_to_meet_or_negotiate	Jordan	2018-08-29
Rodrigo_Duterte	Make_a_visit	Israel	2018-08-29
Rodrigo_Duterte	Make_a_visit	Jordan	2018-08-29
Rodrigo_Duterte	Reduce_relations	International_Criminal_Court	2018-08-29
Roel_Degamo	Make_statement	Philippines	2018-08-29
Romania	Receive_deployment_of_peacekeepers	Air_Force_(Canada)	2018-08-29
Royal_Canadian_Mounted_Police	Accuse	Children_(Germany)	2018-08-29
Russia	Accuse	United_States	2018-08-29
Russia	Consult	Engineer_(Iran)	2018-08-29
Russia	Consult	Saudi_Arabia	2018-08-29
Russia	Cooperate_militarily	Bashar_al-Assad	2018-08-29
Russia	Defy_norms,_law	World_Trade_Organization	2018-08-29
Russia	Engage_in_diplomatic_cooperation	China	2018-08-29
Russia	Engage_in_negotiation	Government_(Syria)	2018-08-29
Russia	Engage_in_negotiation	Iran	2018-08-29
Russia	Engage_in_negotiation	Turkey	2018-08-29
Russia	Express_intent_to_cooperate	South_Korea	2018-08-29
Russia	Express_intent_to_engage_in_diplomatic_cooperation_(such_as_policy_support)	Lebanon	2018-08-29
Russia	Express_intent_to_engage_in_diplomatic_cooperation_(such_as_policy_support)	Ukraine	2018-08-29
Russia	Host_a_visit	Delfin_Lorenzana	2018-08-29
Russia	Host_a_visit	Foreign_Affairs_(Japan)	2018-08-29
Russia	Host_a_visit	Salman_bin_Abdulaziz_al-Saud	2018-08-29
Russia	Make_statement	Armed_Rebel_(Syria)	2018-08-29
Russia	Make_statement	Syria	2018-08-29
Russia	Provide_military_aid	Military_(Syria)	2018-08-29
Russia	Reject	United_States	2018-08-29
Russia	Sign_formal_agreement	China	2018-08-29
Russia	Sign_formal_agreement	Iran	2018-08-29
Russian_Investigative_Committee	Engage_in_diplomatic_cooperation	Other_Authorities_/_Officials_(Central_African_Republic)	2018-08-29
Saad_Hariri	Consult	Samir_Geagea	2018-08-29
Saad_Hariri	Express_intent_to_meet_or_negotiate	Citizen_(Lebanon)	2018-08-29
Saad_Hariri	Express_intent_to_meet_or_negotiate	Political_Parties_(Lebanon)	2018-08-29
Saad_Hariri	Host_a_visit	Samir_Geagea	2018-08-29
Salman_bin_Abdulaziz_al-Saud	Make_a_visit	Russia	2018-08-29
Samajwadi_Janata_Party	Consult	Police_(India)	2018-08-29
Samajwadi_Janata_Party	Consult	Shivpal_Yadav	2018-08-29
Samajwadi_Janata_Party	Criticize_or_denounce	Police_(India)	2018-08-29
Samajwadi_Janata_Party	Demonstrate_or_rally	Unspecified_Actor	2018-08-29
Sameh_Shoukry	Make_statement	Egypt	2018-08-29
Samir_Geagea	Consult	Saad_Hariri	2018-08-29
Samir_Geagea	Make_a_visit	Saad_Hariri	2018-08-29
Saudi_Arabia	Consult	Russia	2018-08-29
Saudi_Arabia	Demand	Sudan	2018-08-29
Saudi_Arabia	Employ_aerial_weapons	Children_(Yemen)	2018-08-29
Saudi_Arabia	Employ_aerial_weapons	Women_(Yemen)	2018-08-29
Saudi_Arabia	Express_intent_to_cooperate_economically	Russia	2018-08-29
Saudi_Arabia	Host_a_visit	Vladimir_Putin	2018-08-29
Saudi_Army	Use_conventional_military_force	Saudi_Arabia	2018-08-29
Saulius_Skvernelis	Consult	Foreign_Affairs_(Turkey)	2018-08-29
Saulius_Skvernelis	Make_statement	Government_(Lithuania)	2018-08-29
Sayyed_Ali_Khamenei	Appeal_for_diplomatic_cooperation_(such_as_policy_support)	Hassan_Rouhani	2018-08-29
Sayyed_Ali_Khamenei	Criticize_or_denounce	Government_(Iran)	2018-08-29
Sayyed_Ali_Khamenei	Demand_diplomatic_cooperation_(such_as_policy_support)	Government_(Iran)	2018-08-29
Sayyed_Ali_Khamenei	Demand_that_target_yields	Iran	2018-08-29
Sayyed_Ali_Khamenei	Make_an_appeal_or_request	Government_(Iran)	2018-08-29
Sayyed_Ali_Khamenei	Make_statement	Iran	2018-08-29
Scott_Morrison	Express_intent_to_engage_in_diplomatic_cooperation_(such_as_policy_support)	Citizen_(Australia)	2018-08-29
Scott_Morrison	Express_intent_to_engage_in_diplomatic_cooperation_(such_as_policy_support)	Ministry_(Australia)	2018-08-29
Scott_Morrison	Express_intent_to_meet_or_negotiate	Indonesia	2018-08-29
Scott_Morrison	Express_intent_to_meet_or_negotiate	Joko_Widodo	2018-08-29
Scott_Morrison	Grant_diplomatic_recognition	Joko_Widodo	2018-08-29
Scott_Morrison	Make_a_visit	Indonesia	2018-08-29
Scott_Morrison	Make_an_appeal_or_request	Malcolm_Bligh_Turnbull	2018-08-29
Scott_Morrison	Make_an_appeal_or_request	Tony_Abbott	2018-08-29
Scott_Morrison	Praise_or_endorse	Member_of_Parliament_(Australia)	2018-08-29
Scott_Morrison	Reject_proposal_to_meet,_discuss,_or_negotiate	Malcolm_Bligh_Turnbull	2018-08-29
Sebastian_Kurz	Express_intent_to_meet_or_negotiate	Ukraine	2018-08-29
Sebastian_Kurz	Make_a_visit	Ukraine	2018-08-29
Secret_Agent_(Australia)	Make_an_appeal_or_request	Malcolm_Bligh_Turnbull	2018-08-29
Security_Council_(Belarus)	Consult	Nikolai_Platonovich_Patrushev	2018-08-29
Seimas_of_the_Lithuanian_Republic	Express_intent_to_meet_or_negotiate	China	2018-08-29
Seimas_of_the_Lithuanian_Republic	Make_statement	China	2018-08-29
Seimas_of_the_Lithuanian_Republic	Praise_or_endorse	Government_(Lithuania)	2018-08-29
Senate_(Australia)	Criticize_or_denounce	Tony_Abbott	2018-08-29
Senate_(Australia)	Make_an_appeal_or_request	Australia	2018-08-29
Senate_(Philippines)	Make_statement	Representatives_(Philippines)	2018-08-29
Senate_(United_States)	Make_a_visit	Vietnam	2018-08-29
Senate_Intelligence_Committee	Investigate	Russia	2018-08-29
Senegal	Host_a_visit	Angela_Merkel	2018-08-29
Sergei_Ryabkov	Consult	Takeo_Mori	2018-08-29
Sergey_Kuzhugetovich_Shoygu	Consult	Maxim_Oreshkin	2018-08-29
Sergey_Kuzhugetovich_Shoygu	Consult	Yuriy_Borisov	2018-08-29
Sergey_Viktorovich_Lavrov	Consult	Adel_al-Jubeir	2018-08-29
Sergey_Viktorovich_Lavrov	Consult	Foreign_Affairs_(Saudi_Arabia)	2018-08-29
Sergey_Viktorovich_Lavrov	Engage_in_negotiation	Foreign_Affairs_(Saudi_Arabia)	2018-08-29
Sergey_Viktorovich_Lavrov	Express_intent_to_meet_or_negotiate	Adel_al-Jubeir	2018-08-29
Sergey_Viktorovich_Lavrov	Make_statement	Russia	2018-08-29
Severo_Moto_Nsa	Make_an_appeal_or_request	Citizen_(Unidentified_State_Actor)	2018-08-29
Sharad_Pawar	Express_intent_to_meet_or_negotiate	Activist_(India)	2018-08-29
Sharad_Pawar	Express_intent_to_meet_or_negotiate	Main_Opposition_(India)	2018-08-29
Sharad_Pawar	Use_conventional_military_force	Government_(India)	2018-08-29
Shigeru_Ishiba	Criticize_or_denounce	Shinzo_Abe	2018-08-29
Shinzo_Abe	Express_intent_to_meet_or_negotiate	China	2018-08-29
Shinzo_Abe	Express_intent_to_meet_or_negotiate	Xi_Jinping	2018-08-29
Shinzo_Abe	Make_a_visit	China	2018-08-29
Shireen_Mazari	Make_statement	Ministry_(Pakistan)	2018-08-29
Shivpal_Yadav	Consult	Ministry_(India)	2018-08-29
Shivpal_Yadav	Consult	Samajwadi_Janata_Party	2018-08-29
Shivpal_Yadav	Make_statement	Samajwadi_Janata_Party	2018-08-29
Sibusiso_Moyo	Consult	Gerd_Mueller	2018-08-29
Sibusiso_Moyo	Consult	Ministry_(Germany)	2018-08-29
Sidiki_Diakité	Praise_or_endorse	Head_of_Government_(Cote_d'Ivoire)	2018-08-29
Singapore	Expel_or_deport_individuals	Criminal_(Canada)	2018-08-29
Singapore	Host_a_visit	Liu_Hui	2018-08-29
Slovakia	Engage_in_diplomatic_cooperation	Germany	2018-08-29
Social_Democratic_Party	Make_statement	Domestic_Affairs_(Czech_Republic)	2018-08-29
Social_Democratic_Party	Make_statement	Treasury/Finance_Ministry_(Czech_Republic)	2018-08-29
Solidarity	Express_intent_to_engage_in_diplomatic_cooperation_(such_as_policy_support)	Citizen_(Poland)	2018-08-29
South_Africa	Accuse	Farm_Worker_(United_States)	2018-08-29
South_Africa	Arrest,_detain,_or_charge_with_legal_action	Citizen_(South_Africa)	2018-08-29
South_Africa	Engage_in_diplomatic_cooperation	Algeria	2018-08-29
South_Africa	Host_a_visit	Theresa_May	2018-08-29
South_Africa	Make_statement	Business_(South_Africa)	2018-08-29
South_Africa	Praise_or_endorse	Nelson_Rolihlahla_Mandela	2018-08-29
South_Korea	Express_intent_to_cooperate	Russia	2018-08-29
South_Korea	Express_intent_to_cooperate	United_States	2018-08-29
South_Korea	Host_a_visit	Envoy_(Russia)	2018-08-29
South_Korea	Host_a_visit	Foreign_Affairs_(Russia)	2018-08-29
South_Korea	Host_a_visit	North_Korea	2018-08-29
South_Korea	Sign_formal_agreement	United_States	2018-08-29
Spain	Arrest,_detain,_or_charge_with_legal_action	Men_(Iran)	2018-08-29
Spain	Sign_formal_agreement	Bolivia	2018-08-29
Sri_Lanka	Arrest,_detain,_or_charge_with_legal_action	Intelligence_Officer_(Sri_Lanka)	2018-08-29
Ssangyong_Motor	Demand_diplomatic_cooperation_(such_as_policy_support)	Government_(South_Korea)	2018-08-29
State_Media_(North_Korea)	Criticize_or_denounce	United_States	2018-08-29
Student_(Bangladesh)	Demonstrate_or_rally	Unspecified_Actor	2018-08-29
Student_(India)	Accuse	Bharatiya_Janata	2018-08-29
Student_(India)	Consult	Party_Member_(India)	2018-08-29
Student_(India)	Demonstrate_or_rally	Unspecified_Actor	2018-08-29
Stéphane_Dujarric	Make_statement	António_Manuel_de_Oliveira_Guterres	2018-08-29
Sudan	Consult	Egypt	2018-08-29
Sukhbir_Singh_Badal	Accuse	Court_Judge_(India)	2018-08-29
Sukhbir_Singh_Badal	Accuse	Inter-Services_Intelligence	2018-08-29
Sukhbir_Singh_Badal	Consult	Amarinder_Singh	2018-08-29
Sukhbir_Singh_Badal	Demand	Government_(India)	2018-08-29
Sukhbir_Singh_Badal	Make_statement	Government_(India)	2018-08-29
Sushma_Swaraj	Express_intent_to_meet_or_negotiate	James_Mattis	2018-08-29
Sushma_Swaraj	Express_intent_to_meet_or_negotiate	Nirmala_Sitharaman	2018-08-29
Sushma_Swaraj	Make_statement	India	2018-08-29
Sweden	Make_an_appeal_or_request	UN_Security_Council	2018-08-29
Switzerland	Sign_formal_agreement	Bolivia	2018-08-29
Switzerland	Sign_formal_agreement	Germany	2018-08-29
Switzerland	Sign_formal_agreement	United_Kingdom	2018-08-29
Syria	Host_a_visit	Iranian_Parliament	2018-08-29
Syria	Sign_formal_agreement	Iran	2018-08-29
Taiwan	Host_a_visit	World_Health_Organization	2018-08-29
Taiwan	Make_an_appeal_or_request	United_Nations	2018-08-29
Taiwan	Use_conventional_military_force	Aircraft_Carrier_(China)	2018-08-29
Takeo_Mori	Consult	Sergei_Ryabkov	2018-08-29
Takeshi_Onaga	Demonstrate_military_or_police_power	Japan	2018-08-29
Terrorist_(Palestinian_Territory,_Occupied)	Use_unconventional_violence	Men_(Israel)	2018-08-29
Thailand	Arrest,_detain,_or_charge_with_legal_action	Children_(Thailand)	2018-08-29
Thailand	Arrest,_detain,_or_charge_with_legal_action	Citizen_(Thailand)	2018-08-29
Thailand	Host_a_visit	United_Nations	2018-08-29
The_New_Times	Consult	Frank_Habineza	2018-08-29
The_Times	Make_statement	Media_Personnel_(United_States)	2018-08-29
Theresa_May	Consult	Cyril_Ramaphosa	2018-08-29
Theresa_May	Consult	Muhammadu_Buhari	2018-08-29
Theresa_May	Engage_in_negotiation	Muhammadu_Buhari	2018-08-29
Theresa_May	Express_intent_to_cooperate	Citizen_(Africa)	2018-08-29
Theresa_May	Express_intent_to_cooperate	Cyril_Ramaphosa	2018-08-29
Theresa_May	Express_intent_to_meet_or_negotiate	Muhammadu_Buhari	2018-08-29
Theresa_May	Express_intent_to_meet_or_negotiate	Nigeria	2018-08-29
Theresa_May	Express_intent_to_meet_or_negotiate	South_Africa	2018-08-29
Theresa_May	Express_intent_to_provide_economic_aid	Africa	2018-08-29
Theresa_May	Make_a_visit	Africa	2018-08-29
Theresa_May	Make_a_visit	Kenya	2018-08-29
Theresa_May	Make_a_visit	Nigeria	2018-08-29
Theresa_May	Make_a_visit	South_Africa	2018-08-29
Theresa_May	Make_a_visit	United_Kingdom	2018-08-29
Theresa_May	Make_an_appeal_or_request	Jeremy_Corbyn	2018-08-29
Theresa_May	Make_an_appeal_or_request	Nigeria	2018-08-29
Theresa_May	Make_statement	Government_(United_Kingdom)	2018-08-29
Theresa_May	Make_statement	Nigeria	2018-08-29
Theresa_May	Make_statement	South_Africa	2018-08-29
Theresa_May	Make_statement	United_Kingdom	2018-08-29
Theresa_May	Praise_or_endorse	Cyril_Ramaphosa	2018-08-29
Thief_(Brazil)	Use_unconventional_violence	Student_(Brazil)	2018-08-29
Tourist_(China)	Make_a_visit	India	2018-08-29
Tran_Dai_Quang	Consult	Mostafa_Madbouly	2018-08-29
Tran_Dai_Quang	Engage_in_negotiation	Abdel_Fattah_Al-Sisi	2018-08-29
Tran_Dai_Quang	Engage_in_negotiation	Mulatu_Teshome	2018-08-29
Tran_Dai_Quang	Make_a_visit	Egypt	2018-08-29
Tran_Dai_Quang	Make_a_visit	Ethiopia	2018-08-29
Tran_Dai_Quang	Make_a_visit	Vietnam	2018-08-29
Tran_Dai_Quang	Make_statement	Vietnam	2018-08-29
Treasury/Finance_Ministry_(Algeria)	Praise_or_endorse	Head_of_Government_(Venezuela)	2018-08-29
Treasury/Finance_Ministry_(China)	Provide_economic_aid	China	2018-08-29
Treasury/Finance_Ministry_(Colombia)	Make_statement	Government_(Colombia)	2018-08-29
Treasury/Finance_Ministry_(South_Korea)	Make_statement	South_Korea	2018-08-29
Treasury/Finance_Ministry_(Turkey)	Express_intent_to_meet_or_negotiate	Germany	2018-08-29
Treasury/Finance_Ministry_(Turkey)	Express_intent_to_meet_or_negotiate	United_Kingdom	2018-08-29
Treasury/Finance_Ministry_(Turkey)	Make_a_visit	France	2018-08-29
Treasury/Finance_Ministry_(Turkey)	Make_statement	Government_(Turkey)	2018-08-29
Treasury/Finance_Ministry_(Turkey)	Make_statement	Turkey	2018-08-29
Turkey	Consult	High_Ranking_Military_Personnel_(Azerbaijan)	2018-08-29
Turkey	Engage_in_diplomatic_cooperation	Azerbaijan	2018-08-29
Turkey	Engage_in_negotiation	Mohammad_Javad_Zarif	2018-08-29
Turkey	Engage_in_negotiation	Russia	2018-08-29
Turkey	Host_a_visit	Mohammad_Javad_Zarif	2018-08-29
Turkish_Army	Mobilize_or_increase_armed_forces	Syria	2018-08-29
UN_Security_Council	Appeal_for_diplomatic_cooperation_(such_as_policy_support)	Other_Authorities_/_Officials_(Myanmar)	2018-08-29
UN_Security_Council	Make_an_appeal_or_request	Other_Authorities_/_Officials_(Myanmar)	2018-08-29
Uhuru_Muigai_Kenyatta	Consult	Donald_Trump	2018-08-29
Uhuru_Muigai_Kenyatta	Make_a_visit	United_States	2018-08-29
Uhuru_Muigai_Kenyatta	Make_empathetic_comment	Citizen_(Kenya)	2018-08-29
Ukraine	Accuse	Armed_Rebel_(Ukraine)	2018-08-29
Ukraine	Express_intent_to_engage_in_diplomatic_cooperation_(such_as_policy_support)	Canada	2018-08-29
Ukraine	Host_a_visit	Sebastian_Kurz	2018-08-29
Unification_Ministry_(South_Korea)	Make_statement	Government_(South_Korea)	2018-08-29
Union_of_Congolese_Patriots	Demand	Bosco_Ntaganda	2018-08-29
United_Arab_Emirates	Cooperate_militarily	Yemeni_Armed_Forces	2018-08-29
United_Arab_Emirates	Demand	Sudan	2018-08-29
United_Kingdom	Arrest,_detain,_or_charge_with_legal_action	Citizen_(United_Kingdom)	2018-08-29
United_Kingdom	Engage_in_negotiation	European_Union	2018-08-29
United_Kingdom	Express_intent_to_cooperate	Belgium	2018-08-29
United_Kingdom	Express_intent_to_engage_in_diplomatic_cooperation_(such_as_policy_support)	Nigeria	2018-08-29
United_Kingdom	Express_intent_to_meet_or_negotiate	Ukraine	2018-08-29
United_Kingdom	Host_a_visit	Theresa_May	2018-08-29
United_Kingdom	Praise_or_endorse	Singapore	2018-08-29
United_Kingdom	Reject	European_Union	2018-08-29
United_Kingdom	Sign_formal_agreement	Bolivia	2018-08-29
United_Kingdom	Sign_formal_agreement	Germany	2018-08-29
United_Kingdom	Sign_formal_agreement	Government_(Colombia)	2018-08-29
United_Kingdom	Sign_formal_agreement	Nigeria	2018-08-29
United_Kingdom	Sign_formal_agreement	Switzerland	2018-08-29
United_Kingdom	Threaten	Bashar_al-Assad	2018-08-29
United_Nations	Accuse	Military_(Myanmar)	2018-08-29
United_Nations	Accuse	Other_Authorities_/_Officials_(Egypt)	2018-08-29
United_Nations	Accuse_of_human_rights_abuses	High_Ranking_Military_Personnel_(Myanmar)	2018-08-29
United_Nations	Consult	Fayez_Mustafa_Al-Serraj	2018-08-29
United_Nations	Criticize_or_denounce	United_Kingdom	2018-08-29
United_Nations	Criticize_or_denounce	United_States	2018-08-29
United_Nations	Express_intent_to_meet_or_negotiate	Russia	2018-08-29
United_Nations	Make_a_visit	Thailand	2018-08-29
United_Nations	Make_an_appeal_or_request	Facebook	2018-08-29
United_Nations	Make_an_appeal_or_request	Government_(Congo)	2018-08-29
United_Nations	Make_an_appeal_or_request	United_Kingdom	2018-08-29
United_Nations	Make_an_appeal_or_request	United_States	2018-08-29
United_Nations	Make_optimistic_comment	International	2018-08-29
United_Nations	Make_statement	Facebook	2018-08-29
United_States	Complain_officially	Russia	2018-08-29
United_States	Consult	Ali_Mamlouk	2018-08-29
United_States	Consult	Canada	2018-08-29
United_States	Consult	Chrystia_Freeland	2018-08-29
United_States	Criticize_or_denounce	Russia	2018-08-29
United_States	Discuss_by_telephone	Chrystia_Freeland	2018-08-29
United_States	Employ_aerial_weapons	Insurgent_(Africa)	2018-08-29
United_States	Engage_in_diplomatic_cooperation	Mexico	2018-08-29
United_States	Engage_in_negotiation	Canada	2018-08-29
United_States	Engage_in_negotiation	North_Korea	2018-08-29
United_States	Express_intent_to_cooperate	Mexico	2018-08-29
United_States	Express_intent_to_cooperate	South_Korea	2018-08-29
United_States	Express_intent_to_cooperate_militarily	Russia	2018-08-29
United_States	Express_intent_to_engage_in_diplomatic_cooperation_(such_as_policy_support)	Mexico	2018-08-29
United_States	Express_intent_to_engage_in_diplomatic_cooperation_(such_as_policy_support)	South_Korea	2018-08-29
United_States	Express_intent_to_meet_or_negotiate	Canada	2018-08-29
United_States	Express_intent_to_meet_or_negotiate	India	2018-08-29
United_States	Express_intent_to_meet_or_negotiate	Russia	2018-08-29
United_States	Express_intent_to_provide_material_aid	Macedonia	2018-08-29
United_States	Grant_diplomatic_recognition	Israel	2018-08-29
United_States	Host_a_visit	Business_(Spain)	2018-08-29
United_States	Host_a_visit	Chrystia_Freeland	2018-08-29
United_States	Host_a_visit	Cyril_Ramaphosa	2018-08-29
United_States	Host_a_visit	Malcolm_Bligh_Turnbull	2018-08-29
United_States	Host_a_visit	Manohar_Parrikar	2018-08-29
United_States	Host_a_visit	Pedro_Sanchez	2018-08-29
United_States	Host_a_visit	Uhuru_Muigai_Kenyatta	2018-08-29
United_States	Impose_embargo,_boycott,_or_sanctions	Belarus	2018-08-29
United_States	Impose_embargo,_boycott,_or_sanctions	Russia	2018-08-29
United_States	Make_an_appeal_or_request	South_Korea	2018-08-29
United_States	Make_statement	Russia	2018-08-29
United_States	Make_statement	United_Nations	2018-08-29
United_States	Mobilize_or_increase_police_power	Middle_East	2018-08-29
United_States	Praise_or_endorse	Government_(India)	2018-08-29
United_States	Praise_or_endorse	Saudi_Arabia	2018-08-29
United_States	Reduce_or_stop_military_assistance	South_Korea	2018-08-29
United_States	Reduce_or_stop_military_assistance	Turkey	2018-08-29
United_States	Reduce_relations	South_Korea	2018-08-29
United_States	Reject	Russia	2018-08-29
United_States	Reject_military_cooperation	Turkey	2018-08-29
United_States	Sign_formal_agreement	Canada	2018-08-29
United_States	Sign_formal_agreement	Mexico	2018-08-29
United_States	Sign_formal_agreement	South_Korea	2018-08-29
United_States	Threaten	Bashar_al-Assad	2018-08-29
United_States	Use_conventional_military_force	Russia	2018-08-29
United_States_Africa_Command	Use_conventional_military_force	Citizen_(Libya)	2018-08-29
Valdis_Birkavs	Make_statement	Head_of_Government_(Latvia)	2018-08-29
Valentina_Ivanovna_Matviyenko	Praise_or_endorse	Vladimir_Putin	2018-08-29
Vasundhara_Raje	Accuse	Congress_(India)	2018-08-29
Venezuela	Arrest,_detain,_or_charge_with_legal_action	Employee_(Venezuela)	2018-08-29
Venezuela	Make_a_visit	International	2018-08-29
Vietnam	Coerce	Men_(South_Africa)	2018-08-29
Vietnam	Engage_in_diplomatic_cooperation	Egypt	2018-08-29
Vietnam	Engage_in_diplomatic_cooperation	Laos	2018-08-29
Vietnam	Express_intent_to_engage_in_diplomatic_cooperation_(such_as_policy_support)	Ethiopia	2018-08-29
Vietnam	Host_a_visit	John_Kerry	2018-08-29
Vietnam	Host_a_visit	Senate_(United_States)	2018-08-29
Vietnam	Host_a_visit	Tran_Dai_Quang	2018-08-29
Viktor_Orban	Make_statement	European_Union	2018-08-29
Vilis_Kristopans	Make_statement	Head_of_Government_(Latvia)	2018-08-29
Villager_(India)	Rally_opposition_against	Citizen_(India)	2018-08-29
Viorica_Dăncilă	Share_intelligence_or_information	Legislature_(Romania)	2018-08-29
Vladimir_Putin	Demand	Government_(Russia)	2018-08-29
Vladimir_Putin	Make_a_visit	Saudi_Arabia	2018-08-29
Vladimir_Putin	Make_an_appeal_or_request	Citizen_(Russia)	2018-08-29
Vladimir_Putin	Make_statement	Business_(Russia)	2018-08-29
Vladimir_Putin	Make_statement	Russia	2018-08-29
Vladimir_Putin	Meet_at_a_'third'_location	Recep_Tayyip_Erdoğan	2018-08-29
Vmware	Express_intent_to_meet_or_negotiate	Malala_Yousafzai	2018-08-29
Vmware	Make_an_appeal_or_request	Malala_Yousafzai	2018-08-29
Vuong_Dinh_Hue	Host_a_visit	Mitsubishi	2018-08-29
Wang_Yi	Consult	Foreign_Affairs_(Japan)	2018-08-29
Wang_Yi	Consult	Néstor_Popolizio	2018-08-29
Wang_Yi	Express_intent_to_cooperate	Foreign_Affairs_(Japan)	2018-08-29
William_Ruto	Make_statement	Senate_(Kenya)	2018-08-29
Women_(France)	Accuse	Citizen_(Morocco)	2018-08-29
World_Health_Organization	Make_a_visit	Taiwan	2018-08-29
World_Health_Organization	Praise_or_endorse	Government_(India)	2018-08-29
Xi_Jinping	Make_an_appeal_or_request	Citizen_(Africa)	2018-08-29
Xi_Jinping	Make_statement	Africa	2018-08-29
Xinhua	Make_statement	China	2018-08-29
Yakubu_Gowon	Make_statement	Governor_(Nigeria)	2018-08-29
Yakubu_Gowon	Provide_humanitarian_aid	Citizen_(Nigeria)	2018-08-29
Yemeni_Armed_Forces	Use_conventional_military_force	Armed_Rebel_(Yemen)	2018-08-29
Yemi_Osinbajo	Make_statement	Government_(Nigeria)	2018-08-29
Yiannis_Boutaris	Consult	Foreign_Affairs_(United_States)	2018-08-29
Yoweri_Museveni	Praise_or_endorse	Military_Personnel_-_Special_(Uganda)	2018-08-29
Yuli_Edelstein	Praise_or_endorse	Oversight_Court_(Israel)	2018-08-29
Yuriy_Borisov	Consult	Maxim_Oreshkin	2018-08-29
Yuriy_Borisov	Consult	Sergey_Kuzhugetovich_Shoygu	2018-08-29
Zeid_Ra'ad_Al_Hussein	Make_an_appeal_or_request	Uganda	2018-08-29
Zimbabwe	Host_a_visit	Germany	2018-08-29
A.K._Antony	Consult	Agriculture_/_Fishing_/_Forestry_Ministry_(India)	2018-08-30
A.K._Antony	Consult	Ram_Paswan	2018-08-30
A.K._Antony	Make_statement	Rajnath_Singh	2018-08-30
Aam_Aadmi_Party	Make_statement	Government_(India)	2018-08-30
Aam_Aadmi_Party	Reduce_relations	Association_of_American_Publishers	2018-08-30
Aam_Aadmi_Party	Reject	Government_(India)	2018-08-30
Abdel_Fattah_Al-Sisi	Express_intent_to_meet_or_negotiate	Businessperson_(China)	2018-08-30
Abdel_Fattah_Al-Sisi	Express_intent_to_meet_or_negotiate	China	2018-08-30
Abdel_Fattah_Al-Sisi	Express_intent_to_meet_or_negotiate	Government_Official_(Bahrain)	2018-08-30
Abdel_Fattah_Al-Sisi	Express_intent_to_meet_or_negotiate	Sheikh_Hamad_bin_Isa_al_Khalifah	2018-08-30
Abdel_Fattah_Al-Sisi	Express_intent_to_meet_or_negotiate	Xi_Jinping	2018-08-30
Abdel_Fattah_Al-Sisi	Make_a_visit	Bahrain	2018-08-30
Abdel_Fattah_Al-Sisi	Sign_formal_agreement	Donald_Trump	2018-08-30
Abdelaziz_Bouteflika	Host_a_visit	Abdelkader_Messahel	2018-08-30
Abdelaziz_Bouteflika	Make_statement	Algeria	2018-08-30
Abdelkader_Messahel	Engage_in_diplomatic_cooperation	South_Africa	2018-08-30
Abdelkader_Messahel	Make_a_visit	Abdelaziz_Bouteflika	2018-08-30
Abdelkader_Messahel	Make_a_visit	Cyril_Ramaphosa	2018-08-30
Abdelkader_Messahel	Make_a_visit	Head_of_Government_(South_Africa)	2018-08-30
Abdelkader_Messahel	Make_a_visit	South_Africa	2018-08-30
Abdelkader_Messahel	Make_statement	Algeria	2018-08-30
Abdulla_Yameen	Defy_norms,_law	Maldives	2018-08-30
Abdulla_Yameen	Make_statement	Maldives	2018-08-30
Action_Party_(Syria)	Make_a_visit	China	2018-08-30
Activist_(Bharatiya_Janata)	Protest_violently,_riot	India	2018-08-30
Activist_(Bharatiya_Janata)	Use_conventional_military_force	Citizen_(India)	2018-08-30
Activist_(India)	Consult	Media_(India)	2018-08-30
Activist_(India)	Criticize_or_denounce	Government_(India)	2018-08-30
Activist_(India)	Demand	Government_(India)	2018-08-30
Activist_(India)	Demonstrate_or_rally	Unspecified_Actor	2018-08-30
Activist_(India)	Make_an_appeal_or_request	Government_(India)	2018-08-30
Activist_(India)	Reject_proposal_to_meet,_discuss,_or_negotiate	Citizen_(India)	2018-08-30
Activist_(Iraq)	Accuse	Iraq	2018-08-30
Activist_(Israel)	Protest_violently,_riot	Commando_(Israel)	2018-08-30
Activist_(Russia)	Make_statement	Other_Authorities_/_Officials_(Russia)	2018-08-30
Africa	Engage_in_diplomatic_cooperation	China	2018-08-30
Africa	Engage_in_diplomatic_cooperation	Ireland	2018-08-30
Africa	Express_intent_to_engage_in_diplomatic_cooperation_(such_as_policy_support)	China	2018-08-30
Africa	Express_intent_to_meet_or_negotiate	China	2018-08-30
Africa	Express_intent_to_meet_or_negotiate	International_Government_Organizations	2018-08-30
Africa	Express_intent_to_meet_or_negotiate	United_Nations	2018-08-30
Africa	Host_a_visit	Angela_Merkel	2018-08-30
Africa	Host_a_visit	Emmanuel_Macron	2018-08-30
Africa	Host_a_visit	Head_of_Government_(United_Kingdom)	2018-08-30
Africa	Host_a_visit	Theresa_May	2018-08-30
Africa	Host_a_visit	United_Kingdom	2018-08-30
Africa	Make_an_appeal_or_request	Paul_Kagame	2018-08-30
Africa	Make_an_appeal_or_request	United_Kingdom	2018-08-30
African_Development_Bank	Sign_formal_agreement	Government_(Togo)	2018-08-30
Agriculture_/_Fishing_/_Forestry_Ministry_(India)	Consult	A.K._Antony	2018-08-30
Akinwunmi_Ambode	Host_a_visit	Theresa_May	2018-08-30
Al-Shabaab	Use_conventional_military_force	Military_(Kenya)	2018-08-30
Al_Qaeda	Use_conventional_military_force	Citizen_(Yemen)	2018-08-30
Al_Qaeda	Use_conventional_military_force	Yemeni_Armed_Forces	2018-08-30
Alamine_Ousmane_Mey	Sign_formal_agreement	Islamic_Development_Bank	2018-08-30
Alan_Peter_Cayetano	Make_statement	Philippines	2018-08-30
Alassane_Ouattara	Consult	Xi_Jinping	2018-08-30
Alassane_Ouattara	Engage_in_negotiation	Xi_Jinping	2018-08-30
Alassane_Ouattara	Make_a_visit	China	2018-08-30
Alassane_Ouattara	Make_a_visit	Xi_Jinping	2018-08-30
Alassane_Ouattara	Praise_or_endorse	China	2018-08-30
Albania	Express_intent_to_cooperate	Holy_See_(Vatican_City_State)	2018-08-30
Albert_II	Express_intent_to_meet_or_negotiate	China	2018-08-30
Alex_Salmond	Bring_lawsuit_against	Scottish_Government	2018-08-30
Alex_Salmond	Deny_responsibility	Citizen_(United_Kingdom)	2018-08-30
Alex_Salmond	Reduce_relations	Scottish_National_Party	2018-08-30
Alexander_Lukashenko	Discuss_by_telephone	Valentina_Ivanovna_Matviyenko	2018-08-30
Alexander_Lukashenko	Express_intent_to_meet_or_negotiate	Vladimir_Putin	2018-08-30
Alexander_Lukashenko	Praise_or_endorse	Foreign_Affairs_(Russia)	2018-08-30
Alexander_Zasypkin	Engage_in_negotiation	Gebran_Bassil	2018-08-30
Alexander_Zasypkin	Make_statement	Russia	2018-08-30
Algeria	Make_statement	South_Africa	2018-08-30
Aloysio_Nunes_Ferreira_Filho	Make_statement	European_Union	2018-08-30
Amar_Singh	Accuse	Azam_Khan	2018-08-30
Amar_Singh	Criticize_or_denounce	Azam_Khan	2018-08-30
Amarinder_Singh	Consult	Sukhbir_Singh_Badal	2018-08-30
Amarinder_Singh	Deny_responsibility	Akali_Dal	2018-08-30
Amarinder_Singh	Deny_responsibility	Congress_(India)	2018-08-30
Amnesty_International	Accuse	Government_(Nigeria)	2018-08-30
Amnesty_International	Make_statement	Christian_(Iran)	2018-08-30
Amnesty_International	Make_statement	Religion_(Iran)	2018-08-30
Anatoly_Antonov	Consult	United_States	2018-08-30
Andean_Community	Engage_in_diplomatic_cooperation	Ecuador	2018-08-30
Andrej_Danko	Threaten	Member_of_Parliament_(Slovakia)	2018-08-30
Andrej_Plenkovic	Make_statement	Croatian_Democratic_Union	2018-08-30
Angela_Merkel	Accuse	Head_of_Government_(Germany)	2018-08-30
Angela_Merkel	Consult	Head_of_Government_(Nigeria)	2018-08-30
Angela_Merkel	Consult	Macky_Sall	2018-08-30
Angela_Merkel	Consult	Nana_Addo_Dankwa_Akufo-Addo	2018-08-30
Angela_Merkel	Express_intent_to_meet_or_negotiate	Nigeria	2018-08-30
Angela_Merkel	Make_a_visit	Africa	2018-08-30
Angela_Merkel	Make_a_visit	Ghana	2018-08-30
Angela_Merkel	Make_a_visit	Senegal	2018-08-30
Angela_Merkel	Make_statement	Germany	2018-08-30
António_Manuel_de_Oliveira_Guterres	Consult	Other_Authorities_/_Officials_(Russia)	2018-08-30
António_Manuel_de_Oliveira_Guterres	Make_a_visit	China	2018-08-30
António_Manuel_de_Oliveira_Guterres	Make_pessimistic_comment	Citizen_(Ukraine)	2018-08-30
António_Manuel_de_Oliveira_Guterres	Make_pessimistic_comment	Syria	2018-08-30
António_Manuel_de_Oliveira_Guterres	Make_statement	China	2018-08-30
António_Manuel_de_Oliveira_Guterres	Make_statement	Unidentified_State_Actor	2018-08-30
Appeals_Court_(Senegal)	Refuse_to_release_persons_or_property	City_Mayor_(Senegal)	2018-08-30
Archbishop_(Australia)	Make_statement	Bishop_(Australia)	2018-08-30
Archbishop_(Holy_See_(Vatican_City_State))	Make_an_appeal_or_request	Pope_Francis	2018-08-30
Armed_Band_(India)	Use_unconventional_violence	Citizen_(India)	2018-08-30
Armed_Band_(Nigeria)	Threaten_with_military_force	Citizen_(Nigeria)	2018-08-30
Armed_Force_(European_Union)	Impose_administrative_sanctions	Illegal_Immigrant_(Austria)	2018-08-30
Armed_Gang_(Iceland)	Use_unconventional_violence	Citizen_(Iceland)	2018-08-30
Army_Intelligence_(Lebanon)	Arrest,_detain,_or_charge_with_legal_action	Men_(Lebanon)	2018-08-30
Arthur_Peter_Mutharika	Express_intent_to_meet_or_negotiate	Xi_Jinping	2018-08-30
Arthur_Peter_Mutharika	Make_a_visit	China	2018-08-30
Arun_Jaitley	Criticize_or_denounce	Rahul_Gandhi	2018-08-30
Arun_Jaitley	Deny_responsibility	Congress_(India)	2018-08-30
Arun_Jaitley	Make_statement	Narendra_Modi	2018-08-30
Ashok_Chavan	Consult	Employee_(India)	2018-08-30
Asian_Development_Bank	Provide_economic_aid	Government_(India)	2018-08-30
Aso_Taro	Consult	Head_of_Government_(China)	2018-08-30
Aso_Taro	Express_intent_to_meet_or_negotiate	Liu_Kun	2018-08-30
Aso_Taro	Make_a_visit	China	2018-08-30
Aso_Taro	Make_statement	China	2018-08-30
Aso_Taro	Make_statement	Japan	2018-08-30
Association_of_American_Publishers	Accuse	Aam_Aadmi_Party	2018-08-30
Association_of_American_Publishers	Make_statement	Election_Commission_(India)	2018-08-30
Association_of_Southeast_Asian_Nations	Express_intent_to_engage_in_diplomatic_cooperation_(such_as_policy_support)	China	2018-08-30
Association_of_Southeast_Asian_Nations	Praise_or_endorse	China	2018-08-30
Attacker_(France)	Make_statement	Student_(France)	2018-08-30
Attacker_(Germany)	Physically_assault	Immigrants_(Germany)	2018-08-30
Attacker_(India)	Kill_by_physical_assault	Citizen_(India)	2018-08-30
Attacker_(India)	Physically_assault	Citizen_(India)	2018-08-30
Attacker_(India)	Use_unconventional_violence	Citizen_(India)	2018-08-30
Attacker_(India)	Use_unconventional_violence	Employee_(India)	2018-08-30
Attacker_(India)	Use_unconventional_violence	Men_(India)	2018-08-30
Attacker_(India)	Use_unconventional_violence	Muslim_(India)	2018-08-30
Attorney_General_(Brazil)	Make_optimistic_comment	Supreme_Electoral_Court	2018-08-30
Attorney_General_(Romania)	Make_a_visit	Moldova	2018-08-30
Aung_San	Criticize_or_denounce	Defense_/_Security_Ministry_(Myanmar)	2018-08-30
Aung_San	Reject	Military_(Myanmar)	2018-08-30
Australia	Accuse	Men_(Sri_Lanka)	2018-08-30
Australia	Consult	Indonesia	2018-08-30
Australia	Host_a_visit	Benjamin_Netanyahu	2018-08-30
Australia	Host_a_visit	Bradley_Manning	2018-08-30
Australia	Threaten_to_reduce_or_break_relations	Business_(Australia)	2018-08-30
Australia	Threaten_to_reduce_or_break_relations	Citizen_(Australia)	2018-08-30
Australia	Use_conventional_military_force	Citizen_(United_States)	2018-08-30
Austria	Consult	Singapore	2018-08-30
Austria	Host_a_visit	Ministry_of_Defense	2018-08-30
Avigdor_Lieberman	Make_statement	Israel	2018-08-30
Awad_Ahmed_al-Jaz	Make_statement	Umar_al_Bashir	2018-08-30
Ayman_Safadi	Make_statement	UN_General_Assembly	2018-08-30
Azerbaijan	Express_intent_to_meet_or_negotiate	Georgia	2018-08-30
Azerbaijan	Host_a_visit	Mamuka_Bakhtadze	2018-08-30
Azmin_Ali	Consult	Khaw_Boon_Wan	2018-08-30
B.N._Singh	Make_an_appeal_or_request	Education_(India)	2018-08-30
Bahrain	Host_a_visit	Abdel_Fattah_Al-Sisi	2018-08-30
Bahrain	Reduce_or_break_diplomatic_relations	Qatar	2018-08-30
Bajrang_Dal	Demonstrate_or_rally	Education_(India)	2018-08-30
Bangladesh	Consult	Reserve_Personnel_(Bangladesh)	2018-08-30
Bangladesh	Engage_in_negotiation	Bhutan	2018-08-30
Bangladesh	Engage_in_negotiation	India	2018-08-30
Bangladesh	Engage_in_negotiation	Nepal	2018-08-30
Bangladesh	Engage_in_negotiation	Sri_Lanka	2018-08-30
Bangladesh	Make_a_visit	India	2018-08-30
Bashar_al-Assad	Appeal_for_military_aid	Iran	2018-08-30
Bashar_al-Assad	Consult	Head_of_Government_(Lebanon)	2018-08-30
Benjamin_Netanyahu	Make_a_visit	Australia	2018-08-30
Benjamin_Netanyahu	Make_statement	Israel	2018-08-30
Bharatiya_Janata	Accuse	Congress_(India)	2018-08-30
Bharatiya_Janata	Consult	National_Democratic_Front_(India)	2018-08-30
Bharatiya_Janata	Demonstrate_or_rally	Government_(India)	2018-08-30
Bharatiya_Janata	Make_pessimistic_comment	Rahul_Gandhi	2018-08-30
Bhupinder_Singh_Hooda	Accuse	Bharatiya_Janata	2018-08-30
Bhutan	Engage_in_negotiation	Bangladesh	2018-08-30
Bhutan	Engage_in_negotiation	India	2018-08-30
Bhutan	Engage_in_negotiation	Nepal	2018-08-30
Bhutan	Engage_in_negotiation	Sri_Lanka	2018-08-30
Bishop_(Australia)	Reject	Australia	2018-08-30
Bobboi_Bala_Kaigama	Make_an_appeal_or_request	Employee_(Nigeria)	2018-08-30
Bobboi_Bala_Kaigama	Make_statement	Employee_(Nigeria)	2018-08-30
Bohuslav_Sobotka	Make_a_visit	China	2018-08-30
Bradley_Manning	Express_intent_to_meet_or_negotiate	Australia	2018-08-30
Bradley_Manning	Make_a_visit	Australia	2018-08-30
Bradley_Manning	Make_a_visit	New_Zealand	2018-08-30
Bukola_Saraki	Make_an_appeal_or_request	Government_(Nigeria)	2018-08-30
Bukola_Saraki	Make_statement	Business_(Africa)	2018-08-30
Bukola_Saraki	Make_statement	Military_(Nigeria)	2018-08-30
Bukola_Saraki	Make_statement	Nigeria	2018-08-30
Bukola_Saraki	Reduce_relations	All_Progressives_Congress	2018-08-30
Bukola_Saraki	Reject	Ruling_Party_(Nigeria)	2018-08-30
Bureaucrat_(India)	Make_statement	Other_Authorities_/_Officials_(India)	2018-08-30
Burkina_Faso	Make_statement	Head_of_Government_(Burkina_Faso)	2018-08-30
Business_(Australia)	Cooperate_economically	Australia	2018-08-30
Business_(Australia)	Make_statement	Bradley_Manning	2018-08-30
Business_(Australia)	Reject_proposal_to_meet,_discuss,_or_negotiate	Government_Official_(Australia)	2018-08-30
Business_(China)	Make_an_appeal_or_request	Government_(United_States)	2018-08-30
Business_(China)	Make_statement	China	2018-08-30
Business_(Germany)	Cooperate_economically	Nigeria	2018-08-30
Business_(India)	Investigate	India	2018-08-30
Business_(India)	Make_statement	Farm_Worker_(India)	2018-08-30
Business_(India)	Make_statement	Student_(India)	2018-08-30
Business_(Malaysia)	Make_statement	Company_-_Owner_or_Operator_(Malaysia)	2018-08-30
Business_(North_Korea)	Cooperate_economically	North_Korea	2018-08-30
Businessperson_(Argentina)	Bring_lawsuit_against	Government_(Argentina)	2018-08-30
Cabinet_/_Council_of_Ministers_/_Advisors_(Bangladesh)	Criticize_or_denounce	Bharatiya_Janata	2018-08-30
Cabinet_/_Council_of_Ministers_/_Advisors_(Bangladesh)	Make_an_appeal_or_request	Rahul_Gandhi	2018-08-30
Cabinet_/_Council_of_Ministers_/_Advisors_(Bangladesh)	Make_statement	Rahul_Gandhi	2018-08-30
Cabinet_/_Council_of_Ministers_/_Advisors_(Ethiopia)	Make_statement	Media_(Ethiopia)	2018-08-30
Cabinet_/_Council_of_Ministers_/_Advisors_(Holy_See_(Vatican_City_State))	Make_statement	Pope_Francis	2018-08-30
Cabinet_/_Council_of_Ministers_/_Advisors_(India)	Consult	India	2018-08-30
Cabinet_/_Council_of_Ministers_/_Advisors_(India)	Consult	Rajnath_Singh	2018-08-30
Cabinet_/_Council_of_Ministers_/_Advisors_(India)	Make_statement	Asian_Development_Bank	2018-08-30
Cabinet_/_Council_of_Ministers_/_Advisors_(India)	Make_statement	Defense_/_Security_Ministry_(India)	2018-08-30
Cabinet_/_Council_of_Ministers_/_Advisors_(India)	Make_statement	India	2018-08-30
Cabinet_/_Council_of_Ministers_/_Advisors_(India)	Make_statement	Reserve_Bank_of_India	2018-08-30
Cabinet_/_Council_of_Ministers_/_Advisors_(United_States)	Express_intent_to_meet_or_negotiate	Sergey_Viktorovich_Lavrov	2018-08-30
Cabinet_/_Council_of_Ministers_/_Advisors_(United_States)	Make_an_appeal_or_request	Sergey_Viktorovich_Lavrov	2018-08-30
Cabinet_/_Council_of_Ministers_/_Advisors_(United_States)	Reduce_relations	United_Arab_Emirates	2018-08-30
Cambodia	Arrest,_detain,_or_charge_with_legal_action	Kem_Sokha	2018-08-30
Cambodia	Express_intent_to_engage_in_diplomatic_cooperation_(such_as_policy_support)	China	2018-08-30
Cambodia	Return,_release_person(s)	Citizen_(Cambodia)	2018-08-30
Canada	Accuse	Citizen_(Canada)	2018-08-30
Canada	Arrest,_detain,_or_charge_with_legal_action	Men_(Canada)	2018-08-30
Canada	Consult	United_States	2018-08-30
Canada	Praise_or_endorse	First_Nations	2018-08-30
Canadian_Armed_Forces	Provide_aid	Citizen_(Canada)	2018-08-30
Cecilia_Malmstrom	Consult	European_Parliament	2018-08-30
Cecilia_Malmstrom	Make_statement	European_Union	2018-08-30
Central_Military_Commission	Consult	Sergey_Kuzhugetovich_Shoygu	2018-08-30
Central_Reserve_Police_Force	Use_conventional_military_force	Citizen_(Syria)	2018-08-30
Chen_Chien-Jen	Make_optimistic_comment	Taiwan	2018-08-30
Children_(India)	Criticize_or_denounce	Monastery_(India)	2018-08-30
Children_(India)	Make_an_appeal_or_request	Criminal_(India)	2018-08-30
Children_(Nigeria)	Criticize_or_denounce	Police_(Nigeria)	2018-08-30
China	Accuse	United_States	2018-08-30
China	Cooperate_economically	United_States	2018-08-30
China	Criticize_or_denounce	Lawmaker_(United_States)	2018-08-30
China	Criticize_or_denounce	United_States	2018-08-30
China	Defy_norms,_law	United_Nations	2018-08-30
China	Demonstrate_military_or_police_power	Afghanistan	2018-08-30
China	Engage_in_diplomatic_cooperation	Africa	2018-08-30
China	Engage_in_diplomatic_cooperation	International	2018-08-30
China	Engage_in_negotiation	Executive_Office_of_the_President	2018-08-30
China	Express_intent_to_cooperate	Japan	2018-08-30
China	Express_intent_to_engage_in_diplomatic_cooperation_(such_as_policy_support)	Africa	2018-08-30
China	Express_intent_to_engage_in_diplomatic_cooperation_(such_as_policy_support)	Russia	2018-08-30
China	Express_intent_to_engage_in_diplomatic_cooperation_(such_as_policy_support)	Vietnam	2018-08-30
China	Host_a_visit	Action_Party_(Syria)	2018-08-30
China	Host_a_visit	Alassane_Ouattara	2018-08-30
China	Host_a_visit	António_Manuel_de_Oliveira_Guterres	2018-08-30
China	Host_a_visit	Arthur_Peter_Mutharika	2018-08-30
China	Host_a_visit	Aso_Taro	2018-08-30
China	Host_a_visit	Bohuslav_Sobotka	2018-08-30
China	Host_a_visit	Fayez_Mustafa_Al-Serraj	2018-08-30
China	Host_a_visit	Mokgweetsi_Masisi	2018-08-30
China	Host_a_visit	Nana_Addo_Dankwa_Akufo-Addo	2018-08-30
China	Host_a_visit	Shinzo_Abe	2018-08-30
China	Impose_administrative_sanctions	Citizen_(China)	2018-08-30
China	Impose_restrictions_on_political_freedoms	Media_Personnel_(Japan)	2018-08-30
China	Make_pessimistic_comment	Afghanistan	2018-08-30
China	Make_statement	United_States	2018-08-30
China	Praise_or_endorse	Afghanistan	2018-08-30
China	Praise_or_endorse	Julius_Maada_Bio	2018-08-30
China	Praise_or_endorse	Maldives	2018-08-30
China	Provide_aid	North_Korea	2018-08-30
China	Provide_humanitarian_aid	North_Korea	2018-08-30
China	Reject	Japan	2018-08-30
China	Reject	United_States	2018-08-30
China	Sign_formal_agreement	Cote_d'Ivoire	2018-08-30
China	Sign_formal_agreement	Egypt	2018-08-30
China	Sign_formal_agreement	Iran	2018-08-30
China	Sign_formal_agreement	Israel	2018-08-30
China	Sign_formal_agreement	Sierra_Leone	2018-08-30
China	Sign_formal_agreement	United_States	2018-08-30
Chongwadai	Consult	Yi_Hae_Ch'an	2018-08-30
Christian_(Australia)	Use_conventional_military_force	Scott_Morrison	2018-08-30
Chrystia_Freeland	Consult	United_States	2018-08-30
Chrystia_Freeland	Express_intent_to_cooperate_economically	United_States	2018-08-30
Chrystia_Freeland	Make_statement	Canada	2018-08-30
Chrystia_Freeland	Make_statement	United_States	2018-08-30
Citizen_(Algeria)	Make_pessimistic_comment	Algeria	2018-08-30
Citizen_(Argentina)	Demonstrate_or_rally	Education_(Argentina)	2018-08-30
Citizen_(Australia)	Accuse	News_Editor_(Australia)	2018-08-30
Citizen_(Australia)	Appeal_to_yield	Domestic_Affairs_(Australia)	2018-08-30
Citizen_(Australia)	Make_an_appeal_or_request	Administrative_Tribunal	2018-08-30
Citizen_(Australia)	Make_an_appeal_or_request	Archbishop_(Australia)	2018-08-30
Citizen_(Australia)	Make_an_appeal_or_request	Peter_Dutton	2018-08-30
Citizen_(Bangladesh)	Use_unconventional_violence	Citizen_(Myanmar)	2018-08-30
Citizen_(Brazil)	Criticize_or_denounce	Marina_Silva	2018-08-30
Citizen_(Brazil)	Criticize_or_denounce	Member_of_the_Judiciary_(Brazil)	2018-08-30
Citizen_(Canada)	Criticize_or_denounce	Doug_Ford	2018-08-30
Citizen_(Canada)	Make_an_appeal_or_request	Ministry_(Canada)	2018-08-30
Citizen_(Chile)	Demonstrate_or_rally	Unspecified_Actor	2018-08-30
Citizen_(China)	Accuse	Chen_Quanguo	2018-08-30
Citizen_(China)	Demonstrate_or_rally	Unspecified_Actor	2018-08-30
Citizen_(China)	Express_intent_to_meet_or_negotiate	United_States	2018-08-30
Citizen_(China)	Make_an_appeal_or_request	China	2018-08-30
Citizen_(China)	Make_pessimistic_comment	Buddhist_(China)	2018-08-30
Citizen_(Costa_Rica)	Demonstrate_or_rally	Daniel_Ortega	2018-08-30
Citizen_(Estonia)	Praise_or_endorse	Jüri_Ratas	2018-08-30
[truncated: 43,995 more rows]
