# Supplementary material for: A temporal knowledge graph reasoning model based on recurrent encoding and contrastive learning
Source: PeerJ Comput Sci. 2025 Jan 23;11:e2595. doi: 10.7717/peerj-cs.2595 (PMC11784877; doi:10.7717/peerj-cs.2595)
Supplement: Supplemental Information 4 [file peerj-cs-11-2595-s004.zip]

Archive with 3 entries (3 files):
- realtion codebook.pdf
- test.txt
- valid.txt
