# Supplementary material for: A temporal knowledge graph reasoning model based on recurrent encoding and contrastive learning
Source: PeerJ Comput Sci. 2025 Jan 23;11:e2595. doi: 10.7717/peerj-cs.2595 (PMC11784877; doi:10.7717/peerj-cs.2595)
Supplement: Supplemental Information 4 [file peerj-cs-11-2595-s004.zip › test.txt]

CHINA (CHN@ OPP CRM CVL JUD SET ELI LAB SEP AGR EDU MIL REF ENV COP HRI BUS SPY LEG MED GOV UAF HLH)	Express intent to cooperate, not specified below	THE US (USA@ OPP CRM CVL JUD ELI LAB EDU MIL REF REB IMG COP HRI BUS SPY LEG MED GOV UAF HLH)	2018-01-28 00:00:00
CHRISTIAN (@ OPP REF LEG SEP AGR MED COP GOV CVL UAF BUS EDU MIL JUD LAB HLH)	Engage in negotiation	AUSTRALIA (AUS@ OPP CRM CVL RAD JUD SET ELI LAB AGR EDU MIL REF COP HRI BUS SPY LEG MED GOV UAF HLH)	2018-01-28 00:00:00
CHRISTIAN (@ OPP REF LEG SEP AGR MED COP GOV CVL UAF BUS EDU MIL JUD LAB HLH)	Express intent to meet or negotiate	NURSE (@HLH)	2018-01-28 00:00:00
CHRISTIAN (@ OPP REF LEG SEP AGR MED COP GOV CVL UAF BUS EDU MIL JUD LAB HLH)	Make empathetic comment	MUSLIM (@ OPP CRM CVL RAD JUD ELI LAB SEP AGR EDU MIL REF REB HRI BUS LEG MED GOV UAF HLH)	2018-01-28 00:00:00
CATHOLIC ( MAR@ OPP LEG MED GOV CVL BUS EDU JUD ELI LAB HLH)	Express intent to meet or negotiate	SCHOOL (@EDU)	2018-01-28 00:00:00
CHINA (CHN@ OPP CRM CVL JUD SET ELI LAB SEP AGR EDU MIL REF ENV COP HRI BUS SPY LEG MED GOV UAF HLH)	Impose embargo, boycott, or sanctions	DAMASCUS (SYR@ MED COP GOV CVL EDU HLH)	2018-01-28 00:00:00
EPISCOPAL (@ EDU)	Express intent to meet or negotiate	UNITED STATES (USA@ OPP CRM CVL RAD JUD SET ELI LAB AGR EDU MIL REF REB ENV COP HRI BUS SPY LEG MED GOV UAF HLH)	2018-01-28 00:00:00
CATHOLIC ( MAR@ OPP LEG MED GOV CVL BUS EDU JUD ELI LAB HLH)	Make a visit	SCHOOL (@EDU)	2018-01-28 00:00:00
CHINA (CHN@ OPP CRM CVL JUD SET ELI LAB SEP AGR EDU MIL REF ENV COP HRI BUS SPY LEG MED GOV UAF HLH)	Demand, not specified below	AUSTRALIAN (AUS@ ENV OPP REF LEG SPY AGR MED COP CRM GOV CVL BUS EDU MIL JUD ELI LAB HLH)	2018-01-28 00:00:00
CHINA (CHN@ OPP CRM CVL JUD SET ELI LAB SEP AGR EDU MIL REF ENV COP HRI BUS SPY LEG MED GOV UAF HLH)	Reject, not specified below	MILITARY (@MIL)	2018-01-28 00:00:00
CHINA (CHN@ OPP CRM CVL JUD SET ELI LAB SEP AGR EDU MIL REF ENV COP HRI BUS SPY LEG MED GOV UAF HLH)	Host a visit	WRITER (@MED)	2018-01-28 00:00:00
CHINA (CHN@ OPP CRM CVL JUD SET ELI LAB SEP AGR EDU MIL REF ENV COP HRI BUS SPY LEG MED GOV UAF HLH)	Provide economic aid	SOUTH KOREA (KOR@ OPP LEG SPY AGR MED COP CRM GOV CVL BUS EDU MIL JUD ELI LAB HLH)	2018-01-28 00:00:00
SHANGHAI (CHN@ COP CRM GOV CVL BUS EDU)	Return, release, not specified below	EUROPE (EUR@ REF LEG SPY AGR MED COP GOV CVL BUS EDU MIL ELI LAB HLH)	2018-01-28 00:00:00
CHINA (CHN@ OPP CRM CVL JUD SET ELI LAB SEP AGR EDU MIL REF ENV COP HRI BUS SPY LEG MED GOV UAF HLH)	Return, release, not specified below	EUROPE (EUR@ REF LEG SPY AGR MED COP GOV CVL BUS EDU MIL ELI LAB HLH)	2018-01-28 00:00:00
DAVOS (CHE@ LEG MED COP CRM GOV CVL BUS EDU)	Consult, not specified below	UNITED STATES (USA@ OPP CRM CVL RAD JUD SET ELI LAB AGR EDU MIL REF REB ENV COP HRI BUS SPY LEG MED GOV UAF HLH)	2018-01-28 00:00:00
SWITZERLAND (CHE@ OPP LEG AGR MED COP CRM GOV CVL UAF BUS EDU MIL JUD ELI HLH)	Engage in negotiation	RUSSIA (RUS@ OPP CRM CVL JUD ELI LAB SEP AGR EDU MIL REF IGO REB COP HRI BUS SPY LEG MED GOV UAF HLH)	2018-01-28 00:00:00
SWITZERLAND (CHE@ OPP LEG AGR MED COP CRM GOV CVL UAF BUS EDU MIL JUD ELI HLH)	Consult, not specified below	RUSSIAN (RUS@ REB OPP LEG SEP SPY MED COP CRM GOV CVL HRI BUS EDU MIL JUD UAF ELI LAB HLH)	2018-01-28 00:00:00
SWITZERLAND (CHE@ OPP LEG AGR MED COP CRM GOV CVL UAF BUS EDU MIL JUD ELI HLH)	Engage in negotiation	POLISH (POL@ REB OPP LEG MED COP CRM GOV CVL UAF BUS EDU MIL JUD ELI LAB HLH)	2018-01-28 00:00:00
CHINESE (CHN@ IGO REB OPP LEG SPY MED COP CRM GOV CVL HRI BUS EDU MIL JUD ELI LAB HLH)	Provide economic aid	NORTH KOREA (PRK@ OPP REF LEG AGR MED COP GOV CVL BUS EDU MIL JUD ELI LAB)	2018-01-28 00:00:00
AMISH (@ CVL AGR)	Make statement, not specificed below	HOLLAND (NLD@ COP GOV CVL BUS EDU)	2018-01-28 00:00:00
POLICE OFFICER (@COP)	Make an appeal or request, not specified below	UNITED STATES (USA@ OPP CRM CVL RAD JUD SET ELI LAB AGR EDU MIL REF REB ENV COP HRI BUS SPY LEG MED GOV UAF HLH)	2018-01-28 00:00:00
CAMEROON (CMR@ REB OPP REF LEG SEP AGR MED COP GOV CVL UAF BUS EDU MIL JUD ELI LAB)	Make statement, not specificed below	MEDIA (@MED)	2018-01-28 00:00:00
POLICE OFFICER (@COP)	Use conventional military force, not specified below	UNITED STATES (USA@ OPP CRM CVL RAD JUD SET ELI LAB AGR EDU MIL REF REB ENV COP HRI BUS SPY LEG MED GOV UAF HLH)	2018-01-28 00:00:00
POLICE (@COP)	Arrest, detain	LAS VEGAS (USA@ LEG MED COP CRM GOV CVL UAF BUS EDU JUD ELI LAB HLH)	2018-01-28 00:00:00
TROOPER (@COP)	Conduct strike or boycott, not specified below	MISSISSIPPI (USA@ LEG AGR MED COP GOV CVL BUS EDU MIL JUD ELI LAB HLH)	2018-01-28 00:00:00
PRISON (@COP)	Return, release persons	UNITED STATES (USA@ OPP CRM CVL RAD JUD SET ELI LAB AGR EDU MIL REF REB ENV COP HRI BUS SPY LEG MED GOV UAF HLH)	2018-01-28 00:00:00
DEPUTY (@COP)	Accede to demands for change in leadership	UNITED STATES (USA@ OPP CRM CVL RAD JUD SET ELI LAB AGR EDU MIL REF REB ENV COP HRI BUS SPY LEG MED GOV UAF HLH)	2018-01-28 00:00:00
STATE PRISON (@COP)	Host a visit	NEW JERSEY (USA@ LEG MED COP GOV CVL BUS EDU MIL JUD ELI LAB HLH)	2018-01-28 00:00:00
STATE PRISON (@COP)	Host a visit	UNITED STATES (USA@ OPP CRM CVL RAD JUD SET ELI LAB AGR EDU MIL REF REB ENV COP HRI BUS SPY LEG MED GOV UAF HLH)	2018-01-28 00:00:00
POLICE (@COP)	Make a visit	UNITED STATES (USA@ OPP CRM CVL RAD JUD SET ELI LAB AGR EDU MIL REF REB ENV COP HRI BUS SPY LEG MED GOV UAF HLH)	2018-01-28 00:00:00
DEPUTY (@COP)	Consult, not specified below	UNITED STATES (USA@ OPP CRM CVL RAD JUD SET ELI LAB AGR EDU MIL REF REB ENV COP HRI BUS SPY LEG MED GOV UAF HLH)	2018-01-28 00:00:00
SWITZERLAND (CHE@ OPP LEG AGR MED COP CRM GOV CVL UAF BUS EDU MIL JUD ELI HLH)	Make a visit	POLAND (POL@ OPP LEG MED COP GOV CVL UAF BUS EDU MIL JUD SET ELI HLH)	2018-01-28 00:00:00
POLICE (@COP)	Use conventional military force, not specified below	KARACHI (PAK@ REB LEG MED COP CRM GOV CVL HRI BUS EDU MIL JUD UAF ELI HLH)	2018-01-28 00:00:00
NATIONAL POLICE (@COP)	Consult, not specified below	SPOKESMAN (@MED)	2018-01-28 00:00:00
POLICE OFFICER (@COP)	Make optimistic comment	WEBSITE (@MED)	2018-01-28 00:00:00
POLICE (@COP)	Arrest, detain	KENYA (KEN@ REB ENV OPP REF LEG AGR MED COP GOV CVL HRI BUS EDU MIL JUD UAF ELI LAB HLH)	2018-01-28 00:00:00
POLICE (@COP)	Arrest, detain	ATTORNEY (@JUD)	2018-01-28 00:00:00
POLICE OFFICER (@COP)	Investigate, not specified below	ATTORNEY (@JUD)	2018-01-28 00:00:00
POLICE (@COP)	Cooperate militarily	IRAQ (IRQ@ REB OPP LEG SPY AGR MED COP CRM GOV CVL UAF BUS EDU MIL JUD RAD ELI REF HLH)	2018-01-28 00:00:00
POLICE (@COP)	Make a visit	HONDURAS (HND@ IGO OPP LEG MED COP CRM GOV CVL EDU MIL JUD)	2018-01-28 00:00:00
POLICE (@COP)	Make statement, not specificed below	HOSPITAL (@HLH)	2018-01-28 00:00:00
POLICE (@COP)	Accuse, not specified below	AUTHORITIES (@GOV)	2018-01-28 00:00:00
PRISON (@COP)	Arrest, detain	COLLEGE (@EDU)	2018-01-28 00:00:00
POLICE (@COP)	Arrest, detain	BELIZE (BLZ@ REF LEG MED COP GOV CVL BUS EDU MIL JUD LAB HLH)	2018-01-28 00:00:00
POLICE (@COP)	Use unconventional violence, not specified below	AUSTRALIA (AUS@ OPP CRM CVL RAD JUD SET ELI LAB AGR EDU MIL REF COP HRI BUS SPY LEG MED GOV UAF HLH)	2018-01-28 00:00:00
POLICE (@COP)	Arrest, detain	AUSTRALIA (AUS@ OPP CRM CVL RAD JUD SET ELI LAB AGR EDU MIL REF COP HRI BUS SPY LEG MED GOV UAF HLH)	2018-01-28 00:00:00
COLOMBIA (COL@ REB LEG MED COP CRM GOV CVL UAF BUS EDU MIL JUD ELI LAB HLH)	Fight with artillery and tanks	POLICE (@COP)	2018-01-28 00:00:00
COLOMBIA (COL@ REB LEG MED COP CRM GOV CVL UAF BUS EDU MIL JUD ELI LAB HLH)	Use conventional military force, not specified below	POLICE (@COP)	2018-01-28 00:00:00
CANADA (CAN@ REB OPP REF LEG SPY AGR MED COP CRM GOV CVL UAF BUS EDU MIL JUD ELI LAB HLH)	Consult, not specified below	MEXICO (MEX@ OPP LEG SPY AGR MED COP CRM GOV CVL HRI BUS EDU MIL JUD UAF ELI LAB HLH)	2018-01-28 00:00:00
DAVOS (CHE@ LEG MED COP CRM GOV CVL BUS EDU)	Engage in negotiation	WORLD ECONOMIC FORUM (@NGO)	2018-01-28 00:00:00
BUSINESS (@BUS)	Engage in negotiation	AMERICAN (USA@ REB OPP LEG SPY AGR MED COP CRM GOV CVL UAF BUS EDU MIL JUD SET ELI LAB HLH)	2018-01-28 00:00:00
BANK (@BUS)	Host a visit	UTAH (USA@ ENV REF LEG AGR MED COP CRM GOV CVL BUS EDU MIL JUD ELI LAB HLH)	2018-01-28 00:00:00
TANKER (@BUS)	Consult, not specified below	UNITED STATES (USA@ OPP CRM CVL RAD JUD SET ELI LAB AGR EDU MIL REF REB ENV COP HRI BUS SPY LEG MED GOV UAF HLH)	2018-01-28 00:00:00
COMPANY (@BUS)	Sign formal agreement	SURINAME (SUR@ GOV BUS MED)	2018-01-28 00:00:00
BANK (@BUS)	Engage in material cooperation, not specified below	RUSSIA (RUS@ OPP CRM CVL JUD ELI LAB SEP AGR EDU MIL REF IGO REB COP HRI BUS SPY LEG MED GOV UAF HLH)	2018-01-28 00:00:00
COMPANY (@BUS)	Make statement, not specificed below	RUSSIAN (RUS@ REB OPP LEG SEP SPY MED COP CRM GOV CVL HRI BUS EDU MIL JUD UAF ELI LAB HLH)	2018-01-28 00:00:00
BUSINESS (@BUS)	Express intent to meet or negotiate	PHILIPPINE (PHL@ OPP CRM CVL JUD SET ELI LAB AGR EDU MIL REF REB COP BUS SPY LEG MED GOV UAF HLH)	2018-01-28 00:00:00
BUSINESS (@BUS)	Express intent to cooperate, not specified below	PHILIPPINE (PHL@ OPP CRM CVL JUD SET ELI LAB AGR EDU MIL REF REB COP BUS SPY LEG MED GOV UAF HLH)	2018-01-28 00:00:00
TOP EXECUTIVE (@BUS)	Consult, not specified below	NORTHERN DYNASTY MINERALS (CAN@MNC)	2018-01-28 00:00:00
INDUSTRY (@BUS)	Praise or endorse	UNITED STATES (USA@ OPP CRM CVL RAD JUD SET ELI LAB AGR EDU MIL REF REB ENV COP HRI BUS SPY LEG MED GOV UAF HLH)	2018-01-28 00:00:00
COMPANY (@BUS)	Make statement, not specificed below	WEBSITE (@MED)	2018-01-28 00:00:00
COMPANY (@BUS)	Engage in material cooperation, not specified below	ADMINISTRATION (@GOV)	2018-01-28 00:00:00
INDUSTRY (@BUS)	Make an appeal or request, not specified below	GOVERNMENT (@GOV)	2018-01-28 00:00:00
PRODUCER (@BUS)	Accuse, not specified below	FRENCH (FRA@ OPP CRM CVL RAD JUD SET ELI LAB AGR EDU MIL COP HRI BUS SPY LEG MED GOV UAF HLH)	2018-01-28 00:00:00
PRODUCER (@BUS)	Consult, not specified below	FRANCE (FRA@ REB OPP LEG SPY AGR MED COP CRM GOV CVL UAF BUS EDU MIL JUD RAD ELI LAB HLH)	2018-01-28 00:00:00
COMPANY (@BUS)	Engage in material cooperation, not specified below	STUDENT (@EDU)	2018-01-28 00:00:00
COMPANY (@BUS)	Express intent to meet or negotiate	GERMANY (DEU@ OPP CRM CVL RAD JUD ELI LAB AGR EDU MIL REF COP HRI BUS SPY LEG MED GOV UAF HLH)	2018-01-28 00:00:00
COMPANY (@BUS)	Disapprove, not specified below	NEIGHBORHOOD (@CVL)	2018-01-28 00:00:00
COMPANY (@BUS)	Praise or endorse	LANDOWNER (@CVL)	2018-01-28 00:00:00
BUSINESS (@BUS)	Disapprove, not specified below	DAVOS (CHE@ LEG MED COP CRM GOV CVL BUS EDU)	2018-01-28 00:00:00
BUSINESS (@BUS)	Return, release, not specified below	VANCOUVER (CAN@ OPP COP CRM GOV CVL BUS EDU MIL JUD ELI HLH)	2018-01-28 00:00:00
POLICE (@COP)	Fight with small arms and light weapons	UNITED STATES (USA@ OPP CRM CVL RAD JUD SET ELI LAB AGR EDU MIL REF REB ENV COP HRI BUS SPY LEG MED GOV UAF HLH)	2018-01-28 00:00:00
COMPANY (@BUS)	Threaten, not specified below	PRESIDENT (@GOV)	2018-01-28 00:00:00
INDUSTRY (@BUS)	Praise or endorse	CALIFORNIA (USA@ OPP LEG AGR MED COP CRM GOV CVL UAF BUS EDU MIL JUD ELI LAB HLH)	2018-01-28 00:00:00
INDUSTRY (@BUS)	Praise or endorse	RICHMOND (USA@ OPP LEG MED COP CRM GOV CVL BUS EDU MIL JUD ELI LAB HLH)	2018-01-28 00:00:00
COMPANY (@BUS)	Criticize or denounce	UNITED STATES (USA@ OPP CRM CVL RAD JUD SET ELI LAB AGR EDU MIL REF REB ENV COP HRI BUS SPY LEG MED GOV UAF HLH)	2018-01-28 00:00:00
SWITZERLAND (CHE@ OPP LEG AGR MED COP CRM GOV CVL UAF BUS EDU MIL JUD ELI HLH)	Consult, not specified below	WORLD ECONOMIC FORUM (@NGO)	2018-01-28 00:00:00
GENEVA (CHE@ OPP LEG MED COP GOV BUS EDU JUD HLH)	Engage in negotiation	CONGRESS (@LEG)	2018-01-28 00:00:00
DAVOS (CHE@ LEG MED COP CRM GOV CVL BUS EDU)	Consult, not specified below	UNITED KINGDOM (GBR@ OPP CRM CVL RAD JUD SET ELI LAB AGR EDU MIL REF REB ENV COP HRI BUS SPY LEG MED GOV UAF HLH)	2018-01-28 00:00:00
CANADIAN (CAN@ OPP LEG MED COP CRM GOV CVL UAF BUS EDU MIL JUD ELI LAB HLH)	Arrest, detain	CANADA (CAN@ REB OPP REF LEG SPY AGR MED COP CRM GOV CVL UAF BUS EDU MIL JUD ELI LAB HLH)	2018-01-28 00:00:00
CANADIAN (CAN@ OPP LEG MED COP CRM GOV CVL UAF BUS EDU MIL JUD ELI LAB HLH)	Make an appeal or request, not specified below	AMERICAN (USA@ REB OPP LEG SPY AGR MED COP CRM GOV CVL UAF BUS EDU MIL JUD SET ELI LAB HLH)	2018-01-28 00:00:00
VANCOUVER (CAN@ OPP COP CRM GOV CVL BUS EDU MIL JUD ELI HLH)	Disapprove, not specified below	UNITED STATES (USA@ OPP CRM CVL RAD JUD SET ELI LAB AGR EDU MIL REF REB ENV COP HRI BUS SPY LEG MED GOV UAF HLH)	2018-01-28 00:00:00
CANADIAN (CAN@ OPP LEG MED COP CRM GOV CVL UAF BUS EDU MIL JUD ELI LAB HLH)	Make statement, not specificed below	AMERICAN (USA@ REB OPP LEG SPY AGR MED COP CRM GOV CVL UAF BUS EDU MIL JUD SET ELI LAB HLH)	2018-01-28 00:00:00
CANADA (CAN@ REB OPP REF LEG SPY AGR MED COP CRM GOV CVL UAF BUS EDU MIL JUD ELI LAB HLH)	Make statement, not specificed below	UNITED STATES (USA@ OPP CRM CVL RAD JUD SET ELI LAB AGR EDU MIL REF REB ENV COP HRI BUS SPY LEG MED GOV UAF HLH)	2018-01-28 00:00:00
CANADA (CAN@ REB OPP REF LEG SPY AGR MED COP CRM GOV CVL UAF BUS EDU MIL JUD ELI LAB HLH)	Consult, not specified below	TURKEY (TUR@ OPP CRM CVL JUD SET ELI LAB SEP AGR EDU MIL REF REB ENV COP BUS SPY LEG MED GOV UAF HLH)	2018-01-28 00:00:00
CANADA (CAN@ REB OPP REF LEG SPY AGR MED COP CRM GOV CVL UAF BUS EDU MIL JUD ELI LAB HLH)	Accuse, not specified below	CLERGYMAN (@)	2018-01-28 00:00:00
CANADA (CAN@ REB OPP REF LEG SPY AGR MED COP CRM GOV CVL UAF BUS EDU MIL JUD ELI LAB HLH)	Make a visit	ASYLUM SEEKER (@REF)	2018-01-28 00:00:00
TORONTO (CAN@ OPP LEG MED COP CRM GOV CVL BUS EDU MIL JUD ELI LAB HLH)	Arrest, detain	WRITER (@MED)	2018-01-28 00:00:00
CANADA (CAN@ REB OPP REF LEG SPY AGR MED COP CRM GOV CVL UAF BUS EDU MIL JUD ELI LAB HLH)	Make statement, not specificed below	JORDAN (JOR@ REB OPP LEG SPY AGR MED COP CRM GOV CVL BUS EDU MIL JUD ELI REF HLH)	2018-01-28 00:00:00
CANADA (CAN@ REB OPP REF LEG SPY AGR MED COP CRM GOV CVL UAF BUS EDU MIL JUD ELI LAB HLH)	Make statement, not specificed below	INTELLECTUAL (@EDU)	2018-01-28 00:00:00
CANADA (CAN@ REB OPP REF LEG SPY AGR MED COP CRM GOV CVL UAF BUS EDU MIL JUD ELI LAB HLH)	Express intent to cooperate economically	BUSINESS (@BUS)	2018-01-28 00:00:00
CANADA (CAN@ REB OPP REF LEG SPY AGR MED COP CRM GOV CVL UAF BUS EDU MIL JUD ELI LAB HLH)	Make an appeal or request, not specified below	INVESTOR (@BUS)	2018-01-28 00:00:00
PRODUCER (@BUS)	Assassinate	UNITED STATES (USA@ OPP CRM CVL RAD JUD SET ELI LAB AGR EDU MIL REF REB ENV COP HRI BUS SPY LEG MED GOV UAF HLH)	2018-01-28 00:00:00
COMPANY (@BUS)	Reduce relations, not specified below	UNITED STATES (USA@ OPP CRM CVL RAD JUD SET ELI LAB AGR EDU MIL REF REB ENV COP HRI BUS SPY LEG MED GOV UAF HLH)	2018-01-28 00:00:00
SWITZERLAND (CHE@ OPP LEG AGR MED COP CRM GOV CVL UAF BUS EDU MIL JUD ELI HLH)	Consult, not specified below	POLAND (POL@ OPP LEG MED COP GOV CVL UAF BUS EDU MIL JUD SET ELI HLH)	2018-01-28 00:00:00
COMPANY (@BUS)	Investigate, not specified below	RUSSIAN (RUS@ REB OPP LEG SEP SPY MED COP CRM GOV CVL HRI BUS EDU MIL JUD UAF ELI LAB HLH)	2018-01-28 00:00:00
UKRAINE (UKR@ OPP CRM CVL JUD ELI LAB SEP EDU MIL REF IGO REB COP HRI BUS LEG MED GOV UAF HLH)	Engage in negotiation	RUSSIA (RUS@ OPP CRM CVL JUD ELI LAB SEP AGR EDU MIL REF IGO REB COP HRI BUS SPY LEG MED GOV UAF HLH)	2018-01-28 00:00:00
UNITED STATES (USA@ OPP CRM CVL RAD JUD SET ELI LAB AGR EDU MIL REF REB ENV COP HRI BUS SPY LEG MED GOV UAF HLH)	Arrest, detain	CRIMINAL (@CRM)	2018-01-28 00:00:00
ANTONIO GUTERRES (PRT@ELI)	Threaten to halt negotiations	SYRIAN (SYR@ REB OPP LEG SPY MED COP CRM GOV CVL UAF EDU MIL JUD ELI REF HLH)	2018-01-28 00:00:00
ANTONIO GUTERRES (PRT@ELI)	Reject proposal to meet, discuss, negotiate	SYRIA (SYR@ OPP CRM CVL RAD JUD ELI LAB AGR EDU MIL REF IGO REB COP BUS SPY LEG MED GOV UAF HLH)	2018-01-28 00:00:00
ANTONIO GUTERRES (PRT@ELI)	Reject proposal to meet, discuss, negotiate	SYRIAN (SYR@ REB OPP LEG SPY MED COP CRM GOV CVL UAF EDU MIL JUD ELI REF HLH)	2018-01-28 00:00:00
ANTONIO GUTERRES (PRT@ELI)	Express intent to meet or negotiate	RUSSIA (RUS@ OPP CRM CVL JUD ELI LAB SEP AGR EDU MIL REF IGO REB COP HRI BUS SPY LEG MED GOV UAF HLH)	2018-01-28 00:00:00
FEDERAL COURT (@JUD)	Arrest, detain	TERRORIST (@UAF)	2018-01-28 00:00:00
JORDAN (JOR@ REB OPP LEG SPY AGR MED COP CRM GOV CVL BUS EDU MIL JUD ELI REF HLH)	Consult, not specified below	GENEVA (CHE@ OPP LEG MED COP GOV BUS EDU JUD HLH)	2018-01-28 00:00:00
PRESIDENT (@GOV)	Make optimistic comment	CONGRESS (@LEG)	2018-01-28 00:00:00
CHIEF MINISTER (@GOV)	Express intent to meet or negotiate	NEW DELHI (IND@ OPP LEG MED COP GOV BUS EDU JUD LAB HLH)	2018-01-28 00:00:00
SECURITY FORCE (@COP)	Use conventional military force, not specified below	TALIBAN (AFG@INS)	2018-01-28 00:00:00
GENEVA (CHE@ OPP LEG MED COP GOV BUS EDU JUD HLH)	Consult, not specified below	JORDAN (JOR@ REB OPP LEG SPY AGR MED COP CRM GOV CVL BUS EDU MIL JUD ELI REF HLH)	2018-01-28 00:00:00
TALIBAN (AFG@INS)	Use conventional military force, not specified below	SECURITY FORCE (@COP)	2018-01-28 00:00:00
THE US (USA@ OPP CRM CVL JUD ELI LAB EDU MIL REF REB IMG COP HRI BUS SPY LEG MED GOV UAF HLH)	Sign formal agreement	BOEING (USA@MNC)	2018-01-28 00:00:00
UNITED STATES (USA@ OPP CRM CVL RAD JUD SET ELI LAB AGR EDU MIL REF REB ENV COP HRI BUS SPY LEG MED GOV UAF HLH)	Return, release, not specified below	HEALTH DEPARTMENT (@GOV)	2018-01-28 00:00:00
UNITED STATES (USA@ OPP CRM CVL RAD JUD SET ELI LAB AGR EDU MIL REF REB ENV COP HRI BUS SPY LEG MED GOV UAF HLH)	Make an appeal or request, not specified below	HEALTH DEPARTMENT (@GOV)	2018-01-28 00:00:00
BOEING (USA@MNC)	Sign formal agreement	THE US (USA@ OPP CRM CVL JUD ELI LAB EDU MIL REF REB IMG COP HRI BUS SPY LEG MED GOV UAF HLH)	2018-01-28 00:00:00
HEALTH DEPARTMENT (@GOV)	Return, release, not specified below	WASHINGTON (USA@ OPP LEG SPY MED COP CRM GOV CVL BUS EDU MIL JUD SET ELI LAB HLH)	2018-01-28 00:00:00
HEALTH DEPARTMENT (@GOV)	Make an appeal or request, not specified below	WASHINGTON (USA@ OPP LEG SPY MED COP CRM GOV CVL BUS EDU MIL JUD SET ELI LAB HLH)	2018-01-28 00:00:00
POLICE (@COP)	Return, release, not specified below	NEW YORK (USA@ OPP REF LEG SPY AGR MED COP CRM GOV CVL BUS EDU MIL JUD ELI LAB HLH)	2018-01-28 00:00:00
RUSSIA (RUS@ OPP CRM CVL JUD ELI LAB SEP AGR EDU MIL REF IGO REB COP HRI BUS SPY LEG MED GOV UAF HLH)	Make optimistic comment	UNITED STATES (USA@ OPP CRM CVL RAD JUD SET ELI LAB AGR EDU MIL REF REB ENV COP HRI BUS SPY LEG MED GOV UAF HLH)	2018-01-28 00:00:00
RUSSIA (RUS@ OPP CRM CVL JUD ELI LAB SEP AGR EDU MIL REF IGO REB COP HRI BUS SPY LEG MED GOV UAF HLH)	Make statement, not specificed below	UNITED STATES (USA@ OPP CRM CVL RAD JUD SET ELI LAB AGR EDU MIL REF REB ENV COP HRI BUS SPY LEG MED GOV UAF HLH)	2018-01-28 00:00:00
ANTONIO GUTERRES (PRT@ELI)	Threaten to halt negotiations	SYRIA (SYR@ OPP CRM CVL RAD JUD ELI LAB AGR EDU MIL REF IGO REB COP BUS SPY LEG MED GOV UAF HLH)	2018-01-28 00:00:00
UNITED STATES (USA@ OPP CRM CVL RAD JUD SET ELI LAB AGR EDU MIL REF REB ENV COP HRI BUS SPY LEG MED GOV UAF HLH)	Engage in symbolic act	PRESIDENT (@GOV)	2018-01-28 00:00:00
UTAH (USA@ ENV REF LEG AGR MED COP CRM GOV CVL BUS EDU MIL JUD ELI LAB HLH)	Express intent to meet or negotiate	PRESIDENT (@GOV)	2018-01-28 00:00:00
UNITED STATES (USA@ OPP CRM CVL RAD JUD SET ELI LAB AGR EDU MIL REF REB ENV COP HRI BUS SPY LEG MED GOV UAF HLH)	Provide economic aid	PRESIDENT (@GOV)	2018-01-28 00:00:00
AFGHANISTAN (AFG@ REB OPP REF LEG SPY AGR MED COP CRM GOV CVL UAF BUS EDU MIL JUD ELI LAB HLH)	Threaten, not specified below	CIVILIAN (@CVL)	2018-01-28 00:00:00
AFGHAN (AFG@ REB OPP REF LEG AGR MED COP CRM GOV CVL UAF BUS EDU MIL JUD RAD ELI LAB SPY)	Use conventional military force, not specified below	UNITED STATES (USA@ OPP CRM CVL RAD JUD SET ELI LAB AGR EDU MIL REF REB ENV COP HRI BUS SPY LEG MED GOV UAF HLH)	2018-01-28 00:00:00
AFGHANISTAN (AFG@ REB OPP REF LEG SPY AGR MED COP CRM GOV CVL UAF BUS EDU MIL JUD ELI LAB HLH)	Reduce or stop material aid, not specified below	THE US (USA@ OPP CRM CVL JUD ELI LAB EDU MIL REF REB IMG COP HRI BUS SPY LEG MED GOV UAF HLH)	2018-01-28 00:00:00
AFGHANISTAN (AFG@ REB OPP REF LEG SPY AGR MED COP CRM GOV CVL UAF BUS EDU MIL JUD ELI LAB HLH)	Engage in material cooperation, not specified below	THE US (USA@ OPP CRM CVL JUD ELI LAB EDU MIL REF REB IMG COP HRI BUS SPY LEG MED GOV UAF HLH)	2018-01-28 00:00:00
AFGHANISTAN (AFG@ REB OPP REF LEG SPY AGR MED COP CRM GOV CVL UAF BUS EDU MIL JUD ELI LAB HLH)	Accuse of war crimes	EXTREMIST (@RAD)	2018-01-28 00:00:00
AFGHAN (AFG@ REB OPP REF LEG AGR MED COP CRM GOV CVL UAF BUS EDU MIL JUD RAD ELI LAB SPY)	Criticize or denounce	PAKISTAN (PAK@ OPP CRM CVL RAD JUD ELI LAB SEP AGR EDU MIL REF REB COP HRI BUS SPY LEG MED GOV UAF HLH)	2018-01-28 00:00:00
AFGHANISTAN (AFG@ REB OPP REF LEG SPY AGR MED COP CRM GOV CVL UAF BUS EDU MIL JUD ELI LAB HLH)	Criticize or denounce	PAKISTAN (PAK@ OPP CRM CVL RAD JUD ELI LAB SEP AGR EDU MIL REF REB COP HRI BUS SPY LEG MED GOV UAF HLH)	2018-01-28 00:00:00
KABUL (AFG@ MED COP CRM GOV CVL UAF BUS EDU MIL HLH)	Use conventional military force, not specified below	INTERNATIONAL COMMITTEE OF THE RED CROSS (@NGO)	2018-01-28 00:00:00
AFGHANISTAN (AFG@ REB OPP REF LEG SPY AGR MED COP CRM GOV CVL UAF BUS EDU MIL JUD ELI LAB HLH)	Make an appeal or request, not specified below	PUBLICATION (@MED)	2018-01-28 00:00:00
AFGHANISTAN (AFG@ REB OPP REF LEG SPY AGR MED COP CRM GOV CVL UAF BUS EDU MIL JUD ELI LAB HLH)	Express intent to cooperate, not specified below	ITALIAN (ITA@ LEG MED COP CRM GOV CVL BUS EDU MIL JUD ELI LAB HLH)	2018-01-28 00:00:00
RUSSIAN (RUS@ REB OPP LEG SEP SPY MED COP CRM GOV CVL HRI BUS EDU MIL JUD UAF ELI LAB HLH)	Make statement, not specificed below	UNITED STATES (USA@ OPP CRM CVL RAD JUD SET ELI LAB AGR EDU MIL REF REB ENV COP HRI BUS SPY LEG MED GOV UAF HLH)	2018-01-28 00:00:00
AFGHANISTAN (AFG@ REB OPP REF LEG SPY AGR MED COP CRM GOV CVL UAF BUS EDU MIL JUD ELI LAB HLH)	Conduct suicide, car, or other non-military bombing, not specified below	GOVERNMENT (@GOV)	2018-01-28 00:00:00
AFGHANISTAN (AFG@ REB OPP REF LEG SPY AGR MED COP CRM GOV CVL UAF BUS EDU MIL JUD ELI LAB HLH)	Use conventional military force, not specified below	CIVILIAN (@CVL)	2018-01-28 00:00:00
AFGHANISTAN (AFG@ REB OPP REF LEG SPY AGR MED COP CRM GOV CVL UAF BUS EDU MIL JUD ELI LAB HLH)	Acknowledge or claim responsibility	TALIBAN (AFG@INS)	2018-01-28 00:00:00
UKRANIAN (@)	Use conventional military force, not specified below	KIEV (UKR@ REB LEG MED GOV BUS EDU MIL JUD)	2018-01-28 00:00:00
UKRANIAN (@)	Use unconventional violence, not specified below	KIEV (UKR@ REB LEG MED GOV BUS EDU MIL JUD)	2018-01-28 00:00:00
GOVERNMENT (@GOV)	Disapprove, not specified below	MEXICO (MEX@ OPP LEG SPY AGR MED COP CRM GOV CVL HRI BUS EDU MIL JUD UAF ELI LAB HLH)	2018-01-28 00:00:00
CONNECTICUT (USA@ LEG MED COP GOV CVL BUS EDU MIL JUD ELI LAB HLH)	Use unconventional violence, not specified below	UNITED STATES (USA@ OPP CRM CVL RAD JUD SET ELI LAB AGR EDU MIL REF REB ENV COP HRI BUS SPY LEG MED GOV UAF HLH)	2018-01-28 00:00:00
CONNECTICUT (USA@ LEG MED COP GOV CVL BUS EDU MIL JUD ELI LAB HLH)	Make statement, not specificed below	UNITED STATES (USA@ OPP CRM CVL RAD JUD SET ELI LAB AGR EDU MIL REF REB ENV COP HRI BUS SPY LEG MED GOV UAF HLH)	2018-01-28 00:00:00
UTAH (USA@ ENV REF LEG AGR MED COP CRM GOV CVL BUS EDU MIL JUD ELI LAB HLH)	Express intent to meet or negotiate	FANG (@)	2018-01-28 00:00:00
AFGHANISTAN (AFG@ REB OPP REF LEG SPY AGR MED COP CRM GOV CVL UAF BUS EDU MIL JUD ELI LAB HLH)	Criticize or denounce	TERRORIST (@UAF)	2018-01-28 00:00:00
MANILA (PHL@ LEG MED COP GOV UAF BUS EDU MIL JUD ELI HLH)	Host a visit	AUSTRALIA (AUS@ OPP CRM CVL RAD JUD SET ELI LAB AGR EDU MIL REF COP HRI BUS SPY LEG MED GOV UAF HLH)	2018-01-28 00:00:00
ARMED MEN (@UAF)	Make a visit	FORTALEZA (BRA@ COP)	2018-01-28 00:00:00
FIGHTER (@UAF)	Use conventional military force, not specified below	GOVERNMENT (@GOV)	2018-01-28 00:00:00
MILITIA (@UAF)	Cooperate militarily	IRAQ (IRQ@ REB OPP LEG SPY AGR MED COP CRM GOV CVL UAF BUS EDU MIL JUD RAD ELI REF HLH)	2018-01-28 00:00:00
TERRORIST (@UAF)	Return, release persons	PHILIPPINE (PHL@ OPP CRM CVL JUD SET ELI LAB AGR EDU MIL REF REB COP BUS SPY LEG MED GOV UAF HLH)	2018-01-28 00:00:00
TERRORIST (@UAF)	Use conventional military force, not specified below	SYRIAN (SYR@ REB OPP LEG SPY MED COP CRM GOV CVL UAF EDU MIL JUD ELI REF HLH)	2018-01-28 00:00:00
TERRORIST (@UAF)	Make a visit	THE US (USA@ OPP CRM CVL JUD ELI LAB EDU MIL REF REB IMG COP HRI BUS SPY LEG MED GOV UAF HLH)	2018-01-28 00:00:00
MILITANT (@UAF)	Accuse, not specified below	UNITED STATES (USA@ OPP CRM CVL RAD JUD SET ELI LAB AGR EDU MIL REF REB ENV COP HRI BUS SPY LEG MED GOV UAF HLH)	2018-01-28 00:00:00
THE INTERNATIONAL COMMUNITY (@UIS)	Accede to demands for change in leadership	DICTATOR (@GOV)	2018-01-28 00:00:00
THE INTERNATIONAL COMMUNITY (@UIS)	Demand leadership change	DICTATOR (@GOV)	2018-01-28 00:00:00
UKRAINIAN (UKR@ REB OPP REF LEG SEP MED COP CRM GOV CVL UAF BUS EDU MIL JUD ELI LAB HLH)	Demonstrate or rally, not specified below	POLICE (@COP)	2018-01-28 00:00:00
UKRAINE (UKR@ OPP CRM CVL JUD ELI LAB SEP EDU MIL REF IGO REB COP HRI BUS LEG MED GOV UAF HLH)	Make optimistic comment	GOVERNMENT (@GOV)	2018-01-28 00:00:00
CRIMEA (UKR@ COP OPP CVL)	Make optimistic comment	GOVERNMENT (@GOV)	2018-01-28 00:00:00
UKRAINE (UKR@ OPP CRM CVL JUD ELI LAB SEP EDU MIL REF IGO REB COP HRI BUS LEG MED GOV UAF HLH)	Host a visit	GOVERNMENT (@GOV)	2018-01-28 00:00:00
CRIMEA (UKR@ COP OPP CVL)	Demand, not specified below	GOVERNMENT (@GOV)	2018-01-28 00:00:00
UKRAINIAN (UKR@ REB OPP REF LEG SEP MED COP CRM GOV CVL UAF BUS EDU MIL JUD ELI LAB HLH)	Retreat or surrender militarily	THE EU (EUR@IGO)	2018-01-28 00:00:00
CRIMEA (UKR@ COP OPP CVL)	Make a visit	RUSSIA (RUS@ OPP CRM CVL JUD ELI LAB SEP AGR EDU MIL REF IGO REB COP HRI BUS SPY LEG MED GOV UAF HLH)	2018-01-28 00:00:00
TERRORIST (@UAF)	Return, release persons	AFGHANISTAN (AFG@ REB OPP REF LEG SPY AGR MED COP CRM GOV CVL UAF BUS EDU MIL JUD ELI LAB HLH)	2018-01-28 00:00:00
TURKISH (TUR@ REB OPP REF LEG SPY MED COP CRM GOV CVL UAF BUS EDU MIL JUD ELI LAB HLH)	Engage in negotiation	IRAQ (IRQ@ REB OPP LEG SPY AGR MED COP CRM GOV CVL UAF BUS EDU MIL JUD RAD ELI REF HLH)	2018-01-28 00:00:00
TURKEY (TUR@ OPP CRM CVL JUD SET ELI LAB SEP AGR EDU MIL REF REB ENV COP BUS SPY LEG MED GOV UAF HLH)	Fight with artillery and tanks	SYRIA (SYR@ OPP CRM CVL RAD JUD ELI LAB AGR EDU MIL REF IGO REB COP BUS SPY LEG MED GOV UAF HLH)	2018-01-28 00:00:00
NEW ZEALAND (NZL@ OPP LEG SPY AGR MED COP CRM GOV CVL BUS EDU MIL JUD ELI REF HLH)	Make an appeal or request, not specified below	TELEVISION (@MED)	2018-01-28 00:00:00
NEW ZEALAND (NZL@ OPP LEG SPY AGR MED COP CRM GOV CVL BUS EDU MIL JUD ELI REF HLH)	Make optimistic comment	TELEVISION (@MED)	2018-01-28 00:00:00
ARMED FORCES (@MIL)	Make optimistic comment	PRIME MINISTER (@GOV)	2018-01-28 00:00:00
TELEVISION (@MED)	Make an appeal or request, not specified below	NEW ZEALAND (NZL@ OPP LEG SPY AGR MED COP CRM GOV CVL BUS EDU MIL JUD ELI REF HLH)	2018-01-28 00:00:00
LEGISLATURE (@LEG)	Impose administrative sanctions, not specified below	UNITED STATES (USA@ OPP CRM CVL RAD JUD SET ELI LAB AGR EDU MIL REF REB ENV COP HRI BUS SPY LEG MED GOV UAF HLH)	2018-01-28 00:00:00
PRIME MINISTER (@GOV)	Make a visit	MANILA (PHL@ LEG MED COP GOV UAF BUS EDU MIL JUD ELI HLH)	2018-01-28 00:00:00
CZECH REPUBLIC (CZE@ OPP LEG SPY MED COP CRM GOV CVL BUS EDU MIL JUD HLH)	Engage in diplomatic cooperation, not specified below	THE EU (EUR@IGO)	2018-01-28 00:00:00
MIGRANT (@CVL)	Praise or endorse	GERMAN (DEU@ OPP REF LEG SPY AGR MED COP CRM GOV CVL UAF BUS EDU MIL JUD ELI LAB HLH)	2018-01-28 00:00:00
MANILA (PHL@ LEG MED COP GOV UAF BUS EDU MIL JUD ELI HLH)	Host a visit	PRIME MINISTER (@GOV)	2018-01-28 00:00:00
AUSTRALIA (AUS@ OPP CRM CVL RAD JUD SET ELI LAB AGR EDU MIL REF COP HRI BUS SPY LEG MED GOV UAF HLH)	Make a visit	MANILA (PHL@ LEG MED COP GOV UAF BUS EDU MIL JUD ELI HLH)	2018-01-28 00:00:00
AUSTRALIA (AUS@ OPP CRM CVL RAD JUD SET ELI LAB AGR EDU MIL REF COP HRI BUS SPY LEG MED GOV UAF HLH)	Make optimistic comment	PRIME MINISTER (@GOV)	2018-01-28 00:00:00
KABUL (AFG@ MED COP CRM GOV CVL UAF BUS EDU MIL HLH)	Fight with artillery and tanks	ISLAMIC (@ REB OPP LEG MED CRM GOV CVL UAF BUS EDU MIL RAD REF)	2018-01-28 00:00:00
TURKEY (TUR@ OPP CRM CVL JUD SET ELI LAB SEP AGR EDU MIL REF REB ENV COP BUS SPY LEG MED GOV UAF HLH)	Praise or endorse	MILITIA (@UAF)	2018-01-28 00:00:00
ISTANBUL (TUR@ OPP LEG MED COP CRM GOV CVL BUS EDU JUD ELI HLH)	Arrest, detain	TURKEY (TUR@ OPP CRM CVL JUD SET ELI LAB SEP AGR EDU MIL REF REB ENV COP BUS SPY LEG MED GOV UAF HLH)	2018-01-28 00:00:00
CRIMEA (UKR@ COP OPP CVL)	Demand, not specified below	RUSSIA (RUS@ OPP CRM CVL JUD ELI LAB SEP AGR EDU MIL REF IGO REB COP HRI BUS SPY LEG MED GOV UAF HLH)	2018-01-28 00:00:00
TALIBAN (AFG@INS)	Acknowledge or claim responsibility	AFGHANISTAN (AFG@ REB OPP REF LEG SPY AGR MED COP CRM GOV CVL UAF BUS EDU MIL JUD ELI LAB HLH)	2018-01-28 00:00:00
TALIBAN (AFG@INS)	Rally opposition against	AFGHANISTAN (AFG@ REB OPP REF LEG SPY AGR MED COP CRM GOV CVL UAF BUS EDU MIL JUD ELI LAB HLH)	2018-01-28 00:00:00
UNITED STATES (USA@ OPP CRM CVL RAD JUD SET ELI LAB AGR EDU MIL REF REB ENV COP HRI BUS SPY LEG MED GOV UAF HLH)	Return, release, not specified below	BUSINESS (@BUS)	2018-01-28 00:00:00
UNITED STATES (USA@ OPP CRM CVL RAD JUD SET ELI LAB AGR EDU MIL REF REB ENV COP HRI BUS SPY LEG MED GOV UAF HLH)	Engage in material cooperation, not specified below	BUSINESS (@BUS)	2018-01-28 00:00:00
AMERICAN (USA@ REB OPP LEG SPY AGR MED COP CRM GOV CVL UAF BUS EDU MIL JUD SET ELI LAB HLH)	Engage in negotiation	BUSINESS (@BUS)	2018-01-28 00:00:00
UTAH (USA@ ENV REF LEG AGR MED COP CRM GOV CVL BUS EDU MIL JUD ELI LAB HLH)	Make a visit	BANK (@BUS)	2018-01-28 00:00:00
UNITED STATES (USA@ OPP CRM CVL RAD JUD SET ELI LAB AGR EDU MIL REF REB ENV COP HRI BUS SPY LEG MED GOV UAF HLH)	Consult, not specified below	TANKER (@BUS)	2018-01-28 00:00:00
UNITED STATES (USA@ OPP CRM CVL RAD JUD SET ELI LAB AGR EDU MIL REF REB ENV COP HRI BUS SPY LEG MED GOV UAF HLH)	Make an appeal or request, not specified below	BUSINESS (@BUS)	2018-01-28 00:00:00
UNITED STATES (USA@ OPP CRM CVL RAD JUD SET ELI LAB AGR EDU MIL REF REB ENV COP HRI BUS SPY LEG MED GOV UAF HLH)	Consider policy option	PRODUCER (@BUS)	2018-01-28 00:00:00
UNITED STATES (USA@ OPP CRM CVL RAD JUD SET ELI LAB AGR EDU MIL REF REB ENV COP HRI BUS SPY LEG MED GOV UAF HLH)	Make statement, not specificed below	PRODUCER (@BUS)	2018-01-28 00:00:00
PHOENIX (USA@ LEG MED COP GOV BUS EDU JUD ELI HLH)	Make statement, not specificed below	AIRLINE (@BUS)	2018-01-28 00:00:00
UNITED STATES (USA@ OPP CRM CVL RAD JUD SET ELI LAB AGR EDU MIL REF REB ENV COP HRI BUS SPY LEG MED GOV UAF HLH)	Make statement, not specificed below	BANK (@BUS)	2018-01-28 00:00:00
UNITED STATES (USA@ OPP CRM CVL RAD JUD SET ELI LAB AGR EDU MIL REF REB ENV COP HRI BUS SPY LEG MED GOV UAF HLH)	Use conventional military force, not specified below	MURRAY (AUS@ LEG MED COP GOV BUS EDU MIL JUD SPY)	2018-01-28 00:00:00
WASHINGTON (USA@ OPP LEG SPY MED COP CRM GOV CVL BUS EDU MIL JUD SET ELI LAB HLH)	Make a visit	MELBOURNE (AUS@ LEG MED COP GOV CVL BUS EDU JUD ELI HLH)	2018-01-28 00:00:00
THE US (USA@ OPP CRM CVL JUD ELI LAB EDU MIL REF REB IMG COP HRI BUS SPY LEG MED GOV UAF HLH)	Express intent to meet or negotiate	AUSTRALIA (AUS@ OPP CRM CVL RAD JUD SET ELI LAB AGR EDU MIL REF COP HRI BUS SPY LEG MED GOV UAF HLH)	2018-01-28 00:00:00
WISCONSIN (USA@ LEG AGR MED COP CRM GOV CVL BUS EDU MIL JUD ELI LAB HLH)	Make an appeal or request, not specified below	FARMER (@AGR)	2018-01-28 00:00:00
THE US (USA@ OPP CRM CVL JUD ELI LAB EDU MIL REF REB IMG COP HRI BUS SPY LEG MED GOV UAF HLH)	Consult, not specified below	AFRICA (AFR@ REB OPP REF LEG SEP AGR MED COP CRM GOV CVL BUS EDU MIL JUD ELI LAB HLH)	2018-01-28 00:00:00
WASHINGTON (USA@ OPP LEG SPY MED COP CRM GOV CVL BUS EDU MIL JUD SET ELI LAB HLH)	Fight with small arms and light weapons	AFGHANISTAN (AFG@ REB OPP REF LEG SPY AGR MED COP CRM GOV CVL UAF BUS EDU MIL JUD ELI LAB HLH)	2018-01-28 00:00:00
UNITED STATES (USA@ OPP CRM CVL RAD JUD SET ELI LAB AGR EDU MIL REF REB ENV COP HRI BUS SPY LEG MED GOV UAF HLH)	Use conventional military force, not specified below	AFGHANISTAN (AFG@ REB OPP REF LEG SPY AGR MED COP CRM GOV CVL UAF BUS EDU MIL JUD ELI LAB HLH)	2018-01-28 00:00:00
UNITED STATES (USA@ OPP CRM CVL RAD JUD SET ELI LAB AGR EDU MIL REF REB ENV COP HRI BUS SPY LEG MED GOV UAF HLH)	Use conventional military force, not specified below	KANDAHAR (AFG@ COP GOV BUS EDU)	2018-01-28 00:00:00
UNITED STATES (USA@ OPP CRM CVL RAD JUD SET ELI LAB AGR EDU MIL REF REB ENV COP HRI BUS SPY LEG MED GOV UAF HLH)	Demand, not specified below	PRODUCER (@BUS)	2018-01-28 00:00:00
UNITED STATES (USA@ OPP CRM CVL RAD JUD SET ELI LAB AGR EDU MIL REF REB ENV COP HRI BUS SPY LEG MED GOV UAF HLH)	Arrest, detain	CORPORATION (@BUS)	2018-01-28 00:00:00
UNITED STATES (USA@ OPP CRM CVL RAD JUD SET ELI LAB AGR EDU MIL REF REB ENV COP HRI BUS SPY LEG MED GOV UAF HLH)	Use conventional military force, not specified below	CANADA (CAN@ REB OPP REF LEG SPY AGR MED COP CRM GOV CVL UAF BUS EDU MIL JUD ELI LAB HLH)	2018-01-28 00:00:00
THE US (USA@ OPP CRM CVL JUD ELI LAB EDU MIL REF REB IMG COP HRI BUS SPY LEG MED GOV UAF HLH)	Express accord	CHINA (CHN@ OPP CRM CVL JUD SET ELI LAB SEP AGR EDU MIL REF ENV COP HRI BUS SPY LEG MED GOV UAF HLH)	2018-01-28 00:00:00
FLORIDA (USA@ ENV OPP LEG MED COP CRM GOV CVL BUS EDU MIL JUD ELI LAB HLH)	Arrest, detain	DRUG TRAFFICKER (@CRM)	2018-01-28 00:00:00
FLORIDA (USA@ ENV OPP LEG MED COP CRM GOV CVL BUS EDU MIL JUD ELI LAB HLH)	Investigate, not specified below	CRIMINAL (@CRM)	2018-01-28 00:00:00
UNITED STATES (USA@ OPP CRM CVL RAD JUD SET ELI LAB AGR EDU MIL REF REB ENV COP HRI BUS SPY LEG MED GOV UAF HLH)	Investigate, not specified below	CRIMINAL (@CRM)	2018-01-28 00:00:00
UNITED STATES (USA@ OPP CRM CVL RAD JUD SET ELI LAB AGR EDU MIL REF REB ENV COP HRI BUS SPY LEG MED GOV UAF HLH)	Yield, not specified below	CRIMINAL (@CRM)	2018-01-28 00:00:00
SAN FRANCISCO (USA@ REB OPP MED COP CRM GOV CVL BUS EDU JUD ELI LAB HLH)	Host a visit	OUTLAW (@CRM)	2018-01-28 00:00:00
ILLINOIS (USA@ LEG AGR MED COP CRM GOV CVL BUS EDU MIL JUD ELI LAB HLH)	Fight with small arms and light weapons	POLICE (@COP)	2018-01-28 00:00:00
KANSAS CITY (USA@ COP GOV CVL BUS EDU JUD ELI HLH)	Bring lawsuit against	POLICE OFFICER (@COP)	2018-01-28 00:00:00
UNITED STATES (USA@ OPP CRM CVL RAD JUD SET ELI LAB AGR EDU MIL REF REB ENV COP HRI BUS SPY LEG MED GOV UAF HLH)	Return, release, not specified below	POLICE (@COP)	2018-01-28 00:00:00
UNITED STATES (USA@ OPP CRM CVL RAD JUD SET ELI LAB AGR EDU MIL REF REB ENV COP HRI BUS SPY LEG MED GOV UAF HLH)	Ease administrative sanctions, not specified below	PRISON (@COP)	2018-01-28 00:00:00
UKRAINE (UKR@ OPP CRM CVL JUD ELI LAB SEP EDU MIL REF IGO REB COP HRI BUS LEG MED GOV UAF HLH)	Retreat or surrender militarily	THE EU (EUR@IGO)	2018-01-28 00:00:00
UNITED STATES (USA@ OPP CRM CVL RAD JUD SET ELI LAB AGR EDU MIL REF REB ENV COP HRI BUS SPY LEG MED GOV UAF HLH)	Host a visit	POLICE (@COP)	2018-01-28 00:00:00
NEW JERSEY (USA@ LEG MED COP GOV CVL BUS EDU MIL JUD ELI LAB HLH)	Make a visit	STATE PRISON (@COP)	2018-01-28 00:00:00
UNITED STATES (USA@ OPP CRM CVL RAD JUD SET ELI LAB AGR EDU MIL REF REB ENV COP HRI BUS SPY LEG MED GOV UAF HLH)	Make a visit	STATE PRISON (@COP)	2018-01-28 00:00:00
NEW JERSEY (USA@ LEG MED COP GOV CVL BUS EDU MIL JUD ELI LAB HLH)	Acknowledge or claim responsibility	STATE PRISON (@COP)	2018-01-28 00:00:00
UNITED STATES (USA@ OPP CRM CVL RAD JUD SET ELI LAB AGR EDU MIL REF REB ENV COP HRI BUS SPY LEG MED GOV UAF HLH)	Make optimistic comment	POLICE (@COP)	2018-01-28 00:00:00
UNITED STATES (USA@ OPP CRM CVL RAD JUD SET ELI LAB AGR EDU MIL REF REB ENV COP HRI BUS SPY LEG MED GOV UAF HLH)	Make statement, not specificed below	TROOPER (@COP)	2018-01-28 00:00:00
UNITED STATES (USA@ OPP CRM CVL RAD JUD SET ELI LAB AGR EDU MIL REF REB ENV COP HRI BUS SPY LEG MED GOV UAF HLH)	Express intent to meet or negotiate	EPISCOPAL (@ EDU)	2018-01-28 00:00:00
TALIBAN (AFG@INS)	Criticize or denounce	AFGHANISTAN (AFG@ REB OPP REF LEG SPY AGR MED COP CRM GOV CVL UAF BUS EDU MIL JUD ELI LAB HLH)	2018-01-28 00:00:00
BUSINESS (@BUS)	Return, release, not specified below	CANADA (CAN@ REB OPP REF LEG SPY AGR MED COP CRM GOV CVL UAF BUS EDU MIL JUD ELI LAB HLH)	2018-01-28 00:00:00
FORTALEZA (BRA@ COP)	Host a visit	ARMED MEN (@UAF)	2018-01-28 00:00:00
AUSTRALIA (AUS@ OPP CRM CVL RAD JUD SET ELI LAB AGR EDU MIL REF COP HRI BUS SPY LEG MED GOV UAF HLH)	Make a visit	KOCHI (IND@ COP CVL BUS EDU MIL JUD HLH)	2018-01-28 00:00:00
AUSTRALIA (AUS@ OPP CRM CVL RAD JUD SET ELI LAB AGR EDU MIL REF COP HRI BUS SPY LEG MED GOV UAF HLH)	Make a visit	PRIME MINISTER (@GOV)	2018-01-28 00:00:00
VICTORIA (AUS@ OPP LEG AGR MED COP CRM GOV CVL BUS EDU MIL JUD HLH)	Make an appeal or request, not specified below	AUTHORITIES (@GOV)	2018-01-28 00:00:00
AUSTRALIA (AUS@ OPP CRM CVL RAD JUD SET ELI LAB AGR EDU MIL REF COP HRI BUS SPY LEG MED GOV UAF HLH)	Make a visit	BRITAIN (GBR@ OPP LEG AGR MED COP CRM GOV CVL UAF BUS EDU MIL ELI LAB HLH)	2018-01-28 00:00:00
MELBOURNE (AUS@ LEG MED COP GOV CVL BUS EDU JUD ELI HLH)	Return, release, not specified below	EUROPE (EUR@ REF LEG SPY AGR MED COP GOV CVL BUS EDU MIL ELI LAB HLH)	2018-01-28 00:00:00
AUSTRALIA (AUS@ OPP CRM CVL RAD JUD SET ELI LAB AGR EDU MIL REF COP HRI BUS SPY LEG MED GOV UAF HLH)	Engage in diplomatic cooperation, not specified below	PROFESSOR (@EDU)	2018-01-28 00:00:00
SYDNEY (AUS@ OPP MED COP CRM GOV CVL UAF BUS EDU JUD ELI HLH)	Praise or endorse	COMMUNITY (@CVL)	2018-01-28 00:00:00
SYDNEY (AUS@ OPP MED COP CRM GOV CVL UAF BUS EDU JUD ELI HLH)	Consult, not specified below	COMMUNITY (@CVL)	2018-01-28 00:00:00
AUSTRALIA (AUS@ OPP CRM CVL RAD JUD SET ELI LAB AGR EDU MIL REF COP HRI BUS SPY LEG MED GOV UAF HLH)	Engage in negotiation	CHRISTIAN (@ OPP REF LEG SEP AGR MED COP GOV CVL UAF BUS EDU MIL JUD LAB HLH)	2018-01-28 00:00:00
AUSTRALIA (AUS@ OPP CRM CVL RAD JUD SET ELI LAB AGR EDU MIL REF COP HRI BUS SPY LEG MED GOV UAF HLH)	Praise or endorse	INDUSTRY (@BUS)	2018-01-28 00:00:00
SYDNEY (AUS@ OPP MED COP CRM GOV CVL UAF BUS EDU JUD ELI HLH)	Host a visit	AUSTRALIA (AUS@ OPP CRM CVL RAD JUD SET ELI LAB AGR EDU MIL REF COP HRI BUS SPY LEG MED GOV UAF HLH)	2018-01-28 00:00:00
AUSTRALIAN (AUS@ ENV OPP REF LEG SPY AGR MED COP CRM GOV CVL BUS EDU MIL JUD ELI LAB HLH)	Make statement, not specificed below	AUSTRALIA (AUS@ OPP CRM CVL RAD JUD SET ELI LAB AGR EDU MIL REF COP HRI BUS SPY LEG MED GOV UAF HLH)	2018-01-28 00:00:00
FISHER (@AGR)	Make pessimistic comment	PILIPINAS (PHL@ GOV COP)	2018-01-28 00:00:00
AFRICA (AFR@ REB OPP REF LEG SEP AGR MED COP CRM GOV CVL BUS EDU MIL JUD ELI LAB HLH)	Make an appeal or request, not specified below	NIGERIA (NGA@ OPP CRM CVL JUD SET ELI LAB AGR EDU MIL REF REB COP HRI BUS SPY LEG MED GOV UAF HLH)	2018-01-28 00:00:00
AFRICA (AFR@ REB OPP REF LEG SEP AGR MED COP CRM GOV CVL BUS EDU MIL JUD ELI LAB HLH)	Express intent to meet or negotiate	ADVOCATE (@JUD)	2018-01-28 00:00:00
AFRICA (AFR@ REB OPP REF LEG SEP AGR MED COP CRM GOV CVL BUS EDU MIL JUD ELI LAB HLH)	Praise or endorse	THE UN (@IGO)	2018-01-28 00:00:00
AFRICA (AFR@ REB OPP REF LEG SEP AGR MED COP CRM GOV CVL BUS EDU MIL JUD ELI LAB HLH)	Praise or endorse	ANATOLIO NDONG MBA (GNQ@GOV)	2018-01-28 00:00:00
AFRICA (AFR@ REB OPP REF LEG SEP AGR MED COP CRM GOV CVL BUS EDU MIL JUD ELI LAB HLH)	Praise or endorse	EQUATORIAL GUINEA (GNQ@ LEG GOV BUS MIL JUD)	2018-01-28 00:00:00
TALIBAN (AFG@INS)	Acknowledge or claim responsibility	GOVERNMENT (@GOV)	2018-01-28 00:00:00
TALIBAN (AFG@INS)	Use conventional military force, not specified below	AFGHAN (AFG@ REB OPP REF LEG AGR MED COP CRM GOV CVL UAF BUS EDU MIL JUD RAD ELI LAB SPY)	2018-01-28 00:00:00
AUSTRALIA (AUS@ OPP CRM CVL RAD JUD SET ELI LAB AGR EDU MIL REF COP HRI BUS SPY LEG MED GOV UAF HLH)	Make statement, not specificed below	PUBLICATION (@MED)	2018-01-28 00:00:00
AUSTRALIA (AUS@ OPP CRM CVL RAD JUD SET ELI LAB AGR EDU MIL REF COP HRI BUS SPY LEG MED GOV UAF HLH)	Engage in symbolic act	MEDIA (@MED)	2018-01-28 00:00:00
AUSTRALIAN (AUS@ ENV OPP REF LEG SPY AGR MED COP CRM GOV CVL BUS EDU MIL JUD ELI LAB HLH)	Make an appeal or request, not specified below	TELEVISION (@MED)	2018-01-28 00:00:00
SANTA CRUZ (BOL@ COP GOV CVL BUS)	Criticize or denounce	UNITED STATES (USA@ OPP CRM CVL RAD JUD SET ELI LAB AGR EDU MIL REF REB ENV COP HRI BUS SPY LEG MED GOV UAF HLH)	2018-01-28 00:00:00
BELGIUM (BEL@ REB OPP LEG MED COP CRM GOV CVL UAF BUS EDU MIL JUD RAD ELI REF HLH)	Host a visit	CATALONIA (ESP@ LEG SEP GOV CVL ELI)	2018-01-28 00:00:00
BELGIUM (BEL@ REB OPP LEG MED COP CRM GOV CVL UAF BUS EDU MIL JUD RAD ELI REF HLH)	Demand, not specified below	SPAIN (ESP@ OPP LEG SEP AGR MED COP CRM GOV CVL UAF BUS EDU MIL JUD ELI HLH)	2018-01-28 00:00:00
VIENNA (AUT@ LEG COP GOV CVL BUS EDU REF)	Reject proposal to meet, discuss, negotiate	RUSSIA (RUS@ OPP CRM CVL JUD ELI LAB SEP AGR EDU MIL REF IGO REB COP HRI BUS SPY LEG MED GOV UAF HLH)	2018-01-28 00:00:00
VIENNA (AUT@ LEG COP GOV CVL BUS EDU REF)	Halt negotiations	UN ENVOY (@IGO)	2018-01-28 00:00:00
AUSTRIA (AUT@ OPP LEG MED COP GOV CVL BUS EDU JUD ELI REF HLH)	Use conventional military force, not specified below	GERMANY (DEU@ OPP CRM CVL RAD JUD ELI LAB AGR EDU MIL REF COP HRI BUS SPY LEG MED GOV UAF HLH)	2018-01-28 00:00:00
AUSTRALIA (AUS@ OPP CRM CVL RAD JUD SET ELI LAB AGR EDU MIL REF COP HRI BUS SPY LEG MED GOV UAF HLH)	Make a visit	SYDNEY (AUS@ OPP MED COP CRM GOV CVL UAF BUS EDU JUD ELI HLH)	2018-01-28 00:00:00
AUSTRALIAN (AUS@ ENV OPP REF LEG SPY AGR MED COP CRM GOV CVL BUS EDU MIL JUD ELI LAB HLH)	Praise or endorse	PHILIPPINE (PHL@ OPP CRM CVL JUD SET ELI LAB AGR EDU MIL REF REB COP BUS SPY LEG MED GOV UAF HLH)	2018-01-28 00:00:00
AUSTRALIAN (AUS@ ENV OPP REF LEG SPY AGR MED COP CRM GOV CVL BUS EDU MIL JUD ELI LAB HLH)	Express intent to meet or negotiate	MANILA (PHL@ LEG MED COP GOV UAF BUS EDU MIL JUD ELI HLH)	2018-01-28 00:00:00
AUSTRALIA (AUS@ OPP CRM CVL RAD JUD SET ELI LAB AGR EDU MIL REF COP HRI BUS SPY LEG MED GOV UAF HLH)	Express intent to meet or negotiate	PHILIPPINE (PHL@ OPP CRM CVL JUD SET ELI LAB AGR EDU MIL REF REB COP BUS SPY LEG MED GOV UAF HLH)	2018-01-28 00:00:00
MELBOURNE (AUS@ LEG MED COP GOV CVL BUS EDU JUD ELI HLH)	Host a visit	WASHINGTON (USA@ OPP LEG SPY MED COP CRM GOV CVL BUS EDU MIL JUD SET ELI LAB HLH)	2018-01-28 00:00:00
AUSTRALIA (AUS@ OPP CRM CVL RAD JUD SET ELI LAB AGR EDU MIL REF COP HRI BUS SPY LEG MED GOV UAF HLH)	Express intent to meet or negotiate	THE US (USA@ OPP CRM CVL JUD ELI LAB EDU MIL REF REB IMG COP HRI BUS SPY LEG MED GOV UAF HLH)	2018-01-28 00:00:00
AUSTRALIA (AUS@ OPP CRM CVL RAD JUD SET ELI LAB AGR EDU MIL REF COP HRI BUS SPY LEG MED GOV UAF HLH)	Host a visit	RICHARD GORDON (PHL@GOV)	2018-01-28 00:00:00
SYDNEY (AUS@ OPP MED COP CRM GOV CVL UAF BUS EDU JUD ELI HLH)	Host a visit	CAPTAIN (@MIL)	2018-01-28 00:00:00
MELBOURNE (AUS@ LEG MED COP GOV CVL BUS EDU JUD ELI HLH)	Host a visit	SPOKESMAN (@MED)	2018-01-28 00:00:00
AUSTRALIA (AUS@ OPP CRM CVL RAD JUD SET ELI LAB AGR EDU MIL REF COP HRI BUS SPY LEG MED GOV UAF HLH)	Make a visit	WEBSITE (@MED)	2018-01-28 00:00:00
AUSTRALIAN (AUS@ ENV OPP REF LEG SPY AGR MED COP CRM GOV CVL BUS EDU MIL JUD ELI LAB HLH)	Express intent to cooperate, not specified below	PHILIPPINE (PHL@ OPP CRM CVL JUD SET ELI LAB AGR EDU MIL REF REB COP BUS SPY LEG MED GOV UAF HLH)	2018-01-28 00:00:00
PIRATE (@CRM)	Engage in material cooperation, not specified below	AUSTRALIA (AUS@ OPP CRM CVL RAD JUD SET ELI LAB AGR EDU MIL REF COP HRI BUS SPY LEG MED GOV UAF HLH)	2018-01-28 00:00:00
SYRIA (SYR@ OPP CRM CVL RAD JUD ELI LAB AGR EDU MIL REF IGO REB COP BUS SPY LEG MED GOV UAF HLH)	Reduce relations, not specified below	TURKISH (TUR@ REB OPP REF LEG SPY MED COP CRM GOV CVL UAF BUS EDU MIL JUD ELI LAB HLH)	2018-01-28 00:00:00
CRIMINAL (@CRM)	Accuse, not specified below	SUPERIOR COURT (@JUD)	2018-01-28 00:00:00
MEXICO (MEX@ OPP LEG SPY AGR MED COP CRM GOV CVL HRI BUS EDU MIL JUD UAF ELI LAB HLH)	Make statement, not specificed below	REUTERS (USA@MED)	2018-01-28 00:00:00
MEXICO (MEX@ OPP LEG SPY AGR MED COP CRM GOV CVL HRI BUS EDU MIL JUD UAF ELI LAB HLH)	Make an appeal or request, not specified below	REUTERS (USA@MED)	2018-01-28 00:00:00
MEXICAN (MEX@ OPP LEG AGR MED COP CRM GOV CVL BUS EDU MIL JUD ELI LAB HLH)	Criticize or denounce	COMMUNITY (@CVL)	2018-01-28 00:00:00
MEXICAN (MEX@ OPP LEG AGR MED COP CRM GOV CVL BUS EDU MIL JUD ELI LAB HLH)	Engage in diplomatic cooperation, not specified below	MEXICO (MEX@ OPP LEG SPY AGR MED COP CRM GOV CVL HRI BUS EDU MIL JUD UAF ELI LAB HLH)	2018-01-28 00:00:00
MEXICAN (MEX@ OPP LEG AGR MED COP CRM GOV CVL BUS EDU MIL JUD ELI LAB HLH)	Investigate, not specified below	MEXICO (MEX@ OPP LEG SPY AGR MED COP CRM GOV CVL HRI BUS EDU MIL JUD UAF ELI LAB HLH)	2018-01-28 00:00:00
CAPTAIN (@MIL)	Make a visit	SYDNEY (AUS@ OPP MED COP CRM GOV CVL UAF BUS EDU JUD ELI HLH)	2018-01-28 00:00:00
MILITARY (@MIL)	Make statement, not specificed below	CIVILIAN (@CVL)	2018-01-28 00:00:00
BRIGADIER GENERAL (@MIL)	Make statement, not specificed below	IRAQI (IRQ@ OPP LEG MED COP GOV CVL UAF BUS EDU MIL JUD ELI REF)	2018-01-28 00:00:00
CARRIER (@MIL)	Provide military aid	JAPAN (JPN@ OPP REF LEG SPY AGR MED COP CRM GOV CVL UAF BUS EDU MIL JUD ELI LAB HLH)	2018-01-28 00:00:00
NAVAL OFFICER (@MIL)	Make statement, not specificed below	NORTH KOREA (PRK@ OPP REF LEG AGR MED COP GOV CVL BUS EDU MIL JUD ELI LAB)	2018-01-28 00:00:00
ARMY (@MIL)	Cooperate militarily	FIGHTER (@UAF)	2018-01-28 00:00:00
GARRISON (@MIL)	Make optimistic comment	LOUISVILLE (USA@ COP GOV CVL EDU MIL JUD HLH)	2018-01-28 00:00:00
AIR FORCE (@MIL)	Consult, not specified below	UNITED STATES (USA@ OPP CRM CVL RAD JUD SET ELI LAB AGR EDU MIL REF REB ENV COP HRI BUS SPY LEG MED GOV UAF HLH)	2018-01-28 00:00:00
MARINES (@MIL)	Make a visit	WISCONSIN (USA@ LEG AGR MED COP CRM GOV CVL BUS EDU MIL JUD ELI LAB HLH)	2018-01-28 00:00:00
BATTALION (@MIL)	Return, release, not specified below	UNITED STATES (USA@ OPP CRM CVL RAD JUD SET ELI LAB AGR EDU MIL REF REB ENV COP HRI BUS SPY LEG MED GOV UAF HLH)	2018-01-28 00:00:00
ARMY (@MIL)	Make statement, not specificed below	MASSACHUSETTS (USA@ LEG MED COP GOV CVL BUS EDU MIL JUD ELI HLH)	2018-01-28 00:00:00
ARMY (@MIL)	Use conventional military force, not specified below	KANDAHAR (AFG@ COP GOV BUS EDU)	2018-01-28 00:00:00
MALTA (MLT@ OPP LEG MED COP GOV CVL BUS EDU MIL JUD ELI LAB HLH)	Make a visit	UNITED STATES (USA@ OPP CRM CVL RAD JUD SET ELI LAB AGR EDU MIL REF REB ENV COP HRI BUS SPY LEG MED GOV UAF HLH)	2018-01-28 00:00:00
NORTHERN DYNASTY MINERALS (CAN@MNC)	Consult, not specified below	TOP EXECUTIVE (@BUS)	2018-01-28 00:00:00
CREDIT SUISSE (CHE@MNC)	Reject, not specified below	UNITED PARCEL SERVICE (USA@MNC)	2018-01-28 00:00:00
MEXICO CITY (MEX@ COP GOV CVL JUD ELI)	Consult, not specified below	WASHINGTON (USA@ OPP LEG SPY MED COP CRM GOV CVL BUS EDU MIL JUD SET ELI LAB HLH)	2018-01-28 00:00:00
MEXICO (MEX@ OPP LEG SPY AGR MED COP CRM GOV CVL HRI BUS EDU MIL JUD UAF ELI LAB HLH)	Consult, not specified below	UNITED STATES (USA@ OPP CRM CVL RAD JUD SET ELI LAB AGR EDU MIL REF REB ENV COP HRI BUS SPY LEG MED GOV UAF HLH)	2018-01-28 00:00:00
MEXICO CITY (MEX@ COP GOV CVL JUD ELI)	Express intent to meet or negotiate	WASHINGTON (USA@ OPP LEG SPY MED COP CRM GOV CVL BUS EDU MIL JUD SET ELI LAB HLH)	2018-01-28 00:00:00
MEXICO (MEX@ OPP LEG SPY AGR MED COP CRM GOV CVL HRI BUS EDU MIL JUD UAF ELI LAB HLH)	Praise or endorse	RUSSIA (RUS@ OPP CRM CVL JUD ELI LAB SEP AGR EDU MIL REF IGO REB COP HRI BUS SPY LEG MED GOV UAF HLH)	2018-01-28 00:00:00
PUBLICATION (@MED)	Consult, not specified below	UNITED STATES (USA@ OPP CRM CVL RAD JUD SET ELI LAB AGR EDU MIL REF REB ENV COP HRI BUS SPY LEG MED GOV UAF HLH)	2018-01-28 00:00:00
COLUMNIST (@MED)	Consult, not specified below	UNITED STATES (USA@ OPP CRM CVL RAD JUD SET ELI LAB AGR EDU MIL REF REB ENV COP HRI BUS SPY LEG MED GOV UAF HLH)	2018-01-28 00:00:00
MEDIA (@MED)	Host a visit	UNITED STATES (USA@ OPP CRM CVL RAD JUD SET ELI LAB AGR EDU MIL REF REB ENV COP HRI BUS SPY LEG MED GOV UAF HLH)	2018-01-28 00:00:00
MEDIA (@MED)	Engage in negotiation	UNITED STATES (USA@ OPP CRM CVL RAD JUD SET ELI LAB AGR EDU MIL REF REB ENV COP HRI BUS SPY LEG MED GOV UAF HLH)	2018-01-28 00:00:00
WRITER (@MED)	Provide aid, not specified below	UNITED STATES (USA@ OPP CRM CVL RAD JUD SET ELI LAB AGR EDU MIL REF REB ENV COP HRI BUS SPY LEG MED GOV UAF HLH)	2018-01-28 00:00:00
SPOKESMAN (@MED)	Accuse, not specified below	TEXAS (USA@ OPP LEG AGR MED COP CRM GOV CVL BUS EDU MIL JUD ELI LAB HLH)	2018-01-28 00:00:00
SPOKESMAN (@MED)	Reject, not specified below	TEXAS (USA@ OPP LEG AGR MED COP CRM GOV CVL BUS EDU MIL JUD ELI LAB HLH)	2018-01-28 00:00:00
SPOKESMAN (@MED)	Refuse to yield, not specified below	UNITED STATES (USA@ OPP CRM CVL RAD JUD SET ELI LAB AGR EDU MIL REF REB ENV COP HRI BUS SPY LEG MED GOV UAF HLH)	2018-01-28 00:00:00
MEDIA (@MED)	Use conventional military force, not specified below	UNITED STATES (USA@ OPP CRM CVL RAD JUD SET ELI LAB AGR EDU MIL REF REB ENV COP HRI BUS SPY LEG MED GOV UAF HLH)	2018-01-28 00:00:00
PUBLICATION (@MED)	Consult, not specified below	WALL STREET JOURNAL (USA@MED)	2018-01-28 00:00:00
MEXICO (MEX@ OPP LEG SPY AGR MED COP CRM GOV CVL HRI BUS EDU MIL JUD UAF ELI LAB HLH)	Express intent to cooperate economically	BUSINESS (@BUS)	2018-01-28 00:00:00
BOEING (USA@MNC)	Express intent to cooperate, not specified below	AIR FORCE (@MIL)	2018-01-28 00:00:00
MEXICO (MEX@ OPP LEG SPY AGR MED COP CRM GOV CVL HRI BUS EDU MIL JUD UAF ELI LAB HLH)	Make a visit	RESIDENTS (@CVL)	2018-01-28 00:00:00
HERMOSILLO (MEX@)	Reject, not specified below	MADRID (ESP@ LEG MED COP GOV CVL BUS EDU MIL JUD LAB)	2018-01-28 00:00:00
MEXICAN (MEX@ OPP LEG AGR MED COP CRM GOV CVL BUS EDU MIL JUD ELI LAB HLH)	Make statement, not specificed below	PRESIDENT (@GOV)	2018-01-28 00:00:00
MEXICAN (MEX@ OPP LEG AGR MED COP CRM GOV CVL BUS EDU MIL JUD ELI LAB HLH)	Consult, not specified below	MINIST (@GOV)	2018-01-28 00:00:00
MEXICO (MEX@ OPP LEG SPY AGR MED COP CRM GOV CVL HRI BUS EDU MIL JUD UAF ELI LAB HLH)	Consult, not specified below	REPRESENTATIVES (@LEG)	2018-01-28 00:00:00
MEXICO (MEX@ OPP LEG SPY AGR MED COP CRM GOV CVL HRI BUS EDU MIL JUD UAF ELI LAB HLH)	Engage in diplomatic cooperation, not specified below	MEXICAN (MEX@ OPP LEG AGR MED COP CRM GOV CVL BUS EDU MIL JUD ELI LAB HLH)	2018-01-28 00:00:00
MEXICAN (MEX@ OPP LEG AGR MED COP CRM GOV CVL BUS EDU MIL JUD ELI LAB HLH)	Reduce relations, not specified below	MEXICO (MEX@ OPP LEG SPY AGR MED COP CRM GOV CVL HRI BUS EDU MIL JUD UAF ELI LAB HLH)	2018-01-28 00:00:00
BANK OF AMERICA (USA@MNC)	Make statement, not specificed below	UNITED STATES (USA@ OPP CRM CVL RAD JUD SET ELI LAB AGR EDU MIL REF REB ENV COP HRI BUS SPY LEG MED GOV UAF HLH)	2018-01-28 00:00:00
DELTA AIR LINES (USA@MNC)	Make a visit	UNITED STATES (USA@ OPP CRM CVL RAD JUD SET ELI LAB AGR EDU MIL REF REB ENV COP HRI BUS SPY LEG MED GOV UAF HLH)	2018-01-28 00:00:00
NIGERIA (NGA@ OPP CRM CVL JUD SET ELI LAB AGR EDU MIL REF REB COP HRI BUS SPY LEG MED GOV UAF HLH)	Criticize or denounce	RESIDENTS (@CVL)	2018-01-28 00:00:00
WORLD ECONOMIC FORUM (@NGO)	Reject accusation, deny responsibility	SWITZERLAND (CHE@ OPP LEG AGR MED COP CRM GOV CVL UAF BUS EDU MIL JUD ELI HLH)	2018-01-28 00:00:00
WORLD ECONOMIC FORUM (@NGO)	Consult, not specified below	SWITZERLAND (CHE@ OPP LEG AGR MED COP CRM GOV CVL UAF BUS EDU MIL JUD ELI HLH)	2018-01-28 00:00:00
WORLD ECONOMIC FORUM (@NGO)	Engage in negotiation	DAVOS (CHE@ LEG MED COP CRM GOV CVL BUS EDU)	2018-01-28 00:00:00
WORLD ECONOMIC FORUM (@NGO)	Consult, not specified below	SECRETARY OF STATE (@GOV)	2018-01-28 00:00:00
WORLD ECONOMIC FORUM (@NGO)	Consult, not specified below	JERUSALEM (ISR@ OPP LEG MED COP GOV CVL BUS EDU JUD LAB)	2018-01-28 00:00:00
WORLD ECONOMIC FORUM (@NGO)	Consult, not specified below	ISRAEL (ISR@ OPP CRM CVL RAD JUD SET ELI LAB SEP AGR EDU MIL REF REB COP HRI BUS SPY LEG MED GOV UAF HLH)	2018-01-28 00:00:00
WORLD ECONOMIC FORUM (@NGO)	Host a visit	RUSSIA (RUS@ OPP CRM CVL JUD ELI LAB SEP AGR EDU MIL REF IGO REB COP HRI BUS SPY LEG MED GOV UAF HLH)	2018-01-28 00:00:00
NIGERIA (NGA@ OPP CRM CVL JUD SET ELI LAB AGR EDU MIL REF REB COP HRI BUS SPY LEG MED GOV UAF HLH)	Apologize	BISHOP (@ GOV EDU LEG)	2018-01-28 00:00:00
WORLD ECONOMIC FORUM (@NGO)	Express intent to cooperate, not specified below	THE US (USA@ OPP CRM CVL JUD ELI LAB EDU MIL REF REB IMG COP HRI BUS SPY LEG MED GOV UAF HLH)	2018-01-28 00:00:00
WORLD ECONOMIC FORUM (@NGO)	Engage in negotiation	UNITED STATES (USA@ OPP CRM CVL RAD JUD SET ELI LAB AGR EDU MIL REF REB ENV COP HRI BUS SPY LEG MED GOV UAF HLH)	2018-01-28 00:00:00
AMIT (USA@NGO)	Host a visit	PRIME MINISTER (@GOV)	2018-01-28 00:00:00
MAIN OPPOSITION (@OPP)	Criticize or denounce	GOVERNMENT (@GOV)	2018-01-28 00:00:00
MAIN OPPOSITION (@OPP)	Halt negotiations	GOVERNMENT (@GOV)	2018-01-28 00:00:00
PROTESTER (@OPP)	Make a visit	LAWYER (@JUD)	2018-01-28 00:00:00
PROTESTER (@OPP)	Host a visit	LAWYER (@JUD)	2018-01-28 00:00:00
SPOKESMAN (@MED)	Decline comment	UNITED STATES (USA@ OPP CRM CVL RAD JUD SET ELI LAB AGR EDU MIL REF REB ENV COP HRI BUS SPY LEG MED GOV UAF HLH)	2018-01-28 00:00:00
NIGERIA (NGA@ OPP CRM CVL JUD SET ELI LAB AGR EDU MIL REF REB COP HRI BUS SPY LEG MED GOV UAF HLH)	Disapprove, not specified below	WORKER (@LAB)	2018-01-28 00:00:00
NIGERIA (NGA@ OPP CRM CVL JUD SET ELI LAB AGR EDU MIL REF REB COP HRI BUS SPY LEG MED GOV UAF HLH)	Appeal to others to meet or negotiate	AFRICAN UNION (AFR@IGO)	2018-01-28 00:00:00
ISLAMIC (@ REB OPP LEG MED CRM GOV CVL UAF BUS EDU MIL RAD REF)	Use conventional military force, not specified below	CIVILIAN (@CVL)	2018-01-28 00:00:00
MUSLIM CLERIC (@)	Consult, not specified below	GOVERNMENT (@GOV)	2018-01-28 00:00:00
MUSLIM (@ OPP CRM CVL RAD JUD ELI LAB SEP AGR EDU MIL REF REB HRI BUS LEG MED GOV UAF HLH)	Use unconventional violence, not specified below	HINDU ( SAS@ OPP REF LEG MED GOV CVL UAF BUS EDU RAD LAB HLH)	2018-01-28 00:00:00
ISLAM (@ OPP MED CRM GOV CVL UAF BUS EDU MIL JUD)	Praise or endorse	REFUGEE (@REF)	2018-01-28 00:00:00
ISLAMIC (@ REB OPP LEG MED CRM GOV CVL UAF BUS EDU MIL RAD REF)	Accuse, not specified below	SYRIA (SYR@ OPP CRM CVL RAD JUD ELI LAB AGR EDU MIL REF IGO REB COP BUS SPY LEG MED GOV UAF HLH)	2018-01-28 00:00:00
MUSLIM (@ OPP CRM CVL RAD JUD ELI LAB SEP AGR EDU MIL REF REB HRI BUS LEG MED GOV UAF HLH)	Demonstrate or rally, not specified below	UNITED STATES (USA@ OPP CRM CVL RAD JUD SET ELI LAB AGR EDU MIL REF REB ENV COP HRI BUS SPY LEG MED GOV UAF HLH)	2018-01-28 00:00:00
MUSLIM (@ OPP CRM CVL RAD JUD ELI LAB SEP AGR EDU MIL REF REB HRI BUS LEG MED GOV UAF HLH)	Impose restrictions on political freedoms	UNITED STATES (USA@ OPP CRM CVL RAD JUD SET ELI LAB AGR EDU MIL REF REB ENV COP HRI BUS SPY LEG MED GOV UAF HLH)	2018-01-28 00:00:00
MUSLIM (@ OPP CRM CVL RAD JUD ELI LAB SEP AGR EDU MIL REF REB HRI BUS LEG MED GOV UAF HLH)	Demonstrate or rally, not specified below	THE WHITE HOUSE (USA@GOV)	2018-01-28 00:00:00
MUSLIM (@ OPP CRM CVL RAD JUD ELI LAB SEP AGR EDU MIL REF REB HRI BUS LEG MED GOV UAF HLH)	Impose restrictions on political freedoms	THE WHITE HOUSE (USA@GOV)	2018-01-28 00:00:00
ABUJA (NGA@ OPP LEG SEP SPY MED COP GOV CVL BUS EDU JUD LAB HLH)	Appeal to others to meet or negotiate	AFRICAN UNION (AFR@IGO)	2018-01-28 00:00:00
MALAYSIA (MYS@ OPP REF LEG SPY AGR MED COP CRM GOV CVL UAF BUS EDU MIL JUD SET ELI LAB HLH)	Engage in material cooperation, not specified below	FRENCH (FRA@ OPP CRM CVL RAD JUD SET ELI LAB AGR EDU MIL COP HRI BUS SPY LEG MED GOV UAF HLH)	2018-01-28 00:00:00
MALAYSIA (MYS@ OPP REF LEG SPY AGR MED COP CRM GOV CVL UAF BUS EDU MIL JUD SET ELI LAB HLH)	Make an appeal or request, not specified below	PRIME MINISTER (@GOV)	2018-01-28 00:00:00
MALAYSIA (MYS@ OPP REF LEG SPY AGR MED COP CRM GOV CVL UAF BUS EDU MIL JUD SET ELI LAB HLH)	Praise or endorse	REFUGEE (@REF)	2018-01-28 00:00:00
MALAYSIA (MYS@ OPP REF LEG SPY AGR MED COP CRM GOV CVL UAF BUS EDU MIL JUD SET ELI LAB HLH)	Engage in negotiation	SAUDI ARABIA (SAU@ REB OPP LEG SPY MED COP CRM GOV CVL HRI BUS EDU MIL JUD UAF ELI LAB HLH)	2018-01-28 00:00:00
NIGERIA (NGA@ OPP CRM CVL JUD SET ELI LAB AGR EDU MIL REF REB COP HRI BUS SPY LEG MED GOV UAF HLH)	Consult, not specified below	AFRICA (AFR@ REB OPP REF LEG SEP AGR MED COP CRM GOV CVL BUS EDU MIL JUD ELI LAB HLH)	2018-01-28 00:00:00
NIGERIA (NGA@ OPP CRM CVL JUD SET ELI LAB AGR EDU MIL REF REB COP HRI BUS SPY LEG MED GOV UAF HLH)	Make an appeal or request, not specified below	FRANCE (FRA@ REB OPP LEG SPY AGR MED COP CRM GOV CVL UAF BUS EDU MIL JUD RAD ELI LAB HLH)	2018-01-28 00:00:00
NIGERIA (NGA@ OPP CRM CVL JUD SET ELI LAB AGR EDU MIL REF REB COP HRI BUS SPY LEG MED GOV UAF HLH)	Consult, not specified below	FRANCE (FRA@ REB OPP LEG SPY AGR MED COP CRM GOV CVL UAF BUS EDU MIL JUD RAD ELI LAB HLH)	2018-01-28 00:00:00
NIGERIA (NGA@ OPP CRM CVL JUD SET ELI LAB AGR EDU MIL REF REB COP HRI BUS SPY LEG MED GOV UAF HLH)	Praise or endorse	GOVERNOR (@GOV)	2018-01-28 00:00:00
MALAYSIA (MYS@ OPP REF LEG SPY AGR MED COP CRM GOV CVL UAF BUS EDU MIL JUD SET ELI LAB HLH)	Make an appeal or request, not specified below	COMMUNITY (@CVL)	2018-01-28 00:00:00
COLUMNIST (@MED)	Make statement, not specificed below	AMERICAN (USA@ REB OPP LEG SPY AGR MED COP CRM GOV CVL UAF BUS EDU MIL JUD SET ELI LAB HLH)	2018-01-28 00:00:00
WEBSITE (@MED)	Make statement, not specificed below	TEXAS (USA@ OPP LEG AGR MED COP CRM GOV CVL BUS EDU MIL JUD ELI LAB HLH)	2018-01-28 00:00:00
NEWSPAPER (@MED)	Make statement, not specificed below	UNITED STATES (USA@ OPP CRM CVL RAD JUD SET ELI LAB AGR EDU MIL REF REB ENV COP HRI BUS SPY LEG MED GOV UAF HLH)	2018-01-28 00:00:00
ATTORNEY (@JUD)	Make statement, not specificed below	UNITED STATES (USA@ OPP CRM CVL RAD JUD SET ELI LAB AGR EDU MIL REF REB ENV COP HRI BUS SPY LEG MED GOV UAF HLH)	2018-01-28 00:00:00
PROSECUTOR (@JUD)	Make statement, not specificed below	UNITED STATES (USA@ OPP CRM CVL RAD JUD SET ELI LAB AGR EDU MIL REF REB ENV COP HRI BUS SPY LEG MED GOV UAF HLH)	2018-01-28 00:00:00
ATTORNEY (@JUD)	Make statement, not specificed below	HOUSTON (USA@ LEG AGR MED COP CRM GOV CVL BUS EDU JUD ELI LAB HLH)	2018-01-28 00:00:00
ADVOCATE (@JUD)	Make pessimistic comment	UNITED STATES (USA@ OPP CRM CVL RAD JUD SET ELI LAB AGR EDU MIL REF REB ENV COP HRI BUS SPY LEG MED GOV UAF HLH)	2018-01-28 00:00:00
ATTORNEY (@JUD)	Make optimistic comment	UNITED STATES (USA@ OPP CRM CVL RAD JUD SET ELI LAB AGR EDU MIL REF REB ENV COP HRI BUS SPY LEG MED GOV UAF HLH)	2018-01-28 00:00:00
PROSECUTOR (@JUD)	Make optimistic comment	UNITED STATES (USA@ OPP CRM CVL RAD JUD SET ELI LAB AGR EDU MIL REF REB ENV COP HRI BUS SPY LEG MED GOV UAF HLH)	2018-01-28 00:00:00
SUPREME COURT (@JUD)	Engage in negotiation	UNITED STATES (USA@ OPP CRM CVL RAD JUD SET ELI LAB AGR EDU MIL REF REB ENV COP HRI BUS SPY LEG MED GOV UAF HLH)	2018-01-28 00:00:00
SUPREME COURT (@JUD)	Engage in negotiation	WASHINGTON (USA@ OPP LEG SPY MED COP CRM GOV CVL BUS EDU MIL JUD SET ELI LAB HLH)	2018-01-28 00:00:00
ADVOCATE (@JUD)	Praise or endorse	PENNSYLVANIA (USA@ OPP LEG AGR MED COP CRM GOV CVL BUS EDU MIL JUD ELI LAB HLH)	2018-01-28 00:00:00
LAWYER (@JUD)	Bring lawsuit against	WASHINGTON (USA@ OPP LEG SPY MED COP CRM GOV CVL BUS EDU MIL JUD SET ELI LAB HLH)	2018-01-28 00:00:00
LAWYER (@JUD)	Host a visit	REFUGEE (@REF)	2018-01-28 00:00:00
JUDGE (@JUD)	Reject, not specified below	UNITED STATES (USA@ OPP CRM CVL RAD JUD SET ELI LAB AGR EDU MIL REF REB ENV COP HRI BUS SPY LEG MED GOV UAF HLH)	2018-01-28 00:00:00
ADVOCATE (@JUD)	Express intent to meet or negotiate	SOUTH AFRICAN (ZAF@ OPP LEG SEP MED COP GOV CVL BUS EDU MIL JUD ELI LAB HLH)	2018-01-28 00:00:00
SUPERIOR COURT (@JUD)	Accuse, not specified below	MEXICO (MEX@ OPP LEG SPY AGR MED COP CRM GOV CVL HRI BUS EDU MIL JUD UAF ELI LAB HLH)	2018-01-28 00:00:00
KENYA (KEN@ REB ENV OPP REF LEG AGR MED COP GOV CVL HRI BUS EDU MIL JUD UAF ELI LAB HLH)	Retreat or surrender militarily	BANK (@BUS)	2018-01-28 00:00:00
KENYA (KEN@ REB ENV OPP REF LEG AGR MED COP GOV CVL HRI BUS EDU MIL JUD UAF ELI LAB HLH)	Provide economic aid	ADMINISTRATION (@GOV)	2018-01-28 00:00:00
UHURU KENYATTA (KEN@GOV)	Make an appeal or request, not specified below	AFRICA (AFR@ REB OPP REF LEG SEP AGR MED COP CRM GOV CVL BUS EDU MIL JUD ELI LAB HLH)	2018-01-28 00:00:00
UHURU KENYATTA (KEN@GOV)	Provide economic aid	AFRICA (AFR@ REB OPP REF LEG SEP AGR MED COP CRM GOV CVL BUS EDU MIL JUD ELI LAB HLH)	2018-01-28 00:00:00
CAMBODIA (KHM@ OPP REF LEG AGR MED COP GOV CVL BUS EDU MIL JUD ELI LAB HLH)	Accuse, not specified below	KIWI (NZL@ OPP MED CVL BUS MIL ELI LAB)	2018-01-28 00:00:00
CAMBODIA (KHM@ OPP REF LEG AGR MED COP GOV CVL BUS EDU MIL JUD ELI LAB HLH)	Arrest, detain	NEW ZEALANDER (NZL@)	2018-01-28 00:00:00
CAMBODIA (KHM@ OPP REF LEG AGR MED COP GOV CVL BUS EDU MIL JUD ELI LAB HLH)	Arrest, detain	NEW ZEALAND (NZL@ OPP LEG SPY AGR MED COP CRM GOV CVL BUS EDU MIL JUD ELI REF HLH)	2018-01-28 00:00:00
SOUTH KOREA (KOR@ OPP LEG SPY AGR MED COP CRM GOV CVL BUS EDU MIL JUD ELI LAB HLH)	Make optimistic comment	RADIO FREE ASIA (USA@GOV)	2018-01-28 00:00:00
ATTORNEY (@JUD)	Make optimistic comment	REUTERS (USA@MED)	2018-01-28 00:00:00
SOUTH KOREA (KOR@ OPP LEG SPY AGR MED COP CRM GOV CVL BUS EDU MIL JUD ELI LAB HLH)	Criticize or denounce	NORTH KOREA (PRK@ OPP REF LEG AGR MED COP GOV CVL BUS EDU MIL JUD ELI LAB)	2018-01-28 00:00:00
LAWYER (@JUD)	Make a visit	REFUGEE (@REF)	2018-01-28 00:00:00
LAWYER (@JUD)	Make a visit	PROTESTER (@OPP)	2018-01-28 00:00:00
JEWISH (@ OPP SET LEG MED COP CRM GOV CVL UAF BUS EDU MIL JUD RAD ELI REF HLH)	Host a visit	ISRAEL (ISR@ OPP CRM CVL RAD JUD SET ELI LAB SEP AGR EDU MIL REF REB COP HRI BUS SPY LEG MED GOV UAF HLH)	2018-01-28 00:00:00
JORDAN (JOR@ REB OPP LEG SPY AGR MED COP CRM GOV CVL BUS EDU MIL JUD ELI REF HLH)	Consult, not specified below	UNITED KINGDOM (GBR@ OPP CRM CVL RAD JUD SET ELI LAB AGR EDU MIL REF REB ENV COP HRI BUS SPY LEG MED GOV UAF HLH)	2018-01-28 00:00:00
JORDAN (JOR@ REB OPP LEG SPY AGR MED COP CRM GOV CVL BUS EDU MIL JUD ELI REF HLH)	Engage in negotiation	UNITED KINGDOM (GBR@ OPP CRM CVL RAD JUD SET ELI LAB AGR EDU MIL REF REB ENV COP HRI BUS SPY LEG MED GOV UAF HLH)	2018-01-28 00:00:00
JAPAN (JPN@ OPP REF LEG SPY AGR MED COP CRM GOV CVL UAF BUS EDU MIL JUD ELI LAB HLH)	Make statement, not specificed below	DOCTOR (@HLH)	2018-01-28 00:00:00
JUDICIARY (@JUD)	Make optimistic comment	AFRICA (AFR@ REB OPP REF LEG SEP AGR MED COP CRM GOV CVL BUS EDU MIL JUD ELI LAB HLH)	2018-01-28 00:00:00
ADVOCATE (@JUD)	Express intent to meet or negotiate	AFRICA (AFR@ REB OPP REF LEG SEP AGR MED COP CRM GOV CVL BUS EDU MIL JUD ELI LAB HLH)	2018-01-28 00:00:00
ATTORNEY (@JUD)	Make optimistic comment	CATHOLIC ( MAR@ OPP LEG MED GOV CVL BUS EDU JUD ELI LAB HLH)	2018-01-28 00:00:00
JUDGE (@JUD)	Arrest, detain	PRISON (@COP)	2018-01-28 00:00:00
LAWYER (@JUD)	Host a visit	PROTESTER (@OPP)	2018-01-28 00:00:00
LAWYER (@JUD)	Make a visit	TRAVELER (@CVL)	2018-01-28 00:00:00
MAGISTRATE (@JUD)	Consider policy option	GOVERNMENT (@GOV)	2018-01-28 00:00:00
MAGISTRATE (@JUD)	Make an appeal or request, not specified below	GOVERNMENT (@GOV)	2018-01-28 00:00:00
ATTORNEY (@JUD)	Provide military aid	DOCTOR (@HLH)	2018-01-28 00:00:00
SUPREME COURT (@JUD)	Make a visit	IRAQ (IRQ@ REB OPP LEG SPY AGR MED COP CRM GOV CVL UAF BUS EDU MIL JUD RAD ELI REF HLH)	2018-01-28 00:00:00
ADVOCATE (@JUD)	Investigate, not specified below	MEXICAN (MEX@ OPP LEG AGR MED COP CRM GOV CVL BUS EDU MIL JUD ELI LAB HLH)	2018-01-28 00:00:00
ADVOCATE (@JUD)	Reduce relations, not specified below	MEXICAN (MEX@ OPP LEG AGR MED COP CRM GOV CVL BUS EDU MIL JUD ELI LAB HLH)	2018-01-28 00:00:00
LAWYER (@JUD)	Impose administrative sanctions, not specified below	MUSLIM (@ OPP CRM CVL RAD JUD ELI LAB SEP AGR EDU MIL REF REB HRI BUS LEG MED GOV UAF HLH)	2018-01-28 00:00:00
JUDGE (@JUD)	Reject, not specified below	NIGERIA (NGA@ OPP CRM CVL JUD SET ELI LAB AGR EDU MIL REF REB COP HRI BUS SPY LEG MED GOV UAF HLH)	2018-01-28 00:00:00
JUDGE (@JUD)	Reject, not specified below	ABUJA (NGA@ OPP LEG SEP SPY MED COP GOV CVL BUS EDU JUD LAB HLH)	2018-01-28 00:00:00
CONSTITUTIONAL COURT (@JUD)	Impose administrative sanctions, not specified below	CATALONIA (ESP@ LEG SEP GOV CVL ELI)	2018-01-28 00:00:00
PROTESTER (@OPP)	Impose administrative sanctions, not specified below	MUSLIM (@ OPP CRM CVL RAD JUD ELI LAB SEP AGR EDU MIL REF REB HRI BUS LEG MED GOV UAF HLH)	2018-01-28 00:00:00
EMPLOYEE (@LAB)	Make statement, not specificed below	FRANCE (FRA@ REB OPP LEG SPY AGR MED COP CRM GOV CVL UAF BUS EDU MIL JUD RAD ELI LAB HLH)	2018-01-28 00:00:00
EMPLOYEE (@LAB)	Engage in material cooperation, not specified below	ADMINISTRATION (@GOV)	2018-01-28 00:00:00
MOROCCAN (MAR@ LEG MED COP GOV CVL BUS EDU MIL JUD LAB)	Engage in negotiation	PRESIDENT (@GOV)	2018-01-28 00:00:00
MALE (MDV@ REB OPP REF LEG AGR MED COP CRM GOV CVL BUS EDU MIL JUD SET ELI LAB HLH)	Investigate, not specified below	WORKER (@LAB)	2018-01-28 00:00:00
MALE (MDV@ REB OPP REF LEG AGR MED COP CRM GOV CVL BUS EDU MIL JUD SET ELI LAB HLH)	Accuse, not specified below	WORKER (@LAB)	2018-01-28 00:00:00
MALE (MDV@ REB OPP REF LEG AGR MED COP CRM GOV CVL BUS EDU MIL JUD SET ELI LAB HLH)	Complain officially	UNITED STATES (USA@ OPP CRM CVL RAD JUD SET ELI LAB AGR EDU MIL REF REB ENV COP HRI BUS SPY LEG MED GOV UAF HLH)	2018-01-28 00:00:00
SPOKESMAN (@MED)	Make a visit	MELBOURNE (AUS@ LEG MED COP GOV CVL BUS EDU JUD ELI HLH)	2018-01-28 00:00:00
WEBSITE (@MED)	Host a visit	AUSTRALIA (AUS@ OPP CRM CVL RAD JUD SET ELI LAB AGR EDU MIL REF COP HRI BUS SPY LEG MED GOV UAF HLH)	2018-01-28 00:00:00
WRITER (@MED)	Make a visit	CHINA (CHN@ OPP CRM CVL JUD SET ELI LAB SEP AGR EDU MIL REF ENV COP HRI BUS SPY LEG MED GOV UAF HLH)	2018-01-28 00:00:00
SPOKESMAN (@MED)	Consult, not specified below	NATIONAL POLICE (@COP)	2018-01-28 00:00:00
WEBSITE (@MED)	Make statement, not specificed below	CUBA (CUB@ OPP LEG SPY MED COP CRM GOV CVL HRI BUS EDU MIL JUD ELI HLH)	2018-01-28 00:00:00
MEDIA (@MED)	Provide economic aid	SCHOOL (@EDU)	2018-01-28 00:00:00
MEDIA (@MED)	Criticize or denounce	LONDON (GBR@ OPP LEG MED COP CRM GOV CVL UAF BUS EDU JUD ELI HLH)	2018-01-28 00:00:00
COLUMNIST (@MED)	Make statement, not specificed below	MAYOR (@GOV)	2018-01-28 00:00:00
SPOKESMAN (@MED)	Consider policy option	GOVERNMENT (@GOV)	2018-01-28 00:00:00
SPOKESMAN (@MED)	Make statement, not specificed below	IRAQI (IRQ@ OPP LEG MED COP GOV CVL UAF BUS EDU MIL JUD ELI REF)	2018-01-28 00:00:00
NEWSPAPER (@MED)	Make statement, not specificed below	ITALY (ITA@ IGO OPP LEG MED COP CRM GOV CVL HRI BUS EDU MIL JUD ELI LAB HLH)	2018-01-28 00:00:00
SPOKESMAN (@MED)	Consult, not specified below	RUSSIA (RUS@ OPP CRM CVL JUD ELI LAB SEP AGR EDU MIL REF IGO REB COP HRI BUS SPY LEG MED GOV UAF HLH)	2018-01-28 00:00:00
MEDIA (@MED)	Engage in negotiation	RUSSIA (RUS@ OPP CRM CVL JUD ELI LAB SEP AGR EDU MIL REF IGO REB COP HRI BUS SPY LEG MED GOV UAF HLH)	2018-01-28 00:00:00
SPOKESMAN (@MED)	Apologize	RUSSIA (RUS@ OPP CRM CVL JUD ELI LAB SEP AGR EDU MIL REF IGO REB COP HRI BUS SPY LEG MED GOV UAF HLH)	2018-01-28 00:00:00
MEDIA (@MED)	Engage in negotiation	INTELLIGENCE (@SPY)	2018-01-28 00:00:00
TELEVISION (@MED)	Host a visit	UNITED KINGDOM (GBR@ OPP CRM CVL RAD JUD SET ELI LAB AGR EDU MIL REF REB ENV COP HRI BUS SPY LEG MED GOV UAF HLH)	2018-01-28 00:00:00
WORKER (@LAB)	Make an appeal or request, not specified below	PRESIDENT (@GOV)	2018-01-28 00:00:00
LITHUANIA (LTU@ LEG MED COP GOV CVL BUS MIL JUD ELI)	Praise or endorse	EUROPE (EUR@ REF LEG SPY AGR MED COP GOV CVL BUS EDU MIL ELI LAB HLH)	2018-01-28 00:00:00
CONGRESSWOMAN (@LEG)	Host a visit	NEW YORK CITY (USA@ LEG SPY MED COP GOV CVL BUS EDU JUD ELI LAB HLH)	2018-01-28 00:00:00
EMPLOYEE (@LAB)	Yield, not specified below	SECRETARY OF STATE (@GOV)	2018-01-28 00:00:00
WORKER (@LAB)	Disapprove, not specified below	GOVERNOR (@GOV)	2018-01-28 00:00:00
WORKER (@LAB)	Obstruct passage, block, not specified below	NURSE (@HLH)	2018-01-28 00:00:00
WORKER (@LAB)	Make an appeal or request, not specified below	PHILIPPINE (PHL@ OPP CRM CVL JUD SET ELI LAB AGR EDU MIL REF REB COP BUS SPY LEG MED GOV UAF HLH)	2018-01-28 00:00:00
WORKER (@LAB)	Yield, not specified below	REBEL (@REB)	2018-01-28 00:00:00
WORKER (@LAB)	Yield, not specified below	SYRIA (SYR@ OPP CRM CVL RAD JUD ELI LAB AGR EDU MIL REF IGO REB COP BUS SPY LEG MED GOV UAF HLH)	2018-01-28 00:00:00
WORKER (@LAB)	Make an appeal or request, not specified below	UNITED STATES (USA@ OPP CRM CVL RAD JUD SET ELI LAB AGR EDU MIL REF REB ENV COP HRI BUS SPY LEG MED GOV UAF HLH)	2018-01-28 00:00:00
WORKER (@LAB)	Obstruct passage, block, not specified below	UNITED STATES (USA@ OPP CRM CVL RAD JUD SET ELI LAB AGR EDU MIL REF REB ENV COP HRI BUS SPY LEG MED GOV UAF HLH)	2018-01-28 00:00:00
EMPLOYEE (@LAB)	Make an appeal or request, not specified below	KENYA (KEN@ REB ENV OPP REF LEG AGR MED COP GOV CVL HRI BUS EDU MIL JUD UAF ELI LAB HLH)	2018-01-28 00:00:00
CHAMBER (@LEG)	Praise or endorse	INDUSTRY (@BUS)	2018-01-28 00:00:00
CONGRESS (@LEG)	Engage in negotiation	GENEVA (CHE@ OPP LEG MED COP GOV BUS EDU JUD HLH)	2018-01-28 00:00:00
CONGRESS (@LEG)	Provide aid, not specified below	GENEVA (CHE@ OPP LEG MED COP GOV BUS EDU JUD HLH)	2018-01-28 00:00:00
CHAMBER (@LEG)	Return, release persons	FIREFIGHTER (@GOV)	2018-01-28 00:00:00
REPRESENTATIVES (@LEG)	Consult, not specified below	MEXICO (MEX@ OPP LEG SPY AGR MED COP CRM GOV CVL HRI BUS EDU MIL JUD UAF ELI LAB HLH)	2018-01-28 00:00:00
CONGRESSWOMAN (@LEG)	Express intent to meet or negotiate	DETAINEE (@OPP)	2018-01-28 00:00:00
CONGRESSMAN (@LEG)	Host a visit	PAKISTAN (PAK@ OPP CRM CVL RAD JUD ELI LAB SEP AGR EDU MIL REF REB COP HRI BUS SPY LEG MED GOV UAF HLH)	2018-01-28 00:00:00
CONGRESS (@LEG)	Make an appeal or request, not specified below	UNITED STATES (USA@ OPP CRM CVL RAD JUD SET ELI LAB AGR EDU MIL REF REB ENV COP HRI BUS SPY LEG MED GOV UAF HLH)	2018-01-28 00:00:00
CONGRESSWOMAN (@LEG)	Express intent to meet or negotiate	NEW YORK CITY (USA@ LEG SPY MED COP GOV CVL BUS EDU JUD ELI LAB HLH)	2018-01-28 00:00:00
EMPLOYEE (@LAB)	Make statement, not specificed below	WALL STREET JOURNAL (USA@MED)	2018-01-28 00:00:00
PRISONER (@OPP)	Threaten, not specified below	WARSAW (POL@ REB LEG COP GOV BUS EDU)	2018-01-28 00:00:00
PROTESTER (@OPP)	Make a visit	REFUGEE (@REF)	2018-01-28 00:00:00
PROTESTER (@OPP)	Host a visit	REFUGEE (@REF)	2018-01-28 00:00:00
RUSSIA (RUS@ OPP CRM CVL JUD ELI LAB SEP AGR EDU MIL REF IGO REB COP HRI BUS SPY LEG MED GOV UAF HLH)	Threaten, not specified below	UKRAINE (UKR@ OPP CRM CVL JUD ELI LAB SEP EDU MIL REF IGO REB COP HRI BUS LEG MED GOV UAF HLH)	2018-01-28 00:00:00
RUSSIAN (RUS@ REB OPP LEG SEP SPY MED COP CRM GOV CVL HRI BUS EDU MIL JUD UAF ELI LAB HLH)	Consult, not specified below	UNITED STATES (USA@ OPP CRM CVL RAD JUD SET ELI LAB AGR EDU MIL REF REB ENV COP HRI BUS SPY LEG MED GOV UAF HLH)	2018-01-28 00:00:00
RUSSIA (RUS@ OPP CRM CVL JUD ELI LAB SEP AGR EDU MIL REF IGO REB COP HRI BUS SPY LEG MED GOV UAF HLH)	Reject accusation, deny responsibility	CRIMEAN TATAR (@ CVL)	2018-01-28 00:00:00
SERGEY LAVROV (RUS@GOV)	Consult, not specified below	RUSSIAN (RUS@ REB OPP LEG SEP SPY MED COP CRM GOV CVL HRI BUS EDU MIL JUD UAF ELI LAB HLH)	2018-01-28 00:00:00
RUSSIA (RUS@ OPP CRM CVL JUD ELI LAB SEP AGR EDU MIL REF IGO REB COP HRI BUS SPY LEG MED GOV UAF HLH)	Engage in negotiation	SWITZERLAND (CHE@ OPP LEG AGR MED COP CRM GOV CVL UAF BUS EDU MIL JUD ELI HLH)	2018-01-28 00:00:00
RUSSIA (RUS@ OPP CRM CVL JUD ELI LAB SEP AGR EDU MIL REF IGO REB COP HRI BUS SPY LEG MED GOV UAF HLH)	Provide aid, not specified below	SWITZERLAND (CHE@ OPP LEG AGR MED COP CRM GOV CVL UAF BUS EDU MIL JUD ELI HLH)	2018-01-28 00:00:00
SAUDI (SAU@ OPP LEG MED COP CRM GOV CVL UAF BUS EDU MIL ELI LAB)	Arrest, detain	PRINCE (@GOV)	2018-01-28 00:00:00
SAUDI ARABIA (SAU@ REB OPP LEG SPY MED COP CRM GOV CVL HRI BUS EDU MIL JUD UAF ELI LAB HLH)	Praise or endorse	JERUSALEM (ISR@ OPP LEG MED COP GOV CVL BUS EDU JUD LAB)	2018-01-28 00:00:00
RUSSIA (RUS@ OPP CRM CVL JUD ELI LAB SEP AGR EDU MIL REF IGO REB COP HRI BUS SPY LEG MED GOV UAF HLH)	Engage in negotiation	UKRAINE (UKR@ OPP CRM CVL JUD ELI LAB SEP EDU MIL REF IGO REB COP HRI BUS LEG MED GOV UAF HLH)	2018-01-28 00:00:00
SAUDI ARABIA (SAU@ REB OPP LEG SPY MED COP CRM GOV CVL HRI BUS EDU MIL JUD UAF ELI LAB HLH)	Make pessimistic comment	MALAYSIA (MYS@ OPP REF LEG SPY AGR MED COP CRM GOV CVL UAF BUS EDU MIL JUD SET ELI LAB HLH)	2018-01-28 00:00:00
SAUDI ARABIA (SAU@ REB OPP LEG SPY MED COP CRM GOV CVL HRI BUS EDU MIL JUD UAF ELI LAB HLH)	Make an appeal or request, not specified below	MALAYSIA (MYS@ OPP REF LEG SPY AGR MED COP CRM GOV CVL UAF BUS EDU MIL JUD SET ELI LAB HLH)	2018-01-28 00:00:00
SAUDI ARABIA (SAU@ REB OPP LEG SPY MED COP CRM GOV CVL HRI BUS EDU MIL JUD UAF ELI LAB HLH)	Engage in negotiation	MALAYSIA (MYS@ OPP REF LEG SPY AGR MED COP CRM GOV CVL UAF BUS EDU MIL JUD SET ELI LAB HLH)	2018-01-28 00:00:00
SEPARATIST (@SEP)	Impose administrative sanctions, not specified below	BELGIUM (BEL@ REB OPP LEG MED COP CRM GOV CVL UAF BUS EDU MIL JUD RAD ELI REF HLH)	2018-01-28 00:00:00
SEPARATIST (@SEP)	Impose administrative sanctions, not specified below	CATALONIA (ESP@ LEG SEP GOV CVL ELI)	2018-01-28 00:00:00
SEPARATIST (@SEP)	Impose administrative sanctions, not specified below	PARLIAMENT (@LEG)	2018-01-28 00:00:00
SETTLER (@SET)	Make statement, not specificed below	AUSTRALIA (AUS@ OPP CRM CVL RAD JUD SET ELI LAB AGR EDU MIL REF COP HRI BUS SPY LEG MED GOV UAF HLH)	2018-01-28 00:00:00
SIKH (@ COP GOV CVL MIL)	Make empathetic comment	MUSLIM (@ OPP CRM CVL RAD JUD ELI LAB SEP AGR EDU MIL REF REB HRI BUS LEG MED GOV UAF HLH)	2018-01-28 00:00:00
RUSSIA (RUS@ OPP CRM CVL JUD ELI LAB SEP AGR EDU MIL REF IGO REB COP HRI BUS SPY LEG MED GOV UAF HLH)	Host a visit	CRIMEA (UKR@ COP OPP CVL)	2018-01-28 00:00:00
RUSSIA (RUS@ OPP CRM CVL JUD ELI LAB SEP AGR EDU MIL REF IGO REB COP HRI BUS SPY LEG MED GOV UAF HLH)	Praise or endorse	CHINA (CHN@ OPP CRM CVL JUD SET ELI LAB SEP AGR EDU MIL REF ENV COP HRI BUS SPY LEG MED GOV UAF HLH)	2018-01-28 00:00:00
RUSSIA (RUS@ OPP CRM CVL JUD ELI LAB SEP AGR EDU MIL REF IGO REB COP HRI BUS SPY LEG MED GOV UAF HLH)	Use conventional military force, not specified below	CHINA (CHN@ OPP CRM CVL JUD SET ELI LAB SEP AGR EDU MIL REF ENV COP HRI BUS SPY LEG MED GOV UAF HLH)	2018-01-28 00:00:00
RUSSIA (RUS@ OPP CRM CVL JUD ELI LAB SEP AGR EDU MIL REF IGO REB COP HRI BUS SPY LEG MED GOV UAF HLH)	Make optimistic comment	GOVERNMENT (@GOV)	2018-01-28 00:00:00
RUSSIA (RUS@ OPP CRM CVL JUD ELI LAB SEP AGR EDU MIL REF IGO REB COP HRI BUS SPY LEG MED GOV UAF HLH)	Praise or endorse	PRESIDENT (@GOV)	2018-01-28 00:00:00
RUSSIAN FEDERATION (RUS@ GOV LEG)	Express intent to meet or negotiate	THE UN (@IGO)	2018-01-28 00:00:00
RUSSIA (RUS@ OPP CRM CVL JUD ELI LAB SEP AGR EDU MIL REF IGO REB COP HRI BUS SPY LEG MED GOV UAF HLH)	Make optimistic comment	SENATE (@LEG)	2018-01-28 00:00:00
RUSSIAN (RUS@ REB OPP LEG SEP SPY MED COP CRM GOV CVL HRI BUS EDU MIL JUD UAF ELI LAB HLH)	Make optimistic comment	SENATE (@LEG)	2018-01-28 00:00:00
RUSSIA (RUS@ OPP CRM CVL JUD ELI LAB SEP AGR EDU MIL REF IGO REB COP HRI BUS SPY LEG MED GOV UAF HLH)	Engage in negotiation	MEDIA (@MED)	2018-01-28 00:00:00
RUSSIA (RUS@ OPP CRM CVL JUD ELI LAB SEP AGR EDU MIL REF IGO REB COP HRI BUS SPY LEG MED GOV UAF HLH)	Share intelligence or information	MEDIA (@MED)	2018-01-28 00:00:00
RUSSIA (RUS@ OPP CRM CVL JUD ELI LAB SEP AGR EDU MIL REF IGO REB COP HRI BUS SPY LEG MED GOV UAF HLH)	Make a visit	WORLD ECONOMIC FORUM (@NGO)	2018-01-28 00:00:00
RUSSIA (RUS@ OPP CRM CVL JUD ELI LAB SEP AGR EDU MIL REF IGO REB COP HRI BUS SPY LEG MED GOV UAF HLH)	Reject accusation, deny responsibility	INTELLIGENCE (@SPY)	2018-01-28 00:00:00
RUSSIA (RUS@ OPP CRM CVL JUD ELI LAB SEP AGR EDU MIL REF IGO REB COP HRI BUS SPY LEG MED GOV UAF HLH)	Accuse of war crimes	SYRIA (SYR@ OPP CRM CVL RAD JUD ELI LAB AGR EDU MIL REF IGO REB COP BUS SPY LEG MED GOV UAF HLH)	2018-01-28 00:00:00
RUSSIA (RUS@ OPP CRM CVL JUD ELI LAB SEP AGR EDU MIL REF IGO REB COP HRI BUS SPY LEG MED GOV UAF HLH)	Impose embargo, boycott, or sanctions	DAMASCUS (SYR@ MED COP GOV CVL EDU HLH)	2018-01-28 00:00:00
RUSSIA (RUS@ OPP CRM CVL JUD ELI LAB SEP AGR EDU MIL REF IGO REB COP HRI BUS SPY LEG MED GOV UAF HLH)	Host a visit	SYRIA (SYR@ OPP CRM CVL RAD JUD ELI LAB AGR EDU MIL REF IGO REB COP BUS SPY LEG MED GOV UAF HLH)	2018-01-28 00:00:00
RUSSIA (RUS@ OPP CRM CVL JUD ELI LAB SEP AGR EDU MIL REF IGO REB COP HRI BUS SPY LEG MED GOV UAF HLH)	Consult, not specified below	THE UN (@IGO)	2018-01-28 00:00:00
RUSSIAN (RUS@ REB OPP LEG SEP SPY MED COP CRM GOV CVL HRI BUS EDU MIL JUD UAF ELI LAB HLH)	Consult, not specified below	SWITZERLAND (CHE@ OPP LEG AGR MED COP CRM GOV CVL UAF BUS EDU MIL JUD ELI HLH)	2018-01-28 00:00:00
SOMALI (SOM@ OPP REF LEG SEP MED COP CRM GOV CVL UAF BUS EDU MIL ELI LAB SPY)	Provide aid, not specified below	MILITIA (@UAF)	2018-01-28 00:00:00
SYRIAN (SYR@ REB OPP LEG SPY MED COP CRM GOV CVL UAF EDU MIL JUD ELI REF HLH)	Cooperate militarily	KURD (@ ELI COP BUS)	2018-01-28 00:00:00
SYRIA (SYR@ OPP CRM CVL RAD JUD ELI LAB AGR EDU MIL REF IGO REB COP BUS SPY LEG MED GOV UAF HLH)	Make a visit	RUSSIA (RUS@ OPP CRM CVL JUD ELI LAB SEP AGR EDU MIL REF IGO REB COP HRI BUS SPY LEG MED GOV UAF HLH)	2018-01-28 00:00:00
SYRIA (SYR@ OPP CRM CVL RAD JUD ELI LAB AGR EDU MIL REF IGO REB COP BUS SPY LEG MED GOV UAF HLH)	Praise or endorse	RUSSIA (RUS@ OPP CRM CVL JUD ELI LAB SEP AGR EDU MIL REF IGO REB COP HRI BUS SPY LEG MED GOV UAF HLH)	2018-01-28 00:00:00
THAILAND (THA@ OPP REF LEG SEP AGR MED COP CRM GOV CVL BUS EDU MIL JUD ELI LAB HLH)	Engage in negotiation	KING (@GOV)	2018-01-28 00:00:00
THAILAND (THA@ OPP REF LEG SEP AGR MED COP CRM GOV CVL BUS EDU MIL JUD ELI LAB HLH)	Make a visit	MANILA (PHL@ LEG MED COP GOV UAF BUS EDU MIL JUD ELI HLH)	2018-01-28 00:00:00
THAILAND (THA@ OPP REF LEG SEP AGR MED COP CRM GOV CVL BUS EDU MIL JUD ELI LAB HLH)	Engage in negotiation	VIETNAM (VNM@ OPP LEG AGR MED COP GOV CVL BUS EDU MIL JUD ELI SPY)	2018-01-28 00:00:00
TUNISIA (TUN@ REB OPP LEG MED COP GOV CVL UAF BUS EDU MIL JUD LAB)	Consider policy option	HOSPITAL (@HLH)	2018-01-28 00:00:00
SYRIAN (SYR@ REB OPP LEG SPY MED COP CRM GOV CVL UAF EDU MIL JUD ELI REF HLH)	Praise or endorse	AMERICAN TROOPS (USA@MIL)	2018-01-28 00:00:00
TURKEY (TUR@ OPP CRM CVL JUD SET ELI LAB SEP AGR EDU MIL REF REB ENV COP BUS SPY LEG MED GOV UAF HLH)	Consult, not specified below	CANADA (CAN@ REB OPP REF LEG SPY AGR MED COP CRM GOV CVL UAF BUS EDU MIL JUD ELI LAB HLH)	2018-01-28 00:00:00
TURKISH (TUR@ REB OPP REF LEG SPY MED COP CRM GOV CVL UAF BUS EDU MIL JUD ELI LAB HLH)	Make an appeal or request, not specified below	SYRIA (SYR@ OPP CRM CVL RAD JUD ELI LAB AGR EDU MIL REF IGO REB COP BUS SPY LEG MED GOV UAF HLH)	2018-01-28 00:00:00
TURKISH (TUR@ REB OPP REF LEG SPY MED COP CRM GOV CVL UAF BUS EDU MIL JUD ELI LAB HLH)	Make an appeal or request, not specified below	SYRIAN (SYR@ REB OPP LEG SPY MED COP CRM GOV CVL UAF EDU MIL JUD ELI REF HLH)	2018-01-28 00:00:00
ANKARA (TUR@ REB OPP COP CRM GOV EDU MIL JUD LAB HLH)	Yield, not specified below	SYRIA (SYR@ OPP CRM CVL RAD JUD ELI LAB AGR EDU MIL REF IGO REB COP BUS SPY LEG MED GOV UAF HLH)	2018-01-28 00:00:00
TURKEY (TUR@ OPP CRM CVL JUD SET ELI LAB SEP AGR EDU MIL REF REB ENV COP BUS SPY LEG MED GOV UAF HLH)	Yield, not specified below	SYRIA (SYR@ OPP CRM CVL RAD JUD ELI LAB AGR EDU MIL REF IGO REB COP BUS SPY LEG MED GOV UAF HLH)	2018-01-28 00:00:00
TURKEY (TUR@ OPP CRM CVL JUD SET ELI LAB SEP AGR EDU MIL REF REB ENV COP BUS SPY LEG MED GOV UAF HLH)	Physically assault, not specified below	SYRIA (SYR@ OPP CRM CVL RAD JUD ELI LAB AGR EDU MIL REF IGO REB COP BUS SPY LEG MED GOV UAF HLH)	2018-01-28 00:00:00
TURKEY (TUR@ OPP CRM CVL JUD SET ELI LAB SEP AGR EDU MIL REF REB ENV COP BUS SPY LEG MED GOV UAF HLH)	Use conventional military force, not specified below	SYRIAN (SYR@ REB OPP LEG SPY MED COP CRM GOV CVL UAF EDU MIL JUD ELI REF HLH)	2018-01-28 00:00:00
TURKISH (TUR@ REB OPP REF LEG SPY MED COP CRM GOV CVL UAF BUS EDU MIL JUD ELI LAB HLH)	Destroy property	TURKEY (TUR@ OPP CRM CVL JUD SET ELI LAB SEP AGR EDU MIL REF REB ENV COP BUS SPY LEG MED GOV UAF HLH)	2018-01-28 00:00:00
SOMALI (SOM@ OPP REF LEG SEP MED COP CRM GOV CVL UAF BUS EDU MIL ELI LAB SPY)	Disapprove, not specified below	MILITIA (@UAF)	2018-01-28 00:00:00
SYRIA (SYR@ OPP CRM CVL RAD JUD ELI LAB AGR EDU MIL REF IGO REB COP BUS SPY LEG MED GOV UAF HLH)	Yield, not specified below	NEW YORK (USA@ OPP REF LEG SPY AGR MED COP CRM GOV CVL BUS EDU MIL JUD ELI LAB HLH)	2018-01-28 00:00:00
SYRIA (SYR@ OPP CRM CVL RAD JUD ELI LAB AGR EDU MIL REF IGO REB COP BUS SPY LEG MED GOV UAF HLH)	Praise or endorse	WASHINGTON (USA@ OPP LEG SPY MED COP CRM GOV CVL BUS EDU MIL JUD SET ELI LAB HLH)	2018-01-28 00:00:00
CHIEF OF INTELLIGENCE (@SPY)	Arrest, detain	TANKER (@BUS)	2018-01-28 00:00:00
INTELLIGENCE (@SPY)	Engage in negotiation	MEDIA (@MED)	2018-01-28 00:00:00
INTELLIGENCE (@SPY)	Share intelligence or information	MEDIA (@MED)	2018-01-28 00:00:00
SURINAME (SUR@ GOV BUS MED)	Sign formal agreement	COMPANY (@BUS)	2018-01-28 00:00:00
SWEDEN (SWE@ OPP LEG MED COP CRM GOV CVL HRI BUS EDU MIL JUD ELI LAB HLH)	Host a visit	PROFESSOR (@EDU)	2018-01-28 00:00:00
ALEPPO (SYR@ CVL UAF EDU HLH)	Host a visit	RESIDENTS (@CVL)	2018-01-28 00:00:00
SYRIAN (SYR@ REB OPP LEG SPY MED COP CRM GOV CVL UAF EDU MIL JUD ELI REF HLH)	Make a visit	MINIST (@GOV)	2018-01-28 00:00:00
SYRIA (SYR@ OPP CRM CVL RAD JUD ELI LAB AGR EDU MIL REF IGO REB COP BUS SPY LEG MED GOV UAF HLH)	Yield, not specified below	PRESIDENT (@GOV)	2018-01-28 00:00:00
DAMASCUS (SYR@ MED COP GOV CVL EDU HLH)	Accuse, not specified below	THE OPPOSITION (@OPP)	2018-01-28 00:00:00
DAMASCUS (SYR@ MED COP GOV CVL EDU HLH)	Use conventional military force, not specified below	THE OPPOSITION (@OPP)	2018-01-28 00:00:00
SYRIAN (SYR@ REB OPP LEG SPY MED COP CRM GOV CVL UAF EDU MIL JUD ELI REF HLH)	Use conventional military force, not specified below	REBEL (@REB)	2018-01-28 00:00:00
SYRIA (SYR@ OPP CRM CVL RAD JUD ELI LAB AGR EDU MIL REF IGO REB COP BUS SPY LEG MED GOV UAF HLH)	Make statement, not specificed below	RUSSIA (RUS@ OPP CRM CVL JUD ELI LAB SEP AGR EDU MIL REF IGO REB COP HRI BUS SPY LEG MED GOV UAF HLH)	2018-01-28 00:00:00
SYRIAN (SYR@ REB OPP LEG SPY MED COP CRM GOV CVL UAF EDU MIL JUD ELI REF HLH)	Use conventional military force, not specified below	SYRIA (SYR@ OPP CRM CVL RAD JUD ELI LAB AGR EDU MIL REF IGO REB COP BUS SPY LEG MED GOV UAF HLH)	2018-01-28 00:00:00
SYRIA (SYR@ OPP CRM CVL RAD JUD ELI LAB AGR EDU MIL REF IGO REB COP BUS SPY LEG MED GOV UAF HLH)	Physically assault, not specified below	TURKEY (TUR@ OPP CRM CVL JUD SET ELI LAB SEP AGR EDU MIL REF REB ENV COP BUS SPY LEG MED GOV UAF HLH)	2018-01-28 00:00:00
UNITED STATES (USA@ OPP CRM CVL RAD JUD SET ELI LAB AGR EDU MIL REF REB ENV COP HRI BUS SPY LEG MED GOV UAF HLH)	Host a visit	CUBA (CUB@ OPP LEG SPY MED COP CRM GOV CVL HRI BUS EDU MIL JUD ELI HLH)	2018-01-28 00:00:00
SYRIA (SYR@ OPP CRM CVL RAD JUD ELI LAB AGR EDU MIL REF IGO REB COP BUS SPY LEG MED GOV UAF HLH)	Accuse of aggression	TERRORIST (@UAF)	2018-01-28 00:00:00
SYRIAN (SYR@ REB OPP LEG SPY MED COP CRM GOV CVL UAF EDU MIL JUD ELI REF HLH)	Praise or endorse	AMERICAN (USA@ REB OPP LEG SPY AGR MED COP CRM GOV CVL UAF BUS EDU MIL JUD SET ELI LAB HLH)	2018-01-28 00:00:00
ITALIAN (ITA@ LEG MED COP CRM GOV CVL BUS EDU MIL JUD ELI LAB HLH)	Provide humanitarian aid	MIGRANT (@CVL)	2018-01-28 00:00:00
RUSSIA (RUS@ OPP CRM CVL JUD ELI LAB SEP AGR EDU MIL REF IGO REB COP HRI BUS SPY LEG MED GOV UAF HLH)	Use conventional military force, not specified below	CANADA (CAN@ REB OPP REF LEG SPY AGR MED COP CRM GOV CVL UAF BUS EDU MIL JUD ELI LAB HLH)	2018-01-28 00:00:00
PHILIPPINE (PHL@ OPP CRM CVL JUD SET ELI LAB AGR EDU MIL REF REB COP BUS SPY LEG MED GOV UAF HLH)	Fight with small arms and light weapons	OPERATIVE (@SPY)	2018-01-28 00:00:00
MANILA (PHL@ LEG MED COP GOV UAF BUS EDU MIL JUD ELI HLH)	Host a visit	THAILAND (THA@ OPP REF LEG SEP AGR MED COP CRM GOV CVL BUS EDU MIL JUD ELI LAB HLH)	2018-01-28 00:00:00
RICHARD GORDON (PHL@GOV)	Make a visit	AUSTRALIA (AUS@ OPP CRM CVL RAD JUD SET ELI LAB AGR EDU MIL REF COP HRI BUS SPY LEG MED GOV UAF HLH)	2018-01-28 00:00:00
RICHARD GORDON (PHL@GOV)	Express intent to engage in diplomatic cooperation (such as policy support)	PHILIPPINE (PHL@ OPP CRM CVL JUD SET ELI LAB AGR EDU MIL REF REB COP BUS SPY LEG MED GOV UAF HLH)	2018-01-28 00:00:00
POLAND (POL@ OPP LEG MED COP GOV CVL UAF BUS EDU MIL JUD SET ELI HLH)	Consult, not specified below	SWITZERLAND (CHE@ OPP LEG AGR MED COP CRM GOV CVL UAF BUS EDU MIL JUD ELI HLH)	2018-01-28 00:00:00
POLAND (POL@ OPP LEG MED COP GOV CVL UAF BUS EDU MIL JUD SET ELI HLH)	Host a visit	SWITZERLAND (CHE@ OPP LEG AGR MED COP CRM GOV CVL UAF BUS EDU MIL JUD ELI HLH)	2018-01-28 00:00:00
FILIPINO (PHL@ OPP REF LEG COP GOV CVL BUS EDU JUD ELI LAB HLH)	Demand, not specified below	PHILIPPINE (PHL@ OPP CRM CVL JUD SET ELI LAB AGR EDU MIL REF REB COP BUS SPY LEG MED GOV UAF HLH)	2018-01-28 00:00:00
POLISH (POL@ REB OPP LEG MED COP CRM GOV CVL UAF BUS EDU MIL JUD ELI LAB HLH)	Engage in negotiation	SWITZERLAND (CHE@ OPP LEG AGR MED COP CRM GOV CVL UAF BUS EDU MIL JUD ELI HLH)	2018-01-28 00:00:00
POLISH (POL@ REB OPP LEG MED COP CRM GOV CVL UAF BUS EDU MIL JUD ELI LAB HLH)	Consult, not specified below	CIVILIAN (@CVL)	2018-01-28 00:00:00
POLAND (POL@ OPP LEG MED COP GOV CVL UAF BUS EDU MIL JUD SET ELI HLH)	Make statement, not specificed below	GERMAN (DEU@ OPP REF LEG SPY AGR MED COP CRM GOV CVL UAF BUS EDU MIL JUD ELI LAB HLH)	2018-01-28 00:00:00
POLISH (POL@ REB OPP LEG MED COP CRM GOV CVL UAF BUS EDU MIL JUD ELI LAB HLH)	Reject accusation, deny responsibility	GERMAN (DEU@ OPP REF LEG SPY AGR MED COP CRM GOV CVL UAF BUS EDU MIL JUD ELI LAB HLH)	2018-01-28 00:00:00
POLISH (POL@ REB OPP LEG MED COP CRM GOV CVL UAF BUS EDU MIL JUD ELI LAB HLH)	Reject accusation, deny responsibility	GERMANY (DEU@ OPP CRM CVL RAD JUD ELI LAB AGR EDU MIL REF COP HRI BUS SPY LEG MED GOV UAF HLH)	2018-01-28 00:00:00
WARSAW (POL@ REB LEG COP GOV BUS EDU)	Engage in symbolic act	GERMAN (DEU@ OPP REF LEG SPY AGR MED COP CRM GOV CVL UAF BUS EDU MIL JUD ELI LAB HLH)	2018-01-28 00:00:00
WARSAW (POL@ REB LEG COP GOV BUS EDU)	Make a visit	GERMAN (DEU@ OPP REF LEG SPY AGR MED COP CRM GOV CVL UAF BUS EDU MIL JUD ELI LAB HLH)	2018-01-28 00:00:00
FILIPINO (PHL@ OPP REF LEG COP GOV CVL BUS EDU JUD ELI LAB HLH)	Make an appeal or request, not specified below	PHILIPPINE (PHL@ OPP CRM CVL JUD SET ELI LAB AGR EDU MIL REF REB COP BUS SPY LEG MED GOV UAF HLH)	2018-01-28 00:00:00
PHILIPPINE (PHL@ OPP CRM CVL JUD SET ELI LAB AGR EDU MIL REF REB COP BUS SPY LEG MED GOV UAF HLH)	Engage in symbolic act	ASEAN (SEA@IGO)	2018-01-28 00:00:00
ACTIVIST (@OPP)	Accuse of war crimes	SYRIA (SYR@ OPP CRM CVL RAD JUD ELI LAB AGR EDU MIL REF IGO REB COP BUS SPY LEG MED GOV UAF HLH)	2018-01-28 00:00:00
KARACHI (PAK@ REB LEG MED COP CRM GOV CVL HRI BUS EDU MIL JUD UAF ELI HLH)	Arrest, detain	POLICE (@COP)	2018-01-28 00:00:00
PAKISTAN (PAK@ OPP CRM CVL RAD JUD ELI LAB SEP AGR EDU MIL REF REB COP HRI BUS SPY LEG MED GOV UAF HLH)	Use conventional military force, not specified below	UNIVERSITY (@EDU)	2018-01-28 00:00:00
PAKISTAN (PAK@ OPP CRM CVL RAD JUD ELI LAB SEP AGR EDU MIL REF REB COP HRI BUS SPY LEG MED GOV UAF HLH)	Make statement, not specificed below	RETIRED (@ELI)	2018-01-28 00:00:00
PAKISTAN (PAK@ OPP CRM CVL RAD JUD ELI LAB SEP AGR EDU MIL REF REB COP HRI BUS SPY LEG MED GOV UAF HLH)	Make a visit	CONGRESSMAN (@LEG)	2018-01-28 00:00:00
PAKISTAN (PAK@ OPP CRM CVL RAD JUD ELI LAB SEP AGR EDU MIL REF REB COP HRI BUS SPY LEG MED GOV UAF HLH)	Make statement, not specificed below	UNITED STATES (USA@ OPP CRM CVL RAD JUD SET ELI LAB AGR EDU MIL REF REB ENV COP HRI BUS SPY LEG MED GOV UAF HLH)	2018-01-28 00:00:00
PAKISTAN (PAK@ OPP CRM CVL RAD JUD ELI LAB SEP AGR EDU MIL REF REB COP HRI BUS SPY LEG MED GOV UAF HLH)	Make optimistic comment	WASHINGTON (USA@ OPP LEG SPY MED COP CRM GOV CVL BUS EDU MIL JUD SET ELI LAB HLH)	2018-01-28 00:00:00
MANILA (PHL@ LEG MED COP GOV UAF BUS EDU MIL JUD ELI HLH)	Make an appeal or request, not specified below	WORKER (@LAB)	2018-01-28 00:00:00
PAKISTAN (PAK@ OPP CRM CVL RAD JUD ELI LAB SEP AGR EDU MIL REF REB COP HRI BUS SPY LEG MED GOV UAF HLH)	Express accord	THE US (USA@ OPP CRM CVL JUD ELI LAB EDU MIL REF REB IMG COP HRI BUS SPY LEG MED GOV UAF HLH)	2018-01-28 00:00:00
PHILIPPINE (PHL@ OPP CRM CVL JUD SET ELI LAB AGR EDU MIL REF REB COP BUS SPY LEG MED GOV UAF HLH)	Make statement, not specificed below	AUSTRALIA (AUS@ OPP CRM CVL RAD JUD SET ELI LAB AGR EDU MIL REF COP HRI BUS SPY LEG MED GOV UAF HLH)	2018-01-28 00:00:00
MINDANAO (PHL@ REB LEG MED COP GOV CVL EDU)	Appeal for judicial cooperation	BUSINESS (@BUS)	2018-01-28 00:00:00
MANILA (PHL@ LEG MED COP GOV UAF BUS EDU MIL JUD ELI HLH)	Threaten, not specified below	BUSINESS LEADER (@BUS)	2018-01-28 00:00:00
DAVAO (PHL@ LEG MED GOV EDU MIL LAB)	Express intent to meet or negotiate	PRESIDENT (@GOV)	2018-01-28 00:00:00
POLISH (POL@ REB OPP LEG MED COP CRM GOV CVL UAF BUS EDU MIL JUD ELI LAB HLH)	Accuse, not specified below	GERMAN (DEU@ OPP REF LEG SPY AGR MED COP CRM GOV CVL UAF BUS EDU MIL JUD ELI LAB HLH)	2018-01-28 00:00:00
DEMOCRATIC PARTY (@ OPP LEG COP GOV BUS JUD)	Make a visit	UNITED STATES (USA@ OPP CRM CVL RAD JUD SET ELI LAB AGR EDU MIL REF REB ENV COP HRI BUS SPY LEG MED GOV UAF HLH)	2018-01-28 00:00:00
POLITICIAN (@ OPP MED GOV UAF BUS MIL ELI)	Criticize or denounce	OBAMA (USA@GOV)	2018-01-28 00:00:00
POLITICIAN (@ OPP MED GOV UAF BUS MIL ELI)	Veto	OBAMA (USA@GOV)	2018-01-28 00:00:00
SUICIDE BOMBER (@REB)	Carry out suicide bombing	KABUL (AFG@ MED COP CRM GOV CVL UAF BUS EDU MIL HLH)	2018-01-28 00:00:00
UPRISING (@REB)	Engage in symbolic act	JEWISH (@ OPP SET LEG MED COP CRM GOV CVL UAF BUS EDU MIL JUD RAD ELI REF HLH)	2018-01-28 00:00:00
ASYLUM SEEKER (@REF)	Host a visit	CANADA (CAN@ REB OPP REF LEG SPY AGR MED COP CRM GOV CVL UAF BUS EDU MIL JUD ELI LAB HLH)	2018-01-28 00:00:00
ASYLUM SEEKER (@REF)	Arrest, detain	CANADA (CAN@ REB OPP REF LEG SPY AGR MED COP CRM GOV CVL UAF BUS EDU MIL JUD ELI LAB HLH)	2018-01-28 00:00:00
REFUGEE (@REF)	Praise or endorse	GERMAN (DEU@ OPP REF LEG SPY AGR MED COP CRM GOV CVL UAF BUS EDU MIL JUD ELI LAB HLH)	2018-01-28 00:00:00
EXPATRIATE (@REF)	Make statement, not specificed below	KUWAIT (KWT@ OPP LEG MED COP CRM GOV CVL HRI BUS MIL JUD ELI LAB HLH)	2018-01-28 00:00:00
POLITICIAN (@ OPP MED GOV UAF BUS MIL ELI)	Make statement, not specificed below	POLISH (POL@ REB OPP LEG MED COP CRM GOV CVL UAF BUS EDU MIL JUD ELI LAB HLH)	2018-01-28 00:00:00
EXPATRIATE (@REF)	Make statement, not specificed below	PHILIPPINE (PHL@ OPP CRM CVL JUD SET ELI LAB AGR EDU MIL REF REB COP BUS SPY LEG MED GOV UAF HLH)	2018-01-28 00:00:00
REFUGEE (@REF)	Host a visit	LAWYER (@JUD)	2018-01-28 00:00:00
REFUGEE (@REF)	Impose administrative sanctions, not specified below	MUSLIM (@ OPP CRM CVL RAD JUD ELI LAB SEP AGR EDU MIL REF REB HRI BUS LEG MED GOV UAF HLH)	2018-01-28 00:00:00
REFUGEE (@REF)	Make a visit	PROTESTER (@OPP)	2018-01-28 00:00:00
REFUGEE (@REF)	Host a visit	PROTESTER (@OPP)	2018-01-28 00:00:00
CLERGY (@ JUD LEG)	Accuse, not specified below	CRIMINAL (@CRM)	2018-01-28 00:00:00
RELIGION (@ REB EDU MED)	Make empathetic comment	MUSLIM (@ OPP CRM CVL RAD JUD ELI LAB SEP AGR EDU MIL REF REB HRI BUS LEG MED GOV UAF HLH)	2018-01-28 00:00:00
BISHOP (@ GOV EDU LEG)	Consider policy option	THE US (USA@ OPP CRM CVL JUD ELI LAB EDU MIL REF REB IMG COP HRI BUS SPY LEG MED GOV UAF HLH)	2018-01-28 00:00:00
BISHOP (@ GOV EDU LEG)	Demand, not specified below	THE US (USA@ OPP CRM CVL JUD ELI LAB EDU MIL REF REB IMG COP HRI BUS SPY LEG MED GOV UAF HLH)	2018-01-28 00:00:00
REFUGEE (@REF)	Make a visit	LAWYER (@JUD)	2018-01-28 00:00:00
POLITICIAN (@ OPP MED GOV UAF BUS MIL ELI)	Acknowledge or claim responsibility	PAKISTAN (PAK@ OPP CRM CVL RAD JUD ELI LAB SEP AGR EDU MIL REF REB COP HRI BUS SPY LEG MED GOV UAF HLH)	2018-01-28 00:00:00
WARSAW (POL@ REB LEG COP GOV BUS EDU)	Use conventional military force, not specified below	GERMAN (DEU@ OPP REF LEG SPY AGR MED COP CRM GOV CVL UAF BUS EDU MIL JUD ELI LAB HLH)	2018-01-28 00:00:00
POLISH (POL@ REB OPP LEG MED COP CRM GOV CVL UAF BUS EDU MIL JUD ELI LAB HLH)	Provide humanitarian aid	FRENCH (FRA@ OPP CRM CVL RAD JUD SET ELI LAB AGR EDU MIL COP HRI BUS SPY LEG MED GOV UAF HLH)	2018-01-28 00:00:00
POLAND (POL@ OPP LEG MED COP GOV CVL UAF BUS EDU MIL JUD SET ELI HLH)	Consult, not specified below	FOREIGN MINIST (@GOV)	2018-01-28 00:00:00
POLAND (POL@ OPP LEG MED COP GOV CVL UAF BUS EDU MIL JUD SET ELI HLH)	Host a visit	SECRETARY OF STATE (@GOV)	2018-01-28 00:00:00
POLAND (POL@ OPP LEG MED COP GOV CVL UAF BUS EDU MIL JUD SET ELI HLH)	Engage in symbolic act	JEWISH (@ OPP SET LEG MED COP CRM GOV CVL UAF BUS EDU MIL JUD RAD ELI REF HLH)	2018-01-28 00:00:00
POLAND (POL@ OPP LEG MED COP GOV CVL UAF BUS EDU MIL JUD SET ELI HLH)	Yield, not specified below	JEWISH (@ OPP SET LEG MED COP CRM GOV CVL UAF BUS EDU MIL JUD RAD ELI REF HLH)	2018-01-28 00:00:00
POLISH (POL@ REB OPP LEG MED COP CRM GOV CVL UAF BUS EDU MIL JUD ELI LAB HLH)	Use conventional military force, not specified below	POLAND (POL@ OPP LEG MED COP GOV CVL UAF BUS EDU MIL JUD SET ELI HLH)	2018-01-28 00:00:00
POLAND (POL@ OPP LEG MED COP GOV CVL UAF BUS EDU MIL JUD SET ELI HLH)	Consult, not specified below	POLISH (POL@ REB OPP LEG MED COP CRM GOV CVL UAF BUS EDU MIL JUD ELI LAB HLH)	2018-01-28 00:00:00
POLAND (POL@ OPP LEG MED COP GOV CVL UAF BUS EDU MIL JUD SET ELI HLH)	Engage in negotiation	POLISH (POL@ REB OPP LEG MED COP CRM GOV CVL UAF BUS EDU MIL JUD ELI LAB HLH)	2018-01-28 00:00:00
POLITICIAN (@ OPP MED GOV UAF BUS MIL ELI)	Acknowledge or claim responsibility	ISLAMABAD (PAK@ LEG MED COP CRM GOV CVL UAF BUS EDU MIL JUD LAB HLH)	2018-01-28 00:00:00
POLAND (POL@ OPP LEG MED COP GOV CVL UAF BUS EDU MIL JUD SET ELI HLH)	Use conventional military force, not specified below	GERMAN (DEU@ OPP REF LEG SPY AGR MED COP CRM GOV CVL UAF BUS EDU MIL JUD ELI LAB HLH)	2018-01-28 00:00:00
POLISH (POL@ REB OPP LEG MED COP CRM GOV CVL UAF BUS EDU MIL JUD ELI LAB HLH)	Engage in negotiation	SECRETARY OF STATE (@GOV)	2018-01-28 00:00:00
POLISH (POL@ REB OPP LEG MED COP CRM GOV CVL UAF BUS EDU MIL JUD ELI LAB HLH)	Consult, not specified below	POLAND (POL@ OPP LEG MED COP GOV CVL UAF BUS EDU MIL JUD SET ELI HLH)	2018-01-28 00:00:00
POLISH (POL@ REB OPP LEG MED COP CRM GOV CVL UAF BUS EDU MIL JUD ELI LAB HLH)	Engage in negotiation	POLAND (POL@ OPP LEG MED COP GOV CVL UAF BUS EDU MIL JUD SET ELI HLH)	2018-01-28 00:00:00
NORTH KOREA (PRK@ OPP REF LEG AGR MED COP GOV CVL BUS EDU MIL JUD ELI LAB)	Provide economic aid	SOUTH KOREA (KOR@ OPP LEG SPY AGR MED COP CRM GOV CVL BUS EDU MIL JUD ELI LAB HLH)	2018-01-28 00:00:00
NORTH KOREA (PRK@ OPP REF LEG AGR MED COP GOV CVL BUS EDU MIL JUD ELI LAB)	Make optimistic comment	RADIO FREE ASIA (USA@GOV)	2018-01-28 00:00:00
ANTONIO GUTERRES (PRT@ELI)	Praise or endorse	CIVILIAN (@CVL)	2018-01-28 00:00:00
PALESTINIAN (PSE@ OPP CRM CVL RAD JUD ELI LAB SEP AGR EDU REF REB COP HRI BUS SPY LEG MED GOV UAF HLH)	Consult, not specified below	ISRAEL (ISR@ OPP CRM CVL RAD JUD SET ELI LAB SEP AGR EDU MIL REF REB COP HRI BUS SPY LEG MED GOV UAF HLH)	2018-01-28 00:00:00
PALESTINIAN (PSE@ OPP CRM CVL RAD JUD ELI LAB SEP AGR EDU REF REB COP HRI BUS SPY LEG MED GOV UAF HLH)	Halt negotiations	ISRAEL (ISR@ OPP CRM CVL RAD JUD SET ELI LAB SEP AGR EDU MIL REF REB COP HRI BUS SPY LEG MED GOV UAF HLH)	2018-01-28 00:00:00
PALESTINIAN (PSE@ OPP CRM CVL RAD JUD ELI LAB SEP AGR EDU REF REB COP HRI BUS SPY LEG MED GOV UAF HLH)	Accede to demands for change in leadership	THE US (USA@ OPP CRM CVL JUD ELI LAB EDU MIL REF REB IMG COP HRI BUS SPY LEG MED GOV UAF HLH)	2018-01-28 00:00:00
POLITICIAN (@ OPP MED GOV UAF BUS MIL ELI)	Praise or endorse	GOVERNOR (@GOV)	2018-01-28 00:00:00
ITALY (ITA@ IGO OPP LEG MED COP CRM GOV CVL HRI BUS EDU MIL JUD ELI LAB HLH)	Make statement, not specificed below	UNITED STATES (USA@ OPP CRM CVL RAD JUD SET ELI LAB AGR EDU MIL REF REB ENV COP HRI BUS SPY LEG MED GOV UAF HLH)	2018-01-28 00:00:00
ITALY (ITA@ IGO OPP LEG MED COP CRM GOV CVL HRI BUS EDU MIL JUD ELI LAB HLH)	Make statement, not specificed below	EMPLOYEE (@LAB)	2018-01-28 00:00:00
ITALIAN (ITA@ LEG MED COP CRM GOV CVL BUS EDU MIL JUD ELI LAB HLH)	Use conventional military force, not specified below	UNITED KINGDOM (GBR@ OPP CRM CVL RAD JUD SET ELI LAB AGR EDU MIL REF REB ENV COP HRI BUS SPY LEG MED GOV UAF HLH)	2018-01-28 00:00:00
FRANCE (FRA@ REB OPP LEG SPY AGR MED COP CRM GOV CVL UAF BUS EDU MIL JUD RAD ELI LAB HLH)	Consult, not specified below	PRODUCER (@BUS)	2018-01-28 00:00:00
FRENCH (FRA@ OPP CRM CVL RAD JUD SET ELI LAB AGR EDU MIL COP HRI BUS SPY LEG MED GOV UAF HLH)	Praise or endorse	IRAN (IRN@ OPP CRM CVL RAD JUD ELI LAB SEP EDU MIL REF REB COP HRI BUS SPY LEG MED GOV UAF HLH)	2018-01-28 00:00:00
FRANCE (FRA@ REB OPP LEG SPY AGR MED COP CRM GOV CVL UAF BUS EDU MIL JUD RAD ELI LAB HLH)	Praise or endorse	IRAN (IRN@ OPP CRM CVL RAD JUD ELI LAB SEP EDU MIL REF REB COP HRI BUS SPY LEG MED GOV UAF HLH)	2018-01-28 00:00:00
FRANCE (FRA@ REB OPP LEG SPY AGR MED COP CRM GOV CVL UAF BUS EDU MIL JUD RAD ELI LAB HLH)	Make statement, not specificed below	NEWSPAPER (@MED)	2018-01-28 00:00:00
FRANCE (FRA@ REB OPP LEG SPY AGR MED COP CRM GOV CVL UAF BUS EDU MIL JUD RAD ELI LAB HLH)	Make optimistic comment	NEWSPAPER (@MED)	2018-01-28 00:00:00
FRANCE (FRA@ REB OPP LEG SPY AGR MED COP CRM GOV CVL UAF BUS EDU MIL JUD RAD ELI LAB HLH)	Accuse, not specified below	ISLAMIC (@ REB OPP LEG MED CRM GOV CVL UAF BUS EDU MIL RAD REF)	2018-01-28 00:00:00
FRANCE (FRA@ REB OPP LEG SPY AGR MED COP CRM GOV CVL UAF BUS EDU MIL JUD RAD ELI LAB HLH)	Consult, not specified below	NIGERIA (NGA@ OPP CRM CVL JUD SET ELI LAB AGR EDU MIL REF REB COP HRI BUS SPY LEG MED GOV UAF HLH)	2018-01-28 00:00:00
PARIS (FRA@ OPP LEG AGR MED COP CRM GOV CVL HRI BUS EDU UAF JUD ELI HLH)	Praise or endorse	SYRIA (SYR@ OPP CRM CVL RAD JUD ELI LAB AGR EDU MIL REF IGO REB COP BUS SPY LEG MED GOV UAF HLH)	2018-01-28 00:00:00
FIJIAN (FJI@ GOV COP BUS)	Engage in diplomatic cooperation, not specified below	FIJI (FJI@ OPP LEG AGR MED COP CRM GOV CVL BUS EDU MIL JUD ELI LAB HLH)	2018-01-28 00:00:00
FRANCE (FRA@ REB OPP LEG SPY AGR MED COP CRM GOV CVL UAF BUS EDU MIL JUD RAD ELI LAB HLH)	Praise or endorse	SYRIA (SYR@ OPP CRM CVL RAD JUD ELI LAB AGR EDU MIL REF IGO REB COP BUS SPY LEG MED GOV UAF HLH)	2018-01-28 00:00:00
PARIS (FRA@ OPP LEG AGR MED COP CRM GOV CVL HRI BUS EDU UAF JUD ELI HLH)	Criticize or denounce	SYRIA (SYR@ OPP CRM CVL RAD JUD ELI LAB AGR EDU MIL REF IGO REB COP BUS SPY LEG MED GOV UAF HLH)	2018-01-28 00:00:00
FRANCE (FRA@ REB OPP LEG SPY AGR MED COP CRM GOV CVL UAF BUS EDU MIL JUD RAD ELI LAB HLH)	Criticize or denounce	SYRIA (SYR@ OPP CRM CVL RAD JUD ELI LAB AGR EDU MIL REF IGO REB COP BUS SPY LEG MED GOV UAF HLH)	2018-01-28 00:00:00
FRANCE (FRA@ REB OPP LEG SPY AGR MED COP CRM GOV CVL UAF BUS EDU MIL JUD RAD ELI LAB HLH)	Accuse, not specified below	SYRIA (SYR@ OPP CRM CVL RAD JUD ELI LAB AGR EDU MIL REF IGO REB COP BUS SPY LEG MED GOV UAF HLH)	2018-01-28 00:00:00
BRITAIN (GBR@ OPP LEG AGR MED COP CRM GOV CVL UAF BUS EDU MIL ELI LAB HLH)	Host a visit	AUSTRALIA (AUS@ OPP CRM CVL RAD JUD SET ELI LAB AGR EDU MIL REF COP HRI BUS SPY LEG MED GOV UAF HLH)	2018-01-28 00:00:00
UNITED KINGDOM (GBR@ OPP CRM CVL RAD JUD SET ELI LAB AGR EDU MIL REF REB ENV COP HRI BUS SPY LEG MED GOV UAF HLH)	Consult, not specified below	DAVOS (CHE@ LEG MED COP CRM GOV CVL BUS EDU)	2018-01-28 00:00:00
UNITED KINGDOM (GBR@ OPP CRM CVL RAD JUD SET ELI LAB AGR EDU MIL REF REB ENV COP HRI BUS SPY LEG MED GOV UAF HLH)	Make empathetic comment	CHRISTIAN (@ OPP REF LEG SEP AGR MED COP GOV CVL UAF BUS EDU MIL JUD LAB HLH)	2018-01-28 00:00:00
FIJIAN (FJI@ GOV COP BUS)	Make an appeal or request, not specified below	FIJI (FJI@ OPP LEG AGR MED COP CRM GOV CVL BUS EDU MIL JUD ELI LAB HLH)	2018-01-28 00:00:00
EUROPEAN (EUR@ LEG AGR MED COP CRM GOV CVL BUS EDU MIL JUD SET ELI LAB SPY)	Praise or endorse	THE WHITE HOUSE (USA@GOV)	2018-01-28 00:00:00
ACTOR (@ELI)	Accuse, not specified below	GOVERNOR (@GOV)	2018-01-28 00:00:00
RETIRED (@ELI)	Make statement, not specificed below	ATTORNEY (@JUD)	2018-01-28 00:00:00
RETIRED (@ELI)	Make statement, not specificed below	PAKISTAN (PAK@ OPP CRM CVL RAD JUD ELI LAB SEP AGR EDU MIL REF REB COP HRI BUS SPY LEG MED GOV UAF HLH)	2018-01-28 00:00:00
RETIRED (@ELI)	Acknowledge or claim responsibility	PAKISTAN (PAK@ OPP CRM CVL RAD JUD ELI LAB SEP AGR EDU MIL REF REB COP HRI BUS SPY LEG MED GOV UAF HLH)	2018-01-28 00:00:00
RETIRED (@ELI)	Acknowledge or claim responsibility	ISLAMABAD (PAK@ LEG MED COP CRM GOV CVL UAF BUS EDU MIL JUD LAB HLH)	2018-01-28 00:00:00
CATALONIA (ESP@ LEG SEP GOV CVL ELI)	Host a visit	SPAIN (ESP@ OPP LEG SEP AGR MED COP CRM GOV CVL UAF BUS EDU MIL JUD ELI HLH)	2018-01-28 00:00:00
BARCELONA (ESP@ GOV HLH LEG)	Demand, not specified below	PRESIDENT (@GOV)	2018-01-28 00:00:00
MADRID (ESP@ LEG MED COP GOV CVL BUS EDU MIL JUD LAB)	Make an appeal or request, not specified below	BAJA CALIFORNIA (MEX@ GOV)	2018-01-28 00:00:00
MADRID (ESP@ LEG MED COP GOV CVL BUS EDU MIL JUD LAB)	Ease administrative sanctions, not specified below	BAJA CALIFORNIA (MEX@ GOV)	2018-01-28 00:00:00
FINN (FIN@ JUD BUS)	Reject accusation, deny responsibility	UNITED STATES (USA@ OPP CRM CVL RAD JUD SET ELI LAB AGR EDU MIL REF REB ENV COP HRI BUS SPY LEG MED GOV UAF HLH)	2018-01-28 00:00:00
SPAIN (ESP@ OPP LEG SEP AGR MED COP CRM GOV CVL UAF BUS EDU MIL JUD ELI HLH)	Ease administrative sanctions, not specified below	MEXICO (MEX@ OPP LEG SPY AGR MED COP CRM GOV CVL HRI BUS EDU MIL JUD UAF ELI LAB HLH)	2018-01-28 00:00:00
SPAIN (ESP@ OPP LEG SEP AGR MED COP CRM GOV CVL UAF BUS EDU MIL JUD ELI HLH)	Use conventional military force, not specified below	MEXICO (MEX@ OPP LEG SPY AGR MED COP CRM GOV CVL HRI BUS EDU MIL JUD UAF ELI LAB HLH)	2018-01-28 00:00:00
MADRID (ESP@ LEG MED COP GOV CVL BUS EDU MIL JUD LAB)	Use conventional military force, not specified below	MEXICO (MEX@ OPP LEG SPY AGR MED COP CRM GOV CVL HRI BUS EDU MIL JUD UAF ELI LAB HLH)	2018-01-28 00:00:00
SPAIN (ESP@ OPP LEG SEP AGR MED COP CRM GOV CVL UAF BUS EDU MIL JUD ELI HLH)	Make a visit	CATALONIA (ESP@ LEG SEP GOV CVL ELI)	2018-01-28 00:00:00
CATALONIA (ESP@ LEG SEP GOV CVL ELI)	Make a visit	BELGIUM (BEL@ REB OPP LEG MED COP CRM GOV CVL UAF BUS EDU MIL JUD RAD ELI REF HLH)	2018-01-28 00:00:00
ETHIOPIA (ETH@ REB OPP LEG MED COP GOV CVL UAF BUS EDU MIL JUD ELI REF SPY)	Make statement, not specificed below	UNITED KINGDOM (GBR@ OPP CRM CVL RAD JUD SET ELI LAB AGR EDU MIL REF REB ENV COP HRI BUS SPY LEG MED GOV UAF HLH)	2018-01-28 00:00:00
EUROPEAN (EUR@ LEG AGR MED COP CRM GOV CVL BUS EDU MIL JUD SET ELI LAB SPY)	Host a visit	CZECH (CZE@ OPP LEG MED COP CRM GOV CVL BUS EDU MIL JUD ELI LAB)	2018-01-28 00:00:00
EUROPE (EUR@ REF LEG SPY AGR MED COP GOV CVL BUS EDU MIL ELI LAB HLH)	Praise or endorse	MUSLIM MIGRANT (@)	2018-01-28 00:00:00
EUROPEAN (EUR@ LEG AGR MED COP CRM GOV CVL BUS EDU MIL JUD SET ELI LAB SPY)	Praise or endorse	UNITED STATES (USA@ OPP CRM CVL RAD JUD SET ELI LAB AGR EDU MIL REF REB ENV COP HRI BUS SPY LEG MED GOV UAF HLH)	2018-01-28 00:00:00
RETIRED (@ELI)	Make an appeal or request, not specified below	BUSINESS (@BUS)	2018-01-28 00:00:00
LONDON (GBR@ OPP LEG MED COP CRM GOV CVL UAF BUS EDU JUD ELI HLH)	Return, release, not specified below	POLICE (@COP)	2018-01-28 00:00:00
BRITAIN (GBR@ OPP LEG AGR MED COP CRM GOV CVL UAF BUS EDU MIL ELI LAB HLH)	Investigate, not specified below	SYRIA (SYR@ OPP CRM CVL RAD JUD ELI LAB AGR EDU MIL REF IGO REB COP BUS SPY LEG MED GOV UAF HLH)	2018-01-28 00:00:00
BRITAIN (GBR@ OPP LEG AGR MED COP CRM GOV CVL UAF BUS EDU MIL ELI LAB HLH)	Make optimistic comment	TURKISH (TUR@ REB OPP REF LEG SPY MED COP CRM GOV CVL UAF BUS EDU MIL JUD ELI LAB HLH)	2018-01-28 00:00:00
BRITAIN (GBR@ OPP LEG AGR MED COP CRM GOV CVL UAF BUS EDU MIL ELI LAB HLH)	Make optimistic comment	TURKEY (TUR@ OPP CRM CVL JUD SET ELI LAB SEP AGR EDU MIL REF REB ENV COP BUS SPY LEG MED GOV UAF HLH)	2018-01-28 00:00:00
BRITAIN (GBR@ OPP LEG AGR MED COP CRM GOV CVL UAF BUS EDU MIL ELI LAB HLH)	Employ aerial weapons, not specified below	TURKISH (TUR@ REB OPP REF LEG SPY MED COP CRM GOV CVL UAF BUS EDU MIL JUD ELI LAB HLH)	2018-01-28 00:00:00
BRITAIN (GBR@ OPP LEG AGR MED COP CRM GOV CVL UAF BUS EDU MIL ELI LAB HLH)	Employ aerial weapons, not specified below	TURKEY (TUR@ OPP CRM CVL JUD SET ELI LAB SEP AGR EDU MIL REF REB ENV COP BUS SPY LEG MED GOV UAF HLH)	2018-01-28 00:00:00
LONDON (GBR@ OPP LEG MED COP CRM GOV CVL UAF BUS EDU JUD ELI HLH)	Make statement, not specificed below	UNITED STATES (USA@ OPP CRM CVL RAD JUD SET ELI LAB AGR EDU MIL REF REB ENV COP HRI BUS SPY LEG MED GOV UAF HLH)	2018-01-28 00:00:00
UNITED KINGDOM (GBR@ OPP CRM CVL RAD JUD SET ELI LAB AGR EDU MIL REF REB ENV COP HRI BUS SPY LEG MED GOV UAF HLH)	Make an appeal or request, not specified below	UNITED STATES (USA@ OPP CRM CVL RAD JUD SET ELI LAB AGR EDU MIL REF REB ENV COP HRI BUS SPY LEG MED GOV UAF HLH)	2018-01-28 00:00:00
UNITED KINGDOM (GBR@ OPP CRM CVL RAD JUD SET ELI LAB AGR EDU MIL REF REB ENV COP HRI BUS SPY LEG MED GOV UAF HLH)	Praise or endorse	UNITED STATES (USA@ OPP CRM CVL RAD JUD SET ELI LAB AGR EDU MIL REF REB ENV COP HRI BUS SPY LEG MED GOV UAF HLH)	2018-01-28 00:00:00
UNITED KINGDOM (GBR@ OPP CRM CVL RAD JUD SET ELI LAB AGR EDU MIL REF REB ENV COP HRI BUS SPY LEG MED GOV UAF HLH)	Make empathetic comment	SIKH (@ COP GOV CVL MIL)	2018-01-28 00:00:00
UNITED KINGDOM (GBR@ OPP CRM CVL RAD JUD SET ELI LAB AGR EDU MIL REF REB ENV COP HRI BUS SPY LEG MED GOV UAF HLH)	Use conventional military force, not specified below	THE US (USA@ OPP CRM CVL JUD ELI LAB EDU MIL REF REB IMG COP HRI BUS SPY LEG MED GOV UAF HLH)	2018-01-28 00:00:00
UNITED KINGDOM (GBR@ OPP CRM CVL RAD JUD SET ELI LAB AGR EDU MIL REF REB ENV COP HRI BUS SPY LEG MED GOV UAF HLH)	Consult, not specified below	JORDAN (JOR@ REB OPP LEG SPY AGR MED COP CRM GOV CVL BUS EDU MIL JUD ELI REF HLH)	2018-01-28 00:00:00
UNITED KINGDOM (GBR@ OPP CRM CVL RAD JUD SET ELI LAB AGR EDU MIL REF REB ENV COP HRI BUS SPY LEG MED GOV UAF HLH)	Engage in negotiation	JORDAN (JOR@ REB OPP LEG SPY AGR MED COP CRM GOV CVL BUS EDU MIL JUD ELI REF HLH)	2018-01-28 00:00:00
GHANA (GHA@ OPP LEG MED COP CRM GOV CVL BUS EDU MIL JUD ELI REF HLH)	Criticize or denounce	THE POOR (@CVL)	2018-01-28 00:00:00
PRIME MINISTER (@GOV)	Host a visit	AUSTRALIA (AUS@ OPP CRM CVL RAD JUD SET ELI LAB AGR EDU MIL REF COP HRI BUS SPY LEG MED GOV UAF HLH)	2018-01-28 00:00:00
DEPUTY PRIME MINISTER (@GOV)	Disapprove, not specified below	AUSTRALIA (AUS@ OPP CRM CVL RAD JUD SET ELI LAB AGR EDU MIL REF COP HRI BUS SPY LEG MED GOV UAF HLH)	2018-01-28 00:00:00
GOVERNOR (@GOV)	Impose administrative sanctions, not specified below	AUSTRALIA (AUS@ OPP CRM CVL RAD JUD SET ELI LAB AGR EDU MIL REF COP HRI BUS SPY LEG MED GOV UAF HLH)	2018-01-28 00:00:00
ENERGY SECRETARY (@GOV)	Use conventional military force, not specified below	MURRAY (AUS@ LEG MED COP GOV BUS EDU MIL JUD SPY)	2018-01-28 00:00:00
UNITED KINGDOM (GBR@ OPP CRM CVL RAD JUD SET ELI LAB AGR EDU MIL REF REB ENV COP HRI BUS SPY LEG MED GOV UAF HLH)	Make empathetic comment	RELIGION (@ REB EDU MED)	2018-01-28 00:00:00
UNITED KINGDOM (GBR@ OPP CRM CVL RAD JUD SET ELI LAB AGR EDU MIL REF REB ENV COP HRI BUS SPY LEG MED GOV UAF HLH)	Make optimistic comment	COLLEGE (@EDU)	2018-01-28 00:00:00
BRITISH (GBR@ OPP CRM CVL JUD SET ELI LAB AGR EDU MIL REF COP HRI BUS SPY LEG MED GOV UAF HLH)	Make statement, not specificed below	UNITED KINGDOM (GBR@ OPP CRM CVL RAD JUD SET ELI LAB AGR EDU MIL REF REB ENV COP HRI BUS SPY LEG MED GOV UAF HLH)	2018-01-28 00:00:00
UNITED KINGDOM (GBR@ OPP CRM CVL RAD JUD SET ELI LAB AGR EDU MIL REF REB ENV COP HRI BUS SPY LEG MED GOV UAF HLH)	Make empathetic comment	HINDU ( SAS@ OPP REF LEG MED GOV CVL UAF BUS EDU RAD LAB HLH)	2018-01-28 00:00:00
BRITISH (GBR@ OPP CRM CVL JUD SET ELI LAB AGR EDU MIL REF COP HRI BUS SPY LEG MED GOV UAF HLH)	Praise or endorse	IRAN (IRN@ OPP CRM CVL RAD JUD ELI LAB SEP EDU MIL REF REB COP HRI BUS SPY LEG MED GOV UAF HLH)	2018-01-28 00:00:00
BRITISH (GBR@ OPP CRM CVL JUD SET ELI LAB AGR EDU MIL REF COP HRI BUS SPY LEG MED GOV UAF HLH)	Express intent to engage in material cooperation, not specified below	ITALIAN (ITA@ LEG MED COP CRM GOV CVL BUS EDU MIL JUD ELI LAB HLH)	2018-01-28 00:00:00
UNITED KINGDOM (GBR@ OPP CRM CVL RAD JUD SET ELI LAB AGR EDU MIL REF REB ENV COP HRI BUS SPY LEG MED GOV UAF HLH)	Accuse, not specified below	ITALY (ITA@ IGO OPP LEG MED COP CRM GOV CVL HRI BUS EDU MIL JUD ELI LAB HLH)	2018-01-28 00:00:00
UNITED KINGDOM (GBR@ OPP CRM CVL RAD JUD SET ELI LAB AGR EDU MIL REF REB ENV COP HRI BUS SPY LEG MED GOV UAF HLH)	Use unconventional violence, not specified below	ITALY (ITA@ IGO OPP LEG MED COP CRM GOV CVL HRI BUS EDU MIL JUD ELI LAB HLH)	2018-01-28 00:00:00
BRITISH (GBR@ OPP CRM CVL JUD SET ELI LAB AGR EDU MIL REF COP HRI BUS SPY LEG MED GOV UAF HLH)	Use conventional military force, not specified below	ITALIAN (ITA@ LEG MED COP CRM GOV CVL BUS EDU MIL JUD ELI LAB HLH)	2018-01-28 00:00:00
UNITED KINGDOM (GBR@ OPP CRM CVL RAD JUD SET ELI LAB AGR EDU MIL REF REB ENV COP HRI BUS SPY LEG MED GOV UAF HLH)	Arrest, detain	ADVOCATE (@JUD)	2018-01-28 00:00:00
UNITED KINGDOM (GBR@ OPP CRM CVL RAD JUD SET ELI LAB AGR EDU MIL REF REB ENV COP HRI BUS SPY LEG MED GOV UAF HLH)	Make a visit	TELEVISION (@MED)	2018-01-28 00:00:00
UNITED KINGDOM (GBR@ OPP CRM CVL RAD JUD SET ELI LAB AGR EDU MIL REF REB ENV COP HRI BUS SPY LEG MED GOV UAF HLH)	Make empathetic comment	MUSLIM (@ OPP CRM CVL RAD JUD ELI LAB SEP AGR EDU MIL REF REB HRI BUS LEG MED GOV UAF HLH)	2018-01-28 00:00:00
BRITAIN (GBR@ OPP LEG AGR MED COP CRM GOV CVL UAF BUS EDU MIL ELI LAB HLH)	Accuse, not specified below	NORTH KOREAN (PRK@ OPP REF LEG MED COP GOV CVL UAF BUS EDU MIL ELI LAB HLH)	2018-01-28 00:00:00
DEPARTMENT OF FOREIGN AFFAIRS (@GOV)	Make statement, not specificed below	AUSTRALIAN (AUS@ ENV OPP REF LEG SPY AGR MED COP CRM GOV CVL BUS EDU MIL JUD ELI LAB HLH)	2018-01-28 00:00:00
NASSER (EGY@ GOV EDU JUD HLH)	Praise or endorse	URUGUAY (URY@ LEG AGR MED GOV CVL MIL)	2018-01-28 00:00:00
RESIDENTS (@CVL)	Praise or endorse	REBEL (@REB)	2018-01-28 00:00:00
RESIDENTS (@CVL)	Make a visit	ALEPPO (SYR@ CVL UAF EDU HLH)	2018-01-28 00:00:00
INDIGENOUS PEOPLE (@CVL)	Express intent to meet or negotiate	UNITED STATES (USA@ OPP CRM CVL RAD JUD SET ELI LAB AGR EDU MIL REF REB ENV COP HRI BUS SPY LEG MED GOV UAF HLH)	2018-01-28 00:00:00
POPULATION (@CVL)	Express intent to meet or negotiate	UNITED STATES (USA@ OPP CRM CVL RAD JUD SET ELI LAB AGR EDU MIL REF REB ENV COP HRI BUS SPY LEG MED GOV UAF HLH)	2018-01-28 00:00:00
MIGRANT (@CVL)	Make a visit	UNITED STATES (USA@ OPP CRM CVL RAD JUD SET ELI LAB AGR EDU MIL REF REB ENV COP HRI BUS SPY LEG MED GOV UAF HLH)	2018-01-28 00:00:00
MIGRANT (@CVL)	Host a visit	UNITED STATES (USA@ OPP CRM CVL RAD JUD SET ELI LAB AGR EDU MIL REF REB ENV COP HRI BUS SPY LEG MED GOV UAF HLH)	2018-01-28 00:00:00
SETTLEMENT (@CVL)	Host a visit	PHILADELPHIA (USA@ OPP LEG MED COP CRM GOV CVL BUS EDU MIL JUD ELI HLH)	2018-01-28 00:00:00
POPULATION (@CVL)	Engage in diplomatic cooperation, not specified below	UNITED STATES (USA@ OPP CRM CVL RAD JUD SET ELI LAB AGR EDU MIL REF REB ENV COP HRI BUS SPY LEG MED GOV UAF HLH)	2018-01-28 00:00:00
RESIDENTS (@CVL)	Provide aid, not specified below	UNITED STATES (USA@ OPP CRM CVL RAD JUD SET ELI LAB AGR EDU MIL REF REB ENV COP HRI BUS SPY LEG MED GOV UAF HLH)	2018-01-28 00:00:00
CIVILIAN (@CVL)	Consult, not specified below	POLISH (POL@ REB OPP LEG MED COP CRM GOV CVL UAF BUS EDU MIL JUD ELI LAB HLH)	2018-01-28 00:00:00
COMMUNITY (@CVL)	Provide economic aid	MASSACHUSETTS (USA@ LEG MED COP GOV CVL BUS EDU MIL JUD ELI HLH)	2018-01-28 00:00:00
POPULATION (@CVL)	Use conventional military force, not specified below	UNITED STATES (USA@ OPP CRM CVL RAD JUD SET ELI LAB AGR EDU MIL REF REB ENV COP HRI BUS SPY LEG MED GOV UAF HLH)	2018-01-28 00:00:00
COMMUNITY (@CVL)	Acknowledge or claim responsibility	UNITED STATES (USA@ OPP CRM CVL RAD JUD SET ELI LAB AGR EDU MIL REF REB ENV COP HRI BUS SPY LEG MED GOV UAF HLH)	2018-01-28 00:00:00
COMMUNITY (@CVL)	Make a visit	UNIVERSITY (@EDU)	2018-01-28 00:00:00
COMMUNITY (@CVL)	Make a visit	UNITED STATES (USA@ OPP CRM CVL RAD JUD SET ELI LAB AGR EDU MIL REF REB ENV COP HRI BUS SPY LEG MED GOV UAF HLH)	2018-01-28 00:00:00
CZECH (CZE@ OPP LEG MED COP CRM GOV CVL BUS EDU MIL JUD ELI LAB)	Make a visit	EUROPEAN (EUR@ LEG AGR MED COP CRM GOV CVL BUS EDU MIL JUD SET ELI LAB SPY)	2018-01-28 00:00:00
PRAGUE (CZE@ MED COP GOV CVL EDU LAB)	Make optimistic comment	TELEVISION (@MED)	2018-01-28 00:00:00
CZECH (CZE@ OPP LEG MED COP CRM GOV CVL BUS EDU MIL JUD ELI LAB)	Consider policy option	RUSSIAN (RUS@ REB OPP LEG SEP SPY MED COP CRM GOV CVL HRI BUS EDU MIL JUD UAF ELI LAB HLH)	2018-01-28 00:00:00
VILLAGE (@CVL)	Impose administrative sanctions, not specified below	UNITED STATES (USA@ OPP CRM CVL RAD JUD SET ELI LAB AGR EDU MIL REF REB ENV COP HRI BUS SPY LEG MED GOV UAF HLH)	2018-01-28 00:00:00
VILLAGER (@CVL)	Impose administrative sanctions, not specified below	ACTIVIST (@OPP)	2018-01-28 00:00:00
PIRATE (@CRM)	Engage in material cooperation, not specified below	COCA COLA (USA@MNC)	2018-01-28 00:00:00
ARSONIST (@CRM)	Arrest, detain	MONASTERY (@)	2018-01-28 00:00:00
OUTLAW (@CRM)	Make a visit	SAN FRANCISCO (USA@ REB OPP MED COP CRM GOV CVL BUS EDU JUD ELI LAB HLH)	2018-01-28 00:00:00
CUBA (CUB@ OPP LEG SPY MED COP CRM GOV CVL HRI BUS EDU MIL JUD ELI HLH)	Make a visit	UNITED STATES (USA@ OPP CRM CVL RAD JUD SET ELI LAB AGR EDU MIL REF REB ENV COP HRI BUS SPY LEG MED GOV UAF HLH)	2018-01-28 00:00:00
RESIDENTS (@CVL)	Make pessimistic comment	BANK (@BUS)	2018-01-28 00:00:00
COMMUNITY (@CVL)	Praise or endorse	CHRISTIAN (@ OPP REF LEG SEP AGR MED COP GOV CVL UAF BUS EDU MIL JUD LAB HLH)	2018-01-28 00:00:00
COMMUNITY (@CVL)	Acknowledge or claim responsibility	DEPUTY (@COP)	2018-01-28 00:00:00
COMMUNITY (@CVL)	Praise or endorse	POLICE OFFICER (@COP)	2018-01-28 00:00:00
RESIDENTS (@CVL)	Complain officially	CRIMINAL (@CRM)	2018-01-28 00:00:00
COMMUNITY (@CVL)	Express intent to release persons or property	STUDENT (@EDU)	2018-01-28 00:00:00
RESIDENTS (@CVL)	Make pessimistic comment	FRANCE (FRA@ REB OPP LEG SPY AGR MED COP CRM GOV CVL UAF BUS EDU MIL JUD RAD ELI LAB HLH)	2018-01-28 00:00:00
POPULATION (@CVL)	Express intent to meet or negotiate	PRESIDENT (@GOV)	2018-01-28 00:00:00
MIGRANT (@CVL)	Host a visit	PRIME MINISTER (@GOV)	2018-01-28 00:00:00
POPULATION (@CVL)	Engage in diplomatic cooperation, not specified below	PRESIDENT (@GOV)	2018-01-28 00:00:00
SETTLEMENT (@CVL)	Return, release, not specified below	PRINCE (@GOV)	2018-01-28 00:00:00
TRAVELER (@CVL)	Host a visit	LAWYER (@JUD)	2018-01-28 00:00:00
TOURIST (@CVL)	Investigate, not specified below	WORKER (@LAB)	2018-01-28 00:00:00
RESIDENTS (@CVL)	Host a visit	MEXICO (MEX@ OPP LEG SPY AGR MED COP CRM GOV CVL HRI BUS EDU MIL JUD UAF ELI LAB HLH)	2018-01-28 00:00:00
RESIDENTS (@CVL)	Make statement, not specificed below	NIGERIA (NGA@ OPP CRM CVL JUD SET ELI LAB AGR EDU MIL REF REB COP HRI BUS SPY LEG MED GOV UAF HLH)	2018-01-28 00:00:00
POPULATION (@CVL)	Make an appeal or request, not specified below	GOVERNMENT (@GOV)	2018-01-28 00:00:00
MILOS ZEMAN (CZE@ELI)	Make an appeal or request, not specified below	CZECH REPUBLIC (CZE@ OPP LEG SPY MED COP CRM GOV CVL BUS EDU MIL JUD HLH)	2018-01-28 00:00:00
GERMAN (DEU@ OPP REF LEG SPY AGR MED COP CRM GOV CVL UAF BUS EDU MIL JUD ELI LAB HLH)	Make an appeal or request, not specified below	CHINESE (CHN@ IGO REB OPP LEG SPY MED COP CRM GOV CVL HRI BUS EDU MIL JUD ELI LAB HLH)	2018-01-28 00:00:00
STUDENT (@EDU)	Use conventional military force, not specified below	PAKISTAN (PAK@ OPP CRM CVL RAD JUD ELI LAB SEP AGR EDU MIL REF REB COP HRI BUS SPY LEG MED GOV UAF HLH)	2018-01-28 00:00:00
UNIVERSITY (@EDU)	Use conventional military force, not specified below	PAKISTAN (PAK@ OPP CRM CVL RAD JUD ELI LAB SEP AGR EDU MIL REF REB COP HRI BUS SPY LEG MED GOV UAF HLH)	2018-01-28 00:00:00
COLLEGE (@EDU)	Use conventional military force, not specified below	PAKISTAN (PAK@ OPP CRM CVL RAD JUD ELI LAB SEP AGR EDU MIL REF REB COP HRI BUS SPY LEG MED GOV UAF HLH)	2018-01-28 00:00:00
PROFESSOR (@EDU)	Consult, not specified below	SWEDEN (SWE@ OPP LEG MED COP CRM GOV CVL HRI BUS EDU MIL JUD ELI LAB HLH)	2018-01-28 00:00:00
PROFESSOR (@EDU)	Make a visit	SWEDEN (SWE@ OPP LEG MED COP CRM GOV CVL HRI BUS EDU MIL JUD ELI LAB HLH)	2018-01-28 00:00:00
PROFESSOR (@EDU)	Engage in material cooperation, not specified below	SWEDEN (SWE@ OPP LEG MED COP CRM GOV CVL HRI BUS EDU MIL JUD ELI LAB HLH)	2018-01-28 00:00:00
SCHOOL (@EDU)	Make an appeal or request, not specified below	UNITED STATES (USA@ OPP CRM CVL RAD JUD SET ELI LAB AGR EDU MIL REF REB ENV COP HRI BUS SPY LEG MED GOV UAF HLH)	2018-01-28 00:00:00
STUDENT (@EDU)	Appeal for economic aid	CONNECTICUT (USA@ LEG MED COP GOV CVL BUS EDU MIL JUD ELI LAB HLH)	2018-01-28 00:00:00
STUDENT (@EDU)	Make a visit	AMERICAN (USA@ REB OPP LEG SPY AGR MED COP CRM GOV CVL UAF BUS EDU MIL JUD SET ELI LAB HLH)	2018-01-28 00:00:00
STUDENT (@EDU)	Make a visit	NEW YORK (USA@ OPP REF LEG SPY AGR MED COP CRM GOV CVL BUS EDU MIL JUD ELI LAB HLH)	2018-01-28 00:00:00
SCHOOL (@EDU)	Host a visit	UNITED STATES (USA@ OPP CRM CVL RAD JUD SET ELI LAB AGR EDU MIL REF REB ENV COP HRI BUS SPY LEG MED GOV UAF HLH)	2018-01-28 00:00:00
STUDENT (@EDU)	Host a visit	UNITED STATES (USA@ OPP CRM CVL RAD JUD SET ELI LAB AGR EDU MIL REF REB ENV COP HRI BUS SPY LEG MED GOV UAF HLH)	2018-01-28 00:00:00
SCHOOL (@EDU)	Praise or endorse	UNITED STATES (USA@ OPP CRM CVL RAD JUD SET ELI LAB AGR EDU MIL REF REB ENV COP HRI BUS SPY LEG MED GOV UAF HLH)	2018-01-28 00:00:00
STUDENT (@EDU)	Engage in material cooperation, not specified below	UNITED STATES (USA@ OPP CRM CVL RAD JUD SET ELI LAB AGR EDU MIL REF REB ENV COP HRI BUS SPY LEG MED GOV UAF HLH)	2018-01-28 00:00:00
SCHOOL (@EDU)	Host a visit	LOS ANGELES (USA@ REB OPP LEG MED COP CRM GOV CVL BUS EDU JUD ELI LAB HLH)	2018-01-28 00:00:00
SCHOOL (@EDU)	Make an appeal or request, not specified below	MOHAWK (@ GOV CVL EDU)	2018-01-28 00:00:00
SCHOOL (@EDU)	Appeal for economic aid	CONNECTICUT (USA@ LEG MED COP GOV CVL BUS EDU MIL JUD ELI LAB HLH)	2018-01-28 00:00:00
GERMANY (DEU@ OPP CRM CVL RAD JUD ELI LAB AGR EDU MIL REF COP HRI BUS SPY LEG MED GOV UAF HLH)	Express intent to meet or negotiate	COMPANY (@BUS)	2018-01-28 00:00:00
SCHOOL (@EDU)	Accuse, not specified below	BLOGGER (@MED)	2018-01-28 00:00:00
COLLEGE (@EDU)	Provide economic aid	ITALY (ITA@ IGO OPP LEG MED COP CRM GOV CVL HRI BUS EDU MIL JUD ELI LAB HLH)	2018-01-28 00:00:00
GERMAN (DEU@ OPP REF LEG SPY AGR MED COP CRM GOV CVL UAF BUS EDU MIL JUD ELI LAB HLH)	Make statement, not specificed below	ANGELA MERKEL (DEU@GOV)	2018-01-28 00:00:00
GERMANY (DEU@ OPP CRM CVL RAD JUD ELI LAB AGR EDU MIL REF COP HRI BUS SPY LEG MED GOV UAF HLH)	Fight with small arms and light weapons	DANISH (DNK@ LEG MED COP GOV CVL BUS EDU MIL JUD ELI HLH)	2018-01-28 00:00:00
GERMANY (DEU@ OPP CRM CVL RAD JUD ELI LAB AGR EDU MIL REF COP HRI BUS SPY LEG MED GOV UAF HLH)	Make a visit	SCHOOL (@EDU)	2018-01-28 00:00:00
GERMANY (DEU@ OPP CRM CVL RAD JUD ELI LAB AGR EDU MIL REF COP HRI BUS SPY LEG MED GOV UAF HLH)	Make an appeal or request, not specified below	EUROPE (EUR@ REF LEG SPY AGR MED COP GOV CVL BUS EDU MIL ELI LAB HLH)	2018-01-28 00:00:00
GERMANY (DEU@ OPP CRM CVL RAD JUD ELI LAB AGR EDU MIL REF COP HRI BUS SPY LEG MED GOV UAF HLH)	Appeal for economic cooperation	EUROPE (EUR@ REF LEG SPY AGR MED COP GOV CVL BUS EDU MIL ELI LAB HLH)	2018-01-28 00:00:00
BERLIN (DEU@ REB OPP LEG MED COP GOV CVL BUS EDU JUD ELI REF HLH)	Host a visit	THE UN (@IGO)	2018-01-28 00:00:00
GERMAN (DEU@ OPP REF LEG SPY AGR MED COP CRM GOV CVL UAF BUS EDU MIL JUD ELI LAB HLH)	Yield, not specified below	ARMY (@MIL)	2018-01-28 00:00:00
GERMAN (DEU@ OPP REF LEG SPY AGR MED COP CRM GOV CVL UAF BUS EDU MIL JUD ELI LAB HLH)	Consult, not specified below	PRISONER (@OPP)	2018-01-28 00:00:00
SCHOOL (@EDU)	Provide economic aid	BLOGGER (@MED)	2018-01-28 00:00:00
GERMAN (DEU@ OPP REF LEG SPY AGR MED COP CRM GOV CVL UAF BUS EDU MIL JUD ELI LAB HLH)	Host a visit	WARSAW (POL@ REB LEG COP GOV BUS EDU)	2018-01-28 00:00:00
DENMARK (DNK@ LEG AGR MED COP GOV CVL BUS EDU MIL JUD SET ELI REF)	Accuse, not specified below	ISRAELI (ISR@ OPP CRM CVL RAD JUD SET ELI LAB EDU MIL REF COP HRI BUS SPY LEG MED GOV UAF HLH)	2018-01-28 00:00:00
PROFESSOR (@EDU)	Make statement, not specificed below	AUSTRALIA (AUS@ OPP CRM CVL RAD JUD SET ELI LAB AGR EDU MIL REF COP HRI BUS SPY LEG MED GOV UAF HLH)	2018-01-28 00:00:00
PROFESSOR (@EDU)	Engage in diplomatic cooperation, not specified below	AUSTRALIA (AUS@ OPP CRM CVL RAD JUD SET ELI LAB AGR EDU MIL REF COP HRI BUS SPY LEG MED GOV UAF HLH)	2018-01-28 00:00:00
STUDENT (@EDU)	Express intent to meet or negotiate	CANADA (CAN@ REB OPP REF LEG SPY AGR MED COP CRM GOV CVL UAF BUS EDU MIL JUD ELI LAB HLH)	2018-01-28 00:00:00
SCHOOL (@EDU)	Host a visit	CATHOLIC ( MAR@ OPP LEG MED GOV CVL BUS EDU JUD ELI LAB HLH)	2018-01-28 00:00:00
UNIVERSITY (@EDU)	Host a visit	COMMUNITY (@CVL)	2018-01-28 00:00:00
SCHOOL (@EDU)	Host a visit	GERMANY (DEU@ OPP CRM CVL RAD JUD ELI LAB AGR EDU MIL REF COP HRI BUS SPY LEG MED GOV UAF HLH)	2018-01-28 00:00:00
SCHOOL (@EDU)	Arrest, detain	MANCHESTER (GBR@ LEG COP CRM GOV CVL UAF BUS EDU JUD ELI HLH)	2018-01-28 00:00:00
CRIMINAL (@CRM)	Arrest, detain	STUDENT (@EDU)	2018-01-28 00:00:00
PRESIDENT (@GOV)	Make statement, not specificed below	BUSINESS LEADER (@BUS)	2018-01-28 00:00:00
HONDURAS (HND@ IGO OPP LEG MED COP CRM GOV CVL EDU MIL JUD)	Consult, not specified below	UNITED STATES (USA@ OPP CRM CVL RAD JUD SET ELI LAB AGR EDU MIL REF REB ENV COP HRI BUS SPY LEG MED GOV UAF HLH)	2018-01-28 00:00:00
HONDURAS (HND@ IGO OPP LEG MED COP CRM GOV CVL EDU MIL JUD)	Criticize or denounce	THE US (USA@ OPP CRM CVL JUD ELI LAB EDU MIL REF REB IMG COP HRI BUS SPY LEG MED GOV UAF HLH)	2018-01-28 00:00:00
HONDURAS (HND@ IGO OPP LEG MED COP CRM GOV CVL EDU MIL JUD)	Accuse, not specified below	ORLANDO (USA@ COP CRM GOV CVL BUS JUD ELI HLH)	2018-01-28 00:00:00
MANUEL ZELAYA (HND@GOV)	Criticize or denounce	THE US (USA@ OPP CRM CVL JUD ELI LAB EDU MIL REF REB IMG COP HRI BUS SPY LEG MED GOV UAF HLH)	2018-01-28 00:00:00
INDONESIA (IDN@ IGO REB OPP REF LEG SPY AGR MED COP CRM GOV CVL BUS EDU MIL JUD ELI LAB HLH)	Make statement, not specificed below	SOUTH KOREA (KOR@ OPP LEG SPY AGR MED COP CRM GOV CVL BUS EDU MIL JUD ELI LAB HLH)	2018-01-28 00:00:00
HONDURAS (HND@ IGO OPP LEG MED COP CRM GOV CVL EDU MIL JUD)	Threaten, not specified below	HUMAN RIGHTS GROUP (@NGO)	2018-01-28 00:00:00
INDONESIA (IDN@ IGO REB OPP REF LEG SPY AGR MED COP CRM GOV CVL BUS EDU MIL JUD ELI LAB HLH)	Make statement, not specificed below	THAILAND (THA@ OPP REF LEG SEP AGR MED COP CRM GOV CVL BUS EDU MIL JUD ELI LAB HLH)	2018-01-28 00:00:00
THE EU (EUR@IGO)	Host a visit	GREEK (GRC@ OPP LEG AGR MED COP GOV CVL UAF BUS EDU MIL JUD ELI LAB)	2018-01-28 00:00:00
ASEAN (SEA@IGO)	Consult, not specified below	AUSTRALIA (AUS@ OPP CRM CVL RAD JUD SET ELI LAB AGR EDU MIL REF COP HRI BUS SPY LEG MED GOV UAF HLH)	2018-01-28 00:00:00
ASEAN (SEA@IGO)	Host a visit	PRIME MINISTER (@GOV)	2018-01-28 00:00:00
UN ENVOY (@IGO)	Halt negotiations	VIENNA (AUT@ LEG COP GOV CVL BUS EDU REF)	2018-01-28 00:00:00
THE UN (@IGO)	Make statement, not specificed below	SECURITY FORCE (@COP)	2018-01-28 00:00:00
UNITED NATIONS (@IGO)	Make statement, not specificed below	CIVILIAN (@CVL)	2018-01-28 00:00:00
HONDURAS (HND@ IGO OPP LEG MED COP CRM GOV CVL EDU MIL JUD)	Criticize or denounce	HUMAN RIGHTS GROUP (@NGO)	2018-01-28 00:00:00
HONDURAS (HND@ IGO OPP LEG MED COP CRM GOV CVL EDU MIL JUD)	Praise or endorse	PRESIDENT (@GOV)	2018-01-28 00:00:00
INSPECTOR GENERAL (@GOV)	Make statement, not specificed below	UNITED STATES (USA@ OPP CRM CVL RAD JUD SET ELI LAB AGR EDU MIL REF REB ENV COP HRI BUS SPY LEG MED GOV UAF HLH)	2018-01-28 00:00:00
INSPECTOR GENERAL (@GOV)	Provide economic aid	UNITED STATES (USA@ OPP CRM CVL RAD JUD SET ELI LAB AGR EDU MIL REF REB ENV COP HRI BUS SPY LEG MED GOV UAF HLH)	2018-01-28 00:00:00
INSPECTOR GENERAL (@GOV)	Investigate, not specified below	UNITED STATES (USA@ OPP CRM CVL RAD JUD SET ELI LAB AGR EDU MIL REF REB ENV COP HRI BUS SPY LEG MED GOV UAF HLH)	2018-01-28 00:00:00
HEALTH DEPARTMENT (@GOV)	Threaten, not specified below	RESIDENTS (@CVL)	2018-01-28 00:00:00
HEALTH MINIST (@GOV)	Make statement, not specificed below	AUTHORITIES (@GOV)	2018-01-28 00:00:00
HEALTH DEPARTMENT (@GOV)	Make statement, not specificed below	WEBSITE (@MED)	2018-01-28 00:00:00
HEALTH OFFICIAL (@GOV)	Express intent to cooperate, not specified below	TEXAS (USA@ OPP LEG AGR MED COP CRM GOV CVL BUS EDU MIL JUD ELI LAB HLH)	2018-01-28 00:00:00
HEALTH OFFICIAL (@GOV)	Demand, not specified below	TEXAS (USA@ OPP LEG AGR MED COP CRM GOV CVL BUS EDU MIL JUD ELI LAB HLH)	2018-01-28 00:00:00
GOVERNMENT (@GOV)	Make an appeal or request, not specified below	UNIVERSITY (@EDU)	2018-01-28 00:00:00
HONDURAS (HND@ IGO OPP LEG MED COP CRM GOV CVL EDU MIL JUD)	Impose administrative sanctions, not specified below	PRESIDENT (@GOV)	2018-01-28 00:00:00
GREEK (GRC@ OPP LEG AGR MED COP GOV CVL UAF BUS EDU MIL JUD ELI LAB)	Make a visit	THE EU (EUR@IGO)	2018-01-28 00:00:00
HINDU ( SAS@ OPP REF LEG MED GOV CVL UAF BUS EDU RAD LAB HLH)	Make empathetic comment	MUSLIM (@ OPP CRM CVL RAD JUD ELI LAB SEP AGR EDU MIL REF REB HRI BUS LEG MED GOV UAF HLH)	2018-01-28 00:00:00
NURSE (@HLH)	Express intent to meet or negotiate	CHRISTIAN (@ OPP REF LEG SEP AGR MED COP GOV CVL UAF BUS EDU MIL JUD LAB HLH)	2018-01-28 00:00:00
DOCTOR (@HLH)	Arrest, detain	PRISON (@COP)	2018-01-28 00:00:00
PHYSICIAN (@HLH)	Investigate, not specified below	UNITED STATES (USA@ OPP CRM CVL RAD JUD SET ELI LAB AGR EDU MIL REF REB ENV COP HRI BUS SPY LEG MED GOV UAF HLH)	2018-01-28 00:00:00
HONDURAS (HND@ IGO OPP LEG MED COP CRM GOV CVL EDU MIL JUD)	Host a visit	POLICE (@COP)	2018-01-28 00:00:00
HONDURAS (HND@ IGO OPP LEG MED COP CRM GOV CVL EDU MIL JUD)	Praise or endorse	POLICE (@COP)	2018-01-28 00:00:00
MINISTRY (@GOV)	Use conventional military force, not specified below	CIVILIAN (@CVL)	2018-01-28 00:00:00
INSPECTOR GENERAL (@GOV)	Make statement, not specificed below	POLICE (@COP)	2018-01-28 00:00:00
THE UN (@IGO)	Use conventional military force, not specified below	HONDURAS (HND@ IGO OPP LEG MED COP CRM GOV CVL EDU MIL JUD)	2018-01-28 00:00:00
THE UN (@IGO)	Consult, not specified below	RUSSIA (RUS@ OPP CRM CVL JUD ELI LAB SEP AGR EDU MIL REF IGO REB COP HRI BUS SPY LEG MED GOV UAF HLH)	2018-01-28 00:00:00
ISRAEL (ISR@ OPP CRM CVL RAD JUD SET ELI LAB SEP AGR EDU MIL REF REB COP HRI BUS SPY LEG MED GOV UAF HLH)	Reduce relations, not specified below	ISRAELI (ISR@ OPP CRM CVL RAD JUD SET ELI LAB EDU MIL REF COP HRI BUS SPY LEG MED GOV UAF HLH)	2018-01-28 00:00:00
JERUSALEM (ISR@ OPP LEG MED COP GOV CVL BUS EDU JUD LAB)	Express intent to cooperate, not specified below	ISRAELI (ISR@ OPP CRM CVL RAD JUD SET ELI LAB EDU MIL REF COP HRI BUS SPY LEG MED GOV UAF HLH)	2018-01-28 00:00:00
ISRAEL (ISR@ OPP CRM CVL RAD JUD SET ELI LAB SEP AGR EDU MIL REF REB COP HRI BUS SPY LEG MED GOV UAF HLH)	Make a visit	JEWISH (@ OPP SET LEG MED COP CRM GOV CVL UAF BUS EDU MIL JUD RAD ELI REF HLH)	2018-01-28 00:00:00
JERUSALEM (ISR@ OPP LEG MED COP GOV CVL BUS EDU JUD LAB)	Consult, not specified below	WORLD ECONOMIC FORUM (@NGO)	2018-01-28 00:00:00
ISRAEL (ISR@ OPP CRM CVL RAD JUD SET ELI LAB SEP AGR EDU MIL REF REB COP HRI BUS SPY LEG MED GOV UAF HLH)	Consult, not specified below	WORLD ECONOMIC FORUM (@NGO)	2018-01-28 00:00:00
ISRAEL (ISR@ OPP CRM CVL RAD JUD SET ELI LAB SEP AGR EDU MIL REF REB COP HRI BUS SPY LEG MED GOV UAF HLH)	Criticize or denounce	POLAND (POL@ OPP LEG MED COP GOV CVL UAF BUS EDU MIL JUD SET ELI HLH)	2018-01-28 00:00:00
ISRAELI (ISR@ OPP CRM CVL RAD JUD SET ELI LAB EDU MIL REF COP HRI BUS SPY LEG MED GOV UAF HLH)	Criticize or denounce	POLAND (POL@ OPP LEG MED COP GOV CVL UAF BUS EDU MIL JUD SET ELI HLH)	2018-01-28 00:00:00
ISRAEL (ISR@ OPP CRM CVL RAD JUD SET ELI LAB SEP AGR EDU MIL REF REB COP HRI BUS SPY LEG MED GOV UAF HLH)	Criticize or denounce	POLISH (POL@ REB OPP LEG MED COP CRM GOV CVL UAF BUS EDU MIL JUD ELI LAB HLH)	2018-01-28 00:00:00
ISRAEL (ISR@ OPP CRM CVL RAD JUD SET ELI LAB SEP AGR EDU MIL REF REB COP HRI BUS SPY LEG MED GOV UAF HLH)	Accuse, not specified below	POLE (POL@ CVL)	2018-01-28 00:00:00
ISRAELI (ISR@ OPP CRM CVL RAD JUD SET ELI LAB EDU MIL REF COP HRI BUS SPY LEG MED GOV UAF HLH)	Accuse, not specified below	POLAND (POL@ OPP LEG MED COP GOV CVL UAF BUS EDU MIL JUD SET ELI HLH)	2018-01-28 00:00:00
ISRAELI (ISR@ OPP CRM CVL RAD JUD SET ELI LAB EDU MIL REF COP HRI BUS SPY LEG MED GOV UAF HLH)	Accuse, not specified below	POLE (POL@ CVL)	2018-01-28 00:00:00
ISRAEL (ISR@ OPP CRM CVL RAD JUD SET ELI LAB SEP AGR EDU MIL REF REB COP HRI BUS SPY LEG MED GOV UAF HLH)	Consult, not specified below	FOREIGN MINIST (@GOV)	2018-01-28 00:00:00
ISRAEL (ISR@ OPP CRM CVL RAD JUD SET ELI LAB SEP AGR EDU MIL REF REB COP HRI BUS SPY LEG MED GOV UAF HLH)	Accede to demands for change in leadership	THE US (USA@ OPP CRM CVL JUD ELI LAB EDU MIL REF REB IMG COP HRI BUS SPY LEG MED GOV UAF HLH)	2018-01-28 00:00:00
ISRAELI (ISR@ OPP CRM CVL RAD JUD SET ELI LAB EDU MIL REF COP HRI BUS SPY LEG MED GOV UAF HLH)	Complain officially	THE US (USA@ OPP CRM CVL JUD ELI LAB EDU MIL REF REB IMG COP HRI BUS SPY LEG MED GOV UAF HLH)	2018-01-28 00:00:00
ITALY (ITA@ IGO OPP LEG MED COP CRM GOV CVL HRI BUS EDU MIL JUD ELI LAB HLH)	Make an appeal or request, not specified below	INDUSTRY (@BUS)	2018-01-28 00:00:00
ITALIAN (ITA@ LEG MED COP CRM GOV CVL BUS EDU MIL JUD ELI LAB HLH)	Use conventional military force, not specified below	STUDENT (@EDU)	2018-01-28 00:00:00
ITALY (ITA@ IGO OPP LEG MED COP CRM GOV CVL HRI BUS EDU MIL JUD ELI LAB HLH)	Make statement, not specificed below	RETIRED (@ELI)	2018-01-28 00:00:00
ITALIAN (ITA@ LEG MED COP CRM GOV CVL BUS EDU MIL JUD ELI LAB HLH)	Use conventional military force, not specified below	BRITISH (GBR@ OPP CRM CVL JUD SET ELI LAB AGR EDU MIL REF COP HRI BUS SPY LEG MED GOV UAF HLH)	2018-01-28 00:00:00
ISRAEL (ISR@ OPP CRM CVL RAD JUD SET ELI LAB SEP AGR EDU MIL REF REB COP HRI BUS SPY LEG MED GOV UAF HLH)	Engage in symbolic act	PALESTINE (PSE@ REB OPP LEG SEP COP GOV CVL BUS EDU JUD REF HLH)	2018-01-28 00:00:00
THE UN (@IGO)	Express intent to meet or negotiate	RUSSIAN FEDERATION (RUS@ GOV LEG)	2018-01-28 00:00:00
ISRAEL (ISR@ OPP CRM CVL RAD JUD SET ELI LAB SEP AGR EDU MIL REF REB COP HRI BUS SPY LEG MED GOV UAF HLH)	Criticize or denounce	OUTLAW (@CRM)	2018-01-28 00:00:00
ICELAND (ISL@ LEG MED COP GOV CVL BUS EDU JUD)	Yield, not specified below	CHINA (CHN@ OPP CRM CVL JUD SET ELI LAB SEP AGR EDU MIL REF ENV COP HRI BUS SPY LEG MED GOV UAF HLH)	2018-01-28 00:00:00
THE UN (@IGO)	Make a visit	BERLIN (DEU@ REB OPP LEG MED COP GOV CVL BUS EDU JUD ELI REF HLH)	2018-01-28 00:00:00
UNITED NATIONS (@IGO)	Sign formal agreement	TUTSI (@ MIL)	2018-01-28 00:00:00
NATO (WST@IGO)	Use conventional military force, not specified below	PAKISTAN (PAK@ OPP CRM CVL RAD JUD ELI LAB SEP AGR EDU MIL REF REB COP HRI BUS SPY LEG MED GOV UAF HLH)	2018-01-28 00:00:00
NATO (WST@IGO)	Use conventional military force, not specified below	SYRIAN (SYR@ REB OPP LEG SPY MED COP CRM GOV CVL UAF EDU MIL JUD ELI REF HLH)	2018-01-28 00:00:00
ZULKIFLI BIN HIR (SEA@IMG)	Use conventional military force, not specified below	MALAYSIA (MYS@ OPP REF LEG SPY AGR MED COP CRM GOV CVL UAF BUS EDU MIL JUD SET ELI LAB HLH)	2018-01-28 00:00:00
NEW DELHI (IND@ OPP LEG MED COP GOV BUS EDU JUD LAB HLH)	Defy norms, law	FINANCE MINIST (@GOV)	2018-01-28 00:00:00
NEW DELHI (IND@ OPP LEG MED COP GOV BUS EDU JUD LAB HLH)	Engage in symbolic act	ASEAN (SEA@IGO)	2018-01-28 00:00:00
KOCHI (IND@ COP CVL BUS EDU MIL JUD HLH)	Host a visit	AUSTRALIA (AUS@ OPP CRM CVL RAD JUD SET ELI LAB AGR EDU MIL REF COP HRI BUS SPY LEG MED GOV UAF HLH)	2018-01-28 00:00:00
IRAN (IRN@ OPP CRM CVL RAD JUD ELI LAB SEP EDU MIL REF REB COP HRI BUS SPY LEG MED GOV UAF HLH)	Accuse of war crimes	IRAQ (IRQ@ REB OPP LEG SPY AGR MED COP CRM GOV CVL UAF BUS EDU MIL JUD RAD ELI REF HLH)	2018-01-28 00:00:00
IRAQ (IRQ@ REB OPP LEG SPY AGR MED COP CRM GOV CVL UAF BUS EDU MIL JUD RAD ELI REF HLH)	Make statement, not specificed below	POLICE (@COP)	2018-01-28 00:00:00
IRAQ (IRQ@ REB OPP LEG SPY AGR MED COP CRM GOV CVL UAF BUS EDU MIL JUD RAD ELI REF HLH)	Cooperate militarily	POLICE (@COP)	2018-01-28 00:00:00
IRAQ (IRQ@ REB OPP LEG SPY AGR MED COP CRM GOV CVL UAF BUS EDU MIL JUD RAD ELI REF HLH)	Make statement, not specificed below	SUPREME COURT (@JUD)	2018-01-28 00:00:00
IRAQ (IRQ@ REB OPP LEG SPY AGR MED COP CRM GOV CVL UAF BUS EDU MIL JUD RAD ELI REF HLH)	Host a visit	SUPREME COURT (@JUD)	2018-01-28 00:00:00
IRAQ (IRQ@ REB OPP LEG SPY AGR MED COP CRM GOV CVL UAF BUS EDU MIL JUD RAD ELI REF HLH)	Engage in negotiation	TURKISH (TUR@ REB OPP REF LEG SPY MED COP CRM GOV CVL UAF BUS EDU MIL JUD ELI LAB HLH)	2018-01-28 00:00:00
IRAQ (IRQ@ REB OPP LEG SPY AGR MED COP CRM GOV CVL UAF BUS EDU MIL JUD RAD ELI REF HLH)	Cooperate militarily	MILITIA (@UAF)	2018-01-28 00:00:00
NEW DELHI (IND@ OPP LEG MED COP GOV BUS EDU JUD LAB HLH)	Engage in symbolic act	ASSOCIATION OF SOUTHEAST ASIAN NATIONS (SEA@IGO)	2018-01-28 00:00:00
PRESIDENT (@GOV)	Make statement, not specificed below	INVESTOR (@BUS)	2018-01-28 00:00:00
INTERIOR MINIST (@GOV)	Make optimistic comment	REUTERS (USA@MED)	2018-01-28 00:00:00
ADMINISTRATION (@GOV)	Make optimistic comment	PRESIDENT NIXON (USA@GOV)	2018-01-28 00:00:00
PRESIDENT (@GOV)	Express intent to cooperate, not specified below	ISRAEL (ISR@ OPP CRM CVL RAD JUD SET ELI LAB SEP AGR EDU MIL REF REB COP HRI BUS SPY LEG MED GOV UAF HLH)	2018-01-28 00:00:00
PRESIDENT (@GOV)	Praise or endorse	ISRAEL (ISR@ OPP CRM CVL RAD JUD SET ELI LAB SEP AGR EDU MIL REF REB COP HRI BUS SPY LEG MED GOV UAF HLH)	2018-01-28 00:00:00
MINISTRY (@GOV)	Make statement, not specificed below	JORDAN (JOR@ REB OPP LEG SPY AGR MED COP CRM GOV CVL BUS EDU MIL JUD ELI REF HLH)	2018-01-28 00:00:00
PRESIDENT (@GOV)	Consult, not specified below	ADVOCATE (@JUD)	2018-01-28 00:00:00
PRESIDENT (@GOV)	Criticize or denounce	SOUTH KOREA (KOR@ OPP LEG SPY AGR MED COP CRM GOV CVL BUS EDU MIL JUD ELI LAB HLH)	2018-01-28 00:00:00
CIVIL SERVANT (@GOV)	Disapprove, not specified below	WORKER (@LAB)	2018-01-28 00:00:00
PRESIDENT (@GOV)	Make statement, not specificed below	CONGRESS (@LEG)	2018-01-28 00:00:00
PRESIDENT (@GOV)	Make an appeal or request, not specified below	CONGRESS (@LEG)	2018-01-28 00:00:00
PRESIDENT (@GOV)	Engage in negotiation	MOROCCAN (MAR@ LEG MED COP GOV CVL BUS EDU MIL JUD LAB)	2018-01-28 00:00:00
FINANCE MINIST (@GOV)	Make an appeal or request, not specified below	NEW DELHI (IND@ OPP LEG MED COP GOV BUS EDU JUD LAB HLH)	2018-01-28 00:00:00
GOVERNMENT COMMISSION (@GOV)	Make statement, not specificed below	NEWSPAPER (@MED)	2018-01-28 00:00:00
GOVERNMENT COMMISSION (@GOV)	Make optimistic comment	NEWSPAPER (@MED)	2018-01-28 00:00:00
PRESIDENT (@GOV)	Threaten, not specified below	MEXICO (MEX@ OPP LEG SPY AGR MED COP CRM GOV CVL HRI BUS EDU MIL JUD UAF ELI LAB HLH)	2018-01-28 00:00:00
PRESIDENT (@GOV)	Express intent to cooperate, not specified below	GOOGLE (USA@MNC)	2018-01-28 00:00:00
GOVERNMENT (@GOV)	Consult, not specified below	MUSLIM CLERIC (@)	2018-01-28 00:00:00
PRIME MINISTER (@GOV)	Express intent to meet or negotiate	MALAYSIAN (MYS@ OPP LEG AGR MED COP CRM GOV CVL UAF BUS EDU MIL JUD ELI LAB HLH)	2018-01-28 00:00:00
PRESIDENT (@GOV)	Make pessimistic comment	NIGERIA (NGA@ OPP CRM CVL JUD SET ELI LAB AGR EDU MIL REF REB COP HRI BUS SPY LEG MED GOV UAF HLH)	2018-01-28 00:00:00
SECRETARY OF STATE (@GOV)	Consult, not specified below	WORLD ECONOMIC FORUM (@NGO)	2018-01-28 00:00:00
PRIME MINISTER (@GOV)	Make a visit	AMIT (USA@NGO)	2018-01-28 00:00:00
PRESIDENT (@GOV)	Praise or endorse	NORWAY (NOR@ REB OPP LEG AGR MED COP CRM GOV CVL UAF BUS EDU MIL JUD ELI REF)	2018-01-28 00:00:00
PRIME MINISTER (@GOV)	Make a visit	ASEAN (SEA@IGO)	2018-01-28 00:00:00
GOVERNMENT (@GOV)	Make an appeal or request, not specified below	COMPANY (@BUS)	2018-01-28 00:00:00
KINGDOM (@GOV)	Arrest, detain	BUSINESS (@BUS)	2018-01-28 00:00:00
MINIST (@GOV)	Appeal to others to meet or negotiate	CATHOLIC ( MAR@ OPP LEG MED GOV CVL BUS EDU JUD ELI LAB HLH)	2018-01-28 00:00:00
STATE ATTORNEY GENERAL (@GOV)	Yield, not specified below	POLICE (@COP)	2018-01-28 00:00:00
PRESIDENT (@GOV)	Threaten with military force, not specified below	DRUG TRAFFICKER (@CRM)	2018-01-28 00:00:00
GOVERNMENT (@GOV)	Make an appeal or request, not specified below	COMMUNITY (@CVL)	2018-01-28 00:00:00
ROYAL PALACE (@GOV)	Express intent to meet or negotiate	COMMUNITY (@CVL)	2018-01-28 00:00:00
PRIME MINISTER (@GOV)	Make a visit	MIGRANT (@CVL)	2018-01-28 00:00:00
PRESIDENT (@GOV)	Engage in diplomatic cooperation, not specified below	POPULATION (@CVL)	2018-01-28 00:00:00
SECRETARY OF STATE (@GOV)	Threaten, not specified below	CIVILIAN (@CVL)	2018-01-28 00:00:00
GOVERNMENT (@GOV)	Threaten, not specified below	VILLAGE (@CVL)	2018-01-28 00:00:00
CHANCELLOR (@GOV)	Praise or endorse	GERMAN (DEU@ OPP REF LEG SPY AGR MED COP CRM GOV CVL UAF BUS EDU MIL JUD ELI LAB HLH)	2018-01-28 00:00:00
SECRETARY OF STATE (@GOV)	Use conventional military force, not specified below	GERMAN (DEU@ OPP REF LEG SPY AGR MED COP CRM GOV CVL UAF BUS EDU MIL JUD ELI LAB HLH)	2018-01-28 00:00:00
CHANCELLOR (@GOV)	Praise or endorse	GERMANY (DEU@ OPP CRM CVL RAD JUD ELI LAB AGR EDU MIL REF COP HRI BUS SPY LEG MED GOV UAF HLH)	2018-01-28 00:00:00
ADMINISTRATION (@GOV)	Praise or endorse	SCHOOL (@EDU)	2018-01-28 00:00:00
AUTHORITIES (@GOV)	Threaten, not specified below	STUDENT (@EDU)	2018-01-28 00:00:00
PRESIDENT (@GOV)	Praise or endorse	NASSER (EGY@ GOV EDU JUD HLH)	2018-01-28 00:00:00
AUTHORITIES (@GOV)	Engage in material cooperation, not specified below	FINN (FIN@ JUD BUS)	2018-01-28 00:00:00
GOVERNMENT (@GOV)	Threaten, not specified below	FRANCE (FRA@ REB OPP LEG SPY AGR MED COP CRM GOV CVL UAF BUS EDU MIL JUD RAD ELI LAB HLH)	2018-01-28 00:00:00
PRIME MINISTER (@GOV)	Consult, not specified below	ASEAN (SEA@IGO)	2018-01-28 00:00:00
MAYOR (@GOV)	Threaten, not specified below	IMMIGRANT (@CVL)	2018-01-28 00:00:00
GOVERNMENT (@GOV)	Halt negotiations	MAIN OPPOSITION (@OPP)	2018-01-28 00:00:00
PRESIDENT (@GOV)	Make an appeal or request, not specified below	TURKEY (TUR@ OPP CRM CVL JUD SET ELI LAB SEP AGR EDU MIL REF REB ENV COP BUS SPY LEG MED GOV UAF HLH)	2018-01-28 00:00:00
GOVERNMENT (@GOV)	Make a visit	UKRAINE (UKR@ OPP CRM CVL JUD ELI LAB SEP EDU MIL REF IGO REB COP HRI BUS LEG MED GOV UAF HLH)	2018-01-28 00:00:00
PRESIDENT (@GOV)	Praise or endorse	URUGUAY (URY@ LEG AGR MED GOV CVL MIL)	2018-01-28 00:00:00
PRESIDENT (@GOV)	Make statement, not specificed below	FIRST STATE (USA@ LEG MED COP GOV BUS)	2018-01-28 00:00:00
GOVERNOR (@GOV)	Make statement, not specificed below	UNITED STATES (USA@ OPP CRM CVL RAD JUD SET ELI LAB AGR EDU MIL REF REB ENV COP HRI BUS SPY LEG MED GOV UAF HLH)	2018-01-28 00:00:00
PRESIDENT (@GOV)	Make pessimistic comment	AMERICAN (USA@ REB OPP LEG SPY AGR MED COP CRM GOV CVL UAF BUS EDU MIL JUD SET ELI LAB HLH)	2018-01-28 00:00:00
PRESIDENT (@GOV)	Make an appeal or request, not specified below	NEW YORK (USA@ OPP REF LEG SPY AGR MED COP CRM GOV CVL BUS EDU MIL JUD ELI LAB HLH)	2018-01-28 00:00:00
AMBASSADOR (@GOV)	Appeal to yield, not specified below	WASHINGTON (USA@ OPP LEG SPY MED COP CRM GOV CVL BUS EDU MIL JUD SET ELI LAB HLH)	2018-01-28 00:00:00
GOVERNOR (@GOV)	Appeal to yield, not specified below	UNITED STATES (USA@ OPP CRM CVL RAD JUD SET ELI LAB AGR EDU MIL REF REB ENV COP HRI BUS SPY LEG MED GOV UAF HLH)	2018-01-28 00:00:00
ATTORNEY GENERAL (@GOV)	Appeal to others to meet or negotiate	COLORADO (USA@ LEG MED COP GOV CVL UAF BUS EDU MIL JUD ELI LAB HLH)	2018-01-28 00:00:00
PRESIDENT (@GOV)	Express intent to cooperate, not specified below	UNITED STATES (USA@ OPP CRM CVL RAD JUD SET ELI LAB AGR EDU MIL REF REB ENV COP HRI BUS SPY LEG MED GOV UAF HLH)	2018-01-28 00:00:00
KING (@GOV)	Engage in negotiation	THAILAND (THA@ OPP REF LEG SEP AGR MED COP CRM GOV CVL BUS EDU MIL JUD ELI LAB HLH)	2018-01-28 00:00:00
PLANNING COMMISSION (@GOV)	Consult, not specified below	AMERICAN (USA@ REB OPP LEG SPY AGR MED COP CRM GOV CVL UAF BUS EDU MIL JUD SET ELI LAB HLH)	2018-01-28 00:00:00
MAYOR (@GOV)	Consult, not specified below	UNITED STATES (USA@ OPP CRM CVL RAD JUD SET ELI LAB AGR EDU MIL REF REB ENV COP HRI BUS SPY LEG MED GOV UAF HLH)	2018-01-28 00:00:00
PRESIDENT (@GOV)	Consult, not specified below	UNITED STATES (USA@ OPP CRM CVL RAD JUD SET ELI LAB AGR EDU MIL REF REB ENV COP HRI BUS SPY LEG MED GOV UAF HLH)	2018-01-28 00:00:00
GOVERNOR (@GOV)	Consult, not specified below	UNITED STATES (USA@ OPP CRM CVL RAD JUD SET ELI LAB AGR EDU MIL REF REB ENV COP HRI BUS SPY LEG MED GOV UAF HLH)	2018-01-28 00:00:00
CABINET (@GOV)	Make a visit	UNITED STATES (USA@ OPP CRM CVL RAD JUD SET ELI LAB AGR EDU MIL REF REB ENV COP HRI BUS SPY LEG MED GOV UAF HLH)	2018-01-28 00:00:00
PRESIDENT (@GOV)	Host a visit	WASHINGTON (USA@ OPP LEG SPY MED COP CRM GOV CVL BUS EDU MIL JUD SET ELI LAB HLH)	2018-01-28 00:00:00
KING (@GOV)	Praise or endorse	INDIANAPOLIS (USA@ LEG MED COP GOV CVL BUS EDU MIL JUD ELI LAB HLH)	2018-01-28 00:00:00
ADMINISTRATION (@GOV)	Praise or endorse	UNITED STATES (USA@ OPP CRM CVL RAD JUD SET ELI LAB AGR EDU MIL REF REB ENV COP HRI BUS SPY LEG MED GOV UAF HLH)	2018-01-28 00:00:00
AUTHORITIES (@GOV)	Engage in material cooperation, not specified below	UNITED STATES (USA@ OPP CRM CVL RAD JUD SET ELI LAB AGR EDU MIL REF REB ENV COP HRI BUS SPY LEG MED GOV UAF HLH)	2018-01-28 00:00:00
AUTHORITIES (@GOV)	Accuse of crime, corruption	UNITED STATES (USA@ OPP CRM CVL RAD JUD SET ELI LAB AGR EDU MIL REF REB ENV COP HRI BUS SPY LEG MED GOV UAF HLH)	2018-01-28 00:00:00
GOVERNOR (@GOV)	Reject, not specified below	LOS ANGELES (USA@ REB OPP LEG MED COP CRM GOV CVL BUS EDU JUD ELI LAB HLH)	2018-01-28 00:00:00
PRESIDENT (@GOV)	Make statement, not specificed below	ACTIVIST (@OPP)	2018-01-28 00:00:00
MINIST (@GOV)	Host a visit	SYRIAN (SYR@ REB OPP LEG SPY MED COP CRM GOV CVL UAF EDU MIL JUD ELI REF HLH)	2018-01-28 00:00:00
PRESIDENT (@GOV)	Make an appeal or request, not specified below	SYRIA (SYR@ OPP CRM CVL RAD JUD ELI LAB AGR EDU MIL REF IGO REB COP BUS SPY LEG MED GOV UAF HLH)	2018-01-28 00:00:00
PRESIDENT (@GOV)	Accuse, not specified below	PAKISTAN (PAK@ OPP CRM CVL RAD JUD ELI LAB SEP AGR EDU MIL REF REB COP HRI BUS SPY LEG MED GOV UAF HLH)	2018-01-28 00:00:00
GOVERNMENT (@GOV)	Express intent to cooperate, not specified below	PHILIPPINE (PHL@ OPP CRM CVL JUD SET ELI LAB AGR EDU MIL REF REB COP BUS SPY LEG MED GOV UAF HLH)	2018-01-28 00:00:00
GOVERNMENT (@GOV)	Provide aid, not specified below	PHILIPPINE (PHL@ OPP CRM CVL JUD SET ELI LAB AGR EDU MIL REF REB COP BUS SPY LEG MED GOV UAF HLH)	2018-01-28 00:00:00
FOREIGN MINIST (@GOV)	Make an appeal or request, not specified below	PHILIPPINE (PHL@ OPP CRM CVL JUD SET ELI LAB AGR EDU MIL REF REB COP BUS SPY LEG MED GOV UAF HLH)	2018-01-28 00:00:00
FOREIGN MINIST (@GOV)	Appeal for intelligence cooperation	PHILIPPINE (PHL@ OPP CRM CVL JUD SET ELI LAB AGR EDU MIL REF REB COP BUS SPY LEG MED GOV UAF HLH)	2018-01-28 00:00:00
FOREIGN MINIST (@GOV)	Make statement, not specificed below	POLISH (POL@ REB OPP LEG MED COP CRM GOV CVL UAF BUS EDU MIL JUD ELI LAB HLH)	2018-01-28 00:00:00
SECRETARY OF STATE (@GOV)	Engage in symbolic act	POLAND (POL@ OPP LEG MED COP GOV CVL UAF BUS EDU MIL JUD SET ELI HLH)	2018-01-28 00:00:00
SECRETARY OF STATE (@GOV)	Make a visit	POLAND (POL@ OPP LEG MED COP GOV CVL UAF BUS EDU MIL JUD SET ELI HLH)	2018-01-28 00:00:00
SECRETARY OF STATE (@GOV)	Engage in negotiation	POLISH (POL@ REB OPP LEG MED COP CRM GOV CVL UAF BUS EDU MIL JUD ELI LAB HLH)	2018-01-28 00:00:00
PRESIDENT (@GOV)	Criticize or denounce	NORTH KOREA (PRK@ OPP REF LEG AGR MED COP GOV CVL BUS EDU MIL JUD ELI LAB)	2018-01-28 00:00:00
PRESIDENT (@GOV)	Express intent to cooperate, not specified below	PALESTINE (PSE@ REB OPP LEG SEP COP GOV CVL BUS EDU JUD REF HLH)	2018-01-28 00:00:00
PRESIDENT (@GOV)	Praise or endorse	PALESTINE (PSE@ REB OPP LEG SEP COP GOV CVL BUS EDU JUD REF HLH)	2018-01-28 00:00:00
AUTHORITIES (@GOV)	Carry out suicide bombing	SUICIDE BOMBER (@REB)	2018-01-28 00:00:00
GOVERNMENT (@GOV)	Praise or endorse	PILGRIM (@ LAB)	2018-01-28 00:00:00
TURKISH (TUR@ REB OPP REF LEG SPY MED COP CRM GOV CVL UAF BUS EDU MIL JUD ELI LAB HLH)	Fight with small arms and light weapons	TURKEY (TUR@ OPP CRM CVL JUD SET ELI LAB SEP AGR EDU MIL REF REB ENV COP BUS SPY LEG MED GOV UAF HLH)	2018-01-28 00:00:00
UNITED STATES (USA@ OPP CRM CVL RAD JUD SET ELI LAB AGR EDU MIL REF REB ENV COP HRI BUS SPY LEG MED GOV UAF HLH)	Express intent to cooperate, not specified below	IMMIGRANT (@CVL)	2018-01-28 00:00:00
UNITED STATES (USA@ OPP CRM CVL RAD JUD SET ELI LAB AGR EDU MIL REF REB ENV COP HRI BUS SPY LEG MED GOV UAF HLH)	Engage in symbolic act	BILL CLINTON (USA@ELI)	2018-01-28 00:00:00
UNITED STATES (USA@ OPP CRM CVL RAD JUD SET ELI LAB AGR EDU MIL REF REB ENV COP HRI BUS SPY LEG MED GOV UAF HLH)	Make optimistic comment	PRESIDENT NIXON (USA@GOV)	2018-01-28 00:00:00
FLORIDA (USA@ ENV OPP LEG MED COP CRM GOV CVL BUS EDU MIL JUD ELI LAB HLH)	Host a visit	NASA (USA@GOV)	2018-01-28 00:00:00
PROVIDENCE (USA@ COP GOV CVL BUS EDU JUD HLH)	Engage in material cooperation, not specified below	UNITED STATES (USA@ OPP CRM CVL RAD JUD SET ELI LAB AGR EDU MIL REF REB ENV COP HRI BUS SPY LEG MED GOV UAF HLH)	2018-01-28 00:00:00
UNITED STATES (USA@ OPP CRM CVL RAD JUD SET ELI LAB AGR EDU MIL REF REB ENV COP HRI BUS SPY LEG MED GOV UAF HLH)	Host a visit	BARACK OBAMA (USA@GOV)	2018-01-28 00:00:00
ARIZONA (USA@ REF LEG AGR MED COP CRM GOV CVL UAF BUS EDU MIL JUD ELI LAB HLH)	Make pessimistic comment	UNITED STATES (USA@ OPP CRM CVL RAD JUD SET ELI LAB AGR EDU MIL REF REB ENV COP HRI BUS SPY LEG MED GOV UAF HLH)	2018-01-28 00:00:00
FLORIDA (USA@ ENV OPP LEG MED COP CRM GOV CVL BUS EDU MIL JUD ELI LAB HLH)	Disapprove, not specified below	UNITED STATES (USA@ OPP CRM CVL RAD JUD SET ELI LAB AGR EDU MIL REF REB ENV COP HRI BUS SPY LEG MED GOV UAF HLH)	2018-01-28 00:00:00
FLORIDA (USA@ ENV OPP LEG MED COP CRM GOV CVL BUS EDU MIL JUD ELI LAB HLH)	Impose administrative sanctions, not specified below	UNITED STATES (USA@ OPP CRM CVL RAD JUD SET ELI LAB AGR EDU MIL REF REB ENV COP HRI BUS SPY LEG MED GOV UAF HLH)	2018-01-28 00:00:00
MARYLAND (USA@ LEG AGR COP GOV CVL BUS EDU JUD ELI LAB HLH)	Provide economic aid	UNITED STATES (USA@ OPP CRM CVL RAD JUD SET ELI LAB AGR EDU MIL REF REB ENV COP HRI BUS SPY LEG MED GOV UAF HLH)	2018-01-28 00:00:00
UNITED STATES (USA@ OPP CRM CVL RAD JUD SET ELI LAB AGR EDU MIL REF REB ENV COP HRI BUS SPY LEG MED GOV UAF HLH)	Decline comment	BILL CLINTON (USA@ELI)	2018-01-28 00:00:00
UNITED STATES (USA@ OPP CRM CVL RAD JUD SET ELI LAB AGR EDU MIL REF REB ENV COP HRI BUS SPY LEG MED GOV UAF HLH)	Make statement, not specificed below	THE ASSOCIATED PRESS (USA@MED)	2018-01-28 00:00:00
UNITED STATES (USA@ OPP CRM CVL RAD JUD SET ELI LAB AGR EDU MIL REF REB ENV COP HRI BUS SPY LEG MED GOV UAF HLH)	Make optimistic comment	THE ASSOCIATED PRESS (USA@MED)	2018-01-28 00:00:00
UNITED STATES (USA@ OPP CRM CVL RAD JUD SET ELI LAB AGR EDU MIL REF REB ENV COP HRI BUS SPY LEG MED GOV UAF HLH)	Make optimistic comment	REUTERS (USA@MED)	2018-01-28 00:00:00
UNITED STATES (USA@ OPP CRM CVL RAD JUD SET ELI LAB AGR EDU MIL REF REB ENV COP HRI BUS SPY LEG MED GOV UAF HLH)	Engage in negotiation	THE ASSOCIATED PRESS (USA@MED)	2018-01-28 00:00:00
AMERICAN (USA@ REB OPP LEG SPY AGR MED COP CRM GOV CVL UAF BUS EDU MIL JUD SET ELI LAB HLH)	Reduce or stop material aid, not specified below	UNITED STATES (USA@ OPP CRM CVL RAD JUD SET ELI LAB AGR EDU MIL REF REB ENV COP HRI BUS SPY LEG MED GOV UAF HLH)	2018-01-28 00:00:00
TEXAS (USA@ OPP LEG AGR MED COP CRM GOV CVL BUS EDU MIL JUD ELI LAB HLH)	Demand, not specified below	PUERTO RICO (USA@ LEG MED COP GOV CVL BUS EDU MIL JUD ELI LAB HLH)	2018-01-28 00:00:00
UNITED STATES (USA@ OPP CRM CVL RAD JUD SET ELI LAB AGR EDU MIL REF REB ENV COP HRI BUS SPY LEG MED GOV UAF HLH)	Accuse, not specified below	FRANCE (FRA@ REB OPP LEG SPY AGR MED COP CRM GOV CVL UAF BUS EDU MIL JUD RAD ELI LAB HLH)	2018-01-28 00:00:00
UNITED STATES (USA@ OPP CRM CVL RAD JUD SET ELI LAB AGR EDU MIL REF REB ENV COP HRI BUS SPY LEG MED GOV UAF HLH)	Reject, not specified below	UNITED PARCEL SERVICE (USA@MNC)	2018-01-28 00:00:00
NEW YORK CITY (USA@ LEG SPY MED COP GOV CVL BUS EDU JUD ELI LAB HLH)	Arrest, detain	CRIMINAL (@CRM)	2018-01-28 00:00:00
TENNESSEE (USA@ IGO LEG MED COP GOV CVL BUS EDU MIL JUD ELI HLH)	Fight with small arms and light weapons	MEDIA (@MED)	2018-01-28 00:00:00
NEW YORK (USA@ OPP REF LEG SPY AGR MED COP CRM GOV CVL BUS EDU MIL JUD ELI LAB HLH)	Host a visit	UNITED STATES (USA@ OPP CRM CVL RAD JUD SET ELI LAB AGR EDU MIL REF REB ENV COP HRI BUS SPY LEG MED GOV UAF HLH)	2018-01-28 00:00:00
WASHINGTON (USA@ OPP LEG SPY MED COP CRM GOV CVL BUS EDU MIL JUD SET ELI LAB HLH)	Accuse, not specified below	PAKISTAN (PAK@ OPP CRM CVL RAD JUD ELI LAB SEP AGR EDU MIL REF REB COP HRI BUS SPY LEG MED GOV UAF HLH)	2018-01-28 00:00:00
UNITED STATES (USA@ OPP CRM CVL RAD JUD SET ELI LAB AGR EDU MIL REF REB ENV COP HRI BUS SPY LEG MED GOV UAF HLH)	Accuse, not specified below	PAKISTAN (PAK@ OPP CRM CVL RAD JUD ELI LAB SEP AGR EDU MIL REF REB COP HRI BUS SPY LEG MED GOV UAF HLH)	2018-01-28 00:00:00
UNITED STATES (USA@ OPP CRM CVL RAD JUD SET ELI LAB AGR EDU MIL REF REB ENV COP HRI BUS SPY LEG MED GOV UAF HLH)	Make statement, not specificed below	POLE (POL@ CVL)	2018-01-28 00:00:00
UNITED STATES (USA@ OPP CRM CVL RAD JUD SET ELI LAB AGR EDU MIL REF REB ENV COP HRI BUS SPY LEG MED GOV UAF HLH)	Consult, not specified below	NORTH KOREAN (PRK@ OPP REF LEG MED COP GOV CVL UAF BUS EDU MIL ELI LAB HLH)	2018-01-28 00:00:00
UNITED STATES (USA@ OPP CRM CVL RAD JUD SET ELI LAB AGR EDU MIL REF REB ENV COP HRI BUS SPY LEG MED GOV UAF HLH)	Host a visit	DEMOCRATIC PARTY (@ OPP LEG COP GOV BUS JUD)	2018-01-28 00:00:00
CHICAGO (USA@ OPP LEG SPY MED COP CRM GOV CVL BUS EDU MIL JUD ELI LAB HLH)	Praise or endorse	UPRISING (@REB)	2018-01-28 00:00:00
UNITED STATES (USA@ OPP CRM CVL RAD JUD SET ELI LAB AGR EDU MIL REF REB ENV COP HRI BUS SPY LEG MED GOV UAF HLH)	Yield, not specified below	ASYLUM SEEKER (@REF)	2018-01-28 00:00:00
PHILADELPHIA (USA@ OPP LEG MED COP CRM GOV CVL BUS EDU MIL JUD ELI HLH)	Make statement, not specificed below	PRIEST (@ EDU)	2018-01-28 00:00:00
PHILADELPHIA (USA@ OPP LEG MED COP CRM GOV CVL BUS EDU MIL JUD ELI HLH)	Praise or endorse	PRIEST (@ EDU)	2018-01-28 00:00:00
UNITED STATES (USA@ OPP CRM CVL RAD JUD SET ELI LAB AGR EDU MIL REF REB ENV COP HRI BUS SPY LEG MED GOV UAF HLH)	Consult, not specified below	RUSSIAN (RUS@ REB OPP LEG SEP SPY MED COP CRM GOV CVL HRI BUS EDU MIL JUD UAF ELI LAB HLH)	2018-01-28 00:00:00
UNITED STATES (USA@ OPP CRM CVL RAD JUD SET ELI LAB AGR EDU MIL REF REB ENV COP HRI BUS SPY LEG MED GOV UAF HLH)	Praise or endorse	SAUDI (SAU@ OPP LEG MED COP CRM GOV CVL UAF BUS EDU MIL ELI LAB)	2018-01-28 00:00:00
UNITED STATES (USA@ OPP CRM CVL RAD JUD SET ELI LAB AGR EDU MIL REF REB ENV COP HRI BUS SPY LEG MED GOV UAF HLH)	Make statement, not specificed below	TERRORIST (@UAF)	2018-01-28 00:00:00
WASHINGTON (USA@ OPP LEG SPY MED COP CRM GOV CVL BUS EDU MIL JUD SET ELI LAB HLH)	Make an appeal or request, not specified below	MILITANT (@UAF)	2018-01-28 00:00:00
UNITED STATES (USA@ OPP CRM CVL RAD JUD SET ELI LAB AGR EDU MIL REF REB ENV COP HRI BUS SPY LEG MED GOV UAF HLH)	Make an appeal or request, not specified below	MILITANT (@UAF)	2018-01-28 00:00:00
THE US (USA@ OPP CRM CVL JUD ELI LAB EDU MIL REF REB IMG COP HRI BUS SPY LEG MED GOV UAF HLH)	Host a visit	TERRORIST (@UAF)	2018-01-28 00:00:00
AMERICAN (USA@ REB OPP LEG SPY AGR MED COP CRM GOV CVL UAF BUS EDU MIL JUD SET ELI LAB HLH)	Criticize or denounce	AMERICAN ARAB (USA@)	2018-01-28 00:00:00
NEW ORLEANS (USA@ OPP MED COP GOV CVL BUS EDU JUD ELI HLH)	Reduce relations, not specified below	AMERICAN ARAB (USA@)	2018-01-28 00:00:00
HOUSTON (USA@ LEG AGR MED COP CRM GOV CVL BUS EDU JUD ELI LAB HLH)	Criticize or denounce	UNITED STATES (USA@ OPP CRM CVL RAD JUD SET ELI LAB AGR EDU MIL REF REB ENV COP HRI BUS SPY LEG MED GOV UAF HLH)	2018-01-28 00:00:00
LAS VEGAS (USA@ LEG MED COP CRM GOV CVL UAF BUS EDU JUD ELI LAB HLH)	Fight with small arms and light weapons	UNITED STATES (USA@ OPP CRM CVL RAD JUD SET ELI LAB AGR EDU MIL REF REB ENV COP HRI BUS SPY LEG MED GOV UAF HLH)	2018-01-28 00:00:00
AUSTIN (USA@ LEG AGR MED COP GOV CVL BUS EDU MIL JUD ELI HLH)	Fight with small arms and light weapons	TEXAS (USA@ OPP LEG AGR MED COP CRM GOV CVL BUS EDU MIL JUD ELI LAB HLH)	2018-01-28 00:00:00
IOWA (USA@ LEG AGR MED COP CRM GOV CVL BUS EDU MIL JUD ELI HLH)	Threaten with military force, not specified below	UNITED STATES (USA@ OPP CRM CVL RAD JUD SET ELI LAB AGR EDU MIL REF REB ENV COP HRI BUS SPY LEG MED GOV UAF HLH)	2018-01-28 00:00:00
UNITED STATES (USA@ OPP CRM CVL RAD JUD SET ELI LAB AGR EDU MIL REF REB ENV COP HRI BUS SPY LEG MED GOV UAF HLH)	Host a visit	LOS ANGELES (USA@ REB OPP LEG MED COP CRM GOV CVL BUS EDU JUD ELI LAB HLH)	2018-01-28 00:00:00
UNITED STATES (USA@ OPP CRM CVL RAD JUD SET ELI LAB AGR EDU MIL REF REB ENV COP HRI BUS SPY LEG MED GOV UAF HLH)	Make statement, not specificed below	NORWEGIAN (NOR@ LEG MED GOV CVL BUS EDU MIL JUD ELI)	2018-01-28 00:00:00
HOUSTON (USA@ LEG AGR MED COP CRM GOV CVL BUS EDU JUD ELI LAB HLH)	Criticize or denounce	AUSTIN (USA@ LEG AGR MED COP GOV CVL BUS EDU MIL JUD ELI HLH)	2018-01-28 00:00:00
UNITED STATES (USA@ OPP CRM CVL RAD JUD SET ELI LAB AGR EDU MIL REF REB ENV COP HRI BUS SPY LEG MED GOV UAF HLH)	Use unconventional violence, not specified below	AMERICAN (USA@ REB OPP LEG SPY AGR MED COP CRM GOV CVL UAF BUS EDU MIL JUD SET ELI LAB HLH)	2018-01-28 00:00:00
WALL STREET JOURNAL (USA@MED)	Consult, not specified below	PUBLICATION (@MED)	2018-01-28 00:00:00
ASSOCIATED PRESS (USA@MED)	Provide aid, not specified below	CORRESPONDENT (@MED)	2018-01-28 00:00:00
ASSOCIATED PRESS (USA@MED)	Provide aid, not specified below	ISLAMABAD (PAK@ LEG MED COP CRM GOV CVL UAF BUS EDU MIL JUD LAB HLH)	2018-01-28 00:00:00
THE ASSOCIATED PRESS (USA@MED)	Engage in negotiation	UNITED STATES (USA@ OPP CRM CVL RAD JUD SET ELI LAB AGR EDU MIL REF REB ENV COP HRI BUS SPY LEG MED GOV UAF HLH)	2018-01-28 00:00:00
ASSOCIATED PRESS (USA@MED)	Provide aid, not specified below	UNITED STATES (USA@ OPP CRM CVL RAD JUD SET ELI LAB AGR EDU MIL REF REB ENV COP HRI BUS SPY LEG MED GOV UAF HLH)	2018-01-28 00:00:00
THE ASSOCIATED PRESS (USA@MED)	Arrest, detain	UNITED STATES (USA@ OPP CRM CVL RAD JUD SET ELI LAB AGR EDU MIL REF REB ENV COP HRI BUS SPY LEG MED GOV UAF HLH)	2018-01-28 00:00:00
UNITED STATES (USA@ OPP CRM CVL RAD JUD SET ELI LAB AGR EDU MIL REF REB ENV COP HRI BUS SPY LEG MED GOV UAF HLH)	Criticize or denounce	OBAMA (USA@GOV)	2018-01-28 00:00:00
UNITED STATES (USA@ OPP CRM CVL RAD JUD SET ELI LAB AGR EDU MIL REF REB ENV COP HRI BUS SPY LEG MED GOV UAF HLH)	Veto	OBAMA (USA@GOV)	2018-01-28 00:00:00
ASSOCIATED PRESS (USA@MED)	Provide aid, not specified below	LEBANON (LBN@ OPP REF LEG SPY AGR MED COP GOV CVL UAF BUS EDU MIL JUD ELI LAB HLH)	2018-01-28 00:00:00
VIETNAM (VNM@ OPP LEG AGR MED COP GOV CVL BUS EDU MIL JUD ELI SPY)	Engage in negotiation	THAILAND (THA@ OPP REF LEG SEP AGR MED COP CRM GOV CVL BUS EDU MIL JUD ELI LAB HLH)	2018-01-28 00:00:00
ZIMBABWE (ZWE@ OPP LEG AGR MED COP GOV CVL BUS EDU MIL JUD ELI LAB HLH)	Make statement, not specificed below	NEWSPAPER (@MED)	2018-01-28 00:00:00
MARI (@ JUD MED)	Arrest, detain	AUSTRIA (AUT@ OPP LEG MED COP GOV CVL BUS EDU JUD ELI REF HLH)	2018-01-28 00:00:00
INDIGENOUS (@ OPP LEG MED COP GOV CVL UAF BUS EDU MIL JUD SET ELI)	Make statement, not specificed below	REBEL (@REB)	2018-01-28 00:00:00
KURD (@ ELI COP BUS)	Cooperate militarily	SYRIAN (SYR@ REB OPP LEG SPY MED COP CRM GOV CVL UAF EDU MIL JUD ELI REF HLH)	2018-01-28 00:00:00
KURD (@ ELI COP BUS)	Use conventional military force, not specified below	TURKEY (TUR@ OPP CRM CVL JUD SET ELI LAB SEP AGR EDU MIL REF REB ENV COP BUS SPY LEG MED GOV UAF HLH)	2018-01-28 00:00:00
SAN FRANCISCO (USA@ REB OPP MED COP CRM GOV CVL BUS EDU JUD ELI LAB HLH)	Make statement, not specificed below	IMMIGRANT (@CVL)	2018-01-28 00:00:00
SOUTH AFRICAN (ZAF@ OPP LEG SEP MED COP GOV CVL BUS EDU MIL JUD ELI LAB HLH)	Express intent to meet or negotiate	ADVOCATE (@JUD)	2018-01-28 00:00:00
UNITED STATES (USA@ OPP CRM CVL RAD JUD SET ELI LAB AGR EDU MIL REF REB ENV COP HRI BUS SPY LEG MED GOV UAF HLH)	Make an appeal or request, not specified below	NORTH AMERICA (NMR@ MED COP CRM GOV CVL BUS EDU MIL ELI SPY)	2018-01-28 00:00:00
PENNSYLVANIA (USA@ OPP LEG AGR MED COP CRM GOV CVL BUS EDU MIL JUD ELI LAB HLH)	Use conventional military force, not specified below	LEGISLATURE (@LEG)	2018-01-28 00:00:00
UNITED STATES (USA@ OPP CRM CVL RAD JUD SET ELI LAB AGR EDU MIL REF REB ENV COP HRI BUS SPY LEG MED GOV UAF HLH)	Threaten, not specified below	RESIDENTS (@CVL)	2018-01-28 00:00:00
WASHINGTON (USA@ OPP LEG SPY MED COP CRM GOV CVL BUS EDU MIL JUD SET ELI LAB HLH)	Threaten, not specified below	SCIENTIST (@CVL)	2018-01-28 00:00:00
CONNECTICUT (USA@ LEG MED COP GOV CVL BUS EDU MIL JUD ELI LAB HLH)	Appeal for economic aid	STUDENT (@EDU)	2018-01-28 00:00:00
LOS ANGELES (USA@ REB OPP LEG MED COP CRM GOV CVL BUS EDU JUD ELI LAB HLH)	Make a visit	SCHOOL (@EDU)	2018-01-28 00:00:00
UNITED STATES (USA@ OPP CRM CVL RAD JUD SET ELI LAB AGR EDU MIL REF REB ENV COP HRI BUS SPY LEG MED GOV UAF HLH)	Appeal for economic aid	CONNECTICUT (USA@ LEG MED COP GOV CVL BUS EDU MIL JUD ELI LAB HLH)	2018-01-28 00:00:00
LOS ANGELES (USA@ REB OPP LEG MED COP CRM GOV CVL BUS EDU JUD ELI LAB HLH)	Make a visit	UNITED STATES (USA@ OPP CRM CVL RAD JUD SET ELI LAB AGR EDU MIL REF REB ENV COP HRI BUS SPY LEG MED GOV UAF HLH)	2018-01-28 00:00:00
BILL CLINTON (USA@ELI)	Praise or endorse	UNITED STATES (USA@ OPP CRM CVL RAD JUD SET ELI LAB AGR EDU MIL REF REB ENV COP HRI BUS SPY LEG MED GOV UAF HLH)	2018-01-28 00:00:00
THE WHITE HOUSE (USA@GOV)	Use conventional military force, not specified below	CANADA (CAN@ REB OPP REF LEG SPY AGR MED COP CRM GOV CVL UAF BUS EDU MIL JUD ELI LAB HLH)	2018-01-28 00:00:00
THE US (USA@ OPP CRM CVL JUD ELI LAB EDU MIL REF REB IMG COP HRI BUS SPY LEG MED GOV UAF HLH)	Use conventional military force, not specified below	GERMAN (DEU@ OPP REF LEG SPY AGR MED COP CRM GOV CVL UAF BUS EDU MIL JUD ELI LAB HLH)	2018-01-28 00:00:00
UNITED STATES (USA@ OPP CRM CVL RAD JUD SET ELI LAB AGR EDU MIL REF REB ENV COP HRI BUS SPY LEG MED GOV UAF HLH)	Make statement, not specificed below	WEBSITE (@MED)	2018-01-28 00:00:00
UNITED STATES (USA@ OPP CRM CVL RAD JUD SET ELI LAB AGR EDU MIL REF REB ENV COP HRI BUS SPY LEG MED GOV UAF HLH)	Praise or endorse	SCHOOL (@EDU)	2018-01-28 00:00:00
NASA (USA@GOV)	Reject, not specified below	PRESIDENT (@GOV)	2018-01-28 00:00:00
MICHIGAN (USA@ OPP LEG AGR MED COP CRM GOV CVL UAF BUS EDU MIL JUD ELI LAB HLH)	Investigate, not specified below	PROSECUTOR (@JUD)	2018-01-28 00:00:00
NASA (USA@GOV)	Engage in negotiation	THE OPPOSITION (@OPP)	2018-01-28 00:00:00
THE US (USA@ OPP CRM CVL JUD ELI LAB EDU MIL REF REB IMG COP HRI BUS SPY LEG MED GOV UAF HLH)	Engage in symbolic act	POLAND (POL@ OPP LEG MED COP GOV CVL UAF BUS EDU MIL JUD SET ELI HLH)	2018-01-28 00:00:00
THE WHITE HOUSE (USA@GOV)	Make pessimistic comment	UNITED STATES (USA@ OPP CRM CVL RAD JUD SET ELI LAB AGR EDU MIL REF REB ENV COP HRI BUS SPY LEG MED GOV UAF HLH)	2018-01-28 00:00:00
NASA (USA@GOV)	Make a visit	FLORIDA (USA@ ENV OPP LEG MED COP CRM GOV CVL BUS EDU MIL JUD ELI LAB HLH)	2018-01-28 00:00:00
UNITED STATES (USA@ OPP CRM CVL RAD JUD SET ELI LAB AGR EDU MIL REF REB ENV COP HRI BUS SPY LEG MED GOV UAF HLH)	Praise or endorse	INDIANAPOLIS (USA@ LEG MED COP GOV CVL BUS EDU MIL JUD ELI LAB HLH)	2018-01-28 00:00:00
UNITED STATES (USA@ OPP CRM CVL RAD JUD SET ELI LAB AGR EDU MIL REF REB ENV COP HRI BUS SPY LEG MED GOV UAF HLH)	Reject, not specified below	LOS ANGELES (USA@ REB OPP LEG MED COP CRM GOV CVL BUS EDU JUD ELI LAB HLH)	2018-01-28 00:00:00
THE WHITE HOUSE (USA@GOV)	Expel or deport individuals	UNITED STATES (USA@ OPP CRM CVL RAD JUD SET ELI LAB AGR EDU MIL REF REB ENV COP HRI BUS SPY LEG MED GOV UAF HLH)	2018-01-28 00:00:00
BARACK OBAMA (USA@GOV)	Make a visit	UNITED STATES (USA@ OPP CRM CVL RAD JUD SET ELI LAB AGR EDU MIL REF REB ENV COP HRI BUS SPY LEG MED GOV UAF HLH)	2018-01-28 00:00:00
NASA (USA@GOV)	Praise or endorse	PRESIDENT (@GOV)	2018-01-28 00:00:00
ORLANDO (USA@ COP CRM GOV CVL BUS JUD ELI HLH)	Threaten, not specified below	HUMAN RIGHTS GROUP (@NGO)	2018-01-28 00:00:00
WASHINGTON (USA@ OPP LEG SPY MED COP CRM GOV CVL BUS EDU MIL JUD SET ELI LAB HLH)	Express intent to meet or negotiate	SCIENTIST (@CVL)	2018-01-28 00:00:00
UNITED STATES (USA@ OPP CRM CVL RAD JUD SET ELI LAB AGR EDU MIL REF REB ENV COP HRI BUS SPY LEG MED GOV UAF HLH)	Engage in negotiation	WORLD ECONOMIC FORUM (@NGO)	2018-01-28 00:00:00
UNITED STATES (USA@ OPP CRM CVL RAD JUD SET ELI LAB AGR EDU MIL REF REB ENV COP HRI BUS SPY LEG MED GOV UAF HLH)	Engage in material cooperation, not specified below	FINN (FIN@ JUD BUS)	2018-01-28 00:00:00
UNITED STATES (USA@ OPP CRM CVL RAD JUD SET ELI LAB AGR EDU MIL REF REB ENV COP HRI BUS SPY LEG MED GOV UAF HLH)	Make statement, not specificed below	PRESIDENT (@GOV)	2018-01-28 00:00:00
UNITED STATES (USA@ OPP CRM CVL RAD JUD SET ELI LAB AGR EDU MIL REF REB ENV COP HRI BUS SPY LEG MED GOV UAF HLH)	Make statement, not specificed below	GOVERNOR (@GOV)	2018-01-28 00:00:00
AMERICAN (USA@ REB OPP LEG SPY AGR MED COP CRM GOV CVL UAF BUS EDU MIL JUD SET ELI LAB HLH)	Make statement, not specificed below	PRESIDENT (@GOV)	2018-01-28 00:00:00
UNITED STATES (USA@ OPP CRM CVL RAD JUD SET ELI LAB AGR EDU MIL REF REB ENV COP HRI BUS SPY LEG MED GOV UAF HLH)	Make pessimistic comment	PRESIDENT (@GOV)	2018-01-28 00:00:00
UNITED STATES (USA@ OPP CRM CVL RAD JUD SET ELI LAB AGR EDU MIL REF REB ENV COP HRI BUS SPY LEG MED GOV UAF HLH)	Make optimistic comment	KING (@GOV)	2018-01-28 00:00:00
UNITED STATES (USA@ OPP CRM CVL RAD JUD SET ELI LAB AGR EDU MIL REF REB ENV COP HRI BUS SPY LEG MED GOV UAF HLH)	Consider policy option	GOVERNMENT (@GOV)	2018-01-28 00:00:00
UNITED STATES (USA@ OPP CRM CVL RAD JUD SET ELI LAB AGR EDU MIL REF REB ENV COP HRI BUS SPY LEG MED GOV UAF HLH)	Consider policy option	GOVERNOR (@GOV)	2018-01-28 00:00:00
UNITED STATES (USA@ OPP CRM CVL RAD JUD SET ELI LAB AGR EDU MIL REF REB ENV COP HRI BUS SPY LEG MED GOV UAF HLH)	Make an appeal or request, not specified below	PRESIDENT (@GOV)	2018-01-28 00:00:00
AMERICAN (USA@ REB OPP LEG SPY AGR MED COP CRM GOV CVL UAF BUS EDU MIL JUD SET ELI LAB HLH)	Make an appeal or request, not specified below	PRESIDENT (@GOV)	2018-01-28 00:00:00
VIRGINIA (USA@ IGO REB LEG MED COP CRM GOV CVL HRI BUS EDU MIL JUD SET ELI LAB HLH)	Make statement, not specificed below	SPANISH (ESP@ REB OPP LEG SPY MED COP CRM GOV CVL UAF BUS EDU MIL JUD ELI HLH)	2018-01-28 00:00:00
UNITED STATES (USA@ OPP CRM CVL RAD JUD SET ELI LAB AGR EDU MIL REF REB ENV COP HRI BUS SPY LEG MED GOV UAF HLH)	Consult, not specified below	GOVERNOR (@GOV)	2018-01-28 00:00:00
UNITED STATES (USA@ OPP CRM CVL RAD JUD SET ELI LAB AGR EDU MIL REF REB ENV COP HRI BUS SPY LEG MED GOV UAF HLH)	Consult, not specified below	MAYOR (@GOV)	2018-01-28 00:00:00
UNITED STATES (USA@ OPP CRM CVL RAD JUD SET ELI LAB AGR EDU MIL REF REB ENV COP HRI BUS SPY LEG MED GOV UAF HLH)	Consult, not specified below	PRESIDENT (@GOV)	2018-01-28 00:00:00
WASHINGTON (USA@ OPP LEG SPY MED COP CRM GOV CVL BUS EDU MIL JUD SET ELI LAB HLH)	Make a visit	PRESIDENT (@GOV)	2018-01-28 00:00:00
UNITED STATES (USA@ OPP CRM CVL RAD JUD SET ELI LAB AGR EDU MIL REF REB ENV COP HRI BUS SPY LEG MED GOV UAF HLH)	Host a visit	CABINET (@GOV)	2018-01-28 00:00:00
ORLANDO (USA@ COP CRM GOV CVL BUS JUD ELI HLH)	Praise or endorse	PRESIDENT (@GOV)	2018-01-28 00:00:00
UNITED STATES (USA@ OPP CRM CVL RAD JUD SET ELI LAB AGR EDU MIL REF REB ENV COP HRI BUS SPY LEG MED GOV UAF HLH)	Praise or endorse	PRESIDENT (@GOV)	2018-01-28 00:00:00
UNITED STATES (USA@ OPP CRM CVL RAD JUD SET ELI LAB AGR EDU MIL REF REB ENV COP HRI BUS SPY LEG MED GOV UAF HLH)	Yield, not specified below	PRESIDENT (@GOV)	2018-01-28 00:00:00
WASHINGTON (USA@ OPP LEG SPY MED COP CRM GOV CVL BUS EDU MIL JUD SET ELI LAB HLH)	Criticize or denounce	PRESIDENT (@GOV)	2018-01-28 00:00:00
WASHINGTON (USA@ OPP LEG SPY MED COP CRM GOV CVL BUS EDU MIL JUD SET ELI LAB HLH)	Demonstrate or rally, not specified below	PRESIDENT (@GOV)	2018-01-28 00:00:00
ORLANDO (USA@ COP CRM GOV CVL BUS JUD ELI HLH)	Impose administrative sanctions, not specified below	PRESIDENT (@GOV)	2018-01-28 00:00:00
AMERICAN (USA@ REB OPP LEG SPY AGR MED COP CRM GOV CVL UAF BUS EDU MIL JUD SET ELI LAB HLH)	Consult, not specified below	PLANNING COMMISSION (@GOV)	2018-01-28 00:00:00
AMERICAN (USA@ REB OPP LEG SPY AGR MED COP CRM GOV CVL UAF BUS EDU MIL JUD SET ELI LAB HLH)	Use unconventional violence, not specified below	PLANNING COMMISSION (@GOV)	2018-01-28 00:00:00
UNITED STATES (USA@ OPP CRM CVL RAD JUD SET ELI LAB AGR EDU MIL REF REB ENV COP HRI BUS SPY LEG MED GOV UAF HLH)	Make pessimistic comment	RETIRED (@ELI)	2018-01-28 00:00:00
COLUMBUS (USA@ LEG COP CRM GOV CVL BUS EDU JUD ELI HLH)	Criticize or denounce	SCHOOL (@EDU)	2018-01-28 00:00:00
UNITED STATES (USA@ OPP CRM CVL RAD JUD SET ELI LAB AGR EDU MIL REF REB ENV COP HRI BUS SPY LEG MED GOV UAF HLH)	Express intent to meet or negotiate	INDIGENOUS PEOPLE (@CVL)	2018-01-28 00:00:00
ORLANDO (USA@ COP CRM GOV CVL BUS JUD ELI HLH)	Criticize or denounce	HUMAN RIGHTS GROUP (@NGO)	2018-01-28 00:00:00
UNITED STATES (USA@ OPP CRM CVL RAD JUD SET ELI LAB AGR EDU MIL REF REB ENV COP HRI BUS SPY LEG MED GOV UAF HLH)	Make a visit	MIGRANT (@CVL)	2018-01-28 00:00:00
PHILADELPHIA (USA@ OPP LEG MED COP CRM GOV CVL BUS EDU MIL JUD ELI HLH)	Make a visit	SETTLEMENT (@CVL)	2018-01-28 00:00:00
UNITED STATES (USA@ OPP CRM CVL RAD JUD SET ELI LAB AGR EDU MIL REF REB ENV COP HRI BUS SPY LEG MED GOV UAF HLH)	Host a visit	MIGRANT (@CVL)	2018-01-28 00:00:00
UNITED STATES (USA@ OPP CRM CVL RAD JUD SET ELI LAB AGR EDU MIL REF REB ENV COP HRI BUS SPY LEG MED GOV UAF HLH)	Engage in diplomatic cooperation, not specified below	POPULATION (@CVL)	2018-01-28 00:00:00
UNITED STATES (USA@ OPP CRM CVL RAD JUD SET ELI LAB AGR EDU MIL REF REB ENV COP HRI BUS SPY LEG MED GOV UAF HLH)	Praise or endorse	COMMUNITY (@CVL)	2018-01-28 00:00:00
UNITED STATES (USA@ OPP CRM CVL RAD JUD SET ELI LAB AGR EDU MIL REF REB ENV COP HRI BUS SPY LEG MED GOV UAF HLH)	Praise or endorse	IMMIGRANT (@CVL)	2018-01-28 00:00:00
UNITED STATES (USA@ OPP CRM CVL RAD JUD SET ELI LAB AGR EDU MIL REF REB ENV COP HRI BUS SPY LEG MED GOV UAF HLH)	Yield, not specified below	RESIDENTS (@CVL)	2018-01-28 00:00:00
UNITED STATES (USA@ OPP CRM CVL RAD JUD SET ELI LAB AGR EDU MIL REF REB ENV COP HRI BUS SPY LEG MED GOV UAF HLH)	Make statement, not specificed below	ACTOR (@ELI)	2018-01-28 00:00:00
TEXAS (USA@ OPP LEG AGR MED COP CRM GOV CVL BUS EDU MIL JUD ELI LAB HLH)	Accuse, not specified below	IMMIGRANT (@CVL)	2018-01-28 00:00:00
UNITED STATES (USA@ OPP CRM CVL RAD JUD SET ELI LAB AGR EDU MIL REF REB ENV COP HRI BUS SPY LEG MED GOV UAF HLH)	Host a visit	COMMUNITY (@CVL)	2018-01-28 00:00:00
CONNECTICUT (USA@ LEG MED COP GOV CVL BUS EDU MIL JUD ELI LAB HLH)	Make statement, not specificed below	STUDENT (@EDU)	2018-01-28 00:00:00
UNITED STATES (USA@ OPP CRM CVL RAD JUD SET ELI LAB AGR EDU MIL REF REB ENV COP HRI BUS SPY LEG MED GOV UAF HLH)	Appeal for economic aid	STUDENT (@EDU)	2018-01-28 00:00:00
UNITED STATES (USA@ OPP CRM CVL RAD JUD SET ELI LAB AGR EDU MIL REF REB ENV COP HRI BUS SPY LEG MED GOV UAF HLH)	Make a visit	SCHOOL (@EDU)	2018-01-28 00:00:00
UNITED STATES (USA@ OPP CRM CVL RAD JUD SET ELI LAB AGR EDU MIL REF REB ENV COP HRI BUS SPY LEG MED GOV UAF HLH)	Make a visit	STUDENT (@EDU)	2018-01-28 00:00:00
AMERICAN (USA@ REB OPP LEG SPY AGR MED COP CRM GOV CVL UAF BUS EDU MIL JUD SET ELI LAB HLH)	Host a visit	STUDENT (@EDU)	2018-01-28 00:00:00
NEW YORK (USA@ OPP REF LEG SPY AGR MED COP CRM GOV CVL BUS EDU MIL JUD ELI LAB HLH)	Host a visit	STUDENT (@EDU)	2018-01-28 00:00:00
UNITED STATES (USA@ OPP CRM CVL RAD JUD SET ELI LAB AGR EDU MIL REF REB ENV COP HRI BUS SPY LEG MED GOV UAF HLH)	Praise or endorse	STUDENT (@EDU)	2018-01-28 00:00:00
UNITED STATES (USA@ OPP CRM CVL RAD JUD SET ELI LAB AGR EDU MIL REF REB ENV COP HRI BUS SPY LEG MED GOV UAF HLH)	Accuse, not specified below	IMMIGRANT (@CVL)	2018-01-28 00:00:00
TEXAS (USA@ OPP LEG AGR MED COP CRM GOV CVL BUS EDU MIL JUD ELI LAB HLH)	Express intent to cooperate, not specified below	HEALTH OFFICIAL (@GOV)	2018-01-28 00:00:00
ATLANTA (USA@ OPP LEG MED COP GOV CVL HRI BUS EDU MIL JUD ELI LAB HLH)	Praise or endorse	DOCTOR (@HLH)	2018-01-28 00:00:00
NEW YORK CITY (USA@ LEG SPY MED COP GOV CVL BUS EDU JUD ELI LAB HLH)	Make a visit	CONGRESSWOMAN (@LEG)	2018-01-28 00:00:00
WASHINGTON (USA@ OPP LEG SPY MED COP CRM GOV CVL BUS EDU MIL JUD SET ELI LAB HLH)	Praise or endorse	LAWMAKER (@LEG)	2018-01-28 00:00:00
WASHINGTON (USA@ OPP LEG SPY MED COP CRM GOV CVL BUS EDU MIL JUD SET ELI LAB HLH)	Provide economic aid	LAWMAKER (@LEG)	2018-01-28 00:00:00
FLORIDA (USA@ ENV OPP LEG MED COP CRM GOV CVL BUS EDU MIL JUD ELI LAB HLH)	Investigate, not specified below	SENATE (@LEG)	2018-01-28 00:00:00
UNITED STATES (USA@ OPP CRM CVL RAD JUD SET ELI LAB AGR EDU MIL REF REB ENV COP HRI BUS SPY LEG MED GOV UAF HLH)	Demonstrate or rally, not specified below	REPRESENTATIVES (@LEG)	2018-01-28 00:00:00
KANSAS (USA@ LEG AGR COP GOV CVL BUS EDU MIL JUD ELI HLH)	Impose administrative sanctions, not specified below	CONGRESS (@LEG)	2018-01-28 00:00:00
UNITED STATES (USA@ OPP CRM CVL RAD JUD SET ELI LAB AGR EDU MIL REF REB ENV COP HRI BUS SPY LEG MED GOV UAF HLH)	Make an appeal or request, not specified below	NEWS OUTLET (@MED)	2018-01-28 00:00:00
UNITED STATES (USA@ OPP CRM CVL RAD JUD SET ELI LAB AGR EDU MIL REF REB ENV COP HRI BUS SPY LEG MED GOV UAF HLH)	Make an appeal or request, not specified below	MEDIA (@MED)	2018-01-28 00:00:00
UNITED STATES (USA@ OPP CRM CVL RAD JUD SET ELI LAB AGR EDU MIL REF REB ENV COP HRI BUS SPY LEG MED GOV UAF HLH)	Consult, not specified below	PUBLICATION (@MED)	2018-01-28 00:00:00
UNITED STATES (USA@ OPP CRM CVL RAD JUD SET ELI LAB AGR EDU MIL REF REB ENV COP HRI BUS SPY LEG MED GOV UAF HLH)	Consult, not specified below	COLUMNIST (@MED)	2018-01-28 00:00:00
UNITED STATES (USA@ OPP CRM CVL RAD JUD SET ELI LAB AGR EDU MIL REF REB ENV COP HRI BUS SPY LEG MED GOV UAF HLH)	Engage in negotiation	MEDIA (@MED)	2018-01-28 00:00:00
RHODE ISLAND (USA@ LEG AGR MED COP GOV CVL BUS EDU JUD ELI HLH)	Return, release, not specified below	CORRESPONDENT (@MED)	2018-01-28 00:00:00
UNITED STATES (USA@ OPP CRM CVL RAD JUD SET ELI LAB AGR EDU MIL REF REB ENV COP HRI BUS SPY LEG MED GOV UAF HLH)	Use conventional military force, not specified below	CORRESPONDENT (@MED)	2018-01-28 00:00:00
RHODE ISLAND (USA@ LEG AGR MED COP GOV CVL BUS EDU JUD ELI HLH)	Use conventional military force, not specified below	CORRESPONDENT (@MED)	2018-01-28 00:00:00
UNITED STATES (USA@ OPP CRM CVL RAD JUD SET ELI LAB AGR EDU MIL REF REB ENV COP HRI BUS SPY LEG MED GOV UAF HLH)	Consult, not specified below	MEXICO (MEX@ OPP LEG SPY AGR MED COP CRM GOV CVL HRI BUS EDU MIL JUD UAF ELI LAB HLH)	2018-01-28 00:00:00
WASHINGTON (USA@ OPP LEG SPY MED COP CRM GOV CVL BUS EDU MIL JUD SET ELI LAB HLH)	Consult, not specified below	MEXICO CITY (MEX@ COP GOV CVL JUD ELI)	2018-01-28 00:00:00
UNITED STATES (USA@ OPP CRM CVL RAD JUD SET ELI LAB AGR EDU MIL REF REB ENV COP HRI BUS SPY LEG MED GOV UAF HLH)	Consult, not specified below	AIR FORCE (@MIL)	2018-01-28 00:00:00
WISCONSIN (USA@ LEG AGR MED COP CRM GOV CVL BUS EDU MIL JUD ELI LAB HLH)	Host a visit	MARINES (@MIL)	2018-01-28 00:00:00
LAS VEGAS (USA@ LEG MED COP CRM GOV CVL UAF BUS EDU JUD ELI LAB HLH)	Use conventional military force, not specified below	AIR FORCE (@MIL)	2018-01-28 00:00:00
UNITED STATES (USA@ OPP CRM CVL RAD JUD SET ELI LAB AGR EDU MIL REF REB ENV COP HRI BUS SPY LEG MED GOV UAF HLH)	Host a visit	MALTA (MLT@ OPP LEG MED COP GOV CVL BUS EDU MIL JUD ELI LAB HLH)	2018-01-28 00:00:00
UNITED STATES (USA@ OPP CRM CVL RAD JUD SET ELI LAB AGR EDU MIL REF REB ENV COP HRI BUS SPY LEG MED GOV UAF HLH)	Fight with small arms and light weapons	SONY (JPN@MNC)	2018-01-28 00:00:00
UNITED STATES (USA@ OPP CRM CVL RAD JUD SET ELI LAB AGR EDU MIL REF REB ENV COP HRI BUS SPY LEG MED GOV UAF HLH)	Host a visit	DELTA AIR LINES (USA@MNC)	2018-01-28 00:00:00
WASHINGTON (USA@ OPP LEG SPY MED COP CRM GOV CVL BUS EDU MIL JUD SET ELI LAB HLH)	Impose administrative sanctions, not specified below	MUSLIM (@ OPP CRM CVL RAD JUD ELI LAB SEP AGR EDU MIL REF REB HRI BUS LEG MED GOV UAF HLH)	2018-01-28 00:00:00
UNITED STATES (USA@ OPP CRM CVL RAD JUD SET ELI LAB AGR EDU MIL REF REB ENV COP HRI BUS SPY LEG MED GOV UAF HLH)	Consult, not specified below	CONGRESS (@LEG)	2018-01-28 00:00:00
UNITED STATES (USA@ OPP CRM CVL RAD JUD SET ELI LAB AGR EDU MIL REF REB ENV COP HRI BUS SPY LEG MED GOV UAF HLH)	Make a visit	MEDIA (@MED)	2018-01-28 00:00:00
UNITED STATES (USA@ OPP CRM CVL RAD JUD SET ELI LAB AGR EDU MIL REF REB ENV COP HRI BUS SPY LEG MED GOV UAF HLH)	Fight with small arms and light weapons	HOSPITAL (@HLH)	2018-01-28 00:00:00
UNITED STATES (USA@ OPP CRM CVL RAD JUD SET ELI LAB AGR EDU MIL REF REB ENV COP HRI BUS SPY LEG MED GOV UAF HLH)	Make an appeal or request, not specified below	CONGRESS (@LEG)	2018-01-28 00:00:00
UNITED STATES (USA@ OPP CRM CVL RAD JUD SET ELI LAB AGR EDU MIL REF REB ENV COP HRI BUS SPY LEG MED GOV UAF HLH)	Consult, not specified below	HONDURAS (HND@ IGO OPP LEG MED COP CRM GOV CVL EDU MIL JUD)	2018-01-28 00:00:00
UNITED STATES (USA@ OPP CRM CVL RAD JUD SET ELI LAB AGR EDU MIL REF REB ENV COP HRI BUS SPY LEG MED GOV UAF HLH)	Accuse, not specified below	HONDURAS (HND@ IGO OPP LEG MED COP CRM GOV CVL EDU MIL JUD)	2018-01-28 00:00:00
UNITED STATES (USA@ OPP CRM CVL RAD JUD SET ELI LAB AGR EDU MIL REF REB ENV COP HRI BUS SPY LEG MED GOV UAF HLH)	Use conventional military force, not specified below	HONDURAN (HND@ OPP LEG MED COP CRM GOV CVL MIL JUD ELI)	2018-01-28 00:00:00
THE US (USA@ OPP CRM CVL JUD ELI LAB EDU MIL REF REB IMG COP HRI BUS SPY LEG MED GOV UAF HLH)	Accuse, not specified below	HONDURAS (HND@ IGO OPP LEG MED COP CRM GOV CVL EDU MIL JUD)	2018-01-28 00:00:00
AMERICAN (USA@ REB OPP LEG SPY AGR MED COP CRM GOV CVL UAF BUS EDU MIL JUD SET ELI LAB HLH)	Use conventional military force, not specified below	IRAQI (IRQ@ OPP LEG MED COP GOV CVL UAF BUS EDU MIL JUD ELI REF)	2018-01-28 00:00:00
NEW YORK (USA@ OPP REF LEG SPY AGR MED COP CRM GOV CVL BUS EDU MIL JUD ELI LAB HLH)	Praise or endorse	JEWISH (@ OPP SET LEG MED COP CRM GOV CVL UAF BUS EDU MIL JUD RAD ELI REF HLH)	2018-01-28 00:00:00
ORLANDO (USA@ COP CRM GOV CVL BUS JUD ELI HLH)	Fight with artillery and tanks	HONDURAS (HND@ IGO OPP LEG MED COP CRM GOV CVL EDU MIL JUD)	2018-01-28 00:00:00
FIRST STATE (USA@ LEG MED COP GOV BUS)	Make statement, not specificed below	CONGRESS (@LEG)	2018-01-28 00:00:00
UNITED STATES (USA@ OPP CRM CVL RAD JUD SET ELI LAB AGR EDU MIL REF REB ENV COP HRI BUS SPY LEG MED GOV UAF HLH)	Make optimistic comment	CONGRESS (@LEG)	2018-01-28 00:00:00
NEW YORK STATE (USA@ LEG COP GOV CVL BUS EDU JUD)	Praise or endorse	JEWISH (@ OPP SET LEG MED COP CRM GOV CVL UAF BUS EDU MIL JUD RAD ELI REF HLH)	2018-01-28 00:00:00
UNITED STATES (USA@ OPP CRM CVL RAD JUD SET ELI LAB AGR EDU MIL REF REB ENV COP HRI BUS SPY LEG MED GOV UAF HLH)	Arrest, detain	ATTORNEY (@JUD)	2018-01-28 00:00:00
UNITED STATES (USA@ OPP CRM CVL RAD JUD SET ELI LAB AGR EDU MIL REF REB ENV COP HRI BUS SPY LEG MED GOV UAF HLH)	Investigate, not specified below	PROSECUTOR (@JUD)	2018-01-28 00:00:00
WASHINGTON (USA@ OPP LEG SPY MED COP CRM GOV CVL BUS EDU MIL JUD SET ELI LAB HLH)	Engage in negotiation	SUPREME COURT (@JUD)	2018-01-28 00:00:00
UNITED STATES (USA@ OPP CRM CVL RAD JUD SET ELI LAB AGR EDU MIL REF REB ENV COP HRI BUS SPY LEG MED GOV UAF HLH)	Decline comment	ATTORNEY (@JUD)	2018-01-28 00:00:00
UNITED STATES (USA@ OPP CRM CVL RAD JUD SET ELI LAB AGR EDU MIL REF REB ENV COP HRI BUS SPY LEG MED GOV UAF HLH)	Make statement, not specificed below	ATTORNEY (@JUD)	2018-01-28 00:00:00
UNITED STATES (USA@ OPP CRM CVL RAD JUD SET ELI LAB AGR EDU MIL REF REB ENV COP HRI BUS SPY LEG MED GOV UAF HLH)	Make statement, not specificed below	PROSECUTOR (@JUD)	2018-01-28 00:00:00
UNITED STATES (USA@ OPP CRM CVL RAD JUD SET ELI LAB AGR EDU MIL REF REB ENV COP HRI BUS SPY LEG MED GOV UAF HLH)	Investigate, not specified below	ATTORNEY (@JUD)	2018-01-28 00:00:00
FIJI (FJI@ OPP LEG AGR MED COP CRM GOV CVL BUS EDU MIL JUD ELI LAB HLH)	Express intent to meet or negotiate	DETECTIVE (@COP)	2018-01-28 00:15:00
FIJI (FJI@ OPP LEG AGR MED COP CRM GOV CVL BUS EDU MIL JUD ELI LAB HLH)	Mobilize or increase armed forces	UN MISSION (@IGO)	2018-01-28 00:15:00
FRANCE (FRA@ REB OPP LEG SPY AGR MED COP CRM GOV CVL UAF BUS EDU MIL JUD RAD ELI LAB HLH)	Sexually assault	BERLIN (DEU@ REB OPP LEG MED COP GOV CVL BUS EDU JUD ELI REF HLH)	2018-01-28 00:15:00
EUROPEAN (EUR@ LEG AGR MED COP CRM GOV CVL BUS EDU MIL JUD SET ELI LAB SPY)	Impose administrative sanctions, not specified below	LEBANESE (LBN@ OPP LEG MED COP CRM GOV CVL UAF BUS EDU MIL ELI REF SPY)	2018-01-28 00:15:00
FRANCE (FRA@ REB OPP LEG SPY AGR MED COP CRM GOV CVL UAF BUS EDU MIL JUD RAD ELI LAB HLH)	Make a visit	CATALONIA (ESP@ LEG SEP GOV CVL ELI)	2018-01-28 00:15:00
BRITISH (GBR@ OPP CRM CVL JUD SET ELI LAB AGR EDU MIL REF COP HRI BUS SPY LEG MED GOV UAF HLH)	Yield, not specified below	AUSTRALIA (AUS@ OPP CRM CVL RAD JUD SET ELI LAB AGR EDU MIL REF COP HRI BUS SPY LEG MED GOV UAF HLH)	2018-01-28 00:15:00
PARIS (FRA@ OPP LEG AGR MED COP CRM GOV CVL HRI BUS EDU UAF JUD ELI HLH)	Praise or endorse	SYRIA (SYR@ OPP CRM CVL RAD JUD ELI LAB AGR EDU MIL REF IGO REB COP BUS SPY LEG MED GOV UAF HLH)	2018-01-28 00:15:00
PARIS (FRA@ OPP LEG AGR MED COP CRM GOV CVL HRI BUS EDU UAF JUD ELI HLH)	Criticize or denounce	SYRIA (SYR@ OPP CRM CVL RAD JUD ELI LAB AGR EDU MIL REF IGO REB COP BUS SPY LEG MED GOV UAF HLH)	2018-01-28 00:15:00
UNITED KINGDOM (GBR@ OPP CRM CVL RAD JUD SET ELI LAB AGR EDU MIL REF REB ENV COP HRI BUS SPY LEG MED GOV UAF HLH)	Praise or endorse	AUSTRALIA (AUS@ OPP CRM CVL RAD JUD SET ELI LAB AGR EDU MIL REF COP HRI BUS SPY LEG MED GOV UAF HLH)	2018-01-28 00:15:00
UNITED KINGDOM (GBR@ OPP CRM CVL RAD JUD SET ELI LAB AGR EDU MIL REF REB ENV COP HRI BUS SPY LEG MED GOV UAF HLH)	Yield, not specified below	AUSTRALIA (AUS@ OPP CRM CVL RAD JUD SET ELI LAB AGR EDU MIL REF COP HRI BUS SPY LEG MED GOV UAF HLH)	2018-01-28 00:15:00
FIJI (FJI@ OPP LEG AGR MED COP CRM GOV CVL BUS EDU MIL JUD ELI LAB HLH)	Express intent to meet or negotiate	UNITED STATES (USA@ OPP CRM CVL RAD JUD SET ELI LAB AGR EDU MIL REF REB ENV COP HRI BUS SPY LEG MED GOV UAF HLH)	2018-01-28 00:15:00
FRANCE (FRA@ REB OPP LEG SPY AGR MED COP CRM GOV CVL UAF BUS EDU MIL JUD RAD ELI LAB HLH)	Praise or endorse	OPPOSITION PARTIES (@OPP)	2018-01-28 00:15:00
SUVA (FJI@ MED COP GOV BUS EDU JUD)	Arrest, detain	NURSE (@HLH)	2018-01-28 00:15:00
FIJI (FJI@ OPP LEG AGR MED COP CRM GOV CVL BUS EDU MIL JUD ELI LAB HLH)	Arrest, detain	NURSE (@HLH)	2018-01-28 00:15:00
FIJI (FJI@ OPP LEG AGR MED COP CRM GOV CVL BUS EDU MIL JUD ELI LAB HLH)	Make a visit	HOSPITAL (@HLH)	2018-01-28 00:15:00
FIJI (FJI@ OPP LEG AGR MED COP CRM GOV CVL BUS EDU MIL JUD ELI LAB HLH)	Impose embargo, boycott, or sanctions	HEALTH MINIST (@GOV)	2018-01-28 00:15:00
NAITASIRI (FJI@ CVL AGR)	Make a visit	SCHOOL (@EDU)	2018-01-28 00:15:00
FIJI (FJI@ OPP LEG AGR MED COP CRM GOV CVL BUS EDU MIL JUD ELI LAB HLH)	Make optimistic comment	VILLAGER (@CVL)	2018-01-28 00:15:00
FIJI (FJI@ OPP LEG AGR MED COP CRM GOV CVL BUS EDU MIL JUD ELI LAB HLH)	Make a visit	AUSTRALIA (AUS@ OPP CRM CVL RAD JUD SET ELI LAB AGR EDU MIL REF COP HRI BUS SPY LEG MED GOV UAF HLH)	2018-01-28 00:15:00
EUROPE (EUR@ REF LEG SPY AGR MED COP GOV CVL BUS EDU MIL ELI LAB HLH)	Engage in negotiation	IGBO (@ LEG CVL BUS EDU)	2018-01-28 00:15:00
FIJI (FJI@ OPP LEG AGR MED COP CRM GOV CVL BUS EDU MIL JUD ELI LAB HLH)	Make statement, not specificed below	NEWSPAPER (@MED)	2018-01-28 00:15:00
UNITED KINGDOM (GBR@ OPP CRM CVL RAD JUD SET ELI LAB AGR EDU MIL REF REB ENV COP HRI BUS SPY LEG MED GOV UAF HLH)	Express intent to meet or negotiate	PRESIDENT (@GOV)	2018-01-28 00:15:00
GOVERNMENT (@GOV)	Engage in negotiation	TALIBAN (AFG@INS)	2018-01-28 00:15:00
BRITISH (GBR@ OPP CRM CVL JUD SET ELI LAB AGR EDU MIL REF COP HRI BUS SPY LEG MED GOV UAF HLH)	Consult, not specified below	PRESIDENT (@GOV)	2018-01-28 00:15:00
PRIME MINISTER (@GOV)	Consult, not specified below	DUBAI (ARE@ LEG MED COP CRM GOV CVL BUS EDU MIL JUD HLH)	2018-01-28 00:15:00
EUROPEAN (EUR@ LEG AGR MED COP CRM GOV CVL BUS EDU MIL JUD SET ELI LAB SPY)	Make an appeal or request, not specified below	THE EUROPEAN UNION (EUR@IGO)	2018-01-28 00:15:00
SECRETARY OF STATE (@GOV)	Express intent to meet or negotiate	AFRICA (AFR@ REB OPP REF LEG SEP AGR MED COP CRM GOV CVL BUS EDU MIL JUD ELI LAB HLH)	2018-01-28 00:15:00
SECRETARY OF STATE (@GOV)	Criticize or denounce	AFGHANISTAN (AFG@ REB OPP REF LEG SPY AGR MED COP CRM GOV CVL UAF BUS EDU MIL JUD ELI LAB HLH)	2018-01-28 00:15:00
GHANA (GHA@ OPP LEG MED COP CRM GOV CVL BUS EDU MIL JUD ELI REF HLH)	Host a visit	UNITED STATES (USA@ OPP CRM CVL RAD JUD SET ELI LAB AGR EDU MIL REF REB ENV COP HRI BUS SPY LEG MED GOV UAF HLH)	2018-01-28 00:15:00
BRITISH (GBR@ OPP CRM CVL JUD SET ELI LAB AGR EDU MIL REF COP HRI BUS SPY LEG MED GOV UAF HLH)	Praise or endorse	AUSTRALIA (AUS@ OPP CRM CVL RAD JUD SET ELI LAB AGR EDU MIL REF COP HRI BUS SPY LEG MED GOV UAF HLH)	2018-01-28 00:15:00
BRITAIN (GBR@ OPP LEG AGR MED COP CRM GOV CVL UAF BUS EDU MIL ELI LAB HLH)	Return, release persons	UNITED STATES (USA@ OPP CRM CVL RAD JUD SET ELI LAB AGR EDU MIL REF REB ENV COP HRI BUS SPY LEG MED GOV UAF HLH)	2018-01-28 00:15:00
BRITAIN (GBR@ OPP LEG AGR MED COP CRM GOV CVL UAF BUS EDU MIL ELI LAB HLH)	Return, release persons	WASHINGTON (USA@ OPP LEG SPY MED COP CRM GOV CVL BUS EDU MIL JUD SET ELI LAB HLH)	2018-01-28 00:15:00
UNITED KINGDOM (GBR@ OPP CRM CVL RAD JUD SET ELI LAB AGR EDU MIL REF REB ENV COP HRI BUS SPY LEG MED GOV UAF HLH)	Return, release, not specified below	WORLD ECONOMIC FORUM (@NGO)	2018-01-28 00:15:00
UNITED KINGDOM (GBR@ OPP CRM CVL RAD JUD SET ELI LAB AGR EDU MIL REF REB ENV COP HRI BUS SPY LEG MED GOV UAF HLH)	Make a visit	WORLD ECONOMIC FORUM (@NGO)	2018-01-28 00:15:00
BRITAIN (GBR@ OPP LEG AGR MED COP CRM GOV CVL UAF BUS EDU MIL ELI LAB HLH)	Conduct suicide, car, or other non-military bombing, not specified below	IRELAND (IRL@ REB OPP REF LEG AGR MED COP CRM GOV CVL UAF BUS EDU MIL JUD ELI LAB HLH)	2018-01-28 00:15:00
UNITED KINGDOM (GBR@ OPP CRM CVL RAD JUD SET ELI LAB AGR EDU MIL REF REB ENV COP HRI BUS SPY LEG MED GOV UAF HLH)	Conduct suicide, car, or other non-military bombing, not specified below	IRELAND (IRL@ REB OPP REF LEG AGR MED COP CRM GOV CVL UAF BUS EDU MIL JUD ELI LAB HLH)	2018-01-28 00:15:00
BRITAIN (GBR@ OPP LEG AGR MED COP CRM GOV CVL UAF BUS EDU MIL ELI LAB HLH)	Praise or endorse	IRELAND (IRL@ REB OPP REF LEG AGR MED COP CRM GOV CVL UAF BUS EDU MIL JUD ELI LAB HLH)	2018-01-28 00:15:00
UNITED KINGDOM (GBR@ OPP CRM CVL RAD JUD SET ELI LAB AGR EDU MIL REF REB ENV COP HRI BUS SPY LEG MED GOV UAF HLH)	Host a visit	PRESIDENT (@GOV)	2018-01-28 00:15:00
EUROPEAN (EUR@ LEG AGR MED COP CRM GOV CVL BUS EDU MIL JUD SET ELI LAB SPY)	Praise or endorse	PRESIDENT (@GOV)	2018-01-28 00:15:00
GERMANY (DEU@ OPP CRM CVL RAD JUD ELI LAB AGR EDU MIL REF COP HRI BUS SPY LEG MED GOV UAF HLH)	Praise or endorse	OPPOSITION PARTIES (@OPP)	2018-01-28 00:15:00
ADDIS ABABA (ETH@ LEG MED GOV EDU JUD ELI)	Consult, not specified below	PRESIDENT (@GOV)	2018-01-28 00:15:00
UNIVERSITY (@EDU)	Make an appeal or request, not specified below	MALE (MDV@ REB OPP REF LEG AGR MED COP CRM GOV CVL BUS EDU MIL JUD SET ELI LAB HLH)	2018-01-28 00:15:00
SCHOOL (@EDU)	Host a visit	PARLIAMENT (@LEG)	2018-01-28 00:15:00
STUDENT (@EDU)	Make statement, not specificed below	ATTORNEY (@JUD)	2018-01-28 00:15:00
STUDENT (@EDU)	Make statement, not specificed below	GREEK (GRC@ OPP LEG AGR MED COP GOV CVL UAF BUS EDU MIL JUD ELI LAB)	2018-01-28 00:15:00
ECONOMIC EXPERT (@EDU)	Threaten, not specified below	GOVERNMENT (@GOV)	2018-01-28 00:15:00
SCHOOL (@EDU)	Praise or endorse	MINIST (@GOV)	2018-01-28 00:15:00
SCHOOL (@EDU)	Host a visit	NAITASIRI (FJI@ CVL AGR)	2018-01-28 00:15:00
STUDENT (@EDU)	Use unconventional violence, not specified below	POLICE (@COP)	2018-01-28 00:15:00
STUDENT (@EDU)	Make statement, not specificed below	POLICE (@COP)	2018-01-28 00:15:00
COLLEGE (@EDU)	Host a visit	MARIST BROTHERS (@)	2018-01-28 00:15:00
LECTURER (@EDU)	Make pessimistic comment	NIGERIA (NGA@ OPP CRM CVL JUD SET ELI LAB AGR EDU MIL REF REB COP HRI BUS SPY LEG MED GOV UAF HLH)	2018-01-28 00:15:00
DOMINICAN (DOM@ REB LEG MED GOV BUS EDU)	Reject, not specified below	AMERICAN (USA@ REB OPP LEG SPY AGR MED COP CRM GOV CVL UAF BUS EDU MIL JUD SET ELI LAB HLH)	2018-01-28 00:15:00
GERMAN (DEU@ OPP REF LEG SPY AGR MED COP CRM GOV CVL UAF BUS EDU MIL JUD ELI LAB HLH)	Grant asylum	ANGELA MERKEL (DEU@GOV)	2018-01-28 00:15:00
GERMAN (DEU@ OPP REF LEG SPY AGR MED COP CRM GOV CVL UAF BUS EDU MIL JUD ELI LAB HLH)	Grant asylum	REFUGEE (@REF)	2018-01-28 00:15:00
GERMAN (DEU@ OPP REF LEG SPY AGR MED COP CRM GOV CVL UAF BUS EDU MIL JUD ELI LAB HLH)	Arrest, detain	POLAND (POL@ OPP LEG MED COP GOV CVL UAF BUS EDU MIL JUD SET ELI HLH)	2018-01-28 00:15:00
GERMANY (DEU@ OPP CRM CVL RAD JUD ELI LAB AGR EDU MIL REF COP HRI BUS SPY LEG MED GOV UAF HLH)	Sexually assault	OPPOSITION PARTIES (@OPP)	2018-01-28 00:15:00
PRAGUE (CZE@ MED COP GOV CVL EDU LAB)	Make an appeal or request, not specified below	AMERICAN (USA@ REB OPP LEG SPY AGR MED COP CRM GOV CVL UAF BUS EDU MIL JUD SET ELI LAB HLH)	2018-01-28 00:15:00
CZECH REPUBLIC (CZE@ OPP LEG SPY MED COP CRM GOV CVL BUS EDU MIL JUD HLH)	Praise or endorse	POLAND (POL@ OPP LEG MED COP GOV CVL UAF BUS EDU MIL JUD SET ELI HLH)	2018-01-28 00:15:00
PRAGUE (CZE@ MED COP GOV CVL EDU LAB)	Make optimistic comment	TELEVISION (@MED)	2018-01-28 00:15:00
COLLEGE (@EDU)	Make statement, not specificed below	BANK (@BUS)	2018-01-28 00:15:00
COLLEGE (@EDU)	Consult, not specified below	POLITICIAN (@ OPP MED GOV UAF BUS MIL ELI)	2018-01-28 00:15:00
COLLEGE (@EDU)	Make a visit	POLITICIAN (@ OPP MED GOV UAF BUS MIL ELI)	2018-01-28 00:15:00
STUDENT (@EDU)	Make statement, not specificed below	UNITED STATES (USA@ OPP CRM CVL RAD JUD SET ELI LAB AGR EDU MIL REF REB ENV COP HRI BUS SPY LEG MED GOV UAF HLH)	2018-01-28 00:15:00
ADDIS ABABA (ETH@ LEG MED GOV EDU JUD ELI)	Make an appeal or request, not specified below	PRESIDENT (@GOV)	2018-01-28 00:15:00
ADDIS ABABA (ETH@ LEG MED GOV EDU JUD ELI)	Consult, not specified below	REUTERS (USA@MED)	2018-01-28 00:15:00
ADDIS ABABA (ETH@ LEG MED GOV EDU JUD ELI)	Consult, not specified below	SUDAN (SDN@ REB OPP REF LEG AGR MED COP CRM GOV CVL UAF BUS EDU MIL JUD LAB)	2018-01-28 00:15:00
ADDIS ABABA (ETH@ LEG MED GOV EDU JUD ELI)	Consult, not specified below	REPRESENTATIVES (@LEG)	2018-01-28 00:15:00
ADDIS ABABA (ETH@ LEG MED GOV EDU JUD ELI)	Host a visit	PRESIDENT (@GOV)	2018-01-28 00:15:00
MADRID (ESP@ LEG MED COP GOV CVL BUS EDU MIL JUD LAB)	Demand, not specified below	PRESIDENT (@GOV)	2018-01-28 00:15:00
CATALONIA (ESP@ LEG SEP GOV CVL ELI)	Host a visit	FRANCE (FRA@ REB OPP LEG SPY AGR MED COP CRM GOV CVL UAF BUS EDU MIL JUD RAD ELI LAB HLH)	2018-01-28 00:15:00
CATALONIA (ESP@ LEG SEP GOV CVL ELI)	Host a visit	BELGIUM (BEL@ REB OPP LEG MED COP CRM GOV CVL UAF BUS EDU MIL JUD RAD ELI REF HLH)	2018-01-28 00:15:00
CATALONIA (ESP@ LEG SEP GOV CVL ELI)	Make a visit	BELGIUM (BEL@ REB OPP LEG MED COP CRM GOV CVL UAF BUS EDU MIL JUD RAD ELI REF HLH)	2018-01-28 00:15:00
RETIRED (@ELI)	Accede to demands for change in leadership	UNITED STATES (USA@ OPP CRM CVL RAD JUD SET ELI LAB AGR EDU MIL REF REB ENV COP HRI BUS SPY LEG MED GOV UAF HLH)	2018-01-28 00:15:00
FIRST LADY (@ELI)	Make a visit	PRESIDENT (@GOV)	2018-01-28 00:15:00
ACTOR (@ELI)	Criticize or denounce	STUDENT (@EDU)	2018-01-28 00:15:00
ACTOR (@ELI)	Make an appeal or request, not specified below	STUDENT (@EDU)	2018-01-28 00:15:00
EGYPT (EGY@ OPP REF LEG SPY MED COP CRM GOV CVL HRI BUS EDU MIL JUD RAD ELI LAB UAF HLH)	Consult, not specified below	SUDAN (SDN@ REB OPP REF LEG AGR MED COP CRM GOV CVL UAF BUS EDU MIL JUD LAB)	2018-01-28 00:15:00
UNIVERSITY (@EDU)	Praise or endorse	GREEK (GRC@ OPP LEG AGR MED COP GOV CVL UAF BUS EDU MIL JUD ELI LAB)	2018-01-28 00:15:00
STUDENT (@EDU)	Praise or endorse	UNITED KINGDOM (GBR@ OPP CRM CVL RAD JUD SET ELI LAB AGR EDU MIL REF REB ENV COP HRI BUS SPY LEG MED GOV UAF HLH)	2018-01-28 00:15:00
STUDENT (@EDU)	Praise or endorse	ACTOR (@ELI)	2018-01-28 00:15:00
STUDENT (@EDU)	Host a visit	TAMIL (@ OPP LEG MED COP CVL UAF EDU ELI REF)	2018-01-28 00:15:00
STUDENT (@EDU)	Praise or endorse	OHIO (USA@ LEG AGR MED COP GOV CVL UAF BUS EDU MIL JUD SET ELI LAB HLH)	2018-01-28 00:15:00
STUDENT (@EDU)	Praise or endorse	UNITED STATES (USA@ OPP CRM CVL RAD JUD SET ELI LAB AGR EDU MIL REF REB ENV COP HRI BUS SPY LEG MED GOV UAF HLH)	2018-01-28 00:15:00
COLLEGE (@EDU)	Host a visit	UNITED STATES (USA@ OPP CRM CVL RAD JUD SET ELI LAB AGR EDU MIL REF REB ENV COP HRI BUS SPY LEG MED GOV UAF HLH)	2018-01-28 00:15:00
SCHOOL (@EDU)	Host a visit	UNITED STATES (USA@ OPP CRM CVL RAD JUD SET ELI LAB AGR EDU MIL REF REB ENV COP HRI BUS SPY LEG MED GOV UAF HLH)	2018-01-28 00:15:00
STUDENT (@EDU)	Make optimistic comment	UNITED STATES (USA@ OPP CRM CVL RAD JUD SET ELI LAB AGR EDU MIL REF REB ENV COP HRI BUS SPY LEG MED GOV UAF HLH)	2018-01-28 00:15:00
KING (@GOV)	Make statement, not specificed below	THE ASSOCIATED PRESS (USA@MED)	2018-01-28 00:15:00
PRIME MINISTER (@GOV)	Make a visit	DUBAI (ARE@ LEG MED COP CRM GOV CVL BUS EDU MIL JUD HLH)	2018-01-28 00:15:00
PRESIDENT (@GOV)	Express intent to cooperate, not specified below	LIBERATION ARMY (@SEP)	2018-01-28 00:15:00
PRESIDENT (@GOV)	Consult, not specified below	OMAR AL BASHIR (SDN@GOV)	2018-01-28 00:15:00
SECRETARY OF STATE (@GOV)	Express intent to meet or negotiate	RWANDA (RWA@ REB OPP LEG SPY AGR MED COP GOV CVL BUS EDU MIL JUD ELI REF HLH)	2018-01-28 00:15:00
ADMINISTRATION (@GOV)	Engage in negotiation	RUSSIAN (RUS@ REB OPP LEG SEP SPY MED COP CRM GOV CVL HRI BUS EDU MIL JUD UAF ELI LAB HLH)	2018-01-28 00:15:00
ADMINISTRATION (@GOV)	Make an appeal or request, not specified below	RUSSIAN (RUS@ REB OPP LEG SEP SPY MED COP CRM GOV CVL HRI BUS EDU MIL JUD UAF ELI LAB HLH)	2018-01-28 00:15:00
PRESIDENT (@GOV)	Make an appeal or request, not specified below	RUSSIA (RUS@ OPP CRM CVL JUD ELI LAB SEP AGR EDU MIL REF IGO REB COP HRI BUS SPY LEG MED GOV UAF HLH)	2018-01-28 00:15:00
GOVERNOR (@GOV)	Threaten, not specified below	ABBOT (@ MED COP GOV CVL BUS HLH)	2018-01-28 00:15:00
GOVERNOR (@GOV)	Make statement, not specificed below	ABBOT (@ MED COP GOV CVL BUS HLH)	2018-01-28 00:15:00
PRIME MINISTER (@GOV)	Express intent to meet or negotiate	PALESTINE (PSE@ REB OPP LEG SEP COP GOV CVL BUS EDU JUD REF HLH)	2018-01-28 00:15:00
PRIME MINISTER (@GOV)	Express intent to meet or negotiate	PALESTINIAN (PSE@ OPP CRM CVL RAD JUD ELI LAB SEP AGR EDU REF REB COP HRI BUS SPY LEG MED GOV UAF HLH)	2018-01-28 00:15:00
ADVISORY BOARD (@GOV)	Praise or endorse	SIERRA LEONE (SLE@ OPP LEG AGR MED COP GOV CVL BUS EDU MIL JUD ELI HLH)	2018-01-28 00:15:00
PRIME MINISTER (@GOV)	Express intent to cooperate economically	PALESTINIAN (PSE@ OPP CRM CVL RAD JUD ELI LAB SEP AGR EDU REF REB COP HRI BUS SPY LEG MED GOV UAF HLH)	2018-01-28 00:15:00
PRIME MINISTER (@GOV)	Express intent to cooperate, not specified below	PALESTINIAN (PSE@ OPP CRM CVL RAD JUD ELI LAB SEP AGR EDU REF REB COP HRI BUS SPY LEG MED GOV UAF HLH)	2018-01-28 00:15:00
SECRETARY OF STATE (@GOV)	Engage in symbolic act	POLAND (POL@ OPP LEG MED COP GOV CVL UAF BUS EDU MIL JUD SET ELI HLH)	2018-01-28 00:15:00
FOREIGN MINIST (@GOV)	Appeal for intelligence cooperation	PHILIPPINE (PHL@ OPP CRM CVL JUD SET ELI LAB AGR EDU MIL REF REB COP BUS SPY LEG MED GOV UAF HLH)	2018-01-28 00:15:00
FOREIGN MINIST (@GOV)	Make an appeal or request, not specified below	PHILIPPINE (PHL@ OPP CRM CVL JUD SET ELI LAB AGR EDU MIL REF REB COP BUS SPY LEG MED GOV UAF HLH)	2018-01-28 00:15:00
PRESIDENT (@GOV)	Impose administrative sanctions, not specified below	FILIPINO (PHL@ OPP REF LEG COP GOV CVL BUS EDU JUD ELI LAB HLH)	2018-01-28 00:15:00
GOVERNOR (@GOV)	Make statement, not specificed below	MASSACHUSETTS (USA@ LEG MED COP GOV CVL BUS EDU MIL JUD ELI HLH)	2018-01-28 00:15:00
LABOR SECRETARY (@GOV)	Demand, not specified below	PHILIPPINE (PHL@ OPP CRM CVL JUD SET ELI LAB AGR EDU MIL REF REB COP BUS SPY LEG MED GOV UAF HLH)	2018-01-28 00:15:00
NATIONAL BANK (@GOV)	Make an appeal or request, not specified below	COMPANY (@BUS)	2018-01-28 00:15:00
DEPARTMENT OF AGRICULTURE (@GOV)	Make statement, not specificed below	CHINESE (CHN@ IGO REB OPP LEG SPY MED COP CRM GOV CVL HRI BUS EDU MIL JUD ELI LAB HLH)	2018-01-28 00:15:00
GOVERNMENT (@GOV)	Coerce, not specified below	FULANI (@ REB AGR CRM GOV CVL UAF SET)	2018-01-28 00:15:00
GOVERNOR (@GOV)	Threaten, not specified below	UNITED STATES (USA@ OPP CRM CVL RAD JUD SET ELI LAB AGR EDU MIL REF REB ENV COP HRI BUS SPY LEG MED GOV UAF HLH)	2018-01-28 00:15:00
GOVERNOR (@GOV)	Make statement, not specificed below	UNITED STATES (USA@ OPP CRM CVL RAD JUD SET ELI LAB AGR EDU MIL REF REB ENV COP HRI BUS SPY LEG MED GOV UAF HLH)	2018-01-28 00:15:00
CZECH REPUBLIC (CZE@ OPP LEG SPY MED COP CRM GOV CVL BUS EDU MIL JUD HLH)	Express intent to cooperate, not specified below	NATO (WST@IGO)	2018-01-28 00:15:00
ADVISORY BOARD (@GOV)	Praise or endorse	UNITED STATES (USA@ OPP CRM CVL RAD JUD SET ELI LAB AGR EDU MIL REF REB ENV COP HRI BUS SPY LEG MED GOV UAF HLH)	2018-01-28 00:15:00
GOVERNOR (@GOV)	Consult, not specified below	COLORADO (USA@ LEG MED COP GOV CVL UAF BUS EDU MIL JUD ELI LAB HLH)	2018-01-28 00:15:00
STATE OFFICIAL (@GOV)	Consult, not specified below	MASSACHUSETTS (USA@ LEG MED COP GOV CVL BUS EDU MIL JUD ELI HLH)	2018-01-28 00:15:00
STATE OFFICIAL (@GOV)	Consult, not specified below	UNITED STATES (USA@ OPP CRM CVL RAD JUD SET ELI LAB AGR EDU MIL REF REB ENV COP HRI BUS SPY LEG MED GOV UAF HLH)	2018-01-28 00:15:00
PRESIDENT (@GOV)	Express intent to meet or negotiate	WASHINGTON (USA@ OPP LEG SPY MED COP CRM GOV CVL BUS EDU MIL JUD SET ELI LAB HLH)	2018-01-28 00:15:00
AUTHORITIES (@GOV)	Appeal for material aid, not specified below	MASSACHUSETTS (USA@ LEG MED COP GOV CVL BUS EDU MIL JUD ELI HLH)	2018-01-28 00:15:00
PRESIDENT (@GOV)	Make an appeal or request, not specified below	UNITED STATES (USA@ OPP CRM CVL RAD JUD SET ELI LAB AGR EDU MIL REF REB ENV COP HRI BUS SPY LEG MED GOV UAF HLH)	2018-01-28 00:15:00
GOVERNMENT (@GOV)	Make an appeal or request, not specified below	UNITED STATES (USA@ OPP CRM CVL RAD JUD SET ELI LAB AGR EDU MIL REF REB ENV COP HRI BUS SPY LEG MED GOV UAF HLH)	2018-01-28 00:15:00
GOVERNOR (@GOV)	Make an appeal or request, not specified below	UNITED STATES (USA@ OPP CRM CVL RAD JUD SET ELI LAB AGR EDU MIL REF REB ENV COP HRI BUS SPY LEG MED GOV UAF HLH)	2018-01-28 00:15:00
AUTHORITIES (@GOV)	Return, release persons	NORTH CAROLINA (USA@ OPP LEG AGR MED COP GOV CVL BUS EDU MIL JUD ELI LAB HLH)	2018-01-28 00:15:00
GOVERNMENT (@GOV)	Disapprove, not specified below	KADUNA (NGA@ MED COP CRM GOV CVL UAF EDU MIL ELI LAB)	2018-01-28 00:15:00
PRESIDENT (@GOV)	Make a visit	UNITED KINGDOM (GBR@ OPP CRM CVL RAD JUD SET ELI LAB AGR EDU MIL REF REB ENV COP HRI BUS SPY LEG MED GOV UAF HLH)	2018-01-28 00:15:00
PRESIDENT (@GOV)	Consult, not specified below	BRITISH (GBR@ OPP CRM CVL JUD SET ELI LAB AGR EDU MIL REF COP HRI BUS SPY LEG MED GOV UAF HLH)	2018-01-28 00:15:00
PRESIDENT (@GOV)	Make a visit	ADDIS ABABA (ETH@ LEG MED GOV EDU JUD ELI)	2018-01-28 00:15:00
PRESIDENT (@GOV)	Host a visit	FIRST LADY (@ELI)	2018-01-28 00:15:00
SECRETARY OF STATE (@GOV)	Use conventional military force, not specified below	GERMAN (DEU@ OPP REF LEG SPY AGR MED COP CRM GOV CVL UAF BUS EDU MIL JUD ELI LAB HLH)	2018-01-28 00:15:00
FIREFIGHTER (@GOV)	Provide humanitarian aid	HANOVER (DEU@ COP GOV CVL EDU JUD HLH)	2018-01-28 00:15:00
GOVERNOR (@GOV)	Praise or endorse	HUNTER (@CVL)	2018-01-28 00:15:00
GOVERNOR (@GOV)	Make an appeal or request, not specified below	HUNTER (@CVL)	2018-01-28 00:15:00
STATE GOVERNOR (@GOV)	Make statement, not specificed below	CRIMINAL (@CRM)	2018-01-28 00:15:00
DICTATOR (@GOV)	Arrest, detain	PRISON (@COP)	2018-01-28 00:15:00
FINANCE MINIST (@GOV)	Make optimistic comment	STATE OWNED (@GOV)	2018-01-28 00:15:00
AUTHORITIES (@GOV)	Appeal for intelligence cooperation	DETECTIVE (@COP)	2018-01-28 00:15:00
PUBLIC RELATIONS OFFICER (@GOV)	Make statement, not specificed below	POLICE (@COP)	2018-01-28 00:15:00
AUTHORITIES (@GOV)	Make statement, not specificed below	DETECTIVE (@COP)	2018-01-28 00:15:00
PRESIDENT (@GOV)	Make a visit	DAVOS (CHE@ LEG MED COP CRM GOV CVL BUS EDU)	2018-01-28 00:15:00
PRESIDENT (@GOV)	Make statement, not specificed below	DAVOS (CHE@ LEG MED COP CRM GOV CVL BUS EDU)	2018-01-28 00:15:00
ADMINISTRATION (@GOV)	Use conventional military force, not specified below	CANADA (CAN@ REB OPP REF LEG SPY AGR MED COP CRM GOV CVL UAF BUS EDU MIL JUD ELI LAB HLH)	2018-01-28 00:15:00
PRESIDENT (@GOV)	Provide economic aid	INVESTOR (@BUS)	2018-01-28 00:15:00
CHIEF MINISTER (@GOV)	Demand, not specified below	AUSTRALIA (AUS@ OPP CRM CVL RAD JUD SET ELI LAB AGR EDU MIL REF COP HRI BUS SPY LEG MED GOV UAF HLH)	2018-01-28 00:15:00
GOVERNOR (@GOV)	Host a visit	DUBAI (ARE@ LEG MED COP CRM GOV CVL BUS EDU MIL JUD HLH)	2018-01-28 00:15:00
PRESIDENT (@GOV)	Make statement, not specificed below	THE EU (EUR@IGO)	2018-01-28 00:15:00
AMBASSADOR (@GOV)	Criticize or denounce	THE UN (@IGO)	2018-01-28 00:15:00
GOVERNMENT (@GOV)	Disapprove, not specified below	NIGERIA (NGA@ OPP CRM CVL JUD SET ELI LAB AGR EDU MIL REF REB COP HRI BUS SPY LEG MED GOV UAF HLH)	2018-01-28 00:15:00
GOVERNOR (@GOV)	Praise or endorse	NIGERIA (NGA@ OPP CRM CVL JUD SET ELI LAB AGR EDU MIL REF REB COP HRI BUS SPY LEG MED GOV UAF HLH)	2018-01-28 00:15:00
PRESIDENT (@GOV)	Make an appeal or request, not specified below	NIGERIA (NGA@ OPP CRM CVL JUD SET ELI LAB AGR EDU MIL REF REB COP HRI BUS SPY LEG MED GOV UAF HLH)	2018-01-28 00:15:00
PRESIDENT (@GOV)	Use conventional military force, not specified below	MALI (MLI@ REB MED COP GOV CVL UAF MIL RAD REF)	2018-01-28 00:15:00
PRESIDENT (@GOV)	Use unconventional violence, not specified below	MALI (MLI@ REB MED COP GOV CVL UAF MIL RAD REF)	2018-01-28 00:15:00
KING (@GOV)	Express intent to cooperate, not specified below	NAVAL (@MIL)	2018-01-28 00:15:00
ADMINISTRATION (@GOV)	Criticize or denounce	MEDIA (@MED)	2018-01-28 00:15:00
PRESIDENT (@GOV)	Discuss by telephone	CORRESPONDENT (@MED)	2018-01-28 00:15:00
PRESIDENT (@GOV)	Consult, not specified below	CORRESPONDENT (@MED)	2018-01-28 00:15:00
PRESIDENT (@GOV)	Make an appeal or request, not specified below	WEBSITE (@MED)	2018-01-28 00:15:00
GOVERNOR (@GOV)	Yield, not specified below	SENATE (@LEG)	2018-01-28 00:15:00
PRIME MINISTER (@GOV)	Consult, not specified below	PARLIAMENT (@LEG)	2018-01-28 00:15:00
PRESIDENT (@GOV)	Make pessimistic comment	KUWAIT (KWT@ OPP LEG MED COP CRM GOV CVL HRI BUS MIL JUD ELI LAB HLH)	2018-01-28 00:15:00
PRIME MINISTER (@GOV)	Make statement, not specificed below	CAMBODIA (KHM@ OPP REF LEG AGR MED COP GOV CVL BUS EDU MIL JUD ELI LAB HLH)	2018-01-28 00:15:00
GOVERNMENT (@GOV)	Provide economic aid	COUNSELLOR (@JUD)	2018-01-28 00:15:00
KING (@GOV)	Make statement, not specificed below	JAPAN (JPN@ OPP REF LEG SPY AGR MED COP CRM GOV CVL UAF BUS EDU MIL JUD ELI LAB HLH)	2018-01-28 00:15:00
PRIME MINISTER (@GOV)	Express intent to meet or negotiate	ISRAEL (ISR@ OPP CRM CVL RAD JUD SET ELI LAB SEP AGR EDU MIL REF REB COP HRI BUS SPY LEG MED GOV UAF HLH)	2018-01-28 00:15:00
PRESIDENT (@GOV)	Sign formal agreement	EMPLOYEE (@LAB)	2018-01-28 00:15:00
CZECH REPUBLIC (CZE@ OPP LEG SPY MED COP CRM GOV CVL BUS EDU MIL JUD HLH)	Express intent to cooperate, not specified below	THE EUROPEAN UNION (EUR@IGO)	2018-01-28 00:15:00
DAVOS (CHE@ LEG MED COP CRM GOV CVL BUS EDU)	Engage in negotiation	WORLD ECONOMIC FORUM (@NGO)	2018-01-28 00:15:00
CZECH REPUBLIC (CZE@ OPP LEG SPY MED COP CRM GOV CVL BUS EDU MIL JUD HLH)	Express intent to meet or negotiate	PREMIER (@GOV)	2018-01-28 00:15:00
AUSTRALIA (AUS@ OPP CRM CVL RAD JUD SET ELI LAB AGR EDU MIL REF COP HRI BUS SPY LEG MED GOV UAF HLH)	Praise or endorse	AMERICAN (USA@ REB OPP LEG SPY AGR MED COP CRM GOV CVL UAF BUS EDU MIL JUD SET ELI LAB HLH)	2018-01-28 00:15:00
AUSTRALIA (AUS@ OPP CRM CVL RAD JUD SET ELI LAB AGR EDU MIL REF COP HRI BUS SPY LEG MED GOV UAF HLH)	Make optimistic comment	UNITED STATES (USA@ OPP CRM CVL RAD JUD SET ELI LAB AGR EDU MIL REF REB ENV COP HRI BUS SPY LEG MED GOV UAF HLH)	2018-01-28 00:15:00
VICTORIA (AUS@ OPP LEG AGR MED COP CRM GOV CVL BUS EDU MIL JUD HLH)	Sign formal agreement	SEYCHELLES (SYC@ OPP MED GOV MIL JUD)	2018-01-28 00:15:00
AUSTRALIA (AUS@ OPP CRM CVL RAD JUD SET ELI LAB AGR EDU MIL REF COP HRI BUS SPY LEG MED GOV UAF HLH)	Make statement, not specificed below	NEWS CORP (USA@MNC)	2018-01-28 00:15:00
AUSTRALIA (AUS@ OPP CRM CVL RAD JUD SET ELI LAB AGR EDU MIL REF COP HRI BUS SPY LEG MED GOV UAF HLH)	Make an appeal or request, not specified below	JAPANESE (JPN@ LEG MED COP CRM GOV CVL UAF BUS EDU MIL SET ELI LAB HLH)	2018-01-28 00:15:00
AUSTRALIAN (AUS@ ENV OPP REF LEG SPY AGR MED COP CRM GOV CVL BUS EDU MIL JUD ELI LAB HLH)	Yield, not specified below	JAPANESE (JPN@ LEG MED COP CRM GOV CVL UAF BUS EDU MIL SET ELI LAB HLH)	2018-01-28 00:15:00
AUSTRALIA (AUS@ OPP CRM CVL RAD JUD SET ELI LAB AGR EDU MIL REF COP HRI BUS SPY LEG MED GOV UAF HLH)	Host a visit	FIJI (FJI@ OPP LEG AGR MED COP CRM GOV CVL BUS EDU MIL JUD ELI LAB HLH)	2018-01-28 00:15:00
AUSTRALIA (AUS@ OPP CRM CVL RAD JUD SET ELI LAB AGR EDU MIL REF COP HRI BUS SPY LEG MED GOV UAF HLH)	Use unconventional violence, not specified below	POLICE OFFICER (@COP)	2018-01-28 00:15:00
AUSTRALIA (AUS@ OPP CRM CVL RAD JUD SET ELI LAB AGR EDU MIL REF COP HRI BUS SPY LEG MED GOV UAF HLH)	Impose administrative sanctions, not specified below	POLICE OFFICER (@COP)	2018-01-28 00:15:00
AUSTRALIA (AUS@ OPP CRM CVL RAD JUD SET ELI LAB AGR EDU MIL REF COP HRI BUS SPY LEG MED GOV UAF HLH)	Reject, not specified below	POLICE OFFICER (@COP)	2018-01-28 00:15:00
AUSTRALIA (AUS@ OPP CRM CVL RAD JUD SET ELI LAB AGR EDU MIL REF COP HRI BUS SPY LEG MED GOV UAF HLH)	Disapprove, not specified below	INDUSTRY (@BUS)	2018-01-28 00:15:00
DUBAI (ARE@ LEG MED COP CRM GOV CVL BUS EDU MIL JUD HLH)	Make a visit	NIGERIA (NGA@ OPP CRM CVL JUD SET ELI LAB AGR EDU MIL REF REB COP HRI BUS SPY LEG MED GOV UAF HLH)	2018-01-28 00:15:00
DUBAI (ARE@ LEG MED COP CRM GOV CVL BUS EDU MIL JUD HLH)	Host a visit	PRIME MINISTER (@GOV)	2018-01-28 00:15:00
DUBAI (ARE@ LEG MED COP CRM GOV CVL BUS EDU MIL JUD HLH)	Make a visit	GOVERNOR (@GOV)	2018-01-28 00:15:00
DUBAI (ARE@ LEG MED COP CRM GOV CVL BUS EDU MIL JUD HLH)	Consult, not specified below	PRIME MINISTER (@GOV)	2018-01-28 00:15:00
FARMER (@AGR)	Consider policy option	INDUSTRY (@BUS)	2018-01-28 00:15:00
AFRICA (AFR@ REB OPP REF LEG SEP AGR MED COP CRM GOV CVL BUS EDU MIL JUD ELI LAB HLH)	Return, release persons	SOUTH AFRICAN (ZAF@ OPP LEG SEP MED COP GOV CVL BUS EDU MIL JUD ELI LAB HLH)	2018-01-28 00:15:00
AFRICA (AFR@ REB OPP REF LEG SEP AGR MED COP CRM GOV CVL BUS EDU MIL JUD ELI LAB HLH)	Express intent to meet or negotiate	THE WHITE HOUSE (USA@GOV)	2018-01-28 00:15:00
VICTORIA (AUS@ OPP LEG AGR MED COP CRM GOV CVL BUS EDU MIL JUD HLH)	Host a visit	MARIST BROTHERS (@)	2018-01-28 00:15:00
AUSTRALIA (AUS@ OPP CRM CVL RAD JUD SET ELI LAB AGR EDU MIL REF COP HRI BUS SPY LEG MED GOV UAF HLH)	Threaten, not specified below	AMERICAN (USA@ REB OPP LEG SPY AGR MED COP CRM GOV CVL UAF BUS EDU MIL JUD SET ELI LAB HLH)	2018-01-28 00:15:00
TASMANIA (AUS@ COP GOV CVL BUS EDU)	Consider policy option	TASMAN (NZL@ MED)	2018-01-28 00:15:00
BUSINESS (@BUS)	Make statement, not specificed below	STUDENT (@EDU)	2018-01-28 00:15:00
COMPANY (@BUS)	Criticize or denounce	UNITED STATES (USA@ OPP CRM CVL RAD JUD SET ELI LAB AGR EDU MIL REF REB ENV COP HRI BUS SPY LEG MED GOV UAF HLH)	2018-01-28 00:15:00
INDUSTRY (@BUS)	Disapprove, not specified below	UNITED STATES (USA@ OPP CRM CVL RAD JUD SET ELI LAB AGR EDU MIL REF REB ENV COP HRI BUS SPY LEG MED GOV UAF HLH)	2018-01-28 00:15:00
PRODUCER (@BUS)	Provide aid, not specified below	UNITED STATES (USA@ OPP CRM CVL RAD JUD SET ELI LAB AGR EDU MIL REF REB ENV COP HRI BUS SPY LEG MED GOV UAF HLH)	2018-01-28 00:15:00
BOSS (@BUS)	Engage in negotiation	MISSOURI (USA@ LEG AGR MED COP CRM GOV CVL BUS EDU MIL JUD ELI LAB HLH)	2018-01-28 00:15:00
BOSS (@BUS)	Engage in negotiation	UNITED STATES (USA@ OPP CRM CVL RAD JUD SET ELI LAB AGR EDU MIL REF REB ENV COP HRI BUS SPY LEG MED GOV UAF HLH)	2018-01-28 00:15:00
BANK (@BUS)	Host a visit	UNITED STATES (USA@ OPP CRM CVL RAD JUD SET ELI LAB AGR EDU MIL REF REB ENV COP HRI BUS SPY LEG MED GOV UAF HLH)	2018-01-28 00:15:00
BOSS (@BUS)	Consult, not specified below	MISSOURI (USA@ LEG AGR MED COP CRM GOV CVL BUS EDU MIL JUD ELI LAB HLH)	2018-01-28 00:15:00
BOSS (@BUS)	Consult, not specified below	UNITED STATES (USA@ OPP CRM CVL RAD JUD SET ELI LAB AGR EDU MIL REF REB ENV COP HRI BUS SPY LEG MED GOV UAF HLH)	2018-01-28 00:15:00
COMPANY (@BUS)	Make statement, not specificed below	UNITED STATES (USA@ OPP CRM CVL RAD JUD SET ELI LAB AGR EDU MIL REF REB ENV COP HRI BUS SPY LEG MED GOV UAF HLH)	2018-01-28 00:15:00
BANK (@BUS)	Host a visit	NORTH AMERICA (NMR@ MED COP CRM GOV CVL BUS EDU MIL ELI SPY)	2018-01-28 00:15:00
INDUSTRY (@BUS)	Consult, not specified below	MICROSOFT (USA@MNC)	2018-01-28 00:15:00
COMPANY (@BUS)	Host a visit	CAPTAIN (@MIL)	2018-01-28 00:15:00
COMPANY (@BUS)	Host a visit	COMMUNITY (@CVL)	2018-01-28 00:15:00
COMPANY (@BUS)	Host a visit	POLICE (@COP)	2018-01-28 00:15:00
MANUFACTURER (@BUS)	Praise or endorse	BEIJING (CHN@ OPP LEG MED COP GOV CVL BUS EDU MIL JUD ELI HLH)	2018-01-28 00:15:00
PRODUCER (@BUS)	Fight with small arms and light weapons	AFRICA (AFR@ REB OPP REF LEG SEP AGR MED COP CRM GOV CVL BUS EDU MIL JUD ELI LAB HLH)	2018-01-28 00:15:00
PRODUCER (@BUS)	Consult, not specified below	AFRICA (AFR@ REB OPP REF LEG SEP AGR MED COP CRM GOV CVL BUS EDU MIL JUD ELI LAB HLH)	2018-01-28 00:15:00
BRAZILIAN (BRA@ LEG MED COP CRM GOV CVL BUS EDU MIL JUD ELI LAB)	Host a visit	INDIGENOUS (@ OPP LEG MED COP GOV CVL UAF BUS EDU MIL JUD SET ELI)	2018-01-28 00:15:00
FORTALEZA (BRA@ COP)	Fight with small arms and light weapons	GUNMEN (@UAF)	2018-01-28 00:15:00
FORTALEZA (BRA@ COP)	Host a visit	POLICE (@COP)	2018-01-28 00:15:00
BELGIUM (BEL@ REB OPP LEG MED COP CRM GOV CVL UAF BUS EDU MIL JUD RAD ELI REF HLH)	Host a visit	CATALONIA (ESP@ LEG SEP GOV CVL ELI)	2018-01-28 00:15:00
BELGIUM (BEL@ REB OPP LEG MED COP CRM GOV CVL UAF BUS EDU MIL JUD RAD ELI REF HLH)	Make a visit	CATALONIA (ESP@ LEG SEP GOV CVL ELI)	2018-01-28 00:15:00
COMPANY (@BUS)	Criticize or denounce	PRESIDENT (@GOV)	2018-01-28 00:15:00
CANADA (CAN@ REB OPP REF LEG SPY AGR MED COP CRM GOV CVL UAF BUS EDU MIL JUD ELI LAB HLH)	Use conventional military force, not specified below	ADMINISTRATION (@GOV)	2018-01-28 00:15:00
AFRICA (AFR@ REB OPP REF LEG SEP AGR MED COP CRM GOV CVL BUS EDU MIL JUD ELI LAB HLH)	Make an appeal or request, not specified below	THE WHITE HOUSE (USA@GOV)	2018-01-28 00:15:00
KABUL (AFG@ MED COP CRM GOV CVL UAF BUS EDU MIL HLH)	Criticize or denounce	PRESIDENT (@GOV)	2018-01-28 00:15:00
KABUL (AFG@ MED COP CRM GOV CVL UAF BUS EDU MIL HLH)	Fight with artillery and tanks	AFGHANISTAN (AFG@ REB OPP REF LEG SPY AGR MED COP CRM GOV CVL UAF BUS EDU MIL JUD ELI LAB HLH)	2018-01-28 00:15:00
KABUL (AFG@ MED COP CRM GOV CVL UAF BUS EDU MIL HLH)	Carry out suicide bombing	AFGHANISTAN (AFG@ REB OPP REF LEG SPY AGR MED COP CRM GOV CVL UAF BUS EDU MIL JUD ELI LAB HLH)	2018-01-28 00:15:00
KABUL (AFG@ MED COP CRM GOV CVL UAF BUS EDU MIL HLH)	Criticize or denounce	AFGHANISTAN (AFG@ REB OPP REF LEG SPY AGR MED COP CRM GOV CVL UAF BUS EDU MIL JUD ELI LAB HLH)	2018-01-28 00:15:00
MORGAN TSVANGIRAI (ZWE@GOV)	Reject proposal to meet, discuss, negotiate	MEDIA (@MED)	2018-01-28 00:15:00
UNITED STATES (USA@ OPP CRM CVL RAD JUD SET ELI LAB AGR EDU MIL REF REB ENV COP HRI BUS SPY LEG MED GOV UAF HLH)	Provide economic aid	PRESIDENT (@GOV)	2018-01-28 00:15:00
NIGERIA (NGA@ OPP CRM CVL JUD SET ELI LAB AGR EDU MIL REF REB COP HRI BUS SPY LEG MED GOV UAF HLH)	Reject, not specified below	GOVERNMENT (@GOV)	2018-01-28 00:15:00
NIGERIA (NGA@ OPP CRM CVL JUD SET ELI LAB AGR EDU MIL REF REB COP HRI BUS SPY LEG MED GOV UAF HLH)	Make an appeal or request, not specified below	GOVERNMENT (@GOV)	2018-01-28 00:15:00
KABUL (AFG@ MED COP CRM GOV CVL UAF BUS EDU MIL HLH)	Carry out suicide bombing	PRESIDENT (@GOV)	2018-01-28 00:15:00
SENATE (@LEG)	Express intent to meet or negotiate	JUDICIARY (@JUD)	2018-01-28 00:15:00
JUDICIARY (@JUD)	Express intent to meet or negotiate	SENATE (@LEG)	2018-01-28 00:15:00
SECURITY FORCE (@COP)	Use conventional military force, not specified below	TALIBAN (AFG@INS)	2018-01-28 00:15:00
QUAKER (@)	Express intent to meet or negotiate	ITHACA (GRC@ LEG COP GOV CVL EDU)	2018-01-28 00:15:00
TALIBAN (AFG@INS)	Use conventional military force, not specified below	SECURITY FORCE (@COP)	2018-01-28 00:15:00
OHIO (USA@ LEG AGR MED COP GOV CVL UAF BUS EDU MIL JUD SET ELI LAB HLH)	Use conventional military force, not specified below	UNITED STATES (USA@ OPP CRM CVL RAD JUD SET ELI LAB AGR EDU MIL REF REB ENV COP HRI BUS SPY LEG MED GOV UAF HLH)	2018-01-28 00:15:00
NORTH KOREA (PRK@ OPP REF LEG AGR MED COP GOV CVL BUS EDU MIL JUD ELI LAB)	Make optimistic comment	THE SECURITY COUNCIL (@IGO)	2018-01-28 00:15:00
UNITED NATIONS (@IGO)	Make an appeal or request, not specified below	SOUTH SUDAN (SSD@ REB LEG SPY MED COP GOV CVL UAF BUS EDU MIL JUD ELI REF HLH)	2018-01-28 00:15:00
GOVERNMENT (@GOV)	Make an appeal or request, not specified below	SOUTH SUDAN (SSD@ REB LEG SPY MED COP GOV CVL UAF BUS EDU MIL JUD ELI REF HLH)	2018-01-28 00:15:00
LEGISLATURE (@LEG)	Veto	UNITED STATES (USA@ OPP CRM CVL RAD JUD SET ELI LAB AGR EDU MIL REF REB ENV COP HRI BUS SPY LEG MED GOV UAF HLH)	2018-01-28 00:15:00
LEGISLATURE (@LEG)	Demonstrate or rally, not specified below	RESIDENTS (@CVL)	2018-01-28 00:15:00
MIGRANT (@CVL)	Praise or endorse	GERMAN (DEU@ OPP REF LEG SPY AGR MED COP CRM GOV CVL UAF BUS EDU MIL JUD ELI LAB HLH)	2018-01-28 00:15:00
AFGHANISTAN (AFG@ REB OPP REF LEG SPY AGR MED COP CRM GOV CVL UAF BUS EDU MIL JUD ELI LAB HLH)	Use conventional military force, not specified below	ISLAMIC (@ REB OPP LEG MED CRM GOV CVL UAF BUS EDU MIL RAD REF)	2018-01-28 00:15:00
KABUL (AFG@ MED COP CRM GOV CVL UAF BUS EDU MIL HLH)	Fight with artillery and tanks	PRESIDENT (@GOV)	2018-01-28 00:15:00
AFGHAN (AFG@ REB OPP REF LEG AGR MED COP CRM GOV CVL UAF BUS EDU MIL JUD RAD ELI LAB SPY)	Fight with artillery and tanks	CORRESPONDENT (@MED)	2018-01-28 00:15:00
AFRICA (AFR@ REB OPP REF LEG SEP AGR MED COP CRM GOV CVL BUS EDU MIL JUD ELI LAB HLH)	Express intent to meet or negotiate	UNITED STATES (USA@ OPP CRM CVL RAD JUD SET ELI LAB AGR EDU MIL REF REB ENV COP HRI BUS SPY LEG MED GOV UAF HLH)	2018-01-28 00:15:00
AFRICA (AFR@ REB OPP REF LEG SEP AGR MED COP CRM GOV CVL BUS EDU MIL JUD ELI LAB HLH)	Make an appeal or request, not specified below	UNITED STATES (USA@ OPP CRM CVL RAD JUD SET ELI LAB AGR EDU MIL REF REB ENV COP HRI BUS SPY LEG MED GOV UAF HLH)	2018-01-28 00:15:00
AFRICA (AFR@ REB OPP REF LEG SEP AGR MED COP CRM GOV CVL BUS EDU MIL JUD ELI LAB HLH)	Express intent to meet or negotiate	RWANDA (RWA@ REB OPP LEG SPY AGR MED COP GOV CVL BUS EDU MIL JUD ELI REF HLH)	2018-01-28 00:15:00
AFRICA (AFR@ REB OPP REF LEG SEP AGR MED COP CRM GOV CVL BUS EDU MIL JUD ELI LAB HLH)	Engage in negotiation	WORLD ECONOMIC FORUM (@NGO)	2018-01-28 00:15:00
AFRICA (AFR@ REB OPP REF LEG SEP AGR MED COP CRM GOV CVL BUS EDU MIL JUD ELI LAB HLH)	Make an appeal or request, not specified below	ISRAEL (ISR@ OPP CRM CVL RAD JUD SET ELI LAB SEP AGR EDU MIL REF REB COP HRI BUS SPY LEG MED GOV UAF HLH)	2018-01-28 00:15:00
AFRICA (AFR@ REB OPP REF LEG SEP AGR MED COP CRM GOV CVL BUS EDU MIL JUD ELI LAB HLH)	Threaten, not specified below	INTERGOVERNMENTAL AUTHORITY ON DEVELOPMENT (EAF@IGO)	2018-01-28 00:15:00
AFRICA (AFR@ REB OPP REF LEG SEP AGR MED COP CRM GOV CVL BUS EDU MIL JUD ELI LAB HLH)	Make an appeal or request, not specified below	INTERGOVERNMENTAL AUTHORITY ON DEVELOPMENT (EAF@IGO)	2018-01-28 00:15:00
AFRICA (AFR@ REB OPP REF LEG SEP AGR MED COP CRM GOV CVL BUS EDU MIL JUD ELI LAB HLH)	Express intent to meet or negotiate	SECRETARY OF STATE (@GOV)	2018-01-28 00:15:00
AFRICA (AFR@ REB OPP REF LEG SEP AGR MED COP CRM GOV CVL BUS EDU MIL JUD ELI LAB HLH)	Praise or endorse	UNITED KINGDOM (GBR@ OPP CRM CVL RAD JUD SET ELI LAB AGR EDU MIL REF REB ENV COP HRI BUS SPY LEG MED GOV UAF HLH)	2018-01-28 00:15:00
AFGHANISTAN (AFG@ REB OPP REF LEG SPY AGR MED COP CRM GOV CVL UAF BUS EDU MIL JUD ELI LAB HLH)	Criticize or denounce	UNITED NATIONS (@IGO)	2018-01-28 00:15:00
AFRICA (AFR@ REB OPP REF LEG SEP AGR MED COP CRM GOV CVL BUS EDU MIL JUD ELI LAB HLH)	Praise or endorse	BRITISH (GBR@ OPP CRM CVL JUD SET ELI LAB AGR EDU MIL REF COP HRI BUS SPY LEG MED GOV UAF HLH)	2018-01-28 00:15:00
AFRICA (AFR@ REB OPP REF LEG SEP AGR MED COP CRM GOV CVL BUS EDU MIL JUD ELI LAB HLH)	Consult, not specified below	PRODUCER (@BUS)	2018-01-28 00:15:00
TALIBAN (AFG@INS)	Acknowledge or claim responsibility	MILITANT (@UAF)	2018-01-28 00:15:00
TALIBAN (AFG@INS)	Acknowledge or claim responsibility	GOVERNMENT (@GOV)	2018-01-28 00:15:00
TALIBAN (AFG@INS)	Acknowledge or claim responsibility	AFGHANISTAN (AFG@ REB OPP REF LEG SPY AGR MED COP CRM GOV CVL UAF BUS EDU MIL JUD ELI LAB HLH)	2018-01-28 00:15:00
TALIBAN (AFG@INS)	Acknowledge or claim responsibility	MEDIA (@MED)	2018-01-28 00:15:00
TALIBAN (AFG@INS)	Reject, not specified below	HOSPITAL (@HLH)	2018-01-28 00:15:00
TALIBAN (AFG@INS)	Engage in negotiation	GOVERNMENT (@GOV)	2018-01-28 00:15:00
AFGHAN (AFG@ REB OPP REF LEG AGR MED COP CRM GOV CVL UAF BUS EDU MIL JUD RAD ELI LAB SPY)	Use conventional military force, not specified below	GUNMEN (@UAF)	2018-01-28 00:15:00
AFGHANISTAN (AFG@ REB OPP REF LEG SPY AGR MED COP CRM GOV CVL UAF BUS EDU MIL JUD ELI LAB HLH)	Provide aid, not specified below	THE ASSOCIATED PRESS (USA@MED)	2018-01-28 00:15:00
AFGHAN (AFG@ REB OPP REF LEG AGR MED COP CRM GOV CVL UAF BUS EDU MIL JUD RAD ELI LAB SPY)	Criticize or denounce	PAKISTAN (PAK@ OPP CRM CVL RAD JUD ELI LAB SEP AGR EDU MIL REF REB COP HRI BUS SPY LEG MED GOV UAF HLH)	2018-01-28 00:15:00
CANADA (CAN@ REB OPP REF LEG SPY AGR MED COP CRM GOV CVL UAF BUS EDU MIL JUD ELI LAB HLH)	Praise or endorse	IRELAND (IRL@ REB OPP REF LEG AGR MED COP CRM GOV CVL UAF BUS EDU MIL JUD ELI LAB HLH)	2018-01-28 00:15:00
CANADA (CAN@ REB OPP REF LEG SPY AGR MED COP CRM GOV CVL UAF BUS EDU MIL JUD ELI LAB HLH)	Conduct suicide, car, or other non-military bombing, not specified below	IRELAND (IRL@ REB OPP REF LEG AGR MED COP CRM GOV CVL UAF BUS EDU MIL JUD ELI LAB HLH)	2018-01-28 00:15:00
DEPUTY (@COP)	Make statement, not specificed below	NORTH WEST (ZAF@ COP GOV CVL UAF BUS EDU ELI)	2018-01-28 00:15:00
POLICE (@COP)	Fight with small arms and light weapons	UNITED STATES (USA@ OPP CRM CVL RAD JUD SET ELI LAB AGR EDU MIL REF REB ENV COP HRI BUS SPY LEG MED GOV UAF HLH)	2018-01-28 00:15:00
POLICE (@COP)	Occupy territory	ILLINOIS (USA@ LEG AGR MED COP CRM GOV CVL BUS EDU MIL JUD ELI LAB HLH)	2018-01-28 00:15:00
POLICE (@COP)	Arrest, detain	PITTSBURGH (USA@ LEG MED COP CRM GOV CVL BUS EDU JUD HLH)	2018-01-28 00:15:00
TROOPER (@COP)	Arrest, detain	CALIFORNIA (USA@ OPP LEG AGR MED COP CRM GOV CVL UAF BUS EDU MIL JUD ELI LAB HLH)	2018-01-28 00:15:00
POLICE (@COP)	Arrest, detain	BOSTON (USA@ OPP MED COP CRM GOV CVL BUS EDU JUD ELI LAB HLH)	2018-01-28 00:15:00
POLICE (@COP)	Arrest, detain	UNITED STATES (USA@ OPP CRM CVL RAD JUD SET ELI LAB AGR EDU MIL REF REB ENV COP HRI BUS SPY LEG MED GOV UAF HLH)	2018-01-28 00:15:00
PRISON (@COP)	Arrest, detain	WASHINGTON (USA@ OPP LEG SPY MED COP CRM GOV CVL BUS EDU MIL JUD SET ELI LAB HLH)	2018-01-28 00:15:00
POLICE (@COP)	Accuse, not specified below	UNITED STATES (USA@ OPP CRM CVL RAD JUD SET ELI LAB AGR EDU MIL REF REB ENV COP HRI BUS SPY LEG MED GOV UAF HLH)	2018-01-28 00:15:00
POLICE (@COP)	Investigate, not specified below	MILWAUKEE (USA@ LEG MED COP GOV CVL BUS EDU JUD LAB)	2018-01-28 00:15:00
POLICE (@COP)	Praise or endorse	UNITED STATES (USA@ OPP CRM CVL RAD JUD SET ELI LAB AGR EDU MIL REF REB ENV COP HRI BUS SPY LEG MED GOV UAF HLH)	2018-01-28 00:15:00
PRISON (@COP)	Consult, not specified below	UNITED STATES (USA@ OPP CRM CVL RAD JUD SET ELI LAB AGR EDU MIL REF REB ENV COP HRI BUS SPY LEG MED GOV UAF HLH)	2018-01-28 00:15:00
POLICE (@COP)	Provide humanitarian aid	SOUTH AFRICAN (ZAF@ OPP LEG SEP MED COP GOV CVL BUS EDU MIL JUD ELI LAB HLH)	2018-01-28 00:15:00
POLICE (@COP)	Make an appeal or request, not specified below	UNITED STATES (USA@ OPP CRM CVL RAD JUD SET ELI LAB AGR EDU MIL REF REB ENV COP HRI BUS SPY LEG MED GOV UAF HLH)	2018-01-28 00:15:00
POLICE PERSONNEL (@COP)	Share intelligence or information	INTELLIGENCE (@SPY)	2018-01-28 00:15:00
POLICE (@COP)	Fight with small arms and light weapons	RUSSIA (RUS@ OPP CRM CVL JUD ELI LAB SEP AGR EDU MIL REF IGO REB COP HRI BUS SPY LEG MED GOV UAF HLH)	2018-01-28 00:15:00
POLICE (@COP)	Use conventional military force, not specified below	RUSSIA (RUS@ OPP CRM CVL JUD ELI LAB SEP AGR EDU MIL REF IGO REB COP HRI BUS SPY LEG MED GOV UAF HLH)	2018-01-28 00:15:00
DEPUTY (@COP)	Make statement, not specificed below	NIGERIA (NGA@ OPP CRM CVL JUD SET ELI LAB AGR EDU MIL REF REB COP HRI BUS SPY LEG MED GOV UAF HLH)	2018-01-28 00:15:00
POLICE (@COP)	Arrest, detain	NAVAL (@MIL)	2018-01-28 00:15:00
POLICE (@COP)	Arrest, detain	NEWSPAPER (@MED)	2018-01-28 00:15:00
POLICE (@COP)	Investigate, not specified below	JAIN (@ ELI CVL)	2018-01-28 00:15:00
POLICE (@COP)	Accuse of war crimes	MANMOHAN SINGH (IND@GOV)	2018-01-28 00:15:00
POLICE (@COP)	Make a visit	HOSPITAL (@HLH)	2018-01-28 00:15:00
DEPUTY (@COP)	Make an appeal or request, not specified below	UNITED STATES (USA@ OPP CRM CVL RAD JUD SET ELI LAB AGR EDU MIL REF REB ENV COP HRI BUS SPY LEG MED GOV UAF HLH)	2018-01-28 00:15:00
DETECTIVE (@COP)	Express intent to meet or negotiate	CONSTABLE (@COP)	2018-01-28 00:15:00
DETECTIVE (@COP)	Express intent to meet or negotiate	FIJI (FJI@ OPP LEG AGR MED COP CRM GOV CVL BUS EDU MIL JUD ELI LAB HLH)	2018-01-28 00:15:00
CZECH REPUBLIC (CZE@ OPP LEG SPY MED COP CRM GOV CVL BUS EDU MIL JUD HLH)	Express intent to cooperate, not specified below	PREMIER (@GOV)	2018-01-28 00:15:00
CZECH REPUBLIC (CZE@ OPP LEG SPY MED COP CRM GOV CVL BUS EDU MIL JUD HLH)	Demand, not specified below	PROFESSOR (@EDU)	2018-01-28 00:15:00
JAMES RYAN (CYM@ELI)	Occupy territory	VIRGINIA (USA@ IGO REB LEG MED COP CRM GOV CVL HRI BUS EDU MIL JUD SET ELI LAB HLH)	2018-01-28 00:15:00
VOTER (@CVL)	Make an appeal or request, not specified below	MASSACHUSETTS (USA@ LEG MED COP GOV CVL BUS EDU MIL JUD ELI HLH)	2018-01-28 00:15:00
POPULATION (@CVL)	Use conventional military force, not specified below	UNITED STATES (USA@ OPP CRM CVL RAD JUD SET ELI LAB AGR EDU MIL REF REB ENV COP HRI BUS SPY LEG MED GOV UAF HLH)	2018-01-28 00:15:00
SETTLEMENT (@CVL)	Make a visit	UNITED STATES (USA@ OPP CRM CVL RAD JUD SET ELI LAB AGR EDU MIL REF REB ENV COP HRI BUS SPY LEG MED GOV UAF HLH)	2018-01-28 00:15:00
COMMUNITY (@CVL)	Consult, not specified below	UNITED STATES (USA@ OPP CRM CVL RAD JUD SET ELI LAB AGR EDU MIL REF REB ENV COP HRI BUS SPY LEG MED GOV UAF HLH)	2018-01-28 00:15:00
SCIENTIST (@CVL)	Express intent to meet or negotiate	WISCONSIN (USA@ LEG AGR MED COP CRM GOV CVL BUS EDU MIL JUD ELI LAB HLH)	2018-01-28 00:15:00
SCIENTIST (@CVL)	Express intent to meet or negotiate	UNITED STATES (USA@ OPP CRM CVL RAD JUD SET ELI LAB AGR EDU MIL REF REB ENV COP HRI BUS SPY LEG MED GOV UAF HLH)	2018-01-28 00:15:00
COMMUNITY (@CVL)	Express intent to meet or negotiate	UNITED STATES (USA@ OPP CRM CVL RAD JUD SET ELI LAB AGR EDU MIL REF REB ENV COP HRI BUS SPY LEG MED GOV UAF HLH)	2018-01-28 00:15:00
POPULATION (@CVL)	Make statement, not specificed below	DELAWARE (USA@ LEG COP GOV CVL BUS EDU MIL JUD ELI HLH)	2018-01-28 00:15:00
RESIDENTS (@CVL)	Complain officially	TURKEY (TUR@ OPP CRM CVL JUD SET ELI LAB SEP AGR EDU MIL REF REB ENV COP BUS SPY LEG MED GOV UAF HLH)	2018-01-28 00:15:00
VILLAGE (@CVL)	Host a visit	WORSHIPPER (@)	2018-01-28 00:15:00
CIVIL SOCIETY (@CVL)	Disapprove, not specified below	NIGERIA (NGA@ OPP CRM CVL JUD SET ELI LAB AGR EDU MIL REF REB COP HRI BUS SPY LEG MED GOV UAF HLH)	2018-01-28 00:15:00
COMMUNITY (@CVL)	Praise or endorse	STUDENT (@EDU)	2018-01-28 00:15:00
COMMUNITY (@CVL)	Use unconventional violence, not specified below	POLICE (@COP)	2018-01-28 00:15:00
NEIGHBOURHOOD (@CVL)	Host a visit	POLICE (@COP)	2018-01-28 00:15:00
RESIDENTS (@CVL)	Make statement, not specificed below	CANADA (CAN@ REB OPP REF LEG SPY AGR MED COP CRM GOV CVL UAF BUS EDU MIL JUD ELI LAB HLH)	2018-01-28 00:15:00
CITIZEN (@CVL)	Praise or endorse	BUSINESS (@BUS)	2018-01-28 00:15:00
COMMUNITY (@CVL)	Make a visit	COMPANY (@BUS)	2018-01-28 00:15:00
PERPETRATOR (@CRM)	Arrest, detain	NIGERIA (NGA@ OPP CRM CVL JUD SET ELI LAB AGR EDU MIL REF REB COP HRI BUS SPY LEG MED GOV UAF HLH)	2018-01-28 00:15:00
CRIMINAL (@CRM)	Arrest, detain	POLICE (@COP)	2018-01-28 00:15:00
POLICE (@COP)	Make a visit	COMPANY (@BUS)	2018-01-28 00:15:00
POLICE (@COP)	Arrest, detain	ITHACA (GRC@ LEG COP GOV CVL EDU)	2018-01-28 00:15:00
PRISON (@COP)	Arrest, detain	DICTATOR (@GOV)	2018-01-28 00:15:00
POLICE (@COP)	Arrest, detain	HUNTER (@CVL)	2018-01-28 00:15:00
CHRISTIAN (@ OPP REF LEG SEP AGR MED COP GOV CVL UAF BUS EDU MIL JUD LAB HLH)	Provide aid, not specified below	NORTH KOREA (PRK@ OPP REF LEG AGR MED COP GOV CVL BUS EDU MIL JUD ELI LAB)	2018-01-28 00:15:00
CHRISTIAN (@ OPP REF LEG SEP AGR MED COP GOV CVL UAF BUS EDU MIL JUD LAB HLH)	Provide military aid	NIGERIA (NGA@ OPP CRM CVL JUD SET ELI LAB AGR EDU MIL REF REB COP HRI BUS SPY LEG MED GOV UAF HLH)	2018-01-28 00:15:00
CHRISTIAN (@ OPP REF LEG SEP AGR MED COP GOV CVL UAF BUS EDU MIL JUD LAB HLH)	Express intent to meet or negotiate	NIGERIA (NGA@ OPP CRM CVL JUD SET ELI LAB AGR EDU MIL REF REB COP HRI BUS SPY LEG MED GOV UAF HLH)	2018-01-28 00:15:00
CHRISTIAN (@ OPP REF LEG SEP AGR MED COP GOV CVL UAF BUS EDU MIL JUD LAB HLH)	Express intent to meet or negotiate	LAGOS (NGA@ LEG MED COP CRM GOV CVL UAF BUS EDU JUD ELI LAB HLH)	2018-01-28 00:15:00
CHRISTIAN (@ OPP REF LEG SEP AGR MED COP GOV CVL UAF BUS EDU MIL JUD LAB HLH)	Make an appeal or request, not specified below	NIGERIA (NGA@ OPP CRM CVL JUD SET ELI LAB AGR EDU MIL REF REB COP HRI BUS SPY LEG MED GOV UAF HLH)	2018-01-28 00:15:00
CHRISTIAN (@ OPP REF LEG SEP AGR MED COP GOV CVL UAF BUS EDU MIL JUD LAB HLH)	Use conventional military force, not specified below	SENATE (@LEG)	2018-01-28 00:15:00
CHINA (CHN@ OPP CRM CVL JUD SET ELI LAB SEP AGR EDU MIL REF ENV COP HRI BUS SPY LEG MED GOV UAF HLH)	Make optimistic comment	MAGAZINE (@MED)	2018-01-28 00:15:00
CHINA (CHN@ OPP CRM CVL JUD SET ELI LAB SEP AGR EDU MIL REF ENV COP HRI BUS SPY LEG MED GOV UAF HLH)	Praise or endorse	PRESIDENT (@GOV)	2018-01-28 00:15:00
CHINA (CHN@ OPP CRM CVL JUD SET ELI LAB SEP AGR EDU MIL REF ENV COP HRI BUS SPY LEG MED GOV UAF HLH)	Cooperate economically	AFRICA (AFR@ REB OPP REF LEG SEP AGR MED COP CRM GOV CVL BUS EDU MIL JUD ELI LAB HLH)	2018-01-28 00:15:00
CHINA (CHN@ OPP CRM CVL JUD SET ELI LAB SEP AGR EDU MIL REF ENV COP HRI BUS SPY LEG MED GOV UAF HLH)	Engage in material cooperation, not specified below	AFRICA (AFR@ REB OPP REF LEG SEP AGR MED COP CRM GOV CVL BUS EDU MIL JUD ELI LAB HLH)	2018-01-28 00:15:00
CHRISTIAN (@ OPP REF LEG SEP AGR MED COP GOV CVL UAF BUS EDU MIL JUD LAB HLH)	Provide humanitarian aid	NORTH KOREAN (PRK@ OPP REF LEG MED COP GOV CVL UAF BUS EDU MIL ELI LAB HLH)	2018-01-28 00:15:00
SANTIAGO (CHL@ OPP MED COP GOV CVL BUS ELI HLH)	Engage in material cooperation, not specified below	HEALTH MINIST (@GOV)	2018-01-28 00:15:00
SWITZERLAND (CHE@ OPP LEG AGR MED COP CRM GOV CVL UAF BUS EDU MIL JUD ELI HLH)	Make statement, not specificed below	UNITED STATES (USA@ OPP CRM CVL RAD JUD SET ELI LAB AGR EDU MIL REF REB ENV COP HRI BUS SPY LEG MED GOV UAF HLH)	2018-01-28 00:15:00
SWITZERLAND (CHE@ OPP LEG AGR MED COP CRM GOV CVL UAF BUS EDU MIL JUD ELI HLH)	Return, release, not specified below	WORLD ECONOMIC FORUM (@NGO)	2018-01-28 00:15:00
LABOR SECRETARY (@GOV)	Demand intelligence cooperation	PHILIPPINE (PHL@ OPP CRM CVL JUD SET ELI LAB AGR EDU MIL REF REB COP BUS SPY LEG MED GOV UAF HLH)	2018-01-28 00:15:00
SWITZERLAND (CHE@ OPP LEG AGR MED COP CRM GOV CVL UAF BUS EDU MIL JUD ELI HLH)	Make a visit	WORLD ECONOMIC FORUM (@NGO)	2018-01-28 00:15:00
DAVOS (CHE@ LEG MED COP CRM GOV CVL BUS EDU)	Host a visit	PRESIDENT (@GOV)	2018-01-28 00:15:00
SWITZERLAND (CHE@ OPP LEG AGR MED COP CRM GOV CVL UAF BUS EDU MIL JUD ELI HLH)	Make statement, not specificed below	BUSINESS (@BUS)	2018-01-28 00:15:00
CANADA (CAN@ REB OPP REF LEG SPY AGR MED COP CRM GOV CVL UAF BUS EDU MIL JUD ELI LAB HLH)	Make an appeal or request, not specified below	VANCOUVER (CAN@ OPP COP CRM GOV CVL BUS EDU MIL JUD ELI HLH)	2018-01-28 00:15:00
CANADA (CAN@ REB OPP REF LEG SPY AGR MED COP CRM GOV CVL UAF BUS EDU MIL JUD ELI LAB HLH)	Use conventional military force, not specified below	MEXICO (MEX@ OPP LEG SPY AGR MED COP CRM GOV CVL HRI BUS EDU MIL JUD UAF ELI LAB HLH)	2018-01-28 00:15:00
SWITZERLAND (CHE@ OPP LEG AGR MED COP CRM GOV CVL UAF BUS EDU MIL JUD ELI HLH)	Make a visit	WASHINGTON (USA@ OPP LEG SPY MED COP CRM GOV CVL BUS EDU MIL JUD SET ELI LAB HLH)	2018-01-28 00:15:00
CHRISTIAN (@ OPP REF LEG SEP AGR MED COP GOV CVL UAF BUS EDU MIL JUD LAB HLH)	Accuse, not specified below	UNITED STATES (USA@ OPP CRM CVL RAD JUD SET ELI LAB AGR EDU MIL REF REB ENV COP HRI BUS SPY LEG MED GOV UAF HLH)	2018-01-28 00:15:00
CATHOLIC ( MAR@ OPP LEG MED GOV CVL BUS EDU JUD ELI LAB HLH)	Make pessimistic comment	ADMINISTRATION (@GOV)	2018-01-28 00:15:00
POLICE (@COP)	Investigate, not specified below	RESIDENTS (@CVL)	2018-01-28 00:15:00
POLICE (@COP)	Make a visit	NEIGHBOURHOOD (@CVL)	2018-01-28 00:15:00
POLICE (@COP)	Arrest, detain	CRIMINAL (@CRM)	2018-01-28 00:15:00
POLICE (@COP)	Make statement, not specificed below	CRIMINAL (@CRM)	2018-01-28 00:15:00
CONSTABLE (@COP)	Express intent to meet or negotiate	DETECTIVE (@COP)	2018-01-28 00:15:00
POLICE (@COP)	Fight with small arms and light weapons	CHRISTIAN (@ OPP REF LEG SEP AGR MED COP GOV CVL UAF BUS EDU MIL JUD LAB HLH)	2018-01-28 00:15:00
POLICE (@COP)	Accuse, not specified below	CHRISTIAN (@ OPP REF LEG SEP AGR MED COP GOV CVL UAF BUS EDU MIL JUD LAB HLH)	2018-01-28 00:15:00
DEPUTY (@COP)	Reject, not specified below	ONTARIO (CAN@ OPP LEG AGR COP GOV CVL BUS EDU MIL JUD ELI LAB HLH)	2018-01-28 00:15:00
POLICE (@COP)	Return, release, not specified below	CANADA (CAN@ REB OPP REF LEG SPY AGR MED COP CRM GOV CVL UAF BUS EDU MIL JUD ELI LAB HLH)	2018-01-28 00:15:00
POLICE (@COP)	Make a visit	FORTALEZA (BRA@ COP)	2018-01-28 00:15:00
POLICE OFFICER (@COP)	Arrest, detain	AUSTRALIA (AUS@ OPP CRM CVL RAD JUD SET ELI LAB AGR EDU MIL REF COP HRI BUS SPY LEG MED GOV UAF HLH)	2018-01-28 00:15:00
POLICE (@COP)	Provide humanitarian aid	AFRICA (AFR@ REB OPP REF LEG SEP AGR MED COP CRM GOV CVL BUS EDU MIL JUD ELI LAB HLH)	2018-01-28 00:15:00
FARC (COL@REB)	Express intent to cooperate, not specified below	COLOMBIA (COL@ REB LEG MED COP CRM GOV CVL UAF BUS EDU MIL JUD ELI LAB HLH)	2018-01-28 00:15:00
COLOMBIA (COL@ REB LEG MED COP CRM GOV CVL UAF BUS EDU MIL JUD ELI LAB HLH)	Express intent to cooperate, not specified below	FARC (COL@REB)	2018-01-28 00:15:00
BARRANQUILLA (COL@ COP CRM GOV CVL)	Accuse of war crimes	DRUG TRAFFICKER (@CRM)	2018-01-28 00:15:00
COLOMBIA (COL@ REB LEG MED COP CRM GOV CVL UAF BUS EDU MIL JUD ELI LAB HLH)	Make a visit	BARRANQUILLA (COL@ COP CRM GOV CVL)	2018-01-28 00:15:00
COLOMBIA (COL@ REB LEG MED COP CRM GOV CVL UAF BUS EDU MIL JUD ELI LAB HLH)	Express intent to cooperate, not specified below	BARRANQUILLA (COL@ COP CRM GOV CVL)	2018-01-28 00:15:00
COLOMBIA (COL@ REB LEG MED COP CRM GOV CVL UAF BUS EDU MIL JUD ELI LAB HLH)	Coerce, not specified below	DRUG TRAFFICKER (@CRM)	2018-01-28 00:15:00
BARRANQUILLA (COL@ COP CRM GOV CVL)	Use conventional military force, not specified below	POLICEMEN (@COP)	2018-01-28 00:15:00
BARRANQUILLA (COL@ COP CRM GOV CVL)	Conduct suicide, car, or other non-military bombing, not specified below	POLICEMEN (@COP)	2018-01-28 00:15:00
COLOMBIA (COL@ REB LEG MED COP CRM GOV CVL UAF BUS EDU MIL JUD ELI LAB HLH)	Make an appeal or request, not specified below	POLICE (@COP)	2018-01-28 00:15:00
COLOMBIA (COL@ REB LEG MED COP CRM GOV CVL UAF BUS EDU MIL JUD ELI LAB HLH)	Make an appeal or request, not specified below	FARC (COL@REB)	2018-01-28 00:15:00
BARRANQUILLA (COL@ COP CRM GOV CVL)	Host a visit	COLOMBIA (COL@ REB LEG MED COP CRM GOV CVL UAF BUS EDU MIL JUD ELI LAB HLH)	2018-01-28 00:15:00
MARIST BROTHERS (@)	Make a visit	COLLEGE (@EDU)	2018-01-28 00:15:00
MARIST BROTHERS (@)	Make a visit	VICTORIA (AUS@ OPP LEG AGR MED COP CRM GOV CVL BUS EDU MIL JUD HLH)	2018-01-28 00:15:00
INTERIOR MINIST (@GOV)	Make statement, not specificed below	AFGHANISTAN (AFG@ REB OPP REF LEG SPY AGR MED COP CRM GOV CVL UAF BUS EDU MIL JUD ELI LAB HLH)	2018-01-28 00:15:00
CAMBODIA (KHM@ OPP REF LEG AGR MED COP GOV CVL BUS EDU MIL JUD ELI LAB HLH)	Express intent to meet or negotiate	CAMBODIAN (KHM@ OPP REF LEG AGR MED COP CRM GOV CVL HRI BUS EDU MIL JUD UAF LAB HLH)	2018-01-28 00:15:00
GREECE (GRC@ OPP REF LEG AGR MED COP GOV CVL UAF BUS EDU MIL JUD ELI LAB HLH)	Make optimistic comment	AFRICA (AFR@ REB OPP REF LEG SEP AGR MED COP CRM GOV CVL BUS EDU MIL JUD ELI LAB HLH)	2018-01-28 00:15:00
UNITED STATES (USA@ OPP CRM CVL RAD JUD SET ELI LAB AGR EDU MIL REF REB ENV COP HRI BUS SPY LEG MED GOV UAF HLH)	Decline comment	COMMUNITY (@CVL)	2018-01-28 00:15:00
CALIFORNIA (USA@ OPP LEG AGR MED COP CRM GOV CVL UAF BUS EDU MIL JUD ELI LAB HLH)	Make statement, not specificed below	NEIGHBORHOOD (@CVL)	2018-01-28 00:15:00
UNITED STATES (USA@ OPP CRM CVL RAD JUD SET ELI LAB AGR EDU MIL REF REB ENV COP HRI BUS SPY LEG MED GOV UAF HLH)	Arrest, detain	CRIMINAL (@CRM)	2018-01-28 00:15:00
UNITED STATES (USA@ OPP CRM CVL RAD JUD SET ELI LAB AGR EDU MIL REF REB ENV COP HRI BUS SPY LEG MED GOV UAF HLH)	Return, release, not specified below	RUNNER (@CRM)	2018-01-28 00:15:00
UNITED STATES (USA@ OPP CRM CVL RAD JUD SET ELI LAB AGR EDU MIL REF REB ENV COP HRI BUS SPY LEG MED GOV UAF HLH)	Make statement, not specificed below	CRIMINAL (@CRM)	2018-01-28 00:15:00
UNITED STATES (USA@ OPP CRM CVL RAD JUD SET ELI LAB AGR EDU MIL REF REB ENV COP HRI BUS SPY LEG MED GOV UAF HLH)	Praise or endorse	POLICE (@COP)	2018-01-28 00:15:00
UNITED STATES (USA@ OPP CRM CVL RAD JUD SET ELI LAB AGR EDU MIL REF REB ENV COP HRI BUS SPY LEG MED GOV UAF HLH)	Consult, not specified below	PRISON (@COP)	2018-01-28 00:15:00
UNITED STATES (USA@ OPP CRM CVL RAD JUD SET ELI LAB AGR EDU MIL REF REB ENV COP HRI BUS SPY LEG MED GOV UAF HLH)	Make statement, not specificed below	POLICE (@COP)	2018-01-28 00:15:00
WASHINGTON (USA@ OPP LEG SPY MED COP CRM GOV CVL BUS EDU MIL JUD SET ELI LAB HLH)	Host a visit	SWITZERLAND (CHE@ OPP LEG AGR MED COP CRM GOV CVL UAF BUS EDU MIL JUD ELI HLH)	2018-01-28 00:15:00
CALIFORNIA (USA@ OPP LEG AGR MED COP CRM GOV CVL UAF BUS EDU MIL JUD ELI LAB HLH)	Express intent to engage in material cooperation, not specified below	ONTARIO (CAN@ OPP LEG AGR COP GOV CVL BUS EDU MIL JUD ELI LAB HLH)	2018-01-28 00:15:00
CALIFORNIA (USA@ OPP LEG AGR MED COP CRM GOV CVL UAF BUS EDU MIL JUD ELI LAB HLH)	Make optimistic comment	NEIGHBORHOOD (@CVL)	2018-01-28 00:15:00
MISSOURI (USA@ LEG AGR MED COP CRM GOV CVL BUS EDU MIL JUD ELI LAB HLH)	Engage in negotiation	BOSS (@BUS)	2018-01-28 00:15:00
UNITED STATES (USA@ OPP CRM CVL RAD JUD SET ELI LAB AGR EDU MIL REF REB ENV COP HRI BUS SPY LEG MED GOV UAF HLH)	Make a visit	BANK (@BUS)	2018-01-28 00:15:00
MISSOURI (USA@ LEG AGR MED COP CRM GOV CVL BUS EDU MIL JUD ELI LAB HLH)	Consult, not specified below	BOSS (@BUS)	2018-01-28 00:15:00
UNITED STATES (USA@ OPP CRM CVL RAD JUD SET ELI LAB AGR EDU MIL REF REB ENV COP HRI BUS SPY LEG MED GOV UAF HLH)	Consult, not specified below	BOSS (@BUS)	2018-01-28 00:15:00
UNITED STATES (USA@ OPP CRM CVL RAD JUD SET ELI LAB AGR EDU MIL REF REB ENV COP HRI BUS SPY LEG MED GOV UAF HLH)	Express intent to meet or negotiate	BOSS (@BUS)	2018-01-28 00:15:00
FIGHTER (@UAF)	Use conventional military force, not specified below	MALIAN (MLI@ COP GOV CVL UAF MIL)	2018-01-28 00:15:00
FIGHTER (@UAF)	Occupy territory	MALI (MLI@ REB MED COP GOV CVL UAF MIL RAD REF)	2018-01-28 00:15:00
GUNMEN (@UAF)	Use conventional military force, not specified below	MALI (MLI@ REB MED COP GOV CVL UAF MIL RAD REF)	2018-01-28 00:15:00
FIGHTER (@UAF)	Use conventional military force, not specified below	MILITARY (@MIL)	2018-01-28 00:15:00
GUNMEN (@UAF)	Use conventional military force, not specified below	ARMY (@MIL)	2018-01-28 00:15:00
GUNMEN (@UAF)	Cooperate militarily	ARMY (@MIL)	2018-01-28 00:15:00
MILITANT (@UAF)	Use conventional military force, not specified below	IRAN (IRN@ OPP CRM CVL RAD JUD ELI LAB SEP EDU MIL REF REB COP HRI BUS SPY LEG MED GOV UAF HLH)	2018-01-28 00:15:00
UNITED STATES (USA@ OPP CRM CVL RAD JUD SET ELI LAB AGR EDU MIL REF REB ENV COP HRI BUS SPY LEG MED GOV UAF HLH)	Engage in negotiation	BOSS (@BUS)	2018-01-28 00:15:00
MILITANT (@UAF)	Use conventional military force, not specified below	BRITISH (GBR@ OPP CRM CVL JUD SET ELI LAB AGR EDU MIL REF COP HRI BUS SPY LEG MED GOV UAF HLH)	2018-01-28 00:15:00
UNITED STATES (USA@ OPP CRM CVL RAD JUD SET ELI LAB AGR EDU MIL REF REB ENV COP HRI BUS SPY LEG MED GOV UAF HLH)	Make an appeal or request, not specified below	RESIDENTS (@CVL)	2018-01-28 00:15:00
UNITED STATES (USA@ OPP CRM CVL RAD JUD SET ELI LAB AGR EDU MIL REF REB ENV COP HRI BUS SPY LEG MED GOV UAF HLH)	Express intent to meet or negotiate	COMMUNITY (@CVL)	2018-01-28 00:15:00
UNITED STATES (USA@ OPP CRM CVL RAD JUD SET ELI LAB AGR EDU MIL REF REB ENV COP HRI BUS SPY LEG MED GOV UAF HLH)	Investigate, not specified below	SCOTLAND (GBR@ AGR MED COP GOV CVL BUS EDU JUD ELI HLH)	2018-01-28 00:15:00
UNITED STATES (USA@ OPP CRM CVL RAD JUD SET ELI LAB AGR EDU MIL REF REB ENV COP HRI BUS SPY LEG MED GOV UAF HLH)	Praise or endorse	UNITED KINGDOM (GBR@ OPP CRM CVL RAD JUD SET ELI LAB AGR EDU MIL REF REB ENV COP HRI BUS SPY LEG MED GOV UAF HLH)	2018-01-28 00:15:00
AMERICAN (USA@ REB OPP LEG SPY AGR MED COP CRM GOV CVL UAF BUS EDU MIL JUD SET ELI LAB HLH)	Appeal for diplomatic cooperation (such as policy support)	BRITISH (GBR@ OPP CRM CVL JUD SET ELI LAB AGR EDU MIL REF COP HRI BUS SPY LEG MED GOV UAF HLH)	2018-01-28 00:15:00
UNITED STATES (USA@ OPP CRM CVL RAD JUD SET ELI LAB AGR EDU MIL REF REB ENV COP HRI BUS SPY LEG MED GOV UAF HLH)	Appeal for diplomatic cooperation (such as policy support)	UNITED KINGDOM (GBR@ OPP CRM CVL RAD JUD SET ELI LAB AGR EDU MIL REF REB ENV COP HRI BUS SPY LEG MED GOV UAF HLH)	2018-01-28 00:15:00
IOWA (USA@ LEG AGR MED COP CRM GOV CVL BUS EDU MIL JUD ELI HLH)	Physically assault, not specified below	LYON (FRA@ GOV EDU)	2018-01-28 00:15:00
UNITED STATES (USA@ OPP CRM CVL RAD JUD SET ELI LAB AGR EDU MIL REF REB ENV COP HRI BUS SPY LEG MED GOV UAF HLH)	Express intent to meet or negotiate	FIJI (FJI@ OPP LEG AGR MED COP CRM GOV CVL BUS EDU MIL JUD ELI LAB HLH)	2018-01-28 00:15:00
INDIANA (USA@ LEG AGR MED COP GOV CVL BUS EDU MIL JUD ELI HLH)	Provide aid, not specified below	SCHOOL (@EDU)	2018-01-28 00:15:00
DELAWARE (USA@ LEG COP GOV CVL BUS EDU MIL JUD ELI HLH)	Make an appeal or request, not specified below	UNIVERSITY (@EDU)	2018-01-28 00:15:00
CALIFORNIA (USA@ OPP LEG AGR MED COP CRM GOV CVL UAF BUS EDU MIL JUD ELI LAB HLH)	Impose administrative sanctions, not specified below	UNIVERSITY (@EDU)	2018-01-28 00:15:00
UNITED STATES (USA@ OPP CRM CVL RAD JUD SET ELI LAB AGR EDU MIL REF REB ENV COP HRI BUS SPY LEG MED GOV UAF HLH)	Impose administrative sanctions, not specified below	UNIVERSITY (@EDU)	2018-01-28 00:15:00
UNITED STATES (USA@ OPP CRM CVL RAD JUD SET ELI LAB AGR EDU MIL REF REB ENV COP HRI BUS SPY LEG MED GOV UAF HLH)	Praise or endorse	STUDENT (@EDU)	2018-01-28 00:15:00
UNITED STATES (USA@ OPP CRM CVL RAD JUD SET ELI LAB AGR EDU MIL REF REB ENV COP HRI BUS SPY LEG MED GOV UAF HLH)	Make a visit	COLLEGE (@EDU)	2018-01-28 00:15:00
UNITED STATES (USA@ OPP CRM CVL RAD JUD SET ELI LAB AGR EDU MIL REF REB ENV COP HRI BUS SPY LEG MED GOV UAF HLH)	Make a visit	SCHOOL (@EDU)	2018-01-28 00:15:00
CALIF (USA@ LEG COP GOV CVL BUS EDU MIL)	Make an appeal or request, not specified below	PROFESSOR (@EDU)	2018-01-28 00:15:00
UNITED STATES (USA@ OPP CRM CVL RAD JUD SET ELI LAB AGR EDU MIL REF REB ENV COP HRI BUS SPY LEG MED GOV UAF HLH)	Consider policy option	SCHOOL (@EDU)	2018-01-28 00:15:00
UNITED STATES (USA@ OPP CRM CVL RAD JUD SET ELI LAB AGR EDU MIL REF REB ENV COP HRI BUS SPY LEG MED GOV UAF HLH)	Make optimistic comment	STUDENT (@EDU)	2018-01-28 00:15:00
UNITED STATES (USA@ OPP CRM CVL RAD JUD SET ELI LAB AGR EDU MIL REF REB ENV COP HRI BUS SPY LEG MED GOV UAF HLH)	Make statement, not specificed below	STUDENT (@EDU)	2018-01-28 00:15:00
NEW YORK (USA@ OPP REF LEG SPY AGR MED COP CRM GOV CVL BUS EDU MIL JUD ELI LAB HLH)	Reject, not specified below	DOMINICAN (DOM@ REB LEG MED GOV BUS EDU)	2018-01-28 00:15:00
DELAWARE (USA@ LEG COP GOV CVL BUS EDU MIL JUD ELI HLH)	Return, release persons	COMMUNITY (@CVL)	2018-01-28 00:15:00
UNITED STATES (USA@ OPP CRM CVL RAD JUD SET ELI LAB AGR EDU MIL REF REB ENV COP HRI BUS SPY LEG MED GOV UAF HLH)	Host a visit	SETTLEMENT (@CVL)	2018-01-28 00:15:00
UNITED STATES (USA@ OPP CRM CVL RAD JUD SET ELI LAB AGR EDU MIL REF REB ENV COP HRI BUS SPY LEG MED GOV UAF HLH)	Consult, not specified below	COMMUNITY (@CVL)	2018-01-28 00:15:00
UNITED STATES (USA@ OPP CRM CVL RAD JUD SET ELI LAB AGR EDU MIL REF REB ENV COP HRI BUS SPY LEG MED GOV UAF HLH)	Express intent to meet or negotiate	SCIENTIST (@CVL)	2018-01-28 00:15:00
WISCONSIN (USA@ LEG AGR MED COP CRM GOV CVL BUS EDU MIL JUD ELI LAB HLH)	Express intent to meet or negotiate	SCIENTIST (@CVL)	2018-01-28 00:15:00
UNITED STATES (USA@ OPP CRM CVL RAD JUD SET ELI LAB AGR EDU MIL REF REB ENV COP HRI BUS SPY LEG MED GOV UAF HLH)	Praise or endorse	SCHOOL (@EDU)	2018-01-28 00:15:00
UNITED STATES (USA@ OPP CRM CVL RAD JUD SET ELI LAB AGR EDU MIL REF REB ENV COP HRI BUS SPY LEG MED GOV UAF HLH)	Make a visit	GHANA (GHA@ OPP LEG MED COP CRM GOV CVL BUS EDU MIL JUD ELI REF HLH)	2018-01-28 00:15:00
GUNMEN (@UAF)	Accuse, not specified below	POLICE (@COP)	2018-01-28 00:15:00
SOUTHEAST ASIA (SEA@ GOV CVL BUS MIL REF)	Consult, not specified below	NEW DELHI (IND@ OPP LEG MED COP GOV BUS EDU JUD LAB HLH)	2018-01-28 00:15:00
OMAR AL BASHIR (SDN@GOV)	Consult, not specified below	PRESIDENT (@GOV)	2018-01-28 00:15:00
SUDAN (SDN@ REB OPP REF LEG AGR MED COP CRM GOV CVL UAF BUS EDU MIL JUD LAB)	Consult, not specified below	ADDIS ABABA (ETH@ LEG MED GOV EDU JUD ELI)	2018-01-28 00:15:00
SUDAN (SDN@ REB OPP REF LEG AGR MED COP CRM GOV CVL UAF BUS EDU MIL JUD LAB)	Consult, not specified below	EGYPT (EGY@ OPP REF LEG SPY MED COP CRM GOV CVL HRI BUS EDU MIL JUD RAD ELI LAB UAF HLH)	2018-01-28 00:15:00
SAUDI (SAU@ OPP LEG MED COP CRM GOV CVL UAF BUS EDU MIL ELI LAB)	Make statement, not specificed below	SAUDI ARABIA (SAU@ REB OPP LEG SPY MED COP CRM GOV CVL HRI BUS EDU MIL JUD UAF ELI LAB HLH)	2018-01-28 00:15:00
RWANDA (RWA@ REB OPP LEG SPY AGR MED COP GOV CVL BUS EDU MIL JUD ELI REF HLH)	Express intent to meet or negotiate	AFRICA (AFR@ REB OPP REF LEG SEP AGR MED COP CRM GOV CVL BUS EDU MIL JUD ELI LAB HLH)	2018-01-28 00:15:00
RUSSIA (RUS@ OPP CRM CVL JUD ELI LAB SEP AGR EDU MIL REF IGO REB COP HRI BUS SPY LEG MED GOV UAF HLH)	Threaten, not specified below	POLISH (POL@ REB OPP LEG MED COP CRM GOV CVL UAF BUS EDU MIL JUD ELI LAB HLH)	2018-01-28 00:15:00
RUSSIAN (RUS@ REB OPP LEG SEP SPY MED COP CRM GOV CVL HRI BUS EDU MIL JUD UAF ELI LAB HLH)	Provide economic aid	FRANCE (FRA@ REB OPP LEG SPY AGR MED COP CRM GOV CVL UAF BUS EDU MIL JUD RAD ELI LAB HLH)	2018-01-28 00:15:00
SOUTHEAST ASIA (SEA@ GOV CVL BUS MIL REF)	Engage in negotiation	NEW DELHI (IND@ OPP LEG MED COP GOV BUS EDU JUD LAB HLH)	2018-01-28 00:15:00
WORSHIPPER (@)	Use conventional military force, not specified below	NIGERIA (NGA@ OPP CRM CVL JUD SET ELI LAB AGR EDU MIL REF REB COP HRI BUS SPY LEG MED GOV UAF HLH)	2018-01-28 00:15:00
RELIGION (@ REB EDU MED)	Ease administrative sanctions, not specified below	PUBLIC SECTOR (@GOV)	2018-01-28 00:15:00
WORSHIPPER (@)	Use conventional military force, not specified below	VILLAGE (@CVL)	2018-01-28 00:15:00
WORSHIPPER (@)	Make a visit	VILLAGE (@CVL)	2018-01-28 00:15:00
EXPATRIATE (@REF)	Make statement, not specificed below	KUWAIT (KWT@ OPP LEG MED COP CRM GOV CVL HRI BUS MIL JUD ELI LAB HLH)	2018-01-28 00:15:00
PARTY LEADER (@ OPP LEG GOV EDU)	Consider policy option	CONGRESS (@LEG)	2018-01-28 00:15:00
POLITICIAN (@ OPP MED GOV UAF BUS MIL ELI)	Host a visit	COLLEGE (@EDU)	2018-01-28 00:15:00
POLITICIAN (@ OPP MED GOV UAF BUS MIL ELI)	Consult, not specified below	COLLEGE (@EDU)	2018-01-28 00:15:00
PRESIDENTIAL CANDIDATE (@ ELI MIL LEG)	Praise or endorse	MIGRANT (@CVL)	2018-01-28 00:15:00
PALESTINE (PSE@ REB OPP LEG SEP COP GOV CVL BUS EDU JUD REF HLH)	Host a visit	ISRAELI (ISR@ OPP CRM CVL RAD JUD SET ELI LAB EDU MIL REF COP HRI BUS SPY LEG MED GOV UAF HLH)	2018-01-28 00:15:00
PALESTINE (PSE@ REB OPP LEG SEP COP GOV CVL BUS EDU JUD REF HLH)	Host a visit	ISRAEL (ISR@ OPP CRM CVL RAD JUD SET ELI LAB SEP AGR EDU MIL REF REB COP HRI BUS SPY LEG MED GOV UAF HLH)	2018-01-28 00:15:00
WORSHIPPER (@)	Make a visit	NIGERIA (NGA@ OPP CRM CVL JUD SET ELI LAB AGR EDU MIL REF REB COP HRI BUS SPY LEG MED GOV UAF HLH)	2018-01-28 00:15:00
GUNMEN (@UAF)	Fight with small arms and light weapons	SECURITY OFFICIAL (@COP)	2018-01-28 00:15:00
LIBERATION ARMY (@SEP)	Express intent to cooperate, not specified below	PRESIDENT (@GOV)	2018-01-28 00:15:00
GUNMEN (@UAF)	Fight with small arms and light weapons	BRAZIL (BRA@ REF LEG AGR MED COP CRM GOV CVL BUS EDU MIL JUD ELI LAB HLH)	2018-01-28 00:15:00
GUNMEN (@UAF)	Fight with small arms and light weapons	BRAZILIAN (BRA@ LEG MED COP CRM GOV CVL BUS EDU MIL JUD ELI LAB)	2018-01-28 00:15:00
GUNMEN (@UAF)	Use conventional military force, not specified below	BRAZILIAN (BRA@ LEG MED COP CRM GOV CVL BUS EDU MIL JUD ELI LAB)	2018-01-28 00:15:00
TERRORIST (@UAF)	Return, release persons	AFGHANISTAN (AFG@ REB OPP REF LEG SPY AGR MED COP CRM GOV CVL UAF BUS EDU MIL JUD ELI LAB HLH)	2018-01-28 00:15:00
TURKEY (TUR@ OPP CRM CVL JUD SET ELI LAB SEP AGR EDU MIL REF REB ENV COP BUS SPY LEG MED GOV UAF HLH)	Use conventional military force, not specified below	SYRIAN (SYR@ REB OPP LEG SPY MED COP CRM GOV CVL UAF EDU MIL JUD ELI REF HLH)	2018-01-28 00:15:00
SENEGAL (SEN@ REB LEG MED COP GOV CVL UAF EDU MIL JUD ELI)	Mobilize or increase armed forces	MALI (MLI@ REB MED COP GOV CVL UAF MIL RAD REF)	2018-01-28 00:15:00
TURKISH (TUR@ REB OPP REF LEG SPY MED COP CRM GOV CVL UAF BUS EDU MIL JUD ELI LAB HLH)	Use unconventional violence, not specified below	SYRIA (SYR@ OPP CRM CVL RAD JUD ELI LAB AGR EDU MIL REF IGO REB COP BUS SPY LEG MED GOV UAF HLH)	2018-01-28 00:15:00
TURKEY (TUR@ OPP CRM CVL JUD SET ELI LAB SEP AGR EDU MIL REF REB ENV COP BUS SPY LEG MED GOV UAF HLH)	Use unconventional violence, not specified below	SYRIA (SYR@ OPP CRM CVL RAD JUD ELI LAB AGR EDU MIL REF IGO REB COP BUS SPY LEG MED GOV UAF HLH)	2018-01-28 00:15:00
TURKEY (TUR@ OPP CRM CVL JUD SET ELI LAB SEP AGR EDU MIL REF REB ENV COP BUS SPY LEG MED GOV UAF HLH)	Accuse, not specified below	KURDISTAN (IRN@ OPP REF LEG MED GOV LAB)	2018-01-28 00:15:00
THAILAND (THA@ OPP REF LEG SEP AGR MED COP CRM GOV CVL BUS EDU MIL JUD ELI LAB HLH)	Reject, not specified below	CHRISTIAN (@ OPP REF LEG SEP AGR MED COP GOV CVL UAF BUS EDU MIL JUD LAB HLH)	2018-01-28 00:15:00
SYRIA (SYR@ OPP CRM CVL RAD JUD ELI LAB AGR EDU MIL REF IGO REB COP BUS SPY LEG MED GOV UAF HLH)	Cooperate militarily	KURD (@ ELI COP BUS)	2018-01-28 00:15:00
SYRIAN (SYR@ REB OPP LEG SPY MED COP CRM GOV CVL UAF EDU MIL JUD ELI REF HLH)	Praise or endorse	AMERICAN TROOPS (USA@MIL)	2018-01-28 00:15:00
SYRIA (SYR@ OPP CRM CVL RAD JUD ELI LAB AGR EDU MIL REF IGO REB COP BUS SPY LEG MED GOV UAF HLH)	Praise or endorse	WASHINGTON (USA@ OPP LEG SPY MED COP CRM GOV CVL BUS EDU MIL JUD SET ELI LAB HLH)	2018-01-28 00:15:00
SYRIA (SYR@ OPP CRM CVL RAD JUD ELI LAB AGR EDU MIL REF IGO REB COP BUS SPY LEG MED GOV UAF HLH)	Use conventional military force, not specified below	MILITARY ADVISER (@MIL)	2018-01-28 00:15:00
BARRY FAURE (SYC@GOV)	Sign formal agreement	SEYCHELLES (SYC@ OPP MED GOV MIL JUD)	2018-01-28 00:15:00
SEYCHELLES (SYC@ OPP MED GOV MIL JUD)	Sign formal agreement	BARRY FAURE (SYC@GOV)	2018-01-28 00:15:00
SEYCHELLES (SYC@ OPP MED GOV MIL JUD)	Sign formal agreement	VICTORIA (AUS@ OPP LEG AGR MED COP CRM GOV CVL BUS EDU MIL JUD HLH)	2018-01-28 00:15:00
SOUTH SUDAN (SSD@ REB LEG SPY MED COP GOV CVL UAF BUS EDU MIL JUD ELI REF HLH)	Criticize or denounce	AID GROUP (@NGO)	2018-01-28 00:15:00
SOUTH SUDAN (SSD@ REB LEG SPY MED COP GOV CVL UAF BUS EDU MIL JUD ELI REF HLH)	Make optimistic comment	AFRICA (AFR@ REB OPP REF LEG SEP AGR MED COP CRM GOV CVL BUS EDU MIL JUD ELI LAB HLH)	2018-01-28 00:15:00
UNITED STATES (USA@ OPP CRM CVL RAD JUD SET ELI LAB AGR EDU MIL REF REB ENV COP HRI BUS SPY LEG MED GOV UAF HLH)	Make statement, not specificed below	SCHOOL (@EDU)	2018-01-28 00:15:00
UNITED STATES (USA@ OPP CRM CVL RAD JUD SET ELI LAB AGR EDU MIL REF REB ENV COP HRI BUS SPY LEG MED GOV UAF HLH)	Make a visit	VERMONT (USA@ OPP LEG MED COP GOV CVL BUS EDU MIL JUD HLH)	2018-01-28 00:15:00
WASHINGTON (USA@ OPP LEG SPY MED COP CRM GOV CVL BUS EDU MIL JUD SET ELI LAB HLH)	Consult, not specified below	MONTANA (USA@ LEG AGR MED COP GOV CVL UAF BUS EDU MIL JUD ELI HLH)	2018-01-28 00:15:00
WASHINGTON (USA@ OPP LEG SPY MED COP CRM GOV CVL BUS EDU MIL JUD SET ELI LAB HLH)	Consult, not specified below	UNITED STATES (USA@ OPP CRM CVL RAD JUD SET ELI LAB AGR EDU MIL REF REB ENV COP HRI BUS SPY LEG MED GOV UAF HLH)	2018-01-28 00:15:00
WASHINGTON (USA@ OPP LEG SPY MED COP CRM GOV CVL BUS EDU MIL JUD SET ELI LAB HLH)	Make an appeal or request, not specified below	MONTANA (USA@ LEG AGR MED COP GOV CVL UAF BUS EDU MIL JUD ELI HLH)	2018-01-28 00:15:00
WASHINGTON (USA@ OPP LEG SPY MED COP CRM GOV CVL BUS EDU MIL JUD SET ELI LAB HLH)	Make an appeal or request, not specified below	UNITED STATES (USA@ OPP CRM CVL RAD JUD SET ELI LAB AGR EDU MIL REF REB ENV COP HRI BUS SPY LEG MED GOV UAF HLH)	2018-01-28 00:15:00
THE WHITE HOUSE (USA@GOV)	Reject, not specified below	MOUSSA FAKI (TCD@ELI)	2018-01-28 00:15:00
THE WHITE HOUSE (USA@GOV)	Praise or endorse	RWANDA (RWA@ REB OPP LEG SPY AGR MED COP GOV CVL BUS EDU MIL JUD ELI REF HLH)	2018-01-28 00:15:00
THE WHITE HOUSE (USA@GOV)	Consult, not specified below	UNITED STATES (USA@ OPP CRM CVL RAD JUD SET ELI LAB AGR EDU MIL REF REB ENV COP HRI BUS SPY LEG MED GOV UAF HLH)	2018-01-28 00:15:00
THE WHITE HOUSE (USA@GOV)	Appeal to others to meet or negotiate	UNITED STATES (USA@ OPP CRM CVL RAD JUD SET ELI LAB AGR EDU MIL REF REB ENV COP HRI BUS SPY LEG MED GOV UAF HLH)	2018-01-28 00:15:00
UNITED STATES (USA@ OPP CRM CVL RAD JUD SET ELI LAB AGR EDU MIL REF REB ENV COP HRI BUS SPY LEG MED GOV UAF HLH)	Make statement, not specificed below	CONGRESS (@LEG)	2018-01-28 00:15:00
UNITED STATES (USA@ OPP CRM CVL RAD JUD SET ELI LAB AGR EDU MIL REF REB ENV COP HRI BUS SPY LEG MED GOV UAF HLH)	Provide economic aid	INVESTOR (@BUS)	2018-01-28 00:15:00
THE US (USA@ OPP CRM CVL JUD ELI LAB EDU MIL REF REB IMG COP HRI BUS SPY LEG MED GOV UAF HLH)	Criticize or denounce	AFRICA (AFR@ REB OPP REF LEG SEP AGR MED COP CRM GOV CVL BUS EDU MIL JUD ELI LAB HLH)	2018-01-28 00:15:00
US AMBASSADOR (USA@GOV)	Criticize or denounce	AFGHANISTAN (AFG@ REB OPP REF LEG SPY AGR MED COP CRM GOV CVL UAF BUS EDU MIL JUD ELI LAB HLH)	2018-01-28 00:15:00
UNITED STATES (USA@ OPP CRM CVL RAD JUD SET ELI LAB AGR EDU MIL REF REB ENV COP HRI BUS SPY LEG MED GOV UAF HLH)	Use unconventional violence, not specified below	AMERICAN (USA@ REB OPP LEG SPY AGR MED COP CRM GOV CVL UAF BUS EDU MIL JUD SET ELI LAB HLH)	2018-01-28 00:15:00
UNITED STATES (USA@ OPP CRM CVL RAD JUD SET ELI LAB AGR EDU MIL REF REB ENV COP HRI BUS SPY LEG MED GOV UAF HLH)	Investigate, not specified below	RESIDENTS (@CVL)	2018-01-28 00:15:00
INDIANA (USA@ LEG AGR MED COP GOV CVL BUS EDU MIL JUD ELI HLH)	Make an appeal or request, not specified below	UNITED STATES (USA@ OPP CRM CVL RAD JUD SET ELI LAB AGR EDU MIL REF REB ENV COP HRI BUS SPY LEG MED GOV UAF HLH)	2018-01-28 00:15:00
UNITED STATES (USA@ OPP CRM CVL RAD JUD SET ELI LAB AGR EDU MIL REF REB ENV COP HRI BUS SPY LEG MED GOV UAF HLH)	Investigate, not specified below	WALL STREET JOURNAL (USA@MED)	2018-01-28 00:15:00
UNITED STATES (USA@ OPP CRM CVL RAD JUD SET ELI LAB AGR EDU MIL REF REB ENV COP HRI BUS SPY LEG MED GOV UAF HLH)	Engage in negotiation	THE ASSOCIATED PRESS (USA@MED)	2018-01-28 00:15:00
UNITED STATES (USA@ OPP CRM CVL RAD JUD SET ELI LAB AGR EDU MIL REF REB ENV COP HRI BUS SPY LEG MED GOV UAF HLH)	Make statement, not specificed below	THE ASSOCIATED PRESS (USA@MED)	2018-01-28 00:15:00
THE WHITE HOUSE (USA@GOV)	Use conventional military force, not specified below	GOVERNMENT (@GOV)	2018-01-28 00:15:00
VERMONT (USA@ OPP LEG MED COP GOV CVL BUS EDU MIL JUD HLH)	Host a visit	UNITED STATES (USA@ OPP CRM CVL RAD JUD SET ELI LAB AGR EDU MIL REF REB ENV COP HRI BUS SPY LEG MED GOV UAF HLH)	2018-01-28 00:15:00
REUTERS (USA@MED)	Consult, not specified below	ADDIS ABABA (ETH@ LEG MED GOV EDU JUD ELI)	2018-01-28 00:15:00
ASSOCIATED PRESS (USA@MED)	Provide aid, not specified below	SOUTH KOREA (KOR@ OPP LEG SPY AGR MED COP CRM GOV CVL BUS EDU MIL JUD ELI LAB HLH)	2018-01-28 00:15:00
YORUBA (@ OPP LEG GOV CVL ELI)	Disapprove, not specified below	OLUSEGUN OBASANJO (NGA@ELI)	2018-01-28 00:15:00
YORUBA (@ OPP LEG GOV CVL ELI)	Consult, not specified below	IBADAN (NGA@ MED CRM GOV CVL BUS EDU JUD LAB)	2018-01-28 00:15:00
TAMIL (@ OPP LEG MED COP CVL UAF EDU ELI REF)	Make a visit	TAMIL NADU (IND@ OPP LEG COP CRM GOV CVL BUS EDU ELI LAB HLH)	2018-01-28 00:15:00
TAMIL (@ OPP LEG MED COP CVL UAF EDU ELI REF)	Make a visit	STUDENT (@EDU)	2018-01-28 00:15:00
TAMIL (@ OPP LEG MED COP CVL UAF EDU ELI REF)	Make statement, not specificed below	STUDENT (@EDU)	2018-01-28 00:15:00
KURD (@ ELI COP BUS)	Cooperate militarily	SYRIA (SYR@ OPP CRM CVL RAD JUD ELI LAB AGR EDU MIL REF IGO REB COP BUS SPY LEG MED GOV UAF HLH)	2018-01-28 00:15:00
INDIGENOUS (@ OPP LEG MED COP GOV CVL UAF BUS EDU MIL JUD SET ELI)	Make a visit	BRAZILIAN (BRA@ LEG MED COP CRM GOV CVL BUS EDU MIL JUD ELI LAB)	2018-01-28 00:15:00
IGBO (@ LEG CVL BUS EDU)	Engage in negotiation	ISRAEL (ISR@ OPP CRM CVL RAD JUD SET ELI LAB SEP AGR EDU MIL REF REB COP HRI BUS SPY LEG MED GOV UAF HLH)	2018-01-28 00:15:00
IGBO (@ LEG CVL BUS EDU)	Engage in negotiation	EUROPE (EUR@ REF LEG SPY AGR MED COP GOV CVL BUS EDU MIL ELI LAB HLH)	2018-01-28 00:15:00
IGBO (@ LEG CVL BUS EDU)	Disapprove, not specified below	AFRICA (AFR@ REB OPP REF LEG SEP AGR MED COP CRM GOV CVL BUS EDU MIL JUD ELI LAB HLH)	2018-01-28 00:15:00
EMMERSON MNANGAGWA (ZWE@GOV)	Accede to demands for change in leadership	MILITARY (@MIL)	2018-01-28 00:15:00
THE ASSOCIATED PRESS (USA@MED)	Physically assault, not specified below	ISRAEL (ISR@ OPP CRM CVL RAD JUD SET ELI LAB SEP AGR EDU MIL REF REB COP HRI BUS SPY LEG MED GOV UAF HLH)	2018-01-28 00:15:00
WELSHMAN NCUBE (ZWE@GOV)	Disapprove, not specified below	ZIMBABWE (ZWE@ OPP LEG AGR MED COP GOV CVL BUS EDU MIL JUD ELI LAB HLH)	2018-01-28 00:15:00
WELSHMAN NCUBE (ZWE@GOV)	Consult, not specified below	ZIMBABWEAN (ZWE@ OPP MED GOV CVL BUS EDU ELI REF)	2018-01-28 00:15:00
WELSHMAN NCUBE (ZWE@GOV)	Make optimistic comment	ZIMBABWEAN (ZWE@ OPP MED GOV CVL BUS EDU ELI REF)	2018-01-28 00:15:00
ZIMBABWEAN (ZWE@ OPP MED GOV CVL BUS EDU ELI REF)	Consult, not specified below	WELSHMAN NCUBE (ZWE@GOV)	2018-01-28 00:15:00
ZIMBABWE (ZWE@ OPP LEG AGR MED COP GOV CVL BUS EDU MIL JUD ELI LAB HLH)	Make an appeal or request, not specified below	ISLAM (@ OPP MED CRM GOV CVL UAF BUS EDU MIL JUD)	2018-01-28 00:15:00
PUERTO RICO (USA@ LEG MED COP GOV CVL BUS EDU MIL JUD ELI LAB HLH)	Host a visit	EMPLOYEE (@LAB)	2018-01-28 00:15:00
THE ASSOCIATED PRESS (USA@MED)	Engage in negotiation	UNITED STATES (USA@ OPP CRM CVL RAD JUD SET ELI LAB AGR EDU MIL REF REB ENV COP HRI BUS SPY LEG MED GOV UAF HLH)	2018-01-28 00:15:00
UNITED STATES (USA@ OPP CRM CVL RAD JUD SET ELI LAB AGR EDU MIL REF REB ENV COP HRI BUS SPY LEG MED GOV UAF HLH)	Reject, not specified below	MOUSSA FAKI (TCD@ELI)	2018-01-28 00:15:00
UNITED STATES (USA@ OPP CRM CVL RAD JUD SET ELI LAB AGR EDU MIL REF REB ENV COP HRI BUS SPY LEG MED GOV UAF HLH)	Praise or endorse	RWANDA (RWA@ REB OPP LEG SPY AGR MED COP GOV CVL BUS EDU MIL JUD ELI REF HLH)	2018-01-28 00:15:00
WELSHMAN NCUBE (ZWE@GOV)	Disapprove, not specified below	ZIMBABWEAN (ZWE@ OPP MED GOV CVL BUS EDU ELI REF)	2018-01-28 00:15:00
AUSTIN (USA@ LEG AGR MED COP GOV CVL BUS EDU MIL JUD ELI HLH)	Accuse of aggression	TEXAS (USA@ OPP LEG AGR MED COP CRM GOV CVL BUS EDU MIL JUD ELI LAB HLH)	2018-01-28 00:15:00
ALASKA (USA@ LEG MED GOV CVL BUS EDU MIL JUD ELI LAB)	Praise or endorse	UNITED STATES (USA@ OPP CRM CVL RAD JUD SET ELI LAB AGR EDU MIL REF REB ENV COP HRI BUS SPY LEG MED GOV UAF HLH)	2018-01-28 00:15:00
ALABAMA (USA@ OPP LEG AGR MED COP CRM GOV CVL BUS EDU MIL JUD ELI LAB HLH)	Accuse, not specified below	JUDGE (@JUD)	2018-01-28 00:15:00
UNITED STATES (USA@ OPP CRM CVL RAD JUD SET ELI LAB AGR EDU MIL REF REB ENV COP HRI BUS SPY LEG MED GOV UAF HLH)	Accuse, not specified below	JUDGE (@JUD)	2018-01-28 00:15:00
UNITED STATES (USA@ OPP CRM CVL RAD JUD SET ELI LAB AGR EDU MIL REF REB ENV COP HRI BUS SPY LEG MED GOV UAF HLH)	Host a visit	COUNSEL (@JUD)	2018-01-28 00:15:00
WASHINGTON (USA@ OPP LEG SPY MED COP CRM GOV CVL BUS EDU MIL JUD SET ELI LAB HLH)	Conduct suicide, car, or other non-military bombing, not specified below	IRELAND (IRL@ REB OPP REF LEG AGR MED COP CRM GOV CVL UAF BUS EDU MIL JUD ELI LAB HLH)	2018-01-28 00:15:00
WASHINGTON (USA@ OPP LEG SPY MED COP CRM GOV CVL BUS EDU MIL JUD SET ELI LAB HLH)	Praise or endorse	IRELAND (IRL@ REB OPP REF LEG AGR MED COP CRM GOV CVL UAF BUS EDU MIL JUD ELI LAB HLH)	2018-01-28 00:15:00
UNITED STATES (USA@ OPP CRM CVL RAD JUD SET ELI LAB AGR EDU MIL REF REB ENV COP HRI BUS SPY LEG MED GOV UAF HLH)	Make statement, not specificed below	THE EU (EUR@IGO)	2018-01-28 00:15:00
UNITED STATES (USA@ OPP CRM CVL RAD JUD SET ELI LAB AGR EDU MIL REF REB ENV COP HRI BUS SPY LEG MED GOV UAF HLH)	Complain officially	WORLD TRADE ORGANIZATION (@IGO)	2018-01-28 00:15:00
NEW YORK (USA@ OPP REF LEG SPY AGR MED COP CRM GOV CVL BUS EDU MIL JUD ELI LAB HLH)	Host a visit	HOSPITAL (@HLH)	2018-01-28 00:15:00
UNITED STATES (USA@ OPP CRM CVL RAD JUD SET ELI LAB AGR EDU MIL REF REB ENV COP HRI BUS SPY LEG MED GOV UAF HLH)	Use conventional military force, not specified below	GOVERNMENT (@GOV)	2018-01-28 00:15:00
UNITED STATES (USA@ OPP CRM CVL RAD JUD SET ELI LAB AGR EDU MIL REF REB ENV COP HRI BUS SPY LEG MED GOV UAF HLH)	Accuse, not specified below	GOVERNMENT (@GOV)	2018-01-28 00:15:00
UNITED STATES (USA@ OPP CRM CVL RAD JUD SET ELI LAB AGR EDU MIL REF REB ENV COP HRI BUS SPY LEG MED GOV UAF HLH)	Criticize or denounce	PRESIDENT (@GOV)	2018-01-28 00:15:00
MINNESOTA (USA@ LEG SPY AGR MED COP GOV CVL BUS EDU MIL JUD ELI REF HLH)	Accuse, not specified below	FEDERAL COURT (@JUD)	2018-01-28 00:15:00
NEW YORK (USA@ OPP REF LEG SPY AGR MED COP CRM GOV CVL BUS EDU MIL JUD ELI LAB HLH)	Demand, not specified below	STATE LEADER (@GOV)	2018-01-28 00:15:00
NEW YORK (USA@ OPP REF LEG SPY AGR MED COP CRM GOV CVL BUS EDU MIL JUD ELI LAB HLH)	Provide humanitarian aid	STATE LEADER (@GOV)	2018-01-28 00:15:00
UNITED STATES (USA@ OPP CRM CVL RAD JUD SET ELI LAB AGR EDU MIL REF REB ENV COP HRI BUS SPY LEG MED GOV UAF HLH)	Provide aid, not specified below	ELECTION COMMISSION (@GOV)	2018-01-28 00:15:00
UNITED STATES (USA@ OPP CRM CVL RAD JUD SET ELI LAB AGR EDU MIL REF REB ENV COP HRI BUS SPY LEG MED GOV UAF HLH)	Provide aid, not specified below	GOVERNOR (@GOV)	2018-01-28 00:15:00
UNITED STATES (USA@ OPP CRM CVL RAD JUD SET ELI LAB AGR EDU MIL REF REB ENV COP HRI BUS SPY LEG MED GOV UAF HLH)	Praise or endorse	PRESIDENT (@GOV)	2018-01-28 00:15:00
ALASKA (USA@ LEG MED GOV CVL BUS EDU MIL JUD ELI LAB)	Praise or endorse	INTERIOR SECRETARY (@GOV)	2018-01-28 00:15:00
UNITED STATES (USA@ OPP CRM CVL RAD JUD SET ELI LAB AGR EDU MIL REF REB ENV COP HRI BUS SPY LEG MED GOV UAF HLH)	Praise or endorse	INTERIOR SECRETARY (@GOV)	2018-01-28 00:15:00
COLORADO (USA@ LEG MED COP GOV CVL UAF BUS EDU MIL JUD ELI LAB HLH)	Consult, not specified below	GOVERNOR (@GOV)	2018-01-28 00:15:00
UNITED STATES (USA@ OPP CRM CVL RAD JUD SET ELI LAB AGR EDU MIL REF REB ENV COP HRI BUS SPY LEG MED GOV UAF HLH)	Make an appeal or request, not specified below	PRESIDENT (@GOV)	2018-01-28 00:15:00
UNITED STATES (USA@ OPP CRM CVL RAD JUD SET ELI LAB AGR EDU MIL REF REB ENV COP HRI BUS SPY LEG MED GOV UAF HLH)	Acknowledge or claim responsibility	ADVISORY BOARD (@GOV)	2018-01-28 00:15:00
UNITED STATES (USA@ OPP CRM CVL RAD JUD SET ELI LAB AGR EDU MIL REF REB ENV COP HRI BUS SPY LEG MED GOV UAF HLH)	Make pessimistic comment	ADMINISTRATION (@GOV)	2018-01-28 00:15:00
UNITED STATES (USA@ OPP CRM CVL RAD JUD SET ELI LAB AGR EDU MIL REF REB ENV COP HRI BUS SPY LEG MED GOV UAF HLH)	Make statement, not specificed below	PRESIDENT (@GOV)	2018-01-28 00:15:00
AUSTIN (USA@ LEG AGR MED COP GOV CVL BUS EDU MIL JUD ELI HLH)	Investigate, not specified below	TEXAS (USA@ OPP LEG AGR MED COP CRM GOV CVL BUS EDU MIL JUD ELI LAB HLH)	2018-01-28 00:15:00
NEW YORK (USA@ OPP REF LEG SPY AGR MED COP CRM GOV CVL BUS EDU MIL JUD ELI LAB HLH)	Accuse, not specified below	FEDERAL COURT (@JUD)	2018-01-28 00:15:00
UNITED STATES (USA@ OPP CRM CVL RAD JUD SET ELI LAB AGR EDU MIL REF REB ENV COP HRI BUS SPY LEG MED GOV UAF HLH)	Arrest, detain	ATTORNEY (@JUD)	2018-01-28 00:15:00
UNITED STATES (USA@ OPP CRM CVL RAD JUD SET ELI LAB AGR EDU MIL REF REB ENV COP HRI BUS SPY LEG MED GOV UAF HLH)	Engage in symbolic act	BILL CLINTON (USA@ELI)	2018-01-28 00:15:00
UNITED STATES (USA@ OPP CRM CVL RAD JUD SET ELI LAB AGR EDU MIL REF REB ENV COP HRI BUS SPY LEG MED GOV UAF HLH)	Decline comment	BILL CLINTON (USA@ELI)	2018-01-28 00:15:00
SAN ANTONIO (USA@ MED COP GOV CVL BUS EDU JUD HLH)	Fight with small arms and light weapons	UNITED STATES (USA@ OPP CRM CVL RAD JUD SET ELI LAB AGR EDU MIL REF REB ENV COP HRI BUS SPY LEG MED GOV UAF HLH)	2018-01-28 00:15:00
AMERICAN (USA@ REB OPP LEG SPY AGR MED COP CRM GOV CVL UAF BUS EDU MIL JUD SET ELI LAB HLH)	Appeal for diplomatic cooperation (such as policy support)	SINGAPORE (SGP@ LEG MED COP GOV CVL UAF BUS EDU MIL JUD ELI LAB HLH)	2018-01-28 00:15:00
UNITED STATES (USA@ OPP CRM CVL RAD JUD SET ELI LAB AGR EDU MIL REF REB ENV COP HRI BUS SPY LEG MED GOV UAF HLH)	Make a visit	NORTH AMERICA (NMR@ MED COP CRM GOV CVL BUS EDU MIL ELI SPY)	2018-01-28 00:15:00
UNITED STATES (USA@ OPP CRM CVL RAD JUD SET ELI LAB AGR EDU MIL REF REB ENV COP HRI BUS SPY LEG MED GOV UAF HLH)	Host a visit	NIGERIA (NGA@ OPP CRM CVL JUD SET ELI LAB AGR EDU MIL REF REB COP HRI BUS SPY LEG MED GOV UAF HLH)	2018-01-28 00:15:00
UNITED STATES (USA@ OPP CRM CVL RAD JUD SET ELI LAB AGR EDU MIL REF REB ENV COP HRI BUS SPY LEG MED GOV UAF HLH)	Threaten, not specified below	MILITARY (@MIL)	2018-01-28 00:15:00
UNITED STATES (USA@ OPP CRM CVL RAD JUD SET ELI LAB AGR EDU MIL REF REB ENV COP HRI BUS SPY LEG MED GOV UAF HLH)	Arrest, detain	MEXICO (MEX@ OPP LEG SPY AGR MED COP CRM GOV CVL HRI BUS EDU MIL JUD UAF ELI LAB HLH)	2018-01-28 00:15:00
UNITED STATES (USA@ OPP CRM CVL RAD JUD SET ELI LAB AGR EDU MIL REF REB ENV COP HRI BUS SPY LEG MED GOV UAF HLH)	Praise or endorse	GAZETTE (@MED)	2018-01-28 00:15:00
UNITED STATES (USA@ OPP CRM CVL RAD JUD SET ELI LAB AGR EDU MIL REF REB ENV COP HRI BUS SPY LEG MED GOV UAF HLH)	Make statement, not specificed below	TELEVISION (@MED)	2018-01-28 00:15:00
UNITED STATES (USA@ OPP CRM CVL RAD JUD SET ELI LAB AGR EDU MIL REF REB ENV COP HRI BUS SPY LEG MED GOV UAF HLH)	Make statement, not specificed below	MALE (MDV@ REB OPP REF LEG AGR MED COP CRM GOV CVL BUS EDU MIL JUD SET ELI LAB HLH)	2018-01-28 00:15:00
NEW JERSEY (USA@ LEG MED COP GOV CVL BUS EDU MIL JUD ELI LAB HLH)	Host a visit	MAROKO (MAR@)	2018-01-28 00:15:00
UNITED STATES (USA@ OPP CRM CVL RAD JUD SET ELI LAB AGR EDU MIL REF REB ENV COP HRI BUS SPY LEG MED GOV UAF HLH)	Host a visit	MAROKO (MAR@)	2018-01-28 00:15:00
UNITED STATES (USA@ OPP CRM CVL RAD JUD SET ELI LAB AGR EDU MIL REF REB ENV COP HRI BUS SPY LEG MED GOV UAF HLH)	Use conventional military force, not specified below	SENATE (@LEG)	2018-01-28 00:15:00
UNITED STATES (USA@ OPP CRM CVL RAD JUD SET ELI LAB AGR EDU MIL REF REB ENV COP HRI BUS SPY LEG MED GOV UAF HLH)	Yield, not specified below	SENATE (@LEG)	2018-01-28 00:15:00
OREGON (USA@ ENV LEG SPY MED COP CRM GOV CVL BUS EDU MIL JUD ELI LAB HLH)	Engage in negotiation	REPRESENTATIVES (@LEG)	2018-01-28 00:15:00
WASHINGTON (USA@ OPP LEG SPY MED COP CRM GOV CVL BUS EDU MIL JUD SET ELI LAB HLH)	Express intent to cooperate, not specified below	SENATOR (@LEG)	2018-01-28 00:15:00
UNITED STATES (USA@ OPP CRM CVL RAD JUD SET ELI LAB AGR EDU MIL REF REB ENV COP HRI BUS SPY LEG MED GOV UAF HLH)	Express intent to cooperate, not specified below	SENATOR (@LEG)	2018-01-28 00:15:00
UNITED STATES (USA@ OPP CRM CVL RAD JUD SET ELI LAB AGR EDU MIL REF REB ENV COP HRI BUS SPY LEG MED GOV UAF HLH)	Provide aid, not specified below	EMPLOYEE (@LAB)	2018-01-28 00:15:00
UNITED STATES (USA@ OPP CRM CVL RAD JUD SET ELI LAB AGR EDU MIL REF REB ENV COP HRI BUS SPY LEG MED GOV UAF HLH)	Praise or endorse	WORKER (@LAB)	2018-01-28 00:15:00
PALESTINE (PSE@ REB OPP LEG SEP COP GOV CVL BUS EDU JUD REF HLH)	Express intent to meet or negotiate	PRIME MINISTER (@GOV)	2018-01-28 00:15:00
LAWYER (@JUD)	Express intent to provide material aid, not specified below	CORPORATION (@BUS)	2018-01-28 00:15:00
APPEALS COURT (@JUD)	Arrest, detain	TRADER (@BUS)	2018-01-28 00:15:00
ADVOCATE (@JUD)	Make an appeal or request, not specified below	BUSINESS (@BUS)	2018-01-28 00:15:00
JAPANESE (JPN@ LEG MED COP CRM GOV CVL UAF BUS EDU MIL SET ELI LAB HLH)	Appeal to others to meet or negotiate	AUSTRALIA (AUS@ OPP CRM CVL RAD JUD SET ELI LAB AGR EDU MIL REF COP HRI BUS SPY LEG MED GOV UAF HLH)	2018-01-28 00:15:00
JAPAN (JPN@ OPP REF LEG SPY AGR MED COP CRM GOV CVL UAF BUS EDU MIL JUD ELI LAB HLH)	Make an appeal or request, not specified below	UNITED STATES (USA@ OPP CRM CVL RAD JUD SET ELI LAB AGR EDU MIL REF REB ENV COP HRI BUS SPY LEG MED GOV UAF HLH)	2018-01-28 00:15:00
JAPAN (JPN@ OPP REF LEG SPY AGR MED COP CRM GOV CVL UAF BUS EDU MIL JUD ELI LAB HLH)	Engage in material cooperation, not specified below	SOUTH KOREA (KOR@ OPP LEG SPY AGR MED COP CRM GOV CVL BUS EDU MIL JUD ELI LAB HLH)	2018-01-28 00:15:00
JAPAN (JPN@ OPP REF LEG SPY AGR MED COP CRM GOV CVL UAF BUS EDU MIL JUD ELI LAB HLH)	Make pessimistic comment	SOUTH KOREA (KOR@ OPP LEG SPY AGR MED COP CRM GOV CVL BUS EDU MIL JUD ELI LAB HLH)	2018-01-28 00:15:00
JAPANESE (JPN@ LEG MED COP CRM GOV CVL UAF BUS EDU MIL SET ELI LAB HLH)	Yield, not specified below	AUSTRALIAN (AUS@ ENV OPP REF LEG SPY AGR MED COP CRM GOV CVL BUS EDU MIL JUD ELI LAB HLH)	2018-01-28 00:15:00
JAPANESE (JPN@ LEG MED COP CRM GOV CVL UAF BUS EDU MIL SET ELI LAB HLH)	Yield, not specified below	AUSTRALIA (AUS@ OPP CRM CVL RAD JUD SET ELI LAB AGR EDU MIL REF COP HRI BUS SPY LEG MED GOV UAF HLH)	2018-01-28 00:15:00
ATTORNEY (@JUD)	Provide economic aid	RESIDENTS (@CVL)	2018-01-28 00:15:00
HASSAN (JOR@ELI)	Make an appeal or request, not specified below	STUDENT (@EDU)	2018-01-28 00:15:00
ISRAELI (ISR@ OPP CRM CVL RAD JUD SET ELI LAB EDU MIL REF COP HRI BUS SPY LEG MED GOV UAF HLH)	Make a visit	PALESTINE (PSE@ REB OPP LEG SEP COP GOV CVL BUS EDU JUD REF HLH)	2018-01-28 00:15:00
ISRAELI (ISR@ OPP CRM CVL RAD JUD SET ELI LAB EDU MIL REF COP HRI BUS SPY LEG MED GOV UAF HLH)	Consult, not specified below	POLISH (POL@ REB OPP LEG MED COP CRM GOV CVL UAF BUS EDU MIL JUD ELI LAB HLH)	2018-01-28 00:15:00
ISRAEL (ISR@ OPP CRM CVL RAD JUD SET ELI LAB SEP AGR EDU MIL REF REB COP HRI BUS SPY LEG MED GOV UAF HLH)	Engage in negotiation	IGBO (@ LEG CVL BUS EDU)	2018-01-28 00:15:00
ISRAEL (ISR@ OPP CRM CVL RAD JUD SET ELI LAB SEP AGR EDU MIL REF REB COP HRI BUS SPY LEG MED GOV UAF HLH)	Make a visit	PALESTINE (PSE@ REB OPP LEG SEP COP GOV CVL BUS EDU JUD REF HLH)	2018-01-28 00:15:00
ISRAEL (ISR@ OPP CRM CVL RAD JUD SET ELI LAB SEP AGR EDU MIL REF REB COP HRI BUS SPY LEG MED GOV UAF HLH)	Engage in diplomatic cooperation, not specified below	POLAND (POL@ OPP LEG MED COP GOV CVL UAF BUS EDU MIL JUD SET ELI HLH)	2018-01-28 00:15:00
ISRAEL (ISR@ OPP CRM CVL RAD JUD SET ELI LAB SEP AGR EDU MIL REF REB COP HRI BUS SPY LEG MED GOV UAF HLH)	Express intent to meet or negotiate	PRIME MINISTER (@GOV)	2018-01-28 00:15:00
ISRAEL (ISR@ OPP CRM CVL RAD JUD SET ELI LAB SEP AGR EDU MIL REF REB COP HRI BUS SPY LEG MED GOV UAF HLH)	Criticize or denounce	OUTLAW (@CRM)	2018-01-28 00:15:00
ISRAEL (ISR@ OPP CRM CVL RAD JUD SET ELI LAB SEP AGR EDU MIL REF REB COP HRI BUS SPY LEG MED GOV UAF HLH)	Criticize or denounce	PRISON (@COP)	2018-01-28 00:15:00
CONSTITUTIONAL COURT (@JUD)	Reject, not specified below	SPANISH (ESP@ REB OPP LEG SPY MED COP CRM GOV CVL UAF BUS EDU MIL JUD ELI HLH)	2018-01-28 00:15:00
SENATE (@LEG)	Use conventional military force, not specified below	CHRISTIAN (@ OPP REF LEG SEP AGR MED COP GOV CVL UAF BUS EDU MIL JUD LAB HLH)	2018-01-28 00:15:00
SPEAKER OF PARLIAMENT (@LEG)	Express intent to engage in material cooperation, not specified below	EXPORTER (@BUS)	2018-01-28 00:15:00
EMPLOYEE (@LAB)	Make a visit	PUERTO RICO (USA@ LEG MED COP GOV CVL BUS EDU MIL JUD ELI LAB HLH)	2018-01-28 00:15:00
EMPLOYEE (@LAB)	Make statement, not specificed below	WALL STREET JOURNAL (USA@MED)	2018-01-28 00:15:00
EMPLOYEE (@LAB)	Sign formal agreement	PRESIDENT (@GOV)	2018-01-28 00:15:00
CAMBODIA (KHM@ OPP REF LEG AGR MED COP GOV CVL BUS EDU MIL JUD ELI LAB HLH)	Host a visit	CAMBODIAN (KHM@ OPP REF LEG AGR MED COP CRM GOV CVL HRI BUS EDU MIL JUD UAF LAB HLH)	2018-01-28 00:15:00
CAMBODIAN (KHM@ OPP REF LEG AGR MED COP CRM GOV CVL HRI BUS EDU MIL JUD UAF LAB HLH)	Make a visit	CAMBODIA (KHM@ OPP REF LEG AGR MED COP GOV CVL BUS EDU MIL JUD ELI LAB HLH)	2018-01-28 00:15:00
CAMBODIAN (KHM@ OPP REF LEG AGR MED COP CRM GOV CVL HRI BUS EDU MIL JUD UAF LAB HLH)	Express intent to meet or negotiate	CAMBODIA (KHM@ OPP REF LEG AGR MED COP GOV CVL BUS EDU MIL JUD ELI LAB HLH)	2018-01-28 00:15:00
KYRGYZSTAN (KGZ@ LEG MED COP GOV CVL BUS MIL JUD HLH)	Make empathetic comment	SOUTH KOREA (KOR@ OPP LEG SPY AGR MED COP CRM GOV CVL BUS EDU MIL JUD ELI LAB HLH)	2018-01-28 00:15:00
KYRGYZSTAN (KGZ@ LEG MED COP GOV CVL BUS MIL JUD HLH)	Express intent to cooperate, not specified below	GOVERNMENT (@GOV)	2018-01-28 00:15:00
APPEALS COURT (@JUD)	Arrest, detain	UNITED STATES (USA@ OPP CRM CVL RAD JUD SET ELI LAB AGR EDU MIL REF REB ENV COP HRI BUS SPY LEG MED GOV UAF HLH)	2018-01-28 00:15:00
COUNSEL (@JUD)	Make a visit	UNITED STATES (USA@ OPP CRM CVL RAD JUD SET ELI LAB AGR EDU MIL REF REB ENV COP HRI BUS SPY LEG MED GOV UAF HLH)	2018-01-28 00:15:00
ADVOCATE (@JUD)	Acknowledge or claim responsibility	SAUDI ARABIA (SAU@ REB OPP LEG SPY MED COP CRM GOV CVL HRI BUS EDU MIL JUD UAF ELI LAB HLH)	2018-01-28 00:15:00
ADVOCATE (@JUD)	Acknowledge or claim responsibility	MUSLIM (@ OPP CRM CVL RAD JUD ELI LAB SEP AGR EDU MIL REF REB HRI BUS LEG MED GOV UAF HLH)	2018-01-28 00:15:00
COURT OF APPEALS (@JUD)	Arrest, detain	SAMSUNG (KOR@MNC)	2018-01-28 00:15:00
SUPREME COURT (@JUD)	Make a visit	CHAMBER (@LEG)	2018-01-28 00:15:00
ATTORNEY (@JUD)	Provide economic aid	ADMINISTRATION (@GOV)	2018-01-28 00:15:00
LAWYER (@JUD)	Provide aid, not specified below	GOVERNMENT (@GOV)	2018-01-28 00:15:00
UHURU KENYATTA (KEN@GOV)	Make statement, not specificed below	KENYA (KEN@ REB ENV OPP REF LEG AGR MED COP GOV CVL HRI BUS EDU MIL JUD UAF ELI LAB HLH)	2018-01-28 00:15:00
PARLIAMENT (@LEG)	Make statement, not specificed below	STUDENT (@EDU)	2018-01-28 00:15:00
IRAQ (IRQ@ REB OPP LEG SPY AGR MED COP CRM GOV CVL UAF BUS EDU MIL JUD RAD ELI REF HLH)	Use conventional military force, not specified below	MILITARY ADVISER (@MIL)	2018-01-28 00:15:00
IRAQ (IRQ@ REB OPP LEG SPY AGR MED COP CRM GOV CVL UAF BUS EDU MIL JUD RAD ELI REF HLH)	De-escalate military engagement, not specified below	MEDIA (@MED)	2018-01-28 00:15:00
AFRICAN UNION (AFR@IGO)	Express intent to cooperate, not specified below	UNITED STATES (USA@ OPP CRM CVL RAD JUD SET ELI LAB AGR EDU MIL REF REB ENV COP HRI BUS SPY LEG MED GOV UAF HLH)	2018-01-28 00:15:00
AFRICAN UNION (AFR@IGO)	Engage in negotiation	SPOKESMAN (@MED)	2018-01-28 00:15:00
HUNGARY (HUN@ LEG SPY MED COP GOV CVL UAF BUS EDU MIL JUD HLH)	Use conventional military force, not specified below	THE EU (EUR@IGO)	2018-01-28 00:15:00
HUNGARY (HUN@ LEG SPY MED COP GOV CVL UAF BUS EDU MIL JUD HLH)	Praise or endorse	GOVERNMENT (@GOV)	2018-01-28 00:15:00
RIGHTS GROUP (@HRI)	Bring lawsuit against	HOLLAND (NLD@ COP GOV CVL BUS EDU)	2018-01-28 00:15:00
HOSPITAL (@HLH)	Make a visit	NEW YORK (USA@ OPP REF LEG SPY AGR MED COP CRM GOV CVL BUS EDU MIL JUD ELI LAB HLH)	2018-01-28 00:15:00
HOSPITAL (@HLH)	Make an appeal or request, not specified below	BOSTON (USA@ OPP MED COP CRM GOV CVL BUS EDU JUD ELI LAB HLH)	2018-01-28 00:15:00
DOCTOR (@HLH)	Physically assault, not specified below	MILITARY (@MIL)	2018-01-28 00:15:00
HOSPITAL (@HLH)	Make a visit	CONGRESS (@LEG)	2018-01-28 00:15:00
INTERNATIONAL MONETARY FUND (@IGO)	Engage in diplomatic cooperation, not specified below	THE INTERNATIONAL COMMUNITY (@UIS)	2018-01-28 00:15:00
HOSPITAL (@HLH)	Make a visit	IRELAND (IRL@ REB OPP REF LEG AGR MED COP CRM GOV CVL UAF BUS EDU MIL JUD ELI LAB HLH)	2018-01-28 00:15:00
HOSPITAL (@HLH)	Host a visit	FIJI (FJI@ OPP LEG AGR MED COP CRM GOV CVL BUS EDU MIL JUD ELI LAB HLH)	2018-01-28 00:15:00
DOCTOR (@HLH)	Arrest, detain	PRISON (@COP)	2018-01-28 00:15:00
HOSPITAL (@HLH)	Host a visit	POLICE (@COP)	2018-01-28 00:15:00
HOSPITAL (@HLH)	Demand, not specified below	AUSTRALIA (AUS@ OPP CRM CVL RAD JUD SET ELI LAB AGR EDU MIL REF COP HRI BUS SPY LEG MED GOV UAF HLH)	2018-01-28 00:15:00
ITHACA (GRC@ LEG COP GOV CVL EDU)	Accuse, not specified below	UNITED STATES (USA@ OPP CRM CVL RAD JUD SET ELI LAB AGR EDU MIL REF REB ENV COP HRI BUS SPY LEG MED GOV UAF HLH)	2018-01-28 00:15:00
ITHACA (GRC@ LEG COP GOV CVL EDU)	Arrest, detain	UNITED STATES (USA@ OPP CRM CVL RAD JUD SET ELI LAB AGR EDU MIL REF REB ENV COP HRI BUS SPY LEG MED GOV UAF HLH)	2018-01-28 00:15:00
ITHACA (GRC@ LEG COP GOV CVL EDU)	Arrest, detain	ATTORNEY (@JUD)	2018-01-28 00:15:00
GREEK (GRC@ OPP LEG AGR MED COP GOV CVL UAF BUS EDU MIL JUD ELI LAB)	Make an appeal or request, not specified below	UNIVERSITY (@EDU)	2018-01-28 00:15:00
GREECE (GRC@ OPP REF LEG AGR MED COP GOV CVL UAF BUS EDU MIL JUD ELI LAB HLH)	Make an appeal or request, not specified below	UNIVERSITY (@EDU)	2018-01-28 00:15:00
INTERNATIONAL MONETARY FUND (@IGO)	Praise or endorse	ZIMBABWE (ZWE@ OPP LEG AGR MED COP GOV CVL BUS EDU MIL JUD ELI LAB HLH)	2018-01-28 00:15:00
THE EUROPEAN UNION (EUR@IGO)	Demand, not specified below	CZECH REPUBLIC (CZE@ OPP LEG SPY MED COP CRM GOV CVL BUS EDU MIL JUD HLH)	2018-01-28 00:15:00
IRAN (IRN@ OPP CRM CVL RAD JUD ELI LAB SEP EDU MIL REF REB COP HRI BUS SPY LEG MED GOV UAF HLH)	Use conventional military force, not specified below	MILITANT (@UAF)	2018-01-28 00:15:00
IRAN (IRN@ OPP CRM CVL RAD JUD ELI LAB SEP EDU MIL REF REB COP HRI BUS SPY LEG MED GOV UAF HLH)	Use conventional military force, not specified below	ISLAMIC (@ REB OPP LEG MED CRM GOV CVL UAF BUS EDU MIL RAD REF)	2018-01-28 00:15:00
IRELAND (IRL@ REB OPP REF LEG AGR MED COP CRM GOV CVL UAF BUS EDU MIL JUD ELI LAB HLH)	Host a visit	HOSPITAL (@HLH)	2018-01-28 00:15:00
UTTAR PRADESH (IND@ OPP LEG AGR MED COP GOV CVL BUS EDU MIL JUD ELI LAB HLH)	Return, release persons	ACTIVIST (@OPP)	2018-01-28 00:15:00
MANMOHAN SINGH (IND@GOV)	Complain officially	POLICE (@COP)	2018-01-28 00:15:00
MUMBAI (IND@ LEG MED COP CRM GOV CVL UAF BUS EDU JUD ELI HLH)	Yield, not specified below	POLICE (@COP)	2018-01-28 00:15:00
TAMIL NADU (IND@ OPP LEG COP CRM GOV CVL BUS EDU ELI LAB HLH)	Host a visit	TAMIL (@ OPP LEG MED COP CVL UAF EDU ELI REF)	2018-01-28 00:15:00
NEW DELHI (IND@ OPP LEG MED COP GOV BUS EDU JUD LAB HLH)	Engage in negotiation	SOUTHEAST ASIA (SEA@ GOV CVL BUS MIL REF)	2018-01-28 00:15:00
NEW DELHI (IND@ OPP LEG MED COP GOV BUS EDU JUD LAB HLH)	Consult, not specified below	SOUTHEAST ASIA (SEA@ GOV CVL BUS MIL REF)	2018-01-28 00:15:00
NEW DELHI (IND@ OPP LEG MED COP GOV BUS EDU JUD LAB HLH)	Engage in symbolic act	SOUTHEAST ASIA (SEA@ GOV CVL BUS MIL REF)	2018-01-28 00:15:00
INTERNATIONAL MONETARY FUND (@IGO)	Provide economic aid	ZIMBABWE (ZWE@ OPP LEG AGR MED COP GOV CVL BUS EDU MIL JUD ELI LAB HLH)	2018-01-28 00:15:00
KARNATAKA (IND@ OPP LEG AGR COP CRM GOV CVL BUS EDU JUD HLH)	Accuse, not specified below	CONGRESS (@LEG)	2018-01-28 00:15:00
CHENNAI (IND@ MED COP GOV CVL BUS EDU HLH)	Make an appeal or request, not specified below	STUDENT (@EDU)	2018-01-28 00:15:00
NATO (WST@IGO)	Express intent to cooperate, not specified below	THE EUROPEAN UNION (EUR@IGO)	2018-01-28 00:15:00
NATO (WST@IGO)	Demand, not specified below	PROFESSOR (@EDU)	2018-01-28 00:15:00
NATO (WST@IGO)	Demand, not specified below	CZECH REPUBLIC (CZE@ OPP LEG SPY MED COP CRM GOV CVL BUS EDU MIL JUD HLH)	2018-01-28 00:15:00
UNITED NATIONS (@IGO)	Use conventional military force, not specified below	CIVILIAN (@CVL)	2018-01-28 00:15:00
UNITED NATIONS (@IGO)	Make an appeal or request, not specified below	CIVILIAN (@CVL)	2018-01-28 00:15:00
UNITED NATIONS (@IGO)	Criticize or denounce	AFGHANISTAN (AFG@ REB OPP REF LEG SPY AGR MED COP CRM GOV CVL UAF BUS EDU MIL JUD ELI LAB HLH)	2018-01-28 00:15:00
THE EUROPEAN UNION (EUR@IGO)	Express intent to cooperate, not specified below	NATO (WST@IGO)	2018-01-28 00:15:00
THE EUROPEAN UNION (EUR@IGO)	Demand, not specified below	PROFESSOR (@EDU)	2018-01-28 00:15:00
PARLIAMENT (@LEG)	Make a visit	SCHOOL (@EDU)	2018-01-28 00:15:00
REPRESENTATIVES (@LEG)	Consult, not specified below	ADDIS ABABA (ETH@ LEG MED GOV EDU JUD ELI)	2018-01-28 00:15:00
WORLD ECONOMIC FORUM (@NGO)	Host a visit	UNITED KINGDOM (GBR@ OPP CRM CVL RAD JUD SET ELI LAB AGR EDU MIL REF REB ENV COP HRI BUS SPY LEG MED GOV UAF HLH)	2018-01-28 00:15:00
WORLD ECONOMIC FORUM (@NGO)	Fight with small arms and light weapons	CHINA (CHN@ OPP CRM CVL JUD SET ELI LAB SEP AGR EDU MIL REF ENV COP HRI BUS SPY LEG MED GOV UAF HLH)	2018-01-28 00:15:00
WORLD ECONOMIC FORUM (@NGO)	Host a visit	SWITZERLAND (CHE@ OPP LEG AGR MED COP CRM GOV CVL UAF BUS EDU MIL JUD ELI HLH)	2018-01-28 00:15:00
WORLD ECONOMIC FORUM (@NGO)	Engage in negotiation	AFRICA (AFR@ REB OPP REF LEG SEP AGR MED COP CRM GOV CVL BUS EDU MIL JUD ELI LAB HLH)	2018-01-28 00:15:00
NIGERIA (NGA@ OPP CRM CVL JUD SET ELI LAB AGR EDU MIL REF REB COP HRI BUS SPY LEG MED GOV UAF HLH)	Reject, not specified below	CONGRESS (@LEG)	2018-01-28 00:15:00
NIGERIA (NGA@ OPP CRM CVL JUD SET ELI LAB AGR EDU MIL REF REB COP HRI BUS SPY LEG MED GOV UAF HLH)	Disapprove, not specified below	KADUNA (NGA@ MED COP CRM GOV CVL UAF EDU MIL ELI LAB)	2018-01-28 00:15:00
NIGERIA (NGA@ OPP CRM CVL JUD SET ELI LAB AGR EDU MIL REF REB COP HRI BUS SPY LEG MED GOV UAF HLH)	Praise or endorse	HUNTER (@CVL)	2018-01-28 00:15:00
IBADAN (NGA@ MED CRM GOV CVL BUS EDU JUD LAB)	Consult, not specified below	YORUBA (@ OPP LEG GOV CVL ELI)	2018-01-28 00:15:00
KADUNA (NGA@ MED COP CRM GOV CVL UAF EDU MIL ELI LAB)	Abduct, hijack, take hostage	SOUTH AFRICAN (ZAF@ OPP LEG SEP MED COP GOV CVL BUS EDU MIL JUD ELI LAB HLH)	2018-01-28 00:15:00
NIGERIA (NGA@ OPP CRM CVL JUD SET ELI LAB AGR EDU MIL REF REB COP HRI BUS SPY LEG MED GOV UAF HLH)	Make a visit	UNITED STATES (USA@ OPP CRM CVL RAD JUD SET ELI LAB AGR EDU MIL REF REB ENV COP HRI BUS SPY LEG MED GOV UAF HLH)	2018-01-28 00:15:00
NIGERIA (NGA@ OPP CRM CVL JUD SET ELI LAB AGR EDU MIL REF REB COP HRI BUS SPY LEG MED GOV UAF HLH)	Host a visit	WORSHIPPER (@)	2018-01-28 00:15:00
WORLD ECONOMIC FORUM (@NGO)	Engage in negotiation	UNITED STATES (USA@ OPP CRM CVL RAD JUD SET ELI LAB AGR EDU MIL REF REB ENV COP HRI BUS SPY LEG MED GOV UAF HLH)	2018-01-28 00:15:00
NIGERIA (NGA@ OPP CRM CVL JUD SET ELI LAB AGR EDU MIL REF REB COP HRI BUS SPY LEG MED GOV UAF HLH)	Investigate, not specified below	OLUSEGUN OBASANJO (NGA@ELI)	2018-01-28 00:15:00
NIGERIA (NGA@ OPP CRM CVL JUD SET ELI LAB AGR EDU MIL REF REB COP HRI BUS SPY LEG MED GOV UAF HLH)	Host a visit	CONGRESS (@LEG)	2018-01-28 00:15:00
NIGERIA (NGA@ OPP CRM CVL JUD SET ELI LAB AGR EDU MIL REF REB COP HRI BUS SPY LEG MED GOV UAF HLH)	Express intent to meet or negotiate	CHRISTIAN (@ OPP REF LEG SEP AGR MED COP GOV CVL UAF BUS EDU MIL JUD LAB HLH)	2018-01-28 00:15:00
LAGOS (NGA@ LEG MED COP CRM GOV CVL UAF BUS EDU JUD ELI LAB HLH)	Express intent to meet or negotiate	CHRISTIAN (@ OPP REF LEG SEP AGR MED COP GOV CVL UAF BUS EDU MIL JUD LAB HLH)	2018-01-28 00:15:00
NIGERIA (NGA@ OPP CRM CVL JUD SET ELI LAB AGR EDU MIL REF REB COP HRI BUS SPY LEG MED GOV UAF HLH)	Host a visit	DUBAI (ARE@ LEG MED COP CRM GOV CVL BUS EDU MIL JUD HLH)	2018-01-28 00:15:00
NIGERIA (NGA@ OPP CRM CVL JUD SET ELI LAB AGR EDU MIL REF REB COP HRI BUS SPY LEG MED GOV UAF HLH)	Consider policy option	FARMER (@AGR)	2018-01-28 00:15:00
NIGERIA (NGA@ OPP CRM CVL JUD SET ELI LAB AGR EDU MIL REF REB COP HRI BUS SPY LEG MED GOV UAF HLH)	Abduct, hijack, take hostage	AFRICA (AFR@ REB OPP REF LEG SEP AGR MED COP CRM GOV CVL BUS EDU MIL JUD ELI LAB HLH)	2018-01-28 00:15:00
KADUNA (NGA@ MED COP CRM GOV CVL UAF EDU MIL ELI LAB)	Abduct, hijack, take hostage	AFRICA (AFR@ REB OPP REF LEG SEP AGR MED COP CRM GOV CVL BUS EDU MIL JUD ELI LAB HLH)	2018-01-28 00:15:00
ISLAMIC (@ REB OPP LEG MED CRM GOV CVL UAF BUS EDU MIL RAD REF)	Use conventional military force, not specified below	IRAN (IRN@ OPP CRM CVL RAD JUD ELI LAB SEP EDU MIL REF REB COP HRI BUS SPY LEG MED GOV UAF HLH)	2018-01-28 00:15:00
WYNN RESORTS (USA@MNC)	Investigate, not specified below	WALL STREET JOURNAL (USA@MED)	2018-01-28 00:15:00
BANK OF AMERICA (USA@MNC)	Make an appeal or request, not specified below	UNITED STATES (USA@ OPP CRM CVL RAD JUD SET ELI LAB AGR EDU MIL REF REB ENV COP HRI BUS SPY LEG MED GOV UAF HLH)	2018-01-28 00:15:00
MICROSOFT (USA@MNC)	Consult, not specified below	INDUSTRY (@BUS)	2018-01-28 00:15:00
MALIAN (MLI@ COP GOV CVL UAF MIL)	Use conventional military force, not specified below	FIGHTER (@UAF)	2018-01-28 00:15:00
NETHERLANDS (NLD@ OPP LEG SPY AGR MED COP CRM GOV CVL UAF BUS EDU MIL JUD ELI LAB HLH)	Make an appeal or request, not specified below	BUSINESS (@BUS)	2018-01-28 00:15:00
POLAND (POL@ OPP LEG MED COP GOV CVL UAF BUS EDU MIL JUD SET ELI HLH)	Make statement, not specificed below	POLITICIAN (@ OPP MED GOV UAF BUS MIL ELI)	2018-01-28 00:15:00
POLISH (POL@ REB OPP LEG MED COP CRM GOV CVL UAF BUS EDU MIL JUD ELI LAB HLH)	Host a visit	POLAND (POL@ OPP LEG MED COP GOV CVL UAF BUS EDU MIL JUD SET ELI HLH)	2018-01-28 00:15:00
POLAND (POL@ OPP LEG MED COP GOV CVL UAF BUS EDU MIL JUD SET ELI HLH)	Make a visit	POLISH (POL@ REB OPP LEG MED COP CRM GOV CVL UAF BUS EDU MIL JUD ELI LAB HLH)	2018-01-28 00:15:00
POLISH (POL@ REB OPP LEG MED COP CRM GOV CVL UAF BUS EDU MIL JUD ELI LAB HLH)	Make statement, not specificed below	POLAND (POL@ OPP LEG MED COP GOV CVL UAF BUS EDU MIL JUD SET ELI HLH)	2018-01-28 00:15:00
POLISH (POL@ REB OPP LEG MED COP CRM GOV CVL UAF BUS EDU MIL JUD ELI LAB HLH)	Consult, not specified below	ISRAELI (ISR@ OPP CRM CVL RAD JUD SET ELI LAB EDU MIL REF COP HRI BUS SPY LEG MED GOV UAF HLH)	2018-01-28 00:15:00
POLAND (POL@ OPP LEG MED COP GOV CVL UAF BUS EDU MIL JUD SET ELI HLH)	Use conventional military force, not specified below	GERMAN (DEU@ OPP REF LEG SPY AGR MED COP CRM GOV CVL UAF BUS EDU MIL JUD ELI LAB HLH)	2018-01-28 00:15:00
POLAND (POL@ OPP LEG MED COP GOV CVL UAF BUS EDU MIL JUD SET ELI HLH)	Praise or endorse	GOVERNMENT (@GOV)	2018-01-28 00:15:00
POLISH (POL@ REB OPP LEG MED COP CRM GOV CVL UAF BUS EDU MIL JUD ELI LAB HLH)	Provide humanitarian aid	FRENCH (FRA@ OPP CRM CVL RAD JUD SET ELI LAB AGR EDU MIL COP HRI BUS SPY LEG MED GOV UAF HLH)	2018-01-28 00:15:00
POLISH (POL@ REB OPP LEG MED COP CRM GOV CVL UAF BUS EDU MIL JUD ELI LAB HLH)	Make statement, not specificed below	GERMANY (DEU@ OPP CRM CVL RAD JUD ELI LAB AGR EDU MIL REF COP HRI BUS SPY LEG MED GOV UAF HLH)	2018-01-28 00:15:00
POLAND (POL@ OPP LEG MED COP GOV CVL UAF BUS EDU MIL JUD SET ELI HLH)	Make an appeal or request, not specified below	ENGINEER (@CVL)	2018-01-28 00:15:00
PHILIPPINE (PHL@ OPP CRM CVL JUD SET ELI LAB AGR EDU MIL REF REB COP BUS SPY LEG MED GOV UAF HLH)	Arrest, detain	AUTHORITIES (@GOV)	2018-01-28 00:15:00
PHILIPPINE (PHL@ OPP CRM CVL JUD SET ELI LAB AGR EDU MIL REF REB COP BUS SPY LEG MED GOV UAF HLH)	Praise or endorse	GOVERNMENT (@GOV)	2018-01-28 00:15:00
PAKISTAN (PAK@ OPP CRM CVL RAD JUD ELI LAB SEP AGR EDU MIL REF REB COP HRI BUS SPY LEG MED GOV UAF HLH)	Appeal for material aid, not specified below	PARBAT (NPL@)	2018-01-28 00:15:00
NORWAY (NOR@ REB OPP LEG AGR MED COP CRM GOV CVL UAF BUS EDU MIL JUD ELI REF)	Praise or endorse	CANADA (CAN@ REB OPP REF LEG SPY AGR MED COP CRM GOV CVL UAF BUS EDU MIL JUD ELI LAB HLH)	2018-01-28 00:15:00
NORTH AMERICA (NMR@ MED COP CRM GOV CVL BUS EDU MIL ELI SPY)	Host a visit	UNITED STATES (USA@ OPP CRM CVL RAD JUD SET ELI LAB AGR EDU MIL REF REB ENV COP HRI BUS SPY LEG MED GOV UAF HLH)	2018-01-28 00:15:00
NORTH AMERICA (NMR@ MED COP CRM GOV CVL BUS EDU MIL ELI SPY)	Make a visit	BANK (@BUS)	2018-01-28 00:15:00
NAVY (@MIL)	Threaten conventional attack	AUSTRALIAN (AUS@ ENV OPP REF LEG SPY AGR MED COP CRM GOV CVL BUS EDU MIL JUD ELI LAB HLH)	2018-01-28 00:15:00
SPOKESMAN (@MED)	Express intent to meet or negotiate	CANADA (CAN@ REB OPP REF LEG SPY AGR MED COP CRM GOV CVL UAF BUS EDU MIL JUD ELI LAB HLH)	2018-01-28 00:15:00
MEDIA (@MED)	Make an appeal or request, not specified below	TORONTO (CAN@ OPP LEG MED COP CRM GOV CVL BUS EDU MIL JUD ELI LAB HLH)	2018-01-28 00:15:00
MEDIA (@MED)	Make an appeal or request, not specified below	CANADA (CAN@ REB OPP REF LEG SPY AGR MED COP CRM GOV CVL UAF BUS EDU MIL JUD ELI LAB HLH)	2018-01-28 00:15:00
MAROKO (MAR@)	Make a visit	NEW JERSEY (USA@ LEG MED COP GOV CVL BUS EDU MIL JUD ELI LAB HLH)	2018-01-28 00:15:00
MAROKO (MAR@)	Make a visit	UNITED STATES (USA@ OPP CRM CVL RAD JUD SET ELI LAB AGR EDU MIL REF REB ENV COP HRI BUS SPY LEG MED GOV UAF HLH)	2018-01-28 00:15:00
SENATE (@LEG)	Engage in negotiation	LEGISLATOR (@LEG)	2018-01-28 00:15:00
HOUSE SPEAKER (@LEG)	Praise or endorse	UNITED STATES (USA@ OPP CRM CVL RAD JUD SET ELI LAB AGR EDU MIL REF REB ENV COP HRI BUS SPY LEG MED GOV UAF HLH)	2018-01-28 00:15:00
SENATE (@LEG)	Make statement, not specificed below	UNITED STATES (USA@ OPP CRM CVL RAD JUD SET ELI LAB AGR EDU MIL REF REB ENV COP HRI BUS SPY LEG MED GOV UAF HLH)	2018-01-28 00:15:00
SPEAKER OF PARLIAMENT (@LEG)	Reject, not specified below	POLITICIAN (@ OPP MED GOV UAF BUS MIL ELI)	2018-01-28 00:15:00
CONGRESS (@LEG)	Accuse, not specified below	PARTY MEMBER (@ GOV)	2018-01-28 00:15:00
SPOKESMAN (@MED)	Express intent to meet or negotiate	TORONTO (CAN@ OPP LEG MED COP CRM GOV CVL BUS EDU MIL JUD ELI LAB HLH)	2018-01-28 00:15:00
SENATOR (@LEG)	Reject, not specified below	KANO (NGA@ OPP LEG MED COP GOV CVL BUS MIL JUD ELI SPY)	2018-01-28 00:15:00
CONGRESS (@LEG)	Praise or endorse	NIGERIA (NGA@ OPP CRM CVL JUD SET ELI LAB AGR EDU MIL REF REB COP HRI BUS SPY LEG MED GOV UAF HLH)	2018-01-28 00:15:00
CONGRESS (@LEG)	Make a visit	NIGERIA (NGA@ OPP CRM CVL JUD SET ELI LAB AGR EDU MIL REF REB COP HRI BUS SPY LEG MED GOV UAF HLH)	2018-01-28 00:15:00
LEGISLATOR (@LEG)	Engage in negotiation	SENATE (@LEG)	2018-01-28 00:15:00
SENATE (@LEG)	Accuse, not specified below	JUDGE (@JUD)	2018-01-28 00:15:00
CHAMBER (@LEG)	Host a visit	SUPREME COURT (@JUD)	2018-01-28 00:15:00
CONGRESS (@LEG)	Host a visit	HOSPITAL (@HLH)	2018-01-28 00:15:00
LAWMAKER (@LEG)	Engage in diplomatic cooperation, not specified below	ADMINISTRATION (@GOV)	2018-01-28 00:15:00
PARLIAMENT (@LEG)	Make statement, not specificed below	FIJI (FJI@ OPP LEG AGR MED COP CRM GOV CVL BUS EDU MIL JUD ELI LAB HLH)	2018-01-28 00:15:00
SENATOR (@LEG)	Reject, not specified below	NIGERIA (NGA@ OPP CRM CVL JUD SET ELI LAB AGR EDU MIL REF REB COP HRI BUS SPY LEG MED GOV UAF HLH)	2018-01-28 00:15:00
MILITARY (@MIL)	Use conventional military force, not specified below	KABUL (AFG@ MED COP CRM GOV CVL UAF BUS EDU MIL HLH)	2018-01-28 00:15:00
NEWSPAPER (@MED)	Appeal to yield, not specified below	CITIZEN (@CVL)	2018-01-28 00:15:00
CORRESPONDENT (@MED)	Consult, not specified below	PRESIDENT (@GOV)	2018-01-28 00:15:00
GENERALS (@MIL)	Use conventional military force, not specified below	UNITED STATES (USA@ OPP CRM CVL RAD JUD SET ELI LAB AGR EDU MIL REF REB ENV COP HRI BUS SPY LEG MED GOV UAF HLH)	2018-01-28 00:15:00
GENERALS (@MIL)	Use conventional military force, not specified below	AMERICAN (USA@ REB OPP LEG SPY AGR MED COP CRM GOV CVL UAF BUS EDU MIL JUD SET ELI LAB HLH)	2018-01-28 00:15:00
MILITARY FORCE (@MIL)	Use conventional military force, not specified below	MILITANT (@UAF)	2018-01-28 00:15:00
MILITARY ADVISER (@MIL)	Use conventional military force, not specified below	SYRIA (SYR@ OPP CRM CVL RAD JUD ELI LAB AGR EDU MIL REF IGO REB COP BUS SPY LEG MED GOV UAF HLH)	2018-01-28 00:15:00
LIEUTENANT (@MIL)	Make statement, not specificed below	TELEVISION (@MED)	2018-01-28 00:15:00
MILITARY ADVISER (@MIL)	Use conventional military force, not specified below	IRAQ (IRQ@ REB OPP LEG SPY AGR MED COP CRM GOV CVL UAF BUS EDU MIL JUD RAD ELI REF HLH)	2018-01-28 00:15:00
MILITARY (@MIL)	Impose administrative sanctions, not specified below	STUDENT (@EDU)	2018-01-28 00:15:00
CAPTAIN (@MIL)	Make a visit	COMPANY (@BUS)	2018-01-28 00:15:00
NAVY (@MIL)	Appeal for material aid, not specified below	AUSTRALIAN (AUS@ ENV OPP REF LEG SPY AGR MED COP CRM GOV CVL BUS EDU MIL JUD ELI LAB HLH)	2018-01-28 00:15:00
MEXICO (MEX@ OPP LEG SPY AGR MED COP CRM GOV CVL HRI BUS EDU MIL JUD UAF ELI LAB HLH)	Make statement, not specificed below	CONGRESS (@LEG)	2018-01-28 00:15:00
MEXICO (MEX@ OPP LEG SPY AGR MED COP CRM GOV CVL HRI BUS EDU MIL JUD UAF ELI LAB HLH)	Use conventional military force, not specified below	CANADA (CAN@ REB OPP REF LEG SPY AGR MED COP CRM GOV CVL UAF BUS EDU MIL JUD ELI LAB HLH)	2018-01-28 00:15:00
WEBSITE (@MED)	Engage in material cooperation, not specified below	EMPIRE STATE (USA@)	2018-01-28 00:15:00
SPOKESMAN (@MED)	Make statement, not specificed below	UNITED STATES (USA@ OPP CRM CVL RAD JUD SET ELI LAB AGR EDU MIL REF REB ENV COP HRI BUS SPY LEG MED GOV UAF HLH)	2018-01-28 00:15:00
SPOKESMAN (@MED)	Apologize	RUSSIA (RUS@ OPP CRM CVL JUD ELI LAB SEP AGR EDU MIL REF IGO REB COP HRI BUS SPY LEG MED GOV UAF HLH)	2018-01-28 00:15:00
SPOKESMAN (@MED)	Praise or endorse	IRAQ (IRQ@ REB OPP LEG SPY AGR MED COP CRM GOV CVL UAF BUS EDU MIL JUD RAD ELI REF HLH)	2018-01-28 00:15:00
SPOKESMAN (@MED)	Make an appeal or request, not specified below	IRAQ (IRQ@ REB OPP LEG SPY AGR MED COP CRM GOV CVL UAF BUS EDU MIL JUD RAD ELI REF HLH)	2018-01-28 00:15:00
SPOKESMAN (@MED)	Engage in negotiation	AFRICAN UNION (AFR@IGO)	2018-01-28 00:15:00
SPOKESMAN (@MED)	Make statement, not specificed below	AFRICAN UNION (AFR@IGO)	2018-01-28 00:15:00
CORRESPONDENT (@MED)	Discuss by telephone	PRESIDENT (@GOV)	2018-01-28 00:15:00
SENATE (@LEG)	Use conventional military force, not specified below	UNITED STATES (USA@ OPP CRM CVL RAD JUD SET ELI LAB AGR EDU MIL REF REB ENV COP HRI BUS SPY LEG MED GOV UAF HLH)	2018-01-28 00:15:00
PARIS (FRA@ OPP LEG AGR MED COP CRM GOV CVL HRI BUS EDU UAF JUD ELI HLH)	Disapprove, not specified below	AMERICAN (USA@ REB OPP LEG SPY AGR MED COP CRM GOV CVL UAF BUS EDU MIL JUD SET ELI LAB HLH)	2018-01-28 00:30:00
SENA (@ OPP LEG MED GOV LAB)	Praise or endorse	JAIPUR (IND@ COP CRM EDU JUD)	2018-01-28 00:30:00
UNITED KINGDOM (GBR@ OPP CRM CVL RAD JUD SET ELI LAB AGR EDU MIL REF REB ENV COP HRI BUS SPY LEG MED GOV UAF HLH)	Host a visit	THERESA MAY (GBR@GOV)	2018-01-28 00:30:00
UNITED KINGDOM (GBR@ OPP CRM CVL RAD JUD SET ELI LAB AGR EDU MIL REF REB ENV COP HRI BUS SPY LEG MED GOV UAF HLH)	Make a visit	THERESA MAY (GBR@GOV)	2018-01-28 00:30:00
UNITED KINGDOM (GBR@ OPP CRM CVL RAD JUD SET ELI LAB AGR EDU MIL REF REB ENV COP HRI BUS SPY LEG MED GOV UAF HLH)	Express intent to meet or negotiate	THERESA MAY (GBR@GOV)	2018-01-28 00:30:00
BRITISH (GBR@ OPP CRM CVL JUD SET ELI LAB AGR EDU MIL REF COP HRI BUS SPY LEG MED GOV UAF HLH)	Consider policy option	DOWNING STREET (GBR@GOV)	2018-01-28 00:30:00
BRITISH (GBR@ OPP CRM CVL JUD SET ELI LAB AGR EDU MIL REF COP HRI BUS SPY LEG MED GOV UAF HLH)	Provide economic aid	CALAIS (FRA@ COP CRM GOV CVL HLH)	2018-01-28 00:30:00
UNITED KINGDOM (GBR@ OPP CRM CVL RAD JUD SET ELI LAB AGR EDU MIL REF REB ENV COP HRI BUS SPY LEG MED GOV UAF HLH)	Accuse, not specified below	EUROPEAN (EUR@ LEG AGR MED COP CRM GOV CVL BUS EDU MIL JUD SET ELI LAB SPY)	2018-01-28 00:30:00
WALES (GBR@ OPP MED COP GOV CVL BUS EDU JUD HLH)	Impose administrative sanctions, not specified below	LANDOWNER (@CVL)	2018-01-28 00:30:00
BRITAIN (GBR@ OPP LEG AGR MED COP CRM GOV CVL UAF BUS EDU MIL ELI LAB HLH)	Make an appeal or request, not specified below	MIGRANT (@CVL)	2018-01-28 00:30:00
UNITED KINGDOM (GBR@ OPP CRM CVL RAD JUD SET ELI LAB AGR EDU MIL REF REB ENV COP HRI BUS SPY LEG MED GOV UAF HLH)	Make a visit	CANADA (CAN@ REB OPP REF LEG SPY AGR MED COP CRM GOV CVL UAF BUS EDU MIL JUD ELI LAB HLH)	2018-01-28 00:30:00
UNITED KINGDOM (GBR@ OPP CRM CVL RAD JUD SET ELI LAB AGR EDU MIL REF REB ENV COP HRI BUS SPY LEG MED GOV UAF HLH)	Praise or endorse	THERESA MAY (GBR@GOV)	2018-01-28 00:30:00
FRANCE (FRA@ REB OPP LEG SPY AGR MED COP CRM GOV CVL UAF BUS EDU MIL JUD RAD ELI LAB HLH)	Appeal to yield, not specified below	TURKEY (TUR@ OPP CRM CVL JUD SET ELI LAB SEP AGR EDU MIL REF REB ENV COP BUS SPY LEG MED GOV UAF HLH)	2018-01-28 00:30:00
LORRAINE (FRA@ COP GOV JUD LAB HLH)	Assassinate	UNITED STATES (USA@ OPP CRM CVL RAD JUD SET ELI LAB AGR EDU MIL REF REB ENV COP HRI BUS SPY LEG MED GOV UAF HLH)	2018-01-28 00:30:00
FRANCE (FRA@ REB OPP LEG SPY AGR MED COP CRM GOV CVL UAF BUS EDU MIL JUD RAD ELI LAB HLH)	Reject, not specified below	UNITED STATES (USA@ OPP CRM CVL RAD JUD SET ELI LAB AGR EDU MIL REF REB ENV COP HRI BUS SPY LEG MED GOV UAF HLH)	2018-01-28 00:30:00
FRANCE (FRA@ REB OPP LEG SPY AGR MED COP CRM GOV CVL UAF BUS EDU MIL JUD RAD ELI LAB HLH)	Disapprove, not specified below	AMERICAN (USA@ REB OPP LEG SPY AGR MED COP CRM GOV CVL UAF BUS EDU MIL JUD SET ELI LAB HLH)	2018-01-28 00:30:00
FRANCE (FRA@ REB OPP LEG SPY AGR MED COP CRM GOV CVL UAF BUS EDU MIL JUD RAD ELI LAB HLH)	Host a visit	UNITED STATES (USA@ OPP CRM CVL RAD JUD SET ELI LAB AGR EDU MIL REF REB ENV COP HRI BUS SPY LEG MED GOV UAF HLH)	2018-01-28 00:30:00
UNITED KINGDOM (GBR@ OPP CRM CVL RAD JUD SET ELI LAB AGR EDU MIL REF REB ENV COP HRI BUS SPY LEG MED GOV UAF HLH)	Appeal for military aid	AFGHAN (AFG@ REB OPP REF LEG AGR MED COP CRM GOV CVL UAF BUS EDU MIL JUD RAD ELI LAB SPY)	2018-01-28 00:30:00
UNITED KINGDOM (GBR@ OPP CRM CVL RAD JUD SET ELI LAB AGR EDU MIL REF REB ENV COP HRI BUS SPY LEG MED GOV UAF HLH)	Make optimistic comment	PRINCE (@GOV)	2018-01-28 00:30:00
UNITED KINGDOM (GBR@ OPP CRM CVL RAD JUD SET ELI LAB AGR EDU MIL REF REB ENV COP HRI BUS SPY LEG MED GOV UAF HLH)	Host a visit	PRESIDENT (@GOV)	2018-01-28 00:30:00
GOVERNMENT (@GOV)	Disapprove, not specified below	AFRICA (AFR@ REB OPP REF LEG SEP AGR MED COP CRM GOV CVL BUS EDU MIL JUD ELI LAB HLH)	2018-01-28 00:30:00
PRESIDENT (@GOV)	Consult, not specified below	AFRICA (AFR@ REB OPP REF LEG SEP AGR MED COP CRM GOV CVL BUS EDU MIL JUD ELI LAB HLH)	2018-01-28 00:30:00
GUINEA (GIN@ LEG MED COP GOV CVL BUS)	Use conventional military force, not specified below	WORKER (@LAB)	2018-01-28 00:30:00
BRITISH (GBR@ OPP CRM CVL JUD SET ELI LAB AGR EDU MIL REF COP HRI BUS SPY LEG MED GOV UAF HLH)	Threaten, not specified below	BRITAIN (GBR@ OPP LEG AGR MED COP CRM GOV CVL UAF BUS EDU MIL ELI LAB HLH)	2018-01-28 00:30:00
THERESA MAY (GBR@GOV)	Host a visit	UNITED KINGDOM (GBR@ OPP CRM CVL RAD JUD SET ELI LAB AGR EDU MIL REF REB ENV COP HRI BUS SPY LEG MED GOV UAF HLH)	2018-01-28 00:30:00
THERESA MAY (GBR@GOV)	Make a visit	UNITED KINGDOM (GBR@ OPP CRM CVL RAD JUD SET ELI LAB AGR EDU MIL REF REB ENV COP HRI BUS SPY LEG MED GOV UAF HLH)	2018-01-28 00:30:00
THERESA MAY (GBR@GOV)	Express intent to meet or negotiate	UNITED KINGDOM (GBR@ OPP CRM CVL RAD JUD SET ELI LAB AGR EDU MIL REF REB ENV COP HRI BUS SPY LEG MED GOV UAF HLH)	2018-01-28 00:30:00
THERESA MAY (GBR@GOV)	Criticize or denounce	HUMAN TRAFFICKER (@CRM)	2018-01-28 00:30:00
IAIN DUNCAN SMITH (GBR@GOV)	Make optimistic comment	PRIME MINISTER (@GOV)	2018-01-28 00:30:00
UNITED KINGDOM (GBR@ OPP CRM CVL RAD JUD SET ELI LAB AGR EDU MIL REF REB ENV COP HRI BUS SPY LEG MED GOV UAF HLH)	Make a visit	SCOTTISH (@ OPP LEG AGR MED COP CRM GOV CVL BUS EDU JUD ELI REF HLH)	2018-01-28 00:30:00
UNITED KINGDOM (GBR@ OPP CRM CVL RAD JUD SET ELI LAB AGR EDU MIL REF REB ENV COP HRI BUS SPY LEG MED GOV UAF HLH)	Make an appeal or request, not specified below	THE US (USA@ OPP CRM CVL JUD ELI LAB EDU MIL REF REB IMG COP HRI BUS SPY LEG MED GOV UAF HLH)	2018-01-28 00:30:00
BRITISH (GBR@ OPP CRM CVL JUD SET ELI LAB AGR EDU MIL REF COP HRI BUS SPY LEG MED GOV UAF HLH)	Host a visit	RUSSIA (RUS@ OPP CRM CVL JUD ELI LAB SEP AGR EDU MIL REF IGO REB COP HRI BUS SPY LEG MED GOV UAF HLH)	2018-01-28 00:30:00
BRITAIN (GBR@ OPP LEG AGR MED COP CRM GOV CVL UAF BUS EDU MIL ELI LAB HLH)	Provide military aid	MILITARY (@MIL)	2018-01-28 00:30:00
UNITED KINGDOM (GBR@ OPP CRM CVL RAD JUD SET ELI LAB AGR EDU MIL REF REB ENV COP HRI BUS SPY LEG MED GOV UAF HLH)	Make an appeal or request, not specified below	MILITARY (@MIL)	2018-01-28 00:30:00
BRITISH (GBR@ OPP CRM CVL JUD SET ELI LAB AGR EDU MIL REF COP HRI BUS SPY LEG MED GOV UAF HLH)	Praise or endorse	IRAN (IRN@ OPP CRM CVL RAD JUD ELI LAB SEP EDU MIL REF REB COP HRI BUS SPY LEG MED GOV UAF HLH)	2018-01-28 00:30:00
PARIS (FRA@ OPP LEG AGR MED COP CRM GOV CVL HRI BUS EDU UAF JUD ELI HLH)	Criticize or denounce	SYRIA (SYR@ OPP CRM CVL RAD JUD ELI LAB AGR EDU MIL REF IGO REB COP BUS SPY LEG MED GOV UAF HLH)	2018-01-28 00:30:00
PARIS (FRA@ OPP LEG AGR MED COP CRM GOV CVL HRI BUS EDU UAF JUD ELI HLH)	Praise or endorse	SYRIA (SYR@ OPP CRM CVL RAD JUD ELI LAB AGR EDU MIL REF IGO REB COP BUS SPY LEG MED GOV UAF HLH)	2018-01-28 00:30:00
SPANISH (ESP@ REB OPP LEG SPY MED COP CRM GOV CVL UAF BUS EDU MIL JUD ELI HLH)	Praise or endorse	CONSTITUTIONAL COURT (@JUD)	2018-01-28 00:30:00
SPAIN (ESP@ OPP LEG SEP AGR MED COP CRM GOV CVL UAF BUS EDU MIL JUD ELI HLH)	Make an appeal or request, not specified below	CONSTITUTIONAL COURT (@JUD)	2018-01-28 00:30:00
SPANISH (ESP@ REB OPP LEG SPY MED COP CRM GOV CVL UAF BUS EDU MIL JUD ELI HLH)	Impose administrative sanctions, not specified below	PRESIDENT (@GOV)	2018-01-28 00:30:00
CATALONIA (ESP@ LEG SEP GOV CVL ELI)	Demand change in institutions, regime	MINIST (@GOV)	2018-01-28 00:30:00
SPANISH (ESP@ REB OPP LEG SPY MED COP CRM GOV CVL UAF BUS EDU MIL JUD ELI HLH)	Reject accusation, deny responsibility	PRESIDENT (@GOV)	2018-01-28 00:30:00
CATALONIA (ESP@ LEG SEP GOV CVL ELI)	Disapprove, not specified below	SPANISH (ESP@ REB OPP LEG SPY MED COP CRM GOV CVL UAF BUS EDU MIL JUD ELI HLH)	2018-01-28 00:30:00
SPAIN (ESP@ OPP LEG SEP AGR MED COP CRM GOV CVL UAF BUS EDU MIL JUD ELI HLH)	Make a visit	BELGIUM (BEL@ REB OPP LEG MED COP CRM GOV CVL UAF BUS EDU MIL JUD RAD ELI REF HLH)	2018-01-28 00:30:00
CATALONIA (ESP@ LEG SEP GOV CVL ELI)	Make a visit	BELGIUM (BEL@ REB OPP LEG MED COP CRM GOV CVL UAF BUS EDU MIL JUD RAD ELI REF HLH)	2018-01-28 00:30:00
ERITREA (ERI@ MED COP CRM GOV CVL BUS MIL REF)	Investigate, not specified below	BRITAIN (GBR@ OPP LEG AGR MED COP CRM GOV CVL UAF BUS EDU MIL ELI LAB HLH)	2018-01-28 00:30:00
RETIRED (@ELI)	Provide economic aid	UNITED KINGDOM (GBR@ OPP CRM CVL RAD JUD SET ELI LAB AGR EDU MIL REF REB ENV COP HRI BUS SPY LEG MED GOV UAF HLH)	2018-01-28 00:30:00
EGYPT (EGY@ OPP REF LEG SPY MED COP CRM GOV CVL HRI BUS EDU MIL JUD RAD ELI LAB UAF HLH)	Make statement, not specificed below	ISRAEL (ISR@ OPP CRM CVL RAD JUD SET ELI LAB SEP AGR EDU MIL REF REB COP HRI BUS SPY LEG MED GOV UAF HLH)	2018-01-28 00:30:00
EGYPT (EGY@ OPP REF LEG SPY MED COP CRM GOV CVL HRI BUS EDU MIL JUD RAD ELI LAB UAF HLH)	Express intent to meet or negotiate	CAIRO (EGY@ MED COP CRM GOV CVL BUS EDU JUD ELI HLH)	2018-01-28 00:30:00
EGYPT (EGY@ OPP REF LEG SPY MED COP CRM GOV CVL HRI BUS EDU MIL JUD RAD ELI LAB UAF HLH)	Make optimistic comment	ISRAEL (ISR@ OPP CRM CVL RAD JUD SET ELI LAB SEP AGR EDU MIL REF REB COP HRI BUS SPY LEG MED GOV UAF HLH)	2018-01-28 00:30:00
SENA (@ OPP LEG MED GOV LAB)	Reject proposal to meet, discuss, negotiate	JAIPUR (IND@ COP CRM EDU JUD)	2018-01-28 00:30:00
EGYPT (EGY@ OPP REF LEG SPY MED COP CRM GOV CVL HRI BUS EDU MIL JUD RAD ELI LAB UAF HLH)	Make statement, not specificed below	ISRAELI (ISR@ OPP CRM CVL RAD JUD SET ELI LAB EDU MIL REF COP HRI BUS SPY LEG MED GOV UAF HLH)	2018-01-28 00:30:00
STUDENT (@EDU)	Host a visit	BANGKOK (THA@ REB OPP COP CRM GOV BUS EDU MIL JUD REF HLH)	2018-01-28 00:30:00
SCHOOL (@EDU)	Host a visit	UNITED STATES (USA@ OPP CRM CVL RAD JUD SET ELI LAB AGR EDU MIL REF REB ENV COP HRI BUS SPY LEG MED GOV UAF HLH)	2018-01-28 00:30:00
STUDENT (@EDU)	Fight with small arms and light weapons	KENTUCKY (USA@ LEG MED COP GOV CVL BUS EDU MIL JUD ELI HLH)	2018-01-28 00:30:00
SCHOLAR (@EDU)	Use unconventional violence, not specified below	UNITED STATES (USA@ OPP CRM CVL RAD JUD SET ELI LAB AGR EDU MIL REF REB ENV COP HRI BUS SPY LEG MED GOV UAF HLH)	2018-01-28 00:30:00
AUTHORITIES (@GOV)	Threaten, not specified below	ADELAIDE (AUS@ LEG COP CVL UAF BUS EDU JUD HLH)	2018-01-28 00:30:00
SPAIN (ESP@ OPP LEG SEP AGR MED COP CRM GOV CVL UAF BUS EDU MIL JUD ELI HLH)	Consult, not specified below	CATALAN (@ LEG SEP MED COP GOV CVL BUS JUD ELI)	2018-01-28 00:30:00
SPANISH (ESP@ REB OPP LEG SPY MED COP CRM GOV CVL UAF BUS EDU MIL JUD ELI HLH)	Impose administrative sanctions, not specified below	CATALONIA (ESP@ LEG SEP GOV CVL ELI)	2018-01-28 00:30:00
FRENCH (FRA@ OPP CRM CVL RAD JUD SET ELI LAB AGR EDU MIL COP HRI BUS SPY LEG MED GOV UAF HLH)	Praise or endorse	IRAN (IRN@ OPP CRM CVL RAD JUD ELI LAB SEP EDU MIL REF REB COP HRI BUS SPY LEG MED GOV UAF HLH)	2018-01-28 00:30:00
LORRAINE (FRA@ COP GOV JUD LAB HLH)	Assassinate	KING (@GOV)	2018-01-28 00:30:00
FRENCH (FRA@ OPP CRM CVL RAD JUD SET ELI LAB AGR EDU MIL COP HRI BUS SPY LEG MED GOV UAF HLH)	Impose administrative sanctions, not specified below	FRANCE (FRA@ REB OPP LEG SPY AGR MED COP CRM GOV CVL UAF BUS EDU MIL JUD RAD ELI LAB HLH)	2018-01-28 00:30:00
FRANCE (FRA@ REB OPP LEG SPY AGR MED COP CRM GOV CVL UAF BUS EDU MIL JUD RAD ELI LAB HLH)	Make an appeal or request, not specified below	PARIS (FRA@ OPP LEG AGR MED COP CRM GOV CVL HRI BUS EDU UAF JUD ELI HLH)	2018-01-28 00:30:00
CALAIS (FRA@ COP CRM GOV CVL HLH)	Express intent to meet or negotiate	MIGRANT (@CVL)	2018-01-28 00:30:00
FRANCE (FRA@ REB OPP LEG SPY AGR MED COP CRM GOV CVL UAF BUS EDU MIL JUD RAD ELI LAB HLH)	Criticize or denounce	COMPANIES (@BUS)	2018-01-28 00:30:00
FRANCE (FRA@ REB OPP LEG SPY AGR MED COP CRM GOV CVL UAF BUS EDU MIL JUD RAD ELI LAB HLH)	Consult, not specified below	COMPANIES (@BUS)	2018-01-28 00:30:00
FINLAND (FIN@ OPP LEG MED GOV CVL BUS EDU MIL ELI LAB HLH)	Make optimistic comment	PRESIDENT (@GOV)	2018-01-28 00:30:00
FINNISH (FIN@ LEG AGR MED GOV CVL BUS EDU MIL LAB)	Make statement, not specificed below	PRESIDENT (@GOV)	2018-01-28 00:30:00
FINN (FIN@ JUD BUS)	Use conventional military force, not specified below	UNITED STATES (USA@ OPP CRM CVL RAD JUD SET ELI LAB AGR EDU MIL REF REB ENV COP HRI BUS SPY LEG MED GOV UAF HLH)	2018-01-28 00:30:00
FINN (FIN@ JUD BUS)	Arrest, detain	UNITED STATES (USA@ OPP CRM CVL RAD JUD SET ELI LAB AGR EDU MIL REF REB ENV COP HRI BUS SPY LEG MED GOV UAF HLH)	2018-01-28 00:30:00
FINN (FIN@ JUD BUS)	Decline comment	UNITED STATES (USA@ OPP CRM CVL RAD JUD SET ELI LAB AGR EDU MIL REF REB ENV COP HRI BUS SPY LEG MED GOV UAF HLH)	2018-01-28 00:30:00
FINLAND (FIN@ OPP LEG MED GOV CVL BUS EDU MIL ELI LAB HLH)	Make statement, not specificed below	PRESIDENT (@GOV)	2018-01-28 00:30:00
FINLAND (FIN@ OPP LEG MED GOV CVL BUS EDU MIL ELI LAB HLH)	Make statement, not specificed below	UNIVERSITY (@EDU)	2018-01-28 00:30:00
ETHIOPIA (ETH@ REB OPP LEG MED COP GOV CVL UAF BUS EDU MIL JUD ELI REF SPY)	Host a visit	THE ASSOCIATED PRESS (USA@MED)	2018-01-28 00:30:00
ETHIOPIA (ETH@ REB OPP LEG MED COP GOV CVL UAF BUS EDU MIL JUD ELI REF SPY)	Appeal to others to meet or negotiate	AFRICAN UNION (AFR@IGO)	2018-01-28 00:30:00
ETHIOPIA (ETH@ REB OPP LEG MED COP GOV CVL UAF BUS EDU MIL JUD ELI REF SPY)	Investigate, not specified below	BRITAIN (GBR@ OPP LEG AGR MED COP CRM GOV CVL UAF BUS EDU MIL ELI LAB HLH)	2018-01-28 00:30:00
ETHIOPIA (ETH@ REB OPP LEG MED COP GOV CVL UAF BUS EDU MIL JUD ELI REF SPY)	Investigate, not specified below	UNITED KINGDOM (GBR@ OPP CRM CVL RAD JUD SET ELI LAB AGR EDU MIL REF REB ENV COP HRI BUS SPY LEG MED GOV UAF HLH)	2018-01-28 00:30:00
ETHIOPIA (ETH@ REB OPP LEG MED COP GOV CVL UAF BUS EDU MIL JUD ELI REF SPY)	Host a visit	SWITZERLAND (CHE@ OPP LEG AGR MED COP CRM GOV CVL UAF BUS EDU MIL JUD ELI HLH)	2018-01-28 00:30:00
SPAIN (ESP@ OPP LEG SEP AGR MED COP CRM GOV CVL UAF BUS EDU MIL JUD ELI HLH)	Demand, not specified below	SPANISH (ESP@ REB OPP LEG SPY MED COP CRM GOV CVL UAF BUS EDU MIL JUD ELI HLH)	2018-01-28 00:30:00
MINISTRY (@GOV)	Make statement, not specificed below	INDUSTRY (@BUS)	2018-01-28 00:30:00
PRINCE (@GOV)	Consult, not specified below	BUSINESS (@BUS)	2018-01-28 00:30:00
PRINCE (@GOV)	Return, release, not specified below	INVESTOR (@BUS)	2018-01-28 00:30:00
ADMINISTRATION (@GOV)	Make optimistic comment	PRESIDENT NIXON (USA@GOV)	2018-01-28 00:30:00
PRINCE (@GOV)	Arrest, detain	AMERICAN (USA@ REB OPP LEG SPY AGR MED COP CRM GOV CVL UAF BUS EDU MIL JUD SET ELI LAB HLH)	2018-01-28 00:30:00
PRESIDENT (@GOV)	Reject proposal to meet, discuss, negotiate	UNITED STATES (USA@ OPP CRM CVL RAD JUD SET ELI LAB AGR EDU MIL REF REB ENV COP HRI BUS SPY LEG MED GOV UAF HLH)	2018-01-28 00:30:00
GOVERNMENT (@GOV)	Reject, not specified below	UNITED STATES (USA@ OPP CRM CVL RAD JUD SET ELI LAB AGR EDU MIL REF REB ENV COP HRI BUS SPY LEG MED GOV UAF HLH)	2018-01-28 00:30:00
PRESIDENT (@GOV)	Investigate, not specified below	UNITED STATES (USA@ OPP CRM CVL RAD JUD SET ELI LAB AGR EDU MIL REF REB ENV COP HRI BUS SPY LEG MED GOV UAF HLH)	2018-01-28 00:30:00
FOREIGN MINIST (@GOV)	Retreat or surrender militarily	WASHINGTON (USA@ OPP LEG SPY MED COP CRM GOV CVL BUS EDU MIL JUD SET ELI LAB HLH)	2018-01-28 00:30:00
PRESIDENT (@GOV)	Praise or endorse	UNITED STATES (USA@ OPP CRM CVL RAD JUD SET ELI LAB AGR EDU MIL REF REB ENV COP HRI BUS SPY LEG MED GOV UAF HLH)	2018-01-28 00:30:00
SECRETARY OF STATE (@GOV)	Host a visit	UNITED STATES (USA@ OPP CRM CVL RAD JUD SET ELI LAB AGR EDU MIL REF REB ENV COP HRI BUS SPY LEG MED GOV UAF HLH)	2018-01-28 00:30:00
GOVERNOR (@GOV)	Host a visit	UNITED STATES (USA@ OPP CRM CVL RAD JUD SET ELI LAB AGR EDU MIL REF REB ENV COP HRI BUS SPY LEG MED GOV UAF HLH)	2018-01-28 00:30:00
PRESIDENT (@GOV)	Consult, not specified below	AMERICAN (USA@ REB OPP LEG SPY AGR MED COP CRM GOV CVL UAF BUS EDU MIL JUD SET ELI LAB HLH)	2018-01-28 00:30:00
PRESIDENT (@GOV)	Consult, not specified below	UNITED STATES (USA@ OPP CRM CVL RAD JUD SET ELI LAB AGR EDU MIL REF REB ENV COP HRI BUS SPY LEG MED GOV UAF HLH)	2018-01-28 00:30:00
MAYOR (@GOV)	Consult, not specified below	UNITED STATES (USA@ OPP CRM CVL RAD JUD SET ELI LAB AGR EDU MIL REF REB ENV COP HRI BUS SPY LEG MED GOV UAF HLH)	2018-01-28 00:30:00
GOVERNMENT (@GOV)	Make an appeal or request, not specified below	UNITED STATES (USA@ OPP CRM CVL RAD JUD SET ELI LAB AGR EDU MIL REF REB ENV COP HRI BUS SPY LEG MED GOV UAF HLH)	2018-01-28 00:30:00
PRESIDENT (@GOV)	Make optimistic comment	UNITED STATES (USA@ OPP CRM CVL RAD JUD SET ELI LAB AGR EDU MIL REF REB ENV COP HRI BUS SPY LEG MED GOV UAF HLH)	2018-01-28 00:30:00
PRESIDENT (@GOV)	Make statement, not specificed below	FIRST STATE (USA@ LEG MED COP GOV BUS)	2018-01-28 00:30:00
ADMINISTRATION (@GOV)	Make statement, not specificed below	UNITED STATES (USA@ OPP CRM CVL RAD JUD SET ELI LAB AGR EDU MIL REF REB ENV COP HRI BUS SPY LEG MED GOV UAF HLH)	2018-01-28 00:30:00
PRESIDENT (@GOV)	Make statement, not specificed below	UNITED STATES (USA@ OPP CRM CVL RAD JUD SET ELI LAB AGR EDU MIL REF REB ENV COP HRI BUS SPY LEG MED GOV UAF HLH)	2018-01-28 00:30:00
GOVERNMENT (@GOV)	Make a visit	UKRAINE (UKR@ OPP CRM CVL JUD ELI LAB SEP EDU MIL REF IGO REB COP HRI BUS LEG MED GOV UAF HLH)	2018-01-28 00:30:00
GOVERNMENT (@GOV)	Make a visit	UKRAINIAN (UKR@ REB OPP REF LEG SEP MED COP CRM GOV CVL UAF BUS EDU MIL JUD ELI LAB HLH)	2018-01-28 00:30:00
SECURITY COUNCIL (@GOV)	Make empathetic comment	TERRORIST (@UAF)	2018-01-28 00:30:00
FOREIGN MINIST (@GOV)	Demobilize armed forces	TURKEY (TUR@ OPP CRM CVL JUD SET ELI LAB SEP AGR EDU MIL REF REB ENV COP BUS SPY LEG MED GOV UAF HLH)	2018-01-28 00:30:00
PRESIDENT (@GOV)	Disapprove, not specified below	AMERICAN (USA@ REB OPP LEG SPY AGR MED COP CRM GOV CVL UAF BUS EDU MIL JUD SET ELI LAB HLH)	2018-01-28 00:30:00
FOREIGN MINIST (@GOV)	Retreat or surrender militarily	SYRIA (SYR@ OPP CRM CVL RAD JUD ELI LAB AGR EDU MIL REF IGO REB COP BUS SPY LEG MED GOV UAF HLH)	2018-01-28 00:30:00
GOVERNMENT (@GOV)	Praise or endorse	OBAMA (USA@GOV)	2018-01-28 00:30:00
GOVERNMENT (@GOV)	Provide economic aid	OBAMA (USA@GOV)	2018-01-28 00:30:00
KURDISTAN (IRN@ OPP REF LEG MED GOV LAB)	Demand, not specified below	POLICE (@COP)	2018-01-28 00:30:00
HAMZAH (SEA@IMG)	Accuse, not specified below	AUTHORITIES (@GOV)	2018-01-28 00:30:00
NATO (WST@IGO)	Appeal to yield, not specified below	UNITED STATES (USA@ OPP CRM CVL RAD JUD SET ELI LAB AGR EDU MIL REF REB ENV COP HRI BUS SPY LEG MED GOV UAF HLH)	2018-01-28 00:30:00
NATO (WST@IGO)	Make a visit	RUSSIAN (RUS@ REB OPP LEG SEP SPY MED COP CRM GOV CVL HRI BUS EDU MIL JUD UAF ELI LAB HLH)	2018-01-28 00:30:00
THE UN (@IGO)	Use conventional military force, not specified below	UNICEF (@IGO)	2018-01-28 00:30:00
UN ENVOY (@IGO)	Halt negotiations	VIENNA (AUT@ LEG COP GOV CVL BUS EDU REF)	2018-01-28 00:30:00
THE EUROPEAN UNION (EUR@IGO)	Make statement, not specificed below	MILITARY GOVERNMENT (@GOV)	2018-01-28 00:30:00
HEALTH PROFESSIONAL (@HLH)	Make statement, not specificed below	MEXICO (MEX@ OPP LEG SPY AGR MED COP CRM GOV CVL HRI BUS EDU MIL JUD UAF ELI LAB HLH)	2018-01-28 00:30:00
DOCTOR (@HLH)	Make a visit	ITALY (ITA@ IGO OPP LEG MED COP CRM GOV CVL HRI BUS EDU MIL JUD ELI LAB HLH)	2018-01-28 00:30:00
DOCTOR (@HLH)	Make a visit	IRELAND (IRL@ REB OPP REF LEG AGR MED COP CRM GOV CVL UAF BUS EDU MIL JUD ELI LAB HLH)	2018-01-28 00:30:00
NATIONAL SECURITY ADVISER (@GOV)	Demand, not specified below	UNITED STATES (USA@ OPP CRM CVL RAD JUD SET ELI LAB AGR EDU MIL REF REB ENV COP HRI BUS SPY LEG MED GOV UAF HLH)	2018-01-28 00:30:00
DEFENCE MINIST (@GOV)	Consult, not specified below	DIPLOMAT (@GOV)	2018-01-28 00:30:00
HEALTH OFFICIAL (@GOV)	Make statement, not specificed below	UNITED STATES (USA@ OPP CRM CVL RAD JUD SET ELI LAB AGR EDU MIL REF REB ENV COP HRI BUS SPY LEG MED GOV UAF HLH)	2018-01-28 00:30:00
MINIST OF HEALTH (@GOV)	Engage in material cooperation, not specified below	GUINEA (GIN@ LEG MED COP GOV CVL BUS)	2018-01-28 00:30:00
MINIST OF SOCIAL WELFARE (@GOV)	Sexually assault	GANG (@CRM)	2018-01-28 00:30:00
INSPECTOR GENERAL (@GOV)	Make statement, not specificed below	UNITED STATES (USA@ OPP CRM CVL RAD JUD SET ELI LAB AGR EDU MIL REF REB ENV COP HRI BUS SPY LEG MED GOV UAF HLH)	2018-01-28 00:30:00
KING (@GOV)	Make statement, not specificed below	THE ASSOCIATED PRESS (USA@MED)	2018-01-28 00:30:00
SCHOOL (@EDU)	Arrest, detain	UNITED STATES (USA@ OPP CRM CVL RAD JUD SET ELI LAB AGR EDU MIL REF REB ENV COP HRI BUS SPY LEG MED GOV UAF HLH)	2018-01-28 00:30:00
PRINCE (@GOV)	Arrest, detain	SAUDI (SAU@ OPP LEG MED COP CRM GOV CVL UAF BUS EDU MIL ELI LAB)	2018-01-28 00:30:00
PRESIDENT (@GOV)	Consult, not specified below	RUSSIAN (RUS@ REB OPP LEG SEP SPY MED COP CRM GOV CVL HRI BUS EDU MIL JUD UAF ELI LAB HLH)	2018-01-28 00:30:00
CHIEF EXECUTIVE (@GOV)	Praise or endorse	BRITISH (GBR@ OPP CRM CVL JUD SET ELI LAB AGR EDU MIL REF COP HRI BUS SPY LEG MED GOV UAF HLH)	2018-01-28 00:30:00
PRESIDENT (@GOV)	Make a visit	UNITED KINGDOM (GBR@ OPP CRM CVL RAD JUD SET ELI LAB AGR EDU MIL REF REB ENV COP HRI BUS SPY LEG MED GOV UAF HLH)	2018-01-28 00:30:00
PRESIDENT (@GOV)	Express intent to meet or negotiate	UNITED KINGDOM (GBR@ OPP CRM CVL RAD JUD SET ELI LAB AGR EDU MIL REF REB ENV COP HRI BUS SPY LEG MED GOV UAF HLH)	2018-01-28 00:30:00
PREMIER (@GOV)	Appeal to others to meet or negotiate	UNITED KINGDOM (GBR@ OPP CRM CVL RAD JUD SET ELI LAB AGR EDU MIL REF REB ENV COP HRI BUS SPY LEG MED GOV UAF HLH)	2018-01-28 00:30:00
PRESIDENT (@GOV)	Make an appeal or request, not specified below	UNITED KINGDOM (GBR@ OPP CRM CVL RAD JUD SET ELI LAB AGR EDU MIL REF REB ENV COP HRI BUS SPY LEG MED GOV UAF HLH)	2018-01-28 00:30:00
CABINET (@GOV)	Make pessimistic comment	UNITED KINGDOM (GBR@ OPP CRM CVL RAD JUD SET ELI LAB AGR EDU MIL REF REB ENV COP HRI BUS SPY LEG MED GOV UAF HLH)	2018-01-28 00:30:00
GOVERNOR (@GOV)	Provide economic aid	SCHOOL (@EDU)	2018-01-28 00:30:00
MINIST (@GOV)	Praise or endorse	UNIVERSITY (@EDU)	2018-01-28 00:30:00
MINIST (@GOV)	Make a visit	THE POOR (@CVL)	2018-01-28 00:30:00
DIPLOMAT (@GOV)	Consult, not specified below	CHINA (CHN@ OPP CRM CVL JUD SET ELI LAB SEP AGR EDU MIL REF ENV COP HRI BUS SPY LEG MED GOV UAF HLH)	2018-01-28 00:30:00
AUTHORITIES (@GOV)	Express intent to meet or negotiate	SWITZERLAND (CHE@ OPP LEG AGR MED COP CRM GOV CVL UAF BUS EDU MIL JUD ELI HLH)	2018-01-28 00:30:00
AUTHORITIES (@GOV)	Make statement, not specificed below	SWITZERLAND (CHE@ OPP LEG AGR MED COP CRM GOV CVL UAF BUS EDU MIL JUD ELI HLH)	2018-01-28 00:30:00
PREMIER (@GOV)	Make a visit	CANADA (CAN@ REB OPP REF LEG SPY AGR MED COP CRM GOV CVL UAF BUS EDU MIL JUD ELI LAB HLH)	2018-01-28 00:30:00
PREMIER (@GOV)	Consult, not specified below	CANADA (CAN@ REB OPP REF LEG SPY AGR MED COP CRM GOV CVL UAF BUS EDU MIL JUD ELI LAB HLH)	2018-01-28 00:30:00
PREMIER (@GOV)	Make an appeal or request, not specified below	CANADA (CAN@ REB OPP REF LEG SPY AGR MED COP CRM GOV CVL UAF BUS EDU MIL JUD ELI LAB HLH)	2018-01-28 00:30:00
KING (@GOV)	Ease economic sanction, boycott, or embargo	SAUDI ARABIA (SAU@ REB OPP LEG SPY MED COP CRM GOV CVL HRI BUS EDU MIL JUD UAF ELI LAB HLH)	2018-01-28 00:30:00
DIPLOMAT (@GOV)	Consult, not specified below	DEFENCE MINIST (@GOV)	2018-01-28 00:30:00
PRESIDENT (@GOV)	Make an appeal or request, not specified below	CONSTITUTIONAL COURT (@JUD)	2018-01-28 00:30:00
PRESIDENT (@GOV)	Praise or endorse	RUSSIA (RUS@ OPP CRM CVL JUD ELI LAB SEP AGR EDU MIL REF IGO REB COP HRI BUS SPY LEG MED GOV UAF HLH)	2018-01-28 00:30:00
PRIME MINISTER (@GOV)	Make statement, not specificed below	MOSCOW (RUS@ LEG SPY MED COP GOV CVL BUS EDU JUD ELI HLH)	2018-01-28 00:30:00
GOVERNMENT (@GOV)	Make statement, not specificed below	RUSSIA (RUS@ OPP CRM CVL JUD ELI LAB SEP AGR EDU MIL REF IGO REB COP HRI BUS SPY LEG MED GOV UAF HLH)	2018-01-28 00:30:00
PRESIDENT (@GOV)	Reduce relations, not specified below	POLITICIAN (@ OPP MED GOV UAF BUS MIL ELI)	2018-01-28 00:30:00
PRESIDENT (@GOV)	Make statement, not specificed below	POLITICIAN (@ OPP MED GOV UAF BUS MIL ELI)	2018-01-28 00:30:00
MINIST OF STATE (@GOV)	Make a visit	WORLD ECONOMIC FORUM (@NGO)	2018-01-28 00:30:00
GOVERNMENT (@GOV)	Disapprove, not specified below	NIGERIA (NGA@ OPP CRM CVL JUD SET ELI LAB AGR EDU MIL REF REB COP HRI BUS SPY LEG MED GOV UAF HLH)	2018-01-28 00:30:00
PRIME MINISTER (@GOV)	Express intent to meet or negotiate	KELANTAN (MYS@ LEG COP GOV CVL)	2018-01-28 00:30:00
GOVERNMENT OFFICIAL (@GOV)	Make statement, not specificed below	CITIGROUP (USA@MNC)	2018-01-28 00:30:00
PRIME MINISTER (@GOV)	Use conventional military force, not specified below	MILITARY (@MIL)	2018-01-28 00:30:00
PRESIDENT (@GOV)	Threaten, not specified below	MEXICO (MEX@ OPP LEG SPY AGR MED COP CRM GOV CVL HRI BUS EDU MIL JUD UAF ELI LAB HLH)	2018-01-28 00:30:00
PRINCE (@GOV)	Impose administrative sanctions, not specified below	MEDIA (@MED)	2018-01-28 00:30:00
PRESIDENT (@GOV)	Make an appeal or request, not specified below	WEBSITE (@MED)	2018-01-28 00:30:00
PRESIDENT (@GOV)	Make optimistic comment	TELEVISION (@MED)	2018-01-28 00:30:00
CHIEF OF STAFF (@GOV)	Return, release, not specified below	CONGRESS (@LEG)	2018-01-28 00:30:00
GOVERNOR (@GOV)	Provide economic aid	SENATE (@LEG)	2018-01-28 00:30:00
PRESIDENT (@GOV)	Engage in diplomatic cooperation, not specified below	ATTORNEY (@JUD)	2018-01-28 00:30:00
CHIEF EXECUTIVE (@GOV)	Make pessimistic comment	COUNSEL (@JUD)	2018-01-28 00:30:00
GALILEE (ISR@)	Make an appeal or request, not specified below	LEBANON (LBN@ OPP REF LEG SPY AGR MED COP GOV CVL UAF BUS EDU MIL JUD ELI LAB HLH)	2018-01-28 00:30:00
SCHOOL (@EDU)	Praise or endorse	UNITED STATES (USA@ OPP CRM CVL RAD JUD SET ELI LAB AGR EDU MIL REF REB ENV COP HRI BUS SPY LEG MED GOV UAF HLH)	2018-01-28 00:30:00
INVESTOR (@BUS)	Make pessimistic comment	CROWN PRINCE (@GOV)	2018-01-28 00:30:00
COMPANIES (@BUS)	Impose administrative sanctions, not specified below	WALES (GBR@ OPP MED COP GOV CVL BUS EDU JUD HLH)	2018-01-28 00:30:00
COMPANIES (@BUS)	Consult, not specified below	FRANCE (FRA@ REB OPP LEG SPY AGR MED COP CRM GOV CVL UAF BUS EDU MIL JUD RAD ELI LAB HLH)	2018-01-28 00:30:00
PRODUCER (@BUS)	Provide aid, not specified below	RUNNER (@CRM)	2018-01-28 00:30:00
COMPANIES (@BUS)	Cooperate economically	CHINA (CHN@ OPP CRM CVL JUD SET ELI LAB SEP AGR EDU MIL REF ENV COP HRI BUS SPY LEG MED GOV UAF HLH)	2018-01-28 00:30:00
COMPANIES (@BUS)	Engage in diplomatic cooperation, not specified below	AUSTRALIAN (AUS@ ENV OPP REF LEG SPY AGR MED COP CRM GOV CVL BUS EDU MIL JUD ELI LAB HLH)	2018-01-28 00:30:00
BOLIVIA (BOL@ LEG MED COP GOV EDU JUD LAB)	Arrest, detain	COMPANY (@BUS)	2018-01-28 00:30:00
WATERLOO (BEL@ COP CRM GOV CVL BUS EDU JUD ELI)	Use conventional military force, not specified below	AMERICAN (USA@ REB OPP LEG SPY AGR MED COP CRM GOV CVL UAF BUS EDU MIL JUD SET ELI LAB HLH)	2018-01-28 00:30:00
BELGIUM (BEL@ REB OPP LEG MED COP CRM GOV CVL UAF BUS EDU MIL JUD RAD ELI REF HLH)	Host a visit	SPAIN (ESP@ OPP LEG SEP AGR MED COP CRM GOV CVL UAF BUS EDU MIL JUD ELI HLH)	2018-01-28 00:30:00
WATERLOO (BEL@ COP CRM GOV CVL BUS EDU JUD ELI)	Use conventional military force, not specified below	AFRICA (AFR@ REB OPP REF LEG SEP AGR MED COP CRM GOV CVL BUS EDU MIL JUD ELI LAB HLH)	2018-01-28 00:30:00
VIENNA (AUT@ LEG COP GOV CVL BUS EDU REF)	Reject proposal to meet, discuss, negotiate	RUSSIA (RUS@ OPP CRM CVL JUD ELI LAB SEP AGR EDU MIL REF IGO REB COP HRI BUS SPY LEG MED GOV UAF HLH)	2018-01-28 00:30:00
VIENNA (AUT@ LEG COP GOV CVL BUS EDU REF)	Halt negotiations	UN ENVOY (@IGO)	2018-01-28 00:30:00
AUSTRALIA (AUS@ OPP CRM CVL RAD JUD SET ELI LAB AGR EDU MIL REF COP HRI BUS SPY LEG MED GOV UAF HLH)	Express intent to meet or negotiate	KELANTAN (MYS@ LEG COP GOV CVL)	2018-01-28 00:30:00
TANYA PLIBERSEK (AUS@GOV)	Threaten, not specified below	PRIME MINISTER (@GOV)	2018-01-28 00:30:00
TANYA PLIBERSEK (AUS@GOV)	Threaten, not specified below	AUSTRALIA (AUS@ OPP CRM CVL RAD JUD SET ELI LAB AGR EDU MIL REF COP HRI BUS SPY LEG MED GOV UAF HLH)	2018-01-28 00:30:00
[truncated: 303,241 more rows]
