# Supplementary material for: A temporal knowledge graph reasoning model based on recurrent encoding and contrastive learning
Source: PeerJ Comput Sci. 2025 Jan 23;11:e2595. doi: 10.7717/peerj-cs.2595 (PMC11784877; doi:10.7717/peerj-cs.2595)
Supplement: Supplemental Information 4 [file peerj-cs-11-2595-s004.zip › valid.txt]

RUSSIA (RUS@ OPP CRM CVL JUD ELI LAB SEP AGR EDU MIL REF IGO REB COP HRI BUS SPY LEG MED GOV UAF HLH)	Criticize or denounce	SYRIA (SYR@ OPP CRM CVL RAD JUD ELI LAB AGR EDU MIL REF IGO REB COP BUS SPY LEG MED GOV UAF HLH)	2018-01-25 00:00:00
RUSSIAN (RUS@ REB OPP LEG SEP SPY MED COP CRM GOV CVL HRI BUS EDU MIL JUD UAF ELI LAB HLH)	Acknowledge or claim responsibility	RUSSIA (RUS@ OPP CRM CVL JUD ELI LAB SEP AGR EDU MIL REF IGO REB COP HRI BUS SPY LEG MED GOV UAF HLH)	2018-01-25 00:00:00
RUSSIAN (RUS@ REB OPP LEG SEP SPY MED COP CRM GOV CVL HRI BUS EDU MIL JUD UAF ELI LAB HLH)	Consult, not specified below	RUSSIA (RUS@ OPP CRM CVL JUD ELI LAB SEP AGR EDU MIL REF IGO REB COP HRI BUS SPY LEG MED GOV UAF HLH)	2018-01-25 00:00:00
RUSSIA (RUS@ OPP CRM CVL JUD ELI LAB SEP AGR EDU MIL REF IGO REB COP HRI BUS SPY LEG MED GOV UAF HLH)	Make pessimistic comment	SYRIAN (SYR@ REB OPP LEG SPY MED COP CRM GOV CVL UAF EDU MIL JUD ELI REF HLH)	2018-01-25 00:00:00
RUSSIAN (RUS@ REB OPP LEG SEP SPY MED COP CRM GOV CVL HRI BUS EDU MIL JUD UAF ELI LAB HLH)	Provide military aid	FIGHTER JET (@MIL)	2018-01-25 00:00:00
RUSSIAN (RUS@ REB OPP LEG SEP SPY MED COP CRM GOV CVL HRI BUS EDU MIL JUD UAF ELI LAB HLH)	Reduce relations, not specified below	UNITED STATES (USA@ OPP CRM CVL RAD JUD SET ELI LAB AGR EDU MIL REF REB ENV COP HRI BUS SPY LEG MED GOV UAF HLH)	2018-01-25 00:00:00
RUSSIA (RUS@ OPP CRM CVL JUD ELI LAB SEP AGR EDU MIL REF IGO REB COP HRI BUS SPY LEG MED GOV UAF HLH)	Host a visit	UNITED STATES (USA@ OPP CRM CVL RAD JUD SET ELI LAB AGR EDU MIL REF REB ENV COP HRI BUS SPY LEG MED GOV UAF HLH)	2018-01-25 00:00:00
RUSSIA (RUS@ OPP CRM CVL JUD ELI LAB SEP AGR EDU MIL REF IGO REB COP HRI BUS SPY LEG MED GOV UAF HLH)	Reject, not specified below	SYRIAN (SYR@ REB OPP LEG SPY MED COP CRM GOV CVL UAF EDU MIL JUD ELI REF HLH)	2018-01-25 00:00:00
RUSSIAN (RUS@ REB OPP LEG SEP SPY MED COP CRM GOV CVL HRI BUS EDU MIL JUD UAF ELI LAB HLH)	Acknowledge or claim responsibility	UNITED STATES (USA@ OPP CRM CVL RAD JUD SET ELI LAB AGR EDU MIL REF REB ENV COP HRI BUS SPY LEG MED GOV UAF HLH)	2018-01-25 00:00:00
RUSSIA (RUS@ OPP CRM CVL JUD ELI LAB SEP AGR EDU MIL REF IGO REB COP HRI BUS SPY LEG MED GOV UAF HLH)	Yield, not specified below	UNITED STATES (USA@ OPP CRM CVL RAD JUD SET ELI LAB AGR EDU MIL REF REB ENV COP HRI BUS SPY LEG MED GOV UAF HLH)	2018-01-25 00:00:00
RUSSIAN (RUS@ REB OPP LEG SEP SPY MED COP CRM GOV CVL HRI BUS EDU MIL JUD UAF ELI LAB HLH)	Investigate, not specified below	WASHINGTON (USA@ OPP LEG SPY MED COP CRM GOV CVL BUS EDU MIL JUD SET ELI LAB HLH)	2018-01-25 00:00:00
RUSSIA (RUS@ OPP CRM CVL JUD ELI LAB SEP AGR EDU MIL REF IGO REB COP HRI BUS SPY LEG MED GOV UAF HLH)	Investigate, not specified below	UNITED STATES (USA@ OPP CRM CVL RAD JUD SET ELI LAB AGR EDU MIL REF REB ENV COP HRI BUS SPY LEG MED GOV UAF HLH)	2018-01-25 00:00:00
RUSSIAN (RUS@ REB OPP LEG SEP SPY MED COP CRM GOV CVL HRI BUS EDU MIL JUD UAF ELI LAB HLH)	Make statement, not specificed below	MEDIA (@MED)	2018-01-25 00:00:00
SAINT (@ CVL EDU JUD HLH)	Express intent to meet or negotiate	UNITED STATES (USA@ OPP CRM CVL RAD JUD SET ELI LAB AGR EDU MIL REF REB ENV COP HRI BUS SPY LEG MED GOV UAF HLH)	2018-01-25 00:00:00
REFUGEE (@REF)	Use conventional military force, not specified below	WEST BANK (PSE@ OPP REF LEG AGR MED COP GOV CVL UAF BUS EDU JUD SET ELI LAB HLH)	2018-01-25 00:00:00
REFUGEE (@REF)	Arrest, detain	PALESTINIAN (PSE@ OPP CRM CVL RAD JUD ELI LAB SEP AGR EDU REF REB COP HRI BUS SPY LEG MED GOV UAF HLH)	2018-01-25 00:00:00
DISPLACED PEOPLE (@REF)	Use conventional military force, not specified below	JOHANNESBURG (ZAF@ LEG MED COP GOV CVL BUS EDU JUD HLH)	2018-01-25 00:00:00
RELIGION (@ REB EDU MED)	Make pessimistic comment	GOVERNMENT (@GOV)	2018-01-25 00:00:00
CLERGY (@ JUD LEG)	Demand, not specified below	HOSPITAL (@HLH)	2018-01-25 00:00:00
RELIGIOUS GROUP (@)	Praise or endorse	JAMAICAN (JAM@ OPP MED COP GOV CVL BUS EDU)	2018-01-25 00:00:00
PRIEST (@ EDU)	Make pessimistic comment	NIGERIAN (NGA@ OPP REF LEG SPY MED COP CRM GOV CVL UAF BUS EDU INS JUD MIL ELI LAB HLH)	2018-01-25 00:00:00
CLERGY (@ JUD LEG)	Demand, not specified below	UNITED STATES (USA@ OPP CRM CVL RAD JUD SET ELI LAB AGR EDU MIL REF REB ENV COP HRI BUS SPY LEG MED GOV UAF HLH)	2018-01-25 00:00:00
RUSSIA (RUS@ OPP CRM CVL JUD ELI LAB SEP AGR EDU MIL REF IGO REB COP HRI BUS SPY LEG MED GOV UAF HLH)	Make a visit	CHRISTIAN (@ OPP REF LEG SEP AGR MED COP GOV CVL UAF BUS EDU MIL JUD LAB HLH)	2018-01-25 00:00:00
RUSSIA (RUS@ OPP CRM CVL JUD ELI LAB SEP AGR EDU MIL REF IGO REB COP HRI BUS SPY LEG MED GOV UAF HLH)	Arrest, detain	EUROPEAN (EUR@ LEG AGR MED COP CRM GOV CVL BUS EDU MIL JUD SET ELI LAB SPY)	2018-01-25 00:00:00
RUSSIA (RUS@ OPP CRM CVL JUD ELI LAB SEP AGR EDU MIL REF IGO REB COP HRI BUS SPY LEG MED GOV UAF HLH)	Express intent to meet or negotiate	PRESIDENT (@GOV)	2018-01-25 00:00:00
RUSSIAN (RUS@ REB OPP LEG SEP SPY MED COP CRM GOV CVL HRI BUS EDU MIL JUD UAF ELI LAB HLH)	Consult, not specified below	DIPLOMAT (@GOV)	2018-01-25 00:00:00
RUSSIA (RUS@ OPP CRM CVL JUD ELI LAB SEP AGR EDU MIL REF IGO REB COP HRI BUS SPY LEG MED GOV UAF HLH)	Consult, not specified below	PRESIDENT (@GOV)	2018-01-25 00:00:00
RUSSIA (RUS@ OPP CRM CVL JUD ELI LAB SEP AGR EDU MIL REF IGO REB COP HRI BUS SPY LEG MED GOV UAF HLH)	Engage in negotiation	PROSECUTOR (@JUD)	2018-01-25 00:00:00
RUSSIA (RUS@ OPP CRM CVL JUD ELI LAB SEP AGR EDU MIL REF IGO REB COP HRI BUS SPY LEG MED GOV UAF HLH)	Accuse, not specified below	COUNSEL (@JUD)	2018-01-25 00:00:00
RUSSIA (RUS@ OPP CRM CVL JUD ELI LAB SEP AGR EDU MIL REF IGO REB COP HRI BUS SPY LEG MED GOV UAF HLH)	Employ aerial weapons, not specified below	UNITED STATES (USA@ OPP CRM CVL RAD JUD SET ELI LAB AGR EDU MIL REF REB ENV COP HRI BUS SPY LEG MED GOV UAF HLH)	2018-01-25 00:00:00
SYRIAN (SYR@ REB OPP LEG SPY MED COP CRM GOV CVL UAF EDU MIL JUD ELI REF HLH)	Use conventional military force, not specified below	BRITISH (GBR@ OPP CRM CVL JUD SET ELI LAB AGR EDU MIL REF COP HRI BUS SPY LEG MED GOV UAF HLH)	2018-01-25 00:00:00
RUSSIA (RUS@ OPP CRM CVL JUD ELI LAB SEP AGR EDU MIL REF IGO REB COP HRI BUS SPY LEG MED GOV UAF HLH)	Consult, not specified below	RUSSIAN (RUS@ REB OPP LEG SEP SPY MED COP CRM GOV CVL HRI BUS EDU MIL JUD UAF ELI LAB HLH)	2018-01-25 00:00:00
SYRIA (SYR@ OPP CRM CVL RAD JUD ELI LAB AGR EDU MIL REF IGO REB COP BUS SPY LEG MED GOV UAF HLH)	Use conventional military force, not specified below	GERMANY (DEU@ OPP CRM CVL RAD JUD ELI LAB AGR EDU MIL REF COP HRI BUS SPY LEG MED GOV UAF HLH)	2018-01-25 00:00:00
SYRIAN (SYR@ REB OPP LEG SPY MED COP CRM GOV CVL UAF EDU MIL JUD ELI REF HLH)	Use conventional military force, not specified below	GERMAN (DEU@ OPP REF LEG SPY AGR MED COP CRM GOV CVL UAF BUS EDU MIL JUD ELI LAB HLH)	2018-01-25 00:00:00
SYRIA (SYR@ OPP CRM CVL RAD JUD ELI LAB AGR EDU MIL REF IGO REB COP BUS SPY LEG MED GOV UAF HLH)	Host a visit	BRITISH (GBR@ OPP CRM CVL JUD SET ELI LAB AGR EDU MIL REF COP HRI BUS SPY LEG MED GOV UAF HLH)	2018-01-25 00:00:00
SYRIA (SYR@ OPP CRM CVL RAD JUD ELI LAB AGR EDU MIL REF IGO REB COP BUS SPY LEG MED GOV UAF HLH)	Host a visit	UNITED KINGDOM (GBR@ OPP CRM CVL RAD JUD SET ELI LAB AGR EDU MIL REF REB ENV COP HRI BUS SPY LEG MED GOV UAF HLH)	2018-01-25 00:00:00
SYRIA (SYR@ OPP CRM CVL RAD JUD ELI LAB AGR EDU MIL REF IGO REB COP BUS SPY LEG MED GOV UAF HLH)	Use conventional military force, not specified below	UNITED KINGDOM (GBR@ OPP CRM CVL RAD JUD SET ELI LAB AGR EDU MIL REF REB ENV COP HRI BUS SPY LEG MED GOV UAF HLH)	2018-01-25 00:00:00
SYRIAN (SYR@ REB OPP LEG SPY MED COP CRM GOV CVL UAF EDU MIL JUD ELI REF HLH)	Make an appeal or request, not specified below	LEBANON (LBN@ OPP REF LEG SPY AGR MED COP GOV CVL UAF BUS EDU MIL JUD ELI LAB HLH)	2018-01-25 00:00:00
SYRIAN (SYR@ REB OPP LEG SPY MED COP CRM GOV CVL UAF EDU MIL JUD ELI REF HLH)	Make an appeal or request, not specified below	LEBANESE (LBN@ OPP LEG MED COP CRM GOV CVL UAF BUS EDU MIL ELI REF SPY)	2018-01-25 00:00:00
SYRIAN (SYR@ REB OPP LEG SPY MED COP CRM GOV CVL UAF EDU MIL JUD ELI REF HLH)	Yield, not specified below	LEBANON (LBN@ OPP REF LEG SPY AGR MED COP GOV CVL UAF BUS EDU MIL JUD ELI LAB HLH)	2018-01-25 00:00:00
SYRIA (SYR@ OPP CRM CVL RAD JUD ELI LAB AGR EDU MIL REF IGO REB COP BUS SPY LEG MED GOV UAF HLH)	Accuse of aggression	RUSSIA (RUS@ OPP CRM CVL JUD ELI LAB SEP AGR EDU MIL REF IGO REB COP HRI BUS SPY LEG MED GOV UAF HLH)	2018-01-25 00:00:00
SYRIA (SYR@ OPP CRM CVL RAD JUD ELI LAB AGR EDU MIL REF IGO REB COP BUS SPY LEG MED GOV UAF HLH)	Make an appeal or request, not specified below	TURKEY (TUR@ OPP CRM CVL JUD SET ELI LAB SEP AGR EDU MIL REF REB ENV COP BUS SPY LEG MED GOV UAF HLH)	2018-01-25 00:00:00
SYRIA (SYR@ OPP CRM CVL RAD JUD ELI LAB AGR EDU MIL REF IGO REB COP BUS SPY LEG MED GOV UAF HLH)	Make a visit	ANKARA (TUR@ REB OPP COP CRM GOV EDU MIL JUD LAB HLH)	2018-01-25 00:00:00
REFUGEE (@REF)	Coerce, not specified below	MUSLIM (@ OPP CRM CVL RAD JUD ELI LAB SEP AGR EDU MIL REF REB HRI BUS LEG MED GOV UAF HLH)	2018-01-25 00:00:00
SYRIA (SYR@ OPP CRM CVL RAD JUD ELI LAB AGR EDU MIL REF IGO REB COP BUS SPY LEG MED GOV UAF HLH)	Make a visit	TURKEY (TUR@ OPP CRM CVL JUD SET ELI LAB SEP AGR EDU MIL REF REB ENV COP BUS SPY LEG MED GOV UAF HLH)	2018-01-25 00:00:00
SYRIAN (SYR@ REB OPP LEG SPY MED COP CRM GOV CVL UAF EDU MIL JUD ELI REF HLH)	Use conventional military force, not specified below	CIVILIAN (@CVL)	2018-01-25 00:00:00
SYRIA (SYR@ OPP CRM CVL RAD JUD ELI LAB AGR EDU MIL REF IGO REB COP BUS SPY LEG MED GOV UAF HLH)	Use conventional military force, not specified below	CIVILIAN (@CVL)	2018-01-25 00:00:00
RUSSIA (RUS@ OPP CRM CVL JUD ELI LAB SEP AGR EDU MIL REF IGO REB COP HRI BUS SPY LEG MED GOV UAF HLH)	Acknowledge or claim responsibility	UNITED STATES (USA@ OPP CRM CVL RAD JUD SET ELI LAB AGR EDU MIL REF REB ENV COP HRI BUS SPY LEG MED GOV UAF HLH)	2018-01-25 00:00:00
RUSSIA (RUS@ OPP CRM CVL JUD ELI LAB SEP AGR EDU MIL REF IGO REB COP HRI BUS SPY LEG MED GOV UAF HLH)	Reduce relations, not specified below	UNITED STATES (USA@ OPP CRM CVL RAD JUD SET ELI LAB AGR EDU MIL REF REB ENV COP HRI BUS SPY LEG MED GOV UAF HLH)	2018-01-25 00:00:00
RUSSIA (RUS@ OPP CRM CVL JUD ELI LAB SEP AGR EDU MIL REF IGO REB COP HRI BUS SPY LEG MED GOV UAF HLH)	Engage in negotiation	PRESIDENT (@GOV)	2018-01-25 00:00:00
RUSSIA (RUS@ OPP CRM CVL JUD ELI LAB SEP AGR EDU MIL REF IGO REB COP HRI BUS SPY LEG MED GOV UAF HLH)	Use conventional military force, not specified below	PRESIDENT (@GOV)	2018-01-25 00:00:00
SAUDI ARABIA (SAU@ REB OPP LEG SPY MED COP CRM GOV CVL HRI BUS EDU MIL JUD UAF ELI LAB HLH)	Make optimistic comment	NEWSPAPER (@MED)	2018-01-25 00:00:00
SOUTH EAST ASIA (SEA@ MED CRM GOV BUS)	Engage in negotiation	INDONESIA (IDN@ IGO REB OPP REF LEG SPY AGR MED COP CRM GOV CVL BUS EDU MIL JUD ELI LAB HLH)	2018-01-25 00:00:00
SOMALIA (SOM@ REB OPP LEG SPY MED COP CRM GOV CVL UAF BUS EDU MIL JUD ELI REF HLH)	Consult, not specified below	HASSAN (JOR@ELI)	2018-01-25 00:00:00
JUBA (SSD@ OPP LEG MED COP GOV CVL EDU HLH)	Make pessimistic comment	GOVERNMENT (@GOV)	2018-01-25 00:00:00
SOUTH SUDAN (SSD@ REB LEG SPY MED COP GOV CVL UAF BUS EDU MIL JUD ELI REF HLH)	Appeal for target to de-escalation of military engagement	AMBASSADOR (@GOV)	2018-01-25 00:00:00
SOUTH SUDAN (SSD@ REB LEG SPY MED COP GOV CVL UAF BUS EDU MIL JUD ELI REF HLH)	Appeal for target to de-escalation of military engagement	SUDAN (SDN@ REB OPP REF LEG AGR MED COP CRM GOV CVL UAF BUS EDU MIL JUD LAB)	2018-01-25 00:00:00
SOUTH SUDAN (SSD@ REB LEG SPY MED COP GOV CVL UAF BUS EDU MIL JUD ELI REF HLH)	Arrest, detain	PERPETRATOR (@CRM)	2018-01-25 00:00:00
SWEDEN (SWE@ OPP LEG MED COP CRM GOV CVL HRI BUS EDU MIL JUD ELI LAB HLH)	Host a visit	UNITED STATES (USA@ OPP CRM CVL RAD JUD SET ELI LAB AGR EDU MIL REF REB ENV COP HRI BUS SPY LEG MED GOV UAF HLH)	2018-01-25 00:00:00
SYRIAN (SYR@ REB OPP LEG SPY MED COP CRM GOV CVL UAF EDU MIL JUD ELI REF HLH)	Investigate, not specified below	VILLAGE (@CVL)	2018-01-25 00:00:00
RUSSIA (RUS@ OPP CRM CVL JUD ELI LAB SEP AGR EDU MIL REF IGO REB COP HRI BUS SPY LEG MED GOV UAF HLH)	Engage in negotiation	UNITED STATES (USA@ OPP CRM CVL RAD JUD SET ELI LAB AGR EDU MIL REF REB ENV COP HRI BUS SPY LEG MED GOV UAF HLH)	2018-01-25 00:00:00
REFUGEE (@REF)	Return, release persons	MILITARY (@MIL)	2018-01-25 00:00:00
PHILIPPINE (PHL@ OPP CRM CVL JUD SET ELI LAB AGR EDU MIL REF REB COP BUS SPY LEG MED GOV UAF HLH)	Engage in material cooperation, not specified below	POLICE (@COP)	2018-01-25 00:00:00
REFUGEE (@REF)	Use conventional military force, not specified below	ISRAELI (ISR@ OPP CRM CVL RAD JUD SET ELI LAB EDU MIL REF COP HRI BUS SPY LEG MED GOV UAF HLH)	2018-01-25 00:00:00
PHILIPPINE (PHL@ OPP CRM CVL JUD SET ELI LAB AGR EDU MIL REF REB COP BUS SPY LEG MED GOV UAF HLH)	Use conventional military force, not specified below	POLICE PERSONNEL (@COP)	2018-01-25 00:00:00
PHILIPPINE (PHL@ OPP CRM CVL JUD SET ELI LAB AGR EDU MIL REF REB COP BUS SPY LEG MED GOV UAF HLH)	Praise or endorse	FRANCE (FRA@ REB OPP LEG SPY AGR MED COP CRM GOV CVL UAF BUS EDU MIL JUD RAD ELI LAB HLH)	2018-01-25 00:00:00
PHILIPPINE (PHL@ OPP CRM CVL JUD SET ELI LAB AGR EDU MIL REF REB COP BUS SPY LEG MED GOV UAF HLH)	Make an appeal or request, not specified below	CHIEF JUSTICE (@JUD)	2018-01-25 00:00:00
PHILIPPINE (PHL@ OPP CRM CVL JUD SET ELI LAB AGR EDU MIL REF REB COP BUS SPY LEG MED GOV UAF HLH)	Make an appeal or request, not specified below	LAWYER (@JUD)	2018-01-25 00:00:00
PHILIPPINE (PHL@ OPP CRM CVL JUD SET ELI LAB AGR EDU MIL REF REB COP BUS SPY LEG MED GOV UAF HLH)	Decline comment	SENATE (@LEG)	2018-01-25 00:00:00
PHILIPPINE (PHL@ OPP CRM CVL JUD SET ELI LAB AGR EDU MIL REF REB COP BUS SPY LEG MED GOV UAF HLH)	Make pessimistic comment	SENATE (@LEG)	2018-01-25 00:00:00
PHILIPPINE (PHL@ OPP CRM CVL JUD SET ELI LAB AGR EDU MIL REF REB COP BUS SPY LEG MED GOV UAF HLH)	Arrest, detain	ARMY (@MIL)	2018-01-25 00:00:00
PHILIPPINE (PHL@ OPP CRM CVL JUD SET ELI LAB AGR EDU MIL REF REB COP BUS SPY LEG MED GOV UAF HLH)	Arrest, detain	POLICE (@COP)	2018-01-25 00:00:00
PHILIPPINE (PHL@ OPP CRM CVL JUD SET ELI LAB AGR EDU MIL REF REB COP BUS SPY LEG MED GOV UAF HLH)	Use conventional military force, not specified below	ARMY (@MIL)	2018-01-25 00:00:00
POLAND (POL@ OPP LEG MED COP GOV CVL UAF BUS EDU MIL JUD SET ELI HLH)	Provide economic aid	WEBSITE (@MED)	2018-01-25 00:00:00
NORTH KOREA (PRK@ OPP REF LEG AGR MED COP GOV CVL BUS EDU MIL JUD ELI LAB)	Protest violently, riot, not specified below	DAVOS (CHE@ LEG MED COP CRM GOV CVL BUS EDU)	2018-01-25 00:00:00
NORTH KOREA (PRK@ OPP REF LEG AGR MED COP GOV CVL BUS EDU MIL JUD ELI LAB)	Consider policy option	PRESIDENT (@GOV)	2018-01-25 00:00:00
NORTH KOREA (PRK@ OPP REF LEG AGR MED COP GOV CVL BUS EDU MIL JUD ELI LAB)	Consult, not specified below	JAKARTA (IDN@ LEG MED COP GOV CVL HRI EDU JUD ELI HLH)	2018-01-25 00:00:00
NORTH KOREA (PRK@ OPP REF LEG AGR MED COP GOV CVL BUS EDU MIL JUD ELI LAB)	Consult, not specified below	IRAN (IRN@ OPP CRM CVL RAD JUD ELI LAB SEP EDU MIL REF REB COP HRI BUS SPY LEG MED GOV UAF HLH)	2018-01-25 00:00:00
NORTH KOREA (PRK@ OPP REF LEG AGR MED COP GOV CVL BUS EDU MIL JUD ELI LAB)	Consult, not specified below	UNITED STATES (USA@ OPP CRM CVL RAD JUD SET ELI LAB AGR EDU MIL REF REB ENV COP HRI BUS SPY LEG MED GOV UAF HLH)	2018-01-25 00:00:00
POLAND (POL@ OPP LEG MED COP GOV CVL UAF BUS EDU MIL JUD SET ELI HLH)	Engage in diplomatic cooperation, not specified below	CRIMINAL (@CRM)	2018-01-25 00:00:00
PERU (PER@ OPP LEG AGR MED COP GOV CVL BUS EDU MIL JUD ELI HLH)	Make an appeal or request, not specified below	CANADIAN (CAN@ OPP LEG MED COP CRM GOV CVL UAF BUS EDU MIL JUD ELI LAB HLH)	2018-01-25 00:00:00
ACTIVIST (@OPP)	Demand, not specified below	FLORIDA (USA@ ENV OPP LEG MED COP CRM GOV CVL BUS EDU MIL JUD ELI LAB HLH)	2018-01-25 00:00:00
SYRIAN (SYR@ REB OPP LEG SPY MED COP CRM GOV CVL UAF EDU MIL JUD ELI REF HLH)	Cooperate militarily	TURKISH (TUR@ REB OPP REF LEG SPY MED COP CRM GOV CVL UAF BUS EDU MIL JUD ELI LAB HLH)	2018-01-25 00:00:00
PROTESTER (@OPP)	Criticize or denounce	THE US (USA@ OPP CRM CVL JUD ELI LAB EDU MIL REF REB IMG COP HRI BUS SPY LEG MED GOV UAF HLH)	2018-01-25 00:00:00
REFORMIST (@OPP)	Make a visit	DAVOS (CHE@ LEG MED COP CRM GOV CVL BUS EDU)	2018-01-25 00:00:00
REFORMIST (@OPP)	Criticize or denounce	IRANIAN (IRN@ REB OPP REF LEG MED COP GOV CVL UAF BUS EDU MIL JUD ELI LAB SPY)	2018-01-25 00:00:00
PAKISTAN (PAK@ OPP CRM CVL RAD JUD ELI LAB SEP AGR EDU MIL REF REB COP HRI BUS SPY LEG MED GOV UAF HLH)	Host a visit	AFGHANISTAN (AFG@ REB OPP REF LEG SPY AGR MED COP CRM GOV CVL UAF BUS EDU MIL JUD ELI LAB HLH)	2018-01-25 00:00:00
ISLAMABAD (PAK@ LEG MED COP CRM GOV CVL UAF BUS EDU MIL JUD LAB HLH)	Express intent to meet or negotiate	DUBAI (ARE@ LEG MED COP CRM GOV CVL BUS EDU MIL JUD HLH)	2018-01-25 00:00:00
PAKISTAN (PAK@ OPP CRM CVL RAD JUD ELI LAB SEP AGR EDU MIL REF REB COP HRI BUS SPY LEG MED GOV UAF HLH)	Make statement, not specificed below	PROTESTER (@OPP)	2018-01-25 00:00:00
PAKISTANI (PAK@ OPP REF LEG SPY AGR MED COP CRM GOV CVL UAF BUS EDU MIL JUD ELI LAB HLH)	Express intent to cooperate, not specified below	PAKISTAN (PAK@ OPP CRM CVL RAD JUD ELI LAB SEP AGR EDU MIL REF REB COP HRI BUS SPY LEG MED GOV UAF HLH)	2018-01-25 00:00:00
PAKISTAN (PAK@ OPP CRM CVL RAD JUD ELI LAB SEP AGR EDU MIL REF REB COP HRI BUS SPY LEG MED GOV UAF HLH)	Reject, not specified below	REFUGEE (@REF)	2018-01-25 00:00:00
PAKISTAN (PAK@ OPP CRM CVL RAD JUD ELI LAB SEP AGR EDU MIL REF REB COP HRI BUS SPY LEG MED GOV UAF HLH)	Host a visit	AFGHAN (AFG@ REB OPP REF LEG AGR MED COP CRM GOV CVL UAF BUS EDU MIL JUD RAD ELI LAB SPY)	2018-01-25 00:00:00
NORTH KOREA (PRK@ OPP REF LEG AGR MED COP GOV CVL BUS EDU MIL JUD ELI LAB)	Demand, not specified below	THE US (USA@ OPP CRM CVL JUD ELI LAB EDU MIL REF REB IMG COP HRI BUS SPY LEG MED GOV UAF HLH)	2018-01-25 00:00:00
NORTH KOREA (PRK@ OPP REF LEG AGR MED COP GOV CVL BUS EDU MIL JUD ELI LAB)	Host a visit	VIETNAM (VNM@ OPP LEG AGR MED COP GOV CVL BUS EDU MIL JUD ELI SPY)	2018-01-25 00:00:00
PALESTINIAN (PSE@ OPP CRM CVL RAD JUD ELI LAB SEP AGR EDU REF REB COP HRI BUS SPY LEG MED GOV UAF HLH)	Use conventional military force, not specified below	REFUGEE (@REF)	2018-01-25 00:00:00
WEST BANK (PSE@ OPP REF LEG AGR MED COP GOV CVL UAF BUS EDU JUD SET ELI LAB HLH)	Use conventional military force, not specified below	REFUGEE (@REF)	2018-01-25 00:00:00
PALESTINIAN (PSE@ OPP CRM CVL RAD JUD ELI LAB SEP AGR EDU REF REB COP HRI BUS SPY LEG MED GOV UAF HLH)	Criticize or denounce	THE US (USA@ OPP CRM CVL JUD ELI LAB EDU MIL REF REB IMG COP HRI BUS SPY LEG MED GOV UAF HLH)	2018-01-25 00:00:00
MAHMOUD ABBAS (PSE@GOV)	Consult, not specified below	BELGIAN (BEL@ LEG MED COP CRM GOV CVL UAF BUS EDU MIL JUD ELI REF HLH)	2018-01-25 00:00:00
POLITICIAN (@ OPP MED GOV UAF BUS MIL ELI)	Make statement, not specificed below	BARACK OBAMA (USA@GOV)	2018-01-25 00:00:00
SUICIDE BOMBER (@REB)	Carry out suicide bombing	KABUL (AFG@ MED COP CRM GOV CVL UAF BUS EDU MIL HLH)	2018-01-25 00:00:00
WEST BANK (PSE@ OPP REF LEG AGR MED COP GOV CVL UAF BUS EDU JUD SET ELI LAB HLH)	Use conventional military force, not specified below	ISRAEL (ISR@ OPP CRM CVL RAD JUD SET ELI LAB SEP AGR EDU MIL REF REB COP HRI BUS SPY LEG MED GOV UAF HLH)	2018-01-25 00:00:00
INSURGENT (@REB)	Use conventional military force, not specified below	AFGHANISTAN (AFG@ REB OPP REF LEG SPY AGR MED COP CRM GOV CVL UAF BUS EDU MIL JUD ELI LAB HLH)	2018-01-25 00:00:00
DISPLACED PEOPLE (@REF)	Use conventional military force, not specified below	AFRICA (AFR@ REB OPP REF LEG SEP AGR MED COP CRM GOV CVL BUS EDU MIL JUD ELI LAB HLH)	2018-01-25 00:00:00
REFUGEE (@REF)	Threaten, not specified below	RIGHTS GROUP (@HRI)	2018-01-25 00:00:00
REFUGEE (@REF)	Make statement, not specificed below	ISRAEL (ISR@ OPP CRM CVL RAD JUD SET ELI LAB SEP AGR EDU MIL REF REB COP HRI BUS SPY LEG MED GOV UAF HLH)	2018-01-25 00:00:00
REFUGEE (@REF)	Arrest, detain	ISRAEL (ISR@ OPP CRM CVL RAD JUD SET ELI LAB SEP AGR EDU MIL REF REB COP HRI BUS SPY LEG MED GOV UAF HLH)	2018-01-25 00:00:00
INSURGENT (@REB)	Use conventional military force, not specified below	GOVERNMENT OFFICIAL (@GOV)	2018-01-25 00:00:00
WEST BANK (PSE@ OPP REF LEG AGR MED COP GOV CVL UAF BUS EDU JUD SET ELI LAB HLH)	Demonstrate or rally, not specified below	ISRAEL (ISR@ OPP CRM CVL RAD JUD SET ELI LAB SEP AGR EDU MIL REF REB COP HRI BUS SPY LEG MED GOV UAF HLH)	2018-01-25 00:00:00
WEST BANK (PSE@ OPP REF LEG AGR MED COP GOV CVL UAF BUS EDU JUD SET ELI LAB HLH)	Arrest, detain	ISRAEL (ISR@ OPP CRM CVL RAD JUD SET ELI LAB SEP AGR EDU MIL REF REB COP HRI BUS SPY LEG MED GOV UAF HLH)	2018-01-25 00:00:00
NORTH KOREA (PRK@ OPP REF LEG AGR MED COP GOV CVL BUS EDU MIL JUD ELI LAB)	Make a visit	WORLD ECONOMIC FORUM (@NGO)	2018-01-25 00:00:00
PORTUGAL (PRT@ LEG MED COP GOV CVL BUS EDU MIL JUD ELI HLH)	Express intent to meet or negotiate	LONDON (GBR@ OPP LEG MED COP CRM GOV CVL UAF BUS EDU JUD ELI HLH)	2018-01-25 00:00:00
PORTUGAL (PRT@ LEG MED COP GOV CVL BUS EDU MIL JUD ELI HLH)	Express intent to meet or negotiate	UNITED KINGDOM (GBR@ OPP CRM CVL RAD JUD SET ELI LAB AGR EDU MIL REF REB ENV COP HRI BUS SPY LEG MED GOV UAF HLH)	2018-01-25 00:00:00
WEST BANK (PSE@ OPP REF LEG AGR MED COP GOV CVL UAF BUS EDU JUD SET ELI LAB HLH)	Consult, not specified below	BELGIAN (BEL@ LEG MED COP CRM GOV CVL UAF BUS EDU MIL JUD ELI REF HLH)	2018-01-25 00:00:00
WEST BANK (PSE@ OPP REF LEG AGR MED COP GOV CVL UAF BUS EDU JUD SET ELI LAB HLH)	Demonstrate or rally, not specified below	PRESIDENT (@GOV)	2018-01-25 00:00:00
WEST BANK (PSE@ OPP REF LEG AGR MED COP GOV CVL UAF BUS EDU JUD SET ELI LAB HLH)	Use conventional military force, not specified below	PRESIDENT (@GOV)	2018-01-25 00:00:00
PALESTINE (PSE@ REB OPP LEG SEP COP GOV CVL BUS EDU JUD REF HLH)	Engage in negotiation	THE SECURITY COUNCIL (@IGO)	2018-01-25 00:00:00
PALESTINE (PSE@ REB OPP LEG SEP COP GOV CVL BUS EDU JUD REF HLH)	Make statement, not specificed below	ISRAEL (ISR@ OPP CRM CVL RAD JUD SET ELI LAB SEP AGR EDU MIL REF REB COP HRI BUS SPY LEG MED GOV UAF HLH)	2018-01-25 00:00:00
WEST BANK (PSE@ OPP REF LEG AGR MED COP GOV CVL UAF BUS EDU JUD SET ELI LAB HLH)	Make optimistic comment	ISRAELI (ISR@ OPP CRM CVL RAD JUD SET ELI LAB EDU MIL REF COP HRI BUS SPY LEG MED GOV UAF HLH)	2018-01-25 00:00:00
PALESTINIAN (PSE@ OPP CRM CVL RAD JUD ELI LAB SEP AGR EDU REF REB COP HRI BUS SPY LEG MED GOV UAF HLH)	Express intent to meet or negotiate	ISRAEL (ISR@ OPP CRM CVL RAD JUD SET ELI LAB SEP AGR EDU MIL REF REB COP HRI BUS SPY LEG MED GOV UAF HLH)	2018-01-25 00:00:00
PALESTINIAN (PSE@ OPP CRM CVL RAD JUD ELI LAB SEP AGR EDU REF REB COP HRI BUS SPY LEG MED GOV UAF HLH)	Engage in diplomatic cooperation, not specified below	ISRAEL (ISR@ OPP CRM CVL RAD JUD SET ELI LAB SEP AGR EDU MIL REF REB COP HRI BUS SPY LEG MED GOV UAF HLH)	2018-01-25 00:00:00
WEST BANK (PSE@ OPP REF LEG AGR MED COP GOV CVL UAF BUS EDU JUD SET ELI LAB HLH)	Demand, not specified below	ISRAEL (ISR@ OPP CRM CVL RAD JUD SET ELI LAB SEP AGR EDU MIL REF REB COP HRI BUS SPY LEG MED GOV UAF HLH)	2018-01-25 00:00:00
WEST BANK (PSE@ OPP REF LEG AGR MED COP GOV CVL UAF BUS EDU JUD SET ELI LAB HLH)	Demand, not specified below	ISRAELI (ISR@ OPP CRM CVL RAD JUD SET ELI LAB EDU MIL REF COP HRI BUS SPY LEG MED GOV UAF HLH)	2018-01-25 00:00:00
UNITED STATES (USA@ OPP CRM CVL RAD JUD SET ELI LAB AGR EDU MIL REF REB ENV COP HRI BUS SPY LEG MED GOV UAF HLH)	Make a visit	BUSINESS (@BUS)	2018-01-25 00:00:00
SYRIA (SYR@ OPP CRM CVL RAD JUD ELI LAB AGR EDU MIL REF IGO REB COP BUS SPY LEG MED GOV UAF HLH)	Accuse of aggression	TURKISH (TUR@ REB OPP REF LEG SPY MED COP CRM GOV CVL UAF BUS EDU MIL JUD ELI LAB HLH)	2018-01-25 00:00:00
UNITED STATES (USA@ OPP CRM CVL RAD JUD SET ELI LAB AGR EDU MIL REF REB ENV COP HRI BUS SPY LEG MED GOV UAF HLH)	Make empathetic comment	UNITED ARAB EMIRATES (ARE@ OPP LEG MED COP CRM GOV CVL UAF BUS EDU MIL JUD ELI HLH)	2018-01-25 00:00:00
UNITED STATES (USA@ OPP CRM CVL RAD JUD SET ELI LAB AGR EDU MIL REF REB ENV COP HRI BUS SPY LEG MED GOV UAF HLH)	Make pessimistic comment	ARGENTINA (ARG@ OPP LEG MED COP GOV CVL EDU MIL JUD ELI LAB)	2018-01-25 00:00:00
UNITED STATES (USA@ OPP CRM CVL RAD JUD SET ELI LAB AGR EDU MIL REF REB ENV COP HRI BUS SPY LEG MED GOV UAF HLH)	Fight with small arms and light weapons	MURRAY (AUS@ LEG MED COP GOV BUS EDU MIL JUD SPY)	2018-01-25 00:00:00
UNITED STATES (USA@ OPP CRM CVL RAD JUD SET ELI LAB AGR EDU MIL REF REB ENV COP HRI BUS SPY LEG MED GOV UAF HLH)	Host a visit	SANTA CRUZ (BOL@ COP GOV CVL BUS)	2018-01-25 00:00:00
UNITED STATES (USA@ OPP CRM CVL RAD JUD SET ELI LAB AGR EDU MIL REF REB ENV COP HRI BUS SPY LEG MED GOV UAF HLH)	Praise or endorse	BRAZIL (BRA@ REF LEG AGR MED COP CRM GOV CVL BUS EDU MIL JUD ELI LAB HLH)	2018-01-25 00:00:00
UNITED STATES (USA@ OPP CRM CVL RAD JUD SET ELI LAB AGR EDU MIL REF REB ENV COP HRI BUS SPY LEG MED GOV UAF HLH)	Consult, not specified below	BRUNEI (BRN@ MED COP GOV BUS EDU MIL)	2018-01-25 00:00:00
AMERICAN (USA@ REB OPP LEG SPY AGR MED COP CRM GOV CVL UAF BUS EDU MIL JUD SET ELI LAB HLH)	Make statement, not specificed below	INDUSTRY (@BUS)	2018-01-25 00:00:00
CHARLOTTE (USA@ LEG MED COP CRM GOV CVL BUS EDU JUD ELI LAB HLH)	Make statement, not specificed below	BUSINESS (@BUS)	2018-01-25 00:00:00
UNITED STATES (USA@ OPP CRM CVL RAD JUD SET ELI LAB AGR EDU MIL REF REB ENV COP HRI BUS SPY LEG MED GOV UAF HLH)	Make optimistic comment	BUSINESS (@BUS)	2018-01-25 00:00:00
UNITED STATES (USA@ OPP CRM CVL RAD JUD SET ELI LAB AGR EDU MIL REF REB ENV COP HRI BUS SPY LEG MED GOV UAF HLH)	Make an appeal or request, not specified below	COMPANIES (@BUS)	2018-01-25 00:00:00
MONTANA (USA@ LEG AGR MED COP GOV CVL UAF BUS EDU MIL JUD ELI HLH)	Make statement, not specificed below	BUSINESS (@BUS)	2018-01-25 00:00:00
ALASKA (USA@ LEG MED GOV CVL BUS EDU MIL JUD ELI LAB)	Make an appeal or request, not specified below	BUSINESS (@BUS)	2018-01-25 00:00:00
UNITED STATES (USA@ OPP CRM CVL RAD JUD SET ELI LAB AGR EDU MIL REF REB ENV COP HRI BUS SPY LEG MED GOV UAF HLH)	Make empathetic comment	AFGHANISTAN (AFG@ REB OPP REF LEG SPY AGR MED COP CRM GOV CVL UAF BUS EDU MIL JUD ELI LAB HLH)	2018-01-25 00:00:00
TERRORIST (@UAF)	Arrest, detain	PHILIPPINE (PHL@ OPP CRM CVL JUD SET ELI LAB AGR EDU MIL REF REB COP BUS SPY LEG MED GOV UAF HLH)	2018-01-25 00:00:00
GUNMEN (@UAF)	Fight with small arms and light weapons	SOUTH ASIA (SAS@ OPP MED GOV CVL HRI BUS EDU)	2018-01-25 00:00:00
FIGHTER (@UAF)	Make a visit	SYRIA (SYR@ OPP CRM CVL RAD JUD ELI LAB AGR EDU MIL REF IGO REB COP BUS SPY LEG MED GOV UAF HLH)	2018-01-25 00:00:00
FIGHTER (@UAF)	Make optimistic comment	UNITED STATES (USA@ OPP CRM CVL RAD JUD SET ELI LAB AGR EDU MIL REF REB ENV COP HRI BUS SPY LEG MED GOV UAF HLH)	2018-01-25 00:00:00
UNITED STATES (USA@ OPP CRM CVL RAD JUD SET ELI LAB AGR EDU MIL REF REB ENV COP HRI BUS SPY LEG MED GOV UAF HLH)	Make a visit	AFGHANISTAN (AFG@ REB OPP REF LEG SPY AGR MED COP CRM GOV CVL UAF BUS EDU MIL JUD ELI LAB HLH)	2018-01-25 00:00:00
FIGHTER (@UAF)	Provide military aid	UNITED STATES (USA@ OPP CRM CVL RAD JUD SET ELI LAB AGR EDU MIL REF REB ENV COP HRI BUS SPY LEG MED GOV UAF HLH)	2018-01-25 00:00:00
KAMPALA (UGA@ LEG MED COP GOV CVL BUS EDU JUD HLH)	Host a visit	TANKER (@BUS)	2018-01-25 00:00:00
UGANDA (UGA@ REB OPP LEG SPY AGR MED COP CRM GOV CVL BUS EDU MIL JUD ELI REF HLH)	Consult, not specified below	CONGO (COG@ REB OPP MED COP GOV CVL UAF BUS MIL JUD ELI REF)	2018-01-25 00:00:00
UGANDA (UGA@ REB OPP LEG SPY AGR MED COP CRM GOV CVL BUS EDU MIL JUD ELI REF HLH)	Criticize or denounce	UNITED STATES (USA@ OPP CRM CVL RAD JUD SET ELI LAB AGR EDU MIL REF REB ENV COP HRI BUS SPY LEG MED GOV UAF HLH)	2018-01-25 00:00:00
UNITED STATES (USA@ OPP CRM CVL RAD JUD SET ELI LAB AGR EDU MIL REF REB ENV COP HRI BUS SPY LEG MED GOV UAF HLH)	Make empathetic comment	KABUL (AFG@ MED COP CRM GOV CVL UAF BUS EDU MIL HLH)	2018-01-25 00:00:00
NEW YORK (USA@ OPP REF LEG SPY AGR MED COP CRM GOV CVL BUS EDU MIL JUD ELI LAB HLH)	Make an appeal or request, not specified below	COMPANIES (@BUS)	2018-01-25 00:00:00
NEW YORK (USA@ OPP REF LEG SPY AGR MED COP CRM GOV CVL BUS EDU MIL JUD ELI LAB HLH)	Express intent to engage in material cooperation, not specified below	COMPANY (@BUS)	2018-01-25 00:00:00
UNITED STATES (USA@ OPP CRM CVL RAD JUD SET ELI LAB AGR EDU MIL REF REB ENV COP HRI BUS SPY LEG MED GOV UAF HLH)	Make a visit	SWITZERLAND (CHE@ OPP LEG AGR MED COP CRM GOV CVL UAF BUS EDU MIL JUD ELI HLH)	2018-01-25 00:00:00
UNITED STATES (USA@ OPP CRM CVL RAD JUD SET ELI LAB AGR EDU MIL REF REB ENV COP HRI BUS SPY LEG MED GOV UAF HLH)	Make a visit	DAVOS (CHE@ LEG MED COP CRM GOV CVL BUS EDU)	2018-01-25 00:00:00
UNITED STATES (USA@ OPP CRM CVL RAD JUD SET ELI LAB AGR EDU MIL REF REB ENV COP HRI BUS SPY LEG MED GOV UAF HLH)	Protest violently, riot, not specified below	SWITZERLAND (CHE@ OPP LEG AGR MED COP CRM GOV CVL UAF BUS EDU MIL JUD ELI HLH)	2018-01-25 00:00:00
UNITED STATES (USA@ OPP CRM CVL RAD JUD SET ELI LAB AGR EDU MIL REF REB ENV COP HRI BUS SPY LEG MED GOV UAF HLH)	Express intent to cooperate economically	CHINA (CHN@ OPP CRM CVL JUD SET ELI LAB SEP AGR EDU MIL REF ENV COP HRI BUS SPY LEG MED GOV UAF HLH)	2018-01-25 00:00:00
NEW YORK (USA@ OPP REF LEG SPY AGR MED COP CRM GOV CVL BUS EDU MIL JUD ELI LAB HLH)	Sign formal agreement	CHINA (CHN@ OPP CRM CVL JUD SET ELI LAB SEP AGR EDU MIL REF ENV COP HRI BUS SPY LEG MED GOV UAF HLH)	2018-01-25 00:00:00
UNITED STATES (USA@ OPP CRM CVL RAD JUD SET ELI LAB AGR EDU MIL REF REB ENV COP HRI BUS SPY LEG MED GOV UAF HLH)	Cooperate economically	CHINA (CHN@ OPP CRM CVL JUD SET ELI LAB SEP AGR EDU MIL REF ENV COP HRI BUS SPY LEG MED GOV UAF HLH)	2018-01-25 00:00:00
UNITED STATES (USA@ OPP CRM CVL RAD JUD SET ELI LAB AGR EDU MIL REF REB ENV COP HRI BUS SPY LEG MED GOV UAF HLH)	Make optimistic comment	SAVOY (CHE@ CVL LEG)	2018-01-25 00:00:00
UNITED STATES (USA@ OPP CRM CVL RAD JUD SET ELI LAB AGR EDU MIL REF REB ENV COP HRI BUS SPY LEG MED GOV UAF HLH)	Yield, not specified below	CHINA (CHN@ OPP CRM CVL JUD SET ELI LAB SEP AGR EDU MIL REF ENV COP HRI BUS SPY LEG MED GOV UAF HLH)	2018-01-25 00:00:00
WASHINGTON (USA@ OPP LEG SPY MED COP CRM GOV CVL BUS EDU MIL JUD SET ELI LAB HLH)	Accuse, not specified below	CHINESE (CHN@ IGO REB OPP LEG SPY MED COP CRM GOV CVL HRI BUS EDU MIL JUD ELI LAB HLH)	2018-01-25 00:00:00
UNITED STATES (USA@ OPP CRM CVL RAD JUD SET ELI LAB AGR EDU MIL REF REB ENV COP HRI BUS SPY LEG MED GOV UAF HLH)	Express intent to meet or negotiate	CATHOLIC ( MAR@ OPP LEG MED GOV CVL BUS EDU JUD ELI LAB HLH)	2018-01-25 00:00:00
UNITED STATES (USA@ OPP CRM CVL RAD JUD SET ELI LAB AGR EDU MIL REF REB ENV COP HRI BUS SPY LEG MED GOV UAF HLH)	Make pessimistic comment	CHRISTIAN (@ OPP REF LEG SEP AGR MED COP GOV CVL UAF BUS EDU MIL JUD LAB HLH)	2018-01-25 00:00:00
UNITED STATES (USA@ OPP CRM CVL RAD JUD SET ELI LAB AGR EDU MIL REF REB ENV COP HRI BUS SPY LEG MED GOV UAF HLH)	Make statement, not specificed below	POLICE (@COP)	2018-01-25 00:00:00
UNITED STATES (USA@ OPP CRM CVL RAD JUD SET ELI LAB AGR EDU MIL REF REB ENV COP HRI BUS SPY LEG MED GOV UAF HLH)	Make optimistic comment	POLICE (@COP)	2018-01-25 00:00:00
UNITED STATES (USA@ OPP CRM CVL RAD JUD SET ELI LAB AGR EDU MIL REF REB ENV COP HRI BUS SPY LEG MED GOV UAF HLH)	Make statement, not specificed below	CANADA (CAN@ REB OPP REF LEG SPY AGR MED COP CRM GOV CVL UAF BUS EDU MIL JUD ELI LAB HLH)	2018-01-25 00:00:00
UNITED STATES (USA@ OPP CRM CVL RAD JUD SET ELI LAB AGR EDU MIL REF REB ENV COP HRI BUS SPY LEG MED GOV UAF HLH)	Occupy territory	BUSINESS (@BUS)	2018-01-25 00:00:00
NEW ORLEANS (USA@ OPP MED COP GOV CVL BUS EDU JUD ELI HLH)	Express intent to meet or negotiate	COMPANY (@BUS)	2018-01-25 00:00:00
UNITED STATES (USA@ OPP CRM CVL RAD JUD SET ELI LAB AGR EDU MIL REF REB ENV COP HRI BUS SPY LEG MED GOV UAF HLH)	Consult, not specified below	CEOS (@BUS)	2018-01-25 00:00:00
CHARLOTTE (USA@ LEG MED COP CRM GOV CVL BUS EDU JUD ELI LAB HLH)	Host a visit	BUSINESS (@BUS)	2018-01-25 00:00:00
UNITED STATES (USA@ OPP CRM CVL RAD JUD SET ELI LAB AGR EDU MIL REF REB ENV COP HRI BUS SPY LEG MED GOV UAF HLH)	Host a visit	INDUSTRY (@BUS)	2018-01-25 00:00:00
UNITED STATES (USA@ OPP CRM CVL RAD JUD SET ELI LAB AGR EDU MIL REF REB ENV COP HRI BUS SPY LEG MED GOV UAF HLH)	Host a visit	BUSINESS (@BUS)	2018-01-25 00:00:00
UNITED STATES (USA@ OPP CRM CVL RAD JUD SET ELI LAB AGR EDU MIL REF REB ENV COP HRI BUS SPY LEG MED GOV UAF HLH)	Engage in negotiation	EMPLOYER (@BUS)	2018-01-25 00:00:00
UNITED STATES (USA@ OPP CRM CVL RAD JUD SET ELI LAB AGR EDU MIL REF REB ENV COP HRI BUS SPY LEG MED GOV UAF HLH)	Engage in diplomatic cooperation, not specified below	EMPLOYER (@BUS)	2018-01-25 00:00:00
FIRST STATE (USA@ LEG MED COP GOV BUS)	Praise or endorse	BUSINESS (@BUS)	2018-01-25 00:00:00
UNITED STATES (USA@ OPP CRM CVL RAD JUD SET ELI LAB AGR EDU MIL REF REB ENV COP HRI BUS SPY LEG MED GOV UAF HLH)	Praise or endorse	BUSINESS (@BUS)	2018-01-25 00:00:00
NEW YORK (USA@ OPP REF LEG SPY AGR MED COP CRM GOV CVL BUS EDU MIL JUD ELI LAB HLH)	Demand, not specified below	COMPANIES (@BUS)	2018-01-25 00:00:00
UNITED STATES (USA@ OPP CRM CVL RAD JUD SET ELI LAB AGR EDU MIL REF REB ENV COP HRI BUS SPY LEG MED GOV UAF HLH)	Accuse, not specified below	BUSINESS (@BUS)	2018-01-25 00:00:00
THE US (USA@ OPP CRM CVL JUD ELI LAB EDU MIL REF REB IMG COP HRI BUS SPY LEG MED GOV UAF HLH)	Reduce relations, not specified below	COMPANIES (@BUS)	2018-01-25 00:00:00
MILITANT (@UAF)	Use conventional military force, not specified below	NIGER (NER@ OPP LEG AGR MED COP GOV CVL UAF EDU MIL JUD ELI)	2018-01-25 00:00:00
ENEMY COMBATANT (@UAF)	Use conventional military force, not specified below	MUSLIM (@ OPP CRM CVL RAD JUD ELI LAB SEP AGR EDU MIL REF REB HRI BUS LEG MED GOV UAF HLH)	2018-01-25 00:00:00
GUNMAN (@UAF)	Accuse of aggression	PROSECUTOR (@JUD)	2018-01-25 00:00:00
TERRORIST (@UAF)	Arrest, detain	AUTHORITIES (@GOV)	2018-01-25 00:00:00
SYRIA (SYR@ OPP CRM CVL RAD JUD ELI LAB AGR EDU MIL REF IGO REB COP BUS SPY LEG MED GOV UAF HLH)	Threaten conventional attack	WASHINGTON (USA@ OPP LEG SPY MED COP CRM GOV CVL BUS EDU MIL JUD SET ELI LAB HLH)	2018-01-25 00:00:00
SYRIA (SYR@ OPP CRM CVL RAD JUD ELI LAB AGR EDU MIL REF IGO REB COP BUS SPY LEG MED GOV UAF HLH)	Threaten conventional attack	UNITED STATES (USA@ OPP CRM CVL RAD JUD SET ELI LAB AGR EDU MIL REF REB ENV COP HRI BUS SPY LEG MED GOV UAF HLH)	2018-01-25 00:00:00
SYRIAN (SYR@ REB OPP LEG SPY MED COP CRM GOV CVL UAF EDU MIL JUD ELI REF HLH)	Use conventional military force, not specified below	TURKISH (TUR@ REB OPP REF LEG SPY MED COP CRM GOV CVL UAF BUS EDU MIL JUD ELI LAB HLH)	2018-01-25 00:00:00
TURKEY (TUR@ OPP CRM CVL JUD SET ELI LAB SEP AGR EDU MIL REF REB ENV COP BUS SPY LEG MED GOV UAF HLH)	Accuse of aggression	CIVILIAN (@CVL)	2018-01-25 00:00:00
TURKISH (TUR@ REB OPP REF LEG SPY MED COP CRM GOV CVL UAF BUS EDU MIL JUD ELI LAB HLH)	Use conventional military force, not specified below	CIVILIAN (@CVL)	2018-01-25 00:00:00
TURKEY (TUR@ OPP CRM CVL JUD SET ELI LAB SEP AGR EDU MIL REF REB ENV COP BUS SPY LEG MED GOV UAF HLH)	Use conventional military force, not specified below	CIVILIAN (@CVL)	2018-01-25 00:00:00
TURKISH (TUR@ REB OPP REF LEG SPY MED COP CRM GOV CVL UAF BUS EDU MIL JUD ELI LAB HLH)	Use conventional military force, not specified below	UNITED KINGDOM (GBR@ OPP CRM CVL RAD JUD SET ELI LAB AGR EDU MIL REF REB ENV COP HRI BUS SPY LEG MED GOV UAF HLH)	2018-01-25 00:00:00
TURKISH (TUR@ REB OPP REF LEG SPY MED COP CRM GOV CVL UAF BUS EDU MIL JUD ELI LAB HLH)	Discuss by telephone	MILITARY (@MIL)	2018-01-25 00:00:00
TURKEY (TUR@ OPP CRM CVL JUD SET ELI LAB SEP AGR EDU MIL REF REB ENV COP BUS SPY LEG MED GOV UAF HLH)	Make statement, not specificed below	SYRIA (SYR@ OPP CRM CVL RAD JUD ELI LAB AGR EDU MIL REF IGO REB COP BUS SPY LEG MED GOV UAF HLH)	2018-01-25 00:00:00
TURKEY (TUR@ OPP CRM CVL JUD SET ELI LAB SEP AGR EDU MIL REF REB ENV COP BUS SPY LEG MED GOV UAF HLH)	Make an appeal or request, not specified below	SYRIAN (SYR@ REB OPP LEG SPY MED COP CRM GOV CVL UAF EDU MIL JUD ELI REF HLH)	2018-01-25 00:00:00
SYRIA (SYR@ OPP CRM CVL RAD JUD ELI LAB AGR EDU MIL REF IGO REB COP BUS SPY LEG MED GOV UAF HLH)	Make pessimistic comment	WASHINGTON (USA@ OPP LEG SPY MED COP CRM GOV CVL BUS EDU MIL JUD SET ELI LAB HLH)	2018-01-25 00:00:00
SYRIA (SYR@ OPP CRM CVL RAD JUD ELI LAB AGR EDU MIL REF IGO REB COP BUS SPY LEG MED GOV UAF HLH)	Use conventional military force, not specified below	ANKARA (TUR@ REB OPP COP CRM GOV EDU MIL JUD LAB HLH)	2018-01-25 00:00:00
SYRIA (SYR@ OPP CRM CVL RAD JUD ELI LAB AGR EDU MIL REF IGO REB COP BUS SPY LEG MED GOV UAF HLH)	Use conventional military force, not specified below	TURKEY (TUR@ OPP CRM CVL JUD SET ELI LAB SEP AGR EDU MIL REF REB ENV COP BUS SPY LEG MED GOV UAF HLH)	2018-01-25 00:00:00
SYRIA (SYR@ OPP CRM CVL RAD JUD ELI LAB AGR EDU MIL REF IGO REB COP BUS SPY LEG MED GOV UAF HLH)	Fight with artillery and tanks	TURKEY (TUR@ OPP CRM CVL JUD SET ELI LAB SEP AGR EDU MIL REF REB ENV COP BUS SPY LEG MED GOV UAF HLH)	2018-01-25 00:00:00
SYRIA (SYR@ OPP CRM CVL RAD JUD ELI LAB AGR EDU MIL REF IGO REB COP BUS SPY LEG MED GOV UAF HLH)	Threaten, not specified below	TURKEY (TUR@ OPP CRM CVL JUD SET ELI LAB SEP AGR EDU MIL REF REB ENV COP BUS SPY LEG MED GOV UAF HLH)	2018-01-25 00:00:00
SYRIAN (SYR@ REB OPP LEG SPY MED COP CRM GOV CVL UAF EDU MIL JUD ELI REF HLH)	Use conventional military force, not specified below	TURKEY (TUR@ OPP CRM CVL JUD SET ELI LAB SEP AGR EDU MIL REF REB ENV COP BUS SPY LEG MED GOV UAF HLH)	2018-01-25 00:00:00
SYRIAN (SYR@ REB OPP LEG SPY MED COP CRM GOV CVL UAF EDU MIL JUD ELI REF HLH)	Make optimistic comment	FIGHTER (@UAF)	2018-01-25 00:00:00
SYRIA (SYR@ OPP CRM CVL RAD JUD ELI LAB AGR EDU MIL REF IGO REB COP BUS SPY LEG MED GOV UAF HLH)	Make optimistic comment	FIGHTER (@UAF)	2018-01-25 00:00:00
SYRIA (SYR@ OPP CRM CVL RAD JUD ELI LAB AGR EDU MIL REF IGO REB COP BUS SPY LEG MED GOV UAF HLH)	Host a visit	FIGHTER (@UAF)	2018-01-25 00:00:00
SYRIAN (SYR@ REB OPP LEG SPY MED COP CRM GOV CVL UAF EDU MIL JUD ELI REF HLH)	Criticize or denounce	FIGHTER (@UAF)	2018-01-25 00:00:00
SYRIA (SYR@ OPP CRM CVL RAD JUD ELI LAB AGR EDU MIL REF IGO REB COP BUS SPY LEG MED GOV UAF HLH)	Make pessimistic comment	UNITED STATES (USA@ OPP CRM CVL RAD JUD SET ELI LAB AGR EDU MIL REF REB ENV COP HRI BUS SPY LEG MED GOV UAF HLH)	2018-01-25 00:00:00
TURKEY (TUR@ OPP CRM CVL JUD SET ELI LAB SEP AGR EDU MIL REF REB ENV COP BUS SPY LEG MED GOV UAF HLH)	Express intent to yield, not specified below	SYRIAN (SYR@ REB OPP LEG SPY MED COP CRM GOV CVL UAF EDU MIL JUD ELI REF HLH)	2018-01-25 00:00:00
ANKARA (TUR@ REB OPP COP CRM GOV EDU MIL JUD LAB HLH)	Host a visit	SYRIA (SYR@ OPP CRM CVL RAD JUD ELI LAB AGR EDU MIL REF IGO REB COP BUS SPY LEG MED GOV UAF HLH)	2018-01-25 00:00:00
TURKEY (TUR@ OPP CRM CVL JUD SET ELI LAB SEP AGR EDU MIL REF REB ENV COP BUS SPY LEG MED GOV UAF HLH)	Criticize or denounce	UNITED STATES (USA@ OPP CRM CVL RAD JUD SET ELI LAB AGR EDU MIL REF REB ENV COP HRI BUS SPY LEG MED GOV UAF HLH)	2018-01-25 00:00:00
ANKARA (TUR@ REB OPP COP CRM GOV EDU MIL JUD LAB HLH)	Praise or endorse	KURD (@ ELI COP BUS)	2018-01-25 00:00:00
RECEP TAYYIP ERDOGAN (TUR@GOV)	Use conventional military force, not specified below	SYRIA (SYR@ OPP CRM CVL RAD JUD ELI LAB AGR EDU MIL REF IGO REB COP BUS SPY LEG MED GOV UAF HLH)	2018-01-25 00:00:00
RECEP TAYYIP ERDOGAN (TUR@GOV)	Make pessimistic comment	TURKEY (TUR@ OPP CRM CVL JUD SET ELI LAB SEP AGR EDU MIL REF REB ENV COP BUS SPY LEG MED GOV UAF HLH)	2018-01-25 00:00:00
TURKEY (TUR@ OPP CRM CVL JUD SET ELI LAB SEP AGR EDU MIL REF REB ENV COP BUS SPY LEG MED GOV UAF HLH)	Make an appeal or request, not specified below	TURKISH (TUR@ REB OPP REF LEG SPY MED COP CRM GOV CVL UAF BUS EDU MIL JUD ELI LAB HLH)	2018-01-25 00:00:00
TURKEY (TUR@ OPP CRM CVL JUD SET ELI LAB SEP AGR EDU MIL REF REB ENV COP BUS SPY LEG MED GOV UAF HLH)	Discuss by telephone	TURKISH (TUR@ REB OPP REF LEG SPY MED COP CRM GOV CVL UAF BUS EDU MIL JUD ELI LAB HLH)	2018-01-25 00:00:00
TURKISH (TUR@ REB OPP REF LEG SPY MED COP CRM GOV CVL UAF BUS EDU MIL JUD ELI LAB HLH)	Discuss by telephone	RECEP TAYYIP ERDOGAN (TUR@GOV)	2018-01-25 00:00:00
TURKEY (TUR@ OPP CRM CVL JUD SET ELI LAB SEP AGR EDU MIL REF REB ENV COP BUS SPY LEG MED GOV UAF HLH)	Use conventional military force, not specified below	SYRIA (SYR@ OPP CRM CVL RAD JUD ELI LAB AGR EDU MIL REF IGO REB COP BUS SPY LEG MED GOV UAF HLH)	2018-01-25 00:00:00
MILITANT (@UAF)	Use conventional military force, not specified below	AFGHAN (AFG@ REB OPP REF LEG AGR MED COP CRM GOV CVL UAF BUS EDU MIL JUD RAD ELI LAB SPY)	2018-01-25 00:00:00
GUNMEN (@UAF)	Fight with small arms and light weapons	AFGHAN (AFG@ REB OPP REF LEG AGR MED COP CRM GOV CVL UAF BUS EDU MIL JUD RAD ELI LAB SPY)	2018-01-25 00:00:00
MILITANT (@UAF)	Arrest, detain	POLICE (@COP)	2018-01-25 00:00:00
MILITANT (@UAF)	Use conventional military force, not specified below	VILLAGE (@CVL)	2018-01-25 00:00:00
TERRORIST (@UAF)	Accuse of crime, corruption	THERESA MAY (GBR@GOV)	2018-01-25 00:00:00
TURKEY (TUR@ OPP CRM CVL JUD SET ELI LAB SEP AGR EDU MIL REF REB ENV COP BUS SPY LEG MED GOV UAF HLH)	Rally opposition against	MILITIA (@UAF)	2018-01-25 00:00:00
TURKEY (TUR@ OPP CRM CVL JUD SET ELI LAB SEP AGR EDU MIL REF REB ENV COP BUS SPY LEG MED GOV UAF HLH)	Demand, not specified below	PENNSYLVANIA (USA@ OPP LEG AGR MED COP CRM GOV CVL BUS EDU MIL JUD ELI LAB HLH)	2018-01-25 00:00:00
TURKEY (TUR@ OPP CRM CVL JUD SET ELI LAB SEP AGR EDU MIL REF REB ENV COP BUS SPY LEG MED GOV UAF HLH)	Host a visit	A US (USA@ LEG SPY MED COP GOV CVL BUS EDU MIL JUD ELI HLH)	2018-01-25 00:00:00
TURKEY (TUR@ OPP CRM CVL JUD SET ELI LAB SEP AGR EDU MIL REF REB ENV COP BUS SPY LEG MED GOV UAF HLH)	Use conventional military force, not specified below	MILITIA (@UAF)	2018-01-25 00:00:00
TURKEY (TUR@ OPP CRM CVL JUD SET ELI LAB SEP AGR EDU MIL REF REB ENV COP BUS SPY LEG MED GOV UAF HLH)	Host a visit	SYRIA (SYR@ OPP CRM CVL RAD JUD ELI LAB AGR EDU MIL REF IGO REB COP BUS SPY LEG MED GOV UAF HLH)	2018-01-25 00:00:00
TURKEY (TUR@ OPP CRM CVL JUD SET ELI LAB SEP AGR EDU MIL REF REB ENV COP BUS SPY LEG MED GOV UAF HLH)	Threaten, not specified below	SYRIA (SYR@ OPP CRM CVL RAD JUD ELI LAB AGR EDU MIL REF IGO REB COP BUS SPY LEG MED GOV UAF HLH)	2018-01-25 00:00:00
TURKEY (TUR@ OPP CRM CVL JUD SET ELI LAB SEP AGR EDU MIL REF REB ENV COP BUS SPY LEG MED GOV UAF HLH)	Reduce relations, not specified below	SYRIAN (SYR@ REB OPP LEG SPY MED COP CRM GOV CVL UAF EDU MIL JUD ELI REF HLH)	2018-01-25 00:00:00
ANKARA (TUR@ REB OPP COP CRM GOV EDU MIL JUD LAB HLH)	Use conventional military force, not specified below	SYRIA (SYR@ OPP CRM CVL RAD JUD ELI LAB AGR EDU MIL REF IGO REB COP BUS SPY LEG MED GOV UAF HLH)	2018-01-25 00:00:00
TURKISH (TUR@ REB OPP REF LEG SPY MED COP CRM GOV CVL UAF BUS EDU MIL JUD ELI LAB HLH)	Discuss by telephone	TURKEY (TUR@ OPP CRM CVL JUD SET ELI LAB SEP AGR EDU MIL REF REB ENV COP BUS SPY LEG MED GOV UAF HLH)	2018-01-25 00:00:00
TURKEY (TUR@ OPP CRM CVL JUD SET ELI LAB SEP AGR EDU MIL REF REB ENV COP BUS SPY LEG MED GOV UAF HLH)	Expel or deport individuals	TURKISH (TUR@ REB OPP REF LEG SPY MED COP CRM GOV CVL UAF BUS EDU MIL JUD ELI LAB HLH)	2018-01-25 00:00:00
ANKARA (TUR@ REB OPP COP CRM GOV EDU MIL JUD LAB HLH)	Reject, not specified below	FIGHTER (@UAF)	2018-01-25 00:00:00
TURKEY (TUR@ OPP CRM CVL JUD SET ELI LAB SEP AGR EDU MIL REF REB ENV COP BUS SPY LEG MED GOV UAF HLH)	Reject, not specified below	FIGHTER (@UAF)	2018-01-25 00:00:00
ANKARA (TUR@ REB OPP COP CRM GOV EDU MIL JUD LAB HLH)	Threaten with military force, not specified below	FIGHTER (@UAF)	2018-01-25 00:00:00
TURKEY (TUR@ OPP CRM CVL JUD SET ELI LAB SEP AGR EDU MIL REF REB ENV COP BUS SPY LEG MED GOV UAF HLH)	Threaten with military force, not specified below	FIGHTER (@UAF)	2018-01-25 00:00:00
PROTESTER (@OPP)	Investigate, not specified below	NEW YORK (USA@ OPP REF LEG SPY AGR MED COP CRM GOV CVL BUS EDU MIL JUD ELI LAB HLH)	2018-01-25 00:00:00
SENATE (@LEG)	Disapprove, not specified below	GOVERNMENT (@GOV)	2018-01-25 00:00:00
ACTIVIST (@OPP)	Impose administrative sanctions, not specified below	COURT JUDGE (@JUD)	2018-01-25 00:00:00
HOUSE SPEAKER (@LEG)	Demand intelligence cooperation	UNITED STATES (USA@ OPP CRM CVL RAD JUD SET ELI LAB AGR EDU MIL REF REB ENV COP HRI BUS SPY LEG MED GOV UAF HLH)	2018-01-25 00:00:00
CONGRESS (@LEG)	Disapprove, not specified below	UNITED STATES (USA@ OPP CRM CVL RAD JUD SET ELI LAB AGR EDU MIL REF REB ENV COP HRI BUS SPY LEG MED GOV UAF HLH)	2018-01-25 00:00:00
SENATE (@LEG)	Reject, not specified below	UNITED STATES (USA@ OPP CRM CVL RAD JUD SET ELI LAB AGR EDU MIL REF REB ENV COP HRI BUS SPY LEG MED GOV UAF HLH)	2018-01-25 00:00:00
SENATE (@LEG)	Use conventional military force, not specified below	UNITED STATES (USA@ OPP CRM CVL RAD JUD SET ELI LAB AGR EDU MIL REF REB ENV COP HRI BUS SPY LEG MED GOV UAF HLH)	2018-01-25 00:00:00
LAWMAKER (@LEG)	Make pessimistic comment	THE WHITE HOUSE (USA@GOV)	2018-01-25 00:00:00
SENATOR (@LEG)	Make an appeal or request, not specified below	WASHINGTON (USA@ OPP LEG SPY MED COP CRM GOV CVL BUS EDU MIL JUD SET ELI LAB HLH)	2018-01-25 00:00:00
DELEGATE (@LEG)	Demand, not specified below	UNITED STATES (USA@ OPP CRM CVL RAD JUD SET ELI LAB AGR EDU MIL REF REB ENV COP HRI BUS SPY LEG MED GOV UAF HLH)	2018-01-25 00:00:00
CONGRESS (@LEG)	Engage in negotiation	UNITED STATES (USA@ OPP CRM CVL RAD JUD SET ELI LAB AGR EDU MIL REF REB ENV COP HRI BUS SPY LEG MED GOV UAF HLH)	2018-01-25 00:00:00
LAWMAKER (@LEG)	Make statement, not specificed below	UNITED STATES (USA@ OPP CRM CVL RAD JUD SET ELI LAB AGR EDU MIL REF REB ENV COP HRI BUS SPY LEG MED GOV UAF HLH)	2018-01-25 00:00:00
LAWMAKER (@LEG)	Return, release, not specified below	UNITED STATES (USA@ OPP CRM CVL RAD JUD SET ELI LAB AGR EDU MIL REF REB ENV COP HRI BUS SPY LEG MED GOV UAF HLH)	2018-01-25 00:00:00
CONGRESS (@LEG)	Make an appeal or request, not specified below	UNITED STATES (USA@ OPP CRM CVL RAD JUD SET ELI LAB AGR EDU MIL REF REB ENV COP HRI BUS SPY LEG MED GOV UAF HLH)	2018-01-25 00:00:00
CONGRESS (@LEG)	Consult, not specified below	UNITED STATES (USA@ OPP CRM CVL RAD JUD SET ELI LAB AGR EDU MIL REF REB ENV COP HRI BUS SPY LEG MED GOV UAF HLH)	2018-01-25 00:00:00
LEGISLATOR (@LEG)	Provide economic aid	MARYLAND (USA@ LEG AGR COP GOV CVL BUS EDU JUD ELI LAB HLH)	2018-01-25 00:00:00
LAWMAKER (@LEG)	Make an appeal or request, not specified below	SOUTH DAKOTA (USA@ LEG AGR MED COP GOV CVL BUS EDU MIL JUD ELI)	2018-01-25 00:00:00
SENATE (@LEG)	Consult, not specified below	IOWA (USA@ LEG AGR MED COP CRM GOV CVL BUS EDU MIL JUD ELI HLH)	2018-01-25 00:00:00
SENATE (@LEG)	Reduce relations, not specified below	OBAMA (USA@GOV)	2018-01-25 00:00:00
CONGRESS (@LEG)	Engage in diplomatic cooperation, not specified below	UNITED STATES (USA@ OPP CRM CVL RAD JUD SET ELI LAB AGR EDU MIL REF REB ENV COP HRI BUS SPY LEG MED GOV UAF HLH)	2018-01-25 00:00:00
SENATE (@LEG)	Make statement, not specificed below	PRESIDENT (@GOV)	2018-01-25 00:00:00
CONGRESS (@LEG)	Praise or endorse	UNITED STATES (USA@ OPP CRM CVL RAD JUD SET ELI LAB AGR EDU MIL REF REB ENV COP HRI BUS SPY LEG MED GOV UAF HLH)	2018-01-25 00:00:00
REPRESENTATIVES (@LEG)	Criticize or denounce	PAKISTAN (PAK@ OPP CRM CVL RAD JUD ELI LAB SEP AGR EDU MIL REF REB COP HRI BUS SPY LEG MED GOV UAF HLH)	2018-01-25 00:00:00
LAWMAKER (@LEG)	Investigate, not specified below	RUSSIAN (RUS@ REB OPP LEG SEP SPY MED COP CRM GOV CVL HRI BUS EDU MIL JUD UAF ELI LAB HLH)	2018-01-25 00:00:00
SENATE (@LEG)	Make statement, not specificed below	UNITED STATES (USA@ OPP CRM CVL RAD JUD SET ELI LAB AGR EDU MIL REF REB ENV COP HRI BUS SPY LEG MED GOV UAF HLH)	2018-01-25 00:00:00
LAWMAKER (@LEG)	Make pessimistic comment	UNITED STATES (USA@ OPP CRM CVL RAD JUD SET ELI LAB AGR EDU MIL REF REB ENV COP HRI BUS SPY LEG MED GOV UAF HLH)	2018-01-25 00:00:00
SENATE (@LEG)	Make optimistic comment	NEW YORK (USA@ OPP REF LEG SPY AGR MED COP CRM GOV CVL BUS EDU MIL JUD ELI LAB HLH)	2018-01-25 00:00:00
CONGRESSMAN (@LEG)	Reject accusation, deny responsibility	UNITED STATES (USA@ OPP CRM CVL RAD JUD SET ELI LAB AGR EDU MIL REF REB ENV COP HRI BUS SPY LEG MED GOV UAF HLH)	2018-01-25 00:00:00
LAWMAKER (@LEG)	Praise or endorse	IDAHO (USA@ OPP LEG MED COP GOV CVL BUS EDU MIL JUD ELI HLH)	2018-01-25 00:00:00
LAWMAKER (@LEG)	Express intent to cooperate, not specified below	UNITED STATES (USA@ OPP CRM CVL RAD JUD SET ELI LAB AGR EDU MIL REF REB ENV COP HRI BUS SPY LEG MED GOV UAF HLH)	2018-01-25 00:00:00
SENATOR (@LEG)	Express intent to meet or negotiate	UNITED STATES (USA@ OPP CRM CVL RAD JUD SET ELI LAB AGR EDU MIL REF REB ENV COP HRI BUS SPY LEG MED GOV UAF HLH)	2018-01-25 00:00:00
LAWMAKER (@LEG)	Consult, not specified below	UNITED STATES (USA@ OPP CRM CVL RAD JUD SET ELI LAB AGR EDU MIL REF REB ENV COP HRI BUS SPY LEG MED GOV UAF HLH)	2018-01-25 00:00:00
CONGRESS (@LEG)	Host a visit	IOWA (USA@ LEG AGR MED COP CRM GOV CVL BUS EDU MIL JUD ELI HLH)	2018-01-25 00:00:00
CHAMBER (@LEG)	Praise or endorse	UNITED STATES (USA@ OPP CRM CVL RAD JUD SET ELI LAB AGR EDU MIL REF REB ENV COP HRI BUS SPY LEG MED GOV UAF HLH)	2018-01-25 00:00:00
SENATOR (@LEG)	Praise or endorse	UNITED STATES (USA@ OPP CRM CVL RAD JUD SET ELI LAB AGR EDU MIL REF REB ENV COP HRI BUS SPY LEG MED GOV UAF HLH)	2018-01-25 00:00:00
LAWMAKER (@LEG)	Make an appeal or request, not specified below	NEBRASKA (USA@ OPP LEG AGR MED COP GOV CVL BUS EDU JUD HLH)	2018-01-25 00:00:00
SENATE (@LEG)	Reject, not specified below	PRESIDENT (@GOV)	2018-01-25 00:00:00
PIYASENA GAMAGE (LKA@GOV)	Make an appeal or request, not specified below	PRIME MINISTER (@GOV)	2018-01-25 00:00:00
LUXEMBOURG (LUX@ MED GOV BUS EDU JUD ELI)	Praise or endorse	WORLD ECONOMIC FORUM (@NGO)	2018-01-25 00:00:00
MEDIA (@MED)	Criticize or denounce	MAYOR (@GOV)	2018-01-25 00:00:00
SPOKESMAN (@MED)	Make statement, not specificed below	AFRICAN UNION (AFR@IGO)	2018-01-25 00:00:00
SPOKESMAN (@MED)	Make a visit	AFRICAN UNION (AFR@IGO)	2018-01-25 00:00:00
MEDIA (@MED)	Make an appeal or request, not specified below	JAPAN (JPN@ OPP REF LEG SPY AGR MED COP CRM GOV CVL UAF BUS EDU MIL JUD ELI LAB HLH)	2018-01-25 00:00:00
MEDIA (@MED)	Make statement, not specificed below	SUPREME COURT (@JUD)	2018-01-25 00:00:00
MEDIA (@MED)	Make an appeal or request, not specified below	SUPREME COURT (@JUD)	2018-01-25 00:00:00
MEDIA (@MED)	Make a visit	PROSECUTOR (@JUD)	2018-01-25 00:00:00
SPOKESMAN (@MED)	Praise or endorse	GOVERNOR (@GOV)	2018-01-25 00:00:00
SPOKESMAN (@MED)	Criticize or denounce	LIBYAN (LBY@ REB LEG MED COP GOV CVL UAF BUS MIL ELI REF HLH)	2018-01-25 00:00:00
GAZETTE (@MED)	Accuse, not specified below	CONGRESSMAN (@LEG)	2018-01-25 00:00:00
SPOKESMAN (@MED)	Make statement, not specificed below	SENATE (@LEG)	2018-01-25 00:00:00
MEDIA (@MED)	Refuse to yield, not specified below	NETFLIX (USA@MNC)	2018-01-25 00:00:00
MEDIA (@MED)	Impose embargo, boycott, or sanctions	NETFLIX (USA@MNC)	2018-01-25 00:00:00
MEDIA (@MED)	Yield, not specified below	MALAYSIA (MYS@ OPP REF LEG SPY AGR MED COP CRM GOV CVL UAF BUS EDU MIL JUD SET ELI LAB HLH)	2018-01-25 00:00:00
SPOKESMAN (@MED)	Engage in material cooperation, not specified below	NETHERLANDS (NLD@ OPP LEG SPY AGR MED COP CRM GOV CVL UAF BUS EDU MIL JUD ELI LAB HLH)	2018-01-25 00:00:00
NEWS AGENCY (@MED)	Accuse, not specified below	RUSSIAN (RUS@ REB OPP LEG SEP SPY MED COP CRM GOV CVL HRI BUS EDU MIL JUD UAF ELI LAB HLH)	2018-01-25 00:00:00
SPOKESMAN (@MED)	Disapprove, not specified below	SENATOR (@LEG)	2018-01-25 00:00:00
SPOKESMAN (@MED)	Engage in negotiation	GOVERNOR (@GOV)	2018-01-25 00:00:00
MAGAZINE (@MED)	Consult, not specified below	AUTHORITIES (@GOV)	2018-01-25 00:00:00
CORRESPONDENT (@MED)	Make statement, not specificed below	PRESIDENT (@GOV)	2018-01-25 00:00:00
MEDIA (@MED)	Make a visit	AFGHANISTAN (AFG@ REB OPP REF LEG SPY AGR MED COP CRM GOV CVL UAF BUS EDU MIL JUD ELI LAB HLH)	2018-01-25 00:00:00
NEWS AGENCY (@MED)	Arrest, detain	BRAZIL (BRA@ REF LEG AGR MED COP CRM GOV CVL BUS EDU MIL JUD ELI LAB HLH)	2018-01-25 00:00:00
NEWS AGENCY (@MED)	Arrest, detain	LULA DA SILVA (BRA@GOV)	2018-01-25 00:00:00
SPOKESMAN (@MED)	Make an appeal or request, not specified below	COMPANY (@BUS)	2018-01-25 00:00:00
WEBSITE (@MED)	Express intent to yield, not specified below	COMPANIES (@BUS)	2018-01-25 00:00:00
MEDIA (@MED)	Make a visit	BUSINESS (@BUS)	2018-01-25 00:00:00
WEBSITE (@MED)	Complain officially	COMPANIES (@BUS)	2018-01-25 00:00:00
MEDIA (@MED)	Engage in negotiation	OTTAWA (CAN@ LEG MED COP GOV CVL BUS EDU MIL JUD ELI HLH)	2018-01-25 00:00:00
SPOKESMAN (@MED)	Make statement, not specificed below	GENEVA (CHE@ OPP LEG MED COP GOV BUS EDU JUD HLH)	2018-01-25 00:00:00
TELEVISION (@MED)	Make statement, not specificed below	GANG (@CRM)	2018-01-25 00:00:00
PUBLISHER (@MED)	Return, release, not specified below	TRAVELER (@CVL)	2018-01-25 00:00:00
SPOKESMAN (@MED)	Criticize or denounce	CIVILIAN (@CVL)	2018-01-25 00:00:00
PUBLISHER (@MED)	Criticize or denounce	COMMUNITY (@CVL)	2018-01-25 00:00:00
MAGAZINE (@MED)	Arrest, detain	IMMIGRANT (@CVL)	2018-01-25 00:00:00
SPOKESMAN (@MED)	Reject accusation, deny responsibility	CAIRO (EGY@ MED COP CRM GOV CVL BUS EDU JUD ELI HLH)	2018-01-25 00:00:00
MEDIA (@MED)	Consult, not specified below	UNITED KINGDOM (GBR@ OPP CRM CVL RAD JUD SET ELI LAB AGR EDU MIL REF REB ENV COP HRI BUS SPY LEG MED GOV UAF HLH)	2018-01-25 00:00:00
MEDIA (@MED)	Threaten, not specified below	THERESA MAY (GBR@GOV)	2018-01-25 00:00:00
SENATOR (@LEG)	Praise or endorse	MALAYSIA (MYS@ OPP REF LEG SPY AGR MED COP CRM GOV CVL UAF BUS EDU MIL JUD SET ELI LAB HLH)	2018-01-25 00:00:00
LAWMAKER (@LEG)	Make an appeal or request, not specified below	MILITARY (@MIL)	2018-01-25 00:00:00
CHAMBER (@LEG)	Praise or endorse	MEXICO (MEX@ OPP LEG SPY AGR MED COP CRM GOV CVL HRI BUS EDU MIL JUD UAF ELI LAB HLH)	2018-01-25 00:00:00
APPELLATE COURT (@JUD)	Arrest, detain	BRAZILIAN (BRA@ LEG MED COP CRM GOV CVL BUS EDU MIL JUD ELI LAB)	2018-01-25 00:00:00
KENYA (KEN@ REB ENV OPP REF LEG AGR MED COP GOV CVL HRI BUS EDU MIL JUD UAF ELI LAB HLH)	Appeal to yield, not specified below	VOTER (@CVL)	2018-01-25 00:00:00
KENYA (KEN@ REB ENV OPP REF LEG AGR MED COP GOV CVL HRI BUS EDU MIL JUD UAF ELI LAB HLH)	Consider policy option	GOVERNMENT (@GOV)	2018-01-25 00:00:00
KENYA (KEN@ REB ENV OPP REF LEG AGR MED COP GOV CVL HRI BUS EDU MIL JUD UAF ELI LAB HLH)	Threaten, not specified below	EMPLOYEE (@LAB)	2018-01-25 00:00:00
KISUMU (KEN@ COP CRM GOV CVL EDU JUD ELI)	Threaten, not specified below	EMPLOYEE (@LAB)	2018-01-25 00:00:00
KENYA (KEN@ REB ENV OPP REF LEG AGR MED COP GOV CVL HRI BUS EDU MIL JUD UAF ELI LAB HLH)	Arrest, detain	ASSEMBLIES (@LEG)	2018-01-25 00:00:00
HUN SEN (KHM@ELI)	Demand, not specified below	IMMIGRANT (@CVL)	2018-01-25 00:00:00
HUN SEN (KHM@ELI)	Coerce, not specified below	IMMIGRANT (@CVL)	2018-01-25 00:00:00
SOUTH KOREA (KOR@ OPP LEG SPY AGR MED COP CRM GOV CVL BUS EDU MIL JUD ELI LAB HLH)	Make optimistic comment	NORTH KOREA (PRK@ OPP REF LEG AGR MED COP GOV CVL BUS EDU MIL JUD ELI LAB)	2018-01-25 00:00:00
EMPLOYEE (@LAB)	Make optimistic comment	BUSINESS (@BUS)	2018-01-25 00:00:00
WORKER (@LAB)	Conduct strike or boycott, not specified below	COMPANIES (@BUS)	2018-01-25 00:00:00
EMPLOYEE (@LAB)	Express intent to meet or negotiate	CANADIAN (CAN@ OPP LEG MED COP CRM GOV CVL UAF BUS EDU MIL JUD ELI LAB HLH)	2018-01-25 00:00:00
EMPLOYEE (@LAB)	Make statement, not specificed below	DETECTIVE (@COP)	2018-01-25 00:00:00
EMPLOYEE (@LAB)	Express intent to meet or negotiate	CITIZEN (@CVL)	2018-01-25 00:00:00
SOUTH KOREAN (KOR@ OPP LEG SPY MED COP GOV CVL BUS EDU MIL JUD ELI LAB HLH)	Make an appeal or request, not specified below	WORLD TRADE ORGANIZATION (@IGO)	2018-01-25 00:00:00
JUDGE (@JUD)	Arrest, detain	MORO (@ REB)	2018-01-25 00:00:00
ATTORNEY (@JUD)	Use conventional military force, not specified below	KANSAS (USA@ LEG AGR COP GOV CVL BUS EDU MIL JUD ELI HLH)	2018-01-25 00:00:00
PROSECUTOR (@JUD)	Praise or endorse	UNITED STATES (USA@ OPP CRM CVL RAD JUD SET ELI LAB AGR EDU MIL REF REB ENV COP HRI BUS SPY LEG MED GOV UAF HLH)	2018-01-25 00:00:00
JUDGE (@JUD)	Praise or endorse	UNITED STATES (USA@ OPP CRM CVL RAD JUD SET ELI LAB AGR EDU MIL REF REB ENV COP HRI BUS SPY LEG MED GOV UAF HLH)	2018-01-25 00:00:00
ATTORNEY (@JUD)	Sign formal agreement	UNITED STATES (USA@ OPP CRM CVL RAD JUD SET ELI LAB AGR EDU MIL REF REB ENV COP HRI BUS SPY LEG MED GOV UAF HLH)	2018-01-25 00:00:00
JUDGE (@JUD)	Provide aid, not specified below	UNITED STATES (USA@ OPP CRM CVL RAD JUD SET ELI LAB AGR EDU MIL REF REB ENV COP HRI BUS SPY LEG MED GOV UAF HLH)	2018-01-25 00:00:00
JUDGE (@JUD)	Ease administrative sanctions, not specified below	UNITED STATES (USA@ OPP CRM CVL RAD JUD SET ELI LAB AGR EDU MIL REF REB ENV COP HRI BUS SPY LEG MED GOV UAF HLH)	2018-01-25 00:00:00
JUDGE (@JUD)	Disapprove, not specified below	FLORIDA (USA@ ENV OPP LEG MED COP CRM GOV CVL BUS EDU MIL JUD ELI LAB HLH)	2018-01-25 00:00:00
JUDGE (@JUD)	Reject, not specified below	FLORIDA (USA@ ENV OPP LEG MED COP CRM GOV CVL BUS EDU MIL JUD ELI LAB HLH)	2018-01-25 00:00:00
ATTORNEY (@JUD)	Make statement, not specificed below	THE ASSOCIATED PRESS (USA@MED)	2018-01-25 00:00:00
JUDGE (@JUD)	Reduce relations, not specified below	UNITED STATES (USA@ OPP CRM CVL RAD JUD SET ELI LAB AGR EDU MIL REF REB ENV COP HRI BUS SPY LEG MED GOV UAF HLH)	2018-01-25 00:00:00
JUDGE (@JUD)	Arrest, detain	UNITED STATES (USA@ OPP CRM CVL RAD JUD SET ELI LAB AGR EDU MIL REF REB ENV COP HRI BUS SPY LEG MED GOV UAF HLH)	2018-01-25 00:00:00
JUDGE (@JUD)	Arrest, detain	PHOENIX (USA@ LEG MED COP GOV BUS EDU JUD ELI HLH)	2018-01-25 00:00:00
DISTRICT COURT (@JUD)	Arrest, detain	TEXAS (USA@ OPP LEG AGR MED COP CRM GOV CVL BUS EDU MIL JUD ELI LAB HLH)	2018-01-25 00:00:00
JUDGE (@JUD)	Use unconventional violence, not specified below	UNITED STATES (USA@ OPP CRM CVL RAD JUD SET ELI LAB AGR EDU MIL REF REB ENV COP HRI BUS SPY LEG MED GOV UAF HLH)	2018-01-25 00:00:00
PROSECUTOR (@JUD)	Fight with small arms and light weapons	UNITED STATES (USA@ OPP CRM CVL RAD JUD SET ELI LAB AGR EDU MIL REF REB ENV COP HRI BUS SPY LEG MED GOV UAF HLH)	2018-01-25 00:00:00
JUDGE (@JUD)	Arrest, detain	COLUMBUS (USA@ LEG COP CRM GOV CVL BUS EDU JUD ELI HLH)	2018-01-25 00:00:00
WORKER (@LAB)	Make statement, not specificed below	CABINET (@GOV)	2018-01-25 00:00:00
STRIKING WORKER (@LAB)	Reduce relations, not specified below	ADMINISTRATION (@GOV)	2018-01-25 00:00:00
BEIRUT (LBN@ GOV CVL HRI EDU MIL JUD LAB)	Provide aid, not specified below	UNITED KINGDOM (GBR@ OPP CRM CVL RAD JUD SET ELI LAB AGR EDU MIL REF REB ENV COP HRI BUS SPY LEG MED GOV UAF HLH)	2018-01-25 00:00:00
LAWMAKER (@LEG)	Praise or endorse	ADMINISTRATION (@GOV)	2018-01-25 00:00:00
SENATE (@LEG)	Provide economic aid	GOVERNMENT (@GOV)	2018-01-25 00:00:00
MAJORITY PARTY (@LEG)	Provide economic aid	GOVERNMENT (@GOV)	2018-01-25 00:00:00
CONGRESS (@LEG)	Engage in diplomatic cooperation, not specified below	PRESIDENT (@GOV)	2018-01-25 00:00:00
LAWMAKER (@LEG)	Disapprove, not specified below	ADMINISTRATION (@GOV)	2018-01-25 00:00:00
LAWMAKER (@LEG)	Make statement, not specificed below	JUDGE (@JUD)	2018-01-25 00:00:00
SENATOR (@LEG)	Express intent to meet or negotiate	COUNSEL (@JUD)	2018-01-25 00:00:00
LAWMAKER (@LEG)	Return, release, not specified below	JUDGE (@JUD)	2018-01-25 00:00:00
SENATE (@LEG)	Reject, not specified below	WORKER (@LAB)	2018-01-25 00:00:00
SENATE (@LEG)	Reduce relations, not specified below	WORKER (@LAB)	2018-01-25 00:00:00
SENATE (@LEG)	Use conventional military force, not specified below	PRESIDENT (@GOV)	2018-01-25 00:00:00
CONGRESS (@LEG)	Engage in negotiation	PRESIDENT (@GOV)	2018-01-25 00:00:00
SENATE (@LEG)	Make statement, not specificed below	GOVERNMENT (@GOV)	2018-01-25 00:00:00
LIBYA (LBY@ OPP LEG SPY MED COP CRM GOV CVL UAF BUS EDU MIL JUD ELI REF HLH)	Criticize or denounce	CIVILIAN (@CVL)	2018-01-25 00:00:00
LIBYA (LBY@ OPP LEG SPY MED COP CRM GOV CVL UAF BUS EDU MIL JUD ELI REF HLH)	Criticize or denounce	SPOKESMAN (@MED)	2018-01-25 00:00:00
CHAMBER (@LEG)	Express intent to meet or negotiate	MONTREAL (CAN@ REF MED COP GOV CVL HRI BUS EDU JUD ELI LAB HLH)	2018-01-25 00:00:00
CHAMBER (@LEG)	Praise or endorse	CANADA (CAN@ REB OPP REF LEG SPY AGR MED COP CRM GOV CVL UAF BUS EDU MIL JUD ELI LAB HLH)	2018-01-25 00:00:00
SENATOR (@LEG)	Criticize or denounce	CULPRIT (@CRM)	2018-01-25 00:00:00
CONGRESS (@LEG)	Make an appeal or request, not specified below	COMMUNITY (@CVL)	2018-01-25 00:00:00
LAWMAKER (@LEG)	Consult, not specified below	IMMIGRANT (@CVL)	2018-01-25 00:00:00
REPRESENTATIVES (@LEG)	Host a visit	COMMUNITY (@CVL)	2018-01-25 00:00:00
LAWMAKER (@LEG)	Engage in negotiation	IMMIGRANT (@CVL)	2018-01-25 00:00:00
SENATE (@LEG)	Investigate, not specified below	FRENCH (FRA@ OPP CRM CVL RAD JUD SET ELI LAB AGR EDU MIL COP HRI BUS SPY LEG MED GOV UAF HLH)	2018-01-25 00:00:00
PARLIAMENT (@LEG)	Consult, not specified below	UNITED KINGDOM (GBR@ OPP CRM CVL RAD JUD SET ELI LAB AGR EDU MIL REF REB ENV COP HRI BUS SPY LEG MED GOV UAF HLH)	2018-01-25 00:00:00
LAWMAKER (@LEG)	Praise or endorse	UNITED KINGDOM (GBR@ OPP CRM CVL RAD JUD SET ELI LAB AGR EDU MIL REF REB ENV COP HRI BUS SPY LEG MED GOV UAF HLH)	2018-01-25 00:00:00
PARLIAMENT (@LEG)	Make statement, not specificed below	PRIME MINISTER (@GOV)	2018-01-25 00:00:00
SPOKESMAN (@MED)	Make statement, not specificed below	UNITED STATES (USA@ OPP CRM CVL RAD JUD SET ELI LAB AGR EDU MIL REF REB ENV COP HRI BUS SPY LEG MED GOV UAF HLH)	2018-01-25 00:00:00
WRITER (@MED)	Make statement, not specificed below	CALIFORNIA (USA@ OPP LEG AGR MED COP CRM GOV CVL UAF BUS EDU MIL JUD ELI LAB HLH)	2018-01-25 00:00:00
ISLAMIC (@ REB OPP LEG MED CRM GOV CVL UAF BUS EDU MIL RAD REF)	Use conventional military force, not specified below	FIGHTER (@UAF)	2018-01-25 00:00:00
MUSLIM (@ OPP CRM CVL RAD JUD ELI LAB SEP AGR EDU MIL REF REB HRI BUS LEG MED GOV UAF HLH)	Use conventional military force, not specified below	ENEMY COMBATANT (@UAF)	2018-01-25 00:00:00
ISLAM (@ OPP MED CRM GOV CVL UAF BUS EDU MIL JUD)	Make statement, not specificed below	REUTERS (USA@MED)	2018-01-25 00:00:00
PUTRAJAYA (MYS@ COP GOV CVL BUS JUD HLH)	Yield, not specified below	AHMAD ZAHID HAMIDI (MYS@GOV)	2018-01-25 00:00:00
NIGER (NER@ OPP LEG AGR MED COP GOV CVL UAF EDU MIL JUD ELI)	Engage in material cooperation, not specified below	RUSTLER (@CRM)	2018-01-25 00:00:00
NIGER (NER@ OPP LEG AGR MED COP GOV CVL UAF EDU MIL JUD ELI)	Make statement, not specificed below	PUBLIC RELATIONS OFFICER (@GOV)	2018-01-25 00:00:00
NIGER (NER@ OPP LEG AGR MED COP GOV CVL UAF EDU MIL JUD ELI)	Mobilize or increase police power	INSPECTOR GENERAL (@GOV)	2018-01-25 00:00:00
ISLAMIC (@ REB OPP LEG MED CRM GOV CVL UAF BUS EDU MIL RAD REF)	Arrest, detain	FIGHTER (@UAF)	2018-01-25 00:00:00
NIAMEY (NER@)	Demand, not specified below	NIGERIAN (NGA@ OPP REF LEG SPY MED COP CRM GOV CVL UAF BUS EDU INS JUD MIL ELI LAB HLH)	2018-01-25 00:00:00
NIGERIA (NGA@ OPP CRM CVL JUD SET ELI LAB AGR EDU MIL REF REB COP HRI BUS SPY LEG MED GOV UAF HLH)	Accuse, not specified below	PRESIDENT (@GOV)	2018-01-25 00:00:00
NIGERIA (NGA@ OPP CRM CVL JUD SET ELI LAB AGR EDU MIL REF REB COP HRI BUS SPY LEG MED GOV UAF HLH)	Make an appeal or request, not specified below	SUPREME COURT (@JUD)	2018-01-25 00:00:00
NIGERIA (NGA@ OPP CRM CVL JUD SET ELI LAB AGR EDU MIL REF REB COP HRI BUS SPY LEG MED GOV UAF HLH)	Appeal to yield, not specified below	REPRESENTATIVES (@LEG)	2018-01-25 00:00:00
NIGERIA (NGA@ OPP CRM CVL JUD SET ELI LAB AGR EDU MIL REF REB COP HRI BUS SPY LEG MED GOV UAF HLH)	Reject, not specified below	REPRESENTATIVES (@LEG)	2018-01-25 00:00:00
NIGERIAN (NGA@ OPP REF LEG SPY MED COP CRM GOV CVL UAF BUS EDU INS JUD MIL ELI LAB HLH)	Occupy territory	NIGERIA (NGA@ OPP CRM CVL JUD SET ELI LAB AGR EDU MIL REF REB COP HRI BUS SPY LEG MED GOV UAF HLH)	2018-01-25 00:00:00
OLUSEGUN OBASANJO (NGA@ELI)	Accuse, not specified below	NIGERIA (NGA@ OPP CRM CVL JUD SET ELI LAB AGR EDU MIL REF REB COP HRI BUS SPY LEG MED GOV UAF HLH)	2018-01-25 00:00:00
NIGERIA (NGA@ OPP CRM CVL JUD SET ELI LAB AGR EDU MIL REF REB COP HRI BUS SPY LEG MED GOV UAF HLH)	Make an appeal or request, not specified below	HOUSE OF ASSEMBLY (@LEG)	2018-01-25 00:00:00
NIAMEY (NER@)	Demand, not specified below	NIGERIA (NGA@ OPP CRM CVL JUD SET ELI LAB AGR EDU MIL REF REB COP HRI BUS SPY LEG MED GOV UAF HLH)	2018-01-25 00:00:00
AID GROUP (@NGO)	Accuse, not specified below	YEMENI (YEM@ REB OPP LEG SEP MED COP GOV CVL HRI EDU MIL UAF ELI REF)	2018-01-25 00:00:00
ISLAMIC (@ REB OPP LEG MED CRM GOV CVL UAF BUS EDU MIL RAD REF)	Yield, not specified below	TURKEY (TUR@ OPP CRM CVL JUD SET ELI LAB SEP AGR EDU MIL REF REB ENV COP BUS SPY LEG MED GOV UAF HLH)	2018-01-25 00:00:00
ISLAM (@ OPP MED CRM GOV CVL UAF BUS EDU MIL JUD)	Make statement, not specificed below	REFUGEE (@REF)	2018-01-25 00:00:00
APPLE INC (USA@MNC)	Engage in negotiation	COMPANIES (@BUS)	2018-01-25 00:00:00
MICROSOFT (USA@MNC)	Engage in material cooperation, not specified below	CANADA (CAN@ REB OPP REF LEG SPY AGR MED COP CRM GOV CVL UAF BUS EDU MIL JUD ELI LAB HLH)	2018-01-25 00:00:00
EXXON MOBIL (USA@MNC)	Sign formal agreement	IVORY COAST (CIV@ GOV MIL MED)	2018-01-25 00:00:00
MICROSOFT (USA@MNC)	Engage in material cooperation, not specified below	PROFESSOR (@EDU)	2018-01-25 00:00:00
NETFLIX (USA@MNC)	Accuse, not specified below	ACTOR (@ELI)	2018-01-25 00:00:00
EXXON ( USA@MNC)	Make an appeal or request, not specified below	GHANA (GHA@ OPP LEG MED COP CRM GOV CVL BUS EDU MIL JUD ELI REF HLH)	2018-01-25 00:00:00
EXXON MOBIL (USA@MNC)	Consult, not specified below	GHANA (GHA@ OPP LEG MED COP CRM GOV CVL BUS EDU MIL JUD ELI REF HLH)	2018-01-25 00:00:00
EXXON MOBIL (USA@MNC)	Sign formal agreement	GHANA (GHA@ OPP LEG MED COP CRM GOV CVL BUS EDU MIL JUD ELI REF HLH)	2018-01-25 00:00:00
ISLAM (@ OPP MED CRM GOV CVL UAF BUS EDU MIL JUD)	Disapprove, not specified below	REFUGEE (@REF)	2018-01-25 00:00:00
FLUOR CORPORATION (USA@MNC)	Make statement, not specificed below	OHIO (USA@ LEG AGR MED COP GOV CVL UAF BUS EDU MIL JUD SET ELI LAB HLH)	2018-01-25 00:00:00
THE PRINCETON REVIEW (USA@MNC)	Return, release, not specified below	SCHOOL (@EDU)	2018-01-25 00:00:00
GOOGLE (USA@MNC)	Praise or endorse	MEDIA (@MED)	2018-01-25 00:00:00
GOOGLE (USA@MNC)	Occupy territory	NETFLIX (USA@MNC)	2018-01-25 00:00:00
ISLAMIC (@ REB OPP LEG MED CRM GOV CVL UAF BUS EDU MIL RAD REF)	Use conventional military force, not specified below	JALALABAD (AFG@ COP LAB CVL)	2018-01-25 00:00:00
ISLAM (@ OPP MED CRM GOV CVL UAF BUS EDU MIL JUD)	Make statement, not specificed below	BANGLADESH (BGD@ OPP CRM CVL RAD JUD ELI LAB AGR EDU MIL REF REB COP HRI BUS LEG MED GOV UAF HLH)	2018-01-25 00:00:00
ISLAM (@ OPP MED CRM GOV CVL UAF BUS EDU MIL JUD)	Disapprove, not specified below	BANGLADESH (BGD@ OPP CRM CVL RAD JUD ELI LAB AGR EDU MIL REF REB COP HRI BUS LEG MED GOV UAF HLH)	2018-01-25 00:00:00
MUSLIM (@ OPP CRM CVL RAD JUD ELI LAB SEP AGR EDU MIL REF REB HRI BUS LEG MED GOV UAF HLH)	Impose administrative sanctions, not specified below	GOVERNMENT (@GOV)	2018-01-25 00:00:00
EXXON ( USA@MNC)	Make an appeal or request, not specified below	ENERGY MINIST (@GOV)	2018-01-25 00:00:00
WORLD ECONOMIC FORUM (@NGO)	Express intent to meet or negotiate	SWITZERLAND (CHE@ OPP LEG AGR MED COP CRM GOV CVL UAF BUS EDU MIL JUD ELI HLH)	2018-01-25 00:00:00
WORLD ECONOMIC FORUM (@NGO)	Make a visit	DAVOS (CHE@ LEG MED COP CRM GOV CVL BUS EDU)	2018-01-25 00:00:00
WORLD ECONOMIC FORUM (@NGO)	Host a visit	SWITZERLAND (CHE@ OPP LEG AGR MED COP CRM GOV CVL UAF BUS EDU MIL JUD ELI HLH)	2018-01-25 00:00:00
NEW ZEALAND (NZL@ OPP LEG SPY AGR MED COP CRM GOV CVL BUS EDU MIL JUD ELI REF HLH)	Retreat or surrender militarily	AUSTRALIA (AUS@ OPP CRM CVL RAD JUD SET ELI LAB AGR EDU MIL REF COP HRI BUS SPY LEG MED GOV UAF HLH)	2018-01-25 00:00:00
NEW ZEALAND (NZL@ OPP LEG SPY AGR MED COP CRM GOV CVL BUS EDU MIL JUD ELI REF HLH)	Praise or endorse	BUSINESS (@BUS)	2018-01-25 00:00:00
NEW ZEALAND (NZL@ OPP LEG SPY AGR MED COP CRM GOV CVL BUS EDU MIL JUD ELI REF HLH)	Sign formal agreement	CANADA (CAN@ REB OPP REF LEG SPY AGR MED COP CRM GOV CVL UAF BUS EDU MIL JUD ELI LAB HLH)	2018-01-25 00:00:00
NEW ZEALAND (NZL@ OPP LEG SPY AGR MED COP CRM GOV CVL BUS EDU MIL JUD ELI REF HLH)	Make statement, not specificed below	STUDENT (@EDU)	2018-01-25 00:00:00
NEW ZEALAND (NZL@ OPP LEG SPY AGR MED COP CRM GOV CVL BUS EDU MIL JUD ELI REF HLH)	Make optimistic comment	STUDENT (@EDU)	2018-01-25 00:00:00
WELLINGTON (NZL@ OPP COP GOV CVL BUS EDU MIL JUD LAB HLH)	Host a visit	STUDENT (@EDU)	2018-01-25 00:00:00
KIWI (NZL@ OPP MED CVL BUS MIL ELI LAB)	Make pessimistic comment	THE UN (@IGO)	2018-01-25 00:00:00
NEW ZEALAND (NZL@ OPP LEG SPY AGR MED COP CRM GOV CVL BUS EDU MIL JUD ELI REF HLH)	Sign formal agreement	JAPAN (JPN@ OPP REF LEG SPY AGR MED COP CRM GOV CVL UAF BUS EDU MIL JUD ELI LAB HLH)	2018-01-25 00:00:00
OPPOSITION LEADER (@OPP)	Express intent to meet or negotiate	MELBOURNE (AUS@ LEG MED COP GOV CVL BUS EDU JUD ELI HLH)	2018-01-25 00:00:00
DETAINEE (@OPP)	Make a visit	OTTAWA (CAN@ LEG MED COP GOV CVL BUS EDU MIL JUD ELI HLH)	2018-01-25 00:00:00
THE OPPOSITION (@OPP)	Make statement, not specificed below	SCHOOL (@EDU)	2018-01-25 00:00:00
ACTIVIST (@OPP)	Express intent to cooperate, not specified below	GOVERNMENT (@GOV)	2018-01-25 00:00:00
ACTIVIST (@OPP)	Express intent to meet or negotiate	COURT JUDGE (@JUD)	2018-01-25 00:00:00
ERNA SOLBERG (NOR@GOV)	Consult, not specified below	NORWEGIAN (NOR@ LEG MED GOV CVL BUS EDU MIL JUD ELI)	2018-01-25 00:00:00
ERNA SOLBERG (NOR@GOV)	Make an appeal or request, not specified below	NORWEGIAN (NOR@ LEG MED GOV CVL BUS EDU MIL JUD ELI)	2018-01-25 00:00:00
NORWAY (NOR@ REB OPP LEG AGR MED COP CRM GOV CVL UAF BUS EDU MIL JUD ELI REF)	Make an appeal or request, not specified below	UNITED STATES (USA@ OPP CRM CVL RAD JUD SET ELI LAB AGR EDU MIL REF REB ENV COP HRI BUS SPY LEG MED GOV UAF HLH)	2018-01-25 00:00:00
WORLD ECONOMIC FORUM (@NGO)	Engage in negotiation	DAVOS (CHE@ LEG MED COP CRM GOV CVL BUS EDU)	2018-01-25 00:00:00
WORLD ECONOMIC FORUM (@NGO)	Engage in negotiation	ANGELA MERKEL (DEU@GOV)	2018-01-25 00:00:00
WORLD ECONOMIC FORUM (@NGO)	Host a visit	PRESIDENT (@GOV)	2018-01-25 00:00:00
WORLD ECONOMIC FORUM (@NGO)	Host a visit	EUROPEAN COMMISSION (EUR@IGO)	2018-01-25 00:00:00
WORLD ECONOMIC FORUM (@NGO)	Engage in negotiation	MACEDONIAN (MKD@ LEG MED COP GOV CVL JUD LAB)	2018-01-25 00:00:00
WORLD ECONOMIC FORUM (@NGO)	Host a visit	NORTH KOREA (PRK@ OPP REF LEG AGR MED COP GOV CVL BUS EDU MIL JUD ELI LAB)	2018-01-25 00:00:00
LEAGUE OF WOMEN VOTERS (USA@NGO)	Praise or endorse	NORTH CAROLINA (USA@ OPP LEG AGR MED COP GOV CVL BUS EDU MIL JUD ELI LAB HLH)	2018-01-25 00:00:00
NETHERLANDS (NLD@ OPP LEG SPY AGR MED COP CRM GOV CVL UAF BUS EDU MIL JUD ELI LAB HLH)	Make an appeal or request, not specified below	RESIDENTS (@CVL)	2018-01-25 00:00:00
HOLLAND (NLD@ COP GOV CVL BUS EDU)	Accuse, not specified below	CONGRESSMAN (@LEG)	2018-01-25 00:00:00
NORTH AMERICA (NMR@ MED COP CRM GOV CVL BUS EDU MIL ELI SPY)	Praise or endorse	ARIZONA (USA@ REF LEG AGR MED COP CRM GOV CVL UAF BUS EDU MIL JUD ELI LAB HLH)	2018-01-25 00:00:00
NORWAY (NOR@ REB OPP LEG AGR MED COP CRM GOV CVL UAF BUS EDU MIL JUD ELI REF)	Make statement, not specificed below	THOMSON REUTERS (CAN@MNC)	2018-01-25 00:00:00
BERGEN (NOR@ COP GOV EDU JUD HLH)	Make a visit	UNITED STATES (USA@ OPP CRM CVL RAD JUD SET ELI LAB AGR EDU MIL REF REB ENV COP HRI BUS SPY LEG MED GOV UAF HLH)	2018-01-25 00:00:00
NORWAY (NOR@ REB OPP LEG AGR MED COP CRM GOV CVL UAF BUS EDU MIL JUD ELI REF)	Consult, not specified below	NORWEGIAN (NOR@ LEG MED GOV CVL BUS EDU MIL JUD ELI)	2018-01-25 00:00:00
MATTEL (USA@MNC)	Make statement, not specificed below	COMPANY (@BUS)	2018-01-25 00:00:00
NETFLIX (USA@MNC)	Make statement, not specificed below	COMPANY (@BUS)	2018-01-25 00:00:00
MERRILL LYNCH (USA@MNC)	Demand, not specified below	AUSTRALIA (AUS@ OPP CRM CVL RAD JUD SET ELI LAB AGR EDU MIL REF COP HRI BUS SPY LEG MED GOV UAF HLH)	2018-01-25 00:00:00
MEXICAN (MEX@ OPP LEG AGR MED COP CRM GOV CVL BUS EDU MIL JUD ELI LAB HLH)	Appeal for material cooperation	CANADIAN (CAN@ OPP LEG MED COP CRM GOV CVL UAF BUS EDU MIL JUD ELI LAB HLH)	2018-01-25 00:00:00
MEXICAN (MEX@ OPP LEG AGR MED COP CRM GOV CVL BUS EDU MIL JUD ELI LAB HLH)	Appeal for material cooperation	CANADA (CAN@ REB OPP REF LEG SPY AGR MED COP CRM GOV CVL UAF BUS EDU MIL JUD ELI LAB HLH)	2018-01-25 00:00:00
MEXICAN (MEX@ OPP LEG AGR MED COP CRM GOV CVL BUS EDU MIL JUD ELI LAB HLH)	Express intent to meet or negotiate	CANADIAN (CAN@ OPP LEG MED COP CRM GOV CVL UAF BUS EDU MIL JUD ELI LAB HLH)	2018-01-25 00:00:00
MEXICAN (MEX@ OPP LEG AGR MED COP CRM GOV CVL BUS EDU MIL JUD ELI LAB HLH)	Make a visit	MONTREAL (CAN@ REF MED COP GOV CVL HRI BUS EDU JUD ELI LAB HLH)	2018-01-25 00:00:00
MEXICO (MEX@ OPP LEG SPY AGR MED COP CRM GOV CVL HRI BUS EDU MIL JUD UAF ELI LAB HLH)	Threaten to reduce or break relations	CANADA (CAN@ REB OPP REF LEG SPY AGR MED COP CRM GOV CVL UAF BUS EDU MIL JUD ELI LAB HLH)	2018-01-25 00:00:00
MEXICO (MEX@ OPP LEG SPY AGR MED COP CRM GOV CVL HRI BUS EDU MIL JUD UAF ELI LAB HLH)	Express intent to meet or negotiate	CANADA (CAN@ REB OPP REF LEG SPY AGR MED COP CRM GOV CVL UAF BUS EDU MIL JUD ELI LAB HLH)	2018-01-25 00:00:00
MEXICO (MEX@ OPP LEG SPY AGR MED COP CRM GOV CVL HRI BUS EDU MIL JUD UAF ELI LAB HLH)	Make an appeal or request, not specified below	INDUSTRY (@BUS)	2018-01-25 00:00:00
MEXICO (MEX@ OPP LEG SPY AGR MED COP CRM GOV CVL HRI BUS EDU MIL JUD UAF ELI LAB HLH)	Consult, not specified below	PRESIDENT (@GOV)	2018-01-25 00:00:00
MEXICO (MEX@ OPP LEG SPY AGR MED COP CRM GOV CVL HRI BUS EDU MIL JUD UAF ELI LAB HLH)	Consult, not specified below	UNITED STATES (USA@ OPP CRM CVL RAD JUD SET ELI LAB AGR EDU MIL REF REB ENV COP HRI BUS SPY LEG MED GOV UAF HLH)	2018-01-25 00:00:00
MEXICO (MEX@ OPP LEG SPY AGR MED COP CRM GOV CVL HRI BUS EDU MIL JUD UAF ELI LAB HLH)	Yield, not specified below	LOS ANGELES (USA@ REB OPP LEG MED COP CRM GOV CVL BUS EDU JUD ELI LAB HLH)	2018-01-25 00:00:00
MEXICO (MEX@ OPP LEG SPY AGR MED COP CRM GOV CVL HRI BUS EDU MIL JUD UAF ELI LAB HLH)	Retreat or surrender militarily	UNITED STATES (USA@ OPP CRM CVL RAD JUD SET ELI LAB AGR EDU MIL REF REB ENV COP HRI BUS SPY LEG MED GOV UAF HLH)	2018-01-25 00:00:00
MEDIA (@MED)	Return, release persons	CONGRESS (@LEG)	2018-01-25 00:00:00
MEDIA (@MED)	Reject, not specified below	PENNSYLVANIA (USA@ OPP LEG AGR MED COP CRM GOV CVL BUS EDU MIL JUD ELI LAB HLH)	2018-01-25 00:00:00
SPOKESMAN (@MED)	Make an appeal or request, not specified below	AMERICAN (USA@ REB OPP LEG SPY AGR MED COP CRM GOV CVL UAF BUS EDU MIL JUD SET ELI LAB HLH)	2018-01-25 00:00:00
WEBSITE (@MED)	Consult, not specified below	UNITED STATES (USA@ OPP CRM CVL RAD JUD SET ELI LAB AGR EDU MIL REF REB ENV COP HRI BUS SPY LEG MED GOV UAF HLH)	2018-01-25 00:00:00
MEDIA (@MED)	Consult, not specified below	AMERICAN (USA@ REB OPP LEG SPY AGR MED COP CRM GOV CVL UAF BUS EDU MIL JUD SET ELI LAB HLH)	2018-01-25 00:00:00
MEDIA (@MED)	Consult, not specified below	BOSTON (USA@ OPP MED COP CRM GOV CVL BUS EDU JUD ELI LAB HLH)	2018-01-25 00:00:00
GAZETTE (@MED)	Consult, not specified below	UNITED STATES (USA@ OPP CRM CVL RAD JUD SET ELI LAB AGR EDU MIL REF REB ENV COP HRI BUS SPY LEG MED GOV UAF HLH)	2018-01-25 00:00:00
TELEVISION (@MED)	Make a visit	SAN DIEGO (USA@ LEG COP GOV CVL BUS EDU MIL JUD ELI HLH)	2018-01-25 00:00:00
PUBLISHER (@MED)	Make a visit	UNITED STATES (USA@ OPP CRM CVL RAD JUD SET ELI LAB AGR EDU MIL REF REB ENV COP HRI BUS SPY LEG MED GOV UAF HLH)	2018-01-25 00:00:00
MEDIA (@MED)	Make a visit	UNITED STATES (USA@ OPP CRM CVL RAD JUD SET ELI LAB AGR EDU MIL REF REB ENV COP HRI BUS SPY LEG MED GOV UAF HLH)	2018-01-25 00:00:00
MEDIA (@MED)	Host a visit	CHARLOTTE (USA@ LEG MED COP CRM GOV CVL BUS EDU JUD ELI LAB HLH)	2018-01-25 00:00:00
MEDIA (@MED)	Host a visit	UNITED STATES (USA@ OPP CRM CVL RAD JUD SET ELI LAB AGR EDU MIL REF REB ENV COP HRI BUS SPY LEG MED GOV UAF HLH)	2018-01-25 00:00:00
PUBLISHER (@MED)	Host a visit	WASHINGTON (USA@ OPP LEG SPY MED COP CRM GOV CVL BUS EDU MIL JUD SET ELI LAB HLH)	2018-01-25 00:00:00
JOURNALIST (@MED)	Host a visit	UNITED STATES (USA@ OPP CRM CVL RAD JUD SET ELI LAB AGR EDU MIL REF REB ENV COP HRI BUS SPY LEG MED GOV UAF HLH)	2018-01-25 00:00:00
WRITER (@MED)	Praise or endorse	UNITED STATES (USA@ OPP CRM CVL RAD JUD SET ELI LAB AGR EDU MIL REF REB ENV COP HRI BUS SPY LEG MED GOV UAF HLH)	2018-01-25 00:00:00
WRITER (@MED)	Provide aid, not specified below	UNITED STATES (USA@ OPP CRM CVL RAD JUD SET ELI LAB AGR EDU MIL REF REB ENV COP HRI BUS SPY LEG MED GOV UAF HLH)	2018-01-25 00:00:00
MEDIA (@MED)	Return, release, not specified below	UNITED STATES (USA@ OPP CRM CVL RAD JUD SET ELI LAB AGR EDU MIL REF REB ENV COP HRI BUS SPY LEG MED GOV UAF HLH)	2018-01-25 00:00:00
MEDIA (@MED)	Accuse, not specified below	UNITED STATES (USA@ OPP CRM CVL RAD JUD SET ELI LAB AGR EDU MIL REF REB ENV COP HRI BUS SPY LEG MED GOV UAF HLH)	2018-01-25 00:00:00
SPOKESMAN (@MED)	Reject, not specified below	UNITED STATES (USA@ OPP CRM CVL RAD JUD SET ELI LAB AGR EDU MIL REF REB ENV COP HRI BUS SPY LEG MED GOV UAF HLH)	2018-01-25 00:00:00
ACTIVIST (@OPP)	Express intent to meet or negotiate	TAMPA (USA@ OPP LEG MED COP GOV CVL BUS EDU JUD ELI LAB)	2018-01-25 00:00:00
MEXICAN (MEX@ OPP LEG AGR MED COP CRM GOV CVL BUS EDU MIL JUD ELI LAB HLH)	Disapprove, not specified below	UNITED STATES (USA@ OPP CRM CVL RAD JUD SET ELI LAB AGR EDU MIL REF REB ENV COP HRI BUS SPY LEG MED GOV UAF HLH)	2018-01-25 00:00:00
MILITARY (@MIL)	Engage in ethnic cleansing	UNITED STATES (USA@ OPP CRM CVL RAD JUD SET ELI LAB AGR EDU MIL REF REB ENV COP HRI BUS SPY LEG MED GOV UAF HLH)	2018-01-25 00:00:00
CAPTAIN (@MIL)	Disapprove, not specified below	ZIMBABWE (ZWE@ OPP LEG AGR MED COP GOV CVL BUS EDU MIL JUD ELI LAB HLH)	2018-01-25 00:00:00
MACEDONIAN (MKD@ LEG MED COP GOV CVL JUD LAB)	Engage in negotiation	MACEDONIA (MKD@ LEG MED COP CRM GOV CVL JUD LAB)	2018-01-25 00:00:00
MACEDONIA (MKD@ LEG MED COP CRM GOV CVL JUD LAB)	Engage in negotiation	MACEDONIAN (MKD@ LEG MED COP GOV CVL JUD LAB)	2018-01-25 00:00:00
MACEDONIAN (MKD@ LEG MED COP GOV CVL JUD LAB)	Engage in negotiation	WORLD ECONOMIC FORUM (@NGO)	2018-01-25 00:00:00
YAMANA GOLD (CAN@MNC)	Sign formal agreement	BRAZIL (BRA@ REF LEG AGR MED COP CRM GOV CVL BUS EDU MIL JUD ELI LAB HLH)	2018-01-25 00:00:00
YAMANA GOLD (CAN@MNC)	Sign formal agreement	MORO (@ REB)	2018-01-25 00:00:00
TELECOM ITALIA (ITA@MNC)	Praise or endorse	ITALIAN (ITA@ LEG MED COP CRM GOV CVL BUS EDU MIL JUD ELI LAB HLH)	2018-01-25 00:00:00
TELECOM ITALIA (ITA@MNC)	Praise or endorse	ITALY (ITA@ IGO OPP LEG MED COP CRM GOV CVL HRI BUS EDU MIL JUD ELI LAB HLH)	2018-01-25 00:00:00
MITSUBISHI (JPN@MNC)	Host a visit	INVESTOR (@BUS)	2018-01-25 00:00:00
MITSUBISHI (JPN@MNC)	Host a visit	PRESIDENT (@GOV)	2018-01-25 00:00:00
MITSUBISHI (JPN@MNC)	Engage in negotiation	PRESIDENT (@GOV)	2018-01-25 00:00:00
SAMSUNG (KOR@MNC)	Criticize or denounce	PRESIDENT (@GOV)	2018-01-25 00:00:00
ARMY (@MIL)	Engage in political dissent, not specified below	NEW YORK (USA@ OPP REF LEG SPY AGR MED COP CRM GOV CVL BUS EDU MIL JUD ELI LAB HLH)	2018-01-25 00:00:00
MARINE CORP (@MIL)	Express intent to cooperate, not specified below	HAWAII (USA@ REB LEG MED COP CRM GOV CVL BUS EDU MIL JUD ELI LAB)	2018-01-25 00:00:00
MEXICO (MEX@ OPP LEG SPY AGR MED COP CRM GOV CVL HRI BUS EDU MIL JUD UAF ELI LAB HLH)	Consult, not specified below	CANADIAN (CAN@ OPP LEG MED COP CRM GOV CVL UAF BUS EDU MIL JUD ELI LAB HLH)	2018-01-25 00:00:00
ARMED FORCES (@MIL)	Consult, not specified below	MURRAY (AUS@ LEG MED COP GOV BUS EDU MIL JUD SPY)	2018-01-25 00:00:00
MILITARY (@MIL)	Engage in diplomatic cooperation, not specified below	CHINESE (CHN@ IGO REB OPP LEG SPY MED COP CRM GOV CVL HRI BUS EDU MIL JUD ELI LAB HLH)	2018-01-25 00:00:00
MILITARY (@MIL)	Praise or endorse	CHINESE (CHN@ IGO REB OPP LEG SPY MED COP CRM GOV CVL HRI BUS EDU MIL JUD ELI LAB HLH)	2018-01-25 00:00:00
MILITARY FORCE (@MIL)	Destroy property	CAMEROON (CMR@ REB OPP REF LEG SEP AGR MED COP GOV CVL UAF BUS EDU MIL JUD ELI LAB)	2018-01-25 00:00:00
ARMY (@MIL)	Use conventional military force, not specified below	POLICE PERSONNEL (@COP)	2018-01-25 00:00:00
MILITARY (@MIL)	Investigate, not specified below	CITIZEN (@CVL)	2018-01-25 00:00:00
SPECIAL FORCES (@MIL)	Host a visit	DEPARTMENT OF DEFENSE (@GOV)	2018-01-25 00:00:00
MILITARY (@MIL)	Host a visit	INDONESIA (IDN@ IGO REB OPP REF LEG SPY AGR MED COP CRM GOV CVL BUS EDU MIL JUD ELI LAB HLH)	2018-01-25 00:00:00
BORDER SECURITY (@MIL)	Make statement, not specificed below	MEXICO (MEX@ OPP LEG SPY AGR MED COP CRM GOV CVL HRI BUS EDU MIL JUD UAF ELI LAB HLH)	2018-01-25 00:00:00
BORDER SECURITY (@MIL)	Make statement, not specificed below	MEXICAN (MEX@ OPP LEG AGR MED COP CRM GOV CVL BUS EDU MIL JUD ELI LAB HLH)	2018-01-25 00:00:00
MILITARY (@MIL)	Discuss by telephone	TURKISH (TUR@ REB OPP REF LEG SPY MED COP CRM GOV CVL UAF BUS EDU MIL JUD ELI LAB HLH)	2018-01-25 00:00:00
MILITARY (@MIL)	Make statement, not specificed below	UNITED STATES (USA@ OPP CRM CVL RAD JUD SET ELI LAB AGR EDU MIL REF REB ENV COP HRI BUS SPY LEG MED GOV UAF HLH)	2018-01-25 00:00:00
UNITED STATES (USA@ OPP CRM CVL RAD JUD SET ELI LAB AGR EDU MIL REF REB ENV COP HRI BUS SPY LEG MED GOV UAF HLH)	Make statement, not specificed below	HOSPITAL (@HLH)	2018-01-25 00:00:00
UNITED STATES (USA@ OPP CRM CVL RAD JUD SET ELI LAB AGR EDU MIL REF REB ENV COP HRI BUS SPY LEG MED GOV UAF HLH)	Appeal for material aid, not specified below	POLICE (@COP)	2018-01-25 00:00:00
KENTUCKY (USA@ LEG MED COP GOV CVL BUS EDU MIL JUD ELI HLH)	Make statement, not specificed below	UNITED STATES (USA@ OPP CRM CVL RAD JUD SET ELI LAB AGR EDU MIL REF REB ENV COP HRI BUS SPY LEG MED GOV UAF HLH)	2018-01-25 00:00:00
UNITED STATES (USA@ OPP CRM CVL RAD JUD SET ELI LAB AGR EDU MIL REF REB ENV COP HRI BUS SPY LEG MED GOV UAF HLH)	Make a visit	MISSOURI (USA@ LEG AGR MED COP CRM GOV CVL BUS EDU MIL JUD ELI LAB HLH)	2018-01-25 00:00:00
UNITED STATES (USA@ OPP CRM CVL RAD JUD SET ELI LAB AGR EDU MIL REF REB ENV COP HRI BUS SPY LEG MED GOV UAF HLH)	Host a visit	AUSTIN (USA@ LEG AGR MED COP GOV CVL BUS EDU MIL JUD ELI HLH)	2018-01-25 00:00:00
UNITED STATES (USA@ OPP CRM CVL RAD JUD SET ELI LAB AGR EDU MIL REF REB ENV COP HRI BUS SPY LEG MED GOV UAF HLH)	Provide economic aid	AUSTIN (USA@ LEG AGR MED COP GOV CVL BUS EDU MIL JUD ELI HLH)	2018-01-25 00:00:00
UNITED STATES (USA@ OPP CRM CVL RAD JUD SET ELI LAB AGR EDU MIL REF REB ENV COP HRI BUS SPY LEG MED GOV UAF HLH)	Reject, not specified below	CALIFORNIA (USA@ OPP LEG AGR MED COP CRM GOV CVL UAF BUS EDU MIL JUD ELI LAB HLH)	2018-01-25 00:00:00
KENTUCKY (USA@ LEG MED COP GOV CVL BUS EDU MIL JUD ELI HLH)	Fight with small arms and light weapons	UNITED STATES (USA@ OPP CRM CVL RAD JUD SET ELI LAB AGR EDU MIL REF REB ENV COP HRI BUS SPY LEG MED GOV UAF HLH)	2018-01-25 00:00:00
UNITED STATES (USA@ OPP CRM CVL RAD JUD SET ELI LAB AGR EDU MIL REF REB ENV COP HRI BUS SPY LEG MED GOV UAF HLH)	Make statement, not specificed below	THE WHITE HOUSE (USA@GOV)	2018-01-25 00:00:00
AMERICAN (USA@ REB OPP LEG SPY AGR MED COP CRM GOV CVL UAF BUS EDU MIL JUD SET ELI LAB HLH)	Use conventional military force, not specified below	UNITED STATES (USA@ OPP CRM CVL RAD JUD SET ELI LAB AGR EDU MIL REF REB ENV COP HRI BUS SPY LEG MED GOV UAF HLH)	2018-01-25 00:00:00
UNITED STATES (USA@ OPP CRM CVL RAD JUD SET ELI LAB AGR EDU MIL REF REB ENV COP HRI BUS SPY LEG MED GOV UAF HLH)	Make optimistic comment	THE WHITE HOUSE (USA@GOV)	2018-01-25 00:00:00
MISSOURI (USA@ LEG AGR MED COP CRM GOV CVL BUS EDU MIL JUD ELI LAB HLH)	Make an appeal or request, not specified below	UNITED STATES (USA@ OPP CRM CVL RAD JUD SET ELI LAB AGR EDU MIL REF REB ENV COP HRI BUS SPY LEG MED GOV UAF HLH)	2018-01-25 00:00:00
KENTUCKY (USA@ LEG MED COP GOV CVL BUS EDU MIL JUD ELI HLH)	Consult, not specified below	UNITED STATES (USA@ OPP CRM CVL RAD JUD SET ELI LAB AGR EDU MIL REF REB ENV COP HRI BUS SPY LEG MED GOV UAF HLH)	2018-01-25 00:00:00
UNITED STATES (USA@ OPP CRM CVL RAD JUD SET ELI LAB AGR EDU MIL REF REB ENV COP HRI BUS SPY LEG MED GOV UAF HLH)	Make a visit	THE WHITE HOUSE (USA@GOV)	2018-01-25 00:00:00
LOS ANGELES (USA@ REB OPP LEG MED COP CRM GOV CVL BUS EDU JUD ELI LAB HLH)	Criticize or denounce	THE WHITE HOUSE (USA@GOV)	2018-01-25 00:00:00
THE US (USA@ OPP CRM CVL JUD ELI LAB EDU MIL REF REB IMG COP HRI BUS SPY LEG MED GOV UAF HLH)	Reject, not specified below	UNITED STATES (USA@ OPP CRM CVL RAD JUD SET ELI LAB AGR EDU MIL REF REB ENV COP HRI BUS SPY LEG MED GOV UAF HLH)	2018-01-25 00:00:00
LOS ANGELES (USA@ REB OPP LEG MED COP CRM GOV CVL BUS EDU JUD ELI LAB HLH)	Make optimistic comment	THE WHITE HOUSE (USA@GOV)	2018-01-25 00:00:00
NEW ORLEANS (USA@ OPP MED COP GOV CVL BUS EDU JUD ELI HLH)	Reject proposal to meet, discuss, negotiate	THE WHITE HOUSE (USA@GOV)	2018-01-25 00:00:00
WASHINGTON (USA@ OPP LEG SPY MED COP CRM GOV CVL BUS EDU MIL JUD SET ELI LAB HLH)	Use conventional military force, not specified below	UNITED STATES (USA@ OPP CRM CVL RAD JUD SET ELI LAB AGR EDU MIL REF REB ENV COP HRI BUS SPY LEG MED GOV UAF HLH)	2018-01-25 00:00:00
MASSACHUSETTS (USA@ LEG MED COP GOV CVL BUS EDU MIL JUD ELI HLH)	Ease administrative sanctions, not specified below	UNITED STATES (USA@ OPP CRM CVL RAD JUD SET ELI LAB AGR EDU MIL REF REB ENV COP HRI BUS SPY LEG MED GOV UAF HLH)	2018-01-25 00:00:00
CALIFORNIA (USA@ OPP LEG AGR MED COP CRM GOV CVL UAF BUS EDU MIL JUD ELI LAB HLH)	Investigate, not specified below	INTELLIGENCE (@SPY)	2018-01-25 00:00:00
UNITED STATES (USA@ OPP CRM CVL RAD JUD SET ELI LAB AGR EDU MIL REF REB ENV COP HRI BUS SPY LEG MED GOV UAF HLH)	Make a visit	SWEDEN (SWE@ OPP LEG MED COP CRM GOV CVL HRI BUS EDU MIL JUD ELI LAB HLH)	2018-01-25 00:00:00
WASHINGTON (USA@ OPP LEG SPY MED COP CRM GOV CVL BUS EDU MIL JUD SET ELI LAB HLH)	Make pessimistic comment	SYRIA (SYR@ OPP CRM CVL RAD JUD ELI LAB AGR EDU MIL REF IGO REB COP BUS SPY LEG MED GOV UAF HLH)	2018-01-25 00:00:00
THE US (USA@ OPP CRM CVL JUD ELI LAB EDU MIL REF REB IMG COP HRI BUS SPY LEG MED GOV UAF HLH)	Mobilize or increase armed forces	SYRIA (SYR@ OPP CRM CVL RAD JUD ELI LAB AGR EDU MIL REF IGO REB COP BUS SPY LEG MED GOV UAF HLH)	2018-01-25 00:00:00
UNITED STATES (USA@ OPP CRM CVL RAD JUD SET ELI LAB AGR EDU MIL REF REB ENV COP HRI BUS SPY LEG MED GOV UAF HLH)	Make an appeal or request, not specified below	TURKEY (TUR@ OPP CRM CVL JUD SET ELI LAB SEP AGR EDU MIL REF REB ENV COP BUS SPY LEG MED GOV UAF HLH)	2018-01-25 00:00:00
WASHINGTON (USA@ OPP LEG SPY MED COP CRM GOV CVL BUS EDU MIL JUD SET ELI LAB HLH)	Use conventional military force, not specified below	AMERICAN (USA@ REB OPP LEG SPY AGR MED COP CRM GOV CVL UAF BUS EDU MIL JUD SET ELI LAB HLH)	2018-01-25 00:00:00
THE US (USA@ OPP CRM CVL JUD ELI LAB EDU MIL REF REB IMG COP HRI BUS SPY LEG MED GOV UAF HLH)	Praise or endorse	TURKEY (TUR@ OPP CRM CVL JUD SET ELI LAB SEP AGR EDU MIL REF REB ENV COP BUS SPY LEG MED GOV UAF HLH)	2018-01-25 00:00:00
GREENVILLE (USA@ MED COP GOV BUS EDU JUD HLH)	Make statement, not specificed below	SOUTH CAROLINA (USA@ LEG AGR COP GOV CVL BUS EDU MIL JUD ELI LAB HLH)	2018-01-25 00:00:00
GREENVILLE (USA@ MED COP GOV BUS EDU JUD HLH)	Make statement, not specificed below	UNITED STATES (USA@ OPP CRM CVL RAD JUD SET ELI LAB AGR EDU MIL REF REB ENV COP HRI BUS SPY LEG MED GOV UAF HLH)	2018-01-25 00:00:00
SAN DIEGO (USA@ LEG COP GOV CVL BUS EDU MIL JUD ELI HLH)	Reject accusation, deny responsibility	UNITED STATES (USA@ OPP CRM CVL RAD JUD SET ELI LAB AGR EDU MIL REF REB ENV COP HRI BUS SPY LEG MED GOV UAF HLH)	2018-01-25 00:00:00
NORTH CAROLINA (USA@ OPP LEG AGR MED COP GOV CVL BUS EDU MIL JUD ELI LAB HLH)	Accuse, not specified below	UNITED STATES (USA@ OPP CRM CVL RAD JUD SET ELI LAB AGR EDU MIL REF REB ENV COP HRI BUS SPY LEG MED GOV UAF HLH)	2018-01-25 00:00:00
SOUTH CAROLINA (USA@ LEG AGR COP GOV CVL BUS EDU MIL JUD ELI LAB HLH)	Fight with small arms and light weapons	UNITED STATES (USA@ OPP CRM CVL RAD JUD SET ELI LAB AGR EDU MIL REF REB ENV COP HRI BUS SPY LEG MED GOV UAF HLH)	2018-01-25 00:00:00
NORTH CAROLINA (USA@ OPP LEG AGR MED COP GOV CVL BUS EDU MIL JUD ELI LAB HLH)	Fight with small arms and light weapons	UNITED STATES (USA@ OPP CRM CVL RAD JUD SET ELI LAB AGR EDU MIL REF REB ENV COP HRI BUS SPY LEG MED GOV UAF HLH)	2018-01-25 00:00:00
A US (USA@ LEG SPY MED COP GOV CVL BUS EDU MIL JUD ELI HLH)	Make a visit	TURKEY (TUR@ OPP CRM CVL JUD SET ELI LAB SEP AGR EDU MIL REF REB ENV COP BUS SPY LEG MED GOV UAF HLH)	2018-01-25 00:00:00
NEW ORLEANS (USA@ OPP MED COP GOV CVL BUS EDU JUD ELI HLH)	Reject proposal to meet, discuss, negotiate	NEW YORK CITY (USA@ LEG SPY MED COP GOV CVL BUS EDU JUD ELI LAB HLH)	2018-01-25 00:00:00
CHICAGO (USA@ OPP LEG SPY MED COP CRM GOV CVL BUS EDU MIL JUD ELI LAB HLH)	Threaten, not specified below	UNITED STATES (USA@ OPP CRM CVL RAD JUD SET ELI LAB AGR EDU MIL REF REB ENV COP HRI BUS SPY LEG MED GOV UAF HLH)	2018-01-25 00:00:00
SEATTLE (USA@ SPY MED COP CRM GOV CVL BUS EDU JUD ELI LAB HLH)	Threaten with military force, not specified below	UNITED STATES (USA@ OPP CRM CVL RAD JUD SET ELI LAB AGR EDU MIL REF REB ENV COP HRI BUS SPY LEG MED GOV UAF HLH)	2018-01-25 00:00:00
AMERICAN (USA@ REB OPP LEG SPY AGR MED COP CRM GOV CVL UAF BUS EDU MIL JUD SET ELI LAB HLH)	Demand, not specified below	EUROPE (EUR@ REF LEG SPY AGR MED COP GOV CVL BUS EDU MIL ELI LAB HLH)	2018-01-25 00:00:00
UNITED STATES (USA@ OPP CRM CVL RAD JUD SET ELI LAB AGR EDU MIL REF REB ENV COP HRI BUS SPY LEG MED GOV UAF HLH)	Investigate, not specified below	PUBLICATION (@MED)	2018-01-25 00:00:00
UNITED STATES (USA@ OPP CRM CVL RAD JUD SET ELI LAB AGR EDU MIL REF REB ENV COP HRI BUS SPY LEG MED GOV UAF HLH)	Bring lawsuit against	LOS ANGELES (USA@ REB OPP LEG MED COP CRM GOV CVL BUS EDU JUD ELI LAB HLH)	2018-01-25 00:00:00
DETROIT (USA@ OPP LEG MED COP CRM GOV CVL BUS EDU JUD ELI HLH)	Occupy territory	AUTHORITIES (@GOV)	2018-01-25 00:00:00
MARYLAND (USA@ LEG AGR COP GOV CVL BUS EDU JUD ELI LAB HLH)	Make statement, not specificed below	ZIMBABWE (ZWE@ OPP LEG AGR MED COP GOV CVL BUS EDU MIL JUD ELI LAB HLH)	2018-01-25 00:00:00
FIRST STATE (USA@ LEG MED COP GOV BUS)	Make a visit	SCHOOL (@EDU)	2018-01-25 00:00:00
UNITED STATES (USA@ OPP CRM CVL RAD JUD SET ELI LAB AGR EDU MIL REF REB ENV COP HRI BUS SPY LEG MED GOV UAF HLH)	Provide aid, not specified below	UNIVERSITY (@EDU)	2018-01-25 00:00:00
UNITED STATES (USA@ OPP CRM CVL RAD JUD SET ELI LAB AGR EDU MIL REF REB ENV COP HRI BUS SPY LEG MED GOV UAF HLH)	Arrest, detain	NEBRASKA (USA@ OPP LEG AGR MED COP GOV CVL BUS EDU JUD HLH)	2018-01-25 00:00:00
UNITED STATES (USA@ OPP CRM CVL RAD JUD SET ELI LAB AGR EDU MIL REF REB ENV COP HRI BUS SPY LEG MED GOV UAF HLH)	Make optimistic comment	EMPLOYEE (@LAB)	2018-01-25 00:00:00
AMERICAN (USA@ REB OPP LEG SPY AGR MED COP CRM GOV CVL UAF BUS EDU MIL JUD SET ELI LAB HLH)	Make optimistic comment	NORTH KOREA (PRK@ OPP REF LEG AGR MED COP GOV CVL BUS EDU MIL JUD ELI LAB)	2018-01-25 00:00:00
UNITED STATES (USA@ OPP CRM CVL RAD JUD SET ELI LAB AGR EDU MIL REF REB ENV COP HRI BUS SPY LEG MED GOV UAF HLH)	Make optimistic comment	NORTH KOREA (PRK@ OPP REF LEG AGR MED COP GOV CVL BUS EDU MIL JUD ELI LAB)	2018-01-25 00:00:00
UNITED STATES (USA@ OPP CRM CVL RAD JUD SET ELI LAB AGR EDU MIL REF REB ENV COP HRI BUS SPY LEG MED GOV UAF HLH)	Make an appeal or request, not specified below	COMMUNITY (@CVL)	2018-01-25 00:00:00
UNITED STATES (USA@ OPP CRM CVL RAD JUD SET ELI LAB AGR EDU MIL REF REB ENV COP HRI BUS SPY LEG MED GOV UAF HLH)	Engage in negotiation	VIETNAM (VNM@ OPP LEG AGR MED COP GOV CVL BUS EDU MIL JUD ELI SPY)	2018-01-25 00:00:00
UNITED STATES (USA@ OPP CRM CVL RAD JUD SET ELI LAB AGR EDU MIL REF REB ENV COP HRI BUS SPY LEG MED GOV UAF HLH)	Host a visit	VIETNAM (VNM@ OPP LEG AGR MED COP GOV CVL BUS EDU MIL JUD ELI SPY)	2018-01-25 00:00:00
HAWAII (USA@ REB LEG MED COP CRM GOV CVL BUS EDU MIL JUD ELI LAB)	Host a visit	VIETNAM (VNM@ OPP LEG AGR MED COP GOV CVL BUS EDU MIL JUD ELI SPY)	2018-01-25 00:00:00
UNITED STATES (USA@ OPP CRM CVL RAD JUD SET ELI LAB AGR EDU MIL REF REB ENV COP HRI BUS SPY LEG MED GOV UAF HLH)	Reduce relations, not specified below	OBAMA (USA@GOV)	2018-01-25 00:00:00
UTAH (USA@ ENV REF LEG AGR MED COP CRM GOV CVL BUS EDU MIL JUD ELI LAB HLH)	Make pessimistic comment	UNITED STATES (USA@ OPP CRM CVL RAD JUD SET ELI LAB AGR EDU MIL REF REB ENV COP HRI BUS SPY LEG MED GOV UAF HLH)	2018-01-25 00:00:00
NORTH CAROLINA (USA@ OPP LEG AGR MED COP GOV CVL BUS EDU MIL JUD ELI LAB HLH)	Consider policy option	AMERICAN CIVIL LIBERTIES UNION (USA@HRI)	2018-01-25 00:00:00
KANSAS (USA@ LEG AGR COP GOV CVL BUS EDU MIL JUD ELI HLH)	Use conventional military force, not specified below	UNITED STATES (USA@ OPP CRM CVL RAD JUD SET ELI LAB AGR EDU MIL REF REB ENV COP HRI BUS SPY LEG MED GOV UAF HLH)	2018-01-25 00:00:00
FLORIDA (USA@ ENV OPP LEG MED COP CRM GOV CVL BUS EDU MIL JUD ELI LAB HLH)	Make an appeal or request, not specified below	UNITED STATES (USA@ OPP CRM CVL RAD JUD SET ELI LAB AGR EDU MIL REF REB ENV COP HRI BUS SPY LEG MED GOV UAF HLH)	2018-01-25 00:00:00
KANSAS (USA@ LEG AGR COP GOV CVL BUS EDU MIL JUD ELI HLH)	Praise or endorse	UNITED STATES (USA@ OPP CRM CVL RAD JUD SET ELI LAB AGR EDU MIL REF REB ENV COP HRI BUS SPY LEG MED GOV UAF HLH)	2018-01-25 00:00:00
UNITED STATES (USA@ OPP CRM CVL RAD JUD SET ELI LAB AGR EDU MIL REF REB ENV COP HRI BUS SPY LEG MED GOV UAF HLH)	Make optimistic comment	THE ASSOCIATED PRESS (USA@MED)	2018-01-25 00:00:00
FLORIDA (USA@ ENV OPP LEG MED COP CRM GOV CVL BUS EDU MIL JUD ELI LAB HLH)	Host a visit	THE ASSOCIATED PRESS (USA@MED)	2018-01-25 00:00:00
UNITED STATES (USA@ OPP CRM CVL RAD JUD SET ELI LAB AGR EDU MIL REF REB ENV COP HRI BUS SPY LEG MED GOV UAF HLH)	Host a visit	PUERTO RICO (USA@ LEG MED COP GOV CVL BUS EDU MIL JUD ELI LAB HLH)	2018-01-25 00:00:00
UNITED STATES (USA@ OPP CRM CVL RAD JUD SET ELI LAB AGR EDU MIL REF REB ENV COP HRI BUS SPY LEG MED GOV UAF HLH)	Make a visit	VIETNAM (VNM@ OPP LEG AGR MED COP GOV CVL BUS EDU MIL JUD ELI SPY)	2018-01-25 00:00:00
UNITED STATES (USA@ OPP CRM CVL RAD JUD SET ELI LAB AGR EDU MIL REF REB ENV COP HRI BUS SPY LEG MED GOV UAF HLH)	Praise or endorse	INTELLIGENCE (@SPY)	2018-01-25 00:00:00
NEW YORK (USA@ OPP REF LEG SPY AGR MED COP CRM GOV CVL BUS EDU MIL JUD ELI LAB HLH)	Make a visit	PROFESSOR (@EDU)	2018-01-25 00:00:00
UNITED STATES (USA@ OPP CRM CVL RAD JUD SET ELI LAB AGR EDU MIL REF REB ENV COP HRI BUS SPY LEG MED GOV UAF HLH)	Make statement, not specificed below	OPERATIVE (@SPY)	2018-01-25 00:00:00
UNITED STATES (USA@ OPP CRM CVL RAD JUD SET ELI LAB AGR EDU MIL REF REB ENV COP HRI BUS SPY LEG MED GOV UAF HLH)	Threaten, not specified below	MOSCOW (RUS@ LEG SPY MED COP GOV CVL BUS EDU JUD ELI HLH)	2018-01-25 00:00:00
CHARLOTTE (USA@ LEG MED COP CRM GOV CVL BUS EDU JUD ELI LAB HLH)	Make a visit	MEDIA (@MED)	2018-01-25 00:00:00
WASHINGTON (USA@ OPP LEG SPY MED COP CRM GOV CVL BUS EDU MIL JUD SET ELI LAB HLH)	Make a visit	PUBLISHER (@MED)	2018-01-25 00:00:00
UNITED STATES (USA@ OPP CRM CVL RAD JUD SET ELI LAB AGR EDU MIL REF REB ENV COP HRI BUS SPY LEG MED GOV UAF HLH)	Make a visit	MEDIA (@MED)	2018-01-25 00:00:00
UNITED STATES (USA@ OPP CRM CVL RAD JUD SET ELI LAB AGR EDU MIL REF REB ENV COP HRI BUS SPY LEG MED GOV UAF HLH)	Make a visit	JOURNALIST (@MED)	2018-01-25 00:00:00
UNITED STATES (USA@ OPP CRM CVL RAD JUD SET ELI LAB AGR EDU MIL REF REB ENV COP HRI BUS SPY LEG MED GOV UAF HLH)	Host a visit	PUBLISHER (@MED)	2018-01-25 00:00:00
UNITED STATES (USA@ OPP CRM CVL RAD JUD SET ELI LAB AGR EDU MIL REF REB ENV COP HRI BUS SPY LEG MED GOV UAF HLH)	Host a visit	MEDIA (@MED)	2018-01-25 00:00:00
UNITED STATES (USA@ OPP CRM CVL RAD JUD SET ELI LAB AGR EDU MIL REF REB ENV COP HRI BUS SPY LEG MED GOV UAF HLH)	Praise or endorse	WEBSITE (@MED)	2018-01-25 00:00:00
UNITED STATES (USA@ OPP CRM CVL RAD JUD SET ELI LAB AGR EDU MIL REF REB ENV COP HRI BUS SPY LEG MED GOV UAF HLH)	Consult, not specified below	GAZETTE (@MED)	2018-01-25 00:00:00
WASHINGTON (USA@ OPP LEG SPY MED COP CRM GOV CVL BUS EDU MIL JUD SET ELI LAB HLH)	Provide aid, not specified below	WRITER (@MED)	2018-01-25 00:00:00
UNITED STATES (USA@ OPP CRM CVL RAD JUD SET ELI LAB AGR EDU MIL REF REB ENV COP HRI BUS SPY LEG MED GOV UAF HLH)	Yield, not specified below	JOURNALIST (@MED)	2018-01-25 00:00:00
UNITED STATES (USA@ OPP CRM CVL RAD JUD SET ELI LAB AGR EDU MIL REF REB ENV COP HRI BUS SPY LEG MED GOV UAF HLH)	Accuse, not specified below	WEB SITE (@MED)	2018-01-25 00:00:00
UNITED STATES (USA@ OPP CRM CVL RAD JUD SET ELI LAB AGR EDU MIL REF REB ENV COP HRI BUS SPY LEG MED GOV UAF HLH)	Make optimistic comment	MEXICO (MEX@ OPP LEG SPY AGR MED COP CRM GOV CVL HRI BUS EDU MIL JUD UAF ELI LAB HLH)	2018-01-25 00:00:00
LOS ANGELES (USA@ REB OPP LEG MED COP CRM GOV CVL BUS EDU JUD ELI LAB HLH)	Yield, not specified below	MEXICO (MEX@ OPP LEG SPY AGR MED COP CRM GOV CVL HRI BUS EDU MIL JUD UAF ELI LAB HLH)	2018-01-25 00:00:00
UNITED STATES (USA@ OPP CRM CVL RAD JUD SET ELI LAB AGR EDU MIL REF REB ENV COP HRI BUS SPY LEG MED GOV UAF HLH)	Retreat or surrender militarily	MEXICO (MEX@ OPP LEG SPY AGR MED COP CRM GOV CVL HRI BUS EDU MIL JUD UAF ELI LAB HLH)	2018-01-25 00:00:00
UNITED STATES (USA@ OPP CRM CVL RAD JUD SET ELI LAB AGR EDU MIL REF REB ENV COP HRI BUS SPY LEG MED GOV UAF HLH)	Provide economic aid	GAZETTE (@MED)	2018-01-25 00:00:00
AMERICAN (USA@ REB OPP LEG SPY AGR MED COP CRM GOV CVL UAF BUS EDU MIL JUD SET ELI LAB HLH)	Consult, not specified below	MEDIA (@MED)	2018-01-25 00:00:00
CALIFORNIA (USA@ OPP LEG AGR MED COP CRM GOV CVL UAF BUS EDU MIL JUD ELI LAB HLH)	Praise or endorse	SENATE (@LEG)	2018-01-25 00:00:00
VIRGINIA (USA@ IGO REB LEG MED COP CRM GOV CVL HRI BUS EDU MIL JUD SET ELI LAB HLH)	Praise or endorse	SENATE (@LEG)	2018-01-25 00:00:00
UNITED STATES (USA@ OPP CRM CVL RAD JUD SET ELI LAB AGR EDU MIL REF REB ENV COP HRI BUS SPY LEG MED GOV UAF HLH)	Praise or endorse	SENATOR (@LEG)	2018-01-25 00:00:00
MONTANA (USA@ LEG AGR MED COP GOV CVL UAF BUS EDU MIL JUD ELI HLH)	Provide economic aid	CONGRESS (@LEG)	2018-01-25 00:00:00
UNITED STATES (USA@ OPP CRM CVL RAD JUD SET ELI LAB AGR EDU MIL REF REB ENV COP HRI BUS SPY LEG MED GOV UAF HLH)	Yield, not specified below	SENATE (@LEG)	2018-01-25 00:00:00
WASHINGTON (USA@ OPP LEG SPY MED COP CRM GOV CVL BUS EDU MIL JUD SET ELI LAB HLH)	Investigate, not specified below	SENATE (@LEG)	2018-01-25 00:00:00
BOSTON (USA@ OPP MED COP CRM GOV CVL BUS EDU JUD ELI LAB HLH)	Consult, not specified below	MEDIA (@MED)	2018-01-25 00:00:00
UNITED STATES (USA@ OPP CRM CVL RAD JUD SET ELI LAB AGR EDU MIL REF REB ENV COP HRI BUS SPY LEG MED GOV UAF HLH)	Use conventional military force, not specified below	SENATE (@LEG)	2018-01-25 00:00:00
UNITED STATES (USA@ OPP CRM CVL RAD JUD SET ELI LAB AGR EDU MIL REF REB ENV COP HRI BUS SPY LEG MED GOV UAF HLH)	Arrest, detain	MALE (MDV@ REB OPP REF LEG AGR MED COP CRM GOV CVL BUS EDU MIL JUD SET ELI LAB HLH)	2018-01-25 00:00:00
MAINE (USA@ LEG MED COP GOV CVL BUS EDU JUD ELI REF HLH)	Make statement, not specificed below	NEWSPAPER (@MED)	2018-01-25 00:00:00
UNITED STATES (USA@ OPP CRM CVL RAD JUD SET ELI LAB AGR EDU MIL REF REB ENV COP HRI BUS SPY LEG MED GOV UAF HLH)	Make optimistic comment	MAGAZINE (@MED)	2018-01-25 00:00:00
UNITED STATES (USA@ OPP CRM CVL RAD JUD SET ELI LAB AGR EDU MIL REF REB ENV COP HRI BUS SPY LEG MED GOV UAF HLH)	Make optimistic comment	TELEVISION (@MED)	2018-01-25 00:00:00
UNITED STATES (USA@ OPP CRM CVL RAD JUD SET ELI LAB AGR EDU MIL REF REB ENV COP HRI BUS SPY LEG MED GOV UAF HLH)	Engage in symbolic act	MEDIA (@MED)	2018-01-25 00:00:00
SAN DIEGO (USA@ LEG COP GOV CVL BUS EDU MIL JUD ELI HLH)	Make an appeal or request, not specified below	MAGAZINE (@MED)	2018-01-25 00:00:00
UNITED STATES (USA@ OPP CRM CVL RAD JUD SET ELI LAB AGR EDU MIL REF REB ENV COP HRI BUS SPY LEG MED GOV UAF HLH)	Consult, not specified below	WEBSITE (@MED)	2018-01-25 00:00:00
UNITED STATES (USA@ OPP CRM CVL RAD JUD SET ELI LAB AGR EDU MIL REF REB ENV COP HRI BUS SPY LEG MED GOV UAF HLH)	Provide economic aid	MALE (MDV@ REB OPP REF LEG AGR MED COP CRM GOV CVL BUS EDU MIL JUD SET ELI LAB HLH)	2018-01-25 00:00:00
UNITED STATES (USA@ OPP CRM CVL RAD JUD SET ELI LAB AGR EDU MIL REF REB ENV COP HRI BUS SPY LEG MED GOV UAF HLH)	Make statement, not specificed below	MEXICAN (MEX@ OPP LEG AGR MED COP CRM GOV CVL BUS EDU MIL JUD ELI LAB HLH)	2018-01-25 00:00:00
UNITED STATES (USA@ OPP CRM CVL RAD JUD SET ELI LAB AGR EDU MIL REF REB ENV COP HRI BUS SPY LEG MED GOV UAF HLH)	Make statement, not specificed below	BORDER SECURITY (@MIL)	2018-01-25 00:00:00
WASHINGTON (USA@ OPP LEG SPY MED COP CRM GOV CVL BUS EDU MIL JUD SET ELI LAB HLH)	Make statement, not specificed below	BORDER SECURITY (@MIL)	2018-01-25 00:00:00
UNITED STATES (USA@ OPP CRM CVL RAD JUD SET ELI LAB AGR EDU MIL REF REB ENV COP HRI BUS SPY LEG MED GOV UAF HLH)	Consult, not specified below	NORTH KOREA (PRK@ OPP REF LEG AGR MED COP GOV CVL BUS EDU MIL JUD ELI LAB)	2018-01-25 00:00:00
UNITED STATES (USA@ OPP CRM CVL RAD JUD SET ELI LAB AGR EDU MIL REF REB ENV COP HRI BUS SPY LEG MED GOV UAF HLH)	Make pessimistic comment	CLERGY (@ JUD LEG)	2018-01-25 00:00:00
UNITED STATES (USA@ OPP CRM CVL RAD JUD SET ELI LAB AGR EDU MIL REF REB ENV COP HRI BUS SPY LEG MED GOV UAF HLH)	Criticize or denounce	RELIGION (@ REB EDU MED)	2018-01-25 00:00:00
ALABAMA (USA@ OPP LEG AGR MED COP CRM GOV CVL BUS EDU MIL JUD ELI LAB HLH)	Arrest, detain	CLERGYMEN (@)	2018-01-25 00:00:00
UNITED STATES (USA@ OPP CRM CVL RAD JUD SET ELI LAB AGR EDU MIL REF REB ENV COP HRI BUS SPY LEG MED GOV UAF HLH)	Make an appeal or request, not specified below	RUSSIA (RUS@ OPP CRM CVL JUD ELI LAB SEP AGR EDU MIL REF IGO REB COP HRI BUS SPY LEG MED GOV UAF HLH)	2018-01-25 00:00:00
UNITED STATES (USA@ OPP CRM CVL RAD JUD SET ELI LAB AGR EDU MIL REF REB ENV COP HRI BUS SPY LEG MED GOV UAF HLH)	Make a visit	RUSSIA (RUS@ OPP CRM CVL JUD ELI LAB SEP AGR EDU MIL REF IGO REB COP HRI BUS SPY LEG MED GOV UAF HLH)	2018-01-25 00:00:00
UNITED STATES (USA@ OPP CRM CVL RAD JUD SET ELI LAB AGR EDU MIL REF REB ENV COP HRI BUS SPY LEG MED GOV UAF HLH)	Return, release, not specified below	RUSSIA (RUS@ OPP CRM CVL JUD ELI LAB SEP AGR EDU MIL REF IGO REB COP HRI BUS SPY LEG MED GOV UAF HLH)	2018-01-25 00:00:00
UNITED STATES (USA@ OPP CRM CVL RAD JUD SET ELI LAB AGR EDU MIL REF REB ENV COP HRI BUS SPY LEG MED GOV UAF HLH)	Investigate, not specified below	RUSSIA (RUS@ OPP CRM CVL JUD ELI LAB SEP AGR EDU MIL REF IGO REB COP HRI BUS SPY LEG MED GOV UAF HLH)	2018-01-25 00:00:00
UNITED STATES (USA@ OPP CRM CVL RAD JUD SET ELI LAB AGR EDU MIL REF REB ENV COP HRI BUS SPY LEG MED GOV UAF HLH)	Investigate, not specified below	RUSSIAN (RUS@ REB OPP LEG SEP SPY MED COP CRM GOV CVL HRI BUS EDU MIL JUD UAF ELI LAB HLH)	2018-01-25 00:00:00
WASHINGTON (USA@ OPP LEG SPY MED COP CRM GOV CVL BUS EDU MIL JUD SET ELI LAB HLH)	Criticize or denounce	RUSSIA (RUS@ OPP CRM CVL JUD ELI LAB SEP AGR EDU MIL REF IGO REB COP HRI BUS SPY LEG MED GOV UAF HLH)	2018-01-25 00:00:00
UNITED STATES (USA@ OPP CRM CVL RAD JUD SET ELI LAB AGR EDU MIL REF REB ENV COP HRI BUS SPY LEG MED GOV UAF HLH)	Criticize or denounce	RUSSIA (RUS@ OPP CRM CVL JUD ELI LAB SEP AGR EDU MIL REF IGO REB COP HRI BUS SPY LEG MED GOV UAF HLH)	2018-01-25 00:00:00
WASHINGTON (USA@ OPP LEG SPY MED COP CRM GOV CVL BUS EDU MIL JUD SET ELI LAB HLH)	Threaten, not specified below	MOSCOW (RUS@ LEG SPY MED COP GOV CVL BUS EDU JUD ELI HLH)	2018-01-25 00:00:00
TAMPA (USA@ OPP LEG MED COP GOV CVL BUS EDU JUD ELI LAB)	Impose administrative sanctions, not specified below	ACTIVIST (@OPP)	2018-01-25 00:00:00
UNITED STATES (USA@ OPP CRM CVL RAD JUD SET ELI LAB AGR EDU MIL REF REB ENV COP HRI BUS SPY LEG MED GOV UAF HLH)	Demonstrate or rally, not specified below	PROTESTER (@OPP)	2018-01-25 00:00:00
UNITED STATES (USA@ OPP CRM CVL RAD JUD SET ELI LAB AGR EDU MIL REF REB ENV COP HRI BUS SPY LEG MED GOV UAF HLH)	Investigate, not specified below	PRISONER (@OPP)	2018-01-25 00:00:00
UNITED STATES (USA@ OPP CRM CVL RAD JUD SET ELI LAB AGR EDU MIL REF REB ENV COP HRI BUS SPY LEG MED GOV UAF HLH)	Praise or endorse	MILITARY (@MIL)	2018-01-25 00:00:00
UNITED STATES (USA@ OPP CRM CVL RAD JUD SET ELI LAB AGR EDU MIL REF REB ENV COP HRI BUS SPY LEG MED GOV UAF HLH)	Make statement, not specificed below	DISNEY (USA@MNC)	2018-01-25 00:00:00
VIRGINIA (USA@ IGO REB LEG MED COP CRM GOV CVL HRI BUS EDU MIL JUD SET ELI LAB HLH)	Praise or endorse	GOOGLE (USA@MNC)	2018-01-25 00:00:00
WASHINGTON (USA@ OPP LEG SPY MED COP CRM GOV CVL BUS EDU MIL JUD SET ELI LAB HLH)	Investigate, not specified below	GOOGLE (USA@MNC)	2018-01-25 00:00:00
UNITED STATES (USA@ OPP CRM CVL RAD JUD SET ELI LAB AGR EDU MIL REF REB ENV COP HRI BUS SPY LEG MED GOV UAF HLH)	Make an appeal or request, not specified below	MUSLIM (@ OPP CRM CVL RAD JUD ELI LAB SEP AGR EDU MIL REF REB HRI BUS LEG MED GOV UAF HLH)	2018-01-25 00:00:00
HOUSTON (USA@ LEG AGR MED COP CRM GOV CVL BUS EDU JUD ELI LAB HLH)	Make an appeal or request, not specified below	YMCA (@NGO)	2018-01-25 00:00:00
UNITED STATES (USA@ OPP CRM CVL RAD JUD SET ELI LAB AGR EDU MIL REF REB ENV COP HRI BUS SPY LEG MED GOV UAF HLH)	Make optimistic comment	NETHERLANDS (NLD@ OPP LEG SPY AGR MED COP CRM GOV CVL UAF BUS EDU MIL JUD ELI LAB HLH)	2018-01-25 00:00:00
UNITED STATES (USA@ OPP CRM CVL RAD JUD SET ELI LAB AGR EDU MIL REF REB ENV COP HRI BUS SPY LEG MED GOV UAF HLH)	Express intent to cooperate economically	NETHERLANDS (NLD@ OPP LEG SPY AGR MED COP CRM GOV CVL UAF BUS EDU MIL JUD ELI LAB HLH)	2018-01-25 00:00:00
UNITED STATES (USA@ OPP CRM CVL RAD JUD SET ELI LAB AGR EDU MIL REF REB ENV COP HRI BUS SPY LEG MED GOV UAF HLH)	Investigate, not specified below	NETHERLANDS (NLD@ OPP LEG SPY AGR MED COP CRM GOV CVL UAF BUS EDU MIL JUD ELI LAB HLH)	2018-01-25 00:00:00
UNITED STATES (USA@ OPP CRM CVL RAD JUD SET ELI LAB AGR EDU MIL REF REB ENV COP HRI BUS SPY LEG MED GOV UAF HLH)	Make an appeal or request, not specified below	NORWEGIAN (NOR@ LEG MED GOV CVL BUS EDU MIL JUD ELI)	2018-01-25 00:00:00
UNITED STATES (USA@ OPP CRM CVL RAD JUD SET ELI LAB AGR EDU MIL REF REB ENV COP HRI BUS SPY LEG MED GOV UAF HLH)	Consult, not specified below	NORWEGIAN (NOR@ LEG MED GOV CVL BUS EDU MIL JUD ELI)	2018-01-25 00:00:00
UNITED STATES (USA@ OPP CRM CVL RAD JUD SET ELI LAB AGR EDU MIL REF REB ENV COP HRI BUS SPY LEG MED GOV UAF HLH)	Host a visit	BERGEN (NOR@ COP GOV EDU JUD HLH)	2018-01-25 00:00:00
UNITED STATES (USA@ OPP CRM CVL RAD JUD SET ELI LAB AGR EDU MIL REF REB ENV COP HRI BUS SPY LEG MED GOV UAF HLH)	Arrest, detain	NORWAY (NOR@ REB OPP LEG AGR MED COP CRM GOV CVL UAF BUS EDU MIL JUD ELI REF)	2018-01-25 00:00:00
TAMPA (USA@ OPP LEG MED COP GOV CVL BUS EDU JUD ELI LAB)	Express intent to meet or negotiate	ACTIVIST (@OPP)	2018-01-25 00:00:00
WASHINGTON (USA@ OPP LEG SPY MED COP CRM GOV CVL BUS EDU MIL JUD SET ELI LAB HLH)	Investigate, not specified below	RUSSIA (RUS@ OPP CRM CVL JUD ELI LAB SEP AGR EDU MIL REF IGO REB COP HRI BUS SPY LEG MED GOV UAF HLH)	2018-01-25 00:00:00
UNITED STATES (USA@ OPP CRM CVL RAD JUD SET ELI LAB AGR EDU MIL REF REB ENV COP HRI BUS SPY LEG MED GOV UAF HLH)	Make an appeal or request, not specified below	PRESIDENT (@GOV)	2018-01-25 00:00:00
KENTUCKY (USA@ LEG MED COP GOV CVL BUS EDU MIL JUD ELI HLH)	Make an appeal or request, not specified below	PRESIDENT (@GOV)	2018-01-25 00:00:00
KENTUCKY (USA@ LEG MED COP GOV CVL BUS EDU MIL JUD ELI HLH)	Consult, not specified below	PRESIDENT (@GOV)	2018-01-25 00:00:00
SOUTH DAKOTA (USA@ LEG AGR MED COP GOV CVL BUS EDU MIL JUD ELI)	Make an appeal or request, not specified below	VOTER (@CVL)	2018-01-25 00:00:00
UNITED STATES (USA@ OPP CRM CVL RAD JUD SET ELI LAB AGR EDU MIL REF REB ENV COP HRI BUS SPY LEG MED GOV UAF HLH)	Host a visit	COMMUNITY (@CVL)	2018-01-25 00:00:00
UNITED STATES (USA@ OPP CRM CVL RAD JUD SET ELI LAB AGR EDU MIL REF REB ENV COP HRI BUS SPY LEG MED GOV UAF HLH)	Make an appeal or request, not specified below	WASHINGTON (USA@ OPP LEG SPY MED COP CRM GOV CVL BUS EDU MIL JUD SET ELI LAB HLH)	2018-01-25 00:00:00
UNITED STATES (USA@ OPP CRM CVL RAD JUD SET ELI LAB AGR EDU MIL REF REB ENV COP HRI BUS SPY LEG MED GOV UAF HLH)	Appeal for leadership change	MICHIGAN (USA@ OPP LEG AGR MED COP CRM GOV CVL UAF BUS EDU MIL JUD ELI LAB HLH)	2018-01-25 00:00:00
THE ASSOCIATED PRESS (USA@MED)	Provide aid, not specified below	KABUL (AFG@ MED COP CRM GOV CVL UAF BUS EDU MIL HLH)	2018-01-25 00:00:00
ASSOCIATED PRESS (USA@MED)	Make a visit	BOLIVIAN (BOL@ COP GOV MIL ELI)	2018-01-25 00:00:00
NEW YORK STATE (USA@ LEG COP GOV CVL BUS EDU JUD)	Demand, not specified below	COMPANIES (@BUS)	2018-01-25 00:00:00
THE ASSOCIATED PRESS (USA@MED)	Host a visit	BOLIVIA (BOL@ LEG MED COP GOV EDU JUD LAB)	2018-01-25 00:00:00
REUTERS (USA@MED)	Make a visit	DAVOS (CHE@ LEG MED COP CRM GOV CVL BUS EDU)	2018-01-25 00:00:00
REUTERS (USA@MED)	Make a visit	SWITZERLAND (CHE@ OPP LEG AGR MED COP CRM GOV CVL UAF BUS EDU MIL JUD ELI HLH)	2018-01-25 00:00:00
WALL STREET JOURNAL (USA@MED)	Make a visit	SWITZERLAND (CHE@ OPP LEG AGR MED COP CRM GOV CVL UAF BUS EDU MIL JUD ELI HLH)	2018-01-25 00:00:00
REUTERS (USA@MED)	Reduce or break diplomatic relations	DAVOS (CHE@ LEG MED COP CRM GOV CVL BUS EDU)	2018-01-25 00:00:00
ASSOCIATED PRESS (USA@MED)	Accuse, not specified below	CHINA (CHN@ OPP CRM CVL JUD SET ELI LAB SEP AGR EDU MIL REF ENV COP HRI BUS SPY LEG MED GOV UAF HLH)	2018-01-25 00:00:00
ASSOCIATED PRESS (USA@MED)	Accuse, not specified below	CHINESE (CHN@ IGO REB OPP LEG SPY MED COP CRM GOV CVL HRI BUS EDU MIL JUD ELI LAB HLH)	2018-01-25 00:00:00
ASSOCIATED PRESS (USA@MED)	Make an appeal or request, not specified below	CRIMINAL (@CRM)	2018-01-25 00:00:00
UNITED STATES (USA@ OPP CRM CVL RAD JUD SET ELI LAB AGR EDU MIL REF REB ENV COP HRI BUS SPY LEG MED GOV UAF HLH)	Make an appeal or request, not specified below	COMPANY (@BUS)	2018-01-25 00:00:00
UNITED STATES (USA@ OPP CRM CVL RAD JUD SET ELI LAB AGR EDU MIL REF REB ENV COP HRI BUS SPY LEG MED GOV UAF HLH)	Make statement, not specificed below	PRESIDENT (@GOV)	2018-01-25 00:00:00
NEW YORK STATE (USA@ LEG COP GOV CVL BUS EDU JUD)	Make an appeal or request, not specified below	COMPANIES (@BUS)	2018-01-25 00:00:00
FLORIDA (USA@ ENV OPP LEG MED COP CRM GOV CVL BUS EDU MIL JUD ELI LAB HLH)	Arrest, detain	JACKSONVILLE (USA@ MED COP GOV CVL BUS EDU MIL JUD ELI HLH)	2018-01-25 00:00:00
HOUSTON (USA@ LEG AGR MED COP CRM GOV CVL BUS EDU JUD ELI LAB HLH)	Make statement, not specificed below	UNITED STATES (USA@ OPP CRM CVL RAD JUD SET ELI LAB AGR EDU MIL REF REB ENV COP HRI BUS SPY LEG MED GOV UAF HLH)	2018-01-25 00:00:00
AMERICAN CIVIL LIBERTIES UNION (USA@HRI)	Criticize or denounce	NORTH CAROLINA (USA@ OPP LEG AGR MED COP GOV CVL BUS EDU MIL JUD ELI LAB HLH)	2018-01-25 00:00:00
AMERICAN CIVIL LIBERTIES UNION (USA@HRI)	Impose administrative sanctions, not specified below	NORTH CAROLINA (USA@ OPP LEG AGR MED COP GOV CVL BUS EDU MIL JUD ELI LAB HLH)	2018-01-25 00:00:00
UNITED STATES (USA@ OPP CRM CVL RAD JUD SET ELI LAB AGR EDU MIL REF REB ENV COP HRI BUS SPY LEG MED GOV UAF HLH)	Investigate, not specified below	POLICE (@COP)	2018-01-25 00:00:00
UNITED STATES (USA@ OPP CRM CVL RAD JUD SET ELI LAB AGR EDU MIL REF REB ENV COP HRI BUS SPY LEG MED GOV UAF HLH)	Consult, not specified below	DEPUTY (@COP)	2018-01-25 00:00:00
WASHINGTON (USA@ OPP LEG SPY MED COP CRM GOV CVL BUS EDU MIL JUD SET ELI LAB HLH)	Make an appeal or request, not specified below	SCIENTIST (@CVL)	2018-01-25 00:00:00
WASHINGTON (USA@ OPP LEG SPY MED COP CRM GOV CVL BUS EDU MIL JUD SET ELI LAB HLH)	Consult, not specified below	SCIENTIST (@CVL)	2018-01-25 00:00:00
UNITED STATES (USA@ OPP CRM CVL RAD JUD SET ELI LAB AGR EDU MIL REF REB ENV COP HRI BUS SPY LEG MED GOV UAF HLH)	Praise or endorse	ADVOCATE (@JUD)	2018-01-25 00:00:00
UNITED STATES (USA@ OPP CRM CVL RAD JUD SET ELI LAB AGR EDU MIL REF REB ENV COP HRI BUS SPY LEG MED GOV UAF HLH)	Use conventional military force, not specified below	KANSAS (USA@ LEG AGR COP GOV CVL BUS EDU MIL JUD ELI HLH)	2018-01-25 00:00:00
KANSAS (USA@ LEG AGR COP GOV CVL BUS EDU MIL JUD ELI HLH)	Arrest, detain	ATTORNEY (@JUD)	2018-01-25 00:00:00
KANSAS (USA@ LEG AGR COP GOV CVL BUS EDU MIL JUD ELI HLH)	Use conventional military force, not specified below	ATTORNEY (@JUD)	2018-01-25 00:00:00
UNITED STATES (USA@ OPP CRM CVL RAD JUD SET ELI LAB AGR EDU MIL REF REB ENV COP HRI BUS SPY LEG MED GOV UAF HLH)	Investigate, not specified below	JUDGE (@JUD)	2018-01-25 00:00:00
UNITED STATES (USA@ OPP CRM CVL RAD JUD SET ELI LAB AGR EDU MIL REF REB ENV COP HRI BUS SPY LEG MED GOV UAF HLH)	Engage in negotiation	RUSSIA (RUS@ OPP CRM CVL JUD ELI LAB SEP AGR EDU MIL REF IGO REB COP HRI BUS SPY LEG MED GOV UAF HLH)	2018-01-25 00:00:00
WASHINGTON (USA@ OPP LEG SPY MED COP CRM GOV CVL BUS EDU MIL JUD SET ELI LAB HLH)	Make an appeal or request, not specified below	UNITED STATES (USA@ OPP CRM CVL RAD JUD SET ELI LAB AGR EDU MIL REF REB ENV COP HRI BUS SPY LEG MED GOV UAF HLH)	2018-01-25 00:00:00
UNITED STATES (USA@ OPP CRM CVL RAD JUD SET ELI LAB AGR EDU MIL REF REB ENV COP HRI BUS SPY LEG MED GOV UAF HLH)	Disapprove, not specified below	FLORIDA (USA@ ENV OPP LEG MED COP CRM GOV CVL BUS EDU MIL JUD ELI LAB HLH)	2018-01-25 00:00:00
UNITED STATES (USA@ OPP CRM CVL RAD JUD SET ELI LAB AGR EDU MIL REF REB ENV COP HRI BUS SPY LEG MED GOV UAF HLH)	Reject, not specified below	FLORIDA (USA@ ENV OPP LEG MED COP CRM GOV CVL BUS EDU MIL JUD ELI LAB HLH)	2018-01-25 00:00:00
AUSTIN (USA@ LEG AGR MED COP GOV CVL BUS EDU MIL JUD ELI HLH)	Reject, not specified below	UNITED STATES (USA@ OPP CRM CVL RAD JUD SET ELI LAB AGR EDU MIL REF REB ENV COP HRI BUS SPY LEG MED GOV UAF HLH)	2018-01-25 00:00:00
UNITED STATES (USA@ OPP CRM CVL RAD JUD SET ELI LAB AGR EDU MIL REF REB ENV COP HRI BUS SPY LEG MED GOV UAF HLH)	Use unconventional violence, not specified below	ADVOCATE (@JUD)	2018-01-25 00:00:00
ASSOCIATED PRESS (USA@MED)	Provide aid, not specified below	BEIRUT (LBN@ GOV CVL HRI EDU MIL JUD LAB)	2018-01-25 00:00:00
ASSOCIATED PRESS (USA@MED)	Provide aid, not specified below	LEBANON (LBN@ OPP REF LEG SPY AGR MED COP GOV CVL UAF BUS EDU MIL JUD ELI LAB HLH)	2018-01-25 00:00:00
ASSOCIATED PRESS (USA@MED)	Provide aid, not specified below	WEST BANK (PSE@ OPP REF LEG AGR MED COP GOV CVL UAF BUS EDU JUD SET ELI LAB HLH)	2018-01-25 00:00:00
VIETNAM (VNM@ OPP LEG AGR MED COP GOV CVL BUS EDU MIL JUD ELI SPY)	Host a visit	UNITED STATES (USA@ OPP CRM CVL RAD JUD SET ELI LAB AGR EDU MIL REF REB ENV COP HRI BUS SPY LEG MED GOV UAF HLH)	2018-01-25 00:00:00
VIETNAM (VNM@ OPP LEG AGR MED COP GOV CVL BUS EDU MIL JUD ELI SPY)	Engage in negotiation	UNITED STATES (USA@ OPP CRM CVL RAD JUD SET ELI LAB AGR EDU MIL REF REB ENV COP HRI BUS SPY LEG MED GOV UAF HLH)	2018-01-25 00:00:00
YEMENI (YEM@ REB OPP LEG SEP MED COP GOV CVL HRI EDU MIL UAF ELI REF)	Make an appeal or request, not specified below	GOVERNMENT (@GOV)	2018-01-25 00:00:00
YEMEN (YEM@ REB OPP REF LEG SEP SPY AGR MED COP GOV CVL UAF BUS EDU MIL JUD LAB HLH)	Host a visit	GOVERNMENT (@GOV)	2018-01-25 00:00:00
YEMEN (YEM@ REB OPP REF LEG SEP SPY AGR MED COP GOV CVL UAF BUS EDU MIL JUD LAB HLH)	Make statement, not specificed below	THE ASSOCIATED PRESS (USA@MED)	2018-01-25 00:00:00
YEMENI (YEM@ REB OPP LEG SEP MED COP GOV CVL HRI EDU MIL UAF ELI REF)	Accuse, not specified below	YEMEN (YEM@ REB OPP REF LEG SEP SPY AGR MED COP GOV CVL UAF BUS EDU MIL JUD LAB HLH)	2018-01-25 00:00:00
JOHANNESBURG (ZAF@ LEG MED COP GOV CVL BUS EDU JUD HLH)	Use conventional military force, not specified below	DISPLACED PEOPLE (@REF)	2018-01-25 00:00:00
ZIMBABWE (ZWE@ OPP LEG AGR MED COP GOV CVL BUS EDU MIL JUD ELI LAB HLH)	Express intent to meet or negotiate	HOSPITAL (@HLH)	2018-01-25 00:00:00
ZIMBABWE (ZWE@ OPP LEG AGR MED COP GOV CVL BUS EDU MIL JUD ELI LAB HLH)	Reduce relations, not specified below	HOSPITAL (@HLH)	2018-01-25 00:00:00
GUJARATI (@ GOV CVL)	Make an appeal or request, not specified below	ADVOCATE (@JUD)	2018-01-25 00:00:00
MORO (@ REB)	Arrest, detain	PRISON (@COP)	2018-01-25 00:00:00
MORO (@ REB)	Sign formal agreement	YAMANA GOLD (CAN@MNC)	2018-01-25 00:00:00
SOUTH AFRICAN (ZAF@ OPP LEG SEP MED COP GOV CVL BUS EDU MIL JUD ELI LAB HLH)	Accuse, not specified below	AFRICA (AFR@ REB OPP REF LEG SEP AGR MED COP CRM GOV CVL BUS EDU MIL JUD ELI LAB HLH)	2018-01-25 00:00:00
VIETNAM (VNM@ OPP LEG AGR MED COP GOV CVL BUS EDU MIL JUD ELI SPY)	Make a visit	HAWAII (USA@ REB LEG MED COP CRM GOV CVL BUS EDU MIL JUD ELI LAB)	2018-01-25 00:00:00
VIETNAM (VNM@ OPP LEG AGR MED COP GOV CVL BUS EDU MIL JUD ELI SPY)	Make a visit	UNITED STATES (USA@ OPP CRM CVL RAD JUD SET ELI LAB AGR EDU MIL REF REB ENV COP HRI BUS SPY LEG MED GOV UAF HLH)	2018-01-25 00:00:00
ASSOCIATED PRESS (USA@MED)	Provide aid, not specified below	RUSSIA (RUS@ OPP CRM CVL JUD ELI LAB SEP AGR EDU MIL REF IGO REB COP HRI BUS SPY LEG MED GOV UAF HLH)	2018-01-25 00:00:00
ASSOCIATED PRESS (USA@MED)	Make an appeal or request, not specified below	SAN FRANCISCO (USA@ REB OPP MED COP CRM GOV CVL BUS EDU JUD ELI LAB HLH)	2018-01-25 00:00:00
ASSOCIATED PRESS (USA@MED)	Make an appeal or request, not specified below	VIRGINIA (USA@ IGO REB LEG MED COP CRM GOV CVL HRI BUS EDU MIL JUD SET ELI LAB HLH)	2018-01-25 00:00:00
ASSOCIATED PRESS (USA@MED)	Appeal for leadership change	VIRGINIA (USA@ IGO REB LEG MED COP CRM GOV CVL HRI BUS EDU MIL JUD SET ELI LAB HLH)	2018-01-25 00:00:00
THE ASSOCIATED PRESS (USA@MED)	Make a visit	FLORIDA (USA@ ENV OPP LEG MED COP CRM GOV CVL BUS EDU MIL JUD ELI LAB HLH)	2018-01-25 00:00:00
ASSOCIATED PRESS (USA@MED)	Provide aid, not specified below	UNITED STATES (USA@ OPP CRM CVL RAD JUD SET ELI LAB AGR EDU MIL REF REB ENV COP HRI BUS SPY LEG MED GOV UAF HLH)	2018-01-25 00:00:00
ASSOCIATED PRESS (USA@MED)	Provide aid, not specified below	KANSAS (USA@ LEG AGR COP GOV CVL BUS EDU MIL JUD ELI HLH)	2018-01-25 00:00:00
PUERTO RICO (USA@ LEG MED COP GOV CVL BUS EDU MIL JUD ELI LAB HLH)	Make a visit	UNITED STATES (USA@ OPP CRM CVL RAD JUD SET ELI LAB AGR EDU MIL REF REB ENV COP HRI BUS SPY LEG MED GOV UAF HLH)	2018-01-25 00:00:00
UNITED STATES (USA@ OPP CRM CVL RAD JUD SET ELI LAB AGR EDU MIL REF REB ENV COP HRI BUS SPY LEG MED GOV UAF HLH)	Make an appeal or request, not specified below	CUBA (CUB@ OPP LEG SPY MED COP CRM GOV CVL HRI BUS EDU MIL JUD ELI HLH)	2018-01-25 00:00:00
VIETNAM (VNM@ OPP LEG AGR MED COP GOV CVL BUS EDU MIL JUD ELI SPY)	Consult, not specified below	INDONESIA (IDN@ IGO REB OPP REF LEG SPY AGR MED COP CRM GOV CVL BUS EDU MIL JUD ELI LAB HLH)	2018-01-25 00:00:00
VIETNAM (VNM@ OPP LEG AGR MED COP GOV CVL BUS EDU MIL JUD ELI SPY)	Make a visit	INDONESIA (IDN@ IGO REB OPP REF LEG SPY AGR MED COP CRM GOV CVL BUS EDU MIL JUD ELI LAB HLH)	2018-01-25 00:00:00
VIETNAM (VNM@ OPP LEG AGR MED COP GOV CVL BUS EDU MIL JUD ELI SPY)	Make a visit	NORTH KOREA (PRK@ OPP REF LEG AGR MED COP GOV CVL BUS EDU MIL JUD ELI LAB)	2018-01-25 00:00:00
US OFFICIAL (USA@GOV)	Make optimistic comment	REUTERS (USA@MED)	2018-01-25 00:00:00
NEW YORK CITY (USA@ LEG SPY MED COP GOV CVL BUS EDU JUD ELI LAB HLH)	Reject proposal to meet, discuss, negotiate	THE WHITE HOUSE (USA@GOV)	2018-01-25 00:00:00
NEW YORK (USA@ OPP REF LEG SPY AGR MED COP CRM GOV CVL BUS EDU MIL JUD ELI LAB HLH)	Criticize or denounce	UNITED STATES (USA@ OPP CRM CVL RAD JUD SET ELI LAB AGR EDU MIL REF REB ENV COP HRI BUS SPY LEG MED GOV UAF HLH)	2018-01-25 00:00:00
THE WHITE HOUSE (USA@GOV)	Host a visit	MAYOR (@GOV)	2018-01-25 00:00:00
OVAL OFFICE (USA@GOV)	Host a visit	PRESIDENT (@GOV)	2018-01-25 00:00:00
THE WHITE HOUSE (USA@GOV)	Praise or endorse	ADMINISTRATION (@GOV)	2018-01-25 00:00:00
OBAMA (USA@GOV)	Investigate, not specified below	ADMINISTRATION (@GOV)	2018-01-25 00:00:00
THE WHITE HOUSE (USA@GOV)	Disapprove, not specified below	ADMINISTRATION (@GOV)	2018-01-25 00:00:00
NEW YORK CITY (USA@ LEG SPY MED COP GOV CVL BUS EDU JUD ELI LAB HLH)	Criticize or denounce	PRESIDENT (@GOV)	2018-01-25 00:00:00
NASA (USA@GOV)	Make a visit	SPACE AGENCY (@GOV)	2018-01-25 00:00:00
UNITED STATES (USA@ OPP CRM CVL RAD JUD SET ELI LAB AGR EDU MIL REF REB ENV COP HRI BUS SPY LEG MED GOV UAF HLH)	Accuse, not specified below	ADMINISTRATION (@GOV)	2018-01-25 00:00:00
NEW ORLEANS (USA@ OPP MED COP GOV CVL BUS EDU JUD ELI HLH)	Accuse, not specified below	ADMINISTRATION (@GOV)	2018-01-25 00:00:00
UNITED STATES (USA@ OPP CRM CVL RAD JUD SET ELI LAB AGR EDU MIL REF REB ENV COP HRI BUS SPY LEG MED GOV UAF HLH)	Reject, not specified below	GOVERNOR (@GOV)	2018-01-25 00:00:00
THE WHITE HOUSE (USA@GOV)	Reject proposal to meet, discuss, negotiate	MAYOR (@GOV)	2018-01-25 00:00:00
UNITED STATES (USA@ OPP CRM CVL RAD JUD SET ELI LAB AGR EDU MIL REF REB ENV COP HRI BUS SPY LEG MED GOV UAF HLH)	Threaten to boycott, embargo, or sanction	MAYOR (@GOV)	2018-01-25 00:00:00
THE WHITE HOUSE (USA@GOV)	Consult, not specified below	CHIEF OF STAFF (@GOV)	2018-01-25 00:00:00
THE WHITE HOUSE (USA@GOV)	Express intent to meet or negotiate	MAYOR (@GOV)	2018-01-25 00:00:00
NASA (USA@GOV)	Make an appeal or request, not specified below	SPACE AGENCY (@GOV)	2018-01-25 00:00:00
UNITED STATES (USA@ OPP CRM CVL RAD JUD SET ELI LAB AGR EDU MIL REF REB ENV COP HRI BUS SPY LEG MED GOV UAF HLH)	Express intent to cooperate, not specified below	CINCINNATI (USA@ COP GOV CVL BUS EDU JUD ELI HLH)	2018-01-25 00:00:00
AUSTIN (USA@ LEG AGR MED COP GOV CVL BUS EDU MIL JUD ELI HLH)	Make a visit	UNITED STATES (USA@ OPP CRM CVL RAD JUD SET ELI LAB AGR EDU MIL REF REB ENV COP HRI BUS SPY LEG MED GOV UAF HLH)	2018-01-25 00:00:00
MISSOURI (USA@ LEG AGR MED COP CRM GOV CVL BUS EDU MIL JUD ELI LAB HLH)	Host a visit	UNITED STATES (USA@ OPP CRM CVL RAD JUD SET ELI LAB AGR EDU MIL REF REB ENV COP HRI BUS SPY LEG MED GOV UAF HLH)	2018-01-25 00:00:00
UNITED STATES (USA@ OPP CRM CVL RAD JUD SET ELI LAB AGR EDU MIL REF REB ENV COP HRI BUS SPY LEG MED GOV UAF HLH)	Make optimistic comment	NEW YORK (USA@ OPP REF LEG SPY AGR MED COP CRM GOV CVL BUS EDU MIL JUD ELI LAB HLH)	2018-01-25 00:00:00
JIMMY CARTER (USA@ELI)	Provide economic aid	TEXAS (USA@ OPP LEG AGR MED COP CRM GOV CVL BUS EDU MIL JUD ELI LAB HLH)	2018-01-25 00:00:00
BILL CLINTON (USA@ELI)	Make a visit	BARACK OBAMA (USA@GOV)	2018-01-25 00:00:00
BILL CLINTON (USA@ELI)	Host a visit	BARACK OBAMA (USA@GOV)	2018-01-25 00:00:00
BILL CLINTON (USA@ELI)	Criticize or denounce	UNITED STATES (USA@ OPP CRM CVL RAD JUD SET ELI LAB AGR EDU MIL REF REB ENV COP HRI BUS SPY LEG MED GOV UAF HLH)	2018-01-25 00:00:00
BILL CLINTON (USA@ELI)	Accuse, not specified below	UNITED STATES (USA@ OPP CRM CVL RAD JUD SET ELI LAB AGR EDU MIL REF REB ENV COP HRI BUS SPY LEG MED GOV UAF HLH)	2018-01-25 00:00:00
OBAMA (USA@GOV)	Make an appeal or request, not specified below	EMPLOYER (@BUS)	2018-01-25 00:00:00
UNITED STATES (USA@ OPP CRM CVL RAD JUD SET ELI LAB AGR EDU MIL REF REB ENV COP HRI BUS SPY LEG MED GOV UAF HLH)	Coerce, not specified below	ILLEGAL IMMIGRANT (@CRM)	2018-01-25 00:00:00
UNITED STATES (USA@ OPP CRM CVL RAD JUD SET ELI LAB AGR EDU MIL REF REB ENV COP HRI BUS SPY LEG MED GOV UAF HLH)	Consider policy option	IMMIGRANT (@CVL)	2018-01-25 00:00:00
NEW YORK CITY (USA@ LEG SPY MED COP GOV CVL BUS EDU JUD ELI LAB HLH)	Make an appeal or request, not specified below	IMMIGRANT (@CVL)	2018-01-25 00:00:00
NEW YORK CITY (USA@ LEG SPY MED COP GOV CVL BUS EDU JUD ELI LAB HLH)	Reject proposal to meet, discuss, negotiate	IMMIGRANT (@CVL)	2018-01-25 00:00:00
NEW YORK CITY (USA@ LEG SPY MED COP GOV CVL BUS EDU JUD ELI LAB HLH)	Use unconventional violence, not specified below	IMMIGRANT (@CVL)	2018-01-25 00:00:00
MICHIGAN (USA@ OPP LEG AGR MED COP CRM GOV CVL UAF BUS EDU MIL JUD ELI LAB HLH)	Engage in diplomatic cooperation, not specified below	UNIVERSITY (@EDU)	2018-01-25 00:00:00
UNITED STATES (USA@ OPP CRM CVL RAD JUD SET ELI LAB AGR EDU MIL REF REB ENV COP HRI BUS SPY LEG MED GOV UAF HLH)	Fight with small arms and light weapons	SCHOOL (@EDU)	2018-01-25 00:00:00
UNITED STATES (USA@ OPP CRM CVL RAD JUD SET ELI LAB AGR EDU MIL REF REB ENV COP HRI BUS SPY LEG MED GOV UAF HLH)	Threaten with military force, not specified below	ATTORNEY (@JUD)	2018-01-25 00:00:00
WASHINGTON (USA@ OPP LEG SPY MED COP CRM GOV CVL BUS EDU MIL JUD SET ELI LAB HLH)	Praise or endorse	SENATE (@LEG)	2018-01-25 00:00:00
SEATTLE (USA@ SPY MED COP CRM GOV CVL BUS EDU JUD ELI LAB HLH)	Threaten with military force, not specified below	ATTORNEY (@JUD)	2018-01-25 00:00:00
THE WHITE HOUSE (USA@GOV)	Make an appeal or request, not specified below	SENATE (@LEG)	2018-01-25 00:00:00
NEW ORLEANS (USA@ OPP MED COP GOV CVL BUS EDU JUD ELI HLH)	Retreat or surrender militarily	UNITED STATES (USA@ OPP CRM CVL RAD JUD SET ELI LAB AGR EDU MIL REF REB ENV COP HRI BUS SPY LEG MED GOV UAF HLH)	2018-01-25 00:00:00
UNITED STATES (USA@ OPP CRM CVL RAD JUD SET ELI LAB AGR EDU MIL REF REB ENV COP HRI BUS SPY LEG MED GOV UAF HLH)	Disapprove, not specified below	MARYLAND (USA@ LEG AGR COP GOV CVL BUS EDU JUD ELI LAB HLH)	2018-01-25 00:00:00
NEW YORK (USA@ OPP REF LEG SPY AGR MED COP CRM GOV CVL BUS EDU MIL JUD ELI LAB HLH)	Criticize or denounce	CHICAGO (USA@ OPP LEG SPY MED COP CRM GOV CVL BUS EDU MIL JUD ELI LAB HLH)	2018-01-25 00:00:00
NEW YORK CITY (USA@ LEG SPY MED COP GOV CVL BUS EDU JUD ELI LAB HLH)	Criticize or denounce	CHICAGO (USA@ OPP LEG SPY MED COP CRM GOV CVL BUS EDU MIL JUD ELI LAB HLH)	2018-01-25 00:00:00
NEW YORK CITY (USA@ LEG SPY MED COP GOV CVL BUS EDU JUD ELI LAB HLH)	Reject proposal to meet, discuss, negotiate	NEW ORLEANS (USA@ OPP MED COP GOV CVL BUS EDU JUD ELI HLH)	2018-01-25 00:00:00
NEW YORK (USA@ OPP REF LEG SPY AGR MED COP CRM GOV CVL BUS EDU MIL JUD ELI LAB HLH)	Impose embargo, boycott, or sanctions	NEW ORLEANS (USA@ OPP MED COP GOV CVL BUS EDU JUD ELI HLH)	2018-01-25 00:00:00
INTERNAL REVENUE SERVICE (USA@GOV)	Fight with artillery and tanks	UNITED STATES (USA@ OPP CRM CVL RAD JUD SET ELI LAB AGR EDU MIL REF REB ENV COP HRI BUS SPY LEG MED GOV UAF HLH)	2018-01-25 00:00:00
BARACK OBAMA (USA@GOV)	Make a visit	BILL CLINTON (USA@ELI)	2018-01-25 00:00:00
HILLARY CLINTON (USA@GOV)	Praise or endorse	VIRGINIA (USA@ IGO REB LEG MED COP CRM GOV CVL HRI BUS EDU MIL JUD SET ELI LAB HLH)	2018-01-25 00:00:00
BARACK OBAMA (USA@GOV)	Host a visit	BILL CLINTON (USA@ELI)	2018-01-25 00:00:00
THE WHITE HOUSE (USA@GOV)	Express intent to meet or negotiate	UNITED STATES (USA@ OPP CRM CVL RAD JUD SET ELI LAB AGR EDU MIL REF REB ENV COP HRI BUS SPY LEG MED GOV UAF HLH)	2018-01-25 00:00:00
THE WHITE HOUSE (USA@GOV)	Express intent to meet or negotiate	LOS ANGELES (USA@ REB OPP LEG MED COP CRM GOV CVL BUS EDU JUD ELI LAB HLH)	2018-01-25 00:00:00
UNITED STATES (USA@ OPP CRM CVL RAD JUD SET ELI LAB AGR EDU MIL REF REB ENV COP HRI BUS SPY LEG MED GOV UAF HLH)	Make a visit	OVAL OFFICE (USA@GOV)	2018-01-25 00:00:00
OVAL OFFICE (USA@GOV)	Host a visit	UNITED STATES (USA@ OPP CRM CVL RAD JUD SET ELI LAB AGR EDU MIL REF REB ENV COP HRI BUS SPY LEG MED GOV UAF HLH)	2018-01-25 00:00:00
HILLARY CLINTON (USA@GOV)	Praise or endorse	UNITED STATES (USA@ OPP CRM CVL RAD JUD SET ELI LAB AGR EDU MIL REF REB ENV COP HRI BUS SPY LEG MED GOV UAF HLH)	2018-01-25 00:00:00
THE WHITE HOUSE (USA@GOV)	Host a visit	UNITED STATES (USA@ OPP CRM CVL RAD JUD SET ELI LAB AGR EDU MIL REF REB ENV COP HRI BUS SPY LEG MED GOV UAF HLH)	2018-01-25 00:00:00
UNITED STATES (USA@ OPP CRM CVL RAD JUD SET ELI LAB AGR EDU MIL REF REB ENV COP HRI BUS SPY LEG MED GOV UAF HLH)	Engage in negotiation	CONGRESS (@LEG)	2018-01-25 00:00:00
UNITED STATES (USA@ OPP CRM CVL RAD JUD SET ELI LAB AGR EDU MIL REF REB ENV COP HRI BUS SPY LEG MED GOV UAF HLH)	Engage in diplomatic cooperation, not specified below	CONGRESS (@LEG)	2018-01-25 00:00:00
UNITED STATES (USA@ OPP CRM CVL RAD JUD SET ELI LAB AGR EDU MIL REF REB ENV COP HRI BUS SPY LEG MED GOV UAF HLH)	Praise or endorse	LAWMAKER (@LEG)	2018-01-25 00:00:00
UNITED STATES (USA@ OPP CRM CVL RAD JUD SET ELI LAB AGR EDU MIL REF REB ENV COP HRI BUS SPY LEG MED GOV UAF HLH)	Praise or endorse	LEGISLATURE (@LEG)	2018-01-25 00:00:00
UNITED STATES (USA@ OPP CRM CVL RAD JUD SET ELI LAB AGR EDU MIL REF REB ENV COP HRI BUS SPY LEG MED GOV UAF HLH)	Engage in material cooperation, not specified below	PUBLISHER (@MED)	2018-01-25 00:00:00
OVAL OFFICE (USA@GOV)	Make pessimistic comment	RUSSIA (RUS@ OPP CRM CVL JUD ELI LAB SEP AGR EDU MIL REF IGO REB COP HRI BUS SPY LEG MED GOV UAF HLH)	2018-01-25 00:00:00
OVAL OFFICE (USA@GOV)	Make optimistic comment	RUSSIA (RUS@ OPP CRM CVL JUD ELI LAB SEP AGR EDU MIL REF IGO REB COP HRI BUS SPY LEG MED GOV UAF HLH)	2018-01-25 00:00:00
OBAMA (USA@GOV)	Investigate, not specified below	INTELLIGENCE (@SPY)	2018-01-25 00:00:00
THE WHITE HOUSE (USA@GOV)	Make pessimistic comment	TURKEY (TUR@ OPP CRM CVL JUD SET ELI LAB SEP AGR EDU MIL REF REB ENV COP BUS SPY LEG MED GOV UAF HLH)	2018-01-25 00:00:00
THE WHITE HOUSE (USA@GOV)	Make an appeal or request, not specified below	TURKISH (TUR@ REB OPP REF LEG SPY MED COP CRM GOV CVL UAF BUS EDU MIL JUD ELI LAB HLH)	2018-01-25 00:00:00
THE WHITE HOUSE (USA@GOV)	Make statement, not specificed below	UNITED STATES (USA@ OPP CRM CVL RAD JUD SET ELI LAB AGR EDU MIL REF REB ENV COP HRI BUS SPY LEG MED GOV UAF HLH)	2018-01-25 00:00:00
UNITED STATES (USA@ OPP CRM CVL RAD JUD SET ELI LAB AGR EDU MIL REF REB ENV COP HRI BUS SPY LEG MED GOV UAF HLH)	Make an appeal or request, not specified below	TEXAS (USA@ OPP LEG AGR MED COP CRM GOV CVL BUS EDU MIL JUD ELI LAB HLH)	2018-01-25 00:00:00
UNITED STATES (USA@ OPP CRM CVL RAD JUD SET ELI LAB AGR EDU MIL REF REB ENV COP HRI BUS SPY LEG MED GOV UAF HLH)	Consult, not specified below	KENTUCKY (USA@ LEG MED COP GOV CVL BUS EDU MIL JUD ELI HLH)	2018-01-25 00:00:00
NEW YORK (USA@ OPP REF LEG SPY AGR MED COP CRM GOV CVL BUS EDU MIL JUD ELI LAB HLH)	Consult, not specified below	NEW ORLEANS (USA@ OPP MED COP GOV CVL BUS EDU JUD ELI HLH)	2018-01-25 00:00:00
THE WHITE HOUSE (USA@GOV)	Make statement, not specificed below	SENATE (@LEG)	2018-01-25 00:00:00
UNITED STATES (USA@ OPP CRM CVL RAD JUD SET ELI LAB AGR EDU MIL REF REB ENV COP HRI BUS SPY LEG MED GOV UAF HLH)	Praise or endorse	SENATE (@LEG)	2018-01-25 00:00:00
UNITED STATES (USA@ OPP CRM CVL RAD JUD SET ELI LAB AGR EDU MIL REF REB ENV COP HRI BUS SPY LEG MED GOV UAF HLH)	Engage in negotiation	SCHOOL (@EDU)	2018-01-25 00:00:00
ILLINOIS (USA@ LEG AGR MED COP CRM GOV CVL BUS EDU MIL JUD ELI LAB HLH)	Praise or endorse	COLLEGE (@EDU)	2018-01-25 00:00:00
NEBRASKA (USA@ OPP LEG AGR MED COP GOV CVL BUS EDU JUD HLH)	Praise or endorse	SCHOOL (@EDU)	2018-01-25 00:00:00
UNITED STATES (USA@ OPP CRM CVL RAD JUD SET ELI LAB AGR EDU MIL REF REB ENV COP HRI BUS SPY LEG MED GOV UAF HLH)	Engage in material cooperation, not specified below	PROFESSOR (@EDU)	2018-01-25 00:00:00
ILLINOIS (USA@ LEG AGR MED COP CRM GOV CVL BUS EDU MIL JUD ELI LAB HLH)	Provide economic aid	COLLEGE (@EDU)	2018-01-25 00:00:00
VIRGINIA (USA@ IGO REB LEG MED COP CRM GOV CVL HRI BUS EDU MIL JUD SET ELI LAB HLH)	Engage in negotiation	SCHOOL (@EDU)	2018-01-25 00:00:00
UNITED STATES (USA@ OPP CRM CVL RAD JUD SET ELI LAB AGR EDU MIL REF REB ENV COP HRI BUS SPY LEG MED GOV UAF HLH)	Investigate, not specified below	ECONOMIST (@EDU)	2018-01-25 00:00:00
UNITED STATES (USA@ OPP CRM CVL RAD JUD SET ELI LAB AGR EDU MIL REF REB ENV COP HRI BUS SPY LEG MED GOV UAF HLH)	Investigate, not specified below	INTELLECTUAL (@EDU)	2018-01-25 00:00:00
UNITED STATES (USA@ OPP CRM CVL RAD JUD SET ELI LAB AGR EDU MIL REF REB ENV COP HRI BUS SPY LEG MED GOV UAF HLH)	Investigate, not specified below	UNIVERSITY (@EDU)	2018-01-25 00:00:00
UNITED STATES (USA@ OPP CRM CVL RAD JUD SET ELI LAB AGR EDU MIL REF REB ENV COP HRI BUS SPY LEG MED GOV UAF HLH)	Demand, not specified below	STUDENT (@EDU)	2018-01-25 00:00:00
UNITED STATES (USA@ OPP CRM CVL RAD JUD SET ELI LAB AGR EDU MIL REF REB ENV COP HRI BUS SPY LEG MED GOV UAF HLH)	Demand, not specified below	SCHOOL (@EDU)	2018-01-25 00:00:00
TEXAS (USA@ OPP LEG AGR MED COP CRM GOV CVL BUS EDU MIL JUD ELI LAB HLH)	Disapprove, not specified below	COLLEGE (@EDU)	2018-01-25 00:00:00
MICHIGAN (USA@ OPP LEG AGR MED COP CRM GOV CVL UAF BUS EDU MIL JUD ELI LAB HLH)	Reduce relations, not specified below	UNIVERSITY (@EDU)	2018-01-25 00:00:00
UNITED STATES (USA@ OPP CRM CVL RAD JUD SET ELI LAB AGR EDU MIL REF REB ENV COP HRI BUS SPY LEG MED GOV UAF HLH)	Use conventional military force, not specified below	SCHOOL (@EDU)	2018-01-25 00:00:00
UNITED STATES (USA@ OPP CRM CVL RAD JUD SET ELI LAB AGR EDU MIL REF REB ENV COP HRI BUS SPY LEG MED GOV UAF HLH)	Fight with small arms and light weapons	STUDENT (@EDU)	2018-01-25 00:00:00
SAN FRANCISCO (USA@ REB OPP MED COP CRM GOV CVL BUS EDU JUD ELI LAB HLH)	Host a visit	STUDENT (@EDU)	2018-01-25 00:00:00
FLORIDA (USA@ ENV OPP LEG MED COP CRM GOV CVL BUS EDU MIL JUD ELI LAB HLH)	Make a visit	SCHOOL (@EDU)	2018-01-25 00:00:00
NEW YORK (USA@ OPP REF LEG SPY AGR MED COP CRM GOV CVL BUS EDU MIL JUD ELI LAB HLH)	Use unconventional violence, not specified below	IMMIGRANT (@CVL)	2018-01-25 00:00:00
NEW YORK CITY (USA@ LEG SPY MED COP GOV CVL BUS EDU JUD ELI LAB HLH)	Praise or endorse	VILLAGE (@CVL)	2018-01-25 00:00:00
UNITED STATES (USA@ OPP CRM CVL RAD JUD SET ELI LAB AGR EDU MIL REF REB ENV COP HRI BUS SPY LEG MED GOV UAF HLH)	Make statement, not specificed below	UNIVERSITY (@EDU)	2018-01-25 00:00:00
UNITED STATES (USA@ OPP CRM CVL RAD JUD SET ELI LAB AGR EDU MIL REF REB ENV COP HRI BUS SPY LEG MED GOV UAF HLH)	Make statement, not specificed below	PROFESSOR (@EDU)	2018-01-25 00:00:00
WASHINGTON (USA@ OPP LEG SPY MED COP CRM GOV CVL BUS EDU MIL JUD SET ELI LAB HLH)	Make an appeal or request, not specified below	SCHOOL (@EDU)	2018-01-25 00:00:00
UNITED STATES (USA@ OPP CRM CVL RAD JUD SET ELI LAB AGR EDU MIL REF REB ENV COP HRI BUS SPY LEG MED GOV UAF HLH)	Make an appeal or request, not specified below	SCHOOL (@EDU)	2018-01-25 00:00:00
UNITED STATES (USA@ OPP CRM CVL RAD JUD SET ELI LAB AGR EDU MIL REF REB ENV COP HRI BUS SPY LEG MED GOV UAF HLH)	Host a visit	SCHOOL (@EDU)	2018-01-25 00:00:00
MISSOURI (USA@ LEG AGR MED COP CRM GOV CVL BUS EDU MIL JUD ELI LAB HLH)	Make an appeal or request, not specified below	SCHOOL (@EDU)	2018-01-25 00:00:00
UNITED STATES (USA@ OPP CRM CVL RAD JUD SET ELI LAB AGR EDU MIL REF REB ENV COP HRI BUS SPY LEG MED GOV UAF HLH)	Express intent to meet or negotiate	SCHOOL (@EDU)	2018-01-25 00:00:00
UNITED STATES (USA@ OPP CRM CVL RAD JUD SET ELI LAB AGR EDU MIL REF REB ENV COP HRI BUS SPY LEG MED GOV UAF HLH)	Consult, not specified below	COLLEGE (@EDU)	2018-01-25 00:00:00
UNITED STATES (USA@ OPP CRM CVL RAD JUD SET ELI LAB AGR EDU MIL REF REB ENV COP HRI BUS SPY LEG MED GOV UAF HLH)	Consult, not specified below	STUDENT (@EDU)	2018-01-25 00:00:00
WASHINGTON (USA@ OPP LEG SPY MED COP CRM GOV CVL BUS EDU MIL JUD SET ELI LAB HLH)	Make a visit	SCHOOL (@EDU)	2018-01-25 00:00:00
UNITED STATES (USA@ OPP CRM CVL RAD JUD SET ELI LAB AGR EDU MIL REF REB ENV COP HRI BUS SPY LEG MED GOV UAF HLH)	Make a visit	PROFESSOR (@EDU)	2018-01-25 00:00:00
UNITED STATES (USA@ OPP CRM CVL RAD JUD SET ELI LAB AGR EDU MIL REF REB ENV COP HRI BUS SPY LEG MED GOV UAF HLH)	Make a visit	STUDENT (@EDU)	2018-01-25 00:00:00
UNITED STATES (USA@ OPP CRM CVL RAD JUD SET ELI LAB AGR EDU MIL REF REB ENV COP HRI BUS SPY LEG MED GOV UAF HLH)	Make a visit	SCHOOL (@EDU)	2018-01-25 00:00:00
UNITED STATES (USA@ OPP CRM CVL RAD JUD SET ELI LAB AGR EDU MIL REF REB ENV COP HRI BUS SPY LEG MED GOV UAF HLH)	Make an appeal or request, not specified below	STUDENT (@EDU)	2018-01-25 00:00:00
OHIO (USA@ LEG AGR MED COP GOV CVL UAF BUS EDU MIL JUD SET ELI LAB HLH)	Make statement, not specificed below	GOVERNOR (@GOV)	2018-01-25 00:00:00
UNITED STATES (USA@ OPP CRM CVL RAD JUD SET ELI LAB AGR EDU MIL REF REB ENV COP HRI BUS SPY LEG MED GOV UAF HLH)	Make statement, not specificed below	ADMINISTRATION (@GOV)	2018-01-25 00:00:00
CALIFORNIA (USA@ OPP LEG AGR MED COP CRM GOV CVL UAF BUS EDU MIL JUD ELI LAB HLH)	Make statement, not specificed below	AUTHORITIES (@GOV)	2018-01-25 00:00:00
WASHINGTON (USA@ OPP LEG SPY MED COP CRM GOV CVL BUS EDU MIL JUD SET ELI LAB HLH)	Make statement, not specificed below	PRESIDENT (@GOV)	2018-01-25 00:00:00
UNITED STATES (USA@ OPP CRM CVL RAD JUD SET ELI LAB AGR EDU MIL REF REB ENV COP HRI BUS SPY LEG MED GOV UAF HLH)	Make an appeal or request, not specified below	GLASGOW (GBR@ MED GOV CVL BUS EDU JUD HLH)	2018-01-25 00:00:00
UNITED STATES (USA@ OPP CRM CVL RAD JUD SET ELI LAB AGR EDU MIL REF REB ENV COP HRI BUS SPY LEG MED GOV UAF HLH)	Make statement, not specificed below	GOVERNOR (@GOV)	2018-01-25 00:00:00
VIRGINIA (USA@ IGO REB LEG MED COP CRM GOV CVL HRI BUS EDU MIL JUD SET ELI LAB HLH)	Make statement, not specificed below	GOVERNMENT (@GOV)	2018-01-25 00:00:00
UNITED STATES (USA@ OPP CRM CVL RAD JUD SET ELI LAB AGR EDU MIL REF REB ENV COP HRI BUS SPY LEG MED GOV UAF HLH)	Make pessimistic comment	GOVERNMENT (@GOV)	2018-01-25 00:00:00
UNITED STATES (USA@ OPP CRM CVL RAD JUD SET ELI LAB AGR EDU MIL REF REB ENV COP HRI BUS SPY LEG MED GOV UAF HLH)	Make optimistic comment	GOVERNANCE (@GOV)	2018-01-25 00:00:00
UNITED STATES (USA@ OPP CRM CVL RAD JUD SET ELI LAB AGR EDU MIL REF REB ENV COP HRI BUS SPY LEG MED GOV UAF HLH)	Make optimistic comment	PRESIDENT (@GOV)	2018-01-25 00:00:00
ALABAMA (USA@ OPP LEG AGR MED COP CRM GOV CVL BUS EDU MIL JUD ELI LAB HLH)	Disapprove, not specified below	BIRMINGHAM (GBR@ COP CRM GOV CVL BUS EDU JUD HLH)	2018-01-25 00:00:00
UNITED STATES (USA@ OPP CRM CVL RAD JUD SET ELI LAB AGR EDU MIL REF REB ENV COP HRI BUS SPY LEG MED GOV UAF HLH)	Sign formal agreement	BRITAIN (GBR@ OPP LEG AGR MED COP CRM GOV CVL UAF BUS EDU MIL ELI LAB HLH)	2018-01-25 00:00:00
UNITED STATES (USA@ OPP CRM CVL RAD JUD SET ELI LAB AGR EDU MIL REF REB ENV COP HRI BUS SPY LEG MED GOV UAF HLH)	Yield, not specified below	EGYPT (EGY@ OPP REF LEG SPY MED COP CRM GOV CVL HRI BUS EDU MIL JUD RAD ELI LAB UAF HLH)	2018-01-25 00:00:00
UNITED STATES (USA@ OPP CRM CVL RAD JUD SET ELI LAB AGR EDU MIL REF REB ENV COP HRI BUS SPY LEG MED GOV UAF HLH)	Yield, not specified below	RETIRED (@ELI)	2018-01-25 00:00:00
UNITED STATES (USA@ OPP CRM CVL RAD JUD SET ELI LAB AGR EDU MIL REF REB ENV COP HRI BUS SPY LEG MED GOV UAF HLH)	Arrest, detain	SPAIN (ESP@ OPP LEG SEP AGR MED COP CRM GOV CVL UAF BUS EDU MIL JUD ELI HLH)	2018-01-25 00:00:00
UTAH (USA@ ENV REF LEG AGR MED COP CRM GOV CVL BUS EDU MIL JUD ELI LAB HLH)	Arrest, detain	SPANISH (ESP@ REB OPP LEG SPY MED COP CRM GOV CVL UAF BUS EDU MIL JUD ELI HLH)	2018-01-25 00:00:00
THE US (USA@ OPP CRM CVL JUD ELI LAB EDU MIL REF REB IMG COP HRI BUS SPY LEG MED GOV UAF HLH)	Engage in negotiation	EUROPEAN (EUR@ LEG AGR MED COP CRM GOV CVL BUS EDU MIL JUD SET ELI LAB SPY)	2018-01-25 00:00:00
UNITED STATES (USA@ OPP CRM CVL RAD JUD SET ELI LAB AGR EDU MIL REF REB ENV COP HRI BUS SPY LEG MED GOV UAF HLH)	Demand, not specified below	EUROPEAN (EUR@ LEG AGR MED COP CRM GOV CVL BUS EDU MIL JUD SET ELI LAB SPY)	2018-01-25 00:00:00
THE US (USA@ OPP CRM CVL JUD ELI LAB EDU MIL REF REB IMG COP HRI BUS SPY LEG MED GOV UAF HLH)	Make statement, not specificed below	EUROPEAN (EUR@ LEG AGR MED COP CRM GOV CVL BUS EDU MIL JUD SET ELI LAB SPY)	2018-01-25 00:00:00
UNITED STATES (USA@ OPP CRM CVL RAD JUD SET ELI LAB AGR EDU MIL REF REB ENV COP HRI BUS SPY LEG MED GOV UAF HLH)	Reject, not specified below	FRANCE (FRA@ REB OPP LEG SPY AGR MED COP CRM GOV CVL UAF BUS EDU MIL JUD RAD ELI LAB HLH)	2018-01-25 00:00:00
UNITED STATES (USA@ OPP CRM CVL RAD JUD SET ELI LAB AGR EDU MIL REF REB ENV COP HRI BUS SPY LEG MED GOV UAF HLH)	Make optimistic comment	BIRMINGHAM (GBR@ COP CRM GOV CVL BUS EDU JUD HLH)	2018-01-25 00:00:00
UNITED STATES (USA@ OPP CRM CVL RAD JUD SET ELI LAB AGR EDU MIL REF REB ENV COP HRI BUS SPY LEG MED GOV UAF HLH)	Sign formal agreement	UNITED KINGDOM (GBR@ OPP CRM CVL RAD JUD SET ELI LAB AGR EDU MIL REF REB ENV COP HRI BUS SPY LEG MED GOV UAF HLH)	2018-01-25 00:00:00
UNITED STATES (USA@ OPP CRM CVL RAD JUD SET ELI LAB AGR EDU MIL REF REB ENV COP HRI BUS SPY LEG MED GOV UAF HLH)	Arrest, detain	IMMIGRANT (@CVL)	2018-01-25 00:00:00
SEATTLE (USA@ SPY MED COP CRM GOV CVL BUS EDU JUD ELI LAB HLH)	Demonstrate or rally, not specified below	RESIDENTS (@CVL)	2018-01-25 00:00:00
NEW YORK (USA@ OPP REF LEG SPY AGR MED COP CRM GOV CVL BUS EDU MIL JUD ELI LAB HLH)	Reject proposal to meet, discuss, negotiate	IMMIGRANT (@CVL)	2018-01-25 00:00:00
MICHIGAN (USA@ OPP LEG AGR MED COP CRM GOV CVL UAF BUS EDU MIL JUD ELI LAB HLH)	Use conventional military force, not specified below	POLICE (@COP)	2018-01-25 00:00:00
MICHIGAN (USA@ OPP LEG AGR MED COP CRM GOV CVL UAF BUS EDU MIL JUD ELI LAB HLH)	Fight with small arms and light weapons	POLICE (@COP)	2018-01-25 00:00:00
UNITED STATES (USA@ OPP CRM CVL RAD JUD SET ELI LAB AGR EDU MIL REF REB ENV COP HRI BUS SPY LEG MED GOV UAF HLH)	Fight with small arms and light weapons	POLICE FORCE (@COP)	2018-01-25 00:00:00
UNITED STATES (USA@ OPP CRM CVL RAD JUD SET ELI LAB AGR EDU MIL REF REB ENV COP HRI BUS SPY LEG MED GOV UAF HLH)	Acknowledge or claim responsibility	CRIMINAL (@CRM)	2018-01-25 00:00:00
NEW MEXICO (USA@ LEG AGR MED COP GOV CVL BUS EDU MIL JUD ELI HLH)	Make an appeal or request, not specified below	CRIMINAL (@CRM)	2018-01-25 00:00:00
UNITED STATES (USA@ OPP CRM CVL RAD JUD SET ELI LAB AGR EDU MIL REF REB ENV COP HRI BUS SPY LEG MED GOV UAF HLH)	Consult, not specified below	CRIMINAL (@CRM)	2018-01-25 00:00:00
NEBRASKA (USA@ OPP LEG AGR MED COP GOV CVL BUS EDU JUD HLH)	Use unconventional violence, not specified below	POLICE OFFICER (@COP)	2018-01-25 00:00:00
UNITED STATES (USA@ OPP CRM CVL RAD JUD SET ELI LAB AGR EDU MIL REF REB ENV COP HRI BUS SPY LEG MED GOV UAF HLH)	Make a visit	RUNNER (@CRM)	2018-01-25 00:00:00
UNITED STATES (USA@ OPP CRM CVL RAD JUD SET ELI LAB AGR EDU MIL REF REB ENV COP HRI BUS SPY LEG MED GOV UAF HLH)	Threaten, not specified below	CRIMINAL (@CRM)	2018-01-25 00:00:00
LOUISIANA (USA@ LEG AGR COP GOV CVL BUS EDU MIL JUD ELI LAB HLH)	Arrest, detain	FELON (@CRM)	2018-01-25 00:00:00
UNITED STATES (USA@ OPP CRM CVL RAD JUD SET ELI LAB AGR EDU MIL REF REB ENV COP HRI BUS SPY LEG MED GOV UAF HLH)	Arrest, detain	CRIMINAL (@CRM)	2018-01-25 00:00:00
UNITED STATES (USA@ OPP CRM CVL RAD JUD SET ELI LAB AGR EDU MIL REF REB ENV COP HRI BUS SPY LEG MED GOV UAF HLH)	Arrest, detain	PEDOPHILE (@CRM)	2018-01-25 00:00:00
UNITED STATES (USA@ OPP CRM CVL RAD JUD SET ELI LAB AGR EDU MIL REF REB ENV COP HRI BUS SPY LEG MED GOV UAF HLH)	Use unconventional violence, not specified below	PRISON (@COP)	2018-01-25 00:00:00
UNITED STATES (USA@ OPP CRM CVL RAD JUD SET ELI LAB AGR EDU MIL REF REB ENV COP HRI BUS SPY LEG MED GOV UAF HLH)	Use unconventional violence, not specified below	POLICE (@COP)	2018-01-25 00:00:00
UNITED STATES (USA@ OPP CRM CVL RAD JUD SET ELI LAB AGR EDU MIL REF REB ENV COP HRI BUS SPY LEG MED GOV UAF HLH)	Arrest, detain	DEPUTY (@COP)	2018-01-25 00:00:00
CHICAGO (USA@ OPP LEG SPY MED COP CRM GOV CVL BUS EDU MIL JUD ELI LAB HLH)	Consult, not specified below	POLICE (@COP)	2018-01-25 00:00:00
FLORIDA (USA@ ENV OPP LEG MED COP CRM GOV CVL BUS EDU MIL JUD ELI LAB HLH)	Consult, not specified below	POLICE (@COP)	2018-01-25 00:00:00
UNITED STATES (USA@ OPP CRM CVL RAD JUD SET ELI LAB AGR EDU MIL REF REB ENV COP HRI BUS SPY LEG MED GOV UAF HLH)	Consult, not specified below	POLICE (@COP)	2018-01-25 00:00:00
ARIZONA (USA@ REF LEG AGR MED COP CRM GOV CVL UAF BUS EDU MIL JUD ELI LAB HLH)	Make a visit	POLICE (@COP)	2018-01-25 00:00:00
UNITED STATES (USA@ OPP CRM CVL RAD JUD SET ELI LAB AGR EDU MIL REF REB ENV COP HRI BUS SPY LEG MED GOV UAF HLH)	Host a visit	DEPUTIES (@COP)	2018-01-25 00:00:00
UNITED STATES (USA@ OPP CRM CVL RAD JUD SET ELI LAB AGR EDU MIL REF REB ENV COP HRI BUS SPY LEG MED GOV UAF HLH)	Praise or endorse	DEPUTY (@COP)	2018-01-25 00:00:00
UNITED STATES (USA@ OPP CRM CVL RAD JUD SET ELI LAB AGR EDU MIL REF REB ENV COP HRI BUS SPY LEG MED GOV UAF HLH)	Sign formal agreement	DEPUTIES (@COP)	2018-01-25 00:00:00
UNITED STATES (USA@ OPP CRM CVL RAD JUD SET ELI LAB AGR EDU MIL REF REB ENV COP HRI BUS SPY LEG MED GOV UAF HLH)	Return, release, not specified below	POLICE (@COP)	2018-01-25 00:00:00
PHILADELPHIA (USA@ OPP LEG MED COP CRM GOV CVL BUS EDU MIL JUD ELI HLH)	Accuse, not specified below	POLICE (@COP)	2018-01-25 00:00:00
UNITED STATES (USA@ OPP CRM CVL RAD JUD SET ELI LAB AGR EDU MIL REF REB ENV COP HRI BUS SPY LEG MED GOV UAF HLH)	Accuse, not specified below	POLICE (@COP)	2018-01-25 00:00:00
UNITED STATES (USA@ OPP CRM CVL RAD JUD SET ELI LAB AGR EDU MIL REF REB ENV COP HRI BUS SPY LEG MED GOV UAF HLH)	Accuse of war crimes	POLICE (@COP)	2018-01-25 00:00:00
KENTUCKY (USA@ LEG MED COP GOV CVL BUS EDU MIL JUD ELI HLH)	Bring lawsuit against	DEPUTY (@COP)	2018-01-25 00:00:00
PHILADELPHIA (USA@ OPP LEG MED COP CRM GOV CVL BUS EDU MIL JUD ELI HLH)	Arrest, detain	POLICE (@COP)	2018-01-25 00:00:00
UNITED STATES (USA@ OPP CRM CVL RAD JUD SET ELI LAB AGR EDU MIL REF REB ENV COP HRI BUS SPY LEG MED GOV UAF HLH)	Arrest, detain	POLICE (@COP)	2018-01-25 00:00:00
UNITED STATES (USA@ OPP CRM CVL RAD JUD SET ELI LAB AGR EDU MIL REF REB ENV COP HRI BUS SPY LEG MED GOV UAF HLH)	Arrest, detain	PRISON (@COP)	2018-01-25 00:00:00
NEBRASKA (USA@ OPP LEG AGR MED COP GOV CVL BUS EDU JUD HLH)	Arrest, detain	POLICE OFFICER (@COP)	2018-01-25 00:00:00
TEXAS (USA@ OPP LEG AGR MED COP CRM GOV CVL BUS EDU MIL JUD ELI LAB HLH)	Arrest, detain	PRISON (@COP)	2018-01-25 00:00:00
WASHINGTON (USA@ OPP LEG SPY MED COP CRM GOV CVL BUS EDU MIL JUD SET ELI LAB HLH)	Make statement, not specificed below	CRIMINAL (@CRM)	2018-01-25 00:00:00
AMERICAN (USA@ REB OPP LEG SPY AGR MED COP CRM GOV CVL UAF BUS EDU MIL JUD SET ELI LAB HLH)	Make an appeal or request, not specified below	CUBA (CUB@ OPP LEG SPY MED COP CRM GOV CVL HRI BUS EDU MIL JUD ELI HLH)	2018-01-25 00:00:00
THE US (USA@ OPP CRM CVL JUD ELI LAB EDU MIL REF REB IMG COP HRI BUS SPY LEG MED GOV UAF HLH)	Cooperate economically	CUBA (CUB@ OPP LEG SPY MED COP CRM GOV CVL HRI BUS EDU MIL JUD ELI HLH)	2018-01-25 00:00:00
UNITED STATES (USA@ OPP CRM CVL RAD JUD SET ELI LAB AGR EDU MIL REF REB ENV COP HRI BUS SPY LEG MED GOV UAF HLH)	Host a visit	RESIDENTS (@CVL)	2018-01-25 00:00:00
UNITED STATES (USA@ OPP CRM CVL RAD JUD SET ELI LAB AGR EDU MIL REF REB ENV COP HRI BUS SPY LEG MED GOV UAF HLH)	Host a visit	VILLAGE (@CVL)	2018-01-25 00:00:00
NORTH CAROLINA (USA@ OPP LEG AGR MED COP GOV CVL BUS EDU MIL JUD ELI LAB HLH)	Host a visit	VILLAGE (@CVL)	2018-01-25 00:00:00
NEW HAMPSHIRE (USA@ LEG MED COP GOV CVL HRI BUS EDU MIL JUD HLH)	Praise or endorse	RESIDENTS (@CVL)	2018-01-25 00:00:00
UNITED STATES (USA@ OPP CRM CVL RAD JUD SET ELI LAB AGR EDU MIL REF REB ENV COP HRI BUS SPY LEG MED GOV UAF HLH)	Praise or endorse	CONSTITUENT (@CVL)	2018-01-25 00:00:00
UNITED STATES (USA@ OPP CRM CVL RAD JUD SET ELI LAB AGR EDU MIL REF REB ENV COP HRI BUS SPY LEG MED GOV UAF HLH)	Praise or endorse	CITIZEN (@CVL)	2018-01-25 00:00:00
UNITED STATES (USA@ OPP CRM CVL RAD JUD SET ELI LAB AGR EDU MIL REF REB ENV COP HRI BUS SPY LEG MED GOV UAF HLH)	Consult, not specified below	SCIENTIST (@CVL)	2018-01-25 00:00:00
NEW YORK (USA@ OPP REF LEG SPY AGR MED COP CRM GOV CVL BUS EDU MIL JUD ELI LAB HLH)	Praise or endorse	VILLAGE (@CVL)	2018-01-25 00:00:00
MASSACHUSETTS (USA@ LEG MED COP GOV CVL BUS EDU MIL JUD ELI HLH)	Provide economic aid	COMMUNITY (@CVL)	2018-01-25 00:00:00
AMERICAN (USA@ REB OPP LEG SPY AGR MED COP CRM GOV CVL UAF BUS EDU MIL JUD SET ELI LAB HLH)	Grant asylum	CITIZEN (@CVL)	2018-01-25 00:00:00
UNITED STATES (USA@ OPP CRM CVL RAD JUD SET ELI LAB AGR EDU MIL REF REB ENV COP HRI BUS SPY LEG MED GOV UAF HLH)	Disapprove, not specified below	CONSTITUENT (@CVL)	2018-01-25 00:00:00
UNITED STATES (USA@ OPP CRM CVL RAD JUD SET ELI LAB AGR EDU MIL REF REB ENV COP HRI BUS SPY LEG MED GOV UAF HLH)	Criticize or denounce	RESIDENTS (@CVL)	2018-01-25 00:00:00
UNITED STATES (USA@ OPP CRM CVL RAD JUD SET ELI LAB AGR EDU MIL REF REB ENV COP HRI BUS SPY LEG MED GOV UAF HLH)	Praise or endorse	NEIGHBORHOOD (@CVL)	2018-01-25 00:00:00
TENNESSEE (USA@ IGO LEG MED COP GOV CVL BUS EDU MIL JUD ELI HLH)	Consult, not specified below	CONSTITUENT (@CVL)	2018-01-25 00:00:00
OHIO (USA@ LEG AGR MED COP GOV CVL UAF BUS EDU MIL JUD SET ELI LAB HLH)	Consult, not specified below	COMMUNITY (@CVL)	2018-01-25 00:00:00
UNITED STATES (USA@ OPP CRM CVL RAD JUD SET ELI LAB AGR EDU MIL REF REB ENV COP HRI BUS SPY LEG MED GOV UAF HLH)	Make statement, not specificed below	SCIENTIST (@CVL)	2018-01-25 00:00:00
UNITED STATES (USA@ OPP CRM CVL RAD JUD SET ELI LAB AGR EDU MIL REF REB ENV COP HRI BUS SPY LEG MED GOV UAF HLH)	Make statement, not specificed below	CITIZEN (@CVL)	2018-01-25 00:00:00
OREGON (USA@ ENV LEG SPY MED COP CRM GOV CVL BUS EDU MIL JUD ELI LAB HLH)	Make statement, not specificed below	CONSTITUENT (@CVL)	2018-01-25 00:00:00
UNITED STATES (USA@ OPP CRM CVL RAD JUD SET ELI LAB AGR EDU MIL REF REB ENV COP HRI BUS SPY LEG MED GOV UAF HLH)	Make pessimistic comment	RESIDENTS (@CVL)	2018-01-25 00:00:00
UNITED STATES (USA@ OPP CRM CVL RAD JUD SET ELI LAB AGR EDU MIL REF REB ENV COP HRI BUS SPY LEG MED GOV UAF HLH)	Make pessimistic comment	CITIZEN (@CVL)	2018-01-25 00:00:00
UNITED STATES (USA@ OPP CRM CVL RAD JUD SET ELI LAB AGR EDU MIL REF REB ENV COP HRI BUS SPY LEG MED GOV UAF HLH)	Make an appeal or request, not specified below	RESIDENTS (@CVL)	2018-01-25 00:00:00
NEW YORK (USA@ OPP REF LEG SPY AGR MED COP CRM GOV CVL BUS EDU MIL JUD ELI LAB HLH)	Make an appeal or request, not specified below	IMMIGRANT (@CVL)	2018-01-25 00:00:00
UNITED STATES (USA@ OPP CRM CVL RAD JUD SET ELI LAB AGR EDU MIL REF REB ENV COP HRI BUS SPY LEG MED GOV UAF HLH)	Make an appeal or request, not specified below	CONSTITUENT (@CVL)	2018-01-25 00:00:00
UNITED STATES (USA@ OPP CRM CVL RAD JUD SET ELI LAB AGR EDU MIL REF REB ENV COP HRI BUS SPY LEG MED GOV UAF HLH)	Make an appeal or request, not specified below	CITIZEN (@CVL)	2018-01-25 00:00:00
AUSTIN (USA@ LEG AGR MED COP GOV CVL BUS EDU MIL JUD ELI HLH)	Express intent to cooperate, not specified below	RESIDENTS (@CVL)	2018-01-25 00:00:00
UNITED STATES (USA@ OPP CRM CVL RAD JUD SET ELI LAB AGR EDU MIL REF REB ENV COP HRI BUS SPY LEG MED GOV UAF HLH)	Express intent to meet or negotiate	CITIZEN (@CVL)	2018-01-25 00:00:00
MICHIGAN (USA@ OPP LEG AGR MED COP CRM GOV CVL UAF BUS EDU MIL JUD ELI LAB HLH)	Express intent to meet or negotiate	COMMUNITY (@CVL)	2018-01-25 00:00:00
UNITED STATES (USA@ OPP CRM CVL RAD JUD SET ELI LAB AGR EDU MIL REF REB ENV COP HRI BUS SPY LEG MED GOV UAF HLH)	Express intent to meet or negotiate	RESIDENTS (@CVL)	2018-01-25 00:00:00
ARIZONA (USA@ REF LEG AGR MED COP CRM GOV CVL UAF BUS EDU MIL JUD ELI LAB HLH)	Fight with small arms and light weapons	HOSPITAL (@HLH)	2018-01-25 00:00:00
UNITED STATES (USA@ OPP CRM CVL RAD JUD SET ELI LAB AGR EDU MIL REF REB ENV COP HRI BUS SPY LEG MED GOV UAF HLH)	Consult, not specified below	INDONESIAN (IDN@ REB ENV OPP LEG SPY AGR MED COP GOV CVL UAF BUS EDU MIL JUD ELI LAB HLH)	2018-01-25 00:00:00
UNITED STATES (USA@ OPP CRM CVL RAD JUD SET ELI LAB AGR EDU MIL REF REB ENV COP HRI BUS SPY LEG MED GOV UAF HLH)	Make a visit	INDONESIA (IDN@ IGO REB OPP REF LEG SPY AGR MED COP CRM GOV CVL BUS EDU MIL JUD ELI LAB HLH)	2018-01-25 00:00:00
CALIFORNIA (USA@ OPP LEG AGR MED COP CRM GOV CVL UAF BUS EDU MIL JUD ELI LAB HLH)	Express intent to cooperate, not specified below	TARA (IRL@ OPP MED COP GOV JUD)	2018-01-25 00:00:00
LOUISIANA (USA@ LEG AGR COP GOV CVL BUS EDU MIL JUD ELI LAB HLH)	Arrest, detain	JORDAN (JOR@ REB OPP LEG SPY AGR MED COP CRM GOV CVL BUS EDU MIL JUD ELI REF HLH)	2018-01-25 00:00:00
UNITED STATES (USA@ OPP CRM CVL RAD JUD SET ELI LAB AGR EDU MIL REF REB ENV COP HRI BUS SPY LEG MED GOV UAF HLH)	Make statement, not specificed below	JAPAN (JPN@ OPP REF LEG SPY AGR MED COP CRM GOV CVL UAF BUS EDU MIL JUD ELI LAB HLH)	2018-01-25 00:00:00
LAS VEGAS (USA@ LEG MED COP CRM GOV CVL UAF BUS EDU JUD ELI LAB HLH)	Fight with small arms and light weapons	HOSPITAL (@HLH)	2018-01-25 00:00:00
UNITED STATES (USA@ OPP CRM CVL RAD JUD SET ELI LAB AGR EDU MIL REF REB ENV COP HRI BUS SPY LEG MED GOV UAF HLH)	Make statement, not specificed below	ATTORNEY (@JUD)	2018-01-25 00:00:00
UNITED STATES (USA@ OPP CRM CVL RAD JUD SET ELI LAB AGR EDU MIL REF REB ENV COP HRI BUS SPY LEG MED GOV UAF HLH)	Make statement, not specificed below	JUDGE (@JUD)	2018-01-25 00:00:00
WASHINGTON (USA@ OPP LEG SPY MED COP CRM GOV CVL BUS EDU MIL JUD SET ELI LAB HLH)	Make an appeal or request, not specified below	COUNSEL (@JUD)	2018-01-25 00:00:00
NORTH CAROLINA (USA@ OPP LEG AGR MED COP GOV CVL BUS EDU MIL JUD ELI LAB HLH)	Appeal to others to engage in or accept mediation	SUPREME COURT (@JUD)	2018-01-25 00:00:00
UNITED STATES (USA@ OPP CRM CVL RAD JUD SET ELI LAB AGR EDU MIL REF REB ENV COP HRI BUS SPY LEG MED GOV UAF HLH)	Express intent to meet or negotiate	COUNSEL (@JUD)	2018-01-25 00:00:00
NEW YORK (USA@ OPP REF LEG SPY AGR MED COP CRM GOV CVL BUS EDU MIL JUD ELI LAB HLH)	Host a visit	JAPAN (JPN@ OPP REF LEG SPY AGR MED COP CRM GOV CVL UAF BUS EDU MIL JUD ELI LAB HLH)	2018-01-25 00:00:00
UNITED STATES (USA@ OPP CRM CVL RAD JUD SET ELI LAB AGR EDU MIL REF REB ENV COP HRI BUS SPY LEG MED GOV UAF HLH)	Consult, not specified below	PROSECUTOR (@JUD)	2018-01-25 00:00:00
UNITED STATES (USA@ OPP CRM CVL RAD JUD SET ELI LAB AGR EDU MIL REF REB ENV COP HRI BUS SPY LEG MED GOV UAF HLH)	Use unconventional violence, not specified below	DOCTOR (@HLH)	2018-01-25 00:00:00
UNITED STATES (USA@ OPP CRM CVL RAD JUD SET ELI LAB AGR EDU MIL REF REB ENV COP HRI BUS SPY LEG MED GOV UAF HLH)	Arrest, detain	DOCTOR (@HLH)	2018-01-25 00:00:00
CONNECTICUT (USA@ LEG MED COP GOV CVL BUS EDU MIL JUD ELI LAB HLH)	Engage in diplomatic cooperation, not specified below	DEPARTMENT OF AGRICULTURE (@GOV)	2018-01-25 00:00:00
UNITED STATES (USA@ OPP CRM CVL RAD JUD SET ELI LAB AGR EDU MIL REF REB ENV COP HRI BUS SPY LEG MED GOV UAF HLH)	Investigate, not specified below	SECURITIES AND EXCHANGE COMMISSION (@GOV)	2018-01-25 00:00:00
HAWAII (USA@ REB LEG MED COP CRM GOV CVL BUS EDU MIL JUD ELI LAB)	Consult, not specified below	DEFENSE SECRETARY (@GOV)	2018-01-25 00:00:00
PROSECUTOR (@JUD)	Engage in negotiation	UNITED STATES (USA@ OPP CRM CVL RAD JUD SET ELI LAB AGR EDU MIL REF REB ENV COP HRI BUS SPY LEG MED GOV UAF HLH)	2018-01-25 00:00:00
UNITED STATES (USA@ OPP CRM CVL RAD JUD SET ELI LAB AGR EDU MIL REF REB ENV COP HRI BUS SPY LEG MED GOV UAF HLH)	Make optimistic comment	DOCTOR (@HLH)	2018-01-25 00:00:00
UNITED STATES (USA@ OPP CRM CVL RAD JUD SET ELI LAB AGR EDU MIL REF REB ENV COP HRI BUS SPY LEG MED GOV UAF HLH)	Reject accusation, deny responsibility	DOCTOR (@HLH)	2018-01-25 00:00:00
MASSACHUSETTS (USA@ LEG MED COP GOV CVL BUS EDU MIL JUD ELI HLH)	Retreat or surrender militarily	HOSPITAL (@HLH)	2018-01-25 00:00:00
UNITED STATES (USA@ OPP CRM CVL RAD JUD SET ELI LAB AGR EDU MIL REF REB ENV COP HRI BUS SPY LEG MED GOV UAF HLH)	Complain officially	PHYSICIAN (@HLH)	2018-01-25 00:00:00
HAWAII (USA@ REB LEG MED COP CRM GOV CVL BUS EDU MIL JUD ELI LAB)	Express intent to meet or negotiate	SECRETARY OF DEFENSE (@GOV)	2018-01-25 00:00:00
UNITED STATES (USA@ OPP CRM CVL RAD JUD SET ELI LAB AGR EDU MIL REF REB ENV COP HRI BUS SPY LEG MED GOV UAF HLH)	Make a visit	ADVOCATE (@JUD)	2018-01-25 00:00:00
TEXAS (USA@ OPP LEG AGR MED COP CRM GOV CVL BUS EDU MIL JUD ELI LAB HLH)	Make a visit	JUDGE (@JUD)	2018-01-25 00:00:00
UNITED STATES (USA@ OPP CRM CVL RAD JUD SET ELI LAB AGR EDU MIL REF REB ENV COP HRI BUS SPY LEG MED GOV UAF HLH)	Engage in negotiation	PROSECUTOR (@JUD)	2018-01-25 00:00:00
UNITED STATES (USA@ OPP CRM CVL RAD JUD SET ELI LAB AGR EDU MIL REF REB ENV COP HRI BUS SPY LEG MED GOV UAF HLH)	Make optimistic comment	LAWMAKER (@LEG)	2018-01-25 00:00:00
UNITED STATES (USA@ OPP CRM CVL RAD JUD SET ELI LAB AGR EDU MIL REF REB ENV COP HRI BUS SPY LEG MED GOV UAF HLH)	Make optimistic comment	SENATE (@LEG)	2018-01-25 00:00:00
UNITED STATES (USA@ OPP CRM CVL RAD JUD SET ELI LAB AGR EDU MIL REF REB ENV COP HRI BUS SPY LEG MED GOV UAF HLH)	Make optimistic comment	SENATOR (@LEG)	2018-01-25 00:00:00
UNITED STATES (USA@ OPP CRM CVL RAD JUD SET ELI LAB AGR EDU MIL REF REB ENV COP HRI BUS SPY LEG MED GOV UAF HLH)	Make an appeal or request, not specified below	CONGRESS (@LEG)	2018-01-25 00:00:00
UNITED STATES (USA@ OPP CRM CVL RAD JUD SET ELI LAB AGR EDU MIL REF REB ENV COP HRI BUS SPY LEG MED GOV UAF HLH)	Make an appeal or request, not specified below	LAWMAKER (@LEG)	2018-01-25 00:00:00
UNITED STATES (USA@ OPP CRM CVL RAD JUD SET ELI LAB AGR EDU MIL REF REB ENV COP HRI BUS SPY LEG MED GOV UAF HLH)	Express intent to cooperate, not specified below	SENATE (@LEG)	2018-01-25 00:00:00
UNITED STATES (USA@ OPP CRM CVL RAD JUD SET ELI LAB AGR EDU MIL REF REB ENV COP HRI BUS SPY LEG MED GOV UAF HLH)	Express intent to meet or negotiate	SENATOR (@LEG)	2018-01-25 00:00:00
UNITED STATES (USA@ OPP CRM CVL RAD JUD SET ELI LAB AGR EDU MIL REF REB ENV COP HRI BUS SPY LEG MED GOV UAF HLH)	Consult, not specified below	CONGRESS (@LEG)	2018-01-25 00:00:00
UNITED STATES (USA@ OPP CRM CVL RAD JUD SET ELI LAB AGR EDU MIL REF REB ENV COP HRI BUS SPY LEG MED GOV UAF HLH)	Consult, not specified below	LAWMAKER (@LEG)	2018-01-25 00:00:00
IOWA (USA@ LEG AGR MED COP CRM GOV CVL BUS EDU MIL JUD ELI HLH)	Make a visit	CONGRESS (@LEG)	2018-01-25 00:00:00
UNITED STATES (USA@ OPP CRM CVL RAD JUD SET ELI LAB AGR EDU MIL REF REB ENV COP HRI BUS SPY LEG MED GOV UAF HLH)	Praise or endorse	CONGRESS (@LEG)	2018-01-25 00:00:00
UNITED STATES (USA@ OPP CRM CVL RAD JUD SET ELI LAB AGR EDU MIL REF REB ENV COP HRI BUS SPY LEG MED GOV UAF HLH)	Make pessimistic comment	LAWMAKER (@LEG)	2018-01-25 00:00:00
UNITED STATES (USA@ OPP CRM CVL RAD JUD SET ELI LAB AGR EDU MIL REF REB ENV COP HRI BUS SPY LEG MED GOV UAF HLH)	Make statement, not specificed below	LEGISLATURE (@LEG)	2018-01-25 00:00:00
UNITED STATES (USA@ OPP CRM CVL RAD JUD SET ELI LAB AGR EDU MIL REF REB ENV COP HRI BUS SPY LEG MED GOV UAF HLH)	Sign formal agreement	ATTORNEY (@JUD)	2018-01-25 00:00:00
UNITED STATES (USA@ OPP CRM CVL RAD JUD SET ELI LAB AGR EDU MIL REF REB ENV COP HRI BUS SPY LEG MED GOV UAF HLH)	Return, release persons	PROSECUTOR (@JUD)	2018-01-25 00:00:00
WASHINGTON (USA@ OPP LEG SPY MED COP CRM GOV CVL BUS EDU MIL JUD SET ELI LAB HLH)	Investigate, not specified below	COUNSEL (@JUD)	2018-01-25 00:00:00
MINNESOTA (USA@ LEG SPY AGR MED COP GOV CVL BUS EDU MIL JUD ELI REF HLH)	Disapprove, not specified below	COURT OF APPEALS (@JUD)	2018-01-25 00:00:00
UNITED STATES (USA@ OPP CRM CVL RAD JUD SET ELI LAB AGR EDU MIL REF REB ENV COP HRI BUS SPY LEG MED GOV UAF HLH)	Reject, not specified below	SUPREME COURT (@JUD)	2018-01-25 00:00:00
UNITED STATES (USA@ OPP CRM CVL RAD JUD SET ELI LAB AGR EDU MIL REF REB ENV COP HRI BUS SPY LEG MED GOV UAF HLH)	Impose administrative sanctions, not specified below	APPELLATE COURT (@JUD)	2018-01-25 00:00:00
UNITED STATES (USA@ OPP CRM CVL RAD JUD SET ELI LAB AGR EDU MIL REF REB ENV COP HRI BUS SPY LEG MED GOV UAF HLH)	Use conventional military force, not specified below	JUDICIARY (@JUD)	2018-01-25 00:00:00
UNITED STATES (USA@ OPP CRM CVL RAD JUD SET ELI LAB AGR EDU MIL REF REB ENV COP HRI BUS SPY LEG MED GOV UAF HLH)	Make pessimistic comment	WORKER (@LAB)	2018-01-25 00:00:00
UNITED STATES (USA@ OPP CRM CVL RAD JUD SET ELI LAB AGR EDU MIL REF REB ENV COP HRI BUS SPY LEG MED GOV UAF HLH)	Express intent to cooperate, not specified below	EMPLOYEE (@LAB)	2018-01-25 00:00:00
UNITED STATES (USA@ OPP CRM CVL RAD JUD SET ELI LAB AGR EDU MIL REF REB ENV COP HRI BUS SPY LEG MED GOV UAF HLH)	Provide aid, not specified below	EMPLOYEE (@LAB)	2018-01-25 00:00:00
UNITED STATES (USA@ OPP CRM CVL RAD JUD SET ELI LAB AGR EDU MIL REF REB ENV COP HRI BUS SPY LEG MED GOV UAF HLH)	Make statement, not specificed below	SENATE (@LEG)	2018-01-25 00:00:00
HAWAII (USA@ REB LEG MED COP CRM GOV CVL BUS EDU MIL JUD ELI LAB)	Make statement, not specificed below	LAWMAKER (@LEG)	2018-01-25 00:00:00
IDAHO (USA@ OPP LEG MED COP GOV CVL BUS EDU MIL JUD ELI HLH)	Make statement, not specificed below	SENATE (@LEG)	2018-01-25 00:00:00
UNITED STATES (USA@ OPP CRM CVL RAD JUD SET ELI LAB AGR EDU MIL REF REB ENV COP HRI BUS SPY LEG MED GOV UAF HLH)	Engage in negotiation	AGRICULTURE SECRETARY (@GOV)	2018-01-25 00:00:00
AMERICAN (USA@ REB OPP LEG SPY AGR MED COP CRM GOV CVL UAF BUS EDU MIL JUD SET ELI LAB HLH)	Host a visit	SECRETARY OF AGRICULTURE (@GOV)	2018-01-25 00:00:00
UNITED STATES (USA@ OPP CRM CVL RAD JUD SET ELI LAB AGR EDU MIL REF REB ENV COP HRI BUS SPY LEG MED GOV UAF HLH)	Occupy territory	AUTHORITIES (@GOV)	2018-01-25 00:00:00
UNITED STATES (USA@ OPP CRM CVL RAD JUD SET ELI LAB AGR EDU MIL REF REB ENV COP HRI BUS SPY LEG MED GOV UAF HLH)	Assassinate	KING (@GOV)	2018-01-25 00:00:00
OHIO (USA@ LEG AGR MED COP GOV CVL UAF BUS EDU MIL JUD SET ELI LAB HLH)	Consult, not specified below	GOVERNOR (@GOV)	2018-01-25 00:00:00
UNITED STATES (USA@ OPP CRM CVL RAD JUD SET ELI LAB AGR EDU MIL REF REB ENV COP HRI BUS SPY LEG MED GOV UAF HLH)	Consult, not specified below	ADMINISTRATION (@GOV)	2018-01-25 00:00:00
WASHINGTON (USA@ OPP LEG SPY MED COP CRM GOV CVL BUS EDU MIL JUD SET ELI LAB HLH)	Consult, not specified below	MAYOR (@GOV)	2018-01-25 00:00:00
UNITED STATES (USA@ OPP CRM CVL RAD JUD SET ELI LAB AGR EDU MIL REF REB ENV COP HRI BUS SPY LEG MED GOV UAF HLH)	Consult, not specified below	MAYOR (@GOV)	2018-01-25 00:00:00
UNITED STATES (USA@ OPP CRM CVL RAD JUD SET ELI LAB AGR EDU MIL REF REB ENV COP HRI BUS SPY LEG MED GOV UAF HLH)	Consult, not specified below	GOVERNOR (@GOV)	2018-01-25 00:00:00
UNITED STATES (USA@ OPP CRM CVL RAD JUD SET ELI LAB AGR EDU MIL REF REB ENV COP HRI BUS SPY LEG MED GOV UAF HLH)	Consult, not specified below	AUTHORITIES (@GOV)	2018-01-25 00:00:00
UNITED STATES (USA@ OPP CRM CVL RAD JUD SET ELI LAB AGR EDU MIL REF REB ENV COP HRI BUS SPY LEG MED GOV UAF HLH)	Express intent to meet or negotiate	PRESIDENT (@GOV)	2018-01-25 00:00:00
UNITED STATES (USA@ OPP CRM CVL RAD JUD SET ELI LAB AGR EDU MIL REF REB ENV COP HRI BUS SPY LEG MED GOV UAF HLH)	Make a visit	PRESIDENT (@GOV)	2018-01-25 00:00:00
UNITED STATES (USA@ OPP CRM CVL RAD JUD SET ELI LAB AGR EDU MIL REF REB ENV COP HRI BUS SPY LEG MED GOV UAF HLH)	Make a visit	GOVERNMENT (@GOV)	2018-01-25 00:00:00
UNITED STATES (USA@ OPP CRM CVL RAD JUD SET ELI LAB AGR EDU MIL REF REB ENV COP HRI BUS SPY LEG MED GOV UAF HLH)	Host a visit	GOVERNMENT (@GOV)	2018-01-25 00:00:00
DENVER (USA@ LEG MED COP GOV CVL BUS EDU JUD HLH)	Host a visit	MAYOR (@GOV)	2018-01-25 00:00:00
UNITED STATES (USA@ OPP CRM CVL RAD JUD SET ELI LAB AGR EDU MIL REF REB ENV COP HRI BUS SPY LEG MED GOV UAF HLH)	Host a visit	ADMINISTRATION (@GOV)	2018-01-25 00:00:00
KENTUCKY (USA@ LEG MED COP GOV CVL BUS EDU MIL JUD ELI HLH)	Host a visit	ADMINISTRATION (@GOV)	2018-01-25 00:00:00
WASHINGTON (USA@ OPP LEG SPY MED COP CRM GOV CVL BUS EDU MIL JUD SET ELI LAB HLH)	Host a visit	MAYOR (@GOV)	2018-01-25 00:00:00
WASHINGTON (USA@ OPP LEG SPY MED COP CRM GOV CVL BUS EDU MIL JUD SET ELI LAB HLH)	Host a visit	PRIME MINISTER (@GOV)	2018-01-25 00:00:00
UNITED STATES (USA@ OPP CRM CVL RAD JUD SET ELI LAB AGR EDU MIL REF REB ENV COP HRI BUS SPY LEG MED GOV UAF HLH)	Express intent to meet or negotiate	MAYOR (@GOV)	2018-01-25 00:00:00
LOUISVILLE (USA@ COP GOV CVL EDU MIL JUD HLH)	Express intent to meet or negotiate	MAYOR (@GOV)	2018-01-25 00:00:00
MICHIGAN (USA@ OPP LEG AGR MED COP CRM GOV CVL UAF BUS EDU MIL JUD ELI LAB HLH)	Make an appeal or request, not specified below	PRESIDENT (@GOV)	2018-01-25 00:00:00
ALASKA (USA@ LEG MED GOV CVL BUS EDU MIL JUD ELI LAB)	Make an appeal or request, not specified below	ATTORNEY GENERAL (@GOV)	2018-01-25 00:00:00
FLORIDA (USA@ ENV OPP LEG MED COP CRM GOV CVL BUS EDU MIL JUD ELI LAB HLH)	Make an appeal or request, not specified below	REGULATOR (@GOV)	2018-01-25 00:00:00
UNITED STATES (USA@ OPP CRM CVL RAD JUD SET ELI LAB AGR EDU MIL REF REB ENV COP HRI BUS SPY LEG MED GOV UAF HLH)	Make an appeal or request, not specified below	GOVERNMENT (@GOV)	2018-01-25 00:00:00
UNITED STATES (USA@ OPP CRM CVL RAD JUD SET ELI LAB AGR EDU MIL REF REB ENV COP HRI BUS SPY LEG MED GOV UAF HLH)	Make an appeal or request, not specified below	GOVERNOR (@GOV)	2018-01-25 00:00:00
TEXAS (USA@ OPP LEG AGR MED COP CRM GOV CVL BUS EDU MIL JUD ELI LAB HLH)	Make an appeal or request, not specified below	GOVERNMENT (@GOV)	2018-01-25 00:00:00
UNITED STATES (USA@ OPP CRM CVL RAD JUD SET ELI LAB AGR EDU MIL REF REB ENV COP HRI BUS SPY LEG MED GOV UAF HLH)	Appeal to others to meet or negotiate	MAYOR (@GOV)	2018-01-25 00:00:00
THE US (USA@ OPP CRM CVL JUD ELI LAB EDU MIL REF REB IMG COP HRI BUS SPY LEG MED GOV UAF HLH)	Express intent to cooperate, not specified below	MINIST OF STATE (@GOV)	2018-01-25 00:00:00
UNITED STATES (USA@ OPP CRM CVL RAD JUD SET ELI LAB AGR EDU MIL REF REB ENV COP HRI BUS SPY LEG MED GOV UAF HLH)	Express intent to cooperate, not specified below	GOVERNOR (@GOV)	2018-01-25 00:00:00
DENVER (USA@ LEG MED COP GOV CVL BUS EDU JUD HLH)	Express intent to meet or negotiate	MAYOR (@GOV)	2018-01-25 00:00:00
UNITED STATES (USA@ OPP CRM CVL RAD JUD SET ELI LAB AGR EDU MIL REF REB ENV COP HRI BUS SPY LEG MED GOV UAF HLH)	Express intent to meet or negotiate	ADMINISTRATION (@GOV)	2018-01-25 00:00:00
FLORIDA (USA@ ENV OPP LEG MED COP CRM GOV CVL BUS EDU MIL JUD ELI LAB HLH)	Host a visit	AUTHORITIES (@GOV)	2018-01-25 00:00:00
LOUISVILLE (USA@ COP GOV CVL EDU MIL JUD HLH)	Host a visit	MAYOR (@GOV)	2018-01-25 00:00:00
UNITED STATES (USA@ OPP CRM CVL RAD JUD SET ELI LAB AGR EDU MIL REF REB ENV COP HRI BUS SPY LEG MED GOV UAF HLH)	Disapprove, not specified below	ADMINISTRATION (@GOV)	2018-01-25 00:00:00
UNITED STATES (USA@ OPP CRM CVL RAD JUD SET ELI LAB AGR EDU MIL REF REB ENV COP HRI BUS SPY LEG MED GOV UAF HLH)	Disapprove, not specified below	ATTORNEY GENERAL (@GOV)	2018-01-25 00:00:00
UTAH (USA@ ENV REF LEG AGR MED COP CRM GOV CVL BUS EDU MIL JUD ELI LAB HLH)	Disapprove, not specified below	GOVERNMENT (@GOV)	2018-01-25 00:00:00
LOS ANGELES (USA@ REB OPP LEG MED COP CRM GOV CVL BUS EDU JUD ELI LAB HLH)	Criticize or denounce	PRESIDENT (@GOV)	2018-01-25 00:00:00
UNITED STATES (USA@ OPP CRM CVL RAD JUD SET ELI LAB AGR EDU MIL REF REB ENV COP HRI BUS SPY LEG MED GOV UAF HLH)	Criticize or denounce	GOVERNMENT (@GOV)	2018-01-25 00:00:00
UNITED STATES (USA@ OPP CRM CVL RAD JUD SET ELI LAB AGR EDU MIL REF REB ENV COP HRI BUS SPY LEG MED GOV UAF HLH)	Criticize or denounce	MAYOR (@GOV)	2018-01-25 00:00:00
UNITED STATES (USA@ OPP CRM CVL RAD JUD SET ELI LAB AGR EDU MIL REF REB ENV COP HRI BUS SPY LEG MED GOV UAF HLH)	Demand, not specified below	REGULATOR (@GOV)	2018-01-25 00:00:00
UNITED STATES (USA@ OPP CRM CVL RAD JUD SET ELI LAB AGR EDU MIL REF REB ENV COP HRI BUS SPY LEG MED GOV UAF HLH)	Reject, not specified below	PRESIDENT (@GOV)	2018-01-25 00:00:00
THE US (USA@ OPP CRM CVL JUD ELI LAB EDU MIL REF REB IMG COP HRI BUS SPY LEG MED GOV UAF HLH)	Reject, not specified below	MAYOR (@GOV)	2018-01-25 00:00:00
VIRGINIA (USA@ IGO REB LEG MED COP CRM GOV CVL HRI BUS EDU MIL JUD SET ELI LAB HLH)	Reject, not specified below	GOVERNMENT (@GOV)	2018-01-25 00:00:00
UNITED STATES (USA@ OPP CRM CVL RAD JUD SET ELI LAB AGR EDU MIL REF REB ENV COP HRI BUS SPY LEG MED GOV UAF HLH)	Reject proposal to meet, discuss, negotiate	ADMINISTRATION (@GOV)	2018-01-25 00:00:00
UNITED STATES (USA@ OPP CRM CVL RAD JUD SET ELI LAB AGR EDU MIL REF REB ENV COP HRI BUS SPY LEG MED GOV UAF HLH)	Reject proposal to meet, discuss, negotiate	MAYOR (@GOV)	2018-01-25 00:00:00
NEW ORLEANS (USA@ OPP MED COP GOV CVL BUS EDU JUD ELI HLH)	Reject proposal to meet, discuss, negotiate	MAYOR (@GOV)	2018-01-25 00:00:00
CHICAGO (USA@ OPP LEG SPY MED COP CRM GOV CVL BUS EDU MIL JUD ELI LAB HLH)	Threaten, not specified below	PRESIDENT (@GOV)	2018-01-25 00:00:00
UNITED STATES (USA@ OPP CRM CVL RAD JUD SET ELI LAB AGR EDU MIL REF REB ENV COP HRI BUS SPY LEG MED GOV UAF HLH)	Retreat or surrender militarily	PRESIDENT (@GOV)	2018-01-25 00:00:00
UNITED STATES (USA@ OPP CRM CVL RAD JUD SET ELI LAB AGR EDU MIL REF REB ENV COP HRI BUS SPY LEG MED GOV UAF HLH)	Yield, not specified below	PRESIDENT (@GOV)	2018-01-25 00:00:00
WASHINGTON (USA@ OPP LEG SPY MED COP CRM GOV CVL BUS EDU MIL JUD SET ELI LAB HLH)	Meet at a 'third' location	MAYOR (@GOV)	2018-01-25 00:00:00
UNITED STATES (USA@ OPP CRM CVL RAD JUD SET ELI LAB AGR EDU MIL REF REB ENV COP HRI BUS SPY LEG MED GOV UAF HLH)	Engage in negotiation	MAYOR (@GOV)	2018-01-25 00:00:00
UNITED STATES (USA@ OPP CRM CVL RAD JUD SET ELI LAB AGR EDU MIL REF REB ENV COP HRI BUS SPY LEG MED GOV UAF HLH)	Engage in negotiation	GOVERNOR (@GOV)	2018-01-25 00:00:00
TEXAS (USA@ OPP LEG AGR MED COP CRM GOV CVL BUS EDU MIL JUD ELI LAB HLH)	Engage in negotiation	GOVERNMENT (@GOV)	2018-01-25 00:00:00
UNITED STATES (USA@ OPP CRM CVL RAD JUD SET ELI LAB AGR EDU MIL REF REB ENV COP HRI BUS SPY LEG MED GOV UAF HLH)	Engage in diplomatic cooperation, not specified below	GOVERNOR (@GOV)	2018-01-25 00:00:00
MICHIGAN (USA@ OPP LEG AGR MED COP CRM GOV CVL UAF BUS EDU MIL JUD ELI LAB HLH)	Engage in diplomatic cooperation, not specified below	ADMINISTRATION (@GOV)	2018-01-25 00:00:00
UNITED STATES (USA@ OPP CRM CVL RAD JUD SET ELI LAB AGR EDU MIL REF REB ENV COP HRI BUS SPY LEG MED GOV UAF HLH)	Praise or endorse	PRESIDENT (@GOV)	2018-01-25 00:00:00
UNITED STATES (USA@ OPP CRM CVL RAD JUD SET ELI LAB AGR EDU MIL REF REB ENV COP HRI BUS SPY LEG MED GOV UAF HLH)	Praise or endorse	GOVERNMENT (@GOV)	2018-01-25 00:00:00
UNITED STATES (USA@ OPP CRM CVL RAD JUD SET ELI LAB AGR EDU MIL REF REB ENV COP HRI BUS SPY LEG MED GOV UAF HLH)	Praise or endorse	GOVERNOR (@GOV)	2018-01-25 00:00:00
UNITED STATES (USA@ OPP CRM CVL RAD JUD SET ELI LAB AGR EDU MIL REF REB ENV COP HRI BUS SPY LEG MED GOV UAF HLH)	Praise or endorse	MAYOR (@GOV)	2018-01-25 00:00:00
UNITED STATES (USA@ OPP CRM CVL RAD JUD SET ELI LAB AGR EDU MIL REF REB ENV COP HRI BUS SPY LEG MED GOV UAF HLH)	Praise or endorse	ATTORNEY GENERAL (@GOV)	2018-01-25 00:00:00
OREGON (USA@ ENV LEG SPY MED COP CRM GOV CVL BUS EDU MIL JUD ELI LAB HLH)	Provide economic aid	GOVERNOR (@GOV)	2018-01-25 00:00:00
UNITED STATES (USA@ OPP CRM CVL RAD JUD SET ELI LAB AGR EDU MIL REF REB ENV COP HRI BUS SPY LEG MED GOV UAF HLH)	Host a visit	AUTHORITIES (@GOV)	2018-01-25 00:00:00
DEFENSE SECRETARY (@GOV)	Make a visit	JAKARTA (IDN@ LEG MED COP GOV CVL HRI EDU JUD ELI HLH)	2018-01-25 00:00:00
JUDGE (@JUD)	Host a visit	TEXAS (USA@ OPP LEG AGR MED COP CRM GOV CVL BUS EDU MIL JUD ELI LAB HLH)	2018-01-25 00:00:00
POLICE OFFICER (@COP)	Reject, not specified below	RETIRED (@ELI)	2018-01-25 00:00:00
LAW ENFORCEMENT OFFICER (@COP)	Fight with small arms and light weapons	SPANISH (ESP@ REB OPP LEG SPY MED COP CRM GOV CVL UAF BUS EDU MIL JUD ELI HLH)	2018-01-25 00:00:00
LAW ENFORCEMENT OFFICER (@COP)	Fight with small arms and light weapons	SPAIN (ESP@ OPP LEG SEP AGR MED COP CRM GOV CVL UAF BUS EDU MIL JUD ELI HLH)	2018-01-25 00:00:00
POLICE (@COP)	Make an appeal or request, not specified below	FIRE DEPARTMENT (@GOV)	2018-01-25 00:00:00
POLICE (@COP)	Arrest, detain	KING (@GOV)	2018-01-25 00:00:00
POLICE (@COP)	Make statement, not specificed below	HOSPITAL (@HLH)	2018-01-25 00:00:00
POLICE (@COP)	Make a visit	HOSPITAL (@HLH)	2018-01-25 00:00:00
POLICE (@COP)	Accuse, not specified below	DOCTOR (@HLH)	2018-01-25 00:00:00
POLICE (@COP)	Provide aid, not specified below	UNIVERSITY (@EDU)	2018-01-25 00:00:00
POLICE (@COP)	Use unconventional violence, not specified below	DOCTOR (@HLH)	2018-01-25 00:00:00
POLICE (@COP)	Consult, not specified below	PROSECUTOR (@JUD)	2018-01-25 00:00:00
PRISON (@COP)	Arrest, detain	JUDGE (@JUD)	2018-01-25 00:00:00
DEPUTY (@COP)	Investigate, not specified below	CAMBODIA (KHM@ OPP REF LEG AGR MED COP GOV CVL BUS EDU MIL JUD ELI LAB HLH)	2018-01-25 00:00:00
PRISON (@COP)	Make an appeal or request, not specified below	LEGISLATURE (@LEG)	2018-01-25 00:00:00
POLICE (@COP)	Investigate, not specified below	MEDIA (@MED)	2018-01-25 00:00:00
POLICE (@COP)	Make a visit	WALGREEN (USA@MNC)	2018-01-25 00:00:00
POLICE (@COP)	Retreat or surrender militarily	WALGREEN (USA@MNC)	2018-01-25 00:00:00
POLICE (@COP)	Arrest, detain	ISRAEL (ISR@ OPP CRM CVL RAD JUD SET ELI LAB SEP AGR EDU MIL REF REB COP HRI BUS SPY LEG MED GOV UAF HLH)	2018-01-25 00:00:00
POLICE (@COP)	Investigate, not specified below	WALGREEN (USA@MNC)	2018-01-25 00:00:00
POLICE (@COP)	Fight with small arms and light weapons	SCHOOL (@EDU)	2018-01-25 00:00:00
POLICE (@COP)	Accuse, not specified below	STUDENT (@EDU)	2018-01-25 00:00:00
POLICE (@COP)	Make an appeal or request, not specified below	CANADA (CAN@ REB OPP REF LEG SPY AGR MED COP CRM GOV CVL UAF BUS EDU MIL JUD ELI LAB HLH)	2018-01-25 00:00:00
POLICE (@COP)	Accuse, not specified below	CANADA (CAN@ REB OPP REF LEG SPY AGR MED COP CRM GOV CVL UAF BUS EDU MIL JUD ELI LAB HLH)	2018-01-25 00:00:00
POLICE (@COP)	Arrest, detain	TORONTO (CAN@ OPP LEG MED COP CRM GOV CVL BUS EDU MIL JUD ELI LAB HLH)	2018-01-25 00:00:00
POLICE (@COP)	Return, release, not specified below	BURGLAR (@CRM)	2018-01-25 00:00:00
POLICE (@COP)	Demand for diplomatic cooperation (such as policy support)	CRIMINAL (@CRM)	2018-01-25 00:00:00
POLICE (@COP)	Arrest, detain	ARMED BANDIT (@CRM)	2018-01-25 00:00:00
POLICE (@COP)	Arrest, detain	SCHOOL (@EDU)	2018-01-25 00:00:00
POLICE (@COP)	Arrest, detain	CRIMINAL (@CRM)	2018-01-25 00:00:00
POLICE (@COP)	Appeal for intelligence cooperation	COMMUNITY (@CVL)	2018-01-25 00:00:00
POLICE (@COP)	Disapprove, not specified below	COMMUNITY (@CVL)	2018-01-25 00:00:00
POLICE (@COP)	Use repression	COMMUNITY (@CVL)	2018-01-25 00:00:00
POLICE (@COP)	Fight with small arms and light weapons	COMMUNITY (@CVL)	2018-01-25 00:00:00
POLICE COMMISSIONER (@COP)	Make statement, not specificed below	SCHOOL (@EDU)	2018-01-25 00:00:00
POLICE (@COP)	Make statement, not specificed below	COLLEGE (@EDU)	2018-01-25 00:00:00
SECURITY OFFICIAL (@COP)	Make a visit	UNIVERSITY (@EDU)	2018-01-25 00:00:00
POLICE (@COP)	Return, release, not specified below	SCHOOL (@EDU)	2018-01-25 00:00:00
POLICE (@COP)	Make statement, not specificed below	COMMUNITY (@CVL)	2018-01-25 00:00:00
POLICE (@COP)	Make statement, not specificed below	PROTEST GROUP (@OPP)	2018-01-25 00:00:00
POLICE (@COP)	Arrest, detain	PROTEST GROUP (@OPP)	2018-01-25 00:00:00
POLICE (@COP)	Engage in material cooperation, not specified below	MINDANAO (PHL@ REB LEG MED COP GOV CVL EDU)	2018-01-25 00:00:00
POLICE (@COP)	Use conventional military force, not specified below	UNITED STATES (USA@ OPP CRM CVL RAD JUD SET ELI LAB AGR EDU MIL REF REB ENV COP HRI BUS SPY LEG MED GOV UAF HLH)	2018-01-25 00:00:00
LAW ENFORCEMENT OFFICER (@COP)	Fight with small arms and light weapons	UNITED STATES (USA@ OPP CRM CVL RAD JUD SET ELI LAB AGR EDU MIL REF REB ENV COP HRI BUS SPY LEG MED GOV UAF HLH)	2018-01-25 00:00:00
POLICE (@COP)	Fight with small arms and light weapons	UNITED STATES (USA@ OPP CRM CVL RAD JUD SET ELI LAB AGR EDU MIL REF REB ENV COP HRI BUS SPY LEG MED GOV UAF HLH)	2018-01-25 00:00:00
POLICE (@COP)	Threaten to halt international involvement (non-mediation)	MICHIGAN (USA@ OPP LEG AGR MED COP CRM GOV CVL UAF BUS EDU MIL JUD ELI LAB HLH)	2018-01-25 00:00:00
POLICE (@COP)	Fight with small arms and light weapons	MICHIGAN (USA@ OPP LEG AGR MED COP CRM GOV CVL UAF BUS EDU MIL JUD ELI LAB HLH)	2018-01-25 00:00:00
DEPUTY (@COP)	Use conventional military force, not specified below	CHRISTOPHER HILL (USA@GOV)	2018-01-25 00:00:00
PRISON (@COP)	Arrest, detain	UNITED STATES (USA@ OPP CRM CVL RAD JUD SET ELI LAB AGR EDU MIL REF REB ENV COP HRI BUS SPY LEG MED GOV UAF HLH)	2018-01-25 00:00:00
POLICE (@COP)	Make statement, not specificed below	SENA (@ OPP LEG MED GOV LAB)	2018-01-25 00:00:00
POLICE (@COP)	Arrest, detain	UNITED STATES (USA@ OPP CRM CVL RAD JUD SET ELI LAB AGR EDU MIL REF REB ENV COP HRI BUS SPY LEG MED GOV UAF HLH)	2018-01-25 00:00:00
DEPUTY (@COP)	Consider policy option	GOVERNMENT (@GOV)	2018-01-25 00:00:00
DEPUTY (@COP)	Make statement, not specificed below	THAILAND (THA@ OPP REF LEG SEP AGR MED COP CRM GOV CVL BUS EDU MIL JUD ELI LAB HLH)	2018-01-25 00:00:00
DEPUTY (@COP)	Decline comment	UNITED STATES (USA@ OPP CRM CVL RAD JUD SET ELI LAB AGR EDU MIL REF REB ENV COP HRI BUS SPY LEG MED GOV UAF HLH)	2018-01-25 00:00:00
DEPUTY (@COP)	Consult, not specified below	UNITED STATES (USA@ OPP CRM CVL RAD JUD SET ELI LAB AGR EDU MIL REF REB ENV COP HRI BUS SPY LEG MED GOV UAF HLH)	2018-01-25 00:00:00
CRIMINAL (@CRM)	Accuse, not specified below	AFGHANISTAN (AFG@ REB OPP REF LEG SPY AGR MED COP CRM GOV CVL UAF BUS EDU MIL JUD ELI LAB HLH)	2018-01-25 00:00:00
CRIMINAL (@CRM)	Express intent to meet or negotiate	INDUSTRY (@BUS)	2018-01-25 00:00:00
DEPUTY (@COP)	Consider policy option	KENYA (KEN@ REB ENV OPP REF LEG AGR MED COP GOV CVL HRI BUS EDU MIL JUD UAF ELI LAB HLH)	2018-01-25 00:00:00
POLICE OFFICER (@COP)	Arrest, detain	NEBRASKA (USA@ OPP LEG AGR MED COP GOV CVL BUS EDU JUD HLH)	2018-01-25 00:00:00
POLICE (@COP)	Arrest, detain	FLORIDA (USA@ ENV OPP LEG MED COP CRM GOV CVL BUS EDU MIL JUD ELI LAB HLH)	2018-01-25 00:00:00
POLICE (@COP)	Arrest, detain	PHILIPPINE (PHL@ OPP CRM CVL JUD SET ELI LAB AGR EDU MIL REF REB COP BUS SPY LEG MED GOV UAF HLH)	2018-01-25 00:00:00
POLICE PERSONNEL (@COP)	Mobilize or increase police power	REFUGEE (@REF)	2018-01-25 00:00:00
POLICE (@COP)	Arrest, detain	SYRIA (SYR@ OPP CRM CVL RAD JUD ELI LAB AGR EDU MIL REF IGO REB COP BUS SPY LEG MED GOV UAF HLH)	2018-01-25 00:00:00
POLICE (@COP)	Seize or damage property, not specified below	ARMED MEN (@UAF)	2018-01-25 00:00:00
SECURITY FORCE (@COP)	Use conventional military force, not specified below	GUNMEN (@UAF)	2018-01-25 00:00:00
POLICE (@COP)	Make statement, not specificed below	UNITED STATES (USA@ OPP CRM CVL RAD JUD SET ELI LAB AGR EDU MIL REF REB ENV COP HRI BUS SPY LEG MED GOV UAF HLH)	2018-01-25 00:00:00
POLICE (@COP)	Make statement, not specificed below	MICHIGAN (USA@ OPP LEG AGR MED COP CRM GOV CVL UAF BUS EDU MIL JUD ELI LAB HLH)	2018-01-25 00:00:00
POLICE (@COP)	Consult, not specified below	CHICAGO (USA@ OPP LEG SPY MED COP CRM GOV CVL BUS EDU MIL JUD ELI LAB HLH)	2018-01-25 00:00:00
POLICE (@COP)	Consult, not specified below	FLORIDA (USA@ ENV OPP LEG MED COP CRM GOV CVL BUS EDU MIL JUD ELI LAB HLH)	2018-01-25 00:00:00
POLICE (@COP)	Consult, not specified below	UNITED STATES (USA@ OPP CRM CVL RAD JUD SET ELI LAB AGR EDU MIL REF REB ENV COP HRI BUS SPY LEG MED GOV UAF HLH)	2018-01-25 00:00:00
DEPUTIES (@COP)	Make a visit	UNITED STATES (USA@ OPP CRM CVL RAD JUD SET ELI LAB AGR EDU MIL REF REB ENV COP HRI BUS SPY LEG MED GOV UAF HLH)	2018-01-25 00:00:00
POLICE (@COP)	Host a visit	ARIZONA (USA@ REF LEG AGR MED COP CRM GOV CVL UAF BUS EDU MIL JUD ELI LAB HLH)	2018-01-25 00:00:00
DEPUTIES (@COP)	Sign formal agreement	UNITED STATES (USA@ OPP CRM CVL RAD JUD SET ELI LAB AGR EDU MIL REF REB ENV COP HRI BUS SPY LEG MED GOV UAF HLH)	2018-01-25 00:00:00
POLICE (@COP)	Investigate, not specified below	UNITED STATES (USA@ OPP CRM CVL RAD JUD SET ELI LAB AGR EDU MIL REF REB ENV COP HRI BUS SPY LEG MED GOV UAF HLH)	2018-01-25 00:00:00
POLICE (@COP)	Threaten, not specified below	UNITED STATES (USA@ OPP CRM CVL RAD JUD SET ELI LAB AGR EDU MIL REF REB ENV COP HRI BUS SPY LEG MED GOV UAF HLH)	2018-01-25 00:00:00
POLICE (@COP)	Seize or damage property, not specified below	UNITED STATES (USA@ OPP CRM CVL RAD JUD SET ELI LAB AGR EDU MIL REF REB ENV COP HRI BUS SPY LEG MED GOV UAF HLH)	2018-01-25 00:00:00
POLICE (@COP)	Arrest, detain	GRAND RAPIDS (USA@ COP GOV CVL BUS EDU JUD)	2018-01-25 00:00:00
POLICE CHIEF (@COP)	Accuse, not specified below	BUSINESS (@BUS)	2018-01-25 00:00:00
POLICE (@COP)	Investigate, not specified below	EMPLOYER (@BUS)	2018-01-25 00:00:00
POLICE (@COP)	Make statement, not specificed below	BANGLADESH (BGD@ OPP CRM CVL RAD JUD ELI LAB AGR EDU MIL REF REB COP HRI BUS LEG MED GOV UAF HLH)	2018-01-25 00:00:00
CHINA (CHN@ OPP CRM CVL JUD SET ELI LAB SEP AGR EDU MIL REF ENV COP HRI BUS SPY LEG MED GOV UAF HLH)	Consult, not specified below	UNIVERSITY (@EDU)	2018-01-25 00:00:00
CHINA (CHN@ OPP CRM CVL JUD SET ELI LAB SEP AGR EDU MIL REF ENV COP HRI BUS SPY LEG MED GOV UAF HLH)	Engage in diplomatic cooperation, not specified below	EUROPEAN (EUR@ LEG AGR MED COP CRM GOV CVL BUS EDU MIL JUD SET ELI LAB SPY)	2018-01-25 00:00:00
CHINA (CHN@ OPP CRM CVL JUD SET ELI LAB SEP AGR EDU MIL REF ENV COP HRI BUS SPY LEG MED GOV UAF HLH)	Threaten, not specified below	EUROPE (EUR@ REF LEG SPY AGR MED COP GOV CVL BUS EDU MIL ELI LAB HLH)	2018-01-25 00:00:00
CHINA (CHN@ OPP CRM CVL JUD SET ELI LAB SEP AGR EDU MIL REF ENV COP HRI BUS SPY LEG MED GOV UAF HLH)	Make a visit	FRANCE (FRA@ REB OPP LEG SPY AGR MED COP CRM GOV CVL UAF BUS EDU MIL JUD RAD ELI LAB HLH)	2018-01-25 00:00:00
CHINA (CHN@ OPP CRM CVL JUD SET ELI LAB SEP AGR EDU MIL REF ENV COP HRI BUS SPY LEG MED GOV UAF HLH)	Host a visit	FRANCE (FRA@ REB OPP LEG SPY AGR MED COP CRM GOV CVL UAF BUS EDU MIL JUD RAD ELI LAB HLH)	2018-01-25 00:00:00
CHINA (CHN@ OPP CRM CVL JUD SET ELI LAB SEP AGR EDU MIL REF ENV COP HRI BUS SPY LEG MED GOV UAF HLH)	Make an appeal or request, not specified below	COMMUNITY (@CVL)	2018-01-25 00:00:00
CHINA (CHN@ OPP CRM CVL JUD SET ELI LAB SEP AGR EDU MIL REF ENV COP HRI BUS SPY LEG MED GOV UAF HLH)	Grant diplomatic recognition	FRANCE (FRA@ REB OPP LEG SPY AGR MED COP CRM GOV CVL UAF BUS EDU MIL JUD RAD ELI LAB HLH)	2018-01-25 00:00:00
CHINA (CHN@ OPP CRM CVL JUD SET ELI LAB SEP AGR EDU MIL REF ENV COP HRI BUS SPY LEG MED GOV UAF HLH)	Arrest, detain	FRANCE (FRA@ REB OPP LEG SPY AGR MED COP CRM GOV CVL UAF BUS EDU MIL JUD RAD ELI LAB HLH)	2018-01-25 00:00:00
CHINESE (CHN@ IGO REB OPP LEG SPY MED COP CRM GOV CVL HRI BUS EDU MIL JUD ELI LAB HLH)	Express intent to cooperate, not specified below	GOVERNMENT (@GOV)	2018-01-25 00:00:00
CHINA (CHN@ OPP CRM CVL JUD SET ELI LAB SEP AGR EDU MIL REF ENV COP HRI BUS SPY LEG MED GOV UAF HLH)	Express intent to cooperate, not specified below	GOVERNMENT (@GOV)	2018-01-25 00:00:00
CHINA (CHN@ OPP CRM CVL JUD SET ELI LAB SEP AGR EDU MIL REF ENV COP HRI BUS SPY LEG MED GOV UAF HLH)	Host a visit	PRIME MINISTER (@GOV)	2018-01-25 00:00:00
CHINA (CHN@ OPP CRM CVL JUD SET ELI LAB SEP AGR EDU MIL REF ENV COP HRI BUS SPY LEG MED GOV UAF HLH)	Make an appeal or request, not specified below	DOCTOR (@HLH)	2018-01-25 00:00:00
CHINA (CHN@ OPP CRM CVL JUD SET ELI LAB SEP AGR EDU MIL REF ENV COP HRI BUS SPY LEG MED GOV UAF HLH)	Consult, not specified below	DOCTOR (@HLH)	2018-01-25 00:00:00
CHINA (CHN@ OPP CRM CVL JUD SET ELI LAB SEP AGR EDU MIL REF ENV COP HRI BUS SPY LEG MED GOV UAF HLH)	Engage in negotiation	THE EU (EUR@IGO)	2018-01-25 00:00:00
CHINA (CHN@ OPP CRM CVL JUD SET ELI LAB SEP AGR EDU MIL REF ENV COP HRI BUS SPY LEG MED GOV UAF HLH)	Consult, not specified below	CHINESE (CHN@ IGO REB OPP LEG SPY MED COP CRM GOV CVL HRI BUS EDU MIL JUD ELI LAB HLH)	2018-01-25 00:00:00
SWITZERLAND (CHE@ OPP LEG AGR MED COP CRM GOV CVL UAF BUS EDU MIL JUD ELI HLH)	Make a visit	AFRICAN UNION (AFR@IGO)	2018-01-25 00:00:00
CHILE (CHL@ OPP LEG MED COP CRM GOV CVL BUS EDU MIL JUD ELI LAB)	Make statement, not specificed below	ECONOMIST (@EDU)	2018-01-25 00:00:00
CHILE (CHL@ OPP LEG MED COP CRM GOV CVL BUS EDU MIL JUD ELI LAB)	Accede to demands for change in leadership	ECONOMIST (@EDU)	2018-01-25 00:00:00
CHILE (CHL@ OPP LEG MED COP CRM GOV CVL BUS EDU MIL JUD ELI LAB)	Make statement, not specificed below	NEWSPAPER (@MED)	2018-01-25 00:00:00
CHILE (CHL@ OPP LEG MED COP CRM GOV CVL BUS EDU MIL JUD ELI LAB)	Consult, not specified below	JOURNALIST (@MED)	2018-01-25 00:00:00
CHILE (CHL@ OPP LEG MED COP CRM GOV CVL BUS EDU MIL JUD ELI LAB)	Demand, not specified below	JOURNALIST (@MED)	2018-01-25 00:00:00
CHILE (CHL@ OPP LEG MED COP CRM GOV CVL BUS EDU MIL JUD ELI LAB)	Criticize or denounce	JOURNALIST (@MED)	2018-01-25 00:00:00
BEIJING (CHN@ OPP LEG MED COP GOV CVL BUS EDU MIL JUD ELI HLH)	Host a visit	CHINA (CHN@ OPP CRM CVL JUD SET ELI LAB SEP AGR EDU MIL REF ENV COP HRI BUS SPY LEG MED GOV UAF HLH)	2018-01-25 00:00:00
CHILE (CHL@ OPP LEG MED COP CRM GOV CVL BUS EDU MIL JUD ELI LAB)	Praise or endorse	UNITED STATES (USA@ OPP CRM CVL RAD JUD SET ELI LAB AGR EDU MIL REF REB ENV COP HRI BUS SPY LEG MED GOV UAF HLH)	2018-01-25 00:00:00
CHINESE (CHN@ IGO REB OPP LEG SPY MED COP CRM GOV CVL HRI BUS EDU MIL JUD ELI LAB HLH)	Make statement, not specificed below	INDUSTRY (@BUS)	2018-01-25 00:00:00
CHINESE (CHN@ IGO REB OPP LEG SPY MED COP CRM GOV CVL HRI BUS EDU MIL JUD ELI LAB HLH)	Praise or endorse	COMPANY (@BUS)	2018-01-25 00:00:00
CHINA (CHN@ OPP CRM CVL JUD SET ELI LAB SEP AGR EDU MIL REF ENV COP HRI BUS SPY LEG MED GOV UAF HLH)	Reject, not specified below	INVESTOR (@BUS)	2018-01-25 00:00:00
CHINA (CHN@ OPP CRM CVL JUD SET ELI LAB SEP AGR EDU MIL REF ENV COP HRI BUS SPY LEG MED GOV UAF HLH)	Make optimistic comment	DAVOS (CHE@ LEG MED COP CRM GOV CVL BUS EDU)	2018-01-25 00:00:00
CHINA (CHN@ OPP CRM CVL JUD SET ELI LAB SEP AGR EDU MIL REF ENV COP HRI BUS SPY LEG MED GOV UAF HLH)	Praise or endorse	DAVOS (CHE@ LEG MED COP CRM GOV CVL BUS EDU)	2018-01-25 00:00:00
CHINESE (CHN@ IGO REB OPP LEG SPY MED COP CRM GOV CVL HRI BUS EDU MIL JUD ELI LAB HLH)	Make a visit	AFRICA (AFR@ REB OPP REF LEG SEP AGR MED COP CRM GOV CVL BUS EDU MIL JUD ELI LAB HLH)	2018-01-25 00:00:00
CHINA (CHN@ OPP CRM CVL JUD SET ELI LAB SEP AGR EDU MIL REF ENV COP HRI BUS SPY LEG MED GOV UAF HLH)	Engage in diplomatic cooperation, not specified below	THE EU (EUR@IGO)	2018-01-25 00:00:00
CHINA (CHN@ OPP CRM CVL JUD SET ELI LAB SEP AGR EDU MIL REF ENV COP HRI BUS SPY LEG MED GOV UAF HLH)	Make statement, not specificed below	WASHINGTON (USA@ OPP LEG SPY MED COP CRM GOV CVL BUS EDU MIL JUD SET ELI LAB HLH)	2018-01-25 00:00:00
PRESBYTERIAN (@ GOV EDU JUD HLH)	Make a visit	SCHOOL (@EDU)	2018-01-25 00:00:00
IVORY COAST (CIV@ GOV MIL MED)	Sign formal agreement	EXXON MOBIL (USA@MNC)	2018-01-25 00:00:00
CAMEROON (CMR@ REB OPP REF LEG SEP AGR MED COP GOV CVL UAF BUS EDU MIL JUD ELI LAB)	Demonstrate or rally, not specified below	COMMUNITY (@CVL)	2018-01-25 00:00:00
DOUALA (CMR@)	Disapprove, not specified below	MILITARY (@MIL)	2018-01-25 00:00:00
CAMEROON (CMR@ REB OPP REF LEG SEP AGR MED COP GOV CVL UAF BUS EDU MIL JUD ELI LAB)	Occupy territory	NIGERIA (NGA@ OPP CRM CVL JUD SET ELI LAB AGR EDU MIL REF REB COP HRI BUS SPY LEG MED GOV UAF HLH)	2018-01-25 00:00:00
METHODIST CHURCH (@ GOV)	Occupy territory	UNITED STATES (USA@ OPP CRM CVL RAD JUD SET ELI LAB AGR EDU MIL REF REB ENV COP HRI BUS SPY LEG MED GOV UAF HLH)	2018-01-25 00:00:00
CONGO (COG@ REB OPP MED COP GOV CVL UAF BUS MIL JUD ELI REF)	Consult, not specified below	UGANDA (UGA@ REB OPP LEG SPY AGR MED COP CRM GOV CVL BUS EDU MIL JUD ELI REF HLH)	2018-01-25 00:00:00
SECURITY FORCE (@COP)	Use conventional military force, not specified below	AFGHANISTAN (AFG@ REB OPP REF LEG SPY AGR MED COP CRM GOV CVL UAF BUS EDU MIL JUD ELI LAB HLH)	2018-01-25 00:00:00
SECURITY FORCE (@COP)	Use conventional military force, not specified below	AFGHAN (AFG@ REB OPP REF LEG AGR MED COP CRM GOV CVL UAF BUS EDU MIL JUD RAD ELI LAB SPY)	2018-01-25 00:00:00
DEPUTY (@COP)	Make statement, not specificed below	ALBANIA (ALB@ REB OPP SEP MED COP CRM GOV CVL BUS JUD ELI)	2018-01-25 00:00:00
PRISON (@COP)	Host a visit	AUSTRALIAN (AUS@ ENV OPP REF LEG SPY AGR MED COP CRM GOV CVL BUS EDU MIL JUD ELI LAB HLH)	2018-01-25 00:00:00
POLICE (@COP)	Host a visit	AUSTRALIA (AUS@ OPP CRM CVL RAD JUD SET ELI LAB AGR EDU MIL REF COP HRI BUS SPY LEG MED GOV UAF HLH)	2018-01-25 00:00:00
POLICE (@COP)	Make a visit	QUEENSLAND (AUS@ OPP LEG AGR MED COP CRM GOV CVL BUS EDU MIL JUD ELI LAB HLH)	2018-01-25 00:00:00
POLICE (@COP)	Engage in diplomatic cooperation, not specified below	QUEENSLAND (AUS@ OPP LEG AGR MED COP CRM GOV CVL BUS EDU MIL JUD ELI LAB HLH)	2018-01-25 00:00:00
CATHOLIC ( MAR@ OPP LEG MED GOV CVL BUS EDU JUD ELI LAB HLH)	Accuse, not specified below	UNITED STATES (USA@ OPP CRM CVL RAD JUD SET ELI LAB AGR EDU MIL REF REB ENV COP HRI BUS SPY LEG MED GOV UAF HLH)	2018-01-25 00:00:00
CATHOLIC ( MAR@ OPP LEG MED GOV CVL BUS EDU JUD ELI LAB HLH)	Express intent to meet or negotiate	UNITED STATES (USA@ OPP CRM CVL RAD JUD SET ELI LAB AGR EDU MIL REF REB ENV COP HRI BUS SPY LEG MED GOV UAF HLH)	2018-01-25 00:00:00
CHINESE (CHN@ IGO REB OPP LEG SPY MED COP CRM GOV CVL HRI BUS EDU MIL JUD ELI LAB HLH)	Appeal for economic aid	UNITED STATES (USA@ OPP CRM CVL RAD JUD SET ELI LAB AGR EDU MIL REF REB ENV COP HRI BUS SPY LEG MED GOV UAF HLH)	2018-01-25 00:00:00
CHINA (CHN@ OPP CRM CVL JUD SET ELI LAB SEP AGR EDU MIL REF ENV COP HRI BUS SPY LEG MED GOV UAF HLH)	Sign formal agreement	NEW YORK (USA@ OPP REF LEG SPY AGR MED COP CRM GOV CVL BUS EDU MIL JUD ELI LAB HLH)	2018-01-25 00:00:00
CHINESE (CHN@ IGO REB OPP LEG SPY MED COP CRM GOV CVL HRI BUS EDU MIL JUD ELI LAB HLH)	Consult, not specified below	CHINA (CHN@ OPP CRM CVL JUD SET ELI LAB SEP AGR EDU MIL REF ENV COP HRI BUS SPY LEG MED GOV UAF HLH)	2018-01-25 00:00:00
CHINESE (CHN@ IGO REB OPP LEG SPY MED COP CRM GOV CVL HRI BUS EDU MIL JUD ELI LAB HLH)	Consult, not specified below	UNIVERSITY (@EDU)	2018-01-25 00:00:00
CHINA (CHN@ OPP CRM CVL JUD SET ELI LAB SEP AGR EDU MIL REF ENV COP HRI BUS SPY LEG MED GOV UAF HLH)	Make a visit	BEIJING (CHN@ OPP LEG MED COP GOV CVL BUS EDU MIL JUD ELI HLH)	2018-01-25 00:00:00
CHRISTIAN (@ OPP REF LEG SEP AGR MED COP GOV CVL UAF BUS EDU MIL JUD LAB HLH)	Host a visit	RUSSIA (RUS@ OPP CRM CVL JUD ELI LAB SEP AGR EDU MIL REF IGO REB COP HRI BUS SPY LEG MED GOV UAF HLH)	2018-01-25 00:00:00
THE POPE (@ MED)	Express intent to release persons or property	COLOMBIA (COL@ REB LEG MED COP CRM GOV CVL UAF BUS EDU MIL JUD ELI LAB HLH)	2018-01-25 00:00:00
THE POPE (@ MED)	Share intelligence or information	COLOMBIA (COL@ REB LEG MED COP CRM GOV CVL UAF BUS EDU MIL JUD ELI LAB HLH)	2018-01-25 00:00:00
THE POPE (@ MED)	Express intent to release persons or property	FIDEL CASTRO (CUB@ELI)	2018-01-25 00:00:00
THE POPE (@ MED)	Share intelligence or information	FIDEL CASTRO (CUB@ELI)	2018-01-25 00:00:00
CATHOLIC ( MAR@ OPP LEG MED GOV CVL BUS EDU JUD ELI LAB HLH)	Consult, not specified below	PORTUGUESE (PRT@ LEG MED COP GOV CVL BUS EDU MIL JUD REF)	2018-01-25 00:00:00
POLICE CHIEF (@COP)	Host a visit	INDUSTRY (@BUS)	2018-01-25 00:00:00
ASSAILANT (@CRM)	Use conventional military force, not specified below	SECURITY FORCE (@COP)	2018-01-25 00:00:00
CRIMINAL (@CRM)	Accuse of crime, corruption	CITIZEN (@CVL)	2018-01-25 00:00:00
CRIMINAL (@CRM)	Return, release, not specified below	UNITED KINGDOM (GBR@ OPP CRM CVL RAD JUD SET ELI LAB AGR EDU MIL REF REB ENV COP HRI BUS SPY LEG MED GOV UAF HLH)	2018-01-25 00:00:00
DJIBOUTI (DJI@ MED GOV UAF MIL JUD ELI REF SPY)	Grant diplomatic recognition	NEW DELHI (IND@ OPP LEG MED COP GOV BUS EDU JUD LAB HLH)	2018-01-25 00:00:00
DOMINICAN (DOM@ REB LEG MED GOV BUS EDU)	Criticize or denounce	COLLEGE (@EDU)	2018-01-25 00:00:00
ALGERIAN (DZA@ MED COP CRM GOV CVL BUS EDU MIL JUD REF HLH)	Host a visit	CANADA (CAN@ REB OPP REF LEG SPY AGR MED COP CRM GOV CVL UAF BUS EDU MIL JUD ELI LAB HLH)	2018-01-25 00:00:00
COLLEGE (@EDU)	Host a visit	BUSINESS (@BUS)	2018-01-25 00:00:00
UNIVERSITY (@EDU)	Consult, not specified below	CHINA (CHN@ OPP CRM CVL JUD SET ELI LAB SEP AGR EDU MIL REF ENV COP HRI BUS SPY LEG MED GOV UAF HLH)	2018-01-25 00:00:00
UNIVERSITY (@EDU)	Consult, not specified below	CHINESE (CHN@ IGO REB OPP LEG SPY MED COP CRM GOV CVL HRI BUS EDU MIL JUD ELI LAB HLH)	2018-01-25 00:00:00
DJIBOUTI (DJI@ MED GOV UAF MIL JUD ELI REF SPY)	Grant diplomatic recognition	EMBASSY (@GOV)	2018-01-25 00:00:00
SCHOOL (@EDU)	Host a visit	PRESBYTERIAN (@ GOV EDU JUD HLH)	2018-01-25 00:00:00
UNIVERSITY (@EDU)	Host a visit	SECURITY OFFICIAL (@COP)	2018-01-25 00:00:00
SCHOOL (@EDU)	Expel or deport individuals	POLICE (@COP)	2018-01-25 00:00:00
STUDENT (@EDU)	Fight with small arms and light weapons	POLICE (@COP)	2018-01-25 00:00:00
STUDENT (@EDU)	Make an appeal or request, not specified below	COMMUNITY (@CVL)	2018-01-25 00:00:00
SCHOOL (@EDU)	Make an appeal or request, not specified below	COMMUNITY (@CVL)	2018-01-25 00:00:00
STUDENT (@EDU)	Praise or endorse	COMMUNITY (@CVL)	2018-01-25 00:00:00
SCHOOL (@EDU)	Praise or endorse	COMMUNITY (@CVL)	2018-01-25 00:00:00
SCHOOL (@EDU)	Provide aid, not specified below	CYPRUS (CYP@ OPP MED COP GOV CVL BUS EDU JUD ELI SPY)	2018-01-25 00:00:00
SCHOOL (@EDU)	Make statement, not specificed below	POLICE (@COP)	2018-01-25 00:00:00
DJIBOUTI (DJI@ MED GOV UAF MIL JUD ELI REF SPY)	Host a visit	PRESIDENT (@GOV)	2018-01-25 00:00:00
PRAGUE (CZE@ MED COP GOV CVL EDU LAB)	Make a visit	BRNO (CZE@ EDU)	2018-01-25 00:00:00
BRNO (CZE@ EDU)	Host a visit	PRAGUE (CZE@ MED COP GOV CVL EDU LAB)	2018-01-25 00:00:00
GERMANY (DEU@ OPP CRM CVL RAD JUD ELI LAB AGR EDU MIL REF COP HRI BUS SPY LEG MED GOV UAF HLH)	Express intent to meet or negotiate	SWISS (CHE@ OPP LEG MED COP CRM GOV CVL UAF BUS EDU MIL JUD)	2018-01-25 00:00:00
BERLIN (DEU@ REB OPP LEG MED COP GOV CVL BUS EDU JUD ELI REF HLH)	Make a visit	PROFESSOR (@EDU)	2018-01-25 00:00:00
BERLIN (DEU@ REB OPP LEG MED COP GOV CVL BUS EDU JUD ELI REF HLH)	Host a visit	EUROPE (EUR@ REF LEG SPY AGR MED COP GOV CVL BUS EDU MIL ELI LAB HLH)	2018-01-25 00:00:00
GERMAN (DEU@ OPP REF LEG SPY AGR MED COP CRM GOV CVL UAF BUS EDU MIL JUD ELI LAB HLH)	Make pessimistic comment	GREEK (GRC@ OPP LEG AGR MED COP GOV CVL UAF BUS EDU MIL JUD ELI LAB)	2018-01-25 00:00:00
GERMAN (DEU@ OPP REF LEG SPY AGR MED COP CRM GOV CVL UAF BUS EDU MIL JUD ELI LAB HLH)	Make pessimistic comment	GREECE (GRC@ OPP REF LEG AGR MED COP GOV CVL UAF BUS EDU MIL JUD ELI LAB HLH)	2018-01-25 00:00:00
GERMANY (DEU@ OPP CRM CVL RAD JUD ELI LAB AGR EDU MIL REF COP HRI BUS SPY LEG MED GOV UAF HLH)	Praise or endorse	PARLIAMENT (@LEG)	2018-01-25 00:00:00
GERMANY (DEU@ OPP CRM CVL RAD JUD ELI LAB AGR EDU MIL REF COP HRI BUS SPY LEG MED GOV UAF HLH)	Make statement, not specificed below	NEWSPAPER (@MED)	2018-01-25 00:00:00
FRANKFORT (DEU@ LEG MED COP GOV CVL)	Accede to demands for rights	KENTUCKY (USA@ LEG MED COP GOV CVL BUS EDU MIL JUD ELI HLH)	2018-01-25 00:00:00
GERMANY (DEU@ OPP CRM CVL RAD JUD ELI LAB AGR EDU MIL REF COP HRI BUS SPY LEG MED GOV UAF HLH)	Make optimistic comment	REUTERS (USA@MED)	2018-01-25 00:00:00
ANGELA MERKEL (DEU@GOV)	Engage in negotiation	WORLD ECONOMIC FORUM (@NGO)	2018-01-25 00:00:00
DJIBOUTI (DJI@ MED GOV UAF MIL JUD ELI REF SPY)	Make a visit	HEAD OF STATE (@GOV)	2018-01-25 00:00:00
DJIBOUTI (DJI@ MED GOV UAF MIL JUD ELI REF SPY)	Host a visit	HEAD OF STATE (@GOV)	2018-01-25 00:00:00
PROFESSOR (@EDU)	Host a visit	BERLIN (DEU@ REB OPP LEG MED COP GOV CVL BUS EDU JUD ELI REF HLH)	2018-01-25 00:00:00
STUDENT (@EDU)	Use unconventional violence, not specified below	UNIVERSITY (@EDU)	2018-01-25 00:00:00
STUDENT (@EDU)	Engage in negotiation	UNITED KINGDOM (GBR@ OPP CRM CVL RAD JUD SET ELI LAB AGR EDU MIL REF REB ENV COP HRI BUS SPY LEG MED GOV UAF HLH)	2018-01-25 00:00:00
UNIVERSITY (@EDU)	Express intent to release persons or property	UNITED STATES (USA@ OPP CRM CVL RAD JUD SET ELI LAB AGR EDU MIL REF REB ENV COP HRI BUS SPY LEG MED GOV UAF HLH)	2018-01-25 00:00:00
COLLEGE (@EDU)	Consult, not specified below	UNITED STATES (USA@ OPP CRM CVL RAD JUD SET ELI LAB AGR EDU MIL REF REB ENV COP HRI BUS SPY LEG MED GOV UAF HLH)	2018-01-25 00:00:00
PROFESSOR (@EDU)	Consult, not specified below	UNITED STATES (USA@ OPP CRM CVL RAD JUD SET ELI LAB AGR EDU MIL REF REB ENV COP HRI BUS SPY LEG MED GOV UAF HLH)	2018-01-25 00:00:00
STUDENT (@EDU)	Consult, not specified below	UNITED STATES (USA@ OPP CRM CVL RAD JUD SET ELI LAB AGR EDU MIL REF REB ENV COP HRI BUS SPY LEG MED GOV UAF HLH)	2018-01-25 00:00:00
SCHOOL (@EDU)	Make a visit	UNITED STATES (USA@ OPP CRM CVL RAD JUD SET ELI LAB AGR EDU MIL REF REB ENV COP HRI BUS SPY LEG MED GOV UAF HLH)	2018-01-25 00:00:00
STUDENT (@EDU)	Make a visit	SAN FRANCISCO (USA@ REB OPP MED COP CRM GOV CVL BUS EDU JUD ELI LAB HLH)	2018-01-25 00:00:00
SCHOOL (@EDU)	Host a visit	WASHINGTON (USA@ OPP LEG SPY MED COP CRM GOV CVL BUS EDU MIL JUD SET ELI LAB HLH)	2018-01-25 00:00:00
SCHOOL (@EDU)	Make an appeal or request, not specified below	FLORIDA (USA@ ENV OPP LEG MED COP CRM GOV CVL BUS EDU MIL JUD ELI LAB HLH)	2018-01-25 00:00:00
PROFESSOR (@EDU)	Host a visit	UNITED STATES (USA@ OPP CRM CVL RAD JUD SET ELI LAB AGR EDU MIL REF REB ENV COP HRI BUS SPY LEG MED GOV UAF HLH)	2018-01-25 00:00:00
SCHOOL (@EDU)	Host a visit	FLORIDA (USA@ ENV OPP LEG MED COP CRM GOV CVL BUS EDU MIL JUD ELI LAB HLH)	2018-01-25 00:00:00
SCHOOL (@EDU)	Host a visit	UNITED STATES (USA@ OPP CRM CVL RAD JUD SET ELI LAB AGR EDU MIL REF REB ENV COP HRI BUS SPY LEG MED GOV UAF HLH)	2018-01-25 00:00:00
SCHOOL (@EDU)	Engage in negotiation	VIRGINIA (USA@ IGO REB LEG MED COP CRM GOV CVL HRI BUS EDU MIL JUD SET ELI LAB HLH)	2018-01-25 00:00:00
SCHOOL (@EDU)	Engage in negotiation	UNITED STATES (USA@ OPP CRM CVL RAD JUD SET ELI LAB AGR EDU MIL REF REB ENV COP HRI BUS SPY LEG MED GOV UAF HLH)	2018-01-25 00:00:00
SCHOOL (@EDU)	Provide aid, not specified below	UNITED STATES (USA@ OPP CRM CVL RAD JUD SET ELI LAB AGR EDU MIL REF REB ENV COP HRI BUS SPY LEG MED GOV UAF HLH)	2018-01-25 00:00:00
STUDENT (@EDU)	Host a visit	UNITED STATES (USA@ OPP CRM CVL RAD JUD SET ELI LAB AGR EDU MIL REF REB ENV COP HRI BUS SPY LEG MED GOV UAF HLH)	2018-01-25 00:00:00
UNIVERSITY (@EDU)	Make an appeal or request, not specified below	ARKANSAS (USA@ OPP LEG AGR MED COP GOV CVL BUS EDU MIL JUD ELI LAB HLH)	2018-01-25 00:00:00
SCHOOL (@EDU)	Make an appeal or request, not specified below	MARYLAND (USA@ LEG AGR COP GOV CVL BUS EDU JUD ELI LAB HLH)	2018-01-25 00:00:00
STUDENT (@EDU)	Engage in negotiation	MANCHESTER (GBR@ LEG COP CRM GOV CVL UAF BUS EDU JUD ELI HLH)	2018-01-25 00:00:00
SCHOOL (@EDU)	Make an appeal or request, not specified below	PRESIDENT (@GOV)	2018-01-25 00:00:00
SCHOOL (@EDU)	Fight with small arms and light weapons	AUTHORITIES (@GOV)	2018-01-25 00:00:00
UNIVERSITY (@EDU)	Decline comment	SENATE (@LEG)	2018-01-25 00:00:00
SCHOOL (@EDU)	Reject proposal to meet, discuss, negotiate	MALE (MDV@ REB OPP REF LEG AGR MED COP CRM GOV CVL BUS EDU MIL JUD SET ELI LAB HLH)	2018-01-25 00:00:00
SCHOOL (@EDU)	Make statement, not specificed below	WEBSITE (@MED)	2018-01-25 00:00:00
SCHOOL (@EDU)	Express intent to meet or negotiate	WEBSITE (@MED)	2018-01-25 00:00:00
STUDENT (@EDU)	Make a visit	WELLINGTON (NZL@ OPP COP GOV CVL BUS EDU MIL JUD LAB HLH)	2018-01-25 00:00:00
PROFESSOR (@EDU)	Make statement, not specificed below	PAKISTAN (PAK@ OPP CRM CVL RAD JUD ELI LAB SEP AGR EDU MIL REF REB COP HRI BUS SPY LEG MED GOV UAF HLH)	2018-01-25 00:00:00
UNIVERSITY (@EDU)	Make statement, not specificed below	FLORIDA (USA@ ENV OPP LEG MED COP CRM GOV CVL BUS EDU MIL JUD ELI LAB HLH)	2018-01-25 00:00:00
STUDENT (@EDU)	Make statement, not specificed below	UNITED STATES (USA@ OPP CRM CVL RAD JUD SET ELI LAB AGR EDU MIL REF REB ENV COP HRI BUS SPY LEG MED GOV UAF HLH)	2018-01-25 00:00:00
PROFESSOR (@EDU)	Make statement, not specificed below	MASSACHUSETTS (USA@ LEG MED COP GOV CVL BUS EDU MIL JUD ELI HLH)	2018-01-25 00:00:00
SCHOOL (@EDU)	Make statement, not specificed below	UNITED STATES (USA@ OPP CRM CVL RAD JUD SET ELI LAB AGR EDU MIL REF REB ENV COP HRI BUS SPY LEG MED GOV UAF HLH)	2018-01-25 00:00:00
UNIVERSITY (@EDU)	Make statement, not specificed below	CALIFORNIA (USA@ OPP LEG AGR MED COP CRM GOV CVL UAF BUS EDU MIL JUD ELI LAB HLH)	2018-01-25 00:00:00
SCHOOL (@EDU)	Make optimistic comment	UNITED STATES (USA@ OPP CRM CVL RAD JUD SET ELI LAB AGR EDU MIL REF REB ENV COP HRI BUS SPY LEG MED GOV UAF HLH)	2018-01-25 00:00:00
SCHOOL (@EDU)	Make an appeal or request, not specified below	UNITED STATES (USA@ OPP CRM CVL RAD JUD SET ELI LAB AGR EDU MIL REF REB ENV COP HRI BUS SPY LEG MED GOV UAF HLH)	2018-01-25 00:00:00
UNIVERSITY (@EDU)	Make an appeal or request, not specified below	UNITED STATES (USA@ OPP CRM CVL RAD JUD SET ELI LAB AGR EDU MIL REF REB ENV COP HRI BUS SPY LEG MED GOV UAF HLH)	2018-01-25 00:00:00
CYPRUS (CYP@ OPP MED COP GOV CVL BUS EDU JUD ELI SPY)	Engage in negotiation	GREECE (GRC@ OPP REF LEG AGR MED COP GOV CVL UAF BUS EDU MIL JUD ELI LAB HLH)	2018-01-25 00:00:00
GEORGE TOWN (CYM@)	Praise or endorse	AUSTRALIA (AUS@ OPP CRM CVL RAD JUD SET ELI LAB AGR EDU MIL REF COP HRI BUS SPY LEG MED GOV UAF HLH)	2018-01-25 00:00:00
COMMUNITY (@CVL)	Make optimistic comment	REUTERS (USA@MED)	2018-01-25 00:00:00
CUBA (CUB@ OPP LEG SPY MED COP CRM GOV CVL HRI BUS EDU MIL JUD ELI HLH)	Sign formal agreement	PARIS (FRA@ OPP LEG AGR MED COP CRM GOV CVL HRI BUS EDU UAF JUD ELI HLH)	2018-01-25 00:00:00
CUBAN (CUB@ ENV OPP LEG SPY MED COP GOV CVL EDU MIL REF HLH)	Host a visit	PRESIDENT (@GOV)	2018-01-25 00:00:00
SANTIAGO DE CUBA (CUB@)	Make statement, not specificed below	TELEVISION (@MED)	2018-01-25 00:00:00
CUBA (CUB@ OPP LEG SPY MED COP CRM GOV CVL HRI BUS EDU MIL JUD ELI HLH)	Engage in material cooperation, not specified below	SECRETARY OF STATE (@GOV)	2018-01-25 00:00:00
CUBA (CUB@ OPP LEG SPY MED COP CRM GOV CVL HRI BUS EDU MIL JUD ELI HLH)	Engage in material cooperation, not specified below	UNITED STATES (USA@ OPP CRM CVL RAD JUD SET ELI LAB AGR EDU MIL REF REB ENV COP HRI BUS SPY LEG MED GOV UAF HLH)	2018-01-25 00:00:00
TRAVELLER (@CVL)	Make statement, not specificed below	AUSTRALIA (AUS@ OPP CRM CVL RAD JUD SET ELI LAB AGR EDU MIL REF COP HRI BUS SPY LEG MED GOV UAF HLH)	2018-01-25 00:00:00
VILLAGE (@CVL)	Make statement, not specificed below	POLICE (@COP)	2018-01-25 00:00:00
RESIDENTS (@CVL)	Make statement, not specificed below	POLICE CHIEF (@COP)	2018-01-25 00:00:00
COMMUNITY (@CVL)	Engage in political dissent, not specified below	POLICE (@COP)	2018-01-25 00:00:00
COMMUNITY (@CVL)	Consider policy option	SCHOOL (@EDU)	2018-01-25 00:00:00
COMMUNITY (@CVL)	Make an appeal or request, not specified below	STUDENT (@EDU)	2018-01-25 00:00:00
COMMUNITY (@CVL)	Consult, not specified below	SCHOOL (@EDU)	2018-01-25 00:00:00
VOTER (@CVL)	Make an appeal or request, not specified below	ELECTION COMMISSION (@GOV)	2018-01-25 00:00:00
TOURIST (@CVL)	Express intent to meet or negotiate	ANDHRA PRADESH (IND@ LEG COP GOV BUS EDU JUD ELI)	2018-01-25 00:00:00
COMMUNITY (@CVL)	Make a visit	BUSINESS (@BUS)	2018-01-25 00:00:00
CUBA (CUB@ OPP LEG SPY MED COP CRM GOV CVL HRI BUS EDU MIL JUD ELI HLH)	Engage in diplomatic cooperation, not specified below	THE POPE (@ MED)	2018-01-25 00:00:00
RUNNER (@CRM)	Complain officially	ZIMBABWE (ZWE@ OPP LEG AGR MED COP GOV CVL BUS EDU MIL JUD ELI LAB HLH)	2018-01-25 00:00:00
CRIMINAL (@CRM)	Accuse of crime, corruption	THERESA MAY (GBR@GOV)	2018-01-25 00:00:00
PERPETRATOR (@CRM)	Make an appeal or request, not specified below	PRESIDENT (@GOV)	2018-01-25 00:00:00
CRIMINAL (@CRM)	Defy norms, law	AUTHORITIES (@GOV)	2018-01-25 00:00:00
RUNNER (@CRM)	Complain officially	CAPTAIN (@MIL)	2018-01-25 00:00:00
CRIMINAL (@CRM)	Arrest, detain	RUSSIA (RUS@ OPP CRM CVL JUD ELI LAB SEP AGR EDU MIL REF IGO REB COP HRI BUS SPY LEG MED GOV UAF HLH)	2018-01-25 00:00:00
PERPETRATOR (@CRM)	Make an appeal or request, not specified below	SOUTH SUDAN (SSD@ REB LEG SPY MED COP GOV CVL UAF BUS EDU MIL JUD ELI REF HLH)	2018-01-25 00:00:00
CRIMINAL (@CRM)	Make an appeal or request, not specified below	UNITED STATES (USA@ OPP CRM CVL RAD JUD SET ELI LAB AGR EDU MIL REF REB ENV COP HRI BUS SPY LEG MED GOV UAF HLH)	2018-01-25 00:00:00
CRIMINAL (@CRM)	Consult, not specified below	UNITED STATES (USA@ OPP CRM CVL RAD JUD SET ELI LAB AGR EDU MIL REF REB ENV COP HRI BUS SPY LEG MED GOV UAF HLH)	2018-01-25 00:00:00
RUNNER (@CRM)	Host a visit	UNITED STATES (USA@ OPP CRM CVL RAD JUD SET ELI LAB AGR EDU MIL REF REB ENV COP HRI BUS SPY LEG MED GOV UAF HLH)	2018-01-25 00:00:00
RUNNER (@CRM)	Return, release, not specified below	UNITED STATES (USA@ OPP CRM CVL RAD JUD SET ELI LAB AGR EDU MIL REF REB ENV COP HRI BUS SPY LEG MED GOV UAF HLH)	2018-01-25 00:00:00
FELON (@CRM)	Arrest, detain	UNITED STATES (USA@ OPP CRM CVL RAD JUD SET ELI LAB AGR EDU MIL REF REB ENV COP HRI BUS SPY LEG MED GOV UAF HLH)	2018-01-25 00:00:00
ILLEGAL IMMIGRANT (@CRM)	Use unconventional violence, not specified below	CONNECTICUT (USA@ LEG MED COP GOV CVL BUS EDU MIL JUD ELI LAB HLH)	2018-01-25 00:00:00
ILLEGAL IMMIGRANT (@CRM)	Sexually assault	UNITED STATES (USA@ OPP CRM CVL RAD JUD SET ELI LAB AGR EDU MIL REF REB ENV COP HRI BUS SPY LEG MED GOV UAF HLH)	2018-01-25 00:00:00
ILLEGAL IMMIGRANT (@CRM)	Sexually assault	CONNECTICUT (USA@ LEG MED COP GOV CVL BUS EDU MIL JUD ELI LAB HLH)	2018-01-25 00:00:00
VILLAGE (@CVL)	Destroy property	ISRAELI (ISR@ OPP CRM CVL RAD JUD SET ELI LAB EDU MIL REF COP HRI BUS SPY LEG MED GOV UAF HLH)	2018-01-25 00:00:00
SWITZERLAND (CHE@ OPP LEG AGR MED COP CRM GOV CVL UAF BUS EDU MIL JUD ELI HLH)	Make statement, not specificed below	AFRICAN UNION (AFR@IGO)	2018-01-25 00:00:00
IMMIGRANT (@CVL)	Consult, not specified below	LAWMAKER (@LEG)	2018-01-25 00:00:00
CONSTITUENT (@CVL)	Consult, not specified below	TENNESSEE (USA@ IGO LEG MED COP GOV CVL BUS EDU MIL JUD ELI HLH)	2018-01-25 00:00:00
SCIENTIST (@CVL)	Consult, not specified below	UNITED STATES (USA@ OPP CRM CVL RAD JUD SET ELI LAB AGR EDU MIL REF REB ENV COP HRI BUS SPY LEG MED GOV UAF HLH)	2018-01-25 00:00:00
VILLAGE (@CVL)	Make a visit	NORTH CAROLINA (USA@ OPP LEG AGR MED COP GOV CVL BUS EDU MIL JUD ELI LAB HLH)	2018-01-25 00:00:00
RESIDENTS (@CVL)	Make a visit	UNITED STATES (USA@ OPP CRM CVL RAD JUD SET ELI LAB AGR EDU MIL REF REB ENV COP HRI BUS SPY LEG MED GOV UAF HLH)	2018-01-25 00:00:00
RESIDENTS (@CVL)	Engage in mediation	UNITED STATES (USA@ OPP CRM CVL RAD JUD SET ELI LAB AGR EDU MIL REF REB ENV COP HRI BUS SPY LEG MED GOV UAF HLH)	2018-01-25 00:00:00
RESIDENTS (@CVL)	Praise or endorse	UNITED STATES (USA@ OPP CRM CVL RAD JUD SET ELI LAB AGR EDU MIL REF REB ENV COP HRI BUS SPY LEG MED GOV UAF HLH)	2018-01-25 00:00:00
RESIDENTS (@CVL)	Praise or endorse	CALIFORNIA (USA@ OPP LEG AGR MED COP CRM GOV CVL UAF BUS EDU MIL JUD ELI LAB HLH)	2018-01-25 00:00:00
CITIZEN (@CVL)	Praise or endorse	UNITED STATES (USA@ OPP CRM CVL RAD JUD SET ELI LAB AGR EDU MIL REF REB ENV COP HRI BUS SPY LEG MED GOV UAF HLH)	2018-01-25 00:00:00
NON RESIDENT (@CVL)	Provide economic aid	THE US (USA@ OPP CRM CVL JUD ELI LAB EDU MIL REF REB IMG COP HRI BUS SPY LEG MED GOV UAF HLH)	2018-01-25 00:00:00
CITIZEN (@CVL)	Threaten, not specified below	UNITED STATES (USA@ OPP CRM CVL RAD JUD SET ELI LAB AGR EDU MIL REF REB ENV COP HRI BUS SPY LEG MED GOV UAF HLH)	2018-01-25 00:00:00
RESIDENTS (@CVL)	Impose curfew	UNITED STATES (USA@ OPP CRM CVL RAD JUD SET ELI LAB AGR EDU MIL REF REB ENV COP HRI BUS SPY LEG MED GOV UAF HLH)	2018-01-25 00:00:00
CONSTITUENT (@CVL)	Fight with small arms and light weapons	TENNESSEE (USA@ IGO LEG MED COP GOV CVL BUS EDU MIL JUD ELI HLH)	2018-01-25 00:00:00
COMMUNITY (@CVL)	Use unconventional violence, not specified below	UNITED STATES (USA@ OPP CRM CVL RAD JUD SET ELI LAB AGR EDU MIL REF REB ENV COP HRI BUS SPY LEG MED GOV UAF HLH)	2018-01-25 00:00:00
COMMUNITY (@CVL)	Use unconventional violence, not specified below	KENTUCKY (USA@ LEG MED COP GOV CVL BUS EDU MIL JUD ELI HLH)	2018-01-25 00:00:00
SCIENTIST (@CVL)	Consult, not specified below	WASHINGTON (USA@ OPP LEG SPY MED COP CRM GOV CVL BUS EDU MIL JUD SET ELI LAB HLH)	2018-01-25 00:00:00
COMMUNITY (@CVL)	Make a visit	UNITED STATES (USA@ OPP CRM CVL RAD JUD SET ELI LAB AGR EDU MIL REF REB ENV COP HRI BUS SPY LEG MED GOV UAF HLH)	2018-01-25 00:00:00
COMMUNITY (@CVL)	Engage in material cooperation, not specified below	UNITED STATES (USA@ OPP CRM CVL RAD JUD SET ELI LAB AGR EDU MIL REF REB ENV COP HRI BUS SPY LEG MED GOV UAF HLH)	2018-01-25 00:00:00
POPULATION (@CVL)	Disapprove, not specified below	UNITED STATES (USA@ OPP CRM CVL RAD JUD SET ELI LAB AGR EDU MIL REF REB ENV COP HRI BUS SPY LEG MED GOV UAF HLH)	2018-01-25 00:00:00
COMMUNITY (@CVL)	Consult, not specified below	OHIO (USA@ LEG AGR MED COP GOV CVL UAF BUS EDU MIL JUD SET ELI LAB HLH)	2018-01-25 00:00:00
COMMUNITY (@CVL)	Make a visit	REPRESENTATIVES (@LEG)	2018-01-25 00:00:00
IMMIGRANT (@CVL)	Engage in negotiation	LAWMAKER (@LEG)	2018-01-25 00:00:00
COMMUNITY (@CVL)	Engage in material cooperation, not specified below	REPRESENTATIVES (@LEG)	2018-01-25 00:00:00
NEIGHBORHOOD (@CVL)	Express intent to cooperate, not specified below	CAPTAIN (@MIL)	2018-01-25 00:00:00
SCIENTIST (@CVL)	Make statement, not specificed below	AMERICAN (USA@ REB OPP LEG SPY AGR MED COP CRM GOV CVL UAF BUS EDU MIL JUD SET ELI LAB HLH)	2018-01-25 00:00:00
RESIDENTS (@CVL)	Make an appeal or request, not specified below	UNITED STATES (USA@ OPP CRM CVL RAD JUD SET ELI LAB AGR EDU MIL REF REB ENV COP HRI BUS SPY LEG MED GOV UAF HLH)	2018-01-25 00:00:00
NATIONALS (@CVL)	Make an appeal or request, not specified below	UNITED STATES (USA@ OPP CRM CVL RAD JUD SET ELI LAB AGR EDU MIL REF REB ENV COP HRI BUS SPY LEG MED GOV UAF HLH)	2018-01-25 00:00:00
NATIONALS (@CVL)	Make an appeal or request, not specified below	WASHINGTON (USA@ OPP LEG SPY MED COP CRM GOV CVL BUS EDU MIL JUD SET ELI LAB HLH)	2018-01-25 00:00:00
CITIZEN (@CVL)	Express intent to meet or negotiate	NORTH CAROLINA (USA@ OPP LEG AGR MED COP GOV CVL BUS EDU MIL JUD ELI LAB HLH)	2018-01-25 00:00:00
NEIGHBORHOOD (@CVL)	Make statement, not specificed below	EMPLOYEE (@LAB)	2018-01-25 00:00:00
UNIVERSITY (@EDU)	Return, release, not specified below	UNITED STATES (USA@ OPP CRM CVL RAD JUD SET ELI LAB AGR EDU MIL REF REB ENV COP HRI BUS SPY LEG MED GOV UAF HLH)	2018-01-25 00:00:00
SWITZERLAND (CHE@ OPP LEG AGR MED COP CRM GOV CVL UAF BUS EDU MIL JUD ELI HLH)	Engage in negotiation	BUSINESS LEADER (@BUS)	2018-01-25 00:00:00
SWITZERLAND (CHE@ OPP LEG AGR MED COP CRM GOV CVL UAF BUS EDU MIL JUD ELI HLH)	Host a visit	WALL STREET JOURNAL (USA@MED)	2018-01-25 00:00:00
AFRICA (AFR@ REB OPP REF LEG SEP AGR MED COP CRM GOV CVL BUS EDU MIL JUD ELI LAB HLH)	Express intent to cooperate, not specified below	UNITED STATES (USA@ OPP CRM CVL RAD JUD SET ELI LAB AGR EDU MIL REF REB ENV COP HRI BUS SPY LEG MED GOV UAF HLH)	2018-01-25 00:00:00
AFRICA (AFR@ REB OPP REF LEG SEP AGR MED COP CRM GOV CVL BUS EDU MIL JUD ELI LAB HLH)	Provide aid, not specified below	UNITED STATES (USA@ OPP CRM CVL RAD JUD SET ELI LAB AGR EDU MIL REF REB ENV COP HRI BUS SPY LEG MED GOV UAF HLH)	2018-01-25 00:00:00
AFRICA (AFR@ REB OPP REF LEG SEP AGR MED COP CRM GOV CVL BUS EDU MIL JUD ELI LAB HLH)	Provide aid, not specified below	AMERICAN (USA@ REB OPP LEG SPY AGR MED COP CRM GOV CVL UAF BUS EDU MIL JUD SET ELI LAB HLH)	2018-01-25 00:00:00
AFRICA (AFR@ REB OPP REF LEG SEP AGR MED COP CRM GOV CVL BUS EDU MIL JUD ELI LAB HLH)	Express intent to meet or negotiate	SOUTH AFRICAN (ZAF@ OPP LEG SEP MED COP GOV CVL BUS EDU MIL JUD ELI LAB HLH)	2018-01-25 00:00:00
AFRICA (AFR@ REB OPP REF LEG SEP AGR MED COP CRM GOV CVL BUS EDU MIL JUD ELI LAB HLH)	Demand, not specified below	SOUTH AFRICAN (ZAF@ OPP LEG SEP MED COP GOV CVL BUS EDU MIL JUD ELI LAB HLH)	2018-01-25 00:00:00
AFRICA (AFR@ REB OPP REF LEG SEP AGR MED COP CRM GOV CVL BUS EDU MIL JUD ELI LAB HLH)	Arrest, detain	ZIMBABWE (ZWE@ OPP LEG AGR MED COP GOV CVL BUS EDU MIL JUD ELI LAB HLH)	2018-01-25 00:00:00
AFRICA (AFR@ REB OPP REF LEG SEP AGR MED COP CRM GOV CVL BUS EDU MIL JUD ELI LAB HLH)	Use conventional military force, not specified below	DISPLACED PEOPLE (@REF)	2018-01-25 00:00:00
EMIRATI (ARE@ OPP MED COP GOV CVL BUS EDU MIL)	Make optimistic comment	NEWSPAPER (@MED)	2018-01-25 00:00:00
UNITED ARAB EMIRATES (ARE@ OPP LEG MED COP CRM GOV CVL UAF BUS EDU MIL JUD ELI HLH)	Make optimistic comment	NEWSPAPER (@MED)	2018-01-25 00:00:00
UNITED ARAB EMIRATES (ARE@ OPP LEG MED COP CRM GOV CVL UAF BUS EDU MIL JUD ELI HLH)	Make statement, not specificed below	UNITED STATES (USA@ OPP CRM CVL RAD JUD SET ELI LAB AGR EDU MIL REF REB ENV COP HRI BUS SPY LEG MED GOV UAF HLH)	2018-01-25 00:00:00
UNITED ARAB EMIRATES (ARE@ OPP LEG MED COP CRM GOV CVL UAF BUS EDU MIL JUD ELI HLH)	Use conventional military force, not specified below	UNITED STATES (USA@ OPP CRM CVL RAD JUD SET ELI LAB AGR EDU MIL REF REB ENV COP HRI BUS SPY LEG MED GOV UAF HLH)	2018-01-25 00:00:00
AUSTRALIAN (AUS@ ENV OPP REF LEG SPY AGR MED COP CRM GOV CVL BUS EDU MIL JUD ELI LAB HLH)	Make an appeal or request, not specified below	AUSTRALIA (AUS@ OPP CRM CVL RAD JUD SET ELI LAB AGR EDU MIL REF COP HRI BUS SPY LEG MED GOV UAF HLH)	2018-01-25 00:00:00
SYDNEY (AUS@ OPP MED COP CRM GOV CVL UAF BUS EDU JUD ELI HLH)	Appeal for target to de-escalation of military engagement	EMPLOYER (@BUS)	2018-01-25 00:00:00
EMIRATI (ARE@ OPP MED COP GOV CVL BUS EDU MIL)	Make statement, not specificed below	NEWSPAPER (@MED)	2018-01-25 00:00:00
AUSTRALIAN (AUS@ ENV OPP REF LEG SPY AGR MED COP CRM GOV CVL BUS EDU MIL JUD ELI LAB HLH)	Make a visit	PRISON (@COP)	2018-01-25 00:00:00
AFRICA (AFR@ REB OPP REF LEG SEP AGR MED COP CRM GOV CVL BUS EDU MIL JUD ELI LAB HLH)	Use conventional military force, not specified below	EXTREMIST (@RAD)	2018-01-25 00:00:00
AFRICA (AFR@ REB OPP REF LEG SEP AGR MED COP CRM GOV CVL BUS EDU MIL JUD ELI LAB HLH)	Make statement, not specificed below	ATTORNEY (@JUD)	2018-01-25 00:00:00
KABUL (AFG@ MED COP CRM GOV CVL UAF BUS EDU MIL HLH)	Use conventional military force, not specified below	AMERICAN (USA@ REB OPP LEG SPY AGR MED COP CRM GOV CVL UAF BUS EDU MIL JUD SET ELI LAB HLH)	2018-01-25 00:00:00
AFGHANISTAN (AFG@ REB OPP REF LEG SPY AGR MED COP CRM GOV CVL UAF BUS EDU MIL JUD ELI LAB HLH)	Use conventional military force, not specified below	AMERICAN (USA@ REB OPP LEG SPY AGR MED COP CRM GOV CVL UAF BUS EDU MIL JUD SET ELI LAB HLH)	2018-01-25 00:00:00
AFGHANISTAN (AFG@ REB OPP REF LEG SPY AGR MED COP CRM GOV CVL UAF BUS EDU MIL JUD ELI LAB HLH)	Use conventional military force, not specified below	AFGHAN (AFG@ REB OPP REF LEG AGR MED COP CRM GOV CVL UAF BUS EDU MIL JUD RAD ELI LAB SPY)	2018-01-25 00:00:00
TALIBAN (AFG@INS)	Use unconventional violence, not specified below	SECURITY FORCE (@COP)	2018-01-25 00:00:00
TALIBAN (AFG@INS)	Physically assault, not specified below	CITIZEN (@CVL)	2018-01-25 00:00:00
TALIBAN (AFG@INS)	Use conventional military force, not specified below	CITIZEN (@CVL)	2018-01-25 00:00:00
AFRICA (AFR@ REB OPP REF LEG SEP AGR MED COP CRM GOV CVL BUS EDU MIL JUD ELI LAB HLH)	Accuse, not specified below	AUSTRALIA (AUS@ OPP CRM CVL RAD JUD SET ELI LAB AGR EDU MIL REF COP HRI BUS SPY LEG MED GOV UAF HLH)	2018-01-25 00:00:00
AFRICA (AFR@ REB OPP REF LEG SEP AGR MED COP CRM GOV CVL BUS EDU MIL JUD ELI LAB HLH)	Make optimistic comment	PUBLICATION (@MED)	2018-01-25 00:00:00
AFRICA (AFR@ REB OPP REF LEG SEP AGR MED COP CRM GOV CVL BUS EDU MIL JUD ELI LAB HLH)	Express intent to meet or negotiate	DAHOMEY (BEN@ GOV MIL)	2018-01-25 00:00:00
AFRICA (AFR@ REB OPP REF LEG SEP AGR MED COP CRM GOV CVL BUS EDU MIL JUD ELI LAB HLH)	Make a visit	DAHOMEY (BEN@ GOV MIL)	2018-01-25 00:00:00
AFRICA (AFR@ REB OPP REF LEG SEP AGR MED COP CRM GOV CVL BUS EDU MIL JUD ELI LAB HLH)	Host a visit	CHINESE (CHN@ IGO REB OPP LEG SPY MED COP CRM GOV CVL HRI BUS EDU MIL JUD ELI LAB HLH)	2018-01-25 00:00:00
AFRICA (AFR@ REB OPP REF LEG SEP AGR MED COP CRM GOV CVL BUS EDU MIL JUD ELI LAB HLH)	Make an appeal or request, not specified below	STUDENT (@EDU)	2018-01-25 00:00:00
AFRICA (AFR@ REB OPP REF LEG SEP AGR MED COP CRM GOV CVL BUS EDU MIL JUD ELI LAB HLH)	Make a visit	ETHIOPIA (ETH@ REB OPP LEG MED COP GOV CVL UAF BUS EDU MIL JUD ELI REF SPY)	2018-01-25 00:00:00
AFRICA (AFR@ REB OPP REF LEG SEP AGR MED COP CRM GOV CVL BUS EDU MIL JUD ELI LAB HLH)	Host a visit	PRESIDENT (@GOV)	2018-01-25 00:00:00
AUSTRALIA (AUS@ OPP CRM CVL RAD JUD SET ELI LAB AGR EDU MIL REF COP HRI BUS SPY LEG MED GOV UAF HLH)	Make a visit	POLICE (@COP)	2018-01-25 00:00:00
AUSTRALIA (AUS@ OPP CRM CVL RAD JUD SET ELI LAB AGR EDU MIL REF COP HRI BUS SPY LEG MED GOV UAF HLH)	Engage in diplomatic cooperation, not specified below	POLICE (@COP)	2018-01-25 00:00:00
VICTORIA (AUS@ OPP LEG AGR MED COP CRM GOV CVL BUS EDU MIL JUD HLH)	Make pessimistic comment	COLLEGE (@EDU)	2018-01-25 00:00:00
SANTA CRUZ (BOL@ COP GOV CVL BUS)	Make a visit	ADVOCATE (@JUD)	2018-01-25 00:00:00
SANTA CRUZ (BOL@ COP GOV CVL BUS)	Make a visit	UNITED STATES (USA@ OPP CRM CVL RAD JUD SET ELI LAB AGR EDU MIL REF REB ENV COP HRI BUS SPY LEG MED GOV UAF HLH)	2018-01-25 00:00:00
BOLIVIA (BOL@ LEG MED COP GOV EDU JUD LAB)	Make a visit	THE ASSOCIATED PRESS (USA@MED)	2018-01-25 00:00:00
BOLIVIAN (BOL@ COP GOV MIL ELI)	Host a visit	ASSOCIATED PRESS (USA@MED)	2018-01-25 00:00:00
BOLIVIA (BOL@ LEG MED COP GOV EDU JUD LAB)	Praise or endorse	INDIGENOUS (@ OPP LEG MED COP GOV CVL UAF BUS EDU MIL JUD SET ELI)	2018-01-25 00:00:00
NASSAU (BHS@ LEG COP CRM GOV CVL EDU LAB)	Make an appeal or request, not specified below	POLICE (@COP)	2018-01-25 00:00:00
SAO PAULO (BRA@ GOV UAF EDU HLH)	Accuse, not specified below	LULA DA SILVA (BRA@GOV)	2018-01-25 00:00:00
BRAZIL (BRA@ REF LEG AGR MED COP CRM GOV CVL BUS EDU MIL JUD ELI LAB HLH)	Make a visit	COMPANY (@BUS)	2018-01-25 00:00:00
BRAZIL (BRA@ REF LEG AGR MED COP CRM GOV CVL BUS EDU MIL JUD ELI LAB HLH)	Arrest, detain	PRISON (@COP)	2018-01-25 00:00:00
BRAZIL (BRA@ REF LEG AGR MED COP CRM GOV CVL BUS EDU MIL JUD ELI LAB HLH)	Praise or endorse	PRESIDENT (@GOV)	2018-01-25 00:00:00
BRAZILIAN (BRA@ LEG MED COP CRM GOV CVL BUS EDU MIL JUD ELI LAB)	Arrest, detain	PRESIDENT (@GOV)	2018-01-25 00:00:00
BRAZIL (BRA@ REF LEG AGR MED COP CRM GOV CVL BUS EDU MIL JUD ELI LAB HLH)	Provide aid, not specified below	PROSECUTOR (@JUD)	2018-01-25 00:00:00
BRAZIL (BRA@ REF LEG AGR MED COP CRM GOV CVL BUS EDU MIL JUD ELI LAB HLH)	Reduce relations, not specified below	WORKER (@LAB)	2018-01-25 00:00:00
BRAZIL (BRA@ REF LEG AGR MED COP CRM GOV CVL BUS EDU MIL JUD ELI LAB HLH)	Sign formal agreement	YAMANA GOLD (CAN@MNC)	2018-01-25 00:00:00
BRAZIL (BRA@ REF LEG AGR MED COP CRM GOV CVL BUS EDU MIL JUD ELI LAB HLH)	Praise or endorse	UNITED STATES (USA@ OPP CRM CVL RAD JUD SET ELI LAB AGR EDU MIL REF REB ENV COP HRI BUS SPY LEG MED GOV UAF HLH)	2018-01-25 00:00:00
BRAZILIAN (BRA@ LEG MED COP CRM GOV CVL BUS EDU MIL JUD ELI LAB)	Arrest, detain	BRAZIL (BRA@ REF LEG AGR MED COP CRM GOV CVL BUS EDU MIL JUD ELI LAB HLH)	2018-01-25 00:00:00
BANGLADESH (BGD@ OPP CRM CVL RAD JUD ELI LAB AGR EDU MIL REF REB COP HRI BUS LEG MED GOV UAF HLH)	Disapprove, not specified below	REFUGEE (@REF)	2018-01-25 00:00:00
BANGLADESH (BGD@ OPP CRM CVL RAD JUD ELI LAB AGR EDU MIL REF REB COP HRI BUS LEG MED GOV UAF HLH)	Make statement, not specificed below	REFUGEE (@REF)	2018-01-25 00:00:00
BANGLADESH (BGD@ OPP CRM CVL RAD JUD ELI LAB AGR EDU MIL REF REB COP HRI BUS LEG MED GOV UAF HLH)	Make statement, not specificed below	COMMANDER (@MIL)	2018-01-25 00:00:00
AUSTRALIA (AUS@ OPP CRM CVL RAD JUD SET ELI LAB AGR EDU MIL REF COP HRI BUS SPY LEG MED GOV UAF HLH)	Sign formal agreement	BRITAIN (GBR@ OPP LEG AGR MED COP CRM GOV CVL UAF BUS EDU MIL ELI LAB HLH)	2018-01-25 00:00:00
AUSTRALIA (AUS@ OPP CRM CVL RAD JUD SET ELI LAB AGR EDU MIL REF COP HRI BUS SPY LEG MED GOV UAF HLH)	Make statement, not specificed below	PREMIER (@GOV)	2018-01-25 00:00:00
AUSTRALIA (AUS@ OPP CRM CVL RAD JUD SET ELI LAB AGR EDU MIL REF COP HRI BUS SPY LEG MED GOV UAF HLH)	Host a visit	HOSPITAL (@HLH)	2018-01-25 00:00:00
AUSTRALIA (AUS@ OPP CRM CVL RAD JUD SET ELI LAB AGR EDU MIL REF COP HRI BUS SPY LEG MED GOV UAF HLH)	Make optimistic comment	MEDIA (@MED)	2018-01-25 00:00:00
MURRAY (AUS@ LEG MED COP GOV BUS EDU MIL JUD SPY)	Consult, not specified below	ARMED FORCES (@MIL)	2018-01-25 00:00:00
MURRAY (AUS@ LEG MED COP GOV BUS EDU MIL JUD SPY)	Praise or endorse	MARINE CORP (@MIL)	2018-01-25 00:00:00
MURRAY (AUS@ LEG MED COP GOV BUS EDU MIL JUD SPY)	Make an appeal or request, not specified below	UTAH (USA@ ENV REF LEG AGR MED COP CRM GOV CVL BUS EDU MIL JUD ELI LAB HLH)	2018-01-25 00:00:00
QUEENSLAND (AUS@ OPP LEG AGR MED COP CRM GOV CVL BUS EDU MIL JUD ELI LAB HLH)	Host a visit	POLICE (@COP)	2018-01-25 00:00:00
AUSTRALIA (AUS@ OPP CRM CVL RAD JUD SET ELI LAB AGR EDU MIL REF COP HRI BUS SPY LEG MED GOV UAF HLH)	Provide economic aid	POLICE (@COP)	2018-01-25 00:00:00
AUSTRALIA (AUS@ OPP CRM CVL RAD JUD SET ELI LAB AGR EDU MIL REF COP HRI BUS SPY LEG MED GOV UAF HLH)	Make statement, not specificed below	MEDIA (@MED)	2018-01-25 00:00:00
BRUSSELS (BEL@ OPP LEG SPY MED COP GOV BUS EDU HLH)	Impose administrative sanctions, not specified below	QUALCOMM (USA@MNC)	2018-01-25 00:00:00
BELGIAN (BEL@ LEG MED COP CRM GOV CVL UAF BUS EDU MIL JUD ELI REF HLH)	Consult, not specified below	WEST BANK (PSE@ OPP REF LEG AGR MED COP GOV CVL UAF BUS EDU JUD SET ELI LAB HLH)	2018-01-25 00:00:00
BELGIAN (BEL@ LEG MED COP CRM GOV CVL UAF BUS EDU MIL JUD ELI REF HLH)	Consult, not specified below	MAHMOUD ABBAS (PSE@GOV)	2018-01-25 00:00:00
DAHOMEY (BEN@ GOV MIL)	Host a visit	AFRICA (AFR@ REB OPP REF LEG SEP AGR MED COP CRM GOV CVL BUS EDU MIL JUD ELI LAB HLH)	2018-01-25 00:00:00
BANGLADESH (BGD@ OPP CRM CVL RAD JUD ELI LAB AGR EDU MIL REF REB COP HRI BUS LEG MED GOV UAF HLH)	Make statement, not specificed below	BATTALION (@MIL)	2018-01-25 00:00:00
LULA DA SILVA (BRA@GOV)	Praise or endorse	SAO PAULO (BRA@ GOV UAF EDU HLH)	2018-01-25 00:00:00
KABUL (AFG@ MED COP CRM GOV CVL UAF BUS EDU MIL HLH)	Use conventional military force, not specified below	TAMPA (USA@ OPP LEG MED COP GOV CVL BUS EDU JUD ELI LAB)	2018-01-25 00:00:00
KABUL (AFG@ MED COP CRM GOV CVL UAF BUS EDU MIL HLH)	Use conventional military force, not specified below	UNITED STATES (USA@ OPP CRM CVL RAD JUD SET ELI LAB AGR EDU MIL REF REB ENV COP HRI BUS SPY LEG MED GOV UAF HLH)	2018-01-25 00:00:00
UNITED STATES (USA@ OPP CRM CVL RAD JUD SET ELI LAB AGR EDU MIL REF REB ENV COP HRI BUS SPY LEG MED GOV UAF HLH)	Praise or endorse	AUSTRALIAN (AUS@ ENV OPP REF LEG SPY AGR MED COP CRM GOV CVL BUS EDU MIL JUD ELI LAB HLH)	2018-01-25 00:00:00
NEW YORK (USA@ OPP REF LEG SPY AGR MED COP CRM GOV CVL BUS EDU MIL JUD ELI LAB HLH)	Expel or deport individuals	COMPANY (@BUS)	2018-01-25 00:00:00
UNITED STATES (USA@ OPP CRM CVL RAD JUD SET ELI LAB AGR EDU MIL REF REB ENV COP HRI BUS SPY LEG MED GOV UAF HLH)	Expel or deport individuals	COMPANY (@BUS)	2018-01-25 00:00:00
IOWA (USA@ LEG AGR MED COP CRM GOV CVL BUS EDU MIL JUD ELI HLH)	Arrest, detain	PRISON (@COP)	2018-01-25 00:00:00
UNITED STATES (USA@ OPP CRM CVL RAD JUD SET ELI LAB AGR EDU MIL REF REB ENV COP HRI BUS SPY LEG MED GOV UAF HLH)	Engage in material cooperation, not specified below	GOVERNMENT (@GOV)	2018-01-25 00:00:00
BILL CLINTON (USA@ELI)	Make an appeal or request, not specified below	PRIME MINISTER (@GOV)	2018-01-25 00:00:00
SCHOOL (@EDU)	Make statement, not specificed below	GHANA (GHA@ OPP LEG MED COP CRM GOV CVL BUS EDU MIL JUD ELI REF HLH)	2018-01-25 00:00:00
NEW YORK (USA@ OPP REF LEG SPY AGR MED COP CRM GOV CVL BUS EDU MIL JUD ELI LAB HLH)	Host a visit	AUSTRALIAN (AUS@ ENV OPP REF LEG SPY AGR MED COP CRM GOV CVL BUS EDU MIL JUD ELI LAB HLH)	2018-01-25 00:00:00
SCHOOL (@EDU)	Provide economic aid	GHANA (GHA@ OPP LEG MED COP CRM GOV CVL BUS EDU MIL JUD ELI REF HLH)	2018-01-25 00:00:00
UNITED STATES (USA@ OPP CRM CVL RAD JUD SET ELI LAB AGR EDU MIL REF REB ENV COP HRI BUS SPY LEG MED GOV UAF HLH)	Return, release, not specified below	ATTORNEY GENERAL (@GOV)	2018-01-25 00:00:00
INDIANA (USA@ LEG AGR MED COP GOV CVL BUS EDU MIL JUD ELI HLH)	Make a visit	OBAMA (USA@GOV)	2018-01-25 00:00:00
UNITED STATES (USA@ OPP CRM CVL RAD JUD SET ELI LAB AGR EDU MIL REF REB ENV COP HRI BUS SPY LEG MED GOV UAF HLH)	Make a visit	OBAMA (USA@GOV)	2018-01-25 00:00:00
OBAMA (USA@GOV)	Host a visit	INDIANA (USA@ LEG AGR MED COP GOV CVL BUS EDU MIL JUD ELI HLH)	2018-01-25 00:00:00
OBAMA (USA@GOV)	Host a visit	UNITED STATES (USA@ OPP CRM CVL RAD JUD SET ELI LAB AGR EDU MIL REF REB ENV COP HRI BUS SPY LEG MED GOV UAF HLH)	2018-01-25 00:00:00
LIMPOPO (ZAF@ AGR MED COP EDU)	Arrest, detain	ZIMBABWE (ZWE@ OPP LEG AGR MED COP GOV CVL BUS EDU MIL JUD ELI LAB HLH)	2018-01-25 00:00:00
BUSINESS (@BUS)	Consult, not specified below	RESIDENTS (@CVL)	2018-01-25 00:00:00
ONTARIO (CAN@ OPP LEG AGR COP GOV CVL BUS EDU MIL JUD ELI LAB HLH)	Make statement, not specificed below	INDUSTRY (@BUS)	2018-01-25 00:00:00
RUSSIA (RUS@ OPP CRM CVL JUD ELI LAB SEP AGR EDU MIL REF IGO REB COP HRI BUS SPY LEG MED GOV UAF HLH)	Acknowledge or claim responsibility	AMBASSADOR (@GOV)	2018-01-25 00:00:00
ONTARIO (CAN@ OPP LEG AGR COP GOV CVL BUS EDU MIL JUD ELI LAB HLH)	Make statement, not specificed below	CANADA (CAN@ REB OPP REF LEG SPY AGR MED COP CRM GOV CVL UAF BUS EDU MIL JUD ELI LAB HLH)	2018-01-25 00:00:00
UNITED STATES (USA@ OPP CRM CVL RAD JUD SET ELI LAB AGR EDU MIL REF REB ENV COP HRI BUS SPY LEG MED GOV UAF HLH)	Host a visit	AUSTRALIA (AUS@ OPP CRM CVL RAD JUD SET ELI LAB AGR EDU MIL REF COP HRI BUS SPY LEG MED GOV UAF HLH)	2018-01-25 00:00:00
UNITED STATES (USA@ OPP CRM CVL RAD JUD SET ELI LAB AGR EDU MIL REF REB ENV COP HRI BUS SPY LEG MED GOV UAF HLH)	Consult, not specified below	AUSTRALIAN (AUS@ ENV OPP REF LEG SPY AGR MED COP CRM GOV CVL BUS EDU MIL JUD ELI LAB HLH)	2018-01-25 00:00:00
OSAGE (@ EDU LEG)	Praise or endorse	HUNTER (@CVL)	2018-01-25 00:00:00
AFGHANISTAN (AFG@ REB OPP REF LEG SPY AGR MED COP CRM GOV CVL UAF BUS EDU MIL JUD ELI LAB HLH)	Accuse of aggression	RED CROSS (@NGO)	2018-01-25 00:00:00
AUSTRALIAN (AUS@ ENV OPP REF LEG SPY AGR MED COP CRM GOV CVL BUS EDU MIL JUD ELI LAB HLH)	Consult, not specified below	UNITED STATES (USA@ OPP CRM CVL RAD JUD SET ELI LAB AGR EDU MIL REF REB ENV COP HRI BUS SPY LEG MED GOV UAF HLH)	2018-01-25 00:00:00
AUSTRALIA (AUS@ OPP CRM CVL RAD JUD SET ELI LAB AGR EDU MIL REF COP HRI BUS SPY LEG MED GOV UAF HLH)	Make a visit	UNITED STATES (USA@ OPP CRM CVL RAD JUD SET ELI LAB AGR EDU MIL REF REB ENV COP HRI BUS SPY LEG MED GOV UAF HLH)	2018-01-25 00:00:00
AUSTRALIAN (AUS@ ENV OPP REF LEG SPY AGR MED COP CRM GOV CVL BUS EDU MIL JUD ELI LAB HLH)	Make a visit	NEW YORK (USA@ OPP REF LEG SPY AGR MED COP CRM GOV CVL BUS EDU MIL JUD ELI LAB HLH)	2018-01-25 00:00:00
AUSTRALIA (AUS@ OPP CRM CVL RAD JUD SET ELI LAB AGR EDU MIL REF COP HRI BUS SPY LEG MED GOV UAF HLH)	Praise or endorse	THE US (USA@ OPP CRM CVL JUD ELI LAB EDU MIL REF REB IMG COP HRI BUS SPY LEG MED GOV UAF HLH)	2018-01-25 00:00:00
AUSTRALIAN (AUS@ ENV OPP REF LEG SPY AGR MED COP CRM GOV CVL BUS EDU MIL JUD ELI LAB HLH)	Praise or endorse	THE US (USA@ OPP CRM CVL JUD ELI LAB EDU MIL REF REB IMG COP HRI BUS SPY LEG MED GOV UAF HLH)	2018-01-25 00:00:00
FIRST LADY (@ELI)	Make a visit	PRESIDENT (@GOV)	2018-01-25 00:00:00
UNITED KINGDOM (GBR@ OPP CRM CVL RAD JUD SET ELI LAB AGR EDU MIL REF REB ENV COP HRI BUS SPY LEG MED GOV UAF HLH)	Arrest, detain	A US (USA@ LEG SPY MED COP GOV CVL BUS EDU MIL JUD ELI HLH)	2018-01-25 00:00:00
GOVERNMENT (@GOV)	Coerce, not specified below	IMMIGRANT (@CVL)	2018-01-25 00:00:00
PRESIDENT (@GOV)	Host a visit	FIRST LADY (@ELI)	2018-01-25 00:00:00
PRESIDENT (@GOV)	Accuse, not specified below	NEW YORK (USA@ OPP REF LEG SPY AGR MED COP CRM GOV CVL BUS EDU MIL JUD ELI LAB HLH)	2018-01-25 00:00:00
AUTHORITIES (@GOV)	Threaten, not specified below	UNITED STATES (USA@ OPP CRM CVL RAD JUD SET ELI LAB AGR EDU MIL REF REB ENV COP HRI BUS SPY LEG MED GOV UAF HLH)	2018-01-25 00:00:00
ATTORNEY GENERAL (@GOV)	Arrest, detain	A US (USA@ LEG SPY MED COP GOV CVL BUS EDU MIL JUD ELI HLH)	2018-01-25 00:00:00
CRIMINAL (@CRM)	Arrest, detain	UNITED STATES (USA@ OPP CRM CVL RAD JUD SET ELI LAB AGR EDU MIL REF REB ENV COP HRI BUS SPY LEG MED GOV UAF HLH)	2018-01-25 00:00:00
RESIDENTS (@CVL)	Consult, not specified below	BUSINESS (@BUS)	2018-01-25 00:00:00
OHCHR (@IGO)	Accuse of human rights abuses	ISRAEL (ISR@ OPP CRM CVL RAD JUD SET ELI LAB SEP AGR EDU MIL REF REB COP HRI BUS SPY LEG MED GOV UAF HLH)	2018-01-25 00:00:00
OHCHR (@IGO)	Accuse of human rights abuses	PALESTINIAN (PSE@ OPP CRM CVL RAD JUD ELI LAB SEP AGR EDU REF REB COP HRI BUS SPY LEG MED GOV UAF HLH)	2018-01-25 00:00:00
AFGHAN (AFG@ REB OPP REF LEG AGR MED COP CRM GOV CVL UAF BUS EDU MIL JUD RAD ELI LAB SPY)	Yield, not specified below	IRAN (IRN@ OPP CRM CVL RAD JUD ELI LAB SEP EDU MIL REF REB COP HRI BUS SPY LEG MED GOV UAF HLH)	2018-01-25 00:00:00
AFGHAN (AFG@ REB OPP REF LEG AGR MED COP CRM GOV CVL UAF BUS EDU MIL JUD RAD ELI LAB SPY)	Use conventional military force, not specified below	KAZAKHSTAN (KAZ@ LEG MED COP GOV CVL BUS EDU MIL JUD ELI LAB)	2018-01-25 00:00:00
JALALABAD (AFG@ COP LAB CVL)	Make statement, not specificed below	STAFF MEMBER (@LAB)	2018-01-25 00:00:00
JALALABAD (AFG@ COP LAB CVL)	Criticize or denounce	STAFF MEMBER (@LAB)	2018-01-25 00:00:00
JALALABAD (AFG@ COP LAB CVL)	Use unconventional violence, not specified below	STAFF MEMBER (@LAB)	2018-01-25 00:00:00
JALALABAD (AFG@ COP LAB CVL)	Use conventional military force, not specified below	STAFF MEMBER (@LAB)	2018-01-25 00:00:00
AFGHANISTAN (AFG@ REB OPP REF LEG SPY AGR MED COP CRM GOV CVL UAF BUS EDU MIL JUD ELI LAB HLH)	Make statement, not specificed below	NEWS AGENCY (@MED)	2018-01-25 00:00:00
AFGHANISTAN (AFG@ REB OPP REF LEG SPY AGR MED COP CRM GOV CVL UAF BUS EDU MIL JUD ELI LAB HLH)	Acknowledge or claim responsibility	NEWS AGENCY (@MED)	2018-01-25 00:00:00
AFGHAN (AFG@ REB OPP REF LEG AGR MED COP CRM GOV CVL UAF BUS EDU MIL JUD RAD ELI LAB SPY)	Make a visit	IRAN (IRN@ OPP CRM CVL RAD JUD ELI LAB SEP EDU MIL REF REB COP HRI BUS SPY LEG MED GOV UAF HLH)	2018-01-25 00:00:00
AFGHANISTAN (AFG@ REB OPP REF LEG SPY AGR MED COP CRM GOV CVL UAF BUS EDU MIL JUD ELI LAB HLH)	Host a visit	MEDIA (@MED)	2018-01-25 00:00:00
AFGHAN (AFG@ REB OPP REF LEG AGR MED COP CRM GOV CVL UAF BUS EDU MIL JUD RAD ELI LAB SPY)	Make a visit	PAKISTAN (PAK@ OPP CRM CVL RAD JUD ELI LAB SEP AGR EDU MIL REF REB COP HRI BUS SPY LEG MED GOV UAF HLH)	2018-01-25 00:00:00
AFGHANISTAN (AFG@ REB OPP REF LEG SPY AGR MED COP CRM GOV CVL UAF BUS EDU MIL JUD ELI LAB HLH)	Yield, not specified below	PAKISTAN (PAK@ OPP CRM CVL RAD JUD ELI LAB SEP AGR EDU MIL REF REB COP HRI BUS SPY LEG MED GOV UAF HLH)	2018-01-25 00:00:00
AFGHAN (AFG@ REB OPP REF LEG AGR MED COP CRM GOV CVL UAF BUS EDU MIL JUD RAD ELI LAB SPY)	Yield, not specified below	PAKISTAN (PAK@ OPP CRM CVL RAD JUD ELI LAB SEP AGR EDU MIL REF REB COP HRI BUS SPY LEG MED GOV UAF HLH)	2018-01-25 00:00:00
AFGHANISTAN (AFG@ REB OPP REF LEG SPY AGR MED COP CRM GOV CVL UAF BUS EDU MIL JUD ELI LAB HLH)	Make optimistic comment	AMERICAN (USA@ REB OPP LEG SPY AGR MED COP CRM GOV CVL UAF BUS EDU MIL JUD SET ELI LAB HLH)	2018-01-25 00:00:00
AFGHANISTAN (AFG@ REB OPP REF LEG SPY AGR MED COP CRM GOV CVL UAF BUS EDU MIL JUD ELI LAB HLH)	Make optimistic comment	UNITED STATES (USA@ OPP CRM CVL RAD JUD SET ELI LAB AGR EDU MIL REF REB ENV COP HRI BUS SPY LEG MED GOV UAF HLH)	2018-01-25 00:00:00
AFGHANISTAN (AFG@ REB OPP REF LEG SPY AGR MED COP CRM GOV CVL UAF BUS EDU MIL JUD ELI LAB HLH)	Host a visit	UNITED STATES (USA@ OPP CRM CVL RAD JUD SET ELI LAB AGR EDU MIL REF REB ENV COP HRI BUS SPY LEG MED GOV UAF HLH)	2018-01-25 00:00:00
AFGHANISTAN (AFG@ REB OPP REF LEG SPY AGR MED COP CRM GOV CVL UAF BUS EDU MIL JUD ELI LAB HLH)	Make a visit	PAKISTAN (PAK@ OPP CRM CVL RAD JUD ELI LAB SEP AGR EDU MIL REF REB COP HRI BUS SPY LEG MED GOV UAF HLH)	2018-01-25 00:00:00
AFGHANISTAN (AFG@ REB OPP REF LEG SPY AGR MED COP CRM GOV CVL UAF BUS EDU MIL JUD ELI LAB HLH)	Make a visit	IRAN (IRN@ OPP CRM CVL RAD JUD ELI LAB SEP EDU MIL REF REB COP HRI BUS SPY LEG MED GOV UAF HLH)	2018-01-25 00:00:00
AFGHAN (AFG@ REB OPP REF LEG AGR MED COP CRM GOV CVL UAF BUS EDU MIL JUD RAD ELI LAB SPY)	Investigate, not specified below	AFGHANISTAN (AFG@ REB OPP REF LEG SPY AGR MED COP CRM GOV CVL UAF BUS EDU MIL JUD ELI LAB HLH)	2018-01-25 00:00:00
KENTUCKY (USA@ LEG MED COP GOV CVL BUS EDU MIL JUD ELI HLH)	Consult, not specified below	SCHOOL (@EDU)	2018-01-25 00:00:00
ISRAEL (ISR@ OPP CRM CVL RAD JUD SET ELI LAB SEP AGR EDU MIL REF REB COP HRI BUS SPY LEG MED GOV UAF HLH)	Use conventional military force, not specified below	OHCHR (@IGO)	2018-01-25 00:00:00
ISRAEL (ISR@ OPP CRM CVL RAD JUD SET ELI LAB SEP AGR EDU MIL REF REB COP HRI BUS SPY LEG MED GOV UAF HLH)	Make pessimistic comment	GAZA (PSE@ OPP REF LEG AGR MED CRM GOV CVL UAF EDU MIL LAB HLH)	2018-01-25 00:00:00
ISRAELI (ISR@ OPP CRM CVL RAD JUD SET ELI LAB EDU MIL REF COP HRI BUS SPY LEG MED GOV UAF HLH)	Use conventional military force, not specified below	WEST BANK (PSE@ OPP REF LEG AGR MED COP GOV CVL UAF BUS EDU JUD SET ELI LAB HLH)	2018-01-25 00:00:00
FEDERAL JUDGE (@JUD)	Use conventional military force, not specified below	LAWMAKER (@LEG)	2018-01-25 00:00:00
CONGRESS (@LEG)	Host a visit	MIAMI (USA@ LEG MED COP GOV CVL BUS EDU JUD LAB HLH)	2018-01-25 00:00:00
CONGRESS (@LEG)	Host a visit	UNITED STATES (USA@ OPP CRM CVL RAD JUD SET ELI LAB AGR EDU MIL REF REB ENV COP HRI BUS SPY LEG MED GOV UAF HLH)	2018-01-25 00:00:00
MAJOR GENERAL (@MIL)	Praise or endorse	ZIMBABWE (ZWE@ OPP LEG AGR MED COP GOV CVL BUS EDU MIL JUD ELI LAB HLH)	2018-01-25 00:00:00
GAZA (PSE@ OPP REF LEG AGR MED CRM GOV CVL UAF EDU MIL LAB HLH)	Use conventional military force, not specified below	OHCHR (@IGO)	2018-01-25 00:00:00
REFUGEE (@REF)	Occupy territory	LEBANON (LBN@ OPP REF LEG SPY AGR MED COP GOV CVL UAF BUS EDU MIL JUD ELI LAB HLH)	2018-01-25 00:00:00
MIAMI (USA@ LEG MED COP GOV CVL BUS EDU JUD LAB HLH)	Make a visit	CONGRESS (@LEG)	2018-01-25 00:00:00
UNITED STATES (USA@ OPP CRM CVL RAD JUD SET ELI LAB AGR EDU MIL REF REB ENV COP HRI BUS SPY LEG MED GOV UAF HLH)	Make a visit	CONGRESS (@LEG)	2018-01-25 00:00:00
UNITED STATES (USA@ OPP CRM CVL RAD JUD SET ELI LAB AGR EDU MIL REF REB ENV COP HRI BUS SPY LEG MED GOV UAF HLH)	Express intent to meet or negotiate	RUSSIA (RUS@ OPP CRM CVL JUD ELI LAB SEP AGR EDU MIL REF IGO REB COP HRI BUS SPY LEG MED GOV UAF HLH)	2018-01-25 00:00:00
SCHOOL (@EDU)	Consult, not specified below	KENTUCKY (USA@ LEG MED COP GOV CVL BUS EDU MIL JUD ELI HLH)	2018-01-25 00:00:00
MINIST FOR YOUTH AND SPORT (@GOV)	Return, release persons	ENTREPRENEUR (@BUS)	2018-01-25 00:00:00
AHMEDABAD (IND@ COP GOV CVL HLH)	Consult, not specified below	COMMUNITY (@CVL)	2018-01-25 00:00:00
COUNSEL (@JUD)	Acknowledge or claim responsibility	NIGERIA (NGA@ OPP CRM CVL JUD SET ELI LAB AGR EDU MIL REF REB COP HRI BUS SPY LEG MED GOV UAF HLH)	2018-01-25 00:00:00
LULA DA SILVA (BRA@GOV)	Make a visit	COMPANY (@BUS)	2018-01-25 00:00:00
LULA DA SILVA (BRA@GOV)	Arrest, detain	PRISON (@COP)	2018-01-25 00:00:00
LULA DA SILVA (BRA@GOV)	Provide aid, not specified below	PROSECUTOR (@JUD)	2018-01-25 00:00:00
MONTREAL (CAN@ REF MED COP GOV CVL HRI BUS EDU JUD ELI LAB HLH)	Host a visit	GOVERNMENT (@GOV)	2018-01-25 00:00:00
CANADA (CAN@ REB OPP REF LEG SPY AGR MED COP CRM GOV CVL UAF BUS EDU MIL JUD ELI LAB HLH)	Disapprove, not specified below	GOVERNMENT (@GOV)	2018-01-25 00:00:00
CANADA (CAN@ REB OPP REF LEG SPY AGR MED COP CRM GOV CVL UAF BUS EDU MIL JUD ELI LAB HLH)	Accuse, not specified below	GOVERNMENT (@GOV)	2018-01-25 00:00:00
CALGARY (CAN@ COP CRM GOV CVL BUS EDU JUD HLH)	Use conventional military force, not specified below	PHYSICIAN (@HLH)	2018-01-25 00:00:00
CANADA (CAN@ REB OPP REF LEG SPY AGR MED COP CRM GOV CVL UAF BUS EDU MIL JUD ELI LAB HLH)	Sign formal agreement	JAPAN (JPN@ OPP REF LEG SPY AGR MED COP CRM GOV CVL UAF BUS EDU MIL JUD ELI LAB HLH)	2018-01-25 00:00:00
CANADIAN (CAN@ OPP LEG MED COP CRM GOV CVL UAF BUS EDU MIL JUD ELI LAB HLH)	Express intent to meet or negotiate	EMPLOYEE (@LAB)	2018-01-25 00:00:00
CANADA (CAN@ REB OPP REF LEG SPY AGR MED COP CRM GOV CVL UAF BUS EDU MIL JUD ELI LAB HLH)	Consult, not specified below	PRESIDENT (@GOV)	2018-01-25 00:00:00
OTTAWA (CAN@ LEG MED COP GOV CVL BUS EDU MIL JUD ELI HLH)	Engage in negotiation	MEDIA (@MED)	2018-01-25 00:00:00
CANADIAN (CAN@ OPP LEG MED COP CRM GOV CVL UAF BUS EDU MIL JUD ELI LAB HLH)	Express intent to meet or negotiate	MEXICAN (MEX@ OPP LEG AGR MED COP CRM GOV CVL BUS EDU MIL JUD ELI LAB HLH)	2018-01-25 00:00:00
CANADA (CAN@ REB OPP REF LEG SPY AGR MED COP CRM GOV CVL UAF BUS EDU MIL JUD ELI LAB HLH)	Consult, not specified below	MEXICO (MEX@ OPP LEG SPY AGR MED COP CRM GOV CVL HRI BUS EDU MIL JUD UAF ELI LAB HLH)	2018-01-25 00:00:00
MONTREAL (CAN@ REF MED COP GOV CVL HRI BUS EDU JUD ELI LAB HLH)	Host a visit	MEXICAN (MEX@ OPP LEG AGR MED COP CRM GOV CVL BUS EDU MIL JUD ELI LAB HLH)	2018-01-25 00:00:00
CANADA (CAN@ REB OPP REF LEG SPY AGR MED COP CRM GOV CVL UAF BUS EDU MIL JUD ELI LAB HLH)	Make statement, not specificed below	MICROSOFT (USA@MNC)	2018-01-25 00:00:00
CANADA (CAN@ REB OPP REF LEG SPY AGR MED COP CRM GOV CVL UAF BUS EDU MIL JUD ELI LAB HLH)	Express intent to meet or negotiate	NORTH AMERICA (NMR@ MED COP CRM GOV CVL BUS EDU MIL ELI SPY)	2018-01-25 00:00:00
CANADA (CAN@ REB OPP REF LEG SPY AGR MED COP CRM GOV CVL UAF BUS EDU MIL JUD ELI LAB HLH)	Yield, not specified below	NORTH AMERICA (NMR@ MED COP CRM GOV CVL BUS EDU MIL ELI SPY)	2018-01-25 00:00:00
CANADA (CAN@ REB OPP REF LEG SPY AGR MED COP CRM GOV CVL UAF BUS EDU MIL JUD ELI LAB HLH)	Arrest, detain	NORWAY (NOR@ REB OPP LEG AGR MED COP CRM GOV CVL UAF BUS EDU MIL JUD ELI REF)	2018-01-25 00:00:00
NEW BRUNSWICK (CAN@ OPP GOV CVL EDU JUD)	Make pessimistic comment	GOVERNMENT (@GOV)	2018-01-25 00:00:00
MONTREAL (CAN@ REF MED COP GOV CVL HRI BUS EDU JUD ELI LAB HLH)	Praise or endorse	CANADIAN (CAN@ OPP LEG MED COP CRM GOV CVL UAF BUS EDU MIL JUD ELI LAB HLH)	2018-01-25 00:00:00
EDMONTON (CAN@ MED COP GOV CVL BUS JUD ELI REF HLH)	Appeal to yield, not specified below	POLICE (@COP)	2018-01-25 00:00:00
EDMONTON (CAN@ MED COP GOV CVL BUS JUD ELI REF HLH)	Return, release, not specified below	POLICE (@COP)	2018-01-25 00:00:00
CANADA (CAN@ REB OPP REF LEG SPY AGR MED COP CRM GOV CVL UAF BUS EDU MIL JUD ELI LAB HLH)	Arrest, detain	POLICE (@COP)	2018-01-25 00:00:00
CANADA (CAN@ REB OPP REF LEG SPY AGR MED COP CRM GOV CVL UAF BUS EDU MIL JUD ELI LAB HLH)	Use unconventional violence, not specified below	POLICE (@COP)	2018-01-25 00:00:00
CANADA (CAN@ REB OPP REF LEG SPY AGR MED COP CRM GOV CVL UAF BUS EDU MIL JUD ELI LAB HLH)	Make a visit	ALGERIAN (DZA@ MED COP CRM GOV CVL BUS EDU MIL JUD REF HLH)	2018-01-25 00:00:00
CANADA (CAN@ REB OPP REF LEG SPY AGR MED COP CRM GOV CVL UAF BUS EDU MIL JUD ELI LAB HLH)	Torture	ALGERIAN (DZA@ MED COP CRM GOV CVL BUS EDU MIL JUD REF HLH)	2018-01-25 00:00:00
CANADA (CAN@ REB OPP REF LEG SPY AGR MED COP CRM GOV CVL UAF BUS EDU MIL JUD ELI LAB HLH)	Consult, not specified below	PROVINCIAL OFFICIALS (@GOV)	2018-01-25 00:00:00
NEW BRUNSWICK (CAN@ OPP GOV CVL EDU JUD)	Make an appeal or request, not specified below	STUDENT (@EDU)	2018-01-25 00:00:00
CANADA (CAN@ REB OPP REF LEG SPY AGR MED COP CRM GOV CVL UAF BUS EDU MIL JUD ELI LAB HLH)	Criticize or denounce	UNIVERSITY (@EDU)	2018-01-25 00:00:00
CANADA (CAN@ REB OPP REF LEG SPY AGR MED COP CRM GOV CVL UAF BUS EDU MIL JUD ELI LAB HLH)	Express intent to meet or negotiate	GLASGOW (GBR@ MED GOV CVL BUS EDU JUD HLH)	2018-01-25 00:00:00
CANADA (CAN@ REB OPP REF LEG SPY AGR MED COP CRM GOV CVL UAF BUS EDU MIL JUD ELI LAB HLH)	Express intent to meet or negotiate	UNITED KINGDOM (GBR@ OPP CRM CVL RAD JUD SET ELI LAB AGR EDU MIL REF REB ENV COP HRI BUS SPY LEG MED GOV UAF HLH)	2018-01-25 00:00:00
CANADA (CAN@ REB OPP REF LEG SPY AGR MED COP CRM GOV CVL UAF BUS EDU MIL JUD ELI LAB HLH)	Demand, not specified below	UNITED KINGDOM (GBR@ OPP CRM CVL RAD JUD SET ELI LAB AGR EDU MIL REF REB ENV COP HRI BUS SPY LEG MED GOV UAF HLH)	2018-01-25 00:00:00
CANADIAN (CAN@ OPP LEG MED COP CRM GOV CVL UAF BUS EDU MIL JUD ELI LAB HLH)	Demand, not specified below	BRITISH (GBR@ OPP CRM CVL JUD SET ELI LAB AGR EDU MIL REF COP HRI BUS SPY LEG MED GOV UAF HLH)	2018-01-25 00:00:00
CANADIAN (CAN@ OPP LEG MED COP CRM GOV CVL UAF BUS EDU MIL JUD ELI LAB HLH)	Arrest, detain	NORWAY (NOR@ REB OPP LEG AGR MED COP CRM GOV CVL UAF BUS EDU MIL JUD ELI REF)	2018-01-25 00:00:00
CANADA (CAN@ REB OPP REF LEG SPY AGR MED COP CRM GOV CVL UAF BUS EDU MIL JUD ELI LAB HLH)	Sign formal agreement	NEW ZEALAND (NZL@ OPP LEG SPY AGR MED COP CRM GOV CVL BUS EDU MIL JUD ELI REF HLH)	2018-01-25 00:00:00
SWITZERLAND (CHE@ OPP LEG AGR MED COP CRM GOV CVL UAF BUS EDU MIL JUD ELI HLH)	Make statement, not specificed below	WORLD ECONOMIC FORUM (@NGO)	2018-01-25 00:00:00
DAVOS (CHE@ LEG MED COP CRM GOV CVL BUS EDU)	Make statement, not specificed below	WORLD ECONOMIC FORUM (@NGO)	2018-01-25 00:00:00
SWITZERLAND (CHE@ OPP LEG AGR MED COP CRM GOV CVL UAF BUS EDU MIL JUD ELI HLH)	Express intent to meet or negotiate	WORLD ECONOMIC FORUM (@NGO)	2018-01-25 00:00:00
SWITZERLAND (CHE@ OPP LEG AGR MED COP CRM GOV CVL UAF BUS EDU MIL JUD ELI HLH)	Make a visit	WORLD ECONOMIC FORUM (@NGO)	2018-01-25 00:00:00
DAVOS (CHE@ LEG MED COP CRM GOV CVL BUS EDU)	Host a visit	WORLD ECONOMIC FORUM (@NGO)	2018-01-25 00:00:00
DAVOS (CHE@ LEG MED COP CRM GOV CVL BUS EDU)	Engage in negotiation	WORLD ECONOMIC FORUM (@NGO)	2018-01-25 00:00:00
DAVOS (CHE@ LEG MED COP CRM GOV CVL BUS EDU)	Demand, not specified below	WORLD ECONOMIC FORUM (@NGO)	2018-01-25 00:00:00
DAVOS (CHE@ LEG MED COP CRM GOV CVL BUS EDU)	Host a visit	REFORMIST (@OPP)	2018-01-25 00:00:00
DAVOS (CHE@ LEG MED COP CRM GOV CVL BUS EDU)	Use repression	NORTH KOREA (PRK@ OPP REF LEG AGR MED COP GOV CVL BUS EDU MIL JUD ELI LAB)	2018-01-25 00:00:00
SWITZERLAND (CHE@ OPP LEG AGR MED COP CRM GOV CVL UAF BUS EDU MIL JUD ELI HLH)	Host a visit	UNITED STATES (USA@ OPP CRM CVL RAD JUD SET ELI LAB AGR EDU MIL REF REB ENV COP HRI BUS SPY LEG MED GOV UAF HLH)	2018-01-25 00:00:00
DAVOS (CHE@ LEG MED COP CRM GOV CVL BUS EDU)	Host a visit	UNITED STATES (USA@ OPP CRM CVL RAD JUD SET ELI LAB AGR EDU MIL REF REB ENV COP HRI BUS SPY LEG MED GOV UAF HLH)	2018-01-25 00:00:00
SWITZERLAND (CHE@ OPP LEG AGR MED COP CRM GOV CVL UAF BUS EDU MIL JUD ELI HLH)	Use repression	UNITED STATES (USA@ OPP CRM CVL RAD JUD SET ELI LAB AGR EDU MIL REF REB ENV COP HRI BUS SPY LEG MED GOV UAF HLH)	2018-01-25 00:00:00
DAVOS (CHE@ LEG MED COP CRM GOV CVL BUS EDU)	Host a visit	REUTERS (USA@MED)	2018-01-25 00:00:00
SWITZERLAND (CHE@ OPP LEG AGR MED COP CRM GOV CVL UAF BUS EDU MIL JUD ELI HLH)	Host a visit	REUTERS (USA@MED)	2018-01-25 00:00:00
DAVOS (CHE@ LEG MED COP CRM GOV CVL BUS EDU)	Host a visit	IRAN (IRN@ OPP CRM CVL RAD JUD ELI LAB SEP EDU MIL REF REB COP HRI BUS SPY LEG MED GOV UAF HLH)	2018-01-25 00:00:00
SWITZERLAND (CHE@ OPP LEG AGR MED COP CRM GOV CVL UAF BUS EDU MIL JUD ELI HLH)	Make optimistic comment	AFRICAN UNION (AFR@IGO)	2018-01-25 00:00:00
OTTAWA (CAN@ LEG MED COP GOV CVL BUS EDU MIL JUD ELI HLH)	Host a visit	DETAINEE (@OPP)	2018-01-25 00:00:00
CANADA (CAN@ REB OPP REF LEG SPY AGR MED COP CRM GOV CVL UAF BUS EDU MIL JUD ELI LAB HLH)	Consult, not specified below	UNITED STATES (USA@ OPP CRM CVL RAD JUD SET ELI LAB AGR EDU MIL REF REB ENV COP HRI BUS SPY LEG MED GOV UAF HLH)	2018-01-25 00:00:00
CANADA (CAN@ REB OPP REF LEG SPY AGR MED COP CRM GOV CVL UAF BUS EDU MIL JUD ELI LAB HLH)	Retreat or surrender militarily	UNITED STATES (USA@ OPP CRM CVL RAD JUD SET ELI LAB AGR EDU MIL REF REB ENV COP HRI BUS SPY LEG MED GOV UAF HLH)	2018-01-25 00:00:00
ONTARIO (CAN@ OPP LEG AGR COP GOV CVL BUS EDU MIL JUD ELI LAB HLH)	Make an appeal or request, not specified below	CANADA (CAN@ REB OPP REF LEG SPY AGR MED COP CRM GOV CVL UAF BUS EDU MIL JUD ELI LAB HLH)	2018-01-25 00:00:00
CANADIAN (CAN@ OPP LEG MED COP CRM GOV CVL UAF BUS EDU MIL JUD ELI LAB HLH)	Make a visit	MONTREAL (CAN@ REF MED COP GOV CVL HRI BUS EDU JUD ELI LAB HLH)	2018-01-25 00:00:00
YUKON (CAN@ COP GOV EDU JUD LAB HLH)	Yield, not specified below	YUKON RIVER (CAN@)	2018-01-25 00:00:00
CANADA (CAN@ REB OPP REF LEG SPY AGR MED COP CRM GOV CVL UAF BUS EDU MIL JUD ELI LAB HLH)	Demand, not specified below	NORTH AMERICA (NMR@ MED COP CRM GOV CVL BUS EDU MIL ELI SPY)	2018-01-25 00:00:00
CANADA (CAN@ REB OPP REF LEG SPY AGR MED COP CRM GOV CVL UAF BUS EDU MIL JUD ELI LAB HLH)	Express intent to meet or negotiate	MEXICO (MEX@ OPP LEG SPY AGR MED COP CRM GOV CVL HRI BUS EDU MIL JUD UAF ELI LAB HLH)	2018-01-25 00:00:00
DAVOS (CHE@ LEG MED COP CRM GOV CVL BUS EDU)	Host a visit	INVESTOR (@BUS)	2018-01-25 00:00:00
SWISS (CHE@ OPP LEG MED COP CRM GOV CVL UAF BUS EDU MIL JUD)	Express intent to meet or negotiate	GERMANY (DEU@ OPP CRM CVL RAD JUD ELI LAB AGR EDU MIL REF COP HRI BUS SPY LEG MED GOV UAF HLH)	2018-01-25 00:00:00
SWISS (CHE@ OPP LEG MED COP CRM GOV CVL UAF BUS EDU MIL JUD)	Express intent to meet or negotiate	FRANCE (FRA@ REB OPP LEG SPY AGR MED COP CRM GOV CVL UAF BUS EDU MIL JUD RAD ELI LAB HLH)	2018-01-25 00:00:00
SWITZERLAND (CHE@ OPP LEG AGR MED COP CRM GOV CVL UAF BUS EDU MIL JUD ELI HLH)	Disapprove, not specified below	PRESIDENT (@GOV)	2018-01-25 00:00:00
CANADA (CAN@ REB OPP REF LEG SPY AGR MED COP CRM GOV CVL UAF BUS EDU MIL JUD ELI LAB HLH)	Express intent to cooperate, not specified below	CANADIAN (CAN@ OPP LEG MED COP CRM GOV CVL UAF BUS EDU MIL JUD ELI LAB HLH)	2018-01-25 00:00:00
MONTREAL (CAN@ REF MED COP GOV CVL HRI BUS EDU JUD ELI LAB HLH)	Host a visit	CANADIAN (CAN@ OPP LEG MED COP CRM GOV CVL UAF BUS EDU MIL JUD ELI LAB HLH)	2018-01-25 00:00:00
COMPANY (@BUS)	Make optimistic comment	WASHINGTON (USA@ OPP LEG SPY MED COP CRM GOV CVL BUS EDU MIL JUD SET ELI LAB HLH)	2018-01-25 00:00:00
BUSINESS (@BUS)	Praise or endorse	UNITED STATES (USA@ OPP CRM CVL RAD JUD SET ELI LAB AGR EDU MIL REF REB ENV COP HRI BUS SPY LEG MED GOV UAF HLH)	2018-01-25 00:00:00
BUSINESS (@BUS)	Host a visit	COMMUNITY (@CVL)	2018-01-25 00:00:00
BUSINESS (@BUS)	Praise or endorse	COMMUNITY (@CVL)	2018-01-25 00:00:00
BUSINESS (@BUS)	Make an appeal or request, not specified below	SCHOOL (@EDU)	2018-01-25 00:00:00
BANK (@BUS)	Make an appeal or request, not specified below	PROFESSOR (@EDU)	2018-01-25 00:00:00
BUSINESS (@BUS)	Make a visit	COLLEGE (@EDU)	2018-01-25 00:00:00
MERCHANT (@BUS)	Provide aid, not specified below	SCHOOL (@EDU)	2018-01-25 00:00:00
MERCHANT (@BUS)	Disapprove, not specified below	SCHOOL (@EDU)	2018-01-25 00:00:00
COMPANIES (@BUS)	Make statement, not specificed below	UNITED KINGDOM (GBR@ OPP CRM CVL RAD JUD SET ELI LAB AGR EDU MIL REF REB ENV COP HRI BUS SPY LEG MED GOV UAF HLH)	2018-01-25 00:00:00
INDUSTRY (@BUS)	Express intent to meet or negotiate	CRIMINAL (@CRM)	2018-01-25 00:00:00
CORPORATION (@BUS)	Make an appeal or request, not specified below	BRITISH (GBR@ OPP CRM CVL JUD SET ELI LAB AGR EDU MIL REF COP HRI BUS SPY LEG MED GOV UAF HLH)	2018-01-25 00:00:00
COMPANY (@BUS)	Engage in negotiation	UNITED KINGDOM (GBR@ OPP CRM CVL RAD JUD SET ELI LAB AGR EDU MIL REF REB ENV COP HRI BUS SPY LEG MED GOV UAF HLH)	2018-01-25 00:00:00
COMPANIES (@BUS)	Appeal for material aid, not specified below	ADMINISTRATION (@GOV)	2018-01-25 00:00:00
COMPANIES (@BUS)	Express intent to engage in material cooperation, not specified below	PRESIDENT (@GOV)	2018-01-25 00:00:00
COMPANIES (@BUS)	Make a visit	GOVERNMENT (@GOV)	2018-01-25 00:00:00
BUSINESS LEADER (@BUS)	Engage in negotiation	PRIME MINISTER (@GOV)	2018-01-25 00:00:00
BANK (@BUS)	Arrest, detain	GOVERNMENT (@GOV)	2018-01-25 00:00:00
COMPANIES (@BUS)	Engage in negotiation	HOSPITAL (@HLH)	2018-01-25 00:00:00
COMPANIES (@BUS)	Engage in diplomatic cooperation, not specified below	HOSPITAL (@HLH)	2018-01-25 00:00:00
BUSINESS EXECUTIVE (@BUS)	Make a visit	LONDON (GBR@ OPP LEG MED COP CRM GOV CVL UAF BUS EDU JUD ELI HLH)	2018-01-25 00:00:00
BUSINESS (@BUS)	Investigate, not specified below	POLICE (@COP)	2018-01-25 00:00:00
BUSINESS (@BUS)	Praise or endorse	PRISON (@COP)	2018-01-25 00:00:00
BRAZILIAN (BRA@ LEG MED COP CRM GOV CVL BUS EDU MIL JUD ELI LAB)	Arrest, detain	LULA DA SILVA (BRA@GOV)	2018-01-25 00:00:00
BRAZIL (BRA@ REF LEG AGR MED COP CRM GOV CVL BUS EDU MIL JUD ELI LAB HLH)	Arrest, detain	PRESIDENT (@GOV)	2018-01-25 00:00:00
BRUNEI (BRN@ MED COP GOV BUS EDU MIL)	Consult, not specified below	INDONESIA (IDN@ IGO REB OPP REF LEG SPY AGR MED COP CRM GOV CVL BUS EDU MIL JUD ELI LAB HLH)	2018-01-25 00:00:00
BRUNEI (BRN@ MED COP GOV BUS EDU MIL)	Consult, not specified below	UNITED STATES (USA@ OPP CRM CVL RAD JUD SET ELI LAB AGR EDU MIL REF REB ENV COP HRI BUS SPY LEG MED GOV UAF HLH)	2018-01-25 00:00:00
ENTREPRENEUR (@BUS)	Provide economic aid	AFRICA (AFR@ REB OPP REF LEG SEP AGR MED COP CRM GOV CVL BUS EDU MIL JUD ELI LAB HLH)	2018-01-25 00:00:00
BUSINESS (@BUS)	Disapprove, not specified below	UNITED ARAB EMIRATES (ARE@ OPP LEG MED COP CRM GOV CVL UAF BUS EDU MIL JUD ELI HLH)	2018-01-25 00:00:00
COMPANY (@BUS)	Express intent to cooperate, not specified below	PORTO ALEGRE (BRA@ GOV COP JUD)	2018-01-25 00:00:00
COMPANY (@BUS)	Host a visit	BRAZIL (BRA@ REF LEG AGR MED COP CRM GOV CVL BUS EDU MIL JUD ELI LAB HLH)	2018-01-25 00:00:00
COMPANY (@BUS)	Accuse, not specified below	BRAZIL (BRA@ REF LEG AGR MED COP CRM GOV CVL BUS EDU MIL JUD ELI LAB HLH)	2018-01-25 00:00:00
COMPANY (@BUS)	Host a visit	LULA DA SILVA (BRA@GOV)	2018-01-25 00:00:00
CORPORATION (@BUS)	Make an appeal or request, not specified below	BRITISH COLUMBIA (CAN@ GOV CVL BUS EDU JUD ELI HLH)	2018-01-25 00:00:00
COMPANY (@BUS)	Demand, not specified below	BRITISH COLUMBIA (CAN@ GOV CVL BUS EDU JUD ELI HLH)	2018-01-25 00:00:00
BANK (@BUS)	Appeal for economic aid	MARK CARNEY (CAN@GOV)	2018-01-25 00:00:00
INVESTOR (@BUS)	Make a visit	DAVOS (CHE@ LEG MED COP CRM GOV CVL BUS EDU)	2018-01-25 00:00:00
BUSINESS LEADER (@BUS)	Engage in negotiation	SWITZERLAND (CHE@ OPP LEG AGR MED COP CRM GOV CVL UAF BUS EDU MIL JUD ELI HLH)	2018-01-25 00:00:00
INDUSTRY (@BUS)	Make a visit	POLICE CHIEF (@COP)	2018-01-25 00:00:00
COMPANY (@BUS)	Praise or endorse	JAPAN (JPN@ OPP REF LEG SPY AGR MED COP CRM GOV CVL UAF BUS EDU MIL JUD ELI LAB HLH)	2018-01-25 00:00:00
ENTREPRENEUR (@BUS)	Express intent to meet or negotiate	COURT JUDGE (@JUD)	2018-01-25 00:00:00
ENTREPRENEUR (@BUS)	Impose administrative sanctions, not specified below	COURT JUDGE (@JUD)	2018-01-25 00:00:00
INDUSTRY (@BUS)	Make a visit	UNITED STATES (USA@ OPP CRM CVL RAD JUD SET ELI LAB AGR EDU MIL REF REB ENV COP HRI BUS SPY LEG MED GOV UAF HLH)	2018-01-25 00:00:00
BUSINESS (@BUS)	Make a visit	UNITED STATES (USA@ OPP CRM CVL RAD JUD SET ELI LAB AGR EDU MIL REF REB ENV COP HRI BUS SPY LEG MED GOV UAF HLH)	2018-01-25 00:00:00
BUSINESS (@BUS)	Host a visit	UNITED STATES (USA@ OPP CRM CVL RAD JUD SET ELI LAB AGR EDU MIL REF REB ENV COP HRI BUS SPY LEG MED GOV UAF HLH)	2018-01-25 00:00:00
EMPLOYER (@BUS)	Engage in negotiation	UNITED STATES (USA@ OPP CRM CVL RAD JUD SET ELI LAB AGR EDU MIL REF REB ENV COP HRI BUS SPY LEG MED GOV UAF HLH)	2018-01-25 00:00:00
EMPLOYER (@BUS)	Engage in diplomatic cooperation, not specified below	UNITED STATES (USA@ OPP CRM CVL RAD JUD SET ELI LAB AGR EDU MIL REF REB ENV COP HRI BUS SPY LEG MED GOV UAF HLH)	2018-01-25 00:00:00
BUSINESS (@BUS)	Praise or endorse	NEW YORK (USA@ OPP REF LEG SPY AGR MED COP CRM GOV CVL BUS EDU MIL JUD ELI LAB HLH)	2018-01-25 00:00:00
BUSINESS (@BUS)	Sign formal agreement	CHICAGO (USA@ OPP LEG SPY MED COP CRM GOV CVL BUS EDU MIL JUD ELI LAB HLH)	2018-01-25 00:00:00
ENTREPRENEUR (@BUS)	Demand, not specified below	FLORIDA (USA@ ENV OPP LEG MED COP CRM GOV CVL BUS EDU MIL JUD ELI LAB HLH)	2018-01-25 00:00:00
BUSINESS (@BUS)	Use conventional military force, not specified below	RALEIGH (USA@ LEG COP GOV CVL BUS EDU JUD HLH)	2018-01-25 00:00:00
BANK (@BUS)	Return, release, not specified below	LOS ANGELES (USA@ REB OPP LEG MED COP CRM GOV CVL BUS EDU JUD ELI LAB HLH)	2018-01-25 00:00:00
BANK (@BUS)	Bring lawsuit against	LOS ANGELES (USA@ REB OPP LEG MED COP CRM GOV CVL BUS EDU JUD ELI LAB HLH)	2018-01-25 00:00:00
BUSINESS (@BUS)	Praise or endorse	DAVOS (CHE@ LEG MED COP CRM GOV CVL BUS EDU)	2018-01-25 00:00:00
BUSINESS (@BUS)	Make a visit	CHARLOTTE (USA@ LEG MED COP CRM GOV CVL BUS EDU JUD ELI LAB HLH)	2018-01-25 00:00:00
COMPANY (@BUS)	Express intent to meet or negotiate	NEW ORLEANS (USA@ OPP MED COP GOV CVL BUS EDU JUD ELI HLH)	2018-01-25 00:00:00
INVESTOR (@BUS)	Express intent to cooperate, not specified below	UNITED STATES (USA@ OPP CRM CVL RAD JUD SET ELI LAB AGR EDU MIL REF REB ENV COP HRI BUS SPY LEG MED GOV UAF HLH)	2018-01-25 00:00:00
COMPANY (@BUS)	Praise or endorse	EMPLOYEE (@LAB)	2018-01-25 00:00:00
COMPANIES (@BUS)	Acknowledge or claim responsibility	REPRESENTATIVES (@LEG)	2018-01-25 00:00:00
INVESTOR (@BUS)	Make an appeal or request, not specified below	LUXEMBOURG (LUX@ MED GOV BUS EDU JUD ELI)	2018-01-25 00:00:00
BUSINESS (@BUS)	Host a visit	MEDIA (@MED)	2018-01-25 00:00:00
COMPANY (@BUS)	Provide economic aid	PUBLICATION (@MED)	2018-01-25 00:00:00
INVESTOR (@BUS)	Express intent to meet or negotiate	MITSUBISHI (JPN@MNC)	2018-01-25 00:00:00
INVESTOR (@BUS)	Make a visit	MITSUBISHI (JPN@MNC)	2018-01-25 00:00:00
COMPANIES (@BUS)	Engage in negotiation	APPLE INC (USA@MNC)	2018-01-25 00:00:00
BUSINESS (@BUS)	Arrest, detain	EXXON ( USA@MNC)	2018-01-25 00:00:00
BUSINESS (@BUS)	Fight with small arms and light weapons	EXXON ( USA@MNC)	2018-01-25 00:00:00
INVESTOR (@BUS)	Make an appeal or request, not specified below	GOOGLE (USA@MNC)	2018-01-25 00:00:00
INVESTOR (@BUS)	Express intent to cooperate, not specified below	GOOGLE (USA@MNC)	2018-01-25 00:00:00
COMPANIES (@BUS)	Arrest, detain	NIGERIA (NGA@ OPP CRM CVL JUD SET ELI LAB AGR EDU MIL REF REB COP HRI BUS SPY LEG MED GOV UAF HLH)	2018-01-25 00:00:00
COMPANIES (@BUS)	Threaten, not specified below	INTELLIGENCE (@SPY)	2018-01-25 00:00:00
TANKER (@BUS)	Make a visit	KAMPALA (UGA@ LEG MED COP GOV CVL BUS EDU JUD HLH)	2018-01-25 00:00:00
COMPANIES (@BUS)	Make statement, not specificed below	OHIO (USA@ LEG AGR MED COP GOV CVL UAF BUS EDU MIL JUD SET ELI LAB HLH)	2018-01-25 00:00:00
INVESTOR (@BUS)	Make an appeal or request, not specified below	UNITED STATES (USA@ OPP CRM CVL RAD JUD SET ELI LAB AGR EDU MIL REF REB ENV COP HRI BUS SPY LEG MED GOV UAF HLH)	2018-01-25 00:00:00
BUSINESS (@BUS)	Praise or endorse	ADVOCATE (@JUD)	2018-01-25 00:00:00
STUDENT (@EDU)	Return, release persons	UNITED STATES (USA@ OPP CRM CVL RAD JUD SET ELI LAB AGR EDU MIL REF REB ENV COP HRI BUS SPY LEG MED GOV UAF HLH)	2018-01-25 00:00:00
UNIVERSITY (@EDU)	Investigate, not specified below	FLORIDA (USA@ ENV OPP LEG MED COP CRM GOV CVL BUS EDU MIL JUD ELI LAB HLH)	2018-01-25 00:00:00
SCHOOL (@EDU)	Physically assault, not specified below	UNITED STATES (USA@ OPP CRM CVL RAD JUD SET ELI LAB AGR EDU MIL REF REB ENV COP HRI BUS SPY LEG MED GOV UAF HLH)	2018-01-25 00:00:00
HOSPITAL (@HLH)	Return, release persons	LAWYER (@JUD)	2018-01-25 00:00:00
HOSPITAL (@HLH)	Make an appeal or request, not specified below	MISSISSIPPI (USA@ LEG AGR MED COP GOV CVL BUS EDU MIL JUD ELI LAB HLH)	2018-01-25 00:00:00
HOSPITAL (@HLH)	Return, release, not specified below	UNITED STATES (USA@ OPP CRM CVL RAD JUD SET ELI LAB AGR EDU MIL REF REB ENV COP HRI BUS SPY LEG MED GOV UAF HLH)	2018-01-25 00:00:00
HOSPITAL (@HLH)	Arrest, detain	NEBRASKA (USA@ OPP LEG AGR MED COP GOV CVL BUS EDU JUD HLH)	2018-01-25 00:00:00
HOSPITAL (@HLH)	Use unconventional violence, not specified below	NEBRASKA (USA@ OPP LEG AGR MED COP GOV CVL BUS EDU JUD HLH)	2018-01-25 00:00:00
HOSPITAL (@HLH)	Express intent to meet or negotiate	ZIMBABWE (ZWE@ OPP LEG AGR MED COP GOV CVL BUS EDU MIL JUD ELI LAB HLH)	2018-01-25 00:00:00
RIGHTS ACTIVIST (@HRI)	Praise or endorse	UNITED KINGDOM (GBR@ OPP CRM CVL RAD JUD SET ELI LAB AGR EDU MIL REF REB ENV COP HRI BUS SPY LEG MED GOV UAF HLH)	2018-01-25 00:00:00
HOSPITAL (@HLH)	Return, release, not specified below	LAWYER (@JUD)	2018-01-25 00:00:00
CROATIA (HRV@ LEG MED COP GOV CVL BUS EDU JUD)	Use conventional military force, not specified below	RETIRED (@ELI)	2018-01-25 00:00:00
INDONESIA (IDN@ IGO REB OPP REF LEG SPY AGR MED COP CRM GOV CVL BUS EDU MIL JUD ELI LAB HLH)	Consult, not specified below	BRUNEI (BRN@ MED COP GOV BUS EDU MIL)	2018-01-25 00:00:00
JAKARTA (IDN@ LEG MED COP GOV CVL HRI EDU JUD ELI HLH)	Consult, not specified below	DEFENSE DEPARTMENT (@GOV)	2018-01-25 00:00:00
INDONESIA (IDN@ IGO REB OPP REF LEG SPY AGR MED COP CRM GOV CVL BUS EDU MIL JUD ELI LAB HLH)	Consult, not specified below	DEFENSE SECRETARY (@GOV)	2018-01-25 00:00:00
JAKARTA (IDN@ LEG MED COP GOV CVL HRI EDU JUD ELI HLH)	Host a visit	DEFENSE SECRETARY (@GOV)	2018-01-25 00:00:00
JAKARTA (IDN@ LEG MED COP GOV CVL HRI EDU JUD ELI HLH)	Consult, not specified below	INDONESIAN (IDN@ REB ENV OPP LEG SPY AGR MED COP GOV CVL UAF BUS EDU MIL JUD ELI LAB HLH)	2018-01-25 00:00:00
JAKARTA (IDN@ LEG MED COP GOV CVL HRI EDU JUD ELI HLH)	Host a visit	INDONESIA (IDN@ IGO REB OPP REF LEG SPY AGR MED COP CRM GOV CVL BUS EDU MIL JUD ELI LAB HLH)	2018-01-25 00:00:00
INDONESIA (IDN@ IGO REB OPP REF LEG SPY AGR MED COP CRM GOV CVL BUS EDU MIL JUD ELI LAB HLH)	Make a visit	MILITARY (@MIL)	2018-01-25 00:00:00
JAKARTA (IDN@ LEG MED COP GOV CVL HRI EDU JUD ELI HLH)	Consult, not specified below	NORTH KOREA (PRK@ OPP REF LEG AGR MED COP GOV CVL BUS EDU MIL JUD ELI LAB)	2018-01-25 00:00:00
CROATIA (HRV@ LEG MED COP GOV CVL BUS EDU JUD)	Make optimistic comment	CABINET (@GOV)	2018-01-25 00:00:00
INDONESIA (IDN@ IGO REB OPP REF LEG SPY AGR MED COP CRM GOV CVL BUS EDU MIL JUD ELI LAB HLH)	Make statement, not specificed below	SOUTH EAST ASIA (SEA@ MED CRM GOV BUS)	2018-01-25 00:00:00
HOSPITAL (@HLH)	Make statement, not specificed below	LAWYER (@JUD)	2018-01-25 00:00:00
DOCTOR (@HLH)	Host a visit	HEALTH OFFICIAL (@GOV)	2018-01-25 00:00:00
DORIS (GRC@ GOV HLH)	Make an appeal or request, not specified below	CHARLOTTE (USA@ LEG MED COP CRM GOV CVL BUS EDU JUD ELI LAB HLH)	2018-01-25 00:00:00
GREECE (GRC@ OPP REF LEG AGR MED COP GOV CVL UAF BUS EDU MIL JUD ELI LAB HLH)	Consult, not specified below	GREEK (GRC@ OPP LEG AGR MED COP GOV CVL UAF BUS EDU MIL JUD ELI LAB)	2018-01-25 00:00:00
HOSPITAL (@HLH)	Make a visit	AUSTRALIA (AUS@ OPP CRM CVL RAD JUD SET ELI LAB AGR EDU MIL REF COP HRI BUS SPY LEG MED GOV UAF HLH)	2018-01-25 00:00:00
HOSPITAL (@HLH)	Engage in negotiation	COMPANIES (@BUS)	2018-01-25 00:00:00
HOSPITAL (@HLH)	Engage in diplomatic cooperation, not specified below	COMPANIES (@BUS)	2018-01-25 00:00:00
HOSPITAL (@HLH)	Host a visit	JORDAN (JOR@ REB OPP LEG SPY AGR MED COP CRM GOV CVL BUS EDU MIL JUD ELI REF HLH)	2018-01-25 00:00:00
PHYSICIAN (@HLH)	Use conventional military force, not specified below	CALGARY (CAN@ COP CRM GOV CVL BUS EDU JUD HLH)	2018-01-25 00:00:00
PHYSICIAN (@HLH)	Arrest, detain	METHODIST (@ GOV CVL EDU HLH)	2018-01-25 00:00:00
HOSPITAL (@HLH)	Make statement, not specificed below	POLICE (@COP)	2018-01-25 00:00:00
HOSPITAL (@HLH)	Host a visit	POLICE (@COP)	2018-01-25 00:00:00
HOSPITAL (@HLH)	Investigate, not specified below	POLICE (@COP)	2018-01-25 00:00:00
DOCTOR (@HLH)	Consult, not specified below	CHINA (CHN@ OPP CRM CVL JUD SET ELI LAB SEP AGR EDU MIL REF ENV COP HRI BUS SPY LEG MED GOV UAF HLH)	2018-01-25 00:00:00
INDONESIA (IDN@ IGO REB OPP REF LEG SPY AGR MED COP CRM GOV CVL BUS EDU MIL JUD ELI LAB HLH)	Engage in negotiation	SOUTH EAST ASIA (SEA@ MED CRM GOV BUS)	2018-01-25 00:00:00
UNITED NATIONS (@IGO)	Make optimistic comment	ISRAEL (ISR@ OPP CRM CVL RAD JUD SET ELI LAB SEP AGR EDU MIL REF REB COP HRI BUS SPY LEG MED GOV UAF HLH)	2018-01-25 00:00:00
UNITED NATIONS (@IGO)	Make optimistic comment	PALESTINE (PSE@ REB OPP LEG SEP COP GOV CVL BUS EDU JUD REF HLH)	2018-01-25 00:00:00
WORLD BANK (@IGO)	Investigate, not specified below	ECONOMIST (@EDU)	2018-01-25 00:00:00
WORLD HEALTH ORGANIZATION (@IGO)	Make pessimistic comment	BRAZIL (BRA@ REF LEG AGR MED COP CRM GOV CVL BUS EDU MIL JUD ELI LAB HLH)	2018-01-25 00:00:00
OHCHR (@IGO)	Criticize or denounce	ISRAEL (ISR@ OPP CRM CVL RAD JUD SET ELI LAB SEP AGR EDU MIL REF REB COP HRI BUS SPY LEG MED GOV UAF HLH)	2018-01-25 00:00:00
OHCHR (@IGO)	Criticize or denounce	GAZA (PSE@ OPP REF LEG AGR MED CRM GOV CVL UAF EDU MIL LAB HLH)	2018-01-25 00:00:00
MUMBAI (IND@ LEG MED COP CRM GOV CVL UAF BUS EDU JUD ELI HLH)	Make statement, not specificed below	POLICE (@COP)	2018-01-25 00:00:00
THE EU (EUR@IGO)	Praise or endorse	PALESTINIAN (PSE@ OPP CRM CVL RAD JUD ELI LAB SEP AGR EDU REF REB COP HRI BUS SPY LEG MED GOV UAF HLH)	2018-01-25 00:00:00
RAJASTHAN (IND@ LEG COP CRM GOV CVL EDU JUD ELI HLH)	Reject, not specified below	POLICE (@COP)	2018-01-25 00:00:00
AHMEDABAD (IND@ COP GOV CVL HLH)	Arrest, detain	POLICE OFFICER (@COP)	2018-01-25 00:00:00
CHHATTISGARH (IND@ REB LEG COP GOV CVL BUS)	Use conventional military force, not specified below	POLICEMEN (@COP)	2018-01-25 00:00:00
ANDHRA PRADESH (IND@ LEG COP GOV BUS EDU JUD ELI)	Express intent to meet or negotiate	TOURIST (@CVL)	2018-01-25 00:00:00
CHHATTISGARH (IND@ REB LEG COP GOV CVL BUS)	Demonstrate or rally, not specified below	COMMUNITY (@CVL)	2018-01-25 00:00:00
CHHATTISGARH (IND@ REB LEG COP GOV CVL BUS)	Protest violently, riot, not specified below	COMMUNITY (@CVL)	2018-01-25 00:00:00
MUMBAI (IND@ LEG MED COP CRM GOV CVL UAF BUS EDU JUD ELI HLH)	Exhibit military or police power, not specified below	POLICE (@COP)	2018-01-25 00:00:00
EUROPEAN COMMISSION (EUR@IGO)	Make a visit	WORLD ECONOMIC FORUM (@NGO)	2018-01-25 00:00:00
THE EU (EUR@IGO)	Disapprove, not specified below	BRITAIN (GBR@ OPP LEG AGR MED COP CRM GOV CVL UAF BUS EDU MIL ELI LAB HLH)	2018-01-25 00:00:00
INDONESIAN (IDN@ REB ENV OPP LEG SPY AGR MED COP GOV CVL UAF BUS EDU MIL JUD ELI LAB HLH)	Consult, not specified below	UNITED STATES (USA@ OPP CRM CVL RAD JUD SET ELI LAB AGR EDU MIL REF REB ENV COP HRI BUS SPY LEG MED GOV UAF HLH)	2018-01-25 00:00:00
INDONESIA (IDN@ IGO REB OPP REF LEG SPY AGR MED COP CRM GOV CVL BUS EDU MIL JUD ELI LAB HLH)	Host a visit	UNITED STATES (USA@ OPP CRM CVL RAD JUD SET ELI LAB AGR EDU MIL REF REB ENV COP HRI BUS SPY LEG MED GOV UAF HLH)	2018-01-25 00:00:00
INDONESIA (IDN@ IGO REB OPP REF LEG SPY AGR MED COP CRM GOV CVL BUS EDU MIL JUD ELI LAB HLH)	Make statement, not specificed below	REUTERS (USA@MED)	2018-01-25 00:00:00
INDONESIA (IDN@ IGO REB OPP REF LEG SPY AGR MED COP CRM GOV CVL BUS EDU MIL JUD ELI LAB HLH)	Consult, not specified below	VIETNAM (VNM@ OPP LEG AGR MED COP GOV CVL BUS EDU MIL JUD ELI SPY)	2018-01-25 00:00:00
INDONESIA (IDN@ IGO REB OPP REF LEG SPY AGR MED COP CRM GOV CVL BUS EDU MIL JUD ELI LAB HLH)	Host a visit	VIETNAM (VNM@ OPP LEG AGR MED COP GOV CVL BUS EDU MIL JUD ELI SPY)	2018-01-25 00:00:00
INDONESIAN (IDN@ REB ENV OPP LEG SPY AGR MED COP GOV CVL UAF BUS EDU MIL JUD ELI LAB HLH)	Consult, not specified below	JAKARTA (IDN@ LEG MED COP GOV CVL HRI EDU JUD ELI HLH)	2018-01-25 00:00:00
INDONESIA (IDN@ IGO REB OPP REF LEG SPY AGR MED COP CRM GOV CVL BUS EDU MIL JUD ELI LAB HLH)	Make a visit	JAKARTA (IDN@ LEG MED COP GOV CVL HRI EDU JUD ELI HLH)	2018-01-25 00:00:00
AFRICAN UNION (AFR@IGO)	Host a visit	SWITZERLAND (CHE@ OPP LEG AGR MED COP CRM GOV CVL UAF BUS EDU MIL JUD ELI HLH)	2018-01-25 00:00:00
AFRICAN UNION (AFR@IGO)	Make a visit	ETHIOPIA (ETH@ REB OPP LEG MED COP GOV CVL UAF BUS EDU MIL JUD ELI REF SPY)	2018-01-25 00:00:00
AFRICAN UNION (AFR@IGO)	Host a visit	SPOKESMAN (@MED)	2018-01-25 00:00:00
INTERGOVERNMENTAL AUTHORITY ON DEVELOPMENT (EAF@IGO)	Engage in mediation	SOUTH SUDANESE (SSD@ REB MED GOV CVL UAF EDU MIL REF)	2018-01-25 00:00:00
THE EU (EUR@IGO)	Engage in negotiation	CHINA (CHN@ OPP CRM CVL JUD SET ELI LAB SEP AGR EDU MIL REF ENV COP HRI BUS SPY LEG MED GOV UAF HLH)	2018-01-25 00:00:00
THE EU (EUR@IGO)	Engage in diplomatic cooperation, not specified below	CHINA (CHN@ OPP CRM CVL JUD SET ELI LAB SEP AGR EDU MIL REF ENV COP HRI BUS SPY LEG MED GOV UAF HLH)	2018-01-25 00:00:00
THE EU (EUR@IGO)	Disapprove, not specified below	UNITED KINGDOM (GBR@ OPP CRM CVL RAD JUD SET ELI LAB AGR EDU MIL REF REB ENV COP HRI BUS SPY LEG MED GOV UAF HLH)	2018-01-25 00:00:00
GREEK (GRC@ OPP LEG AGR MED COP GOV CVL UAF BUS EDU MIL JUD ELI LAB)	Make statement, not specificed below	WRITER (@MED)	2018-01-25 00:00:00
HARYANA (IND@ OPP LEG COP CRM GOV CVL EDU JUD ELI HLH)	Decline comment	SCHOOL (@EDU)	2018-01-25 00:00:00
GREEK (GRC@ OPP LEG AGR MED COP GOV CVL UAF BUS EDU MIL JUD ELI LAB)	Consult, not specified below	GREECE (GRC@ OPP REF LEG AGR MED COP GOV CVL UAF BUS EDU MIL JUD ELI LAB HLH)	2018-01-25 00:00:00
GREEK (GRC@ OPP LEG AGR MED COP GOV CVL UAF BUS EDU MIL JUD ELI LAB)	Reject, not specified below	GREECE (GRC@ OPP REF LEG AGR MED COP GOV CVL UAF BUS EDU MIL JUD ELI LAB HLH)	2018-01-25 00:00:00
MAYOR (@GOV)	Reject proposal to meet, discuss, negotiate	UNITED STATES (USA@ OPP CRM CVL RAD JUD SET ELI LAB AGR EDU MIL REF REB ENV COP HRI BUS SPY LEG MED GOV UAF HLH)	2018-01-25 00:00:00
PRESIDENT (@GOV)	Threaten to boycott, embargo, or sanction	UNITED STATES (USA@ OPP CRM CVL RAD JUD SET ELI LAB AGR EDU MIL REF REB ENV COP HRI BUS SPY LEG MED GOV UAF HLH)	2018-01-25 00:00:00
MAYOR (@GOV)	Impose embargo, boycott, or sanctions	NEW YORK (USA@ OPP REF LEG SPY AGR MED COP CRM GOV CVL BUS EDU MIL JUD ELI LAB HLH)	2018-01-25 00:00:00
PRESIDENT (@GOV)	Impose embargo, boycott, or sanctions	UNITED STATES (USA@ OPP CRM CVL RAD JUD SET ELI LAB AGR EDU MIL REF REB ENV COP HRI BUS SPY LEG MED GOV UAF HLH)	2018-01-25 00:00:00
AUTHORITIES (@GOV)	Use conventional military force, not specified below	UNITED STATES (USA@ OPP CRM CVL RAD JUD SET ELI LAB AGR EDU MIL REF REB ENV COP HRI BUS SPY LEG MED GOV UAF HLH)	2018-01-25 00:00:00
PRESIDENT (@GOV)	Occupy territory	UNITED STATES (USA@ OPP CRM CVL RAD JUD SET ELI LAB AGR EDU MIL REF REB ENV COP HRI BUS SPY LEG MED GOV UAF HLH)	2018-01-25 00:00:00
MAYOR (@GOV)	Make optimistic comment	UNITED STATES (USA@ OPP CRM CVL RAD JUD SET ELI LAB AGR EDU MIL REF REB ENV COP HRI BUS SPY LEG MED GOV UAF HLH)	2018-01-25 00:00:00
PRESIDENT (@GOV)	Appeal for intelligence cooperation	OVAL OFFICE (USA@GOV)	2018-01-25 00:00:00
MAYOR (@GOV)	Express intent to meet or negotiate	THE WHITE HOUSE (USA@GOV)	2018-01-25 00:00:00
CHIEF OF STAFF (@GOV)	Consult, not specified below	THE WHITE HOUSE (USA@GOV)	2018-01-25 00:00:00
MAYOR (@GOV)	Make a visit	THE WHITE HOUSE (USA@GOV)	2018-01-25 00:00:00
PRESIDENT (@GOV)	Make a visit	OVAL OFFICE (USA@GOV)	2018-01-25 00:00:00
SPACE AGENCY (@GOV)	Host a visit	NASA (USA@GOV)	2018-01-25 00:00:00
PRESIDENT (@GOV)	Provide economic aid	UNITED STATES (USA@ OPP CRM CVL RAD JUD SET ELI LAB AGR EDU MIL REF REB ENV COP HRI BUS SPY LEG MED GOV UAF HLH)	2018-01-25 00:00:00
REGULATOR (@GOV)	Investigate, not specified below	MARYLAND (USA@ LEG AGR COP GOV CVL BUS EDU JUD ELI LAB HLH)	2018-01-25 00:00:00
MAYOR (@GOV)	Retreat or surrender militarily	NEW ORLEANS (USA@ OPP MED COP GOV CVL BUS EDU JUD ELI HLH)	2018-01-25 00:00:00
PRESIDENT (@GOV)	Reject, not specified below	UNITED STATES (USA@ OPP CRM CVL RAD JUD SET ELI LAB AGR EDU MIL REF REB ENV COP HRI BUS SPY LEG MED GOV UAF HLH)	2018-01-25 00:00:00
ATTORNEY GENERAL (@GOV)	Accuse, not specified below	UNITED STATES (USA@ OPP CRM CVL RAD JUD SET ELI LAB AGR EDU MIL REF REB ENV COP HRI BUS SPY LEG MED GOV UAF HLH)	2018-01-25 00:00:00
GOVERNMENT (@GOV)	Engage in negotiation	TEXAS (USA@ OPP LEG AGR MED COP CRM GOV CVL BUS EDU MIL JUD ELI LAB HLH)	2018-01-25 00:00:00
ADMINISTRATION (@GOV)	Praise or endorse	HAWAII (USA@ REB LEG MED COP CRM GOV CVL BUS EDU MIL JUD ELI LAB)	2018-01-25 00:00:00
GOVERNOR (@GOV)	Praise or endorse	UNITED STATES (USA@ OPP CRM CVL RAD JUD SET ELI LAB AGR EDU MIL REF REB ENV COP HRI BUS SPY LEG MED GOV UAF HLH)	2018-01-25 00:00:00
ATTORNEY GENERAL (@GOV)	Praise or endorse	UNITED STATES (USA@ OPP CRM CVL RAD JUD SET ELI LAB AGR EDU MIL REF REB ENV COP HRI BUS SPY LEG MED GOV UAF HLH)	2018-01-25 00:00:00
MAYOR (@GOV)	Share intelligence or information	VERMONT (USA@ OPP LEG MED COP GOV CVL BUS EDU MIL JUD HLH)	2018-01-25 00:00:00
GOVERNOR (@GOV)	Provide aid, not specified below	NEW YORK (USA@ OPP REF LEG SPY AGR MED COP CRM GOV CVL BUS EDU MIL JUD ELI LAB HLH)	2018-01-25 00:00:00
PRESIDENT (@GOV)	Provide economic aid	THE US (USA@ OPP CRM CVL JUD ELI LAB EDU MIL REF REB IMG COP HRI BUS SPY LEG MED GOV UAF HLH)	2018-01-25 00:00:00
AUTHORITIES (@GOV)	Provide humanitarian aid	UNITED STATES (USA@ OPP CRM CVL RAD JUD SET ELI LAB AGR EDU MIL REF REB ENV COP HRI BUS SPY LEG MED GOV UAF HLH)	2018-01-25 00:00:00
MAYOR (@GOV)	Retreat or surrender militarily	UNITED STATES (USA@ OPP CRM CVL RAD JUD SET ELI LAB AGR EDU MIL REF REB ENV COP HRI BUS SPY LEG MED GOV UAF HLH)	2018-01-25 00:00:00
MAYOR (@GOV)	Disapprove, not specified below	UNITED STATES (USA@ OPP CRM CVL RAD JUD SET ELI LAB AGR EDU MIL REF REB ENV COP HRI BUS SPY LEG MED GOV UAF HLH)	2018-01-25 00:00:00
PRESIDENT (@GOV)	Disapprove, not specified below	MARYLAND (USA@ LEG AGR COP GOV CVL BUS EDU JUD ELI LAB HLH)	2018-01-25 00:00:00
PRESIDENT (@GOV)	Criticize or denounce	UNITED STATES (USA@ OPP CRM CVL RAD JUD SET ELI LAB AGR EDU MIL REF REB ENV COP HRI BUS SPY LEG MED GOV UAF HLH)	2018-01-25 00:00:00
MAYOR (@GOV)	Criticize or denounce	UNITED STATES (USA@ OPP CRM CVL RAD JUD SET ELI LAB AGR EDU MIL REF REB ENV COP HRI BUS SPY LEG MED GOV UAF HLH)	2018-01-25 00:00:00
SECRETARY OF STATE (@GOV)	Accuse, not specified below	UNITED STATES (USA@ OPP CRM CVL RAD JUD SET ELI LAB AGR EDU MIL REF REB ENV COP HRI BUS SPY LEG MED GOV UAF HLH)	2018-01-25 00:00:00
AUTHORITIES (@GOV)	Accuse, not specified below	UNITED STATES (USA@ OPP CRM CVL RAD JUD SET ELI LAB AGR EDU MIL REF REB ENV COP HRI BUS SPY LEG MED GOV UAF HLH)	2018-01-25 00:00:00
COMMERCE SECRETARY (@GOV)	Demand, not specified below	UNITED STATES (USA@ OPP CRM CVL RAD JUD SET ELI LAB AGR EDU MIL REF REB ENV COP HRI BUS SPY LEG MED GOV UAF HLH)	2018-01-25 00:00:00
MAYOR (@GOV)	Reject proposal to meet, discuss, negotiate	THE WHITE HOUSE (USA@GOV)	2018-01-25 00:00:00
MAYOR (@GOV)	Impose embargo, boycott, or sanctions	NEW YORK CITY (USA@ LEG SPY MED COP GOV CVL BUS EDU JUD ELI LAB HLH)	2018-01-25 00:00:00
PRESIDENT (@GOV)	Occupy territory	THE WHITE HOUSE (USA@GOV)	2018-01-25 00:00:00
HEALTH OFFICIAL (@GOV)	Consult, not specified below	WORKER (@LAB)	2018-01-25 00:00:00
INFORMATION OFFICE (@GOV)	Decline comment	SENATE (@LEG)	2018-01-25 00:00:00
DEFENSE DEPARTMENT (@GOV)	Consult, not specified below	JAKARTA (IDN@ LEG MED COP GOV CVL HRI EDU JUD ELI HLH)	2018-01-25 00:00:00
DEFENSE SECRETARY (@GOV)	Consult, not specified below	INDONESIA (IDN@ IGO REB OPP REF LEG SPY AGR MED COP CRM GOV CVL BUS EDU MIL JUD ELI LAB HLH)	2018-01-25 00:00:00
DEFENSE SECRETARY (@GOV)	Increase police alert status	INDONESIA (IDN@ IGO REB OPP REF LEG SPY AGR MED COP CRM GOV CVL BUS EDU MIL JUD ELI LAB HLH)	2018-01-25 00:00:00
HEALTH OFFICIAL (@GOV)	Make an appeal or request, not specified below	WORKER (@LAB)	2018-01-25 00:00:00
DEPARTMENT OF DEFENSE (@GOV)	Make a visit	SPECIAL FORCES (@MIL)	2018-01-25 00:00:00
DEFENSE SECRETARY (@GOV)	Use conventional military force, not specified below	MILITARY (@MIL)	2018-01-25 00:00:00
DEFENSE SECRETARY (@GOV)	Express intent to meet or negotiate	HAWAII (USA@ REB LEG MED COP CRM GOV CVL BUS EDU MIL JUD ELI LAB)	2018-01-25 00:00:00
DEFENSE SECRETARY (@GOV)	Consult, not specified below	HAWAII (USA@ REB LEG MED COP CRM GOV CVL BUS EDU MIL JUD ELI LAB)	2018-01-25 00:00:00
DEFENSE SECRETARY (@GOV)	Express intent to meet or negotiate	UNITED STATES (USA@ OPP CRM CVL RAD JUD SET ELI LAB AGR EDU MIL REF REB ENV COP HRI BUS SPY LEG MED GOV UAF HLH)	2018-01-25 00:00:00
GREECE (GRC@ OPP REF LEG AGR MED COP GOV CVL UAF BUS EDU MIL JUD ELI LAB HLH)	Engage in negotiation	CYPRUS (CYP@ OPP MED COP GOV CVL BUS EDU JUD ELI SPY)	2018-01-25 00:00:00
GREEK (GRC@ OPP LEG AGR MED COP GOV CVL UAF BUS EDU MIL JUD ELI LAB)	Accuse, not specified below	EUROPEAN (EUR@ LEG AGR MED COP CRM GOV CVL BUS EDU MIL JUD SET ELI LAB SPY)	2018-01-25 00:00:00
HEALTH OFFICIAL (@GOV)	Make a visit	DOCTOR (@HLH)	2018-01-25 00:00:00
STATE HOSPITAL (@GOV)	Make an appeal or request, not specified below	COMPANIES (@BUS)	2018-01-25 00:00:00
ATTORNEY GENERAL (@GOV)	Make an appeal or request, not specified below	GOVERNMENT (@GOV)	2018-01-25 00:00:00
AUTHORITIES (@GOV)	Make statement, not specificed below	THE ASSOCIATED PRESS (USA@MED)	2018-01-25 00:00:00
ENERGY MINIST (@GOV)	Make optimistic comment	REUTERS (USA@MED)	2018-01-25 00:00:00
AUTHORITIES (@GOV)	Appeal for intelligence cooperation	THE ASSOCIATED PRESS (USA@MED)	2018-01-25 00:00:00
GOVERNMENT (@GOV)	Make a visit	YEMEN (YEM@ REB OPP REF LEG SEP SPY AGR MED COP GOV CVL UAF BUS EDU MIL JUD LAB HLH)	2018-01-25 00:00:00
DEPARTMENT OF AGRICULTURE (@GOV)	Investigate, not specified below	PORTUGAL (PRT@ LEG MED COP GOV CVL BUS EDU MIL JUD ELI HLH)	2018-01-25 00:00:00
DEPARTMENT OF AGRICULTURE (@GOV)	Investigate, not specified below	LISBON (PRT@ ELI EDU HLH)	2018-01-25 00:00:00
AGRICULTURE SECRETARY (@GOV)	Consult, not specified below	UNITED STATES (USA@ OPP CRM CVL RAD JUD SET ELI LAB AGR EDU MIL REF REB ENV COP HRI BUS SPY LEG MED GOV UAF HLH)	2018-01-25 00:00:00
SECRETARY OF AGRICULTURE (@GOV)	Make a visit	AMERICAN (USA@ REB OPP LEG SPY AGR MED COP CRM GOV CVL UAF BUS EDU MIL JUD SET ELI LAB HLH)	2018-01-25 00:00:00
AGRICULTURE SECRETARY (@GOV)	Engage in negotiation	UNITED STATES (USA@ OPP CRM CVL RAD JUD SET ELI LAB AGR EDU MIL REF REB ENV COP HRI BUS SPY LEG MED GOV UAF HLH)	2018-01-25 00:00:00
CENTRAL BANK (@GOV)	Make optimistic comment	PILIPINAS (PHL@ GOV COP)	2018-01-25 00:00:00
SECURITIES AND EXCHANGE COMMISSION (@GOV)	Investigate, not specified below	WALL STREET JOURNAL (USA@MED)	2018-01-25 00:00:00
INSPECTOR GENERAL (@GOV)	Mobilize or increase police power	POLICE (@COP)	2018-01-25 00:00:00
INSPECTOR GENERAL (@GOV)	Arrest, detain	NIGER (NER@ OPP LEG AGR MED COP GOV CVL UAF EDU MIL JUD ELI)	2018-01-25 00:00:00
PRESIDENT (@GOV)	Consult, not specified below	KENTUCKY (USA@ LEG MED COP GOV CVL BUS EDU MIL JUD ELI HLH)	2018-01-25 00:00:00
HARYANA (IND@ OPP LEG COP CRM GOV CVL EDU JUD ELI HLH)	Disapprove, not specified below	SCHOOL (@EDU)	2018-01-25 00:00:00
JUDGE (@JUD)	Acknowledge or claim responsibility	BANK (@BUS)	2018-01-25 00:00:00
COURT JUDGE (@JUD)	Express intent to meet or negotiate	ENTREPRENEUR (@BUS)	2018-01-25 00:00:00
JUDGE (@JUD)	Return, release, not specified below	CANADA (CAN@ REB OPP REF LEG SPY AGR MED COP CRM GOV CVL UAF BUS EDU MIL JUD ELI LAB HLH)	2018-01-25 00:00:00
COURT JUDGE (@JUD)	Demand, not specified below	CANADA (CAN@ REB OPP REF LEG SPY AGR MED COP CRM GOV CVL UAF BUS EDU MIL JUD ELI LAB HLH)	2018-01-25 00:00:00
LAWYER (@JUD)	Impose blockade, restrict movement	CANADA (CAN@ REB OPP REF LEG SPY AGR MED COP CRM GOV CVL UAF BUS EDU MIL JUD ELI LAB HLH)	2018-01-25 00:00:00
JUDGE (@JUD)	Make statement, not specificed below	PRISON (@COP)	2018-01-25 00:00:00
JUDGE (@JUD)	Arrest, detain	BRAZIL (BRA@ REF LEG AGR MED COP CRM GOV CVL BUS EDU MIL JUD ELI LAB HLH)	2018-01-25 00:00:00
ATTORNEY (@JUD)	Consult, not specified below	POLICE (@COP)	2018-01-25 00:00:00
ATTORNEY (@JUD)	Investigate, not specified below	POLICE (@COP)	2018-01-25 00:00:00
ATTORNEY (@JUD)	Disapprove, not specified below	POLICE (@COP)	2018-01-25 00:00:00
JUDGE (@JUD)	Arrest, detain	PRISON (@COP)	2018-01-25 00:00:00
PROSECUTOR (@JUD)	Make statement, not specificed below	TRAFFICKER (@CRM)	2018-01-25 00:00:00
PROSECUTOR (@JUD)	Demand for diplomatic cooperation (such as policy support)	CRIMINAL (@CRM)	2018-01-25 00:00:00
JUDGE (@JUD)	Make an appeal or request, not specified below	PRISON (@COP)	2018-01-25 00:00:00
PROSECUTOR (@JUD)	Use conventional military force, not specified below	SCHOOL (@EDU)	2018-01-25 00:00:00
LAWYER (@JUD)	Make statement, not specificed below	LULA DA SILVA (BRA@GOV)	2018-01-25 00:00:00
LAWYER (@JUD)	Make statement, not specificed below	BRAZIL (BRA@ REF LEG AGR MED COP CRM GOV CVL BUS EDU MIL JUD ELI LAB HLH)	2018-01-25 00:00:00
HASSAN (JOR@ELI)	Praise or endorse	SOMALIA (SOM@ REB OPP LEG SPY MED COP CRM GOV CVL UAF BUS EDU MIL JUD ELI REF HLH)	2018-01-25 00:00:00
JAPAN (JPN@ OPP REF LEG SPY AGR MED COP CRM GOV CVL UAF BUS EDU MIL JUD ELI LAB HLH)	Make an appeal or request, not specified below	BUDDHIST PRIEST (@)	2018-01-25 00:00:00
JAPAN (JPN@ OPP REF LEG SPY AGR MED COP CRM GOV CVL UAF BUS EDU MIL JUD ELI LAB HLH)	Make an appeal or request, not specified below	BUDDHISM (@ RAD)	2018-01-25 00:00:00
JAPANESE (JPN@ LEG MED COP CRM GOV CVL UAF BUS EDU MIL SET ELI LAB HLH)	Praise or endorse	AUTOMAKER (@BUS)	2018-01-25 00:00:00
JAPAN (JPN@ OPP REF LEG SPY AGR MED COP CRM GOV CVL UAF BUS EDU MIL JUD ELI LAB HLH)	Praise or endorse	COMPANY (@BUS)	2018-01-25 00:00:00
JAPAN (JPN@ OPP REF LEG SPY AGR MED COP CRM GOV CVL UAF BUS EDU MIL JUD ELI LAB HLH)	Sign formal agreement	CANADA (CAN@ REB OPP REF LEG SPY AGR MED COP CRM GOV CVL UAF BUS EDU MIL JUD ELI LAB HLH)	2018-01-25 00:00:00
JUDGE (@JUD)	Appeal to yield, not specified below	BRAZIL (BRA@ REF LEG AGR MED COP CRM GOV CVL BUS EDU MIL JUD ELI LAB HLH)	2018-01-25 00:00:00
JAPAN (JPN@ OPP REF LEG SPY AGR MED COP CRM GOV CVL UAF BUS EDU MIL JUD ELI LAB HLH)	Sign formal agreement	NEW ZEALAND (NZL@ OPP LEG SPY AGR MED COP CRM GOV CVL BUS EDU MIL JUD ELI REF HLH)	2018-01-25 00:00:00
JAPAN (JPN@ OPP REF LEG SPY AGR MED COP CRM GOV CVL UAF BUS EDU MIL JUD ELI LAB HLH)	Make a visit	NEW YORK (USA@ OPP REF LEG SPY AGR MED COP CRM GOV CVL BUS EDU MIL JUD ELI LAB HLH)	2018-01-25 00:00:00
ATTORNEY (@JUD)	Make statement, not specificed below	AUSTRALIA (AUS@ OPP CRM CVL RAD JUD SET ELI LAB AGR EDU MIL REF COP HRI BUS SPY LEG MED GOV UAF HLH)	2018-01-25 00:00:00
ATTORNEY (@JUD)	Make a visit	AUSTRALIA (AUS@ OPP CRM CVL RAD JUD SET ELI LAB AGR EDU MIL REF COP HRI BUS SPY LEG MED GOV UAF HLH)	2018-01-25 00:00:00
ADVOCATE (@JUD)	Host a visit	SANTA CRUZ (BOL@ COP GOV CVL BUS)	2018-01-25 00:00:00
JUDGE (@JUD)	Make statement, not specificed below	RETIRED (@ELI)	2018-01-25 00:00:00
JUDGE (@JUD)	Express intent to meet or negotiate	FRANCE (FRA@ REB OPP LEG SPY AGR MED COP CRM GOV CVL UAF BUS EDU MIL JUD RAD ELI LAB HLH)	2018-01-25 00:00:00
PROSECUTOR (@JUD)	Express intent to cooperate on intelligence	RUSSIA (RUS@ OPP CRM CVL JUD ELI LAB SEP AGR EDU MIL REF IGO REB COP HRI BUS SPY LEG MED GOV UAF HLH)	2018-01-25 00:00:00
COUNSEL (@JUD)	Accuse, not specified below	OPERATIVE (@SPY)	2018-01-25 00:00:00
SUPREME COURT (@JUD)	Make statement, not specificed below	UNITED STATES (USA@ OPP CRM CVL RAD JUD SET ELI LAB AGR EDU MIL REF REB ENV COP HRI BUS SPY LEG MED GOV UAF HLH)	2018-01-25 00:00:00
LAWYER (@JUD)	Make statement, not specificed below	UNITED STATES (USA@ OPP CRM CVL RAD JUD SET ELI LAB AGR EDU MIL REF REB ENV COP HRI BUS SPY LEG MED GOV UAF HLH)	2018-01-25 00:00:00
PROSECUTOR (@JUD)	Make statement, not specificed below	UNITED STATES (USA@ OPP CRM CVL RAD JUD SET ELI LAB AGR EDU MIL REF REB ENV COP HRI BUS SPY LEG MED GOV UAF HLH)	2018-01-25 00:00:00
PROSECUTOR (@JUD)	Decline comment	RUSSIA (RUS@ OPP CRM CVL JUD ELI LAB SEP AGR EDU MIL REF IGO REB COP HRI BUS SPY LEG MED GOV UAF HLH)	2018-01-25 00:00:00
PROSECUTOR (@JUD)	Make statement, not specificed below	CALIFORNIA (USA@ OPP LEG AGR MED COP CRM GOV CVL UAF BUS EDU MIL JUD ELI LAB HLH)	2018-01-25 00:00:00
JUDGE (@JUD)	Make statement, not specificed below	UNITED STATES (USA@ OPP CRM CVL RAD JUD SET ELI LAB AGR EDU MIL REF REB ENV COP HRI BUS SPY LEG MED GOV UAF HLH)	2018-01-25 00:00:00
JUDGE (@JUD)	Make pessimistic comment	UNITED STATES (USA@ OPP CRM CVL RAD JUD SET ELI LAB AGR EDU MIL REF REB ENV COP HRI BUS SPY LEG MED GOV UAF HLH)	2018-01-25 00:00:00
ATTORNEY (@JUD)	Make an appeal or request, not specified below	UNITED STATES (USA@ OPP CRM CVL RAD JUD SET ELI LAB AGR EDU MIL REF REB ENV COP HRI BUS SPY LEG MED GOV UAF HLH)	2018-01-25 00:00:00
DEFENSE LAWYER (@JUD)	Make an appeal or request, not specified below	UNITED STATES (USA@ OPP CRM CVL RAD JUD SET ELI LAB AGR EDU MIL REF REB ENV COP HRI BUS SPY LEG MED GOV UAF HLH)	2018-01-25 00:00:00
JUDGE (@JUD)	Make an appeal or request, not specified below	UNITED STATES (USA@ OPP CRM CVL RAD JUD SET ELI LAB AGR EDU MIL REF REB ENV COP HRI BUS SPY LEG MED GOV UAF HLH)	2018-01-25 00:00:00
COUNSEL (@JUD)	Express intent to meet or negotiate	UNITED STATES (USA@ OPP CRM CVL RAD JUD SET ELI LAB AGR EDU MIL REF REB ENV COP HRI BUS SPY LEG MED GOV UAF HLH)	2018-01-25 00:00:00
PROSECUTOR (@JUD)	Consult, not specified below	UNITED STATES (USA@ OPP CRM CVL RAD JUD SET ELI LAB AGR EDU MIL REF REB ENV COP HRI BUS SPY LEG MED GOV UAF HLH)	2018-01-25 00:00:00
ADVOCATE (@JUD)	Host a visit	UNITED STATES (USA@ OPP CRM CVL RAD JUD SET ELI LAB AGR EDU MIL REF REB ENV COP HRI BUS SPY LEG MED GOV UAF HLH)	2018-01-25 00:00:00
JUDICIARY (@JUD)	Make statement, not specificed below	UNITED STATES (USA@ OPP CRM CVL RAD JUD SET ELI LAB AGR EDU MIL REF REB ENV COP HRI BUS SPY LEG MED GOV UAF HLH)	2018-01-25 00:00:00
COUNSEL (@JUD)	Use conventional military force, not specified below	RUSSIA (RUS@ OPP CRM CVL JUD ELI LAB SEP AGR EDU MIL REF IGO REB COP HRI BUS SPY LEG MED GOV UAF HLH)	2018-01-25 00:00:00
COURT JUDGE (@JUD)	Express intent to meet or negotiate	ACTIVIST (@OPP)	2018-01-25 00:00:00
SUPREME COURT (@JUD)	Make statement, not specificed below	CIVIL SERVANT (@GOV)	2018-01-25 00:00:00
PROSECUTOR (@JUD)	Decline comment	PRESIDENT (@GOV)	2018-01-25 00:00:00
JUDICIARY (@JUD)	Consult, not specified below	MINIST (@GOV)	2018-01-25 00:00:00
LAWYER (@JUD)	Consult, not specified below	PRESIDENT (@GOV)	2018-01-25 00:00:00
COUNSEL (@JUD)	Engage in negotiation	PRESIDENT (@GOV)	2018-01-25 00:00:00
APPELLATE COURT (@JUD)	Impose administrative sanctions, not specified below	PRESIDENT (@GOV)	2018-01-25 00:00:00
COUNSEL (@JUD)	Use conventional military force, not specified below	PRESIDENT (@GOV)	2018-01-25 00:00:00
JUDGE (@JUD)	Disapprove, not specified below	DOCTOR (@HLH)	2018-01-25 00:00:00
LAWYER (@JUD)	Threaten, not specified below	HOSPITAL (@HLH)	2018-01-25 00:00:00
JUDGE (@JUD)	Arrest, detain	DOCTOR (@HLH)	2018-01-25 00:00:00
HIGH COURT (@JUD)	Express intent to meet or negotiate	PATNA (IND@ COP CRM GOV CVL EDU JUD)	2018-01-25 00:00:00
COUNSEL (@JUD)	Make optimistic comment	ASSEMBLIES (@LEG)	2018-01-25 00:00:00
LAWYER (@JUD)	Express intent to cooperate, not specified below	LAWMAKER (@LEG)	2018-01-25 00:00:00
COUNSEL (@JUD)	Express intent to meet or negotiate	SENATOR (@LEG)	2018-01-25 00:00:00
PROSECUTOR (@JUD)	Host a visit	MEDIA (@MED)	2018-01-25 00:00:00
JUDGE (@JUD)	Make statement, not specificed below	NIGERIA (NGA@ OPP CRM CVL JUD SET ELI LAB AGR EDU MIL REF REB COP HRI BUS SPY LEG MED GOV UAF HLH)	2018-01-25 00:00:00
JUDGE (@JUD)	Demand, not specified below	NIGERIA (NGA@ OPP CRM CVL JUD SET ELI LAB AGR EDU MIL REF REB COP HRI BUS SPY LEG MED GOV UAF HLH)	2018-01-25 00:00:00
JUDGE (@JUD)	Reject, not specified below	NIGERIA (NGA@ OPP CRM CVL JUD SET ELI LAB AGR EDU MIL REF REB COP HRI BUS SPY LEG MED GOV UAF HLH)	2018-01-25 00:00:00
JUDGE (@JUD)	Make statement, not specificed below	NETHERLANDS (NLD@ OPP LEG SPY AGR MED COP CRM GOV CVL UAF BUS EDU MIL JUD ELI LAB HLH)	2018-01-25 00:00:00
HASSAN (JOR@ELI)	Consult, not specified below	SOMALIA (SOM@ REB OPP LEG SPY MED COP CRM GOV CVL UAF BUS EDU MIL JUD ELI REF HLH)	2018-01-25 00:00:00
JORDAN (JOR@ REB OPP LEG SPY AGR MED COP CRM GOV CVL BUS EDU MIL JUD ELI REF HLH)	Make a visit	HOSPITAL (@HLH)	2018-01-25 00:00:00
CHABAD (@ GOV)	Make statement, not specificed below	LITHUANIA (LTU@ LEG MED COP GOV CVL BUS MIL JUD ELI)	2018-01-25 00:00:00
IRAN (IRN@ OPP CRM CVL RAD JUD ELI LAB SEP EDU MIL REF REB COP HRI BUS SPY LEG MED GOV UAF HLH)	Consult, not specified below	NORTH KOREA (PRK@ OPP REF LEG AGR MED COP GOV CVL BUS EDU MIL JUD ELI LAB)	2018-01-25 00:00:00
IRAN (IRN@ OPP CRM CVL RAD JUD ELI LAB SEP EDU MIL REF REB COP HRI BUS SPY LEG MED GOV UAF HLH)	Make statement, not specificed below	THE ASSOCIATED PRESS (USA@MED)	2018-01-25 00:00:00
IRAN (IRN@ OPP CRM CVL RAD JUD ELI LAB SEP EDU MIL REF REB COP HRI BUS SPY LEG MED GOV UAF HLH)	Make a visit	DAVOS (CHE@ LEG MED COP CRM GOV CVL BUS EDU)	2018-01-25 00:00:00
JERUSALEM (ISR@ OPP LEG MED COP GOV CVL BUS EDU JUD LAB)	Host a visit	PRESIDENT (@GOV)	2018-01-25 00:00:00
ISRAEL (ISR@ OPP CRM CVL RAD JUD SET ELI LAB SEP AGR EDU MIL REF REB COP HRI BUS SPY LEG MED GOV UAF HLH)	Engage in negotiation	THE SECURITY COUNCIL (@IGO)	2018-01-25 00:00:00
ISRAELI (ISR@ OPP CRM CVL RAD JUD SET ELI LAB EDU MIL REF COP HRI BUS SPY LEG MED GOV UAF HLH)	Host a visit	ISRAEL (ISR@ OPP CRM CVL RAD JUD SET ELI LAB SEP AGR EDU MIL REF REB COP HRI BUS SPY LEG MED GOV UAF HLH)	2018-01-25 00:00:00
ISRAELI (ISR@ OPP CRM CVL RAD JUD SET ELI LAB EDU MIL REF COP HRI BUS SPY LEG MED GOV UAF HLH)	Use conventional military force, not specified below	ISRAEL (ISR@ OPP CRM CVL RAD JUD SET ELI LAB SEP AGR EDU MIL REF REB COP HRI BUS SPY LEG MED GOV UAF HLH)	2018-01-25 00:00:00
JERUSALEM (ISR@ OPP LEG MED COP GOV CVL BUS EDU JUD LAB)	Make an appeal or request, not specified below	SUNNI (@ OPP LEG GOV CVL UAF EDU RAD REF)	2018-01-25 00:00:00
JERUSALEM (ISR@ OPP LEG MED COP GOV CVL BUS EDU JUD LAB)	Praise or endorse	SUNNI (@ OPP LEG GOV CVL UAF EDU RAD REF)	2018-01-25 00:00:00
ISRAELI (ISR@ OPP CRM CVL RAD JUD SET ELI LAB EDU MIL REF COP HRI BUS SPY LEG MED GOV UAF HLH)	Make statement, not specificed below	PALESTINIAN (PSE@ OPP CRM CVL RAD JUD ELI LAB SEP AGR EDU REF REB COP HRI BUS SPY LEG MED GOV UAF HLH)	2018-01-25 00:00:00
ISRAEL (ISR@ OPP CRM CVL RAD JUD SET ELI LAB SEP AGR EDU MIL REF REB COP HRI BUS SPY LEG MED GOV UAF HLH)	Make pessimistic comment	PALESTINIAN (PSE@ OPP CRM CVL RAD JUD ELI LAB SEP AGR EDU REF REB COP HRI BUS SPY LEG MED GOV UAF HLH)	2018-01-25 00:00:00
ISRAEL (ISR@ OPP CRM CVL RAD JUD SET ELI LAB SEP AGR EDU MIL REF REB COP HRI BUS SPY LEG MED GOV UAF HLH)	Express intent to meet or negotiate	PALESTINIAN (PSE@ OPP CRM CVL RAD JUD ELI LAB SEP AGR EDU REF REB COP HRI BUS SPY LEG MED GOV UAF HLH)	2018-01-25 00:00:00
IRAN (IRN@ OPP CRM CVL RAD JUD ELI LAB SEP EDU MIL REF REB COP HRI BUS SPY LEG MED GOV UAF HLH)	Host a visit	AFGHAN (AFG@ REB OPP REF LEG AGR MED COP CRM GOV CVL UAF BUS EDU MIL JUD RAD ELI LAB SPY)	2018-01-25 00:00:00
IRAN (IRN@ OPP CRM CVL RAD JUD ELI LAB SEP EDU MIL REF REB COP HRI BUS SPY LEG MED GOV UAF HLH)	Host a visit	AFGHANISTAN (AFG@ REB OPP REF LEG SPY AGR MED COP CRM GOV CVL UAF BUS EDU MIL JUD ELI LAB HLH)	2018-01-25 00:00:00
TARA (IRL@ OPP MED COP GOV JUD)	Express intent to cooperate, not specified below	CALIFORNIA (USA@ OPP LEG AGR MED COP CRM GOV CVL UAF BUS EDU MIL JUD ELI LAB HLH)	2018-01-25 00:00:00
NAGALAND (IND@ LEG MED CRM GOV UAF ELI)	Make statement, not specificed below	PRESIDENT (@GOV)	2018-01-25 00:00:00
RANCHI (IND@ COP EDU)	Arrest, detain	BIHAR (IND@ OPP LEG MED COP CRM GOV CVL BUS MIL ELI LAB)	2018-01-25 00:00:00
BIHAR (IND@ OPP LEG MED COP CRM GOV CVL BUS MIL ELI LAB)	Yield, not specified below	PATNA (IND@ COP CRM GOV CVL EDU JUD)	2018-01-25 00:00:00
PATNA (IND@ COP CRM GOV CVL EDU JUD)	Express intent to meet or negotiate	HIGH COURT (@JUD)	2018-01-25 00:00:00
BIHAR (IND@ OPP LEG MED COP CRM GOV CVL BUS MIL ELI LAB)	Yield, not specified below	HIGH COURT (@JUD)	2018-01-25 00:00:00
PATNA (IND@ COP CRM GOV CVL EDU JUD)	Arrest, detain	HIGH COURT (@JUD)	2018-01-25 00:00:00
NEW DELHI (IND@ OPP LEG MED COP GOV BUS EDU JUD LAB HLH)	Make statement, not specificed below	AMIT (USA@NGO)	2018-01-25 00:00:00
MUMBAI (IND@ LEG MED COP CRM GOV CVL UAF BUS EDU JUD ELI HLH)	Arrest, detain	PROTEST GROUP (@OPP)	2018-01-25 00:00:00
NEW DELHI (IND@ OPP LEG MED COP GOV BUS EDU JUD LAB HLH)	Make statement, not specificed below	PARTY PRESIDENT (@ GOV ELI)	2018-01-25 00:00:00
NAGALAND (IND@ LEG MED CRM GOV UAF ELI)	Make statement, not specificed below	POLITICIAN (@ OPP MED GOV UAF BUS MIL ELI)	2018-01-25 00:00:00
GUJARAT (IND@ OPP LEG COP GOV CVL BUS EDU JUD ELI)	Make statement, not specificed below	SENA (@ OPP LEG MED GOV LAB)	2018-01-25 00:00:00
MUMBAI (IND@ LEG MED COP CRM GOV CVL UAF BUS EDU JUD ELI HLH)	Exhibit military or police power, not specified below	SENA (@ OPP LEG MED GOV LAB)	2018-01-25 00:00:00
GUJARAT (IND@ OPP LEG COP GOV CVL BUS EDU JUD ELI)	Arrest, detain	POLICE (@COP)	2018-01-25 00:00:00
MAYOR (@GOV)	Engage in negotiation	UNITED STATES (USA@ OPP CRM CVL RAD JUD SET ELI LAB AGR EDU MIL REF REB ENV COP HRI BUS SPY LEG MED GOV UAF HLH)	2018-01-25 00:00:00
ISRAEL (ISR@ OPP CRM CVL RAD JUD SET ELI LAB SEP AGR EDU MIL REF REB COP HRI BUS SPY LEG MED GOV UAF HLH)	Engage in diplomatic cooperation, not specified below	PALESTINIAN (PSE@ OPP CRM CVL RAD JUD ELI LAB SEP AGR EDU REF REB COP HRI BUS SPY LEG MED GOV UAF HLH)	2018-01-25 00:00:00
ISRAEL (ISR@ OPP CRM CVL RAD JUD SET ELI LAB SEP AGR EDU MIL REF REB COP HRI BUS SPY LEG MED GOV UAF HLH)	Complain officially	PALESTINIAN (PSE@ OPP CRM CVL RAD JUD ELI LAB SEP AGR EDU REF REB COP HRI BUS SPY LEG MED GOV UAF HLH)	2018-01-25 00:00:00
ISRAEL (ISR@ OPP CRM CVL RAD JUD SET ELI LAB SEP AGR EDU MIL REF REB COP HRI BUS SPY LEG MED GOV UAF HLH)	Make statement, not specificed below	JERUSALEM (ISR@ OPP LEG MED COP GOV CVL BUS EDU JUD LAB)	2018-01-25 00:00:00
AVIGDOR LIEBERMAN (ISR@GOV)	Impose administrative sanctions, not specified below	ISRAEL (ISR@ OPP CRM CVL RAD JUD SET ELI LAB SEP AGR EDU MIL REF REB COP HRI BUS SPY LEG MED GOV UAF HLH)	2018-01-25 00:00:00
AVIGDOR LIEBERMAN (ISR@GOV)	Impose administrative sanctions, not specified below	JOURNALIST (@MED)	2018-01-25 00:00:00
ISRAEL (ISR@ OPP CRM CVL RAD JUD SET ELI LAB SEP AGR EDU MIL REF REB COP HRI BUS SPY LEG MED GOV UAF HLH)	Impose administrative sanctions, not specified below	JOURNALIST (@MED)	2018-01-25 00:00:00
ISRAEL (ISR@ OPP CRM CVL RAD JUD SET ELI LAB SEP AGR EDU MIL REF REB COP HRI BUS SPY LEG MED GOV UAF HLH)	Make a visit	ISRAELI (ISR@ OPP CRM CVL RAD JUD SET ELI LAB EDU MIL REF COP HRI BUS SPY LEG MED GOV UAF HLH)	2018-01-25 00:00:00
ISRAEL (ISR@ OPP CRM CVL RAD JUD SET ELI LAB SEP AGR EDU MIL REF REB COP HRI BUS SPY LEG MED GOV UAF HLH)	Arrest, detain	ISRAELI (ISR@ OPP CRM CVL RAD JUD SET ELI LAB EDU MIL REF COP HRI BUS SPY LEG MED GOV UAF HLH)	2018-01-25 00:00:00
ITALY (ITA@ IGO OPP LEG MED COP CRM GOV CVL HRI BUS EDU MIL JUD ELI LAB HLH)	Criticize or denounce	CHINA (CHN@ OPP CRM CVL JUD SET ELI LAB SEP AGR EDU MIL REF ENV COP HRI BUS SPY LEG MED GOV UAF HLH)	2018-01-25 00:00:00
ROME (ITA@ MED COP GOV CVL EDU MIL JUD ELI)	Engage in material cooperation, not specified below	DETECTIVE (@COP)	2018-01-25 00:00:00
ISRAEL (ISR@ OPP CRM CVL RAD JUD SET ELI LAB SEP AGR EDU MIL REF REB COP HRI BUS SPY LEG MED GOV UAF HLH)	Engage in negotiation	PRESIDENT (@GOV)	2018-01-25 00:00:00
ITALY (ITA@ IGO OPP LEG MED COP CRM GOV CVL HRI BUS EDU MIL JUD ELI LAB HLH)	Fight with small arms and light weapons	STUDENT (@EDU)	2018-01-25 00:00:00
ITALY (ITA@ IGO OPP LEG MED COP CRM GOV CVL HRI BUS EDU MIL JUD ELI LAB HLH)	Criticize or denounce	FRANCE (FRA@ REB OPP LEG SPY AGR MED COP CRM GOV CVL UAF BUS EDU MIL JUD RAD ELI LAB HLH)	2018-01-25 00:00:00
ITALY (ITA@ IGO OPP LEG MED COP CRM GOV CVL HRI BUS EDU MIL JUD ELI LAB HLH)	Criticize or denounce	FRENCH (FRA@ OPP CRM CVL RAD JUD SET ELI LAB AGR EDU MIL COP HRI BUS SPY LEG MED GOV UAF HLH)	2018-01-25 00:00:00
ROMA (ITA@ CVL BUS JUD ELI)	Consult, not specified below	PROVINCIAL OFFICIALS (@GOV)	2018-01-25 00:00:00
MARCHE (ITA@ GOV EDU)	Make pessimistic comment	SENATOR (@LEG)	2018-01-25 00:00:00
MARCHE (ITA@ GOV EDU)	Make pessimistic comment	UNITED STATES (USA@ OPP CRM CVL RAD JUD SET ELI LAB AGR EDU MIL REF REB ENV COP HRI BUS SPY LEG MED GOV UAF HLH)	2018-01-25 00:00:00
CHABAD (@ GOV)	Make statement, not specificed below	RABBI (@ GOV)	2018-01-25 00:00:00
ISRAEL (ISR@ OPP CRM CVL RAD JUD SET ELI LAB SEP AGR EDU MIL REF REB COP HRI BUS SPY LEG MED GOV UAF HLH)	Appeal for diplomatic cooperation (such as policy support)	GERMAN (DEU@ OPP REF LEG SPY AGR MED COP CRM GOV CVL UAF BUS EDU MIL JUD ELI LAB HLH)	2018-01-25 00:00:00
ISRAEL (ISR@ OPP CRM CVL RAD JUD SET ELI LAB SEP AGR EDU MIL REF REB COP HRI BUS SPY LEG MED GOV UAF HLH)	Appeal for diplomatic cooperation (such as policy support)	GERMANY (DEU@ OPP CRM CVL RAD JUD ELI LAB AGR EDU MIL REF COP HRI BUS SPY LEG MED GOV UAF HLH)	2018-01-25 00:00:00
ISRAEL (ISR@ OPP CRM CVL RAD JUD SET ELI LAB SEP AGR EDU MIL REF REB COP HRI BUS SPY LEG MED GOV UAF HLH)	Demonstrate or rally, not specified below	GAZA (PSE@ OPP REF LEG AGR MED CRM GOV CVL UAF EDU MIL LAB HLH)	2018-01-25 00:00:00
ISRAELI (ISR@ OPP CRM CVL RAD JUD SET ELI LAB EDU MIL REF COP HRI BUS SPY LEG MED GOV UAF HLH)	Arrest, detain	PALESTINIAN (PSE@ OPP CRM CVL RAD JUD ELI LAB SEP AGR EDU REF REB COP HRI BUS SPY LEG MED GOV UAF HLH)	2018-01-25 00:00:00
ISRAEL (ISR@ OPP CRM CVL RAD JUD SET ELI LAB SEP AGR EDU MIL REF REB COP HRI BUS SPY LEG MED GOV UAF HLH)	Use conventional military force, not specified below	WEST BANK (PSE@ OPP REF LEG AGR MED COP GOV CVL UAF BUS EDU JUD SET ELI LAB HLH)	2018-01-25 00:00:00
ISRAELI (ISR@ OPP CRM CVL RAD JUD SET ELI LAB EDU MIL REF COP HRI BUS SPY LEG MED GOV UAF HLH)	Use conventional military force, not specified below	REFUGEE (@REF)	2018-01-25 00:00:00
JERUSALEM (ISR@ OPP LEG MED COP GOV CVL BUS EDU JUD LAB)	Express intent to meet or negotiate	UNITED STATES (USA@ OPP CRM CVL RAD JUD SET ELI LAB AGR EDU MIL REF REB ENV COP HRI BUS SPY LEG MED GOV UAF HLH)	2018-01-25 00:00:00
ISRAEL (ISR@ OPP CRM CVL RAD JUD SET ELI LAB SEP AGR EDU MIL REF REB COP HRI BUS SPY LEG MED GOV UAF HLH)	Express intent to meet or negotiate	UNITED STATES (USA@ OPP CRM CVL RAD JUD SET ELI LAB AGR EDU MIL REF REB ENV COP HRI BUS SPY LEG MED GOV UAF HLH)	2018-01-25 00:00:00
ISRAEL (ISR@ OPP CRM CVL RAD JUD SET ELI LAB SEP AGR EDU MIL REF REB COP HRI BUS SPY LEG MED GOV UAF HLH)	Make pessimistic comment	ASSOCIATED PRESS (USA@MED)	2018-01-25 00:00:00
ISRAEL (ISR@ OPP CRM CVL RAD JUD SET ELI LAB SEP AGR EDU MIL REF REB COP HRI BUS SPY LEG MED GOV UAF HLH)	Complain officially	ASSOCIATED PRESS (USA@MED)	2018-01-25 00:00:00
ISRAEL (ISR@ OPP CRM CVL RAD JUD SET ELI LAB SEP AGR EDU MIL REF REB COP HRI BUS SPY LEG MED GOV UAF HLH)	Investigate, not specified below	MINIST (@GOV)	2018-01-25 00:00:00
GOVERNOR (@GOV)	Engage in negotiation	UNITED STATES (USA@ OPP CRM CVL RAD JUD SET ELI LAB AGR EDU MIL REF REB ENV COP HRI BUS SPY LEG MED GOV UAF HLH)	2018-01-25 00:00:00
GOVERNMENT (@GOV)	Host a visit	UNITED STATES (USA@ OPP CRM CVL RAD JUD SET ELI LAB AGR EDU MIL REF REB ENV COP HRI BUS SPY LEG MED GOV UAF HLH)	2018-01-25 00:00:00
UNITED KINGDOM (GBR@ OPP CRM CVL RAD JUD SET ELI LAB AGR EDU MIL REF REB ENV COP HRI BUS SPY LEG MED GOV UAF HLH)	Make a visit	PARLIAMENT (@LEG)	2018-01-25 00:00:00
UNITED KINGDOM (GBR@ OPP CRM CVL RAD JUD SET ELI LAB AGR EDU MIL REF REB ENV COP HRI BUS SPY LEG MED GOV UAF HLH)	Make statement, not specificed below	NEWS AGENCY (@MED)	2018-01-25 00:00:00
BIRMINGHAM (GBR@ COP CRM GOV CVL BUS EDU JUD HLH)	Make statement, not specificed below	NEWSPAPER (@MED)	2018-01-25 00:00:00
UNITED KINGDOM (GBR@ OPP CRM CVL RAD JUD SET ELI LAB AGR EDU MIL REF REB ENV COP HRI BUS SPY LEG MED GOV UAF HLH)	Consult, not specified below	MEDIA (@MED)	2018-01-25 00:00:00
LONDON (GBR@ OPP LEG MED COP CRM GOV CVL UAF BUS EDU JUD ELI HLH)	Investigate, not specified below	MEDIA (@MED)	2018-01-25 00:00:00
UNITED KINGDOM (GBR@ OPP CRM CVL RAD JUD SET ELI LAB AGR EDU MIL REF REB ENV COP HRI BUS SPY LEG MED GOV UAF HLH)	Praise or endorse	GOOGLE (USA@MNC)	2018-01-25 00:00:00
UNITED KINGDOM (GBR@ OPP CRM CVL RAD JUD SET ELI LAB AGR EDU MIL REF REB ENV COP HRI BUS SPY LEG MED GOV UAF HLH)	Make optimistic comment	SYRIA (SYR@ OPP CRM CVL RAD JUD ELI LAB AGR EDU MIL REF IGO REB COP BUS SPY LEG MED GOV UAF HLH)	2018-01-25 00:00:00
UNITED KINGDOM (GBR@ OPP CRM CVL RAD JUD SET ELI LAB AGR EDU MIL REF REB ENV COP HRI BUS SPY LEG MED GOV UAF HLH)	Make optimistic comment	PARLIAMENT (@LEG)	2018-01-25 00:00:00
UNITED KINGDOM (GBR@ OPP CRM CVL RAD JUD SET ELI LAB AGR EDU MIL REF REB ENV COP HRI BUS SPY LEG MED GOV UAF HLH)	Use conventional military force, not specified below	TURKISH (TUR@ REB OPP REF LEG SPY MED COP CRM GOV CVL UAF BUS EDU MIL JUD ELI LAB HLH)	2018-01-25 00:00:00
BRITAIN (GBR@ OPP LEG AGR MED COP CRM GOV CVL UAF BUS EDU MIL ELI LAB HLH)	Sign formal agreement	UNITED STATES (USA@ OPP CRM CVL RAD JUD SET ELI LAB AGR EDU MIL REF REB ENV COP HRI BUS SPY LEG MED GOV UAF HLH)	2018-01-25 00:00:00
UNITED KINGDOM (GBR@ OPP CRM CVL RAD JUD SET ELI LAB AGR EDU MIL REF REB ENV COP HRI BUS SPY LEG MED GOV UAF HLH)	Sign formal agreement	UNITED STATES (USA@ OPP CRM CVL RAD JUD SET ELI LAB AGR EDU MIL REF REB ENV COP HRI BUS SPY LEG MED GOV UAF HLH)	2018-01-25 00:00:00
UNITED KINGDOM (GBR@ OPP CRM CVL RAD JUD SET ELI LAB AGR EDU MIL REF REB ENV COP HRI BUS SPY LEG MED GOV UAF HLH)	Criticize or denounce	UNITED STATES (USA@ OPP CRM CVL RAD JUD SET ELI LAB AGR EDU MIL REF REB ENV COP HRI BUS SPY LEG MED GOV UAF HLH)	2018-01-25 00:00:00
MANCHESTER (GBR@ LEG COP CRM GOV CVL UAF BUS EDU JUD ELI HLH)	Engage in negotiation	STUDENT (@EDU)	2018-01-25 00:00:00
UNITED KINGDOM (GBR@ OPP CRM CVL RAD JUD SET ELI LAB AGR EDU MIL REF REB ENV COP HRI BUS SPY LEG MED GOV UAF HLH)	Make optimistic comment	THE ASSOCIATED PRESS (USA@MED)	2018-01-25 00:00:00
UNITED KINGDOM (GBR@ OPP CRM CVL RAD JUD SET ELI LAB AGR EDU MIL REF REB ENV COP HRI BUS SPY LEG MED GOV UAF HLH)	Make a visit	SYRIA (SYR@ OPP CRM CVL RAD JUD ELI LAB AGR EDU MIL REF IGO REB COP BUS SPY LEG MED GOV UAF HLH)	2018-01-25 00:00:00
BIRMINGHAM (GBR@ COP CRM GOV CVL BUS EDU JUD HLH)	Arrest, detain	KING (@GOV)	2018-01-25 00:00:00
LONDON (GBR@ OPP LEG MED COP CRM GOV CVL UAF BUS EDU JUD ELI HLH)	Reduce or break diplomatic relations	EMBASSY (@GOV)	2018-01-25 00:00:00
BRITAIN (GBR@ OPP LEG AGR MED COP CRM GOV CVL UAF BUS EDU MIL ELI LAB HLH)	Sign formal agreement	AUSTRALIA (AUS@ OPP CRM CVL RAD JUD SET ELI LAB AGR EDU MIL REF COP HRI BUS SPY LEG MED GOV UAF HLH)	2018-01-25 00:00:00
UNITED KINGDOM (GBR@ OPP CRM CVL RAD JUD SET ELI LAB AGR EDU MIL REF REB ENV COP HRI BUS SPY LEG MED GOV UAF HLH)	Make optimistic comment	BUSINESS (@BUS)	2018-01-25 00:00:00
UNITED KINGDOM (GBR@ OPP CRM CVL RAD JUD SET ELI LAB AGR EDU MIL REF REB ENV COP HRI BUS SPY LEG MED GOV UAF HLH)	Express intent to engage in diplomatic cooperation (such as policy support)	COMPANY (@BUS)	2018-01-25 00:00:00
LONDON (GBR@ OPP LEG MED COP CRM GOV CVL UAF BUS EDU JUD ELI HLH)	Host a visit	BUSINESS EXECUTIVE (@BUS)	2018-01-25 00:00:00
UNITED KINGDOM (GBR@ OPP CRM CVL RAD JUD SET ELI LAB AGR EDU MIL REF REB ENV COP HRI BUS SPY LEG MED GOV UAF HLH)	Engage in negotiation	COMPANY (@BUS)	2018-01-25 00:00:00
GLASGOW (GBR@ MED GOV CVL BUS EDU JUD HLH)	Express intent to meet or negotiate	CANADA (CAN@ REB OPP REF LEG SPY AGR MED COP CRM GOV CVL UAF BUS EDU MIL JUD ELI LAB HLH)	2018-01-25 00:00:00
UNITED KINGDOM (GBR@ OPP CRM CVL RAD JUD SET ELI LAB AGR EDU MIL REF REB ENV COP HRI BUS SPY LEG MED GOV UAF HLH)	Praise or endorse	COMMUNITY (@CVL)	2018-01-25 00:00:00
UNITED KINGDOM (GBR@ OPP CRM CVL RAD JUD SET ELI LAB AGR EDU MIL REF REB ENV COP HRI BUS SPY LEG MED GOV UAF HLH)	Engage in negotiation	STUDENT (@EDU)	2018-01-25 00:00:00
UNITED KINGDOM (GBR@ OPP CRM CVL RAD JUD SET ELI LAB AGR EDU MIL REF REB ENV COP HRI BUS SPY LEG MED GOV UAF HLH)	Make optimistic comment	THERESA MAY (GBR@GOV)	2018-01-25 00:00:00
UNITED KINGDOM (GBR@ OPP CRM CVL RAD JUD SET ELI LAB AGR EDU MIL REF REB ENV COP HRI BUS SPY LEG MED GOV UAF HLH)	Make optimistic comment	PRINCE (@GOV)	2018-01-25 00:00:00
LONDON (GBR@ OPP LEG MED COP CRM GOV CVL UAF BUS EDU JUD ELI HLH)	Make a visit	PRESIDENT (@GOV)	2018-01-25 00:00:00
UNITED KINGDOM (GBR@ OPP CRM CVL RAD JUD SET ELI LAB AGR EDU MIL REF REB ENV COP HRI BUS SPY LEG MED GOV UAF HLH)	Make a visit	PRESIDENT (@GOV)	2018-01-25 00:00:00
LONDON (GBR@ OPP LEG MED COP CRM GOV CVL UAF BUS EDU JUD ELI HLH)	Grant diplomatic recognition	EMBASSY (@GOV)	2018-01-25 00:00:00
LONDON (GBR@ OPP LEG MED COP CRM GOV CVL UAF BUS EDU JUD ELI HLH)	Provide aid, not specified below	PRESIDENT (@GOV)	2018-01-25 00:00:00
LONDON (GBR@ OPP LEG MED COP CRM GOV CVL UAF BUS EDU JUD ELI HLH)	Threaten political dissent	EMBASSY (@GOV)	2018-01-25 00:00:00
GLASGOW (GBR@ MED GOV CVL BUS EDU JUD HLH)	Make statement, not specificed below	SCHOOL (@EDU)	2018-01-25 00:00:00
THERESA MAY (GBR@GOV)	Accuse, not specified below	TERRORIST (@UAF)	2018-01-25 00:00:00
UNITED KINGDOM (GBR@ OPP CRM CVL RAD JUD SET ELI LAB AGR EDU MIL REF REB ENV COP HRI BUS SPY LEG MED GOV UAF HLH)	Make optimistic comment	SOUTH KOREA (KOR@ OPP LEG SPY AGR MED COP CRM GOV CVL BUS EDU MIL JUD ELI LAB HLH)	2018-01-25 00:00:00
PRESIDENT (@GOV)	Express intent to engage in material cooperation, not specified below	COMPANIES (@BUS)	2018-01-25 00:00:00
GOVERNMENT (@GOV)	Host a visit	COMPANIES (@BUS)	2018-01-25 00:00:00
PRIME MINISTER (@GOV)	Engage in negotiation	BUSINESS LEADER (@BUS)	2018-01-25 00:00:00
MINISTRY (@GOV)	Praise or endorse	BUSINESS (@BUS)	2018-01-25 00:00:00
PUBLIC WORKS MINIST (@GOV)	Make optimistic comment	CANADA (CAN@ REB OPP REF LEG SPY AGR MED COP CRM GOV CVL UAF BUS EDU MIL JUD ELI LAB HLH)	2018-01-25 00:00:00
ADMINISTRATION (@GOV)	Consult, not specified below	CANADIAN (CAN@ OPP LEG MED COP CRM GOV CVL UAF BUS EDU MIL JUD ELI LAB HLH)	2018-01-25 00:00:00
PROVINCIAL OFFICIALS (@GOV)	Consult, not specified below	CANADA (CAN@ REB OPP REF LEG SPY AGR MED COP CRM GOV CVL UAF BUS EDU MIL JUD ELI LAB HLH)	2018-01-25 00:00:00
PRESIDENT (@GOV)	Appeal for economic aid	BANK (@BUS)	2018-01-25 00:00:00
GOVERNMENT (@GOV)	Make a visit	MONTREAL (CAN@ REF MED COP GOV CVL HRI BUS EDU JUD ELI LAB HLH)	2018-01-25 00:00:00
PRIME MINISTER (@GOV)	Make a visit	CHINA (CHN@ OPP CRM CVL JUD SET ELI LAB SEP AGR EDU MIL REF ENV COP HRI BUS SPY LEG MED GOV UAF HLH)	2018-01-25 00:00:00
PROVINCIAL OFFICIALS (@GOV)	Make statement, not specificed below	POLICE (@COP)	2018-01-25 00:00:00
MINIST (@GOV)	Provide economic aid	POLICE (@COP)	2018-01-25 00:00:00
PRESIDENT (@GOV)	Make statement, not specificed below	ILLEGAL IMMIGRANT (@CRM)	2018-01-25 00:00:00
PRESIDENT (@GOV)	Threaten to boycott, embargo, or sanction	ILLEGAL IMMIGRANT (@CRM)	2018-01-25 00:00:00
SENA (@ OPP LEG MED GOV LAB)	Make empathetic comment	RAJASTHAN (IND@ LEG COP CRM GOV CVL EDU JUD ELI HLH)	2018-01-25 00:00:00
MAYOR (@GOV)	Impose embargo, boycott, or sanctions	CRIMINAL (@CRM)	2018-01-25 00:00:00
MINIST (@GOV)	Make statement, not specificed below	INVESTOR (@BUS)	2018-01-25 00:00:00
PREMIER (@GOV)	Make statement, not specificed below	COMPANY (@BUS)	2018-01-25 00:00:00
REGIME (@GOV)	Demand, not specified below	AFRICA (AFR@ REB OPP REF LEG SEP AGR MED COP CRM GOV CVL BUS EDU MIL JUD ELI LAB HLH)	2018-01-25 00:00:00
BRITAIN (GBR@ OPP LEG AGR MED COP CRM GOV CVL UAF BUS EDU MIL ELI LAB HLH)	Make statement, not specificed below	NORTH KOREA (PRK@ OPP REF LEG AGR MED COP GOV CVL BUS EDU MIL JUD ELI LAB)	2018-01-25 00:00:00
GHANA (GHA@ OPP LEG MED COP CRM GOV CVL BUS EDU MIL JUD ELI REF HLH)	Provide aid, not specified below	SCHOOL (@EDU)	2018-01-25 00:00:00
GHANA (GHA@ OPP LEG MED COP CRM GOV CVL BUS EDU MIL JUD ELI REF HLH)	Assassinate	GOVERNMENT (@GOV)	2018-01-25 00:00:00
GHANA (GHA@ OPP LEG MED COP CRM GOV CVL BUS EDU MIL JUD ELI REF HLH)	Make statement, not specificed below	MARINES (@MIL)	2018-01-25 00:00:00
GHANA (GHA@ OPP LEG MED COP CRM GOV CVL BUS EDU MIL JUD ELI REF HLH)	Consult, not specified below	EXXON MOBIL (USA@MNC)	2018-01-25 00:00:00
GHANA (GHA@ OPP LEG MED COP CRM GOV CVL BUS EDU MIL JUD ELI REF HLH)	Sign formal agreement	EXXON MOBIL (USA@MNC)	2018-01-25 00:00:00
GHANA (GHA@ OPP LEG MED COP CRM GOV CVL BUS EDU MIL JUD ELI REF HLH)	Make optimistic comment	REUTERS (USA@MED)	2018-01-25 00:00:00
SECRETARY OF STATE (@GOV)	Criticize or denounce	AFGHANISTAN (AFG@ REB OPP REF LEG SPY AGR MED COP CRM GOV CVL UAF BUS EDU MIL JUD ELI LAB HLH)	2018-01-25 00:00:00
SECRETARY OF STATE (@GOV)	Complain officially	AFGHANISTAN (AFG@ REB OPP REF LEG SPY AGR MED COP CRM GOV CVL UAF BUS EDU MIL JUD ELI LAB HLH)	2018-01-25 00:00:00
AUTHORITIES (@GOV)	Use conventional military force, not specified below	AFGHANISTAN (AFG@ REB OPP REF LEG SPY AGR MED COP CRM GOV CVL UAF BUS EDU MIL JUD ELI LAB HLH)	2018-01-25 00:00:00
PRESIDENT (@GOV)	Make empathetic comment	JALALABAD (AFG@ COP LAB CVL)	2018-01-25 00:00:00
PRESIDENT (@GOV)	Make a visit	AFRICA (AFR@ REB OPP REF LEG SEP AGR MED COP CRM GOV CVL BUS EDU MIL JUD ELI LAB HLH)	2018-01-25 00:00:00
CHRISTINE LAGARDE (FRA@GOV)	Consult, not specified below	SOMALI (SOM@ OPP REF LEG SEP MED COP CRM GOV CVL UAF BUS EDU MIL ELI LAB SPY)	2018-01-25 00:00:00
FRENCH (FRA@ OPP CRM CVL RAD JUD SET ELI LAB AGR EDU MIL COP HRI BUS SPY LEG MED GOV UAF HLH)	Provide economic aid	FRANCE (FRA@ REB OPP LEG SPY AGR MED COP CRM GOV CVL UAF BUS EDU MIL JUD RAD ELI LAB HLH)	2018-01-25 00:00:00
FRENCH (FRA@ OPP CRM CVL RAD JUD SET ELI LAB AGR EDU MIL COP HRI BUS SPY LEG MED GOV UAF HLH)	Provide aid, not specified below	FRANCE (FRA@ REB OPP LEG SPY AGR MED COP CRM GOV CVL UAF BUS EDU MIL JUD RAD ELI LAB HLH)	2018-01-25 00:00:00
UNIVERSITY (@EDU)	Arrest, detain	UNITED STATES (USA@ OPP CRM CVL RAD JUD SET ELI LAB AGR EDU MIL REF REB ENV COP HRI BUS SPY LEG MED GOV UAF HLH)	2018-01-25 00:00:00
UNIVERSITY (@EDU)	Sexually assault	UNITED STATES (USA@ OPP CRM CVL RAD JUD SET ELI LAB AGR EDU MIL REF REB ENV COP HRI BUS SPY LEG MED GOV UAF HLH)	2018-01-25 00:00:00
ALEXANDRIA (EGY@ LEG MED COP CRM GOV CVL BUS EDU JUD)	Fight with small arms and light weapons	SCHOOL (@EDU)	2018-01-25 00:00:00
COLLEGE (@EDU)	Make statement, not specificed below	ISRAEL (ISR@ OPP CRM CVL RAD JUD SET ELI LAB SEP AGR EDU MIL REF REB COP HRI BUS SPY LEG MED GOV UAF HLH)	2018-01-25 00:00:00
EGYPTIAN (EGY@ REB OPP REF LEG SPY MED COP CRM GOV CVL BUS EDU MIL JUD ELI LAB HLH)	Arrest, detain	EGYPT (EGY@ OPP REF LEG SPY MED COP CRM GOV CVL HRI BUS EDU MIL JUD RAD ELI LAB UAF HLH)	2018-01-25 00:00:00
ALEXANDRIA (EGY@ LEG MED COP CRM GOV CVL BUS EDU JUD)	Fight with small arms and light weapons	UNITED STATES (USA@ OPP CRM CVL RAD JUD SET ELI LAB AGR EDU MIL REF REB ENV COP HRI BUS SPY LEG MED GOV UAF HLH)	2018-01-25 00:00:00
RETIRED (@ELI)	Use conventional military force, not specified below	CROATIA (HRV@ LEG MED COP GOV CVL BUS EDU JUD)	2018-01-25 00:00:00
RETIRED (@ELI)	Provide economic aid	MALE (MDV@ REB OPP REF LEG AGR MED COP CRM GOV CVL BUS EDU MIL JUD SET ELI LAB HLH)	2018-01-25 00:00:00
EGYPTIAN (EGY@ REB OPP REF LEG SPY MED COP CRM GOV CVL BUS EDU MIL JUD ELI LAB HLH)	Retreat or surrender militarily	EGYPT (EGY@ OPP REF LEG SPY MED COP CRM GOV CVL HRI BUS EDU MIL JUD RAD ELI LAB UAF HLH)	2018-01-25 00:00:00
UNIVERSITY (@EDU)	Make statement, not specificed below	THE ASSOCIATED PRESS (USA@MED)	2018-01-25 00:00:00
SCHOOL (@EDU)	Use conventional military force, not specified below	UNITED STATES (USA@ OPP CRM CVL RAD JUD SET ELI LAB AGR EDU MIL REF REB ENV COP HRI BUS SPY LEG MED GOV UAF HLH)	2018-01-25 00:00:00
STUDENT (@EDU)	Use conventional military force, not specified below	KENTUCKY (USA@ LEG MED COP GOV CVL BUS EDU MIL JUD ELI HLH)	2018-01-25 00:00:00
SCHOOL (@EDU)	Fight with small arms and light weapons	UNITED STATES (USA@ OPP CRM CVL RAD JUD SET ELI LAB AGR EDU MIL REF REB ENV COP HRI BUS SPY LEG MED GOV UAF HLH)	2018-01-25 00:00:00
SCHOOL (@EDU)	Fight with small arms and light weapons	KENTUCKY (USA@ LEG MED COP GOV CVL BUS EDU MIL JUD ELI HLH)	2018-01-25 00:00:00
STUDENT (@EDU)	Fight with small arms and light weapons	KENTUCKY (USA@ LEG MED COP GOV CVL BUS EDU MIL JUD ELI HLH)	2018-01-25 00:00:00
SCHOOL (@EDU)	Host a visit	FIRST STATE (USA@ LEG MED COP GOV BUS)	2018-01-25 00:00:00
SCHOOL (@EDU)	Praise or endorse	UNITED STATES (USA@ OPP CRM CVL RAD JUD SET ELI LAB AGR EDU MIL REF REB ENV COP HRI BUS SPY LEG MED GOV UAF HLH)	2018-01-25 00:00:00
PROFESSOR (@EDU)	Host a visit	NEW YORK (USA@ OPP REF LEG SPY AGR MED COP CRM GOV CVL BUS EDU MIL JUD ELI LAB HLH)	2018-01-25 00:00:00
PROFESSOR (@EDU)	Praise or endorse	ARKANSAS (USA@ OPP LEG AGR MED COP GOV CVL BUS EDU MIL JUD ELI LAB HLH)	2018-01-25 00:00:00
RETIRED (@ELI)	Yield, not specified below	MALE (MDV@ REB OPP REF LEG AGR MED COP CRM GOV CVL BUS EDU MIL JUD SET ELI LAB HLH)	2018-01-25 00:00:00
ACTOR (@ELI)	Make statement, not specificed below	NEW YORK (USA@ OPP REF LEG SPY AGR MED COP CRM GOV CVL BUS EDU MIL JUD ELI LAB HLH)	2018-01-25 00:00:00
SPAIN (ESP@ OPP LEG SEP AGR MED COP CRM GOV CVL UAF BUS EDU MIL JUD ELI HLH)	Make statement, not specificed below	DELEGATE (@LEG)	2018-01-25 00:00:00
FRANCE (FRA@ REB OPP LEG SPY AGR MED COP CRM GOV CVL UAF BUS EDU MIL JUD RAD ELI LAB HLH)	Host a visit	CHINA (CHN@ OPP CRM CVL JUD SET ELI LAB SEP AGR EDU MIL REF ENV COP HRI BUS SPY LEG MED GOV UAF HLH)	2018-01-25 00:00:00
PARIS (FRA@ OPP LEG AGR MED COP CRM GOV CVL HRI BUS EDU UAF JUD ELI HLH)	Sign formal agreement	CUBA (CUB@ OPP LEG SPY MED COP CRM GOV CVL HRI BUS EDU MIL JUD ELI HLH)	2018-01-25 00:00:00
LYON (FRA@ GOV EDU)	Demand, not specified below	STUDENT (@EDU)	2018-01-25 00:00:00
FRENCH (FRA@ OPP CRM CVL RAD JUD SET ELI LAB AGR EDU MIL COP HRI BUS SPY LEG MED GOV UAF HLH)	Make an appeal or request, not specified below	FRANCE (FRA@ REB OPP LEG SPY AGR MED COP CRM GOV CVL UAF BUS EDU MIL JUD RAD ELI LAB HLH)	2018-01-25 00:00:00
FRANCE (FRA@ REB OPP LEG SPY AGR MED COP CRM GOV CVL UAF BUS EDU MIL JUD RAD ELI LAB HLH)	Impose administrative sanctions, not specified below	SCOTLAND (GBR@ AGR MED COP GOV CVL BUS EDU JUD ELI HLH)	2018-01-25 00:00:00
FRANCE (FRA@ REB OPP LEG SPY AGR MED COP CRM GOV CVL UAF BUS EDU MIL JUD RAD ELI LAB HLH)	Praise or endorse	JUDGE (@JUD)	2018-01-25 00:00:00
FRANCE (FRA@ REB OPP LEG SPY AGR MED COP CRM GOV CVL UAF BUS EDU MIL JUD RAD ELI LAB HLH)	Praise or endorse	PALESTINE (PSE@ REB OPP LEG SEP COP GOV CVL BUS EDU JUD REF HLH)	2018-01-25 00:00:00
FRENCH (FRA@ OPP CRM CVL RAD JUD SET ELI LAB AGR EDU MIL COP HRI BUS SPY LEG MED GOV UAF HLH)	Praise or endorse	PALESTINE (PSE@ REB OPP LEG SEP COP GOV CVL BUS EDU JUD REF HLH)	2018-01-25 00:00:00
PARIS (FRA@ OPP LEG AGR MED COP CRM GOV CVL HRI BUS EDU UAF JUD ELI HLH)	Demand, not specified below	PALESTINE (PSE@ REB OPP LEG SEP COP GOV CVL BUS EDU JUD REF HLH)	2018-01-25 00:00:00
PARIS (FRA@ OPP LEG AGR MED COP CRM GOV CVL HRI BUS EDU UAF JUD ELI HLH)	Make statement, not specificed below	PORTLAND (USA@ LEG MED COP GOV CVL BUS EDU MIL JUD ELI HLH)	2018-01-25 00:00:00
FRANCE (FRA@ REB OPP LEG SPY AGR MED COP CRM GOV CVL UAF BUS EDU MIL JUD RAD ELI LAB HLH)	Demand, not specified below	ISRAEL (ISR@ OPP CRM CVL RAD JUD SET ELI LAB SEP AGR EDU MIL REF REB COP HRI BUS SPY LEG MED GOV UAF HLH)	2018-01-25 00:00:00
FRANCE (FRA@ REB OPP LEG SPY AGR MED COP CRM GOV CVL UAF BUS EDU MIL JUD RAD ELI LAB HLH)	Make a visit	CHINA (CHN@ OPP CRM CVL JUD SET ELI LAB SEP AGR EDU MIL REF ENV COP HRI BUS SPY LEG MED GOV UAF HLH)	2018-01-25 00:00:00
FRANCE (FRA@ REB OPP LEG SPY AGR MED COP CRM GOV CVL UAF BUS EDU MIL JUD RAD ELI LAB HLH)	Express intent to meet or negotiate	SWISS (CHE@ OPP LEG MED COP CRM GOV CVL UAF BUS EDU MIL JUD)	2018-01-25 00:00:00
SPANISH (ESP@ REB OPP LEG SPY MED COP CRM GOV CVL UAF BUS EDU MIL JUD ELI HLH)	Fight with small arms and light weapons	UTAH (USA@ ENV REF LEG AGR MED COP CRM GOV CVL BUS EDU MIL JUD ELI LAB HLH)	2018-01-25 00:00:00
ETHIOPIA (ETH@ REB OPP LEG MED COP GOV CVL UAF BUS EDU MIL JUD ELI REF SPY)	Host a visit	AFRICA (AFR@ REB OPP REF LEG SEP AGR MED COP CRM GOV CVL BUS EDU MIL JUD ELI LAB HLH)	2018-01-25 00:00:00
ETHIOPIA (ETH@ REB OPP LEG MED COP GOV CVL UAF BUS EDU MIL JUD ELI REF SPY)	Host a visit	PRESIDENT (@GOV)	2018-01-25 00:00:00
ETHIOPIA (ETH@ REB OPP LEG MED COP GOV CVL UAF BUS EDU MIL JUD ELI REF SPY)	Host a visit	AFRICAN UNION (AFR@IGO)	2018-01-25 00:00:00
EUROPEAN (EUR@ LEG AGR MED COP CRM GOV CVL BUS EDU MIL JUD SET ELI LAB SPY)	Engage in diplomatic cooperation, not specified below	CHINA (CHN@ OPP CRM CVL JUD SET ELI LAB SEP AGR EDU MIL REF ENV COP HRI BUS SPY LEG MED GOV UAF HLH)	2018-01-25 00:00:00
EUROPE (EUR@ REF LEG SPY AGR MED COP GOV CVL BUS EDU MIL ELI LAB HLH)	Make a visit	BERLIN (DEU@ REB OPP LEG MED COP GOV CVL BUS EDU JUD ELI REF HLH)	2018-01-25 00:00:00
EUROPEAN (EUR@ LEG AGR MED COP CRM GOV CVL BUS EDU MIL JUD SET ELI LAB SPY)	Make pessimistic comment	GREECE (GRC@ OPP REF LEG AGR MED COP GOV CVL UAF BUS EDU MIL JUD ELI LAB HLH)	2018-01-25 00:00:00
EUROPEAN (EUR@ LEG AGR MED COP CRM GOV CVL BUS EDU MIL JUD SET ELI LAB SPY)	Occupy territory	MEXICO (MEX@ OPP LEG SPY AGR MED COP CRM GOV CVL HRI BUS EDU MIL JUD UAF ELI LAB HLH)	2018-01-25 00:00:00
EUROPEAN (EUR@ LEG AGR MED COP CRM GOV CVL BUS EDU MIL JUD SET ELI LAB SPY)	Express intent to meet or negotiate	AMERICAN (USA@ REB OPP LEG SPY AGR MED COP CRM GOV CVL UAF BUS EDU MIL JUD SET ELI LAB HLH)	2018-01-25 00:00:00
EUROPEAN (EUR@ LEG AGR MED COP CRM GOV CVL BUS EDU MIL JUD SET ELI LAB SPY)	Engage in negotiation	THE US (USA@ OPP CRM CVL JUD ELI LAB EDU MIL REF REB IMG COP HRI BUS SPY LEG MED GOV UAF HLH)	2018-01-25 00:00:00
SPAIN (ESP@ OPP LEG SEP AGR MED COP CRM GOV CVL UAF BUS EDU MIL JUD ELI HLH)	Express intent to meet or negotiate	LONDON (GBR@ OPP LEG MED COP CRM GOV CVL UAF BUS EDU JUD ELI HLH)	2018-01-25 00:00:00
PRESIDENT (@GOV)	Coerce, not specified below	ILLEGAL IMMIGRANT (@CRM)	2018-01-25 00:00:00
AUTHORITIES (@GOV)	Arrest, detain	ILLEGAL IMMIGRANT (@CRM)	2018-01-25 00:00:00
PRESIDENT (@GOV)	Express intent to meet or negotiate	RUSSIA (RUS@ OPP CRM CVL JUD ELI LAB SEP AGR EDU MIL REF IGO REB COP HRI BUS SPY LEG MED GOV UAF HLH)	2018-01-25 00:00:00
DIPLOMAT (@GOV)	Consult, not specified below	RUSSIAN (RUS@ REB OPP LEG SEP SPY MED COP CRM GOV CVL HRI BUS EDU MIL JUD UAF ELI LAB HLH)	2018-01-25 00:00:00
PRESIDENT (@GOV)	Consult, not specified below	RUSSIA (RUS@ OPP CRM CVL JUD ELI LAB SEP AGR EDU MIL REF IGO REB COP HRI BUS SPY LEG MED GOV UAF HLH)	2018-01-25 00:00:00
PRESIDENT (@GOV)	Investigate, not specified below	RUSSIA (RUS@ OPP CRM CVL JUD ELI LAB SEP AGR EDU MIL REF IGO REB COP HRI BUS SPY LEG MED GOV UAF HLH)	2018-01-25 00:00:00
PRESIDENT (@GOV)	Make an appeal or request, not specified below	RUSSIA (RUS@ OPP CRM CVL JUD ELI LAB SEP AGR EDU MIL REF IGO REB COP HRI BUS SPY LEG MED GOV UAF HLH)	2018-01-25 00:00:00
PRESIDENT (@GOV)	Engage in negotiation	RUSSIA (RUS@ OPP CRM CVL JUD ELI LAB SEP AGR EDU MIL REF IGO REB COP HRI BUS SPY LEG MED GOV UAF HLH)	2018-01-25 00:00:00
PRESIDENT (@GOV)	Make pessimistic comment	TURKEY (TUR@ OPP CRM CVL JUD SET ELI LAB SEP AGR EDU MIL REF REB ENV COP BUS SPY LEG MED GOV UAF HLH)	2018-01-25 00:00:00
PRESIDENT (@GOV)	Make optimistic comment	RUSSIA (RUS@ OPP CRM CVL JUD ELI LAB SEP AGR EDU MIL REF IGO REB COP HRI BUS SPY LEG MED GOV UAF HLH)	2018-01-25 00:00:00
PRESIDENT (@GOV)	Make an appeal or request, not specified below	TURKISH (TUR@ REB OPP REF LEG SPY MED COP CRM GOV CVL UAF BUS EDU MIL JUD ELI LAB HLH)	2018-01-25 00:00:00
PRESIDENT (@GOV)	Rally opposition against	MILITIA (@UAF)	2018-01-25 00:00:00
PRESIDENT (@GOV)	Make statement, not specificed below	WASHINGTON (USA@ OPP LEG SPY MED COP CRM GOV CVL BUS EDU MIL JUD SET ELI LAB HLH)	2018-01-25 00:00:00
PRESIDENT (@GOV)	Make statement, not specificed below	UNITED STATES (USA@ OPP CRM CVL RAD JUD SET ELI LAB AGR EDU MIL REF REB ENV COP HRI BUS SPY LEG MED GOV UAF HLH)	2018-01-25 00:00:00
PRESIDENT (@GOV)	Make statement, not specificed below	KANSAS (USA@ LEG AGR COP GOV CVL BUS EDU MIL JUD ELI HLH)	2018-01-25 00:00:00
PRESIDENT (@GOV)	Make optimistic comment	NORTH KOREA (PRK@ OPP REF LEG AGR MED COP GOV CVL BUS EDU MIL JUD ELI LAB)	2018-01-25 00:00:00
PRESIDENT (@GOV)	Criticize or denounce	NORTH AMERICA (NMR@ MED COP CRM GOV CVL BUS EDU MIL ELI SPY)	2018-01-25 00:00:00
PRIME MINISTER (@GOV)	Accuse, not specified below	MEDIA (@MED)	2018-01-25 00:00:00
MAYOR (@GOV)	Reject proposal to meet, discuss, negotiate	GAZETTE (@MED)	2018-01-25 00:00:00
STATE SECRETARY (@GOV)	Impose administrative sanctions, not specified below	MEDIA (@MED)	2018-01-25 00:00:00
PRESIDENT (@GOV)	Make statement, not specificed below	MEXICO (MEX@ OPP LEG SPY AGR MED COP CRM GOV CVL HRI BUS EDU MIL JUD UAF ELI LAB HLH)	2018-01-25 00:00:00
GOVERNMENT (@GOV)	Mobilize or increase armed forces	BORDER SECURITY (@MIL)	2018-01-25 00:00:00
PRESIDENT (@GOV)	Make a visit	MITSUBISHI (JPN@MNC)	2018-01-25 00:00:00
MINIST (@GOV)	Reject, not specified below	PAKISTAN (PAK@ OPP CRM CVL RAD JUD ELI LAB SEP AGR EDU MIL REF REB COP HRI BUS SPY LEG MED GOV UAF HLH)	2018-01-25 00:00:00
PRESIDENT (@GOV)	Engage in negotiation	MITSUBISHI (JPN@MNC)	2018-01-25 00:00:00
PRESIDENT (@GOV)	Praise or endorse	NIGERIA (NGA@ OPP CRM CVL JUD SET ELI LAB AGR EDU MIL REF REB COP HRI BUS SPY LEG MED GOV UAF HLH)	2018-01-25 00:00:00
PRESIDENT (@GOV)	Disapprove, not specified below	NIGERIA (NGA@ OPP CRM CVL JUD SET ELI LAB AGR EDU MIL REF REB COP HRI BUS SPY LEG MED GOV UAF HLH)	2018-01-25 00:00:00
GOVERNMENT (@GOV)	Threaten, not specified below	NIGERIA (NGA@ OPP CRM CVL JUD SET ELI LAB AGR EDU MIL REF REB COP HRI BUS SPY LEG MED GOV UAF HLH)	2018-01-25 00:00:00
PRESIDENT (@GOV)	Make a visit	WORLD ECONOMIC FORUM (@NGO)	2018-01-25 00:00:00
MAYOR (@GOV)	Reject proposal to meet, discuss, negotiate	HOLLAND (NLD@ COP GOV CVL BUS EDU)	2018-01-25 00:00:00
COMMERCE SECRETARY (@GOV)	Demand, not specified below	NORTH AMERICA (NMR@ MED COP CRM GOV CVL BUS EDU MIL ELI SPY)	2018-01-25 00:00:00
[truncated: 236,765 more rows]
